# Supplementary material for: The 130 to 375 GHz Rotational Spectroscopy of s-trans-(Z)‑1-Cyano-1,3-butadiene (C5H5N): Analysis of the Lowest-Energy Vibrationally Excited Dyad (ν19 and ν27)
Source: J Phys Chem A. 2025 Sep 4;129(37):8630–42. doi: 10.1021/acs.jpca.5c04066 (PMC12503384; doi:10.1021/acs.jpca.5c04066)
Supplement: Supplementary file 2 [file jp5c04066_si_002.zip]

Archive with 20 entries (20 files):
- Z-1,3 Ground State Fit/Zcyano1,3butadiene_Ared.lin
- Z-1,3 Ground State Fit/Zcyano1,3butadiene_Ared.par
- Z-1,3 Ground State Fit/Zcyano1,3butadiene_Ared.res
- Z-1,3 Ground State Fit/Zcyano1,3butadiene_Sred.lin
- Z-1,3 Ground State Fit/Zcyano1,3butadiene_Sred.par
- Z-1,3 Ground State Fit/Zcyano1,3butadiene_Sred.res
- Z-1,3 Multistate Dyad Fit/z24pdn_dyad.lin
- Z-1,3 Multistate Dyad Fit/z24pdn_dyad.par
- Z-1,3 Multistate Dyad Fit/z24pdn_dyad.res
- C5H5N gauche Z-1-cyano-1,3-butadiene MP2 C1.txt
- C5H5N s-cis Z-1-cyano-1,3-butadiene B3LYP Cs.txt
- C5H5N s-cis Z-1-cyano-1,3-butadiene MP2 Cs TS.txt
- C5H5N s-trans Z-1-cyano-1,3-butadiene B3LYP Cs.txt
- C5H5N s-trans Z-1-cyano-1,3-butadiene MP2 Cs.txt
- C5H5N Z-1-cyano-1,3-butadiene MP2 scan.txt
- C5H5N s-trans Z-1-cyano-1,3-butadiene MP2 cc-pCVTZ Cs anharm.out
- C5H5N s-trans Z-1-cyano-1,3-butadiene MP2 cc-pCVTZ Cs corioliszeta
- C5H5N s-trans Z-1-cyano-1,3-butadiene MP2 cc-pCVTZ Cs cubic
- C5H5N s-trans Z-1-cyano-1,3-butadiene MP2 cc-pCVTZ Cs didQ
- C5H5N s-trans Z-1-cyano-1,3-butadiene MP2 cc-pCVTZ Cs opt.out
