# Supplementary material for: The 130 to 375 GHz Rotational Spectroscopy of s-trans-(Z)‑1-Cyano-1,3-butadiene (C5H5N): Analysis of the Lowest-Energy Vibrationally Excited Dyad (ν19 and ν27)
Source: J Phys Chem A. 2025 Sep 4;129(37):8630–42. doi: 10.1021/acs.jpca.5c04066 (PMC12503384; doi:10.1021/acs.jpca.5c04066)
Supplement: Supplementary file 2 [file jp5c04066_si_002.zip › Z-1,3 Ground State Fit/Zcyano1,3butadiene_Ared.par]

Ztrans24PDN Ground State M. Dorman                      Tue Feb 16 15:27:04 2021
  28 9121   10    0    0.0000E+000    3.0000E+001    1.0000E+000 1.0000000000
a   3  2 0,  ,  ,  ,     ,     ,  ,  ,,,,,
        10099  9.759445367823140E+003 1.00000000E+004 /A
        20099  2.039691149832261E+003 1.00000000E+004 /B
        30099  1.686173465320423E+003 1.00000000E+004 /C
          299 -8.404187719221758E-004 1.00000000E+000 /-DJ
         1199  1.204230831356012E-002 1.00000000E+000 /-DJK
         2099 -6.899317869346563E-002 1.00000000E+000 /-DK
        40199 -2.426324767141133E-004 1.00000000E+000 /-dJ
        41099 -2.039931588108813E-003 1.00000000E+000 /-dK
          311  9.071740765770954E-010 1.00000000E+000 /HJ
         1211  1.694938141031074E-008 1.00000000E+000 /HJK
         2111 -4.240976935967307E-007 1.00000000E+000 /HKJ
         3011  2.170088968257985E-006 1.00000000E+000 /HK
        40211  4.068073514893244E-010 1.00000000E+000 /hJ
        41111  4.069008537388365E-009 1.00000000E+000 /hJK
        42011  3.178756752126764E-007 1.00000000E+000 /hK
          411  0.000000000000000E+000 1.00000000E-037 /LJ
         1311 -6.922886494168895E-014 1.00000000E+000 /LJJK
         2211 -1.710142951133273E-012 1.00000000E+000 /LJK
         3111  1.809252004588749E-011 1.00000000E+000 /LKKJ
         4011 -9.779251990879221E-011 1.00000000E+000 /LK
        40311  1.942682246994029E-016 1.00000000E+000 /lJ
        41211  0.000000000000000E+000 1.00000000E-037 /lJK
        42111  1.581464217077859E-012 1.00000000E+000 /lKJ
        43011 -3.204109263126702E-011 1.00000000E+000 /lK
    110010000 -3.606683783161944E-001 1.00000000E+002 /chi_aa
   -110030000  3.606683783161944E-001 1.00000000E-037 /-chi_cc
    110020000 -1.652795594865145E+000 1.00000000E+002 /chi_bb
   -110030000  1.652795594865145E+000 1.00000000E-037 /-chi_cc
!
!
!
