# Supplementary material for: The 130 to 375 GHz Rotational Spectroscopy of s-trans-(Z)‑1-Cyano-1,3-butadiene (C5H5N): Analysis of the Lowest-Energy Vibrationally Excited Dyad (ν19 and ν27)
Source: J Phys Chem A. 2025 Sep 4;129(37):8630–42. doi: 10.1021/acs.jpca.5c04066 (PMC12503384; doi:10.1021/acs.jpca.5c04066)
Supplement: Supplementary file 2 [file jp5c04066_si_002.zip › Z-1,3 Ground State Fit/Zcyano1,3butadiene_Ared.res]

Ztrans24PDN Ground State M. Dorman                    Tue Feb 16 15:27:04 2021

-------------------------------------------------------------------------------------=========
                                              obs         o-c     error     blends     Notes
                                                                         o-c      wt
    / instead of : below denotes (o-c)>3*err
-------------------------------------------------------------------------------------=========
   1/  2  0  2  0  1    1  0  1  0  0         7439.7748   0.0065  0.002              McCarthy et al.
   2:  2  0  2  0  3    1  0  1  0  2         7439.8532   0.0015  0.002               
   3:  3  1  3  0  2    2  1  2  0  1        10639.9687   0.0028  0.002               
   4/  3  1  3  0  3    2  1  2  0  2        10640.0051  -0.0096  0.002               
   5:  3  1  3  0  4    2  1  2  0  3        10640.0801   0.0030  0.002               
   6:  3  0  3  0  3    2  0  2  0  2        11130.1085   0.0018  0.002               
   7:  3  0  3  0  2    2  0  2  0  1        11130.1378  -0.0016  0.002               
   8:  3  0  3  0  4    2  0  2  0  3        11130.1539   0.0012  0.002               
   9:  3  1  2  0  3    2  1  1  0  2        11700.2362  -0.0053  0.002               
  10:  3  1  2  0  4    2  1  1  0  3        11700.2645   0.0038  0.002               
  11:  3  1  2  0  2    2  1  1  0  1        11700.3766   0.0000  0.002               
  12:  4  1  4  0  3    3  1  3  0  2        14173.3514  -0.0046  0.002               
  13:  4  1  4  0  4    3  1  3  0  3        14173.3676  -0.0028  0.002               
  14:  4  1  4  0  5    3  1  3  0  4        14173.4116   0.0001  0.002               
  15:  4  0  4  0  4    3  0  3  0  3        14785.3746   0.0011  0.002               
  16:  4  0  4  0  3    3  0  3  0  2        14785.4347   0.0046  0.002   0.0035 0.50  
  17:  4  0  4  0  5    3  0  3  0  4        14785.4347   0.0023  0.002   0.0035 0.50  
  18:  4  1  3  0  4    3  1  2  0  3        15585.7853  -0.0051  0.002               
  19:  4  1  3  0  5    3  1  2  0  4        15585.8084   0.0033  0.002               
  20:  4  1  3  0  3    3  1  2  0  2        15585.8529  -0.0034  0.002               
  21:  5  1  5  0  4    4  1  4  0  3        17696.0128  -0.0030  0.002  -0.0028 0.50  
  22:  5  1  5  0  5    4  1  4  0  4        17696.0128  -0.0026  0.002  -0.0028 0.50  
  23:  5  1  5  0  6    4  1  4  0  5        17696.0494   0.0003  0.002               
  24:  5  0  5  0  5    4  0  4  0  4        18395.5631   0.0000  0.002               
  25:  5  0  5  0  4    4  0  4  0  3        18395.6328  -0.0029  0.002  -0.0023 0.50  
  26:  5  0  5  0  6    4  0  4  0  5        18395.6328  -0.0016  0.002  -0.0023 0.50  
  27:  5  1  4  0  5    4  1  3  0  4        19458.0994  -0.0023  0.002               
  28:  5  1  4  0  6    4  1  3  0  5        19458.1201   0.0008  0.002               
  29:  5  1  4  0  4    4  1  3  0  3        19458.1512   0.0018  0.002               
  30:  6  1  6  0  6    5  1  5  0  5        21206.1527  -0.0047  0.002               
  31:  6  1  6  0  5    5  1  5  0  4        21206.1642  -0.0018  0.002               
  32:  6  1  6  0  7    5  1  5  0  6        21206.1858  -0.0024  0.002               
  33:  6  0  6  0  6    5  0  5  0  5        21953.2965  -0.0006  0.002               
  34:  6  0  6  0  5    5  0  5  0  4        21953.3769  -0.0040  0.002  -0.0028 0.50  
  35:  6  0  6  0  7    5  0  5  0  6        21953.3769  -0.0014  0.002  -0.0028 0.50  
  36:  6  1  5  0  6    5  1  4  0  5        23312.9214   0.0003  0.002               
  37:  6  1  5  0  7    5  1  4  0  6        23312.9422  -0.0013  0.002               
  38:  6  1  5  0  5    5  1  4  0  4        23312.9618  -0.0022  0.002               
  39:  4  2  3  1  4    3  2  2  1  3        14894.4375   0.0362  0.060              Zwier et al.
  40:  4  2  2  1  4    3  2  1  1  3        15012.2500   0.0232  0.060               
  41: 18  5 14  1 18   17  4 13  1 17       136990.4933  -0.0592  0.050              Dorman et al.
  42: 63  8 56  1 63   63  7 57  1 63       137079.3937  -0.0181  0.050               
  43: 66  9 58  1 66   66  8 59  1 66       137108.9158   0.0210  0.050               
  44: 98 14 84  1 98   98 13 85  1 98       137216.2223  -0.0057  0.050               
  45: 59 10 50  1 59   59  9 51  1 59       137289.5549  -0.0240  0.050               
  46: 37  3 34  1 37   36  3 33  1 36       137326.7718  -0.0225  0.050               
  47: 65 10 56  1 65   65  9 57  1 65       137359.7387   0.0088  0.050               
  48: 77  9 68  1 77   77  8 69  1 77       137468.3011   0.0004  0.050               
  49: 38  3 35  1 38   37  4 34  1 37       137596.2254   0.0046  0.050               
  50: 58 10 49  1 58   58  9 50  1 58       137697.3424   0.0131  0.050               
  51: 18  5 13  1 18   17  4 14  1 17       137873.5601   0.0686  0.050               
  52: 36  6 30  1 36   35  6 29  1 35       137909.5542   0.0026  0.050               
  53: 36  4 33  1 36   35  3 32  1 35       137912.4586  -0.0124  0.050               
  54: 66 10 57  1 66   66  9 58  1 66       137950.6040  -0.0064  0.050               
  55: 53 10 43  1 53   53  9 44  1 53       138115.4284  -0.0259  0.050               
  56: 57 10 48  1 57   57  9 49  1 57       138176.9357   0.0721  0.050               
  57: 56  6 51  1 56   56  5 52  1 56       138215.4946   0.0612  0.050               
  58: 37 18 19  1 37   36 18 18  1 36       138352.2578  -0.0072  0.050  -0.0072 0.50  
  59: 37 18 20  1 37   36 18 19  1 36       138352.2578  -0.0072  0.050  -0.0072 0.50  
  60: 37 19 18  1 37   36 19 17  1 36       138352.8875   0.0392  0.050   0.0393 0.50  
  61: 37 19 19  1 37   36 19 18  1 36       138352.8875   0.0392  0.050   0.0393 0.50  
  62: 37 17 20  1 37   36 17 19  1 36       138359.1066  -0.0211  0.050  -0.0212 0.50  
  63: 37 17 21  1 37   36 17 20  1 36       138359.1066  -0.0211  0.050  -0.0212 0.50  
  64: 37 20 17  1 37   36 20 16  1 36       138359.7449   0.0198  0.050   0.0198 0.50  
  65: 37 20 18  1 37   36 20 17  1 36       138359.7449   0.0198  0.050   0.0198 0.50  
  66: 37 21 16  1 37   36 21 15  1 36       138371.9914  -0.0202  0.050  -0.0203 0.50  
  67: 37 21 17  1 37   36 21 16  1 36       138371.9914  -0.0202  0.050  -0.0203 0.50  
  68: 37 16 21  1 37   36 16 20  1 36       138374.9619  -0.0032  0.050  -0.0032 0.50  
  69: 37 16 22  1 37   36 16 21  1 36       138374.9619  -0.0032  0.050  -0.0032 0.50  
  70: 37 22 15  1 37   36 22 14  1 36       138389.0591   0.0397  0.050   0.0398 0.50  
  71: 37 22 16  1 37   36 22 15  1 36       138389.0591   0.0397  0.050   0.0398 0.50  
  72: 37 15 22  1 37   36 15 21  1 36       138401.8373  -0.0058  0.050  -0.0059 0.50  
  73: 37 15 23  1 37   36 15 22  1 36       138401.8373  -0.0058  0.050  -0.0059 0.50  
  74: 37 23 14  1 37   36 23 13  1 36       138410.1635  -0.0405  0.050  -0.0405 0.50  
  75: 37 23 15  1 37   36 23 14  1 36       138410.1635  -0.0405  0.050  -0.0405 0.50  
  76: 37 24 13  1 37   36 24 12  1 36       138435.1292  -0.0013  0.050  -0.0013 0.50  
  77: 37 24 14  1 37   36 24 13  1 36       138435.1292  -0.0013  0.050  -0.0013 0.50  
  78: 37 14 23  1 37   36 14 22  1 36       138442.6148  -0.0033  0.050  -0.0034 0.50  
  79: 37 14 24  1 37   36 14 23  1 36       138442.6148  -0.0033  0.050  -0.0034 0.50  
  80: 37 25 12  1 37   36 25 11  1 36       138463.4796   0.0336  0.050   0.0336 0.50  
  81: 37 25 13  1 37   36 25 12  1 36       138463.4796   0.0336  0.050   0.0336 0.50  
  82: 37 26 11  1 37   36 26 10  1 36       138494.8237  -0.0377  0.050  -0.0378 0.50  
  83: 37 26 12  1 37   36 26 11  1 36       138494.8237  -0.0377  0.050  -0.0378 0.50  
  84: 37 13 24  1 37   36 13 23  1 36       138501.3649   0.0244  0.050   0.0244 0.50  
  85: 37 13 25  1 37   36 13 24  1 36       138501.3649   0.0244  0.050   0.0244 0.50  
  86: 37 27 10  1 37   36 27  9  1 36       138529.1158  -0.0214  0.050  -0.0215 0.50  
  87: 37 27 11  1 37   36 27 10  1 36       138529.1158  -0.0214  0.050  -0.0215 0.50  
  88: 37 28  9  1 37   36 28  8  1 36       138566.0776   0.0046  0.050   0.0046 0.50  
  89: 37 28 10  1 37   36 28  9  1 36       138566.0776   0.0046  0.050   0.0046 0.50  
  90: 37 12 25  1 37   36 12 24  1 36       138583.9598   0.0241  0.050   0.0242 0.50  
  91: 37 12 26  1 37   36 12 25  1 36       138583.9598   0.0243  0.050   0.0242 0.50  
  92: 37 29  8  1 37   36 29  7  1 36       138605.5356   0.0364  0.050   0.0365 0.50  
  93: 37 29  9  1 37   36 29  8  1 36       138605.5356   0.0364  0.050   0.0365 0.50  
  94: 37 30  7  1 37   36 30  6  1 36       138647.2355  -0.0350  0.050  -0.0350 0.50  
  95: 37 30  8  1 37   36 30  7  1 36       138647.2355  -0.0350  0.050  -0.0350 0.50  
  96: 37 11 26  1 37   36 11 25  1 36       138699.3944  -0.0183  0.050  -0.0159 0.50  
  97: 37 11 27  1 37   36 11 26  1 36       138699.3944  -0.0134  0.050  -0.0159 0.50  
  98: 56 10 47  1 56   56  9 48  1 56       138711.4133   0.0520  0.050               
  99: 36  4 32  1 36   35  4 31  1 35       138734.8817   0.0018  0.050               
 100: 67 10 58  1 67   67  9 59  1 67       138744.3372  -0.0110  0.050               
 101: 37 33  4  1 37   36 33  3  1 36       138785.4252  -0.0610  0.050  -0.0611 0.50  
 102: 37 33  5  1 37   36 33  4  1 36       138785.4252  -0.0610  0.050  -0.0611 0.50  
 103: 37 10 27  1 37   36 10 26  1 36       138862.1549  -0.0627  0.050  -0.0010 0.50  
 104: 37 10 28  1 37   36 10 27  1 36       138862.1549   0.0606  0.050  -0.0010 0.50  
 105: 61  6 55  1 61   61  5 56  1 61       138873.1282  -0.0444  0.050               
 106: 37  5 33  1 37   36  5 32  1 36       138973.9950   0.0288  0.050               
 107: 40  4 36  1 40   39  5 35  1 39       138983.2325   0.0655  0.050               
 108: 66  7 59  1 66   66  6 60  1 66       139043.3020   0.0748  0.050               
 109: 37  9 28  1 37   36  9 27  1 36       139097.9701  -0.0586  0.050               
 110: 60  7 54  1 60   60  6 55  1 60       139174.6665  -0.0153  0.050               
 111: 55 10 46  1 55   55  9 47  1 55       139285.2747  -0.0192  0.050               
 112: 52 10 42  1 52   52  9 43  1 52       139333.9510  -0.0009  0.050               
 113: 96 12 84  1 96   96 11 85  1 96       139423.2424  -0.0545  0.050               
 114: 37  8 30  1 37   36  8 29  1 36       139432.8649   0.0254  0.050               
 115: 37  8 29  1 37   36  8 28  1 36       139468.1760   0.0224  0.050               
 116: 67  9 59  1 67   67  8 60  1 67       139538.1787   0.0785  0.050               
 117: 77 12 65  1 77   77 11 66  1 77       139552.8526   0.0008  0.050               
 118: 66 11 55  1 66   66 10 56  1 66       139635.0316   0.0023  0.050               
 119: 68 10 59  1 68   68  9 60  1 68       139749.9053   0.0021  0.050               
 120: 39  2 37  1 39   38  3 36  1 38       139802.0618   0.0076  0.050               
 121: 37  7 31  1 37   36  7 30  1 36       139851.4615   0.0215  0.050               
 122: 41  0 41  1 41   40  1 40  1 40       139855.6094   0.0714  0.050   0.0191 0.16  
 123: 41  0 41  1 41   40  0 40  1 40       139855.6094   0.0092  0.050   0.0191 0.34  
 124: 41  1 41  1 41   40  1 40  1 40       139855.6094   0.0289  0.050   0.0191 0.34  
 125: 41  1 41  1 41   40  0 40  1 40       139855.6094  -0.0331  0.050   0.0191 0.16  
 126: 40  1 39  1 40   39  2 38  1 39       139872.1348   0.0025  0.050               
 127: 40  2 39  1 40   39  2 38  1 39       139875.8024  -0.0086  0.050               
 128: 40  1 39  1 40   39  1 38  1 39       139877.3503  -0.0102  0.050               
 129: 40  2 39  1 40   39  1 38  1 39       139881.0410   0.0015  0.050               
 130: 54 10 45  1 54   54  9 46  1 54       139884.6901   0.0226  0.050               
 131: 38  4 35  1 38   37  4 34  1 37       139900.9133   0.0046  0.050               
 132: 39  3 37  1 39   38  3 36  1 38       139932.1387   0.0169  0.050               
 133: 39  2 37  1 39   38  2 36  1 38       139979.9234   0.0296  0.050               
 134: 37  6 32  1 37   36  6 31  1 36       139981.0590   0.0327  0.050               
 135: 36  5 31  1 36   35  5 30  1 35       140085.5070  -0.0080  0.050               
 136: 39  3 37  1 39   38  2 36  1 38       140109.9066  -0.0547  0.050               
 137: 64  8 57  1 64   64  7 58  1 64       140205.2914  -0.0131  0.050               
 138: 37  7 30  1 37   36  7 29  1 36       140211.9276   0.0195  0.050               
 139: 19  5 15  1 19   18  4 14  1 18       140247.5556  -0.0203  0.050               
 140: 53  5 49  1 53   53  4 50  1 53       140277.9670  -0.0084  0.050               
 141: 37  4 34  1 37   36  3 33  1 36       140305.2681   0.0014  0.050               
 142: 51 10 41  1 51   51  9 42  1 51       140407.1503  -0.0408  0.050               
 143: 53 10 44  1 53   53  9 45  1 53       140497.1726  -0.0012  0.050               
 144: 38  3 35  1 38   37  3 34  1 37       140574.6886  -0.0043  0.050               
 145: 87 13 74  1 87   87 12 75  1 87       140588.5940   0.0738  0.050               
 146: 21  4 17  1 21   20  3 18  1 20       140650.8358  -0.0738  0.050               
 147: 69 10 60  1 69   69  9 61  1 69       140973.3714   0.0152  0.050               
 148: 52 10 43  1 52   52  9 44  1 52       141112.2228  -0.0377  0.050               
 149: 44  1 43  1 44   44  0 44  1 44       141273.6069  -0.0756  0.050               
 150: 50 10 40  1 50   50  9 41  1 50       141355.8167  -0.0081  0.050               
 151: 50  3 47  1 50   50  2 48  1 50       141423.7512  -0.0336  0.050               
 152: 50  4 47  1 50   50  3 48  1 50       141491.9032  -0.0355  0.050               
 153: 39  3 36  1 39   38  4 35  1 38       141533.0355  -0.0041  0.050               
 154: 19  5 14  1 19   18  4 15  1 18       141615.4750  -0.0101  0.050               
 155: 90 11 79  1 90   90 10 80  1 90       141702.8116   0.0043  0.050               
 156: 51 10 42  1 51   51  9 43  1 51       141721.0941  -0.0269  0.050               
 157: 57  6 52  1 57   57  5 53  1 57       141740.9065  -0.0164  0.050               
 158: 47  2 45  1 47   47  1 46  1 47       141788.6331  -0.0232  0.050               
 159: 47  3 45  1 47   47  2 46  1 47       141797.9779  -0.0153  0.050               
 160: 72  8 64  1 72   72  7 65  1 72       142087.8886  -0.0764  0.050               
 161: 38 19 19  1 38   37 19 18  1 37       142097.8933  -0.0382  0.050  -0.0383 0.50  
 162: 38 19 20  1 38   37 19 19  1 37       142097.8933  -0.0382  0.050  -0.0383 0.50  
 163: 38 18 20  1 38   37 18 19  1 37       142099.1338   0.0454  0.050   0.0454 0.50  
 164: 38 18 21  1 38   37 18 20  1 37       142099.1338   0.0454  0.050   0.0454 0.50  
 165: 38 20 18  1 38   37 20 17  1 37       142103.4847  -0.0152  0.050  -0.0152 0.50  
 166: 38 20 19  1 38   37 20 18  1 37       142103.4847  -0.0152  0.050  -0.0152 0.50  
 167: 37  6 31  1 37   36  6 30  1 36       142106.0991   0.0110  0.050               
 168: 38 17 21  1 38   37 17 20  1 37       142108.2256   0.0060  0.050   0.0060 0.50  
 169: 38 17 22  1 38   37 17 21  1 37       142108.2256   0.0060  0.050   0.0060 0.50  
 170: 38 21 17  1 38   37 21 16  1 37       142114.8273  -0.0085  0.050  -0.0086 0.50  
 171: 38 21 18  1 38   37 21 17  1 37       142114.8273  -0.0085  0.050  -0.0086 0.50  
 172: 37  4 33  1 37   36  4 32  1 36       142115.7982   0.0583  0.050               
 173: 38 16 22  1 38   37 16 21  1 37       142126.9662  -0.0166  0.050  -0.0166 0.50  
 174: 38 16 23  1 38   37 16 22  1 37       142126.9662  -0.0166  0.050  -0.0166 0.50  
 175: 38 22 16  1 38   37 22 15  1 37       142131.1556  -0.0384  0.050  -0.0384 0.50  
 176: 38 22 17  1 38   37 22 16  1 37       142131.1556  -0.0384  0.050  -0.0384 0.50  
 177: 68  9 60  1 68   68  8 61  1 68       142148.3458  -0.0053  0.050               
 178: 38 23 15  1 38   37 23 14  1 37       142152.0085   0.0229  0.050   0.0229 0.50  
 179: 38 23 16  1 38   37 23 15  1 37       142152.0085   0.0229  0.050   0.0229 0.50  
 180: 38 15 23  1 38   37 15 22  1 37       142157.6397   0.0184  0.050   0.0185 0.50  
 181: 38 15 24  1 38   37 15 23  1 37       142157.6397   0.0184  0.050   0.0185 0.50  
 182: 38 24 14  1 38   37 24 13  1 37       142176.7265  -0.0132  0.050  -0.0133 0.50  
 183: 38 24 15  1 38   37 24 14  1 37       142176.7265  -0.0132  0.050  -0.0133 0.50  
 184: 49 10 39  1 49   49  9 40  1 49       142197.8755   0.0376  0.050               
 185: 38 14 24  1 38   37 14 23  1 37       142203.2572   0.0190  0.050   0.0190 0.50  
 186: 38 14 25  1 38   37 14 24  1 37       142203.2572   0.0190  0.050   0.0190 0.50  
 187: 38 26 12  1 38   37 26 11  1 37       142236.6854   0.0051  0.050   0.0051 0.50  
 188: 38 26 13  1 38   37 26 12  1 37       142236.6854   0.0051  0.050   0.0051 0.50  
 189: 38 13 25  1 38   37 13 24  1 37       142268.2331  -0.0089  0.050  -0.0089 0.50  
 190: 38 13 26  1 38   37 13 25  1 37       142268.2331  -0.0089  0.050  -0.0089 0.50  
 191: 65 11 54  1 65   65 10 55  1 65       142275.4858   0.0515  0.050               
 192: 38 28 10  1 38   37 28  9  1 37       142308.7042  -0.0015  0.050  -0.0016 0.50  
 193: 38 28 11  1 38   37 28 10  1 37       142308.7042  -0.0015  0.050  -0.0016 0.50  
 194: 50 10 41  1 50   50  9 42  1 50       142316.6349   0.0124  0.050               
 195: 38 12 26  1 38   37 12 25  1 37       142359.1306   0.0362  0.050   0.0364 0.50  
 196: 38 12 27  1 38   37 12 26  1 37       142359.1306   0.0365  0.050   0.0364 0.50  
 197: 38 30  8  1 38   37 30  7  1 37       142391.1793  -0.0259  0.050  -0.0259 0.50  
 198: 38 30  9  1 38   37 30  8  1 37       142391.1793  -0.0259  0.050  -0.0259 0.50  
 199: 70 10 61  1 70   70  9 62  1 70       142417.7372  -0.0203  0.050               
 200: 38 31  7  1 38   37 31  6  1 37       142436.0184   0.0139  0.050   0.0140 0.50  
 201: 38 31  8  1 38   37 31  7  1 37       142436.0184   0.0139  0.050   0.0140 0.50  
 202: 38 11 27  1 38   37 11 26  1 37       142485.6458  -0.0063  0.050  -0.0020 0.50  
 203: 38 11 28  1 38   37 11 27  1 37       142485.6458   0.0022  0.050  -0.0020 0.50  
 204:107 15 92  1107  107 14 93  1107       142495.6988  -0.0889  0.050               
 205: 38  5 34  1 38   37  5 33  1 37       142547.7065  -0.0047  0.050               
 206: 38 34  4  1 38   37 34  3  1 37       142583.1722  -0.0612  0.050  -0.0612 0.50  
 207: 38 34  5  1 38   37 34  4  1 37       142583.1722  -0.0612  0.050  -0.0612 0.50  
 208: 61  7 55  1 61   61  6 56  1 61       142636.1313  -0.0105  0.050               
 209: 15  6  9  1 15   14  5 10  1 14       142652.9850   0.0204  0.050               
 210: 38 10 28  1 38   37 10 27  1 37       142663.7211  -0.1058  0.050  -0.0037 0.50  
 211: 38 10 29  1 38   37 10 28  1 37       142663.7211   0.0984  0.050  -0.0037 0.50  
 212: 38  4 35  1 38   37  3 34  1 37       142879.4101   0.0292  0.050               
 213: 49 10 40  1 49   49  9 41  1 49       142893.1609  -0.0227  0.050               
 214: 38  9 30  1 38   37  9 29  1 37       142918.8444   0.0620  0.050               
 215: 38  9 29  1 38   37  9 28  1 37       142922.4912  -0.0505  0.050               
 216: 48 10 38  1 48   48  9 39  1 48       142948.5956   0.0180  0.050               
 217:103 13 90  1103  103 12 91  1103       142999.5744  -0.0188  0.050               
 218: 62  6 56  1 62   62  5 57  1 62       143157.9017  -0.0020  0.050               
 219: 40  2 38  1 40   39  3 37  1 39       143201.4708   0.0072  0.050               
 220: 85 12 74  1 85   84 13 71  1 84       143203.7775   0.0050  0.050               
 221: 42  0 42  1 42   41  0 41  1 41       143220.3209  -0.0283  0.050  -0.0216 0.34  
 222: 42  0 42  1 42   41  1 41  1 41       143220.3209   0.0140  0.050  -0.0216 0.16  
 223: 42  1 42  1 42   41  0 41  1 41       143220.3209  -0.0573  0.050  -0.0216 0.16  
 224: 42  1 42  1 42   41  1 41  1 41       143220.3209  -0.0149  0.050  -0.0216 0.34  
 225: 41  1 40  1 41   40  2 39  1 40       143237.1866   0.0172  0.050               
 226: 41  2 40  1 41   40  2 39  1 40       143239.7526  -0.0009  0.050               
 227: 41  1 40  1 41   40  1 39  1 40       143240.8787   0.0305  0.050               
 228: 41  2 40  1 41   40  1 39  1 40       143243.4456   0.0132  0.050               
 229: 38  8 31  1 38   37  8 30  1 37       143283.7772   0.0084  0.050               
 230: 76 12 64  1 76   76 11 65  1 76       143295.1287  -0.0046  0.050               
 231: 40  3 38  1 40   39  3 37  1 39       143296.2805  -0.0031  0.050               
 232: 39  4 36  1 39   38  4 35  1 38       143304.0428  -0.0106  0.050               
 233: 40  2 38  1 40   39  2 37  1 39       143331.5286  -0.0025  0.050               
 234: 38  8 30  1 38   37  8 29  1 37       143335.3540  -0.0357  0.050               
 235: 20  5 16  1 20   19  4 15  1 19       143350.3047  -0.0477  0.050               
 236: 40  3 38  1 40   39  2 37  1 39       143426.3762   0.0249  0.050               
 237: 65  8 58  1 65   65  7 59  1 65       143438.2150  -0.0080  0.050               
 238: 48 10 39  1 48   48  9 40  1 48       143446.6083  -0.0096  0.050               
 239: 78  9 69  1 78   78  8 70  1 78       143478.5840  -0.0231  0.050               
 240: 54  4 50  1 54   54  3 51  1 54       143496.7990  -0.0577  0.050               
 241: 47 10 37  1 47   47  9 38  1 47       143620.9259  -0.0257  0.050               
 242: 38  7 32  1 38   37  7 31  1 37       143711.3058  -0.0040  0.050               
 243: 38  6 33  1 38   37  6 32  1 37       143752.2123   0.0850  0.050               
 244: 54  5 50  1 54   54  4 51  1 54       143781.0426  -0.0170  0.050               
 245: 39  3 36  1 39   38  3 35  1 38       143837.7136  -0.0140  0.050               
 246: 67  7 60  1 67   67  6 61  1 67       143891.6864  -0.0667  0.050               
 247: 47 10 38  1 47   47  9 39  1 47       143973.9641   0.0053  0.050               
 248: 37  5 32  1 37   36  5 31  1 36       144071.6981   0.0071  0.050               
 249: 71 10 62  1 71   71  9 63  1 71       144083.0930   0.0116  0.050               
 250: 38  7 31  1 38   37  7 30  1 37       144200.3571  -0.0197  0.050               
 251: 46 10 36  1 46   46  9 37  1 46       144225.7279   0.0199  0.050               
 252: 58  5 53  1 58   58  4 54  1 58       144285.2608  -0.0288  0.050               
 253: 46 10 37  1 46   46  9 38  1 46       144473.2448  -0.0308  0.050               
 254: 45 10 35  1 45   45  9 36  1 45       144771.7654   0.0245  0.050               
 255: 59  8 51  1 59   58  9 50  1 58       144786.3884  -0.0182  0.050               
 256: 51  3 48  1 51   51  2 49  1 51       144889.7562  -0.0336  0.050               
 257: 69  9 61  1 69   69  8 62  1 69       144925.8188  -0.0052  0.050               
 258: 51  4 48  1 51   51  3 49  1 51       144939.7663  -0.0162  0.050               
 259: 45 10 36  1 45   45  9 37  1 45       144943.4662  -0.0305  0.050               
 260: 48  2 46  1 48   48  1 47  1 48       145194.9409  -0.0784  0.050               
 261: 48  3 46  1 48   48  2 47  1 48       145201.6542  -0.0484  0.050               
 262: 44 10 34  1 44   44  9 35  1 44       145266.4545   0.0630  0.050               
 263: 58  6 53  1 58   58  5 54  1 58       145278.6666  -0.0137  0.050               
 264: 96 14 82  1 96   96 13 83  1 96       145301.3082   0.0329  0.050               
 265: 40  3 37  1 40   39  4 36  1 39       145344.5136  -0.0006  0.050               
 266: 44 10 35  1 44   44  9 36  1 44       145384.2107  -0.0307  0.050               
 267: 20  5 15  1 20   19  4 16  1 19       145409.8879   0.0195  0.050               
 268: 38  4 34  1 38   37  4 33  1 37       145428.8550  -0.0031  0.050               
 269: 42 20 22  1 42   43 19 25  1 43       145455.9808   0.0659  0.050   0.0659 0.50  
 270: 42 20 23  1 42   43 19 24  1 43       145455.9808   0.0659  0.050   0.0659 0.50  
 271: 39  4 36  1 39   38  3 35  1 38       145608.7380  -0.0033  0.050               
 272: 43 10 33  1 43   43  9 34  1 43       145715.7907   0.0715  0.050               
 273: 97 12 85  1 97   97 11 86  1 97       145752.6386  -0.0452  0.050               
 274: 43 10 34  1 43   43  9 35  1 43       145795.6120  -0.0582  0.050               
 275: 39 19 20  1 39   38 19 19  1 38       145843.4704   0.0083  0.050   0.0084 0.50  
 276: 39 19 21  1 39   38 19 20  1 38       145843.4704   0.0083  0.050   0.0084 0.50  
 277: 39 18 21  1 39   38 18 20  1 38       145846.5052   0.0064  0.050   0.0064 0.50  
 278: 39 18 22  1 39   38 18 21  1 38       145846.5052   0.0064  0.050   0.0064 0.50  
 279: 39 20 19  1 39   38 20 18  1 38       145847.6127   0.0094  0.050   0.0094 0.50  
 280: 39 20 20  1 39   38 20 19  1 38       145847.6127   0.0094  0.050   0.0094 0.50  
 281: 39 17 22  1 39   38 17 21  1 38       145857.9585  -0.1063  0.050  -0.0318 0.29  
 282: 39 17 23  1 39   38 17 22  1 38       145857.9585  -0.1063  0.050  -0.0318 0.29  
 283: 39 21 18  1 39   38 21 17  1 38       145857.9585   0.0712  0.050  -0.0318 0.21  
 284: 39 21 19  1 39   38 21 18  1 38       145857.9585   0.0712  0.050  -0.0318 0.21  
 285: 39 22 17  1 39   38 22 16  1 38       145873.4909  -0.0171  0.050  -0.0172 0.50  
 286: 39 22 18  1 39   38 22 17  1 38       145873.4909  -0.0171  0.050  -0.0172 0.50  
 287: 39 16 23  1 39   38 16 22  1 38       145879.9832   0.0283  0.050   0.0283 0.50  
 288: 39 16 24  1 39   38 16 23  1 38       145879.9832   0.0283  0.050   0.0283 0.50  
 289: 39 23 16  1 39   38 23 15  1 38       145893.8431   0.0127  0.050   0.0127 0.50  
 290: 39 23 17  1 39   38 23 16  1 38       145893.8431   0.0127  0.050   0.0127 0.50  
 291: 39 15 24  1 39   38 15 23  1 38       145914.5698  -0.0296  0.050  -0.0297 0.50  
 292: 39 15 25  1 39   38 15 24  1 38       145914.5698  -0.0296  0.050  -0.0297 0.50  
 293: 39 24 15  1 39   38 24 14  1 38       145918.3585   0.0128  0.050   0.0128 0.50  
 294: 39 24 16  1 39   38 24 15  1 38       145918.3585   0.0128  0.050   0.0128 0.50  
 295: 39 25 14  1 39   38 25 13  1 38       145946.6320  -0.0108  0.050  -0.0108 0.50  
 296: 39 25 15  1 39   38 25 14  1 38       145946.6320  -0.0108  0.050  -0.0108 0.50  
 297: 39 14 25  1 39   38 14 24  1 38       145965.3850   0.0197  0.050   0.0198 0.50  
 298: 39 14 26  1 39   38 14 25  1 38       145965.3850   0.0197  0.050   0.0198 0.50  
 299: 39 26 13  1 39   38 26 12  1 38       145978.3520  -0.0332  0.050  -0.0332 0.50  
 300: 39 26 14  1 39   38 26 13  1 38       145978.3520  -0.0332  0.050  -0.0332 0.50  
 301: 39 27 12  1 39   38 27 11  1 38       146013.2896  -0.0047  0.050  -0.0047 0.50  
 302: 39 27 13  1 39   38 27 12  1 38       146013.2896  -0.0047  0.050  -0.0047 0.50  
 303: 39 13 26  1 39   38 13 25  1 38       146037.0484   0.0068  0.050   0.0069 0.50  
 304: 39 13 27  1 39   38 13 26  1 38       146037.0484   0.0068  0.050   0.0069 0.50  
 305: 39 28 11  1 39   38 28 10  1 38       146051.1587   0.0212  0.050   0.0212 0.50  
 306: 39 28 12  1 39   38 28 11  1 38       146051.1587   0.0212  0.050   0.0212 0.50  
 307: 39 29 10  1 39   38 29  9  1 38       146091.7179  -0.0002  0.050  -0.0002 0.50  
 308: 39 29 11  1 39   38 29 10  1 38       146091.7179  -0.0002  0.050  -0.0002 0.50  
 309: 39  5 35  1 39   38  5 34  1 38       146095.2074   0.0306  0.050               
 310: 42 10 32  1 42   42  9 33  1 42       146124.8051   0.0622  0.050               
 311: 39 30  9  1 39   38 30  8  1 38       146134.8937   0.0250  0.050   0.0250 0.50  
 312: 39 30 10  1 39   38 30  9  1 38       146134.8937   0.0250  0.050   0.0250 0.50  
 313: 39 12 27  1 39   38 12 26  1 38       146136.6646  -0.0004  0.050  -0.0002 0.50  
 314: 39 12 28  1 39   38 12 27  1 38       146136.6646   0.0001  0.050  -0.0002 0.50  
 315: 62  7 56  1 62   62  6 57  1 62       146139.7314   0.0560  0.050               
 316: 42 10 33  1 42   42  9 34  1 42       146178.3008  -0.0522  0.050               
 317: 39 31  8  1 39   38 31  7  1 38       146180.4855   0.0403  0.050   0.0403 0.50  
 318: 39 31  9  1 39   38 31  8  1 38       146180.4855   0.0403  0.050   0.0403 0.50  
 319: 39 32  7  1 39   38 32  6  1 38       146228.3488   0.0263  0.050   0.0264 0.50  
 320: 39 32  8  1 39   38 32  7  1 38       146228.3488   0.0263  0.050   0.0264 0.50  
 321: 21  5 17  1 21   20  4 16  1 20       146262.8047  -0.0658  0.050               
 322: 39 11 28  1 39   38 11 27  1 38       146275.0021  -0.0063  0.050   0.0011 0.50  
 323: 39 11 29  1 39   38 11 28  1 38       146275.0021   0.0086  0.050   0.0011 0.50  
 324: 38  6 32  1 38   37  6 31  1 37       146327.9063   0.0029  0.050               
 325: 39 10 29  1 39   38 10 28  1 38       146469.4397  -0.1598  0.050   0.0069 0.50  
 326: 39 10 30  1 39   38 10 29  1 38       146469.4397   0.1735  0.050   0.0069 0.50  
 327: 41 10 32  1 41   41  9 33  1 41       146533.0699  -0.0898  0.050               
 328: 43  0 43  1 43   42  0 42  1 42       146584.7583   0.0138  0.050   0.0184 0.34  
 329: 43  0 43  1 43   42  1 42  1 42       146584.7583   0.0427  0.050   0.0184 0.16  
 330: 43  1 43  1 43   42  0 42  1 42       146584.7583  -0.0058  0.050   0.0184 0.16  
 331: 43  1 43  1 43   42  1 42  1 42       146584.7583   0.0230  0.050   0.0184 0.34  
 332: 41  2 39  1 41   40  3 38  1 40       146590.3236   0.0125  0.050               
 333: 42  1 41  1 42   41  2 40  1 41       146601.5992   0.0480  0.050               
 334: 42  2 41  1 42   41  2 40  1 41       146603.3515  -0.0120  0.050               
 335: 42  1 41  1 42   41  1 40  1 41       146604.1768   0.0414  0.050               
 336: 42  2 41  1 42   41  1 40  1 41       146605.9495   0.0017  0.050               
 337: 41  3 39  1 41   40  3 38  1 40       146659.2393   0.0115  0.050               
 338: 41  2 39  1 41   40  2 38  1 40       146685.1490   0.0178  0.050               
 339: 40  4 37  1 40   39  4 36  1 39       146696.9787  -0.0103  0.050               
 340: 63 11 52  1 63   63 10 53  1 63       146743.7353   0.0125  0.050               
 341: 49  6 43  1 49   48  7 42  1 48       146744.8549  -0.0765  0.050               
 342: 39  9 31  1 39   38  9 30  1 38       146747.4497   0.0560  0.050               
 343: 39  9 30  1 39   38  9 29  1 38       146753.1534  -0.0188  0.050               
 344: 41  3 39  1 41   40  2 38  1 40       146754.1097   0.0617  0.050               
 345: 66  8 59  1 66   66  7 60  1 66       146762.8542   0.0243  0.050               
 346: 75 12 63  1 75   75 11 64  1 75       146808.0546  -0.0315  0.050               
 347: 40 10 30  1 40   40  9 31  1 40       146837.9258  -0.0038  0.050               
 348: 40 10 31  1 40   40  9 32  1 40       146861.1048  -0.0627  0.050               
 349: 55  4 51  1 55   55  3 52  1 55       147068.7350  -0.0041  0.050               
 350: 40  3 37  1 40   39  3 36  1 39       147115.5158  -0.0121  0.050               
 351: 39  8 32  1 39   38  8 31  1 38       147140.4279   0.0542  0.050               
 352: 39  8 31  1 39   38  8 30  1 38       147214.8193  -0.0256  0.050               
 353: 54 23 31  1 54   55 22 34  1 55       147230.4794  -0.0169  0.050  -0.0169 0.50  
 354: 54 23 32  1 54   55 22 33  1 55       147230.4794  -0.0169  0.050  -0.0169 0.50  
 355: 55  5 51  1 55   55  4 52  1 55       147281.8708  -0.0659  0.050               
 356: 54  7 47  1 54   53  8 46  1 53       147284.4662  -0.0298  0.050               
 357: 63  6 57  1 63   63  5 58  1 63       147326.3753   0.0190  0.050               
 358: 73  8 65  1 73   73  7 66  1 73       147437.7205  -0.0276  0.050               
 359: 38 10 29  1 38   38  9 30  1 38       147441.6451  -0.0719  0.050               
 360: 39  6 34  1 39   38  6 33  1 38       147502.3331  -0.0207  0.050               
 361: 39  7 33  1 39   38  7 32  1 38       147568.9276   0.0010  0.050               
 362: 87 12 76  1 87   86 13 73  1 86       147652.9646  -0.0173  0.050               
 363: 70  9 62  1 70   70  8 63  1 70       147855.5279  -0.0017  0.050               
 364: 38  5 33  1 38   37  5 32  1 37       147983.0977   0.0117  0.050               
 365: 39  7 32  1 39   38  7 31  1 38       148222.7745  -0.0030  0.050               
 366: 52  3 49  1 52   52  2 50  1 52       148347.0933  -0.0063  0.050               
 367: 52  4 49  1 52   52  3 50  1 52       148383.6486  -0.0314  0.050               
 368: 40  4 37  1 40   39  3 36  1 39       148468.0109   0.0081  0.050               
 369: 68  7 61  1 68   68  6 62  1 68       148570.2347   0.0262  0.050               
 370: 49  2 47  1 49   49  1 48  1 49       148598.2497   0.0221  0.050               
 371: 49  3 47  1 49   49  2 48  1 49       148603.0602   0.0574  0.050               
 372: 62 11 51  1 62   62 10 52  1 62       148607.7189   0.0754  0.050               
 373: 32 10 22  1 32   32  9 23  1 32       148673.5607   0.2405  0.050   0.0086 0.50  
 374: 32 10 23  1 32   32  9 24  1 32       148673.5607  -0.2232  0.050   0.0086 0.50  
 375: 39  4 35  1 39   38  4 34  1 38       148686.5711  -0.0076  0.050               
 376: 31 10 21  1 31   31  9 22  1 31       148817.9153   0.1866  0.050   0.0551 0.50  
 377: 31 10 22  1 31   31  9 23  1 31       148817.9153  -0.0765  0.050   0.0551 0.50  
 378: 59  6 54  1 59   59  5 55  1 59       148823.7916   0.0179  0.050               
 379: 22  5 18  1 22   21  4 17  1 21       148947.7049   0.0025  0.050  -0.0490 0.35  
 380: 30 10 21  1 30   30  9 22  1 30       148947.7049  -0.0772  0.050  -0.0490 0.65  
 381: 85 13 72  1 85   85 12 73  1 85       149001.1714   0.0121  0.050               
 382: 41  3 38  1 41   40  4 37  1 40       149054.3742   0.0136  0.050               
 383: 29 10 19  1 29   29  9 20  1 29       149064.1313   0.0285  0.050  -0.0112 0.50  
 384: 29 10 20  1 29   29  9 21  1 29       149064.1313  -0.0510  0.050  -0.0112 0.50  
 385: 28 10 18  1 28   28  9 19  1 28       149168.1270   0.0001  0.050  -0.0210 0.50  
 386: 28 10 19  1 28   28  9 20  1 28       149168.1270  -0.0421  0.050  -0.0210 0.50  
 387: 70 11 60  1 70   70 10 61  1 70       149220.1459   0.0036  0.050               
 388: 27 10 17  1 27   27  9 18  1 27       149260.6626   0.0135  0.050   0.0026 0.50  
 389: 27 10 18  1 27   27  9 19  1 27       149260.6626  -0.0083  0.050   0.0026 0.50  
 390: 45  5 40  1 45   44  6 39  1 44       149264.8168  -0.0429  0.050               
 391: 21  5 16  1 21   20  4 17  1 20       149282.0179   0.0243  0.050               
 392: 71 11 61  1 71   71 10 62  1 71       149287.3278   0.0355  0.050               
 393: 69 11 59  1 69   69 10 60  1 69       149307.1005   0.0474  0.050               
 394: 26 10 16  1 26   26  9 17  1 26       149342.5036  -0.0547  0.050  -0.0603 0.50  
 395: 26 10 17  1 26   26  9 18  1 26       149342.5036  -0.0658  0.050  -0.0603 0.50  
 396: 79  9 70  1 79   79  8 71  1 79       149344.3009   0.0407  0.050               
 397: 25 10 15  1 25   25  9 16  1 25       149414.6912  -0.0059  0.050  -0.0086 0.50  
 398: 25 10 16  1 25   25  9 17  1 25       149414.6912  -0.0113  0.050  -0.0086 0.50  
 399: 24 10 14  1 24   24  9 15  1 24       149477.8734   0.0100  0.050   0.0088 0.50  
 400: 24 10 15  1 24   24  9 16  1 24       149477.8734   0.0075  0.050   0.0088 0.50  
 401: 72 11 62  1 72   72 10 63  1 72       149525.0606   0.0404  0.050               
 402: 68 11 58  1 68   68 10 59  1 68       149530.4270   0.0139  0.050               
 403: 23 10 13  1 23   23  9 14  1 23       149532.8392   0.0248  0.050   0.0243 0.50  
 404: 23 10 14  1 23   23  9 15  1 23       149532.8392   0.0237  0.050   0.0243 0.50  
 405: 85 10 75  1 85   85  9 76  1 85       149549.3180  -0.0924  0.050               
 406: 40 19 21  1 40   39 19 20  1 39       149589.4259  -0.0235  0.050  -0.0236 0.50  
 407: 40 19 22  1 40   39 19 21  1 39       149589.4259  -0.0235  0.050  -0.0236 0.50  
 408: 40 20 20  1 40   39 20 19  1 39       149592.0383  -0.0035  0.050  -0.0036 0.50  
 409: 40 20 21  1 40   39 20 20  1 39       149592.0383  -0.0035  0.050  -0.0036 0.50  
 410: 40 18 22  1 40   39 18 21  1 39       149594.5021  -0.0074  0.050  -0.0074 0.50  
 411: 40 18 23  1 40   39 18 22  1 39       149594.5021  -0.0074  0.050  -0.0074 0.50  
 412: 40 21 19  1 40   39 21 18  1 39       149601.1487  -0.0208  0.050  -0.0209 0.50  
 413: 40 21 20  1 40   39 21 19  1 39       149601.1487  -0.0208  0.050  -0.0209 0.50  
 414: 40 17 23  1 40   39 17 22  1 39       149608.6807  -0.0008  0.050  -0.0008 0.50  
 415: 40 17 24  1 40   39 17 23  1 39       149608.6807  -0.0008  0.050  -0.0008 0.50  
 416: 40 22 18  1 40   39 22 17  1 39       149615.9704   0.0067  0.050   0.0068 0.50  
 417: 40 22 19  1 40   39 22 18  1 39       149615.9704   0.0067  0.050   0.0068 0.50  
 418: 40  5 36  1 40   39  5 35  1 39       149617.3904   0.0157  0.050               
 419: 42  4 38  1 42   41  5 37  1 41       149621.1138  -0.0514  0.050               
 420: 40 16 24  1 40   39 16 23  1 39       149633.8903  -0.0147  0.050  -0.0148 0.50  
 421: 40 16 25  1 40   39 16 24  1 39       149633.8903  -0.0147  0.050  -0.0148 0.50  
 422: 40 23 17  1 40   39 23 16  1 39       149635.7236  -0.0149  0.050  -0.0149 0.50  
 423: 40 23 18  1 40   39 23 17  1 39       149635.7236  -0.0149  0.050  -0.0149 0.50  
 424: 20 10 10  1 20   20  9 11  1 20       149655.3842   0.0057  0.050   0.0057 0.50  
 425: 20 10 11  1 20   20  9 12  1 20       149655.3842   0.0056  0.050   0.0057 0.50  
 426: 40 24 16  1 40   39 24 15  1 39       149659.9437  -0.0029  0.050  -0.0029 0.50  
 427: 40 24 17  1 40   39 24 16  1 39       149659.9437  -0.0029  0.050  -0.0029 0.50  
 428: 40 15 25  1 40   39 15 24  1 39       149672.8091  -0.0001  0.050  -0.0001 0.50  
 429: 40 15 26  1 40   39 15 25  1 39       149672.8091  -0.0001  0.050  -0.0001 0.50  
 430: 63  7 57  1 63   63  6 58  1 63       149675.4343  -0.0205  0.050               
 431: 40 25 15  1 40   39 25 14  1 39       149688.1435  -0.0017  0.050  -0.0018 0.50  
 432: 40 25 16  1 40   39 25 15  1 39       149688.1435  -0.0017  0.050  -0.0018 0.50  
 433: 18 10  8  1 18   18  9  9  1 18       149708.2788   0.0455  0.050   0.0456 0.50  
 434: 18 10  9  1 18   18  9 10  1 18       149708.2788   0.0455  0.050   0.0456 0.50  
 435: 40 26 14  1 40   39 26 13  1 39       149719.9650  -0.0070  0.050  -0.0070 0.50  
 436: 40 26 15  1 40   39 26 14  1 39       149719.9650  -0.0070  0.050  -0.0070 0.50  
 437: 17 10  7  1 17   17  9  8  1 17       149727.6574  -0.0881  0.050  -0.0881 0.50  
 438: 17 10  8  1 17   17  9  9  1 17       149727.6574  -0.0881  0.050  -0.0881 0.50  
 439: 40 14 26  1 40   39 14 25  1 39       149729.0488   0.0084  0.050   0.0085 0.50  
 440: 40 14 27  1 40   39 14 26  1 39       149729.0488   0.0084  0.050   0.0085 0.50  
 441: 16 10  6  1 16   16  9  7  1 16       149743.4388   0.0910  0.050   0.0910 0.50  
 442: 16 10  7  1 16   16  9  8  1 16       149743.4388   0.0910  0.050   0.0910 0.50  
 443: 40 27 13  1 40   39 27 12  1 39       149755.2027   0.0751  0.050   0.0752 0.50  
 444: 40 27 14  1 40   39 27 13  1 39       149755.2027   0.0751  0.050   0.0752 0.50  
 445: 13 10  3  1 13   13  9  4  1 13       149771.3722  -0.0430  0.050  -0.0430 0.50  
 446: 13 10  4  1 13   13  9  5  1 13       149771.3722  -0.0430  0.050  -0.0430 0.50  
 447: 40 28 12  1 40   39 28 11  1 39       149793.3765   0.0149  0.050   0.0150 0.50  
 448: 40 28 13  1 40   39 28 12  1 39       149793.3765   0.0149  0.050   0.0150 0.50  
 449: 45 21 24  1 45   46 20 27  1 46       149800.0132  -0.0186  0.050  -0.0186 0.50  
 450: 45 21 25  1 45   46 20 26  1 46       149800.0132  -0.0186  0.050  -0.0186 0.50  
 451: 40 13 27  1 40   39 13 26  1 39       149807.8000   0.0057  0.050   0.0058 0.50  
 452: 40 13 28  1 40   39 13 27  1 39       149807.8000   0.0058  0.050   0.0058 0.50  
 453: 40 29 11  1 40   39 29 10  1 39       149834.4627  -0.0006  0.050  -0.0006 0.50  
 454: 40 29 12  1 40   39 29 11  1 39       149834.4627  -0.0006  0.050  -0.0006 0.50  
 455: 67 11 57  1 67   67 10 58  1 67       149871.9883  -0.0180  0.050               
 456: 40 30 10  1 40   39 30  9  1 39       149878.2289  -0.0239  0.050  -0.0240 0.50  
 457: 40 30 11  1 40   39 30 10  1 39       149878.2289  -0.0239  0.050  -0.0240 0.50  
 458: 40 12 28  1 40   39 12 27  1 39       149916.7240   0.0005  0.050   0.0010 0.50  
 459: 40 12 29  1 40   39 12 28  1 39       149916.7240   0.0014  0.050   0.0010 0.50  
 460: 40 31  9  1 40   39 31  8  1 39       149924.6099   0.0339  0.050   0.0340 0.50  
 461: 40 31 10  1 40   39 31  9  1 39       149924.6099   0.0339  0.050   0.0340 0.50  
 462: 44  0 44  1 44   43  0 43  1 43       149948.7630  -0.0135  0.050  -0.0104 0.34  
 463: 44  0 44  1 44   43  1 43  1 43       149948.7630   0.0061  0.050  -0.0104 0.16  
 464: 44  1 44  1 44   43  0 43  1 43       149948.7630  -0.0269  0.050  -0.0104 0.16  
 465: 44  1 44  1 44   43  1 43  1 43       149948.7630  -0.0072  0.050  -0.0104 0.34  
 466: 43  1 42  1 43   42  2 41  1 42       149965.3792   0.0079  0.050               
 467: 43  2 42  1 43   42  2 41  1 42       149966.6600   0.0194  0.050               
 468: 43  1 42  1 43   42  1 41  1 42       149967.1689  -0.0148  0.050               
 469: 43  2 42  1 43   42  1 41  1 42       149968.4521  -0.0009  0.050               
 470: 42  2 40  1 42   41  3 39  1 41       149971.2711  -0.0067  0.050               
 471: 40 32  8  1 40   39 32  7  1 39       149973.3159   0.0172  0.050   0.0172 0.50  
 472: 40 32  9  1 40   39 32  8  1 39       149973.3159   0.0172  0.050   0.0172 0.50  
 473: 17  6 12  1 17   16  5 11  1 16       149988.2084  -0.0404  0.050               
 474: 42  3 40  1 42   41  3 39  1 41       150021.2178  -0.0098  0.050               
 475: 40 33  7  1 40   39 33  6  1 39       150024.3034  -0.0003  0.050  -0.0004 0.50  
 476: 40 33  8  1 40   39 33  7  1 39       150024.3034  -0.0003  0.050  -0.0004 0.50  
 477: 42  2 40  1 42   41  2 39  1 41       150040.2002   0.0055  0.050               
 478: 74 12 62  1 74   74 11 63  1 74       150054.0406  -0.0129  0.050               
 479: 40 11 29  1 40   39 11 28  1 39       150067.6075   0.0162  0.050   0.0290 0.50  
 480: 40 11 30  1 40   39 11 29  1 39       150067.6075   0.0416  0.050   0.0290 0.50  
 481: 40 34  6  1 40   39 34  5  1 39       150077.5022   0.0143  0.050   0.0143 0.50  
 482: 40 34  7  1 40   39 34  6  1 39       150077.5022   0.0143  0.050   0.0143 0.50  
 483: 41  4 38  1 41   40  4 37  1 40       150081.4178  -0.0087  0.050               
 484: 42  3 40  1 42   41  2 39  1 41       150090.1538   0.0093  0.050               
 485: 40 35  5  1 40   39 35  4  1 39       150132.7646   0.0053  0.050   0.0053 0.50  
 486: 40 35  6  1 40   39 35  5  1 39       150132.7646   0.0053  0.050   0.0053 0.50  
 487: 40 36  4  1 40   39 36  3  1 39       150189.9951  -0.0401  0.050  -0.0402 0.50  
 488: 40 36  5  1 40   39 36  4  1 39       150189.9951  -0.0401  0.050  -0.0402 0.50  
 489: 40 37  3  1 40   39 37  2  1 39       150249.2466   0.0049  0.050   0.0050 0.50  
 490: 40 37  4  1 40   39 37  3  1 39       150249.2466   0.0049  0.050   0.0050 0.50  
 491: 61 11 50  1 61   61 10 51  1 61       150256.3654  -0.0329  0.050               
 492: 40 10 30  1 40   39 10 29  1 39       150279.4849  -0.2321  0.050   0.0360 0.50  
 493: 40 10 31  1 40   39 10 30  1 39       150279.4849   0.3041  0.050   0.0360 0.50  
 494: 66 11 56  1 66   66 10 57  1 66       150313.5692   0.0701  0.050               
 495: 74 10 65  1 74   74  9 66  1 74       150360.0797   0.0119  0.050               
 496: 49 22 27  1 49   50 21 30  1 50       150388.5999   0.0247  0.050   0.0248 0.50  
 497: 49 22 28  1 49   50 21 29  1 50       150388.5999   0.0247  0.050   0.0248 0.50  
 498: 41  3 38  1 41   40  3 37  1 40       150406.8335  -0.0018  0.050               
 499: 39  6 33  1 39   38  6 32  1 38       150561.3886   0.0072  0.050               
 500: 74 11 64  1 74   74 10 65  1 74       150570.0110   0.0119  0.050               
 501: 40  9 32  1 40   39  9 31  1 39       150581.6217   0.0190  0.050               
 502: 40  9 31  1 40   39  9 30  1 39       150590.3403  -0.0284  0.050               
 503: 56  4 52  1 56   56  3 53  1 56       150619.8965   0.0332  0.050               
 504: 56  5 52  1 56   56  4 53  1 56       150779.3089   0.0083  0.050               
 505: 65 11 55  1 65   65 10 56  1 65       150836.9619   0.0643  0.050               
 506: 71  9 63  1 71   71  8 64  1 71       150921.7961   0.0188  0.050               
 507: 53 23 30  1 53   54 22 33  1 54       150972.4469   0.0756  0.050   0.0756 0.50  
 508: 53 23 31  1 53   54 22 32  1 54       150972.4469   0.0756  0.050   0.0756 0.50  
 509: 40  8 33  1 40   39  8 32  1 39       151002.2365   0.0033  0.050               
 510: 40  8 32  1 40   39  8 31  1 39       151108.3046   0.0040  0.050               
 511: 40  6 35  1 40   39  6 34  1 39       151229.4758  -0.0085  0.050               
 512: 75 11 65  1 75   75 10 66  1 75       151400.7570  -0.0095  0.050               
 513: 47  1 46  1 47   47  0 47  1 47       151410.5895   0.1770  0.050   0.0284 0.50  
 514: 47  2 46  1 47   47  1 47  1 47       151410.5895  -0.1201  0.050   0.0284 0.50  
 515: 40  7 34  1 40   39  7 33  1 39       151422.0278   0.0266  0.050               
 516: 64 11 54  1 64   64 10 55  1 64       151424.9727   0.0133  0.050               
 517: 41  4 38  1 41   40  3 37  1 40       151433.9122   0.0108  0.050               
 518:115 16 99  1115  115 15100  1115       151505.7003   0.0068  0.050               
 519: 57 24 33  1 57   58 23 36  1 58       151553.9094   0.0480  0.050   0.0481 0.50  
 520: 57 24 34  1 57   58 23 35  1 58       151553.9094   0.0480  0.050   0.0481 0.50  
 521: 60 11 49  1 60   60 10 50  1 60       151715.2849   0.0114  0.050               
 522: 60  5 55  1 60   60  4 56  1 60       151788.9312   0.0278  0.050               
 523: 53  3 50  1 53   53  2 51  1 53       151796.8348   0.0180  0.050               
 524: 39  5 34  1 39   38  5 33  1 38       151813.4150  -0.0013  0.050               
 525: 53  4 50  1 53   53  3 51  1 53       151823.5604   0.0393  0.050               
 526: 40  4 36  1 40   39  4 35  1 39       151903.5669  -0.0220  0.050               
 527: 50  2 48  1 50   50  1 49  1 50       151998.5028  -0.0548  0.050               
 528: 50  3 48  1 50   50  2 49  1 50       152001.9403  -0.0233  0.050               
 529:111 14 97  1111  111 13 98  1111       152045.1834  -0.0503  0.050               
 530: 63 11 53  1 63   63 10 54  1 63       152061.5134  -0.0250  0.050               
 531: 40  7 33  1 40   39  7 32  1 39       152283.0898  -0.0070  0.050               
 532: 98 12 86  1 98   98 11 87  1 98       152320.6378   0.0564  0.050               
 533: 36 19 17  1 36   37 18 20  1 37       152344.6882  -0.0653  0.050  -0.0654 0.50  
 534: 36 19 18  1 36   37 18 19  1 37       152344.6882  -0.0653  0.050  -0.0654 0.50  
 535: 60  6 55  1 60   60  5 56  1 60       152372.2263  -0.0230  0.050               
 536: 76 11 66  1 76   76 10 67  1 76       152448.4533  -0.0194  0.050               
 537: 74  8 66  1 74   74  7 67  1 74       152594.3641  -0.0035  0.050               
 538: 42  3 39  1 42   41  4 38  1 41       152682.9151   0.0119  0.050               
 539: 62 11 52  1 62   62 10 53  1 62       152731.8232  -0.0332  0.050               
 540: 75 10 66  1 75   75  9 67  1 75       152851.3153  -0.0021  0.050               
 541: 40 20 20  1 40   41 19 23  1 41       152950.2741   0.0498  0.050   0.0498 0.50  
 542: 40 20 21  1 40   41 19 22  1 41       152950.2741   0.0498  0.050   0.0498 0.50  
 543: 59 11 48  1 59   59 10 49  1 59       153008.6445   0.0535  0.050               
 544: 73 12 61  1 73   73 11 62  1 73       153014.8414  -0.0744  0.050               
 545: 84 13 71  1 84   84 12 72  1 84       153024.8053   0.0677  0.050               
 546: 69  7 62  1 69   69  6 63  1 69       153092.2608  -0.0009  0.050               
 547: 41  5 37  1 41   40  5 36  1 40       153115.6602  -0.0159  0.050               
 548: 64  7 58  1 64   64  6 59  1 64       153235.0470   0.0476  0.050               
 549: 22  5 17  1 22   21  4 18  1 21       153263.4642  -0.0337  0.050               
 550: 45  0 45  1 45   44  0 44  1 44       153312.3944  -0.0416  0.050  -0.0395 0.34  
 551: 45  0 45  1 45   44  1 44  1 44       153312.3944  -0.0281  0.050  -0.0395 0.16  
 552: 45  1 45  1 45   44  0 44  1 44       153312.3944  -0.0507  0.050  -0.0395 0.16  
 553: 45  1 45  1 45   44  1 44  1 44       153312.3944  -0.0373  0.050  -0.0395 0.34  
 554: 44  1 43  1 44   43  2 42  1 43       153328.6586  -0.0341  0.050               
 555: 44  1 43  1 44   43  1 42  1 43       153329.8095  -0.1525  0.050   0.0383 0.50  
 556: 44  2 43  1 44   43  2 42  1 43       153329.8095   0.2290  0.050   0.0383 0.50  
 557: 44  2 43  1 44   43  1 42  1 43       153330.8933   0.0436  0.050               
 558: 41 19 22  1 41   40 19 21  1 40       153335.9208   0.0174  0.050   0.0174 0.50  
 559: 41 19 23  1 41   40 19 22  1 40       153335.9208   0.0174  0.050   0.0174 0.50  
 560: 41 20 21  1 41   40 20 20  1 40       153336.8744   0.0520  0.050   0.0520 0.50  
 561: 41 20 22  1 41   40 20 21  1 40       153336.8744   0.0520  0.050   0.0520 0.50  
 562: 41 18 23  1 41   40 18 22  1 40       153343.1446   0.0105  0.050   0.0106 0.50  
 563: 41 18 24  1 41   40 18 23  1 40       153343.1446   0.0105  0.050   0.0106 0.50  
 564: 41 21 20  1 41   40 21 19  1 40       153344.6941   0.0069  0.050   0.0069 0.50  
 565: 41 21 21  1 41   40 21 20  1 40       153344.6941   0.0069  0.050   0.0069 0.50  
 566: 43  2 41  1 43   42  3 40  1 42       153346.3885   0.0107  0.050               
 567: 41 22 19  1 41   40 22 18  1 40       153358.5442  -0.0179  0.050  -0.0179 0.50  
 568: 41 22 20  1 41   40 22 19  1 40       153358.5442  -0.0179  0.050  -0.0179 0.50  
 569: 41 17 24  1 41   40 17 23  1 40       153360.0839  -0.0039  0.050  -0.0040 0.50  
 570: 41 17 25  1 41   40 17 24  1 40       153360.0839  -0.0039  0.050  -0.0040 0.50  
 571: 41 23 18  1 41   40 23 17  1 40       153377.7152   0.0054  0.050   0.0055 0.50  
 572: 41 23 19  1 41   40 23 18  1 40       153377.7152   0.0054  0.050   0.0055 0.50  
 573: 43  3 41  1 43   42  3 40  1 42       153382.4648  -0.0215  0.050               
 574: 41 16 25  1 41   40 16 24  1 40       153388.8379  -0.0194  0.050  -0.0194 0.50  
 575: 41 16 26  1 41   40 16 25  1 40       153388.8379  -0.0194  0.050  -0.0194 0.50  
 576: 43  2 41  1 43   42  2 40  1 42       153396.3095  -0.0180  0.050               
 577: 41 24 17  1 41   40 24 16  1 40       153401.4968  -0.0439  0.050  -0.0439 0.50  
 578: 41 24 18  1 41   40 24 17  1 40       153401.4968  -0.0439  0.050  -0.0439 0.50  
 579: 61 11 51  1 61   61 10 52  1 61       153422.7320   0.0405  0.050               
 580: 41 25 16  1 41   40 25 15  1 40       153429.5495  -0.0297  0.050  -0.0298 0.50  
 581: 41 25 17  1 41   40 25 16  1 40       153429.5495  -0.0297  0.050  -0.0298 0.50  
 582: 41 15 26  1 41   40 15 25  1 40       153432.2884   0.0063  0.050   0.0063 0.50  
 583: 41 15 27  1 41   40 15 26  1 40       153432.2884   0.0063  0.050   0.0063 0.50  
 584: 42  4 39  1 42   41  4 38  1 41       153458.9531   0.0585  0.050               
 585: 41 26 15  1 41   40 26 14  1 40       153461.4527   0.0165  0.050   0.0166 0.50  
 586: 41 26 16  1 41   40 26 15  1 40       153461.4527   0.0165  0.050   0.0166 0.50  
 587: 41 14 27  1 41   40 14 26  1 40       153494.3011  -0.0041  0.050  -0.0042 0.50  
 588: 41 14 28  1 41   40 14 27  1 40       153494.3011  -0.0041  0.050  -0.0042 0.50  
 589: 41 27 14  1 41   40 27 13  1 40       153496.7943   0.0047  0.050   0.0047 0.50  
 590: 41 27 15  1 41   40 27 14  1 40       153496.7943   0.0047  0.050   0.0047 0.50  
 591: 24  5 20  1 24   23  4 19  1 23       153498.0144   0.0439  0.050               
 592: 41 28 13  1 41   40 28 12  1 40       153535.3202  -0.0513  0.050  -0.0514 0.50  
 593: 41 28 14  1 41   40 28 13  1 40       153535.3202  -0.0513  0.050  -0.0514 0.50  
 594: 44 21 23  1 44   45 20 26  1 45       153544.9840   0.0612  0.050   0.0612 0.50  
 595: 44 21 24  1 44   45 20 25  1 45       153544.9840   0.0612  0.050   0.0612 0.50  
 596: 41 29 12  1 41   40 29 11  1 40       153577.0444   0.0887  0.050   0.0887 0.50  
 597: 41 29 13  1 41   40 29 12  1 40       153577.0444   0.0887  0.050   0.0887 0.50  
 598: 41 13 28  1 41   40 13 27  1 40       153580.5845   0.0285  0.050   0.0285 0.50  
 599: 41 13 29  1 41   40 13 28  1 40       153580.5845   0.0285  0.050   0.0285 0.50  
 600: 41 30 11  1 41   40 30 10  1 40       153621.3312  -0.0183  0.050  -0.0183 0.50  
 601: 41 30 12  1 41   40 30 11  1 40       153621.3312  -0.0183  0.050  -0.0183 0.50  
 602: 18  6 13  1 18   17  5 12  1 17       153629.8668  -0.0086  0.050  -0.0023 0.45  
 603: 68  8 61  1 68   68  7 62  1 68       153629.8668   0.0028  0.050  -0.0023 0.55  
 604: 41 31 10  1 41   40 31  9  1 40       153668.4209   0.0331  0.050   0.0331 0.50  
 605: 41 31 11  1 41   40 31 10  1 40       153668.4209   0.0331  0.050   0.0331 0.50  
 606: 18  6 12  1 18   17  5 13  1 17       153674.9127   0.0558  0.050               
 607: 41 12 29  1 41   40 12 28  1 40       153699.3170  -0.0305  0.050  -0.0296 0.50  
 608: 41 12 30  1 41   40 12 29  1 40       153699.3170  -0.0287  0.050  -0.0296 0.50  
 609: 42  3 39  1 42   41  3 38  1 41       153709.9669  -0.0022  0.050               
 610: 41 32  9  1 41   40 32  8  1 40       153718.0008   0.0733  0.050   0.0734 0.50  
 611: 41 32 10  1 41   40 32  9  1 40       153718.0008   0.0733  0.050   0.0734 0.50  
 612: 82 12 70  1 82   81 13 69  1 81       153752.7410  -0.0333  0.050               
 613: 41 33  8  1 41   40 33  7  1 40       153769.8082  -0.0352  0.050  -0.0352 0.50  
 614: 41 33  9  1 41   40 33  8  1 40       153769.8082  -0.0352  0.050  -0.0352 0.50  
 615: 41 34  7  1 41   40 34  6  1 40       153824.0186  -0.0070  0.050  -0.0070 0.50  
 616: 41 34  8  1 41   40 34  7  1 40       153824.0186  -0.0070  0.050  -0.0070 0.50  
 617: 41 11 30  1 41   40 11 29  1 40       153863.4716  -0.0437  0.050  -0.0224 0.50  
 618: 41 11 31  1 41   40 11 30  1 40       153863.4716  -0.0010  0.050  -0.0224 0.50  
 619: 41 35  6  1 41   40 35  5  1 40       153880.4419   0.0660  0.050   0.0660 0.50  
 620: 41 35  7  1 41   40 35  6  1 40       153880.4419   0.0660  0.050   0.0660 0.50  
 621: 41 36  5  1 41   40 36  4  1 40       153938.8166   0.0098  0.050   0.0099 0.50  
 622: 41 36  6  1 41   40 36  5  1 40       153938.8166   0.0098  0.050   0.0099 0.50  
 623: 41 38  3  1 41   40 38  2  1 40       154061.6657   0.0644  0.050   0.0645 0.50  
 624: 41 38  4  1 41   40 38  3  1 40       154061.6657   0.0644  0.050   0.0645 0.50  
 625: 72  9 64  1 72   72  8 65  1 72       154108.6456   0.0221  0.050               
 626: 60 11 50  1 60   60 10 51  1 60       154122.4867  -0.0001  0.050               
 627: 41 39  2  1 41   40 39  1  1 40       154125.8708   0.0435  0.050   0.0436 0.50  
 628: 41 39  3  1 41   40 39  2  1 40       154125.8708   0.0435  0.050   0.0436 0.50  
 629: 57  4 53  1 57   57  3 54  1 57       154153.3162  -0.0261  0.050               
 630: 58 11 47  1 58   58 10 48  1 58       154158.6384  -0.0523  0.050               
 631: 23 16  7  1 23   24 15 10  1 24       154177.8036   0.0168  0.050   0.0168 0.50  
 632: 23 16  8  1 23   24 15  9  1 24       154177.8036   0.0168  0.050   0.0168 0.50  
 633: 57  5 53  1 57   57  4 54  1 57       154272.1859  -0.0449  0.050               
 634: 60  8 52  1 60   59  9 51  1 59       154413.4750   0.0056  0.050               
 635: 41  9 33  1 41   40  9 32  1 40       154421.5438   0.0090  0.050               
 636: 41  9 32  1 41   40  9 31  1 40       154434.6444  -0.0203  0.050               
 637: 42  4 39  1 42   41  3 38  1 41       154485.9497  -0.0108  0.050               
 638: 43  4 39  1 43   42  5 38  1 42       154486.4611   0.0231  0.050               
 639: 71 10 61  1 71   70 11 60  1 70       154548.5574   0.0027  0.050               
 640: 52 23 29  1 52   53 22 32  1 53       154712.2935   0.0441  0.050   0.0442 0.50  
 641: 52 23 30  1 52   53 22 31  1 53       154712.2935   0.0441  0.050   0.0442 0.50  
 642: 92 11 81  1 92   92 10 82  1 92       154732.8846  -0.0571  0.050               
 643: 48  1 47  1 48   48  0 48  1 48       154787.3764   0.1530  0.050   0.0496 0.50  
 644: 48  2 47  1 48   48  1 48  1 48       154787.3764  -0.0538  0.050   0.0496 0.50  
 645: 40  6 34  1 40   39  6 33  1 39       154790.0437  -0.0039  0.050               
 646: 59 11 49  1 59   59 10 50  1 59       154821.3776  -0.0060  0.050               
 647: 41  8 34  1 41   40  8 33  1 40       154868.7301  -0.0042  0.050               
 648: 41  6 36  1 41   40  6 35  1 40       154931.6436  -0.0064  0.050               
 649: 41  8 33  1 41   40  8 32  1 40       155017.9093  -0.0081  0.050               
 650: 80  9 71  1 80   80  8 72  1 80       155029.4522  -0.0614  0.050               
 651: 50  6 44  1 50   49  7 43  1 49       155043.6916  -0.0661  0.050               
 652: 41  4 37  1 41   40  4 36  1 40       155095.2376  -0.0087  0.050               
 653: 57 11 46  1 57   57 10 47  1 57       155185.4563   0.0240  0.050               
 654: 78 11 68  1 78   78 10 69  1 78       155211.7937   0.0295  0.050               
 655: 54  3 51  1 54   54  2 52  1 54       155239.7847  -0.0479  0.050               
 656: 54  4 51  1 54   54  3 52  1 54       155259.2501  -0.0345  0.050               
 657: 41  7 35  1 41   40  7 34  1 40       155268.0422   0.0263  0.050               
 658: 56 24 32  1 56   57 23 35  1 57       155289.8346   0.0082  0.050   0.0082 0.50  
 659: 56 24 33  1 56   57 23 34  1 57       155289.8346   0.0082  0.050   0.0082 0.50  
 660: 25  5 21  1 25   24  4 20  1 24       155313.7677   0.0030  0.050               
 661: 65  6 59  1 65   65  5 60  1 65       155375.2036   0.0008  0.050               
 662: 51  2 49  1 51   51  1 50  1 51       155396.2120  -0.0266  0.050               
 663: 51  3 49  1 51   51  2 50  1 51       155398.6614  -0.0027  0.050               
 664: 61  5 56  1 61   61  4 57  1 61       155476.5234   0.0457  0.050               
 665: 58 11 48  1 58   58 10 49  1 58       155511.1611  -0.0255  0.050               
 666: 76 10 67  1 76   76  9 68  1 76       155522.5089   0.0247  0.050               
 667: 40  5 35  1 40   39  5 34  1 39       155558.0173   0.0010  0.050               
 668: 72 12 60  1 72   72 11 61  1 72       155688.8078   0.0071  0.050               
 669: 86 10 76  1 86   86  9 77  1 86       155735.2811   0.0588  0.050               
 670: 61  6 56  1 61   61  5 57  1 61       155920.9963  -0.0034  0.050               
 671: 46  5 41  1 46   45  6 40  1 45       156010.9460   0.0313  0.050               
 672: 35 19 16  1 35   36 18 19  1 36       156088.8917   0.0753  0.050   0.0753 0.50  
 673: 35 19 17  1 35   36 18 18  1 36       156088.8917   0.0753  0.050   0.0753 0.50  
 674: 93 14 79  1 93   92 15 78  1 92       156098.7772   0.0532  0.050               
 675: 56 11 45  1 56   56 10 46  1 56       156106.0851   0.0300  0.050               
 676: 57 11 47  1 57   57 10 48  1 57       156185.2739  -0.0038  0.050               
 677: 43  3 40  1 43   42  4 39  1 42       156247.1401  -0.0066  0.050               
 678: 41  7 34  1 41   40  7 33  1 40       156384.5447  -0.0022  0.050               
 679: 55  7 48  1 55   54  8 47  1 54       156485.2231   0.0002  0.050               
 680: 42  5 38  1 42   41  5 37  1 41       156591.7492   0.0026  0.050               
 681: 46  0 46  1 46   45  0 45  1 45       156675.6961  -0.0179  0.050  -0.0164 0.34  
 682: 46  0 46  1 46   45  1 45  1 45       156675.6961  -0.0087  0.050  -0.0164 0.16  
 683: 46  1 46  1 46   45  0 45  1 45       156675.6961  -0.0241  0.050  -0.0164 0.16  
 684: 46  1 46  1 46   45  1 45  1 45       156675.6961  -0.0149  0.050  -0.0164 0.34  
 685: 45  1 44  1 45   44  2 43  1 44       156691.4860  -0.0700  0.050               
 686: 45  1 44  1 45   44  1 43  1 44       156692.3319  -0.1118  0.050   0.0220 0.50  
 687: 45  2 44  1 45   44  2 43  1 44       156692.3319   0.1558  0.050   0.0220 0.50  
 688: 39 20 19  1 39   40 19 22  1 40       156694.1647   0.0790  0.050   0.0790 0.50  
 689: 39 20 20  1 39   40 19 21  1 40       156694.1647   0.0790  0.050   0.0790 0.50  
 690: 44  2 42  1 44   43  3 41  1 43       156717.1013  -0.0108  0.050               
 691: 44  3 42  1 44   43  3 41  1 43       156743.1494  -0.0020  0.050               
 692: 44  2 42  1 44   43  2 41  1 43       156753.2173  -0.0034  0.050               
 693: 44  3 42  1 44   43  2 41  1 43       156779.2719   0.0119  0.050               
 694: 26  5 22  1 26   25  4 21  1 25       156809.3576   0.0771  0.050               
 695: 65  7 59  1 65   65  6 60  1 65       156811.1203   0.0007  0.050               
 696: 43  4 40  1 43   42  4 39  1 42       156830.7299   0.0026  0.050               
 697: 56 11 46  1 56   56 10 47  1 56       156838.4644  -0.0231  0.050               
 698: 79 11 69  1 79   79 10 70  1 79       156928.3969   0.0184  0.050               
 699: 55 11 44  1 55   55 10 45  1 55       156935.2878   0.0202  0.050               
 700: 43  3 40  1 43   42  3 39  1 42       157023.1715   0.0332  0.050               
 701: 42 20 22  1 42   41 20 21  1 41       157081.9344  -0.0167  0.050  -0.0168 0.50  
 702: 42 20 23  1 42   41 20 22  1 41       157081.9344  -0.0167  0.050  -0.0168 0.50  
 703: 42 19 23  1 42   41 19 22  1 41       157082.8471   0.0136  0.050   0.0136 0.50  
 704: 42 19 24  1 42   41 19 23  1 41       157082.8471   0.0136  0.050   0.0136 0.50  
 705: 42 21 21  1 42   41 21 20  1 41       157088.4361  -0.0076  0.050  -0.0076 0.50  
 706: 42 21 22  1 42   41 21 21  1 41       157088.4361  -0.0076  0.050  -0.0076 0.50  
 707: 42 18 24  1 42   41 18 23  1 41       157092.3756  -0.0103  0.050  -0.0103 0.50  
 708: 42 18 25  1 42   41 18 24  1 41       157092.3756  -0.0103  0.050  -0.0103 0.50  
 709: 42 22 20  1 42   41 22 19  1 41       157101.2909  -0.0145  0.050  -0.0145 0.50  
 710: 42 22 21  1 42   41 22 20  1 41       157101.2909  -0.0145  0.050  -0.0145 0.50  
 711: 42 17 25  1 42   41 17 24  1 41       157112.2931  -0.0087  0.050  -0.0088 0.50  
 712: 42 17 26  1 42   41 17 25  1 41       157112.2931  -0.0087  0.050  -0.0088 0.50  
 713: 42 23 19  1 42   41 23 18  1 41       157119.8096   0.0658  0.050   0.0658 0.50  
 714: 42 23 20  1 42   41 23 19  1 41       157119.8096   0.0658  0.050   0.0658 0.50  
 715: 42 24 18  1 42   41 24 17  1 41       157143.1438   0.0175  0.050   0.0176 0.50  
 716: 42 24 19  1 42   41 24 18  1 41       157143.1438   0.0175  0.050   0.0176 0.50  
 717: 42 16 26  1 42   41 16 25  1 41       157144.8533   0.0175  0.050   0.0176 0.50  
 718: 42 16 27  1 42   41 16 26  1 41       157144.8533   0.0175  0.050   0.0176 0.50  
 719: 69  8 62  1 69   69  7 63  1 69       157146.3648  -0.0319  0.050               
 720: 42 25 17  1 42   41 25 16  1 41       157170.9299  -0.0119  0.050  -0.0119 0.50  
 721: 42 25 18  1 42   41 25 17  1 41       157170.9299  -0.0119  0.050  -0.0119 0.50  
 722: 42 15 27  1 42   41 15 26  1 41       157193.0761   0.0263  0.050   0.0263 0.50  
 723: 42 15 28  1 42   41 15 27  1 41       157193.0761   0.0263  0.050   0.0263 0.50  
 724: 42 26 16  1 42   41 26 15  1 41       157202.7639  -0.0090  0.050  -0.0091 0.50  
 725: 42 26 17  1 42   41 26 16  1 41       157202.7639  -0.0090  0.050  -0.0091 0.50  
 726: 42 27 15  1 42   41 27 14  1 41       157238.2596  -0.0155  0.050  -0.0155 0.50  
 727: 42 27 16  1 42   41 27 15  1 41       157238.2596  -0.0155  0.050  -0.0155 0.50  
 728: 19  6 14  1 19   18  5 13  1 18       157245.0312  -0.0829  0.050               
 729: 42 14 28  1 42   41 14 27  1 41       157261.1970  -0.0054  0.050  -0.0054 0.50  
 730: 42 14 29  1 42   41 14 28  1 41       157261.1970  -0.0054  0.050  -0.0054 0.50  
 731: 42 28 14  1 42   41 28 13  1 41       157277.1603  -0.0004  0.050  -0.0004 0.50  
 732: 42 28 15  1 42   41 28 14  1 41       157277.1603  -0.0004  0.050  -0.0004 0.50  
 733: 43 21 22  1 43   44 20 25  1 44       157287.8079   0.0833  0.050   0.0834 0.50  
 734: 43 21 23  1 43   44 20 24  1 44       157287.8079   0.0833  0.050   0.0834 0.50  
 735: 42 29 13  1 42   41 29 12  1 41       157319.2060   0.0183  0.050   0.0183 0.50  
 736: 42 29 14  1 42   41 29 13  1 41       157319.2060   0.0183  0.050   0.0183 0.50  
 737: 19  6 13  1 19   18  5 14  1 18       157324.3523   0.0218  0.050               
 738: 42 13 29  1 42   41 13 28  1 41       157355.4060   0.0213  0.050   0.0214 0.50  
 739: 42 13 30  1 42   41 13 29  1 41       157355.4060   0.0214  0.050   0.0214 0.50  
 740: 23  5 18  1 23   22  4 19  1 22       157392.8972   0.0715  0.050               
 741: 73  9 65  1 73   73  8 66  1 73       157400.2858   0.0028  0.050               
 742: 42 31 11  1 42   41 31 10  1 41       157411.8299  -0.0417  0.050  -0.0417 0.50  
 743: 42 31 12  1 42   41 31 11  1 41       157411.8299  -0.0417  0.050  -0.0417 0.50  
 744: 42 32 10  1 42   41 32  9  1 41       157462.1340  -0.0652  0.050  -0.0653 0.50  
 745: 42 32 11  1 42   41 32 10  1 41       157462.1340  -0.0652  0.050  -0.0653 0.50  
 746: 70  7 63  1 70   70  6 64  1 70       157474.0072   0.0008  0.050               
 747: 42 12 30  1 42   41 12 29  1 41       157484.6189   0.0011  0.050   0.0026 0.50  
 748: 42 12 31  1 42   41 12 30  1 41       157484.6189   0.0041  0.050   0.0026 0.50  
 749: 75  8 67  1 75   75  7 68  1 75       157560.8535  -0.0590  0.050               
 750: 42 34  8  1 42   41 34  7  1 41       157570.2151   0.0592  0.050   0.0593 0.50  
 751: 42 34  9  1 42   41 34  8  1 41       157570.2151   0.0592  0.050   0.0593 0.50  
 752: 43  4 40  1 43   42  3 39  1 42       157606.7302   0.0114  0.050               
 753: 42 35  7  1 42   41 35  6  1 41       157627.6385   0.0754  0.050   0.0754 0.50  
 754: 42 35  8  1 42   41 35  7  1 41       157627.6385   0.0754  0.050   0.0754 0.50  
 755: 42 11 31  1 42   41 11 30  1 41       157662.8723  -0.0292  0.050   0.0061 0.50  
 756: 42 11 32  1 42   41 11 31  1 41       157662.8723   0.0414  0.050   0.0061 0.50  
 757: 58  4 54  1 58   58  3 55  1 58       157671.6143  -0.0838  0.050               
 758: 54 11 43  1 54   54 10 44  1 54       157685.5022   0.0376  0.050               
 759: 42 36  6  1 42   41 36  5  1 41       157687.2175   0.0887  0.050   0.0887 0.50  
 760: 42 36  7  1 42   41 36  6  1 41       157687.2175   0.0887  0.050   0.0887 0.50  
 761: 42 37  5  1 42   41 37  4  1 41       157748.7594  -0.0095  0.050  -0.0095 0.50  
 762: 42 37  6  1 42   41 37  5  1 41       157748.7594  -0.0095  0.050  -0.0095 0.50  
 763: 58  5 54  1 58   58  4 55  1 58       157760.1509   0.0406  0.050               
 764: 42 38  4  1 42   41 38  3  1 41       157812.4428   0.0354  0.050   0.0354 0.50  
 765: 42 38  5  1 42   41 38  4  1 41       157812.4428   0.0354  0.050   0.0354 0.50  
 766: 47 22 25  1 47   48 21 28  1 48       157872.3473   0.0706  0.050   0.0707 0.50  
 767: 47 22 26  1 47   48 21 27  1 48       157872.3473   0.0706  0.050   0.0707 0.50  
 768: 42 10 32  1 42   41 10 31  1 41       157913.7174  -0.0845  0.050               
 769: 22 16  6  1 22   23 15  9  1 23       157916.2589   0.0946  0.050   0.0946 0.50  
 770: 22 16  7  1 22   23 15  8  1 23       157916.2589   0.0946  0.050   0.0946 0.50  
 771: 42 40  2  1 42   41 40  1  1 41       157945.4730   0.0660  0.050   0.0661 0.50  
 772: 42 40  3  1 42   41 40  2  1 41       157945.4730   0.0660  0.050   0.0661 0.50  
 773: 27  5 23  1 27   26  4 22  1 26       157990.8415   0.0891  0.050               
 774: 54 11 44  1 54   54 10 45  1 54       158067.9355   0.0396  0.050               
 775: 71 12 59  1 71   71 11 60  1 71       158086.0704  -0.0212  0.050               
 776: 42  9 34  1 42   41  9 33  1 41       158267.2446  -0.0309  0.050               
 777: 42  4 38  1 42   41  4 37  1 41       158275.8218   0.0189  0.050               
 778: 42  9 33  1 42   41  9 32  1 41       158286.7114   0.0095  0.050               
 779: 77 10 68  1 77   77  9 69  1 77       158359.4327   0.0591  0.050               
 780: 53 11 42  1 53   53 10 43  1 53       158367.0489   0.0463  0.050               
 781: 42  6 37  1 42   41  6 36  1 41       158607.4155   0.0255  0.050               
 782: 53 11 43  1 53   53 10 44  1 53       158639.5279  -0.0318  0.050               
 783: 55  3 52  1 55   55  2 53  1 55       158676.9235   0.0503  0.050               
 784: 55  4 52  1 55   55  3 53  1 55       158691.0239   0.0106  0.050               
 785: 42  8 35  1 42   41  8 34  1 41       158739.0745   0.0321  0.050               
 786: 52  2 50  1 52   52  1 51  1 52       158791.4926   0.0308  0.050               
 787: 80 11 70  1 80   80 10 71  1 80       158864.1219   0.0602  0.050               
 788: 28  5 24  1 28   27  4 23  1 27       158877.4201   0.0940  0.050               
 789: 42  8 34  1 42   41  8 33  1 41       158946.3072   0.0226  0.050               
 790: 52 11 41  1 52   52 10 42  1 52       158988.5234   0.0317  0.050               
 791: 41  6 35  1 41   40  6 34  1 40       158996.2449   0.0383  0.050               
 792: 99 12 87  1 99   99 11 88  1 99       159013.7538  -0.0159  0.050               
 793: 55 24 31  1 55   56 23 34  1 56       159024.1027   0.0743  0.050   0.0744 0.50  
 794: 55 24 32  1 55   56 23 33  1 56       159024.1027   0.0743  0.050   0.0744 0.50  
 795:103 15 88  1103  103 14 89  1103       159032.7600   0.0572  0.050               
 796: 44  4 40  1 44   43  5 39  1 43       159086.4478   0.0185  0.050               
 797: 42  7 36  1 42   41  7 35  1 41       159104.2877   0.0049  0.050               
 798: 62  5 57  1 62   62  4 58  1 62       159130.0560   0.0143  0.050               
 799: 52 11 42  1 52   52 10 43  1 52       159180.9024  -0.0354  0.050               
 800: 41  5 36  1 41   40  5 35  1 40       159213.7699  -0.0064  0.050               
 801: 66  6 60  1 66   66  5 61  1 66       159282.7786   0.0528  0.050               
 802:113 16 97  1113  113 15 98  1113       159441.0769  -0.0185  0.050               
 803: 62  6 57  1 62   62  5 58  1 62       159467.6168  -0.0170  0.050               
 804: 51 11 40  1 51   51 10 41  1 51       159557.0876   0.0137  0.050               
 805: 51 11 41  1 51   51 10 42  1 51       159691.6484  -0.0252  0.050               
 806: 44  3 41  1 44   43  4 40  1 43       159761.0465   0.0004  0.050               
 807: 30  5 26  1 30   29  4 25  1 29       159894.4496   0.0383  0.050               
 808: 66  9 57  1 66   65 10 56  1 65       159941.2872  -0.0064  0.050               
 809: 47  0 47  1 47   46  0 46  1 46       160038.6176   0.0162  0.050   0.0173 0.34  
 810: 47  0 47  1 47   46  1 46  1 46       160038.6176   0.0225  0.050   0.0173 0.16  
 811: 47  1 47  1 47   46  0 46  1 46       160038.6176   0.0120  0.050   0.0173 0.16  
 812: 47  1 47  1 47   46  1 46  1 46       160038.6176   0.0182  0.050   0.0173 0.34  
 813: 43  5 39  1 43   42  5 38  1 42       160047.4738   0.0030  0.050               
 814: 46  1 45  1 46   45  1 44  1 45       160054.4844  -0.1222  0.050  -0.0285 0.50  
 815: 46  2 45  1 46   45  2 44  1 45       160054.4844   0.0652  0.050  -0.0285 0.50  
 816: 50 11 39  1 50   50 10 40  1 50       160078.7434   0.0663  0.050               
 817: 45  2 43  1 45   44  3 42  1 44       160084.6134   0.0211  0.050               
 818: 45  3 43  1 45   44  3 42  1 44       160103.3214  -0.0060  0.050               
 819: 31  5 27  1 31   30  4 26  1 30       160108.1332   0.0792  0.050               
 820: 45  2 43  1 45   44  2 42  1 44       160110.6337   0.0022  0.050               
 821: 45  3 43  1 45   44  2 42  1 44       160129.3711   0.0043  0.050               
 822: 34  5 30  1 34   33  4 29  1 33       160166.1439   0.0544  0.050               
 823: 50 11 40  1 50   50 10 41  1 50       160171.8914  -0.0217  0.050               
 824: 35  5 31  1 35   34  4 30  1 34       160173.7075   0.0437  0.050               
 825: 32  5 28  1 32   31  4 27  1 31       160189.1986   0.0777  0.050               
 826: 33  5 29  1 33   32  4 28  1 32       160190.1840   0.0648  0.050               
 827: 44  4 41  1 44   43  4 40  1 43       160198.0546  -0.0095  0.050               
 828: 70 12 58  1 70   70 11 59  1 70       160225.4108  -0.0011  0.050               
 829: 36  5 32  1 36   35  4 31  1 35       160269.6461   0.0214  0.050               
 830: 44  3 41  1 44   43  3 40  1 43       160344.5987  -0.0278  0.050               
 831: 82 13 69  1 82   82 12 70  1 82       160375.0078   0.0458  0.050               
 832: 66  7 60  1 66   66  6 61  1 66       160397.8271  -0.0005  0.050               
 833: 37  5 33  1 37   36  4 32  1 36       160508.7482   0.0373  0.050               
 834: 42  7 35  1 42   41  7 34  1 41       160528.7712  -0.0115  0.050               
 835: 49 11 38  1 49   49 10 39  1 49       160558.2847   0.0481  0.050               
 836: 49 11 39  1 49   49 10 40  1 49       160622.1496  -0.0361  0.050               
 837: 70  8 63  1 70   70  7 64  1 70       160703.1262   0.0179  0.050               
 838: 44  4 41  1 44   43  3 40  1 43       160781.6144  -0.0302  0.050               
 839: 43 20 23  1 43   42 20 22  1 42       160827.4492   0.0147  0.050   0.0147 0.50  
 840: 43 20 24  1 43   42 20 23  1 42       160827.4492   0.0147  0.050   0.0147 0.50  
 841: 43 19 24  1 43   42 19 23  1 42       160830.2658   0.0164  0.050   0.0164 0.50  
 842: 43 19 25  1 43   42 19 24  1 42       160830.2658   0.0164  0.050   0.0164 0.50  
 843: 43 21 22  1 43   42 21 21  1 42       160832.4507   0.0077  0.050   0.0077 0.50  
 844: 43 21 23  1 43   42 21 22  1 42       160832.4507   0.0077  0.050   0.0077 0.50  
 845: 43 18 25  1 43   42 18 24  1 42       160842.2780  -0.0002  0.050  -0.0002 0.50  
 846: 43 18 26  1 43   42 18 25  1 42       160842.2780  -0.0002  0.050  -0.0002 0.50  
 847: 43 22 21  1 43   42 22 20  1 42       160844.1926  -0.0024  0.050  -0.0024 0.50  
 848: 43 22 22  1 43   42 22 21  1 42       160844.1926  -0.0024  0.050  -0.0024 0.50  
 849: 43 23 20  1 43   42 23 19  1 42       160861.8237  -0.0167  0.050  -0.0168 0.50  
 850: 43 23 21  1 43   42 23 20  1 42       160861.8237  -0.0167  0.050  -0.0168 0.50  
 851: 43 17 26  1 43   42 17 25  1 42       160865.3534   0.0118  0.050   0.0118 0.50  
 852: 43 17 27  1 43   42 17 26  1 42       160865.3534   0.0118  0.050   0.0118 0.50  
 853: 43 24 19  1 43   42 24 18  1 42       160884.6828  -0.0182  0.050  -0.0182 0.50  
 854: 43 24 20  1 43   42 24 19  1 42       160884.6828  -0.0182  0.050  -0.0182 0.50  
 855: 43 16 27  1 43   42 16 26  1 42       160901.8548  -0.0096  0.050  -0.0097 0.50  
 856: 43 16 28  1 43   42 16 27  1 42       160901.8548  -0.0096  0.050  -0.0097 0.50  
 857: 43 25 18  1 43   42 25 17  1 42       160912.2154  -0.0138  0.050  -0.0138 0.50  
 858: 43 25 19  1 43   42 25 18  1 42       160912.2154  -0.0138  0.050  -0.0138 0.50  
 859: 43 26 17  1 43   42 26 16  1 42       160943.9082  -0.0697  0.050  -0.0697 0.50  
 860: 43 26 18  1 43   42 26 17  1 42       160943.9082  -0.0697  0.050  -0.0697 0.50  
 861: 43 15 28  1 43   42 15 27  1 42       160955.1428  -0.0018  0.050  -0.0019 0.50  
 862: 43 15 29  1 43   42 15 28  1 42       160955.1428  -0.0018  0.050  -0.0019 0.50  
 863: 43 27 16  1 43   42 27 15  1 42       160979.5968   0.0187  0.050   0.0187 0.50  
 864: 43 27 17  1 43   42 27 16  1 42       160979.5968   0.0187  0.050   0.0187 0.50  
 865: 81 11 71  1 81   81 10 72  1 81       161012.1813   0.0265  0.050               
 866: 43 28 15  1 43   42 28 14  1 42       161018.7002  -0.0222  0.050  -0.0222 0.50  
 867: 43 28 16  1 43   42 28 15  1 42       161018.7002  -0.0222  0.050  -0.0222 0.50  
 868: 42 21 21  1 42   43 20 24  1 43       161028.5513  -0.0090  0.050  -0.0091 0.50  
 869: 42 21 22  1 42   43 20 23  1 43       161028.5513  -0.0090  0.050  -0.0091 0.50  
 870: 43 14 29  1 43   42 14 28  1 42       161029.7507  -0.0243  0.050  -0.0243 0.50  
 871: 43 14 30  1 43   42 14 29  1 42       161029.7507  -0.0243  0.050  -0.0243 0.50  
 872: 43 29 14  1 43   42 29 13  1 42       161061.1259  -0.0259  0.050  -0.0260 0.50  
 873: 43 29 15  1 43   42 29 14  1 42       161061.1259  -0.0259  0.050  -0.0260 0.50  
 874: 43 30 13  1 43   42 30 12  1 42       161106.6313  -0.0153  0.050  -0.0154 0.50  
 875: 43 30 14  1 43   42 30 13  1 42       161106.6313  -0.0153  0.050  -0.0154 0.50  
 876: 43 13 30  1 43   42 13 29  1 42       161132.3452   0.0062  0.050   0.0063 0.50  
 877: 43 13 31  1 43   42 13 30  1 42       161132.3452   0.0064  0.050   0.0063 0.50  
 878: 43 31 12  1 43   42 31 11  1 42       161155.0023  -0.0161  0.050  -0.0161 0.50  
 879: 43 31 13  1 43   42 31 12  1 42       161155.0023  -0.0161  0.050  -0.0161 0.50  
 880: 59  4 55  1 59   59  3 56  1 59       161176.9684  -0.0062  0.050               
 881: 59  5 55  1 59   59  4 56  1 59       161242.5219  -0.0336  0.050               
 882: 43 33 10  1 43   42 33  9  1 42       161259.7583  -0.0041  0.050  -0.0041 0.50  
 883: 43 33 11  1 43   42 33 10  1 42       161259.7583  -0.0041  0.050  -0.0041 0.50  
 884: 43 12 31  1 43   42 12 30  1 42       161272.6172  -0.0005  0.050   0.0020 0.50  
 885: 43 12 32  1 43   42 12 31  1 42       161272.6172   0.0046  0.050   0.0020 0.50  
 886: 43 34  9  1 43   42 34  8  1 42       161315.9508   0.0830  0.050   0.0830 0.50  
 887: 43 34 10  1 43   42 34  9  1 42       161315.9508   0.0830  0.050   0.0830 0.50  
 888: 43 35  8  1 43   42 35  7  1 42       161374.3594   0.0495  0.050   0.0495 0.50  
 889: 43 35  9  1 43   42 35  8  1 42       161374.3594   0.0495  0.050   0.0495 0.50  
 890: 47 11 36  1 47   47 10 37  1 47       161407.1821   0.0836  0.050               
 891: 43 36  7  1 43   42 36  6  1 42       161434.9777  -0.0120  0.050  -0.0120 0.50  
 892: 43 36  8  1 43   42 36  7  1 42       161434.9777  -0.0120  0.050  -0.0120 0.50  
 893: 47 11 37  1 47   47 10 38  1 47       161436.2074  -0.0677  0.050               
 894: 43  4 39  1 43   42  4 38  1 42       161457.0064  -0.0128  0.050               
 895: 43 11 32  1 43   42 11 31  1 42       161465.8465  -0.0311  0.050   0.0266 0.50  
 896: 43 11 33  1 43   42 11 32  1 42       161465.8465   0.0842  0.050   0.0266 0.50  
 897: 43 37  6  1 43   42 37  5  1 42       161497.7980  -0.0207  0.050  -0.0208 0.50  
 898: 43 37  7  1 43   42 37  6  1 42       161497.7980  -0.0207  0.050  -0.0208 0.50  
 899: 50  1 49  1 50   50  0 50  1 50       161537.9919   0.0607  0.050   0.0108 0.50  
 900: 50  2 49  1 50   50  1 50  1 50       161537.9919  -0.0392  0.050   0.0108 0.50  
 901: 43 38  5  1 43   42 38  4  1 42       161562.6366  -0.0797  0.050  -0.0798 0.50  
 902: 43 38  6  1 43   42 38  5  1 42       161562.6366  -0.0797  0.050  -0.0798 0.50  
 903: 39  5 35  1 39   38  4 34  1 38       161606.9464  -0.0544  0.050               
 904: 78 12 67  1 78   78 11 68  1 78       161615.7887  -0.0253  0.050               
 905: 43 39  4  1 43   42 39  3  1 42       161629.5356  -0.0734  0.050  -0.0735 0.50  
 906: 43 39  5  1 43   42 39  4  1 42       161629.5356  -0.0734  0.050  -0.0735 0.50  
 907: 43 40  3  1 43   42 40  2  1 42       161698.4969   0.0674  0.050   0.0674 0.50  
 908: 43 40  4  1 43   42 40  3  1 42       161698.4969   0.0674  0.050   0.0674 0.50  
 909: 77 12 66  1 77   77 11 67  1 77       161705.3708  -0.0105  0.050               
 910: 24  5 19  1 24   23  4 20  1 23       161715.5325   0.0210  0.050               
 911: 71  7 64  1 71   71  6 65  1 71       161732.1873   0.0286  0.050               
 912: 43 10 34  1 43   42 10 33  1 42       161736.2188   0.0458  0.050               
 913: 87 10 77  1 87   87  9 78  1 87       161760.1210   0.0201  0.050               
 914: 43 41  2  1 43   42 41  1  1 42       161769.1290   0.0136  0.050   0.0137 0.50  
 915: 43 41  3  1 43   42 41  2  1 42       161769.1290   0.0136  0.050   0.0137 0.50  
 916: 46 11 36  1 46   46 10 37  1 46       161802.1898  -0.0543  0.050               
 917: 80 12 69  1 80   80 11 70  1 80       161938.6261  -0.0168  0.050               
 918: 76 12 65  1 76   76 11 66  1 76       161939.9479   0.0544  0.050               
 919: 56  3 53  1 56   56  2 54  1 56       162108.5407   0.0075  0.050               
 920: 56  4 53  1 56   56  3 54  1 56       162118.8471   0.0549  0.050               
 921: 43  9 35  1 43   42  9 34  1 42       162118.8474  -0.0084  0.050               
 922: 69 12 57  1 69   69 11 58  1 69       162130.0302  -0.0483  0.050               
 923: 45 11 35  1 45   45 10 36  1 45       162142.3684  -0.0625  0.050               
 924: 43  9 34  1 43   42  9 33  1 42       162147.2582  -0.0001  0.050               
 925: 53  2 51  1 53   53  1 52  1 53       162184.3954   0.0067  0.050               
 926: 53  3 51  1 53   53  2 52  1 53       162185.6212   0.0079  0.050               
 927: 43  6 38  1 43   42  6 37  1 42       162255.6838  -0.0046  0.050               
 928: 75 12 64  1 75   75 11 65  1 75       162301.4965   0.0119  0.050               
 929: 25 17  8  1 25   26 16 11  1 26       162311.8393   0.0721  0.050   0.0722 0.50  
 930: 25 17  9  1 25   26 16 10  1 26       162311.8393   0.0721  0.050   0.0722 0.50  
 931: 81 12 70  1 81   81 11 71  1 81       162381.0553  -0.0049  0.050               
 932: 47  5 42  1 47   46  6 41  1 46       162392.2189   0.0336  0.050               
 933: 44 11 33  1 44   44 10 34  1 44       162449.7885  -0.0167  0.050               
 934: 44 11 34  1 44   44 10 35  1 44       162458.0122  -0.0831  0.050               
 935: 40  5 36  1 40   39  4 35  1 39       162537.7643  -0.0324  0.050               
 936: 43  8 36  1 43   42  8 35  1 42       162612.0497  -0.0235  0.050               
 937: 63  5 58  1 63   63  4 59  1 63       162754.7797   0.0004  0.050               
 938: 54 24 30  1 54   55 23 33  1 55       162756.6286   0.0669  0.050   0.0670 0.50  
 939: 54 24 31  1 54   55 23 32  1 55       162756.6286   0.0669  0.050   0.0670 0.50  
 940: 74 12 63  1 74   74 11 64  1 74       162772.0654   0.0807  0.050               
 941: 42  5 37  1 42   41  5 36  1 41       162779.4410   0.0006  0.050               
 942: 92 14 78  1 92   92 13 79  1 92       162824.3207   0.0655  0.050               
 943: 43  8 35  1 43   42  8 34  1 42       162896.4696   0.0193  0.050               
 944: 43  7 37  1 43   42  7 36  1 42       162927.9915  -0.0235  0.050               
 945: 94 14 80  1 94   93 15 79  1 93       162956.4475   0.0161  0.050               
 946: 63  6 58  1 63   63  5 59  1 63       163010.3566  -0.0008  0.050               
 947: 42 11 32  1 42   42 10 33  1 42       163020.9752   0.0590  0.050               
 948: 82 12 71  1 82   82 11 72  1 82       163027.6282   0.0059  0.050               
 949: 51  6 45  1 51   50  7 44  1 50       163088.1767  -0.0137  0.050               
 950: 67  6 61  1 67   67  5 62  1 67       163127.7353   0.0131  0.050               
 951: 42  6 36  1 42   41  6 35  1 41       163162.6655  -0.0233  0.050               
 952: 45  3 42  1 45   44  4 41  1 44       163235.8810   0.0095  0.050               
 953: 73 12 62  1 73   73 11 63  1 73       163333.3144  -0.0559  0.050               
 954: 82 11 72  1 82   82 10 73  1 82       163363.5354   0.0218  0.050               
 955: 48  0 48  1 48   47  0 47  1 47       163401.1028   0.0137  0.050   0.0144 0.34  
 956: 48  0 48  1 48   47  1 47  1 47       163401.1028   0.0179  0.050   0.0144 0.16  
 957: 48  1 48  1 48   47  0 47  1 47       163401.1028   0.0108  0.050   0.0144 0.16  
 958: 48  1 48  1 48   47  1 47  1 47       163401.1028   0.0150  0.050   0.0144 0.34  
 959: 47  2 46  1 47   46  2 45  1 46       163416.3759   0.0759  0.050  -0.0520 0.70  
 960: 47  2 46  1 47   46  1 45  1 46       163416.3759  -0.3565  0.050  -0.0520 0.30  
 961: 47  1 46  1 47   46  2 45  1 46       163416.3760   0.3774  0.050   0.0728 0.30  
 962: 47  1 46  1 47   46  1 45  1 46       163416.3760  -0.0551  0.050   0.0728 0.70  
 963: 46  2 44  1 46   45  3 43  1 45       163449.6492   0.0145  0.050               
 964: 45  4 41  1 45   44  5 40  1 44       163454.0758   0.0343  0.050               
 965: 46  3 44  1 46   45  3 43  1 45       163463.0839  -0.0019  0.050               
 966: 46  2 44  1 46   45  2 43  1 45       163468.3526  -0.0172  0.050               
 967: 46  3 44  1 46   45  2 43  1 45       163481.8137  -0.0073  0.050               
 968: 44  5 40  1 44   43  5 39  1 43       163484.8623  -0.0124  0.050               
 969: 40 11 30  1 40   40 10 31  1 40       163500.6697   0.0610  0.050               
 970: 45  4 42  1 45   44  4 41  1 44       163561.8804   0.0220  0.050               
 971: 81 13 68  1 81   81 12 69  1 81       163631.7999   0.0367  0.050               
 972: 45  3 42  1 45   44  3 41  1 44       163672.9113   0.0218  0.050               
 973: 39 11 28  1 39   39 10 29  1 39       163711.8607   0.4348  0.050   0.0360 0.50  
 974: 39 11 29  1 39   39 10 30  1 39       163711.8607  -0.3627  0.050   0.0360 0.50  
 975: 41  5 37  1 41   40  4 36  1 40       163749.8782  -0.0057  0.050               
 976: 68 12 56  1 68   68 11 57  1 68       163825.2936   0.0076  0.050               
 977: 83 12 72  1 83   83 11 73  1 83       163887.9987   0.0038  0.050               
 978: 38 11 27  1 38   38 10 28  1 38       163906.2659   0.2488  0.050   0.0093 0.50  
 979: 38 11 28  1 38   38 10 29  1 38       163906.2659  -0.2302  0.050   0.0093 0.50  
 980: 72 12 61  1 72   72 11 62  1 72       163968.1812   0.0044  0.050               
 981: 67  7 61  1 67   67  6 62  1 67       163990.1983  -0.0262  0.050               
 982: 45  4 42  1 45   44  3 41  1 44       163998.8555  -0.0208  0.050               
 983: 37 11 26  1 37   37 10 27  1 37       164084.3018   0.1098  0.050  -0.0318 0.50  
 984: 37 11 27  1 37   37 10 28  1 37       164084.3018  -0.1735  0.050  -0.0318 0.50  
 985: 37 20 17  1 37   38 19 20  1 38       164175.9609   0.0668  0.050   0.0669 0.50  
 986: 37 20 18  1 37   38 19 19  1 38       164175.9609   0.0668  0.050   0.0669 0.50  
 987: 75  9 67  1 75   75  8 68  1 75       164237.7881   0.0001  0.050               
 988: 36 11 25  1 36   36 10 26  1 36       164247.0466   0.0497  0.050  -0.0327 0.50  
 989: 36 11 26  1 36   36 10 27  1 36       164247.0466  -0.1151  0.050  -0.0327 0.50  
 990: 71  8 64  1 71   71  7 65  1 71       164290.3140   0.0232  0.050               
 991: 21  6 16  1 21   20  5 15  1 20       164366.0142  -0.0848  0.050               
 992: 35 11 24  1 35   35 10 25  1 35       164395.4827   0.0677  0.050   0.0206 0.50  
 993: 35 11 25  1 35   35 10 26  1 35       164395.4827  -0.0266  0.050   0.0206 0.50  
 994: 79 10 70  1 79   79  9 71  1 79       164468.8064  -0.0342  0.050               
 995: 34 11 23  1 34   34 10 24  1 34       164530.4126   0.0391  0.050               
 996: 44 20 24  1 44   43 20 23  1 43       164573.2591  -0.0197  0.050  -0.0198 0.50  
 997: 44 20 25  1 44   43 20 24  1 43       164573.2591  -0.0197  0.050  -0.0198 0.50  
 998: 44 21 23  1 44   43 21 22  1 43       164576.6602  -0.0284  0.050  -0.0284 0.50  
 999: 44 21 24  1 44   43 21 23  1 43       164576.6602  -0.0284  0.050  -0.0284 0.50  
1000: 44 19 25  1 44   43 19 24  1 43       164578.1459  -0.0143  0.050  -0.0144 0.50  
1001: 44 19 26  1 44   43 19 25  1 43       164578.1459  -0.0143  0.050  -0.0144 0.50  
1002: 44 22 22  1 44   43 22 21  1 43       164587.2243  -0.0079  0.050  -0.0079 0.50  
1003: 44 22 23  1 44   43 22 22  1 43       164587.2243  -0.0079  0.050  -0.0079 0.50  
1004: 21  6 15  1 21   20  5 16  1 20       164589.3497   0.0601  0.050               
1005: 44 18 26  1 44   43 18 25  1 43       164592.8415   0.0169  0.050   0.0170 0.50  
1006: 44 18 27  1 44   43 18 26  1 43       164592.8415   0.0169  0.050   0.0170 0.50  
1007: 44 23 21  1 44   43 23 20  1 43       164604.0113   0.0122  0.050   0.0122 0.50  
1008: 44 23 22  1 44   43 23 21  1 43       164604.0113   0.0122  0.050   0.0122 0.50  
1009: 44 17 27  1 44   43 17 26  1 43       164619.2162  -0.0091  0.050  -0.0092 0.50  
1010: 44 17 28  1 44   43 17 27  1 43       164619.2162  -0.0091  0.050  -0.0092 0.50  
1011: 44 24 20  1 44   43 24 19  1 43       164626.2489  -0.0142  0.050  -0.0142 0.50  
1012: 44 24 21  1 44   43 24 20  1 43       164626.2489  -0.0142  0.050  -0.0142 0.50  
1013: 44  4 40  1 44   43  4 39  1 43       164647.4582  -0.0038  0.050               
1014: 33 11 22  1 33   33 10 23  1 33       164652.7185  -0.0313  0.050  -0.0459 0.50  
1015: 33 11 23  1 33   33 10 24  1 33       164652.7185  -0.0605  0.050  -0.0459 0.50  
1016: 44 25 19  1 44   43 25 18  1 43       164653.4722   0.0340  0.050   0.0340 0.50  
1017: 44 25 20  1 44   43 25 19  1 43       164653.4722   0.0340  0.050   0.0340 0.50  
1018: 44 16 28  1 44   43 16 27  1 43       164659.9727   0.0048  0.050   0.0048 0.50  
1019: 44 16 29  1 44   43 16 28  1 43       164659.9727   0.0048  0.050   0.0048 0.50  
1020: 60  4 56  1 60   60  3 57  1 60       164670.8372   0.0048  0.050               
1021:101 15 87  1101  100 16 84  1100       164675.5709  -0.0683  0.050               
1022: 44 26 18  1 44   43 26 17  1 43       164685.0162  -0.0300  0.050  -0.0300 0.50  
1023: 44 26 19  1 44   43 26 18  1 43       164685.0162  -0.0300  0.050  -0.0300 0.50  
1024: 43  7 36  1 43   42  7 35  1 42       164715.0064   0.0306  0.050               
1025: 44 15 29  1 44   43 15 28  1 43       164718.6090   0.0098  0.050   0.0098 0.50  
1026: 44 15 30  1 44   43 15 29  1 43       164718.6090   0.0098  0.050   0.0098 0.50  
1027: 44 27 17  1 44   43 27 16  1 43       164720.7023   0.0094  0.050   0.0094 0.50  
1028: 44 27 18  1 44   43 27 17  1 43       164720.7023   0.0094  0.050   0.0094 0.50  
1029: 44 28 16  1 44   43 28 15  1 43       164760.0416  -0.0080  0.050  -0.0081 0.50  
1030: 44 28 17  1 44   43 28 16  1 43       164760.0416  -0.0080  0.050  -0.0081 0.50  
1031: 32 11 21  1 32   32 10 22  1 32       164763.3816   0.0053  0.050  -0.0025 0.50  
1032: 32 11 22  1 32   32 10 23  1 32       164763.3816  -0.0104  0.050  -0.0025 0.50  
1033: 41 21 20  1 41   42 20 23  1 42       164767.6033   0.0521  0.050   0.0522 0.50  
1034: 41 21 21  1 41   42 20 22  1 42       164767.6033   0.0521  0.050   0.0522 0.50  
1035: 44 14 30  1 44   43 14 29  1 43       164800.0517  -0.0152  0.050  -0.0152 0.50  
1036: 44 14 31  1 44   43 14 30  1 43       164800.0517  -0.0152  0.050  -0.0152 0.50  
1037: 44 29 15  1 44   43 29 14  1 43       164802.8168  -0.0235  0.050  -0.0235 0.50  
1038: 44 29 16  1 44   43 29 15  1 43       164802.8168  -0.0235  0.050  -0.0235 0.50  
1039: 44 30 14  1 44   43 30 13  1 43       164848.9021   0.0716  0.050   0.0717 0.50  
1040: 44 30 15  1 44   43 30 14  1 43       164848.9021   0.0716  0.050   0.0717 0.50  
1041: 31 11 20  1 31   31 10 21  1 31       164863.0473   0.0040  0.050  -0.0001 0.50  
1042: 31 11 21  1 31   31 10 22  1 31       164863.0473  -0.0042  0.050  -0.0001 0.50  
1043: 44 31 13  1 44   43 31 12  1 43       164897.8610   0.0418  0.050   0.0419 0.50  
1044: 44 31 14  1 44   43 31 13  1 43       164897.8610   0.0418  0.050   0.0419 0.50  
1045: 44 13 31  1 44   43 13 30  1 43       164911.4745  -0.0049  0.050  -0.0048 0.50  
1046: 44 13 32  1 44   43 13 31  1 43       164911.4745  -0.0046  0.050  -0.0048 0.50  
1047: 44 32 12  1 44   43 32 11  1 43       164949.6442   0.0112  0.050   0.0112 0.50  
1048: 44 32 13  1 44   43 32 12  1 43       164949.6442   0.0112  0.050   0.0112 0.50  
1049: 30 11 19  1 30   30 10 20  1 30       164952.4741  -0.0291  0.050  -0.0313 0.50  
1050: 30 11 20  1 30   30 10 21  1 30       164952.4741  -0.0334  0.050  -0.0313 0.50  
1051: 44 33 11  1 44   43 33 10  1 43       165004.2006   0.0795  0.050   0.0795 0.50  
1052: 44 33 12  1 44   43 33 11  1 43       165004.2006   0.0795  0.050   0.0795 0.50  
1053: 29 11 18  1 29   29 10 19  1 29       165032.4655  -0.0075  0.050  -0.0087 0.50  
1054: 29 11 19  1 29   29 10 20  1 29       165032.4655  -0.0097  0.050  -0.0087 0.50  
1055: 44 34 10  1 44   43 34  9  1 43       165061.1845   0.0337  0.050   0.0338 0.50  
1056: 44 34 11  1 44   43 34 10  1 43       165061.1845   0.0337  0.050   0.0338 0.50  
1057: 44 12 32  1 44   43 12 31  1 43       165063.4265  -0.0077  0.050  -0.0034 0.50  
1058: 44 12 33  1 44   43 12 32  1 43       165063.4265   0.0009  0.050  -0.0034 0.50  
1059: 28 11 17  1 28   28 10 18  1 28       165103.6586   0.0221  0.050   0.0216 0.50  
1060: 28 11 18  1 28   28 10 19  1 28       165103.6586   0.0210  0.050   0.0216 0.50  
1061: 44 35  9  1 44   43 35  8  1 43       165120.5934  -0.0111  0.050  -0.0111 0.50  
1062: 44 35 10  1 44   43 35  9  1 43       165120.5934  -0.0111  0.050  -0.0111 0.50  
1063: 27 11 16  1 27   27 10 17  1 27       165166.6304  -0.0151  0.050  -0.0154 0.50  
1064: 27 11 17  1 27   27 10 18  1 27       165166.6304  -0.0156  0.050  -0.0154 0.50  
1065: 44 36  8  1 44   43 36  7  1 43       165182.3505  -0.0273  0.050  -0.0274 0.50  
1066: 44 36  9  1 44   43 36  8  1 43       165182.3505  -0.0273  0.050  -0.0274 0.50  
1067: 26 11 15  1 26   26 10 16  1 26       165222.1122  -0.0106  0.050  -0.0107 0.50  
1068: 26 11 16  1 26   26 10 17  1 26       165222.1122  -0.0108  0.050  -0.0107 0.50  
1069: 44 37  7  1 44   43 37  6  1 43       165246.4128   0.0362  0.050   0.0362 0.50  
1070: 44 37  8  1 44   43 37  7  1 43       165246.4128   0.0362  0.050   0.0362 0.50  
1071: 25 11 14  1 25   25 10 15  1 25       165270.6897   0.0273  0.050   0.0273 0.50  
1072: 25 11 15  1 25   25 10 16  1 25       165270.6897   0.0272  0.050   0.0273 0.50  
1073: 44 11 33  1 44   43 11 32  1 43       165272.4945  -0.0850  0.050   0.0078 0.50  
1074: 44 11 34  1 44   43 11 33  1 43       165272.4945   0.1007  0.050   0.0078 0.50  
1075: 24 11 13  1 24   24 10 14  1 24       165312.9114   0.0797  0.050   0.0798 0.50  
1076: 24 11 14  1 24   24 10 15  1 24       165312.9114   0.0797  0.050   0.0798 0.50  
1077: 23 11 12  1 23   23 10 13  1 23       165349.1784   0.0070  0.050   0.0071 0.50  
1078: 23 11 13  1 23   23 10 14  1 23       165349.1784   0.0070  0.050   0.0071 0.50  
1079: 22 11 11  1 22   22 10 12  1 22       165380.2918   0.0939  0.050   0.0940 0.50  
1080: 22 11 12  1 22   22 10 13  1 22       165380.2918   0.0939  0.050   0.0940 0.50  
1081: 70 12 59  1 70   70 11 60  1 70       165393.0995   0.0357  0.050               
1082: 21 11 10  1 21   21 10 11  1 21       165406.4119   0.0093  0.050   0.0093 0.50  
1083: 21 11 11  1 21   21 10 12  1 21       165406.4119   0.0092  0.050   0.0093 0.50  
1084: 20 11  9  1 20   20 10 10  1 20       165428.2923   0.0385  0.050   0.0385 0.50  
1085: 20 11 10  1 20   20 10 11  1 20       165428.2923   0.0385  0.050   0.0385 0.50  
1086: 19 11  8  1 19   19 10  9  1 19       165446.2064   0.0101  0.050   0.0101 0.50  
1087: 19 11  9  1 19   19 10 10  1 19       165446.2064   0.0101  0.050   0.0101 0.50  
1088: 18 11  7  1 18   18 10  8  1 18       165460.6516  -0.0008  0.050  -0.0008 0.50  
1089: 18 11  8  1 18   18 10  9  1 18       165460.6516  -0.0008  0.050  -0.0008 0.50  
1090: 17 11  6  1 17   17 10  7  1 17       165472.0807   0.0583  0.050   0.0584 0.50  
1091: 17 11  7  1 17   17 10  8  1 17       165472.0807   0.0583  0.050   0.0584 0.50  
1092: 14 11  3  1 14   14 10  4  1 14       165491.2760  -0.0130  0.050  -0.0131 0.50  
1093: 14 11  4  1 14   14 10  5  1 14       165491.2760  -0.0130  0.050  -0.0131 0.50  
1094: 54  2 52  1 54   54  1 53  1 54       165575.1234  -0.0337  0.050               
1095: 54  3 52  1 54   54  2 53  1 54       165576.0373   0.0117  0.050               
1096: 56  7 49  1 56   55  8 48  1 55       165590.5943   0.0190  0.050               
1097: 44 42  2  1 44   43 42  1  1 43       165597.0645   0.0481  0.050   0.0481 0.50  
1098: 44 42  3  1 44   43 42  2  1 43       165597.0645   0.0481  0.050   0.0481 0.50  
1099: 82  9 73  1 82   82  8 74  1 82       165796.2906  -0.0054  0.050               
1100: 44  6 39  1 44   43  6 38  1 43       165875.9877  -0.0096  0.050               
1101: 72  7 65  1 72   72  6 66  1 72       165882.8828   0.0116  0.050               
1102: 17  7 10  1 17   16  6 11  1 16       165896.7768  -0.3111  0.050   0.0219 0.50  
1103: 17  7 11  1 17   16  6 10  1 16       165896.7768   0.3549  0.050   0.0219 0.50  
1104: 83 11 73  1 83   83 10 74  1 83       165906.7765  -0.0628  0.050               
1105: 44  9 36  1 44   43  9 35  1 43       165976.2538   0.0212  0.050               
1106: 89 13 76  1 89   88 14 75  1 88       166010.6298  -0.0175  0.050               
1107: 44  9 35  1 44   43  9 34  1 43       166017.3007   0.0184  0.050               
1108: 69 12 58  1 69   69 11 59  1 69       166153.8834   0.0000  0.050               
1109: 43  5 38  1 43   42  5 37  1 42       166256.1954   0.0006  0.050               
1110: 25  5 20  1 25   24  4 21  1 24       166284.0650  -0.0043  0.050               
1111: 64  5 59  1 64   64  5 60  1 64       166339.8553  -0.0742  0.050               
1112: 64  5 59  1 64   64  4 60  1 64       166354.9538   0.0095  0.050               
1113: 44  8 37  1 44   43  8 36  1 43       166486.4563  -0.0177  0.050               
1114: 64  6 59  1 64   64  5 60  1 64       166547.8605  -0.0036  0.050               
1115: 64  6 59  1 64   64  4 60  1 64       166562.8855   0.0065  0.050               
1116: 80 13 67  1 80   80 12 68  1 80       166593.8896   0.0067  0.050               
1117: 46  3 43  1 46   45  4 42  1 45       166680.6205   0.0163  0.050               
1118: 66 12 54  1 66   66 11 55  1 66       166686.1123   0.0570  0.050               
1119: 44  7 38  1 44   43  7 37  1 43       166736.4272   0.0174  0.050               
1120: 49  0 49  1 49   48  0 48  1 48       166763.1637  -0.0048  0.050  -0.0044 0.34  
1121: 49  0 49  1 49   48  1 48  1 48       166763.1637  -0.0020  0.050  -0.0044 0.16  
1122: 49  1 49  1 49   48  1 48  1 48       166763.1637  -0.0039  0.050  -0.0044 0.34  
1123: 49  1 49  1 49   48  0 48  1 48       166763.1637  -0.0068  0.050  -0.0044 0.16  
1124: 48  1 47  1 48   47  2 46  1 47       166777.8801   0.2815  0.050   0.0259 0.15  
1125: 48  1 47  1 48   47  1 46  1 47       166777.8801  -0.0198  0.050   0.0259 0.35  
1126: 48  2 47  1 48   47  2 46  1 47       166777.8801   0.0717  0.050   0.0259 0.35  
1127: 48  2 47  1 48   47  1 46  1 47       166777.8801  -0.2296  0.050   0.0259 0.15  
1128: 47  2 45  1 47   46  3 44  1 46       166812.8391   0.0039  0.050               
1129: 47  3 45  1 47   46  3 44  1 46       166822.4736   0.0003  0.050               
1130: 47  2 45  1 47   46  2 44  1 46       166826.2857  -0.0005  0.050               
1131: 47  3 45  1 47   46  2 44  1 46       166835.9487   0.0242  0.050               
1132: 44  8 36  1 44   43  8 35  1 43       166871.9201   0.0021  0.050               
1133:120 15105  1120  120 14106  1120       166887.1043  -0.0556  0.050               
1134: 91 14 77  1 91   91 13 78  1 91       166893.0432   0.0776  0.050               
1135: 45  5 41  1 45   44  5 40  1 44       166906.0596   0.0126  0.050               
1136: 68  6 62  1 68   68  5 63  1 68       166919.7324   0.0176  0.050               
1137: 46  4 43  1 46   45  4 42  1 45       166922.8883  -0.0040  0.050               
1138: 68 12 57  1 68   68 11 58  1 68       166929.9724   0.0141  0.050               
1139: 77  8 69  1 77   77  7 70  1 77       166970.1129  -0.0246  0.050               
1140: 46  3 43  1 46   45  3 42  1 45       167006.6121   0.0210  0.050               
1141: 43  5 39  1 43   42  4 38  1 42       167018.0365  -0.0155  0.050               
1142: 46  4 43  1 46   45  3 42  1 45       167248.8922   0.0129  0.050               
1143: 43  6 37  1 43   42  6 36  1 42       167274.2364   0.0131  0.050               
1144: 32 19 13  1 32   33 18 16  1 33       167309.3493  -0.0333  0.050  -0.0333 0.50  
1145: 32 19 14  1 32   33 18 15  1 33       167309.3493  -0.0333  0.050  -0.0333 0.50  
1146: 94 11 83  1 94   94 10 84  1 94       167564.9322  -0.0718  0.050               
1147: 68  7 62  1 68   68  6 63  1 68       167584.3795   0.0036  0.050               
1148: 88 10 78  1 88   88  9 79  1 88       167590.7312  -0.0287  0.050               
1149: 79 10 70  1 79   79  8 71  1 79       167620.7393  -0.0024  0.050               
1150: 46  4 42  1 46   45  5 41  1 45       167622.7233   0.0228  0.050               
1151:  9  9  0  1  9    8  8  1  1  8       167635.6945   0.0027  0.050   0.0028 0.50  
1152:  9  9  1  1  9    8  8  0  1  8       167635.6945   0.0027  0.050   0.0028 0.50  
1153: 80 10 71  1 80   80  9 72  1 80       167709.6921   0.0467  0.050               
1154: 67 12 56  1 67   67 11 57  1 67       167710.5878   0.0254  0.050               
1155: 78 11 67  1 78   77 12 66  1 77       167806.2902  -0.0799  0.050               
1156: 86 12 75  1 86   86 11 76  1 86       167807.4221  -0.0274  0.050               
1157: 22  6 17  1 22   21  5 16  1 21       167850.8504  -0.0465  0.050               
1158: 45  4 41  1 45   44  4 40  1 44       167852.4676  -0.0194  0.050               
1159: 65 12 53  1 65   65 11 54  1 65       167896.6070   0.0048  0.050               
1160: 72  8 65  1 72   72  7 66  1 72       167899.5267  -0.0356  0.050               
1161: 36 20 16  1 36   37 19 19  1 37       167914.1560   0.0555  0.050   0.0556 0.50  
1162: 36 20 17  1 36   37 19 18  1 37       167914.1560   0.0555  0.050   0.0556 0.50  
1163: 61  5 57  1 61   61  4 58  1 61       168190.5033   0.0481  0.050               
1164: 22  6 16  1 22   21  5 17  1 21       168210.0415   0.0158  0.050               
1165: 52  1 51  1 52   52  0 52  1 52       168284.8920  -0.0505  0.050  -0.0747 0.50  
1166: 52  2 51  1 52   52  1 52  1 52       168284.8920  -0.0987  0.050  -0.0747 0.50  
1167: 45 20 25  1 45   44 20 24  1 44       168319.5111   0.0207  0.050   0.0208 0.50  
1168: 45 20 26  1 45   44 20 25  1 44       168319.5111   0.0207  0.050   0.0208 0.50  
1169: 45 21 24  1 45   44 21 23  1 44       168321.1927   0.0086  0.050   0.0086 0.50  
1170: 45 21 25  1 45   44 21 24  1 44       168321.1927   0.0086  0.050   0.0086 0.50  
1171: 45 19 26  1 45   44 19 25  1 44       168326.5830   0.0072  0.050   0.0073 0.50  
1172: 45 19 27  1 45   44 19 26  1 44       168326.5830   0.0072  0.050   0.0073 0.50  
1173: 45 22 23  1 45   44 22 22  1 44       168330.4164  -0.0021  0.050  -0.0022 0.50  
1174: 45 22 24  1 45   44 22 23  1 44       168330.4164  -0.0021  0.050  -0.0022 0.50  
1175: 45 18 27  1 45   44 18 26  1 44       168344.0145  -0.0235  0.050  -0.0235 0.50  
1176: 45 18 28  1 45   44 18 27  1 44       168344.0145  -0.0235  0.050  -0.0235 0.50  
1177: 45 23 22  1 45   44 23 21  1 44       168346.1761  -0.0431  0.050  -0.0432 0.50  
1178: 45 23 23  1 45   44 23 22  1 44       168346.1761  -0.0431  0.050  -0.0432 0.50  
1179: 45 24 21  1 45   44 24 20  1 44       168367.8370   0.0267  0.050   0.0268 0.50  
1180: 45 24 22  1 45   44 24 21  1 44       168367.8370   0.0267  0.050   0.0268 0.50  
1181: 45 17 28  1 45   44 17 27  1 44       168373.9959   0.0246  0.050   0.0247 0.50  
1182: 45 17 29  1 45   44 17 28  1 44       168373.9959   0.0246  0.050   0.0247 0.50  
1183: 45 25 20  1 45   44 25 19  1 44       168394.5534  -0.0115  0.050  -0.0116 0.50  
1184: 45 25 21  1 45   44 25 20  1 44       168394.5534  -0.0115  0.050  -0.0116 0.50  
1185: 48  5 43  1 48   47  6 42  1 47       168400.8716   0.0341  0.050               
1186: 45 16 29  1 45   44 16 28  1 44       168419.2036   0.0330  0.050   0.0330 0.50  
1187: 45 16 30  1 45   44 16 29  1 44       168419.2036   0.0330  0.050   0.0330 0.50  
1188: 45 26 19  1 45   44 26 18  1 44       168425.9622  -0.0108  0.050  -0.0109 0.50  
1189: 45 26 20  1 45   44 26 19  1 44       168425.9622  -0.0108  0.050  -0.0109 0.50  
1190: 45 27 18  1 45   44 27 17  1 44       168461.6238   0.0103  0.050   0.0104 0.50  
1191: 45 27 19  1 45   44 27 18  1 44       168461.6238   0.0103  0.050   0.0104 0.50  
1192: 45 15 30  1 45   44 15 29  1 44       168483.4525   0.0061  0.050   0.0061 0.50  
1193: 45 15 31  1 45   44 15 30  1 44       168483.4525   0.0061  0.050   0.0061 0.50  
1194: 66 12 55  1 66   66 11 56  1 66       168486.6010   0.0004  0.050               
1195: 45 28 17  1 45   44 28 16  1 44       168501.1294  -0.0063  0.050  -0.0063 0.50  
1196: 45 28 18  1 45   44 28 17  1 44       168501.1294  -0.0063  0.050  -0.0063 0.50  
1197: 45 29 16  1 45   44 29 15  1 44       168544.2131  -0.0323  0.050  -0.0323 0.50  
1198: 45 29 17  1 45   44 29 16  1 44       168544.2131  -0.0323  0.050  -0.0323 0.50  
1199: 45 14 31  1 45   44 14 30  1 44       168572.1247   0.0015  0.050   0.0016 0.50  
1200: 45 14 32  1 45   44 14 31  1 44       168572.1247   0.0016  0.050   0.0016 0.50  
1201: 45 30 15  1 45   44 30 14  1 44       168590.7121   0.0192  0.050   0.0192 0.50  
1202: 45 30 16  1 45   44 30 15  1 44       168590.7121   0.0192  0.050   0.0192 0.50  
1203: 84 11 74  1 84   84 10 75  1 84       168629.1325   0.0698  0.050               
1204: 45 31 14  1 45   44 31 13  1 44       168640.2734   0.0090  0.050   0.0091 0.50  
1205: 45 31 15  1 45   44 31 14  1 44       168640.2734   0.0090  0.050   0.0091 0.50  
1206: 45 13 32  1 45   44 13 31  1 44       168692.8759   0.0072  0.050   0.0219 0.42  
1207: 45 13 33  1 45   44 13 32  1 44       168692.8759   0.0078  0.050   0.0219 0.42  
1208: 45 32 13  1 45   44 32 12  1 44       168692.8759   0.1006  0.050   0.0219 0.08  
1209: 45 32 14  1 45   44 32 13  1 44       168692.8759   0.1006  0.050   0.0219 0.08  
1210: 45 33 12  1 45   44 33 11  1 44       168748.0908   0.0255  0.050   0.0255 0.50  
1211: 45 33 13  1 45   44 33 12  1 44       168748.0908   0.0255  0.050   0.0255 0.50  
1212: 45 34 11  1 45   44 34 10  1 44       168806.0400   0.0463  0.050   0.0464 0.50  
1213: 45 34 12  1 45   44 34 11  1 44       168806.0400   0.0463  0.050   0.0464 0.50  
1214: 45 12 33  1 45   44 12 32  1 44       168857.1787   0.0207  0.050   0.0281 0.50  
1215: 45 12 34  1 45   44 12 33  1 44       168857.1787   0.0353  0.050   0.0281 0.50  
1216: 45 36  9  1 45   44 36  8  1 44       168929.2832   0.0019  0.050   0.0019 0.50  
1217: 45 36 10  1 45   44 36  9  1 44       168929.2832   0.0019  0.050   0.0019 0.50  
1218: 44  7 37  1 44   43  7 36  1 43       168938.8998  -0.0057  0.050               
1219: 55  3 53  1 55   55  2 54  1 55       168964.4837  -0.0170  0.050               
1220: 45 37  8  1 45   44 37  7  1 44       168994.3488  -0.0813  0.050  -0.0813 0.50  
1221: 45 37  9  1 45   44 37  8  1 44       168994.3488  -0.0813  0.050  -0.0813 0.50  
1222: 44  5 40  1 44   43  4 39  1 43       169045.8659  -0.0418  0.050               
1223: 45 38  7  1 45   44 38  6  1 44       169061.8317   0.0389  0.050   0.0390 0.50  
1224: 45 38  8  1 45   44 38  7  1 44       169061.8317   0.0389  0.050   0.0390 0.50  
1225: 45 11 34  1 45   44 11 33  1 44       169083.0328  -0.1207  0.050   0.0271 0.50  
1226: 45 11 35  1 45   44 11 34  1 44       169083.0328   0.1749  0.050   0.0271 0.50  
1227: 45 39  6  1 45   44 39  5  1 44       169131.2706  -0.0167  0.050  -0.0167 0.50  
1228: 45 39  7  1 45   44 39  6  1 44       169131.2706  -0.0167  0.050  -0.0167 0.50  
1229: 65 12 54  1 65   65 11 55  1 65       169250.5497  -0.0027  0.050               
1230: 45 10 36  1 45   44 10 35  1 44       169398.5985   0.0762  0.050               
1231: 45 10 35  1 45   44 10 34  1 44       169403.2914   0.0101  0.050               
1232: 45  6 40  1 45   44  6 39  1 44       169468.2463   0.0065  0.050               
1233: 44  5 39  1 44   43  5 38  1 43       169648.3482  -0.0089  0.050               
1234: 45  9 37  1 45   44  9 36  1 44       169839.2779   0.0109  0.050               
1235: 45  9 36  1 45   44  9 35  1 44       169897.9243  -0.0073  0.050               
1236: 65  5 60  1 65   65  5 61  1 65       169922.9915  -0.0402  0.050               
1237: 65  5 60  1 65   65  4 61  1 65       169934.0520   0.0341  0.050               
1238: 73  7 66  1 73   73  6 67  1 73       169941.0802   0.0441  0.050               
1239: 67  9 58  1 67   66 10 57  1 66       169965.6782   0.0643  0.050               
1240: 63 12 51  1 63   63 11 52  1 63       169972.4168   0.0063  0.050               
1241: 64 12 53  1 64   64 11 54  1 64       169996.3689  -0.0042  0.050               
1242: 65  6 60  1 65   65  5 61  1 65       170079.2359  -0.0041  0.050               
1243: 47  3 44  1 47   46  4 43  1 46       170102.3530   0.0338  0.050               
1244: 50  0 50  1 50   49  0 49  1 49       170124.8181  -0.0128  0.050  -0.0125 0.34  
1245: 50  0 50  1 50   49  1 49  1 49       170124.8181  -0.0109  0.050  -0.0125 0.16  
1246: 50  1 50  1 50   49  1 49  1 49       170124.8181  -0.0122  0.050  -0.0125 0.34  
1247: 50  1 50  1 50   49  0 49  1 49       170124.8181  -0.0141  0.050  -0.0125 0.16  
1248: 49  1 48  1 49   48  2 47  1 48       170138.9726   0.1847  0.050   0.0070 0.15  
1249: 49  1 48  1 49   48  1 47  1 48       170138.9726  -0.0250  0.050   0.0070 0.35  
1250: 49  2 48  1 49   48  2 47  1 48       170138.9726   0.0389  0.050   0.0070 0.35  
1251: 49  2 48  1 49   48  1 47  1 48       170138.9726  -0.1708  0.050   0.0070 0.15  
1252: 48  2 46  1 48   47  3 45  1 47       170174.6549   0.0301  0.050               
1253: 48  3 46  1 48   47  3 45  1 47       170181.5279   0.0101  0.050               
1254: 48  2 46  1 48   47  2 45  1 47       170184.2555  -0.0074  0.050               
1255: 48  3 46  1 48   47  2 45  1 47       170191.1531  -0.0027  0.050               
1256: 47  4 44  1 47   46  4 43  1 46       170281.7832  -0.0135  0.050               
1257: 46  5 42  1 46   45  5 41  1 45       170313.0559  -0.0095  0.050               
1258: 47  3 44  1 47   46  3 43  1 46       170344.6187   0.0112  0.050               
1259: 45  8 38  1 45   44  8 37  1 44       170360.5790  -0.0324  0.050               
1260: 47  4 44  1 47   46  3 43  1 46       170524.0643  -0.0207  0.050               
1261: 45  7 39  1 45   44  7 38  1 44       170526.7121  -0.0229  0.050               
1262: 14  8  6  1 14   13  7  7  1 13       170548.2988  -0.0451  0.050  -0.0448 0.50  
1263: 14  8  7  1 14   13  7  6  1 13       170548.2988  -0.0445  0.050  -0.0448 0.50  
1264: 69  6 63  1 69   69  6 64  1 69       170618.1030  -0.0280  0.050               
1265: 69  6 63  1 69   69  5 64  1 69       170666.7286  -0.0065  0.050               
1266: 63 12 52  1 63   63 11 53  1 63       170719.3748   0.0125  0.050               
1267: 52  6 46  1 52   51  7 45  1 51       170821.5186   0.0239  0.050               
1268: 62 12 50  1 62   62 11 51  1 62       170867.9814   0.0359  0.050               
1269: 45  8 37  1 45   44  8 36  1 44       170876.5955   0.0173  0.050               
1270: 46  4 42  1 46   45  4 41  1 45       171074.7105   0.0046  0.050               
1271: 26  5 21  1 26   25  4 22  1 25       171157.2365  -0.0395  0.050               
1272: 69  7 63  1 69   69  6 64  1 69       171177.1620  -0.0212  0.050               
1273: 23  6 18  1 23   22  5 17  1 22       171266.1567  -0.0391  0.050               
1274: 45  5 41  1 45   44  4 40  1 44       171304.4990   0.0064  0.050               
1275: 44  6 38  1 44   43  6 37  1 43       171318.1799   0.0206  0.050               
1276: 77  9 69  1 77   77  8 70  1 77       171323.1662  -0.0594  0.050               
1277: 10  9  1  1 10    9  8  2  1  9       171370.1007   0.0587  0.050   0.0587 0.50  
1278: 10  9  2  1 10    9  8  1  1  9       171370.1007   0.0587  0.050   0.0587 0.50  
1279: 62 12 51  1 62   62 11 52  1 62       171416.0111  -0.0020  0.050               
1280: 78  8 70  1 78   78  7 71  1 78       171444.6819  -0.0294  0.050               
1281: 85 11 75  1 85   85 10 76  1 85       171515.6834  -0.0771  0.050               
1282: 73  8 66  1 73   73  7 67  1 73       171523.8865   0.0769  0.050               
1283: 88 12 77  1 88   88 11 78  1 88       171540.4040   0.0230  0.050               
1284: 47  4 43  1 47   46  5 42  1 46       171624.3177   0.0088  0.050               
1285: 62  4 58  1 62   62  4 59  1 62       171627.9017  -0.0601  0.050               
1286: 62  4 58  1 62   62  3 59  1 62       171629.5211   0.0599  0.050               
1287: 35 20 15  1 35   36 19 18  1 36       171650.7538   0.0772  0.050   0.0772 0.50  
1288: 35 20 16  1 35   36 19 17  1 36       171650.7538   0.0772  0.050   0.0772 0.50  
1289: 62  5 58  1 62   62  4 59  1 62       171655.8259  -0.0334  0.050               
1290: 53  1 52  1 53   53  0 53  1 53       171657.2048   0.0861  0.050               
1291: 78 13 65  1 78   78 12 66  1 78       171668.0139   0.0522  0.050               
1292: 61 12 49  1 61   61 11 50  1 61       171685.0023   0.0307  0.050               
1293: 23  6 17  1 23   22  5 18  1 22       171829.6706  -0.0192  0.050               
1294: 46 20 26  1 46   45 20 25  1 45       172066.0234  -0.0516  0.050   0.0167 0.26  
1295: 46 20 27  1 46   45 20 26  1 45       172066.0234  -0.0516  0.050   0.0167 0.26  
1296: 46 21 25  1 46   45 21 24  1 45       172066.0234   0.0903  0.050   0.0167 0.24  
1297: 46 21 26  1 46   45 21 25  1 45       172066.0234   0.0903  0.050   0.0167 0.24  
1298: 46 22 24  1 46   45 22 23  1 45       172073.7673   0.0122  0.050   0.0123 0.50  
1299: 46 22 25  1 46   45 22 24  1 45       172073.7673   0.0122  0.050   0.0123 0.50  
1300: 46 19 27  1 46   45 19 26  1 45       172075.5178   0.0127  0.050   0.0127 0.50  
1301: 46 19 28  1 46   45 19 27  1 45       172075.5178   0.0127  0.050   0.0127 0.50  
1302: 61 12 50  1 61   61 11 51  1 61       172083.8104  -0.0433  0.050               
1303: 46 23 23  1 46   45 23 22  1 45       172088.4702  -0.0301  0.050  -0.0301 0.50  
1304: 46 23 24  1 46   45 23 23  1 45       172088.4702  -0.0301  0.050  -0.0301 0.50  
1305: 46 18 28  1 46   45 18 27  1 45       172095.9194  -0.0126  0.050  -0.0126 0.50  
1306: 46 18 29  1 46   45 18 28  1 45       172095.9194  -0.0126  0.050  -0.0126 0.50  
1307: 46 24 22  1 46   45 24 21  1 45       172109.3377  -0.0022  0.050  -0.0023 0.50  
1308: 46 24 23  1 46   45 24 22  1 45       172109.3377  -0.0022  0.050  -0.0023 0.50  
1309: 46 17 29  1 46   45 17 28  1 45       172129.6016   0.0039  0.050   0.0039 0.50  
1310: 46 17 30  1 46   45 17 29  1 45       172129.6016   0.0039  0.050   0.0039 0.50  
1311: 46 25 21  1 46   45 25 20  1 45       172135.6054  -0.0005  0.050  -0.0005 0.50  
1312: 46 25 22  1 46   45 25 21  1 45       172135.6054  -0.0005  0.050  -0.0005 0.50  
1313: 46 26 20  1 46   45 26 19  1 45       172166.7675   0.0141  0.050   0.0141 0.50  
1314: 46 26 21  1 46   45 26 20  1 45       172166.7675   0.0141  0.050   0.0141 0.50  
1315: 46 16 30  1 46   45 16 29  1 45       172179.5182   0.0207  0.050   0.0208 0.50  
1316: 46 16 31  1 46   45 16 30  1 45       172179.5182   0.0207  0.050   0.0208 0.50  
1317: 46 27 19  1 46   45 27 18  1 45       172202.2930  -0.0407  0.050  -0.0407 0.50  
1318: 46 27 20  1 46   45 27 19  1 45       172202.2930  -0.0407  0.050  -0.0407 0.50  
1319: 46 28 18  1 46   45 28 17  1 45       172242.0201   0.0465  0.050   0.0465 0.50  
1320: 46 28 19  1 46   45 28 18  1 45       172242.0201   0.0465  0.050   0.0465 0.50  
1321: 46 15 31  1 46   45 15 30  1 45       172249.7203   0.0002  0.050   0.0002 0.50  
1322: 46 15 32  1 46   45 15 31  1 45       172249.7203   0.0002  0.050   0.0002 0.50  
1323: 46 29 17  1 46   45 29 16  1 45       172285.3992   0.0397  0.050   0.0398 0.50  
1324: 46 29 18  1 46   45 29 17  1 45       172285.3992   0.0397  0.050   0.0398 0.50  
1325: 46 30 16  1 46   45 30 15  1 45       172332.2394   0.0138  0.050   0.0138 0.50  
1326: 46 30 17  1 46   45 30 16  1 45       172332.2394   0.0138  0.050   0.0138 0.50  
1327: 46 14 32  1 46   45 14 31  1 45       172346.0517   0.0621  0.050   0.0622 0.50  
1328: 46 14 33  1 46   45 14 32  1 45       172346.0517   0.0622  0.050   0.0622 0.50  
1329: 59  3 56  1 59   59  2 57  1 59       172375.7451  -0.0131  0.050               
1330: 59  4 56  1 59   59  3 57  1 59       172379.7223   0.0873  0.050               
1331: 46 31 15  1 46   45 31 14  1 45       172382.4257   0.0809  0.050   0.0809 0.50  
1332: 46 31 16  1 46   45 31 15  1 45       172382.4257   0.0809  0.050   0.0809 0.50  
1333: 46 32 14  1 46   45 32 13  1 45       172435.5895   0.0683  0.050   0.0683 0.50  
1334: 46 32 15  1 46   45 32 14  1 45       172435.5895   0.0683  0.050   0.0683 0.50  
1335: 46 13 33  1 46   45 13 32  1 45       172476.5700  -0.0008  0.050  -0.0004 0.50  
1336: 46 13 34  1 46   45 13 33  1 45       172476.5700   0.0001  0.050  -0.0004 0.50  
1337: 46 33 13  1 46   45 33 12  1 45       172491.5899   0.0053  0.050   0.0053 0.50  
1338: 46 33 14  1 46   45 33 13  1 45       172491.5899   0.0053  0.050   0.0053 0.50  
1339: 46 12 34  1 46   45 12 33  1 45       172653.8947   0.0112  0.050   0.0233 0.50  
1340: 46 12 35  1 46   45 12 34  1 45       172653.8947   0.0354  0.050   0.0233 0.50  
1341: 46 36 10  1 46   45 36  9  1 45       172675.7248   0.0367  0.050   0.0367 0.50  
1342: 46 36 11  1 46   45 36 10  1 45       172675.7248   0.0367  0.050   0.0367 0.50  
1343: 60 12 49  1 60   60 11 50  1 60       172721.2889   0.0012  0.050               
1344:100 15 85  1100  100 14 86  1100       172801.9052  -0.0651  0.050               
1345: 43 22 21  1 43   44 21 24  1 44       172817.9811   0.0931  0.050   0.0931 0.50  
1346: 43 22 22  1 43   44 21 23  1 44       172817.9811   0.0931  0.050   0.0931 0.50  
1347: 46 39  7  1 46   45 39  6  1 45       172881.3389   0.0336  0.050   0.0337 0.50  
1348: 46 39  8  1 46   45 39  7  1 45       172881.3389   0.0336  0.050   0.0337 0.50  
1349: 46 11 35  1 46   45 11 34  1 45       172897.5409  -0.2159  0.050   0.0165 0.50  
1350: 46 11 36  1 46   45 11 35  1 45       172897.5409   0.2489  0.050   0.0165 0.50  
1351: 46 40  6  1 46   45 40  5  1 45       172954.1323  -0.0669  0.050  -0.0670 0.50  
1352: 46 40  7  1 46   45 40  6  1 45       172954.1323  -0.0669  0.050  -0.0670 0.50  
1353: 45  5 40  1 45   44  5 39  1 44       172963.8564  -0.0153  0.050               
1354: 46  6 41  1 46   45  6 40  1 45       173032.7899  -0.0078  0.050               
1355: 46 42  4  1 46   45 42  3  1 45       173106.1509   0.0768  0.050   0.0769 0.50  
1356: 46 42  5  1 46   45 42  4  1 45       173106.1509   0.0768  0.050   0.0769 0.50  
1357: 59 12 47  1 59   59 11 48  1 59       173121.2716  -0.0136  0.050               
1358: 45  7 38  1 45   44  7 37  1 44       173192.3294  -0.0004  0.050               
1359: 89 10 79  1 89   89  9 80  1 89       173210.1578  -0.0628  0.050               
1360: 46 10 37  1 46   45 10 36  1 45       173237.4971   0.0183  0.050               
1361: 46 10 36  1 46   45 10 35  1 45       173244.5360  -0.0511  0.050               
1362: 51  0 51  1 51   50  0 50  1 50       173486.0809   0.0135  0.050   0.0138 0.34  
1363: 51  0 51  1 51   50  1 50  1 50       173486.0809   0.0148  0.050   0.0138 0.16  
1364: 51  1 51  1 51   50  1 50  1 50       173486.0809   0.0139  0.050   0.0138 0.34  
1365: 51  1 51  1 51   50  0 50  1 50       173486.0809   0.0126  0.050   0.0138 0.16  
1366: 66  5 61  1 66   66  4 62  1 66       173494.8381  -0.0087  0.050               
1367: 50  1 49  1 50   49  2 48  1 49       173499.7023   0.1384  0.050   0.0148 0.15  
1368: 50  1 49  1 50   49  1 48  1 49       173499.7023  -0.0074  0.050   0.0148 0.35  
1369: 50  2 49  1 50   49  2 48  1 49       173499.7023   0.0370  0.050   0.0148 0.35  
1370: 50  2 49  1 50   49  1 48  1 49       173499.7023  -0.1087  0.050   0.0148 0.15  
1371: 48  3 45  1 48   47  4 44  1 47       173506.5345   0.0007  0.050               
1372: 49  2 47  1 49   48  3 46  1 48       173535.3395   0.0266  0.050               
1373: 49  3 47  1 49   48  3 46  1 48       173540.2701   0.0362  0.050               
1374: 49  2 47  1 49   48  2 46  1 48       173542.2452   0.0393  0.050               
1375: 49  3 47  1 49   48  2 46  1 48       173547.1585   0.0316  0.050               
1376: 66  6 61  1 66   66  5 62  1 66       173603.9127   0.0312  0.050               
1377: 48  4 45  1 48   47  4 44  1 47       173639.0923   0.0220  0.050               
1378: 48  3 45  1 48   47  3 44  1 47       173686.0087  -0.0026  0.050               
1379: 47  5 43  1 47   46  5 42  1 46       173707.8840  -0.0512  0.050               
1380: 89 12 78  1 89   89 11 79  1 89       173729.3338  -0.0176  0.050               
1381: 95 11 84  1 95   95 10 85  1 95       173746.1618   0.0777  0.050               
1382: 58 12 46  1 58   58 11 47  1 58       173755.7265   0.0733  0.050               
1383: 46  5 42  1 46   45  4 41  1 45       173765.0794   0.0084  0.050               
1384: 46  9 37  1 46   45  9 36  1 45       173790.6237   0.0034  0.050               
1385: 77 13 64  1 77   77 12 65  1 77       173817.2800  -0.0051  0.050               
1386: 48  4 45  1 48   47  3 44  1 47       173818.5717   0.0238  0.050               
1387: 62  8 54  1 62   61  9 53  1 61       173891.3141   0.0154  0.050               
1388: 86 13 74  1 86   86 12 75  1 86       173895.3793   0.0187  0.050               
1389: 58 12 47  1 58   58 11 48  1 58       173902.0374   0.0062  0.050               
1390: 74  7 67  1 74   74  6 68  1 74       173919.9407  -0.0052  0.050               
1391: 51 24 27  1 51   52 23 30  1 52       173945.0743   0.0056  0.050   0.0056 0.50  
1392: 51 24 28  1 51   52 23 29  1 52       173945.0743   0.0056  0.050   0.0056 0.50  
1393: 87 13 75  1 87   87 12 76  1 87       173968.8163   0.0680  0.050               
1394: 85 13 73  1 85   85 12 74  1 85       173990.3478   0.0546  0.050               
1395: 49  5 44  1 49   48  6 43  1 48       174043.5947   0.0414  0.050               
1396: 88 13 76  1 88   88 12 77  1 88       174225.6656  -0.0050  0.050               
1397: 89 14 75  1 89   89 13 76  1 89       174228.8663   0.0358  0.050               
1398: 46  8 39  1 46   45  8 38  1 45       174232.5818   0.0091  0.050               
1399: 84 13 72  1 84   84 12 73  1 84       174237.0169   0.0251  0.050               
1400: 15  8  7  1 15   14  7  8  1 14       174273.3716  -0.0850  0.050  -0.0842 0.50  
1401: 15  8  8  1 15   14  7  7  1 14       174273.3716  -0.0833  0.050  -0.0842 0.50  
1402: 46  7 40  1 46   45  7 39  1 45       174296.4505   0.0331  0.050               
1403: 47  4 43  1 47   46  4 42  1 46       174314.6455  -0.0283  0.050               
1404: 57 12 45  1 57   57 11 46  1 57       174342.2541   0.0886  0.050               
1405: 70  6 64  1 70   70  5 65  1 70       174375.4830  -0.0108  0.050               
1406: 82 10 73  1 82   82  9 74  1 82       174485.0095  -0.0476  0.050               
1407: 57  7 50  1 57   56  8 49  1 56       174525.6292  -0.0431  0.050               
1408: 24  6 19  1 24   23  5 18  1 23       174592.8796  -0.0705  0.050               
1409: 83 13 71  1 83   83 12 72  1 83       174617.9785  -0.0249  0.050               
1410: 70  7 64  1 70   70  6 65  1 70       174766.2897   0.0293  0.050               
1411: 30 19 11  1 30   31 18 14  1 31       174781.4631   0.0080  0.050   0.0080 0.50  
1412: 30 19 12  1 30   31 18 13  1 31       174781.4631   0.0080  0.050   0.0080 0.50  
1413: 56 12 44  1 56   56 11 45  1 56       174885.6849   0.0776  0.050               
1414: 46  8 38  1 46   45  8 37  1 45       174914.5369  -0.0059  0.050               
1415: 56 12 45  1 56   56 11 46  1 56       174957.4647  -0.0832  0.050               
1416: 54  1 53  1 54   54  0 54  1 54       175028.4250  -0.0071  0.050  -0.0187 0.50  
1417: 54  2 53  1 54   54  1 54  1 54       175028.4250  -0.0303  0.050  -0.0187 0.50  
1418: 63  4 59  1 63   63  3 60  1 63       175096.2521  -0.0030  0.050               
1419: 63  5 59  1 63   63  4 60  1 63       175115.5788  -0.0862  0.050               
1420: 74  8 67  1 74   74  7 68  1 74       175157.0896  -0.0088  0.050               
1421: 45  6 39  1 45   44  6 38  1 44       175284.5669   0.0082  0.050               
1422: 90 13 78  1 90   90 12 79  1 90       175341.8879   0.0499  0.050               
1423: 55 12 43  1 55   55 11 44  1 55       175390.0879   0.0846  0.050               
1424: 55 12 44  1 55   55 11 45  1 55       175439.7077  -0.0767  0.050               
1425: 24  6 18  1 24   23  5 19  1 23       175456.6588   0.0312  0.050               
1426: 48  4 44  1 48   47  5 43  1 47       175487.9846   0.0260  0.050               
1427: 81 13 69  1 81   81 12 70  1 81       175711.3671   0.0208  0.050               
1428: 57  2 55  1 57   57  1 56  1 57       175735.8112   0.1894  0.050   0.0358 0.50  
1429: 57  3 55  1 57   57  2 56  1 57       175735.8112  -0.1178  0.050   0.0358 0.50  
1430: 84  9 75  1 84   84  8 76  1 84       175770.0960  -0.0196  0.050               
1431: 79  8 71  1 79   79  7 72  1 79       175788.9783  -0.0013  0.050               
1432: 60  3 57  1 60   60  2 58  1 60       175790.0800   0.0013  0.050               
1433: 60  4 57  1 60   60  3 58  1 60       175792.8723  -0.0001  0.050               
1434: 47 21 26  1 47   46 21 25  1 46       175810.9033  -0.0353  0.050  -0.0353 0.50  
1435: 47 21 27  1 47   46 21 26  1 46       175810.9033  -0.0353  0.050  -0.0353 0.50  
1436: 47 20 27  1 47   46 20 26  1 46       175812.9911  -0.0478  0.050  -0.0479 0.50  
1437: 47 20 28  1 47   46 20 27  1 46       175812.9911  -0.0478  0.050  -0.0479 0.50  
1438: 47 22 25  1 47   46 22 24  1 46       175817.2193  -0.0235  0.050  -0.0235 0.50  
1439: 47 22 26  1 47   46 22 25  1 46       175817.2193  -0.0235  0.050  -0.0235 0.50  
1440: 47 19 28  1 47   46 19 27  1 46       175824.9878   0.0303  0.050   0.0303 0.50  
1441: 47 19 29  1 47   46 19 28  1 46       175824.9878   0.0303  0.050   0.0303 0.50  
1442: 47 23 24  1 47   46 23 23  1 46       175830.8731   0.0317  0.050   0.0317 0.50  
1443: 47 23 25  1 47   46 23 24  1 46       175830.8731   0.0317  0.050   0.0317 0.50  
1444: 47 18 29  1 47   46 18 28  1 46       175848.5036  -0.0162  0.050  -0.0162 0.50  
1445: 47 18 30  1 47   46 18 29  1 46       175848.5036  -0.0162  0.050  -0.0162 0.50  
1446: 47 24 23  1 47   46 24 22  1 46       175850.8213  -0.0288  0.050  -0.0289 0.50  
1447: 47 24 24  1 47   46 24 23  1 46       175850.8213  -0.0288  0.050  -0.0289 0.50  
1448: 47 25 22  1 47   46 25 21  1 46       175876.5783   0.0211  0.050   0.0211 0.50  
1449: 47 25 23  1 47   46 25 22  1 46       175876.5783   0.0211  0.050   0.0211 0.50  
1450: 47 17 30  1 47   46 17 29  1 46       175886.1292   0.0061  0.050   0.0061 0.50  
1451: 47 17 31  1 47   46 17 30  1 46       175886.1292   0.0061  0.050   0.0061 0.50  
1452: 54 12 43  1 54   54 11 44  1 54       175892.8054  -0.0977  0.050               
1453: 47 26 21  1 47   46 26 20  1 46       175907.3974   0.0151  0.050   0.0151 0.50  
1454: 47 26 22  1 47   46 26 21  1 46       175907.3974   0.0151  0.050   0.0151 0.50  
1455: 47 16 31  1 47   46 16 30  1 46       175941.0029   0.0293  0.050   0.0294 0.50  
1456: 47 16 32  1 47   46 16 31  1 46       175941.0029   0.0293  0.050   0.0294 0.50  
1457: 47 27 20  1 47   46 27 19  1 46       175942.8695   0.0218  0.050   0.0219 0.50  
1458: 47 27 21  1 47   46 27 20  1 46       175942.8695   0.0218  0.050   0.0219 0.50  
1459: 38 21 17  1 38   39 20 20  1 39       175974.5446  -0.0779  0.050  -0.0780 0.50  
1460: 38 21 18  1 38   39 20 19  1 39       175974.5446  -0.0779  0.050  -0.0780 0.50  
1461: 47 28 19  1 47   46 28 18  1 46       175982.5832   0.0271  0.050   0.0272 0.50  
1462: 47 28 20  1 47   46 28 19  1 46       175982.5832   0.0271  0.050   0.0272 0.50  
1463: 47 15 32  1 47   46 15 31  1 46       176017.4556   0.0013  0.050   0.0014 0.50  
1464: 47 15 33  1 47   46 15 32  1 46       176017.4556   0.0013  0.050   0.0014 0.50  
1465: 47 29 18  1 47   46 29 17  1 46       176026.1167  -0.0574  0.050  -0.0575 0.50  
1466: 47 29 19  1 47   46 29 18  1 46       176026.1167  -0.0574  0.050  -0.0575 0.50  
1467: 47 30 17  1 47   46 30 16  1 46       176073.4329   0.0132  0.050   0.0133 0.50  
1468: 47 30 18  1 47   46 30 17  1 46       176073.4329   0.0132  0.050   0.0133 0.50  
1469: 47 14 33  1 47   46 14 32  1 46       176121.7110  -0.0023  0.050  -0.0023 0.50  
1470: 47 14 34  1 47   46 14 33  1 46       176121.7110  -0.0022  0.050  -0.0023 0.50  
1471: 47 31 16  1 47   46 31 15  1 46       176124.0509  -0.0002  0.050  -0.0003 0.50  
1472: 47 31 17  1 47   46 31 16  1 46       176124.0509  -0.0002  0.050  -0.0003 0.50  
1473: 47 32 15  1 47   46 32 14  1 46       176177.8514  -0.0094  0.050  -0.0095 0.50  
1474: 47 32 16  1 47   46 32 15  1 46       176177.8514  -0.0094  0.050  -0.0095 0.50  
1475: 46  5 41  1 46   45  5 40  1 45       176214.2960   0.0013  0.050               
1476: 91 13 79  1 91   91 12 80  1 91       176221.3535   0.0223  0.050               
1477: 47 13 34  1 47   46 13 33  1 46       176262.6552   0.0023  0.050   0.0032 0.50  
1478: 47 13 35  1 47   46 13 34  1 46       176262.6552   0.0040  0.050   0.0032 0.50  
1479: 47 34 13  1 47   46 34 12  1 46       176294.3129  -0.0025  0.050  -0.0026 0.50  
1480: 47 34 14  1 47   46 34 13  1 46       176294.3129  -0.0025  0.050  -0.0026 0.50  
1481: 53 12 42  1 53   53 11 43  1 53       176317.9492  -0.0474  0.050               
1482: 47 35 12  1 47   46 35 11  1 46       176356.7294   0.0666  0.050   0.0667 0.50  
1483: 47 35 13  1 47   46 35 12  1 46       176356.7294   0.0666  0.050   0.0667 0.50  
1484: 80 13 68  1 80   80 12 69  1 80       176388.2855   0.0397  0.050               
1485: 47  5 43  1 47   46  4 42  1 46       176398.3540   0.0537  0.050               
1486: 47 36 11  1 47   46 36 10  1 46       176421.6502   0.0638  0.050   0.0639 0.50  
1487: 47 36 12  1 47   46 36 11  1 46       176421.6502   0.0638  0.050   0.0639 0.50  
1488: 47 12 35  1 47   46 12 34  1 46       176453.6833  -0.0271  0.050  -0.0074 0.50  
1489: 47 12 36  1 47   46 12 35  1 46       176453.6833   0.0122  0.050  -0.0074 0.50  
1490: 47 37 10  1 47   46 37  9  1 46       176489.0617   0.0863  0.050   0.0864 0.50  
1491: 47 37 11  1 47   46 37 10  1 46       176489.0617   0.0863  0.050   0.0864 0.50  
1492: 47 38  9  1 47   46 38  8  1 46       176558.8068   0.0771  0.050   0.0772 0.50  
1493: 47 38 10  1 47   46 38  9  1 46       176558.8068   0.0771  0.050   0.0772 0.50  
1494: 47  6 42  1 47   46  6 41  1 46       176570.4802  -0.0038  0.050               
1495: 47 39  8  1 47   46 39  7  1 46       176630.7581  -0.0003  0.050  -0.0004 0.50  
1496: 47 39  9  1 47   46 39  8  1 46       176630.7581  -0.0003  0.050  -0.0004 0.50  
1497: 96 11 85  1 96   96 11 86  1 96       176702.6689  -0.0406  0.050               
1498: 47 40  7  1 47   46 40  6  1 46       176704.9637  -0.0153  0.050  -0.0154 0.50  
1499: 47 40  8  1 47   46 40  7  1 46       176704.9637  -0.0153  0.050  -0.0154 0.50  
1500: 47 41  6  1 47   46 41  5  1 46       176781.3582   0.0430  0.050   0.0430 0.50  
1501: 47 41  7  1 47   46 41  6  1 46       176781.3582   0.0430  0.050   0.0430 0.50  
1502: 52  0 52  1 52   51  0 51  1 51       176846.8403  -0.0288  0.050  -0.0287 0.34  
1503: 52  0 52  1 52   51  1 51  1 51       176846.8403  -0.0279  0.050  -0.0287 0.16  
1504: 52  1 52  1 52   51  1 51  1 51       176846.8403  -0.0285  0.050  -0.0287 0.34  
1505: 52  1 52  1 52   51  0 51  1 51       176846.8403  -0.0294  0.050  -0.0287 0.16  
1506: 51  1 50  1 51   50  2 49  1 50       176860.0173   0.0955  0.050   0.0097 0.15  
1507: 51  1 50  1 51   50  1 49  1 50       176860.0173  -0.0057  0.050   0.0097 0.35  
1508: 51  2 50  1 51   50  2 49  1 50       176860.0173   0.0252  0.050   0.0097 0.35  
1509: 51  2 50  1 51   50  1 49  1 50       176860.0173  -0.0761  0.050   0.0097 0.15  
1510: 50  2 48  1 50   49  3 47  1 49       176895.1284   0.0096  0.050               
1511: 49  3 46  1 49   48  4 45  1 48       176897.4786  -0.0329  0.050               
1512: 50  3 48  1 50   49  3 47  1 49       176898.6239  -0.0022  0.050               
1513: 50  2 48  1 50   49  2 47  1 49       176900.0256  -0.0142  0.050               
1514: 50  3 48  1 50   49  2 47  1 49       176903.5556   0.0083  0.050               
1515: 20  7 13  1 20   19  6 14  1 19       176947.5554   0.0893  0.050               
1516: 49  4 46  1 49   48  4 45  1 48       176995.1104   0.0100  0.050               
1517: 47 44  3  1 47   46 44  2  1 46       177022.3265  -0.0110  0.050  -0.0111 0.50  
1518: 47 44  4  1 47   46 44  3  1 46       177022.3265  -0.0110  0.050  -0.0111 0.50  
1519: 49  3 46  1 49   48  3 45  1 48       177030.0879   0.0397  0.050               
1520: 67  5 62  1 67   67  4 63  1 67       177039.7645   0.0034  0.050               
1521: 47 10 38  1 47   46 10 37  1 46       177081.8454   0.0376  0.050               
1522: 51 12 40  1 51   51 11 41  1 51       177088.7282  -0.0885  0.050               
1523: 48  5 44  1 48   47  5 43  1 47       177092.4617  -0.0754  0.050               
1524: 99 15 84  1 99   99 14 85  1 99       177101.7785   0.0255  0.050               
1525: 67  6 62  1 67   67  5 63  1 67       177121.4490   0.0226  0.050               
1526: 49  4 46  1 49   48  3 45  1 48       177127.6463   0.0094  0.050               
1527: 79 13 67  1 79   79 12 68  1 79       177129.3125  -0.0513  0.050               
1528: 92 13 80  1 92   92 12 81  1 92       177324.2991  -0.0180  0.050               
1529: 88 14 74  1 88   88 13 75  1 88       177453.4119   0.0534  0.050               
1530: 75 13 62  1 75   75 12 63  1 75       177461.3845   0.0589  0.050               
1531: 46  7 39  1 46   45  7 38  1 45       177462.9480   0.0333  0.050               
1532: 48  4 44  1 48   47  4 43  1 47       177571.5996   0.0145  0.050               
1533: 47  9 39  1 47   46  9 38  1 46       177581.1737   0.0490  0.050               
1534: 47  9 38  1 47   46  9 37  1 46       177697.0534  -0.0131  0.050               
1535: 25  6 20  1 25   24  5 19  1 24       177807.5817  -0.0375  0.050               
1536: 75  7 68  1 75   75  6 69  1 75       177831.1966   0.0025  0.050               
1537: 78 13 66  1 78   78 12 67  1 78       177919.0178   0.0200  0.050               
1538: 16  8  8  1 16   15  7  9  1 15       177995.1924  -0.0408  0.050  -0.0385 0.50  
1539: 16  8  9  1 16   15  7  8  1 15       177995.1924  -0.0362  0.050  -0.0385 0.50  
1540: 47  7 41  1 47   46  7 40  1 46       178043.1160  -0.0076  0.050               
1541: 48 12 36  1 48   48 11 37  1 48       178061.8622   0.0171  0.050               
1542: 47  8 40  1 47   46  8 39  1 46       178100.1669  -0.0149  0.050               
1543: 53  6 47  1 53   52  7 46  1 52       178197.7576   0.0728  0.050               
1544: 71  7 65  1 71   71  6 66  1 71       178349.8094  -0.0065  0.050               
1545: 55  1 54  1 55   55  0 55  1 55       178398.8811  -0.0169  0.050  -0.0249 0.50  
1546: 55  2 54  1 55   55  1 55  1 55       178398.8811  -0.0329  0.050  -0.0249 0.50  
1547: 29 19 10  1 29   30 18 13  1 30       178515.4604   0.0650  0.050   0.0650 0.50  
1548: 29 19 11  1 29   30 18 12  1 30       178515.4604   0.0650  0.050   0.0650 0.50  
1549: 64  4 60  1 64   64  3 61  1 64       178555.8105   0.0452  0.050               
1550: 79  9 71  1 79   79  8 72  1 79       178564.2099   0.0169  0.050               
1551: 64  5 60  1 64   64  4 61  1 64       178569.9842  -0.0256  0.050               
1552: 93 13 81  1 93   93 12 82  1 93       178654.2374   0.0009  0.050               
1553: 77 13 65  1 77   77 12 66  1 77       178742.7189  -0.0190  0.050               
1554: 75  8 68  1 75   75  7 69  1 75       178794.6170   0.0522  0.050               
1555:119 17102  1119  119 16103  1119       178860.1125  -0.0510  0.050               
1556:102 12 90  1102  102 11 91  1102       178902.7134  -0.0461  0.050               
1557: 47  8 39  1 47   46  8 38  1 46       178989.8436   0.0029  0.050               
1558: 74 13 61  1 74   74 12 62  1 74       179005.7409   0.0031  0.050               
1559: 44 12 32  1 44   44 11 33  1 44       179077.7795   0.2019  0.050  -0.0249 0.50  
1560: 44 12 33  1 44   44 11 34  1 44       179077.7795  -0.2517  0.050  -0.0249 0.50  
1561: 25  6 19  1 25   24  5 20  1 24       179102.5906   0.0264  0.050               
1562: 58  2 56  1 58   58  1 57  1 58       179118.9088   0.1106  0.050   0.0022 0.50  
1563: 58  3 56  1 58   58  2 57  1 58       179118.9088  -0.1062  0.050   0.0022 0.50  
1564: 46  6 40  1 46   45  6 39  1 45       179165.9253   0.0268  0.050               
1565: 48  5 44  1 48   47  4 43  1 47       179176.1680   0.0042  0.050               
1566: 61  3 58  1 61   61  2 59  1 61       179200.7878  -0.0228  0.050               
1567: 61  4 58  1 61   61  3 59  1 61       179202.7995  -0.0216  0.050               
1568: 49  4 45  1 49   48  5 44  1 48       179239.2531  -0.0234  0.050               
1569: 43 12 31  1 43   43 11 32  1 43       179286.8734   0.1506  0.050   0.0123 0.50  
1570: 43 12 32  1 43   43 11 33  1 43       179286.8734  -0.1260  0.050   0.0123 0.50  
1571: 50  5 45  1 50   49  6 44  1 49       179339.3999   0.0315  0.050               
1572: 47  5 42  1 47   46  5 41  1 46       179414.0493  -0.0190  0.050               
1573: 42 12 30  1 42   42 11 31  1 42       179480.0734   0.0908  0.050   0.0076 0.50  
1574: 42 12 31  1 42   42 11 32  1 42       179480.0734  -0.0756  0.050   0.0076 0.50  
1575: 48 21 27  1 48   47 21 26  1 47       179556.2113   0.0070  0.050   0.0070 0.50  
1576: 48 21 28  1 48   47 21 27  1 47       179556.2113   0.0070  0.050   0.0070 0.50  
1577: 48 20 28  1 48   47 20 27  1 47       179560.4696   0.0813  0.050   0.0813 0.50  
1578: 48 20 29  1 48   47 20 28  1 47       179560.4696   0.0813  0.050   0.0813 0.50  
1579: 48 23 25  1 48   47 23 24  1 47       179573.2104  -0.0311  0.050  -0.0311 0.50  
1580: 48 23 26  1 48   47 23 25  1 47       179573.2104  -0.0311  0.050  -0.0311 0.50  
1581: 48 19 29  1 48   47 19 28  1 47       179574.9076  -0.0348  0.050  -0.0348 0.50  
1582: 48 19 30  1 48   47 19 29  1 47       179574.9076  -0.0348  0.050  -0.0348 0.50  
1583: 76 13 64  1 76   76 12 65  1 76       179587.6796   0.0483  0.050               
1584: 48 24 24  1 48   47 24 23  1 47       179592.3557   0.0176  0.050   0.0176 0.50  
1585: 48 24 25  1 48   47 24 24  1 47       179592.3557   0.0176  0.050   0.0176 0.50  
1586: 48 18 30  1 48   47 18 29  1 47       179601.8466   0.0316  0.050   0.0317 0.50  
1587: 48 18 31  1 48   47 18 30  1 47       179601.8466   0.0316  0.050   0.0317 0.50  
1588: 48 25 23  1 48   47 25 22  1 47       179617.4164   0.0015  0.050   0.0015 0.50  
1589: 48 25 24  1 48   47 25 23  1 47       179617.4164   0.0015  0.050   0.0015 0.50  
1590: 48 17 31  1 48   47 17 30  1 47       179643.5975   0.0314  0.050   0.0315 0.50  
1591: 48 17 32  1 48   47 17 31  1 47       179643.5975   0.0314  0.050   0.0315 0.50  
1592: 48 26 22  1 48   47 26 21  1 47       179647.8770   0.0225  0.050   0.0225 0.50  
1593: 48 26 23  1 48   47 26 22  1 47       179647.8770   0.0225  0.050   0.0225 0.50  
1594: 41 12 29  1 41   41 11 30  1 41       179658.3434   0.0770  0.050   0.0277 0.50  
1595: 41 12 30  1 41   41 11 31  1 41       179658.3434  -0.0217  0.050   0.0277 0.50  
1596: 48 27 21  1 48   47 27 20  1 47       179683.2015   0.0526  0.050   0.0526 0.50  
1597: 48 27 22  1 48   47 27 21  1 47       179683.2015   0.0526  0.050   0.0526 0.50  
1598: 48 16 32  1 48   47 16 31  1 47       179703.6428   0.0183  0.050   0.0184 0.50  
1599: 48 16 33  1 48   47 16 32  1 47       179703.6428   0.0183  0.050   0.0184 0.50  
1600: 37 21 16  1 37   38 20 19  1 38       179707.3779  -0.0121  0.050  -0.0121 0.50  
1601: 37 21 17  1 37   38 20 18  1 38       179707.3779  -0.0121  0.050  -0.0121 0.50  
1602: 48 28 20  1 48   47 28 19  1 47       179722.8460  -0.0300  0.050  -0.0300 0.50  
1603: 48 28 21  1 48   47 28 20  1 47       179722.8460  -0.0300  0.050  -0.0300 0.50  
1604: 48 29 19  1 48   47 29 18  1 47       179766.6858   0.0040  0.050   0.0040 0.50  
1605: 48 29 20  1 48   47 29 19  1 47       179766.6858   0.0040  0.050   0.0040 0.50  
1606: 48 15 33  1 48   47 15 32  1 47       179786.6678  -0.0162  0.050  -0.0163 0.50  
1607: 48 15 34  1 48   47 15 33  1 47       179786.6678  -0.0162  0.050  -0.0163 0.50  
1608: 48 30 18  1 48   47 30 17  1 47       179814.2624  -0.0039  0.050  -0.0039 0.50  
1609: 48 30 19  1 48   47 30 18  1 47       179814.2624  -0.0039  0.050  -0.0039 0.50  
1610: 40 12 28  1 40   40 11 29  1 40       179822.4795   0.0453  0.050   0.0165 0.50  
1611: 40 12 29  1 40   40 11 30  1 40       179822.4795  -0.0124  0.050   0.0165 0.50  
1612: 48 14 34  1 48   47 14 33  1 47       179899.3366  -0.0062  0.050  -0.0062 0.50  
1613: 48 14 35  1 48   47 14 34  1 47       179899.3366  -0.0061  0.050  -0.0062 0.50  
1614: 48 32 16  1 48   47 32 15  1 47       179919.8413   0.0570  0.050   0.0571 0.50  
1615: 48 32 17  1 48   47 32 16  1 47       179919.8413   0.0570  0.050   0.0571 0.50  
1616: 39 12 27  1 39   39 11 28  1 39       179973.3442   0.0422  0.050   0.0256 0.50  
1617: 39 12 28  1 39   39 11 29  1 39       179973.3442   0.0089  0.050   0.0256 0.50  
1618: 48 33 15  1 48   47 33 14  1 47       179977.2975  -0.0085  0.050  -0.0085 0.50  
1619: 48 33 16  1 48   47 33 15  1 47       179977.2975  -0.0085  0.050  -0.0085 0.50  
1620: 80  8 72  1 80   80  7 73  1 80       180019.6989   0.0617  0.050               
1621: 48 34 14  1 48   47 34 13  1 47       180037.7491  -0.0229  0.050  -0.0230 0.50  
1622: 48 34 15  1 48   47 34 14  1 47       180037.7491  -0.0229  0.050  -0.0230 0.50  
1623: 48 13 35  1 48   47 13 34  1 47       180051.1645  -0.0190  0.050  -0.0176 0.50  
1624: 48 13 36  1 48   47 13 35  1 47       180051.1645  -0.0161  0.050  -0.0176 0.50  
1625: 48  6 43  1 48   47  6 42  1 47       180082.5316   0.0341  0.050               
1626: 38 12 26  1 38   38 11 27  1 38       180111.6677   0.0224  0.050   0.0130 0.50  
1627: 38 12 27  1 38   38 11 28  1 38       180111.6677   0.0035  0.050   0.0130 0.50  
1628: 68  9 59  1 68   67 10 58  1 67       180142.7209   0.0402  0.050               
1629: 48 36 12  1 48   47 36 11  1 47       180167.0286   0.0644  0.050   0.0644 0.50  
1630: 48 36 13  1 48   47 36 12  1 47       180167.0286   0.0644  0.050   0.0644 0.50  
1631: 53  0 53  1 53   52  0 52  1 52       180207.2179  -0.0098  0.050  -0.0097 0.34  
1632: 53  0 53  1 53   52  1 52  1 52       180207.2179  -0.0092  0.050  -0.0097 0.16  
1633: 53  1 53  1 53   52  1 52  1 52       180207.2179  -0.0096  0.050  -0.0097 0.34  
1634: 53  1 53  1 53   52  0 52  1 52       180207.2179  -0.0102  0.050  -0.0097 0.16  
1635: 52  1 51  1 52   51  2 50  1 51       180219.9182   0.0635  0.050   0.0040 0.15  
1636: 52  1 51  1 52   51  1 50  1 51       180219.9182  -0.0067  0.050   0.0040 0.35  
1637: 52  2 51  1 52   51  2 50  1 51       180219.9182   0.0147  0.050   0.0040 0.35  
1638: 52  2 51  1 52   51  1 50  1 51       180219.9182  -0.0555  0.050   0.0040 0.15  
1639: 37 12 25  1 37   37 11 26  1 37       180238.2019  -0.0011  0.050  -0.0064 0.50  
1640: 37 12 26  1 37   37 11 27  1 37       180238.2019  -0.0116  0.050  -0.0064 0.50  
1641: 51  2 49  1 51   50  3 48  1 50       180254.2572   0.0606  0.050               
1642: 48 12 36  1 48   47 12 35  1 47       180256.7189  -0.0248  0.050   0.0264 0.00  
1643: 48 12 37  1 48   47 12 36  1 47       180256.7189   0.0387  0.050   0.0264 0.00  
1644: 51  3 49  1 51   50  3 48  1 50       180256.7189   0.0264  0.050   0.0264 1.00  
1645: 51  2 49  1 51   50  2 48  1 50       180257.7649   0.0609  0.050               
1646: 51  3 49  1 51   50  2 48  1 50       180260.2142   0.0143  0.050               
1647: 50  3 47  1 50   49  4 46  1 49       180278.5126  -0.0083  0.050               
1648: 50  4 47  1 50   49  4 46  1 49       180350.2029   0.0207  0.050               
1649: 36 12 24  1 36   36 11 25  1 36       180353.7153   0.0350  0.050   0.0322 0.50  
1650: 36 12 25  1 36   36 11 26  1 36       180353.7153   0.0293  0.050   0.0322 0.50  
1651: 50  3 47  1 50   49  3 46  1 49       180376.0921  -0.0174  0.050               
1652: 48 39  9  1 48   47 39  8  1 47       180379.6522   0.0182  0.050   0.0183 0.50  
1653: 48 39 10  1 48   47 39  9  1 47       180379.6522   0.0182  0.050   0.0183 0.50  
1654: 87 14 73  1 87   87 13 74  1 87       180380.3448   0.0001  0.050               
1655: 73 13 60  1 73   73 12 61  1 73       180395.7091  -0.0651  0.050               
1656: 50  4 47  1 50   49  3 46  1 49       180447.7791   0.0082  0.050               
1657: 48 40  8  1 48   47 40  7  1 47       180455.1647  -0.0002  0.050  -0.0002 0.50  
1658: 48 40  9  1 48   47 40  8  1 47       180455.1647  -0.0002  0.050  -0.0002 0.50  
1659: 35 12 23  1 35   35 11 24  1 35       180458.7849   0.0348  0.050   0.0333 0.50  
1660: 35 12 24  1 35   35 11 25  1 35       180458.7849   0.0317  0.050   0.0333 0.50  
1661: 49  5 45  1 49   48  5 44  1 48       180468.6194   0.0281  0.050               
1662: 85  9 76  1 85   85  8 77  1 85       180490.5484   0.0035  0.050               
1663: 48 41  7  1 48   47 41  6  1 47       180532.8641  -0.0128  0.050  -0.0129 0.50  
1664: 48 41  8  1 48   47 41  7  1 47       180532.8641  -0.0128  0.050  -0.0129 0.50  
1665: 48 11 38  1 48   47 11 37  1 47       180538.7162   0.0709  0.050               
1666: 34 12 22  1 34   34 11 23  1 34       180554.0577   0.0009  0.050   0.0002 0.50  
1667: 34 12 23  1 34   34 11 24  1 34       180554.0577  -0.0006  0.050   0.0002 0.50  
1668: 68  5 63  1 68   68  4 64  1 68       180570.6987   0.0273  0.050               
1669: 21  7 15  1 21   20  6 14  1 20       180598.1483   0.0341  0.050               
1670: 68  6 63  1 68   68  5 64  1 68       180631.6961  -0.0012  0.050               
1671: 33 12 21  1 33   33 11 22  1 33       180640.2365   0.0200  0.050   0.0196 0.50  
1672: 33 12 22  1 33   33 11 23  1 33       180640.2365   0.0191  0.050   0.0196 0.50  
1673: 48 43  5  1 48   47 43  4  1 47       180694.5803   0.0256  0.050   0.0256 0.50  
1674: 48 43  6  1 48   47 43  5  1 47       180694.5803   0.0256  0.050   0.0256 0.50  
1675: 32 12 20  1 32   32 11 21  1 32       180717.8599   0.0397  0.050   0.0396 0.50  
1676: 32 12 21  1 32   32 11 22  1 32       180717.8599   0.0393  0.050   0.0396 0.50  
1677: 31 12 19  1 31   31 11 20  1 31       180787.4642   0.0307  0.050   0.0307 0.50  
1678: 31 12 20  1 31   31 11 21  1 31       180787.4642   0.0305  0.050   0.0307 0.50  
1679: 49  4 45  1 49   48  4 44  1 48       180843.8827   0.0275  0.050               
1680: 30 12 18  1 30   30 11 19  1 30       180849.6405   0.0415  0.050   0.0415 0.50  
1681: 30 12 19  1 30   30 11 20  1 30       180849.6405   0.0414  0.050   0.0415 0.50  
1682: 26  6 21  1 26   25  5 20  1 25       180881.8399  -0.0350  0.050               
1683: 29 12 17  1 29   29 11 18  1 29       180904.8795   0.0421  0.050   0.0421 0.50  
1684: 29 12 18  1 29   29 11 19  1 29       180904.8795   0.0420  0.050   0.0421 0.50  
1685: 48 10 39  1 48   47 10 38  1 47       180931.6094  -0.0078  0.050               
1686: 48 10 38  1 48   47 10 37  1 47       180946.9820   0.0102  0.050               
1687: 48 46  2  1 48   47 46  1  1 47       180951.7522   0.0079  0.050   0.0079 0.50  
1688: 48 46  3  1 48   47 46  2  1 47       180951.7522   0.0079  0.050   0.0079 0.50  
1689: 28 12 16  1 28   28 11 17  1 28       180953.6251  -0.0223  0.050  -0.0223 0.50  
1690: 28 12 17  1 28   28 11 18  1 28       180953.6251  -0.0223  0.050  -0.0223 0.50  
1691: 27 12 15  1 27   27 11 16  1 27       180996.5257   0.0179  0.050   0.0179 0.50  
1692: 27 12 16  1 27   27 11 17  1 27       180996.5257   0.0179  0.050   0.0179 0.50  
1693: 88 11 78  1 88   88 10 79  1 88       181007.2140   0.0120  0.050               
1694: 26 12 14  1 26   26 11 15  1 26       181033.9013   0.0240  0.050   0.0241 0.50  
1695: 26 12 15  1 26   26 11 16  1 26       181033.9013   0.0240  0.050   0.0241 0.50  
1696: 25 12 13  1 25   25 11 14  1 25       181066.2255   0.0300  0.050   0.0300 0.50  
1697: 25 12 14  1 25   25 11 15  1 25       181066.2255   0.0300  0.050   0.0300 0.50  
1698: 24 12 12  1 24   24 11 13  1 24       181093.8903   0.0066  0.050   0.0066 0.50  
1699: 24 12 13  1 24   24 11 14  1 24       181093.8903   0.0066  0.050   0.0066 0.50  
1700: 23 12 11  1 23   23 11 12  1 23       181117.3959   0.0509  0.050   0.0510 0.50  
1701: 23 12 12  1 23   23 11 13  1 23       181117.3959   0.0509  0.050   0.0510 0.50  
1702: 22 12 10  1 22   22 11 11  1 22       181137.0069   0.0423  0.050   0.0423 0.50  
1703: 22 12 11  1 22   22 11 12  1 22       181137.0069   0.0423  0.050   0.0423 0.50  
1704: 98 15 83  1 98   98 14 84  1 98       181148.6195  -0.0184  0.050               
1705: 21 12  9  1 21   21 11 10  1 21       181153.1427   0.0318  0.050   0.0319 0.50  
1706: 21 12 10  1 21   21 11 11  1 21       181153.1427   0.0318  0.050   0.0319 0.50  
1707: 19 12  7  1 19   19 11  8  1 19       181176.3911   0.0199  0.050   0.0199 0.50  
1708: 19 12  8  1 19   19 11  9  1 19       181176.3911   0.0199  0.050   0.0199 0.50  
1709: 16 12  4  1 16   16 11  5  1 16       181193.3781  -0.0733  0.050  -0.0733 0.50  
1710: 16 12  5  1 16   16 11  6  1 16       181193.3781  -0.0733  0.050  -0.0733 0.50  
1711: 13 12  1  1 13   13 11  2  1 13       181195.9562   0.0395  0.050   0.0395 0.50  
1712: 13 12  2  1 13   13 11  3  1 13       181195.9562   0.0395  0.050   0.0395 0.50  
1713: 74 13 62  1 74   74 12 63  1 74       181296.8191  -0.0254  0.050               
1714: 48  9 40  1 48   47  9 39  1 47       181458.9652   0.0071  0.050               
1715: 84 10 75  1 84   84  9 76  1 84       181555.5343   0.0467  0.050               
1716: 48  9 39  1 48   47  9 38  1 47       181619.3688   0.0229  0.050               
1717: 72 13 59  1 72   72 12 60  1 72       181651.7122   0.0445  0.050               
1718: 76  7 69  1 76   76  6 70  1 76       181684.7095  -0.0139  0.050               
1719: 72  6 66  1 72   72  5 67  1 72       181699.5356   0.0005  0.050               
1720: 17  8  9  1 17   16  7 10  1 16       181712.9602   0.0158  0.050   0.0218 0.50  
1721: 17  8 10  1 17   16  7  9  1 16       181712.9602   0.0277  0.050   0.0218 0.50  
1722: 47  7 40  1 47   46  7 39  1 46       181734.9570   0.0529  0.050               
1723: 48  7 42  1 48   47  7 41  1 47       181764.8506   0.0160  0.050               
1724: 56  1 55  1 56   56  0 56  1 56       181768.5770   0.0477  0.050   0.0422 0.50  
1725: 56  2 55  1 56   56  1 56  1 56       181768.5770   0.0367  0.050   0.0422 0.50  
1726: 72  7 66  1 72   72  6 67  1 72       181926.4857  -0.0624  0.050               
1727: 48  8 41  1 48   47  8 40  1 47       181961.0141  -0.0168  0.050               
1728: 95 13 83  1 95   95 12 84  1 95       181994.3401   0.0192  0.050               
1729: 65  4 61  1 65   65  3 62  1 65       182008.5739  -0.0518  0.050               
1730: 49  5 45  1 49   48  4 44  1 48       182073.1898   0.0199  0.050               
1731: 73 13 61  1 73   73 12 62  1 73       182143.0689   0.0000  0.050               
1732: 80  9 72  1 80   80  8 73  1 80       182219.8619   0.0511  0.050               
1733: 28 19  9  1 28   29 18 12  1 29       182248.1227   0.0167  0.050   0.0168 0.50  
1734: 28 19 10  1 28   29 18 11  1 29       182248.1227   0.0167  0.050   0.0168 0.50  
1735: 84 10 75  1 84   84  8 76  1 84       182488.2906  -0.0080  0.050               
1736: 59  2 57  1 59   59  1 58  1 59       182500.3023   0.0257  0.050  -0.0508 0.50  
1737: 59  3 57  1 59   59  2 58  1 59       182500.3023  -0.1272  0.050  -0.0508 0.50  
1738: 13  9  4  1 13   12  8  5  1 12       182571.3223   0.0913  0.050   0.0914 0.50  
1739: 13  9  5  1 13   12  8  4  1 12       182571.3223   0.0913  0.050   0.0914 0.50  
1740: 48  5 43  1 48   47  5 42  1 47       182579.1372   0.0009  0.050               
1741: 62  3 59  1 62   62  2 60  1 62       182608.1653  -0.0065  0.050               
1742: 62  4 59  1 62   62  3 60  1 62       182609.6356   0.0190  0.050               
1743: 26  6 20  1 26   25  5 21  1 25       182783.2154  -0.0734  0.050               
1744: 71 13 58  1 71   71 12 59  1 71       182791.1630   0.0033  0.050               
1745: 32 20 12  1 32   33 19 15  1 33       182851.8336   0.0019  0.050   0.0019 0.50  
1746: 32 20 13  1 32   33 19 14  1 33       182851.8336   0.0019  0.050   0.0019 0.50  
1747: 50  4 46  1 50   49  5 45  1 49       182900.2293  -0.0073  0.050               
1748: 47  6 41  1 47   46  6 40  1 46       182956.6881   0.0034  0.050               
1749: 72 13 60  1 72   72 12 61  1 72       182974.1529  -0.0005  0.050               
1750: 86 14 72  1 86   86 13 73  1 86       183022.6274  -0.0136  0.050               
1751: 48  8 40  1 48   47  8 39  1 47       183105.9206  -0.0124  0.050               
1752: 58  7 51  1 58   57  8 50  1 57       183219.3930   0.0342  0.050               
1753: 49 21 28  1 49   48 21 27  1 48       183301.7380   0.0049  0.050   0.0050 0.50  
1754: 49 21 29  1 49   48 21 28  1 48       183301.7380   0.0049  0.050   0.0050 0.50  
1755: 49 22 27  1 49   48 22 26  1 48       183304.6737  -0.0029  0.050  -0.0029 0.50  
1756: 49 22 28  1 49   48 22 27  1 48       183304.6737  -0.0029  0.050  -0.0029 0.50  
1757: 49 20 29  1 49   48 20 28  1 48       183308.1273  -0.0013  0.050  -0.0014 0.50  
1758: 49 20 30  1 49   48 20 29  1 48       183308.1273  -0.0013  0.050  -0.0014 0.50  
1759: 49 23 26  1 49   48 23 25  1 48       183315.7071   0.0071  0.050   0.0072 0.50  
1760: 49 23 27  1 49   48 23 26  1 48       183315.7071   0.0071  0.050   0.0072 0.50  
1761: 49 19 30  1 49   48 19 29  1 48       183325.4863   0.0173  0.050   0.0173 0.50  
1762: 49 19 31  1 49   48 19 30  1 48       183325.4863   0.0173  0.050   0.0173 0.50  
1763: 49 24 25  1 49   48 24 24  1 48       183333.7808  -0.0205  0.050  -0.0206 0.50  
1764: 49 24 26  1 49   48 24 25  1 48       183333.7808  -0.0205  0.050  -0.0206 0.50  
1765: 49 18 31  1 49   48 18 30  1 48       183355.8562   0.0255  0.050   0.0256 0.50  
1766: 49 18 32  1 49   48 18 31  1 48       183355.8562   0.0255  0.050   0.0256 0.50  
1767: 49 25 24  1 49   48 25 23  1 48       183358.1986   0.0236  0.050   0.0236 0.50  
1768: 49 25 25  1 49   48 25 24  1 48       183358.1986   0.0236  0.050   0.0236 0.50  
1769: 49 26 23  1 49   48 26 22  1 48       183388.1279  -0.0368  0.050  -0.0368 0.50  
1770: 49 26 24  1 49   48 26 23  1 48       183388.1279  -0.0368  0.050  -0.0368 0.50  
1771: 49 17 32  1 49   48 17 31  1 48       183401.9537   0.0082  0.050   0.0083 0.50  
1772: 49 17 33  1 49   48 17 32  1 48       183401.9537   0.0082  0.050   0.0083 0.50  
1773: 49 27 22  1 49   48 27 21  1 48       183423.1778  -0.0534  0.050  -0.0534 0.50  
1774: 49 27 23  1 49   48 27 22  1 48       183423.1778  -0.0534  0.050  -0.0534 0.50  
1775: 49 28 21  1 49   48 28 20  1 48       183462.8961  -0.0301  0.050  -0.0301 0.50  
1776: 49 28 22  1 49   48 28 21  1 48       183462.8961  -0.0301  0.050  -0.0301 0.50  
1777: 49 16 33  1 49   48 16 32  1 48       183467.4905   0.0144  0.050   0.0145 0.50  
1778: 49 16 34  1 49   48 16 33  1 48       183467.4905   0.0144  0.050   0.0145 0.50  
1779: 49 29 20  1 49   48 29 19  1 48       183506.8717  -0.0023  0.050  -0.0023 0.50  
1780: 49 29 21  1 49   48 29 20  1 48       183506.8717  -0.0023  0.050  -0.0023 0.50  
1781: 49 30 19  1 49   48 30 18  1 48       183554.7459  -0.0109  0.050  -0.0110 0.50  
1782: 49 30 20  1 49   48 30 19  1 48       183554.7459  -0.0109  0.050  -0.0110 0.50  
1783: 49 15 34  1 49   48 15 33  1 48       183557.3787  -0.0662  0.050  -0.0662 0.50  
1784: 49 15 35  1 49   48 15 34  1 48       183557.3787  -0.0661  0.050  -0.0662 0.50  
1785: 54  0 54  1 54   53  0 53  1 53       183567.1440   0.0095  0.050   0.0097 0.34  
1786: 54  0 54  1 54   53  1 53  1 53       183567.1440   0.0100  0.050   0.0097 0.16  
1787: 54  1 54  1 54   53  1 53  1 53       183567.1440   0.0097  0.050   0.0097 0.34  
1788: 54  1 54  1 54   53  0 53  1 53       183567.1440   0.0093  0.050   0.0097 0.16  
1789: 49  6 44  1 49   48  6 43  1 48       183570.3792   0.0131  0.050               
1790: 53  1 52  1 53   52  2 51  1 52       183579.4284   0.0734  0.050   0.0321 0.15  
1791: 53  1 52  1 53   52  1 51  1 52       183579.4284   0.0246  0.050   0.0321 0.35  
1792: 53  2 52  1 53   52  2 51  1 52       183579.4284   0.0396  0.050   0.0321 0.35  
1793: 53  2 52  1 53   52  1 51  1 52       183579.4284  -0.0091  0.050   0.0321 0.15  
1794: 63  8 55  1 63   62  9 54  1 62       183581.7443  -0.0321  0.050               
1795: 49 31 18  1 49   48 31 17  1 48       183606.2950  -0.0086  0.050  -0.0087 0.50  
1796: 49 31 19  1 49   48 31 18  1 48       183606.2950  -0.0086  0.050  -0.0087 0.50  
1797: 52  2 50  1 52   51  3 49  1 51       183612.6656   0.0134  0.050               
1798: 52  2 50  1 52   51  2 49  1 51       183615.1980   0.0498  0.050               
1799: 52  3 50  1 52   51  2 49  1 51       183616.8899  -0.0317  0.050               
1800: 51  3 48  1 51   50  4 47  1 50       183652.0374  -0.0102  0.050               
1801: 49 32 17  1 49   48 32 16  1 48       183661.2408  -0.0402  0.050  -0.0402 0.50  
1802: 49 32 18  1 49   48 32 17  1 48       183661.2408  -0.0402  0.050  -0.0402 0.50  
1803: 49 14 35  1 49   48 14 34  1 48       183678.9472   0.0192  0.050   0.0193 0.50  
1804: 49 14 36  1 49   48 14 35  1 48       183678.9472   0.0194  0.050   0.0193 0.50  
1805: 51  4 48  1 51   50  4 47  1 50       183704.5445   0.0082  0.050               
1806: 51  3 48  1 51   50  3 47  1 50       183723.6981  -0.0108  0.050               
1807: 51  4 48  1 51   50  3 47  1 50       183776.1991   0.0015  0.050               
1808: 27  6 22  1 27   26  5 21  1 26       183782.8204   0.0277  0.050               
1809: 71 13 59  1 71   71 12 60  1 71       183784.7042   0.0318  0.050               
1810: 50  5 46  1 50   49  5 45  1 49       183837.6303  -0.0033  0.050               
1811: 49 13 36  1 49   48 13 35  1 48       183842.2385   0.0034  0.050   0.0059 0.50  
1812: 49 13 37  1 49   48 13 36  1 48       183842.2385   0.0083  0.050   0.0059 0.50  
1813: 49 35 14  1 49   48 35 13  1 48       183844.8992   0.0012  0.050   0.0012 0.50  
1814: 49 35 15  1 49   48 35 14  1 48       183844.8992   0.0012  0.050   0.0012 0.50  
1815: 49 36 13  1 49   48 36 12  1 48       183911.7925  -0.0169  0.050  -0.0170 0.50  
1816: 49 36 14  1 49   48 36 13  1 48       183911.7925  -0.0169  0.050  -0.0170 0.50  
1817: 49 37 12  1 49   48 37 11  1 48       183981.3560   0.0004  0.050   0.0005 0.50  
1818: 49 37 13  1 49   48 37 12  1 48       183981.3560   0.0004  0.050   0.0005 0.50  
1819: 96 13 84  1 96   96 12 85  1 96       183997.2752   0.0510  0.050               
1820: 40 22 18  1 40   41 21 21  1 41       184011.3734  -0.0272  0.050  -0.0273 0.50  
1821: 40 22 19  1 40   41 21 20  1 41       184011.3734  -0.0272  0.050  -0.0273 0.50  
1822: 49 38 11  1 49   48 38 10  1 48       184053.5207   0.0952  0.050   0.0953 0.50  
1823: 49 38 12  1 49   48 38 11  1 48       184053.5207   0.0952  0.050   0.0953 0.50  
1824: 49 12 38  1 49   48 12 37  1 48       184063.0764   0.0830  0.050               
1825: 69  5 64  1 69   69  4 65  1 69       184089.1044  -0.0465  0.050               
1826: 50  4 46  1 50   49  4 45  1 49       184129.5914   0.0399  0.050               
1827: 69  6 64  1 69   69  5 65  1 69       184134.7050   0.0500  0.050               
1828: 81  8 73  1 81   81  7 74  1 81       184152.0782   0.0340  0.050               
1829: 22  7 15  1 22   21  6 16  1 21       184254.9011   0.0608  0.050               
1830: 51  5 46  1 51   50  6 45  1 50       184316.4822  -0.0080  0.050               
1831: 49 11 39  1 49   48 11 38  1 48       184365.9240   0.0622  0.050               
1832: 93 12 82  1 93   93 11 83  1 93       184391.7604   0.0452  0.050               
1833: 89 11 79  1 89   89 10 80  1 89       184395.4486   0.0369  0.050               
1834: 49 43  6  1 49   48 43  5  1 48       184448.4316   0.0294  0.050   0.0295 0.50  
1835: 49 43  7  1 49   48 43  6  1 48       184448.4316   0.0294  0.050   0.0295 0.50  
1836: 70 13 58  1 70   70 12 59  1 70       184570.4511   0.0153  0.050               
1837: 49 45  4  1 49   48 45  3  1 48       184621.1888   0.0673  0.050   0.0673 0.50  
1838: 49 45  5  1 49   48 45  4  1 48       184621.1888   0.0673  0.050   0.0673 0.50  
1839: 74 10 64  1 74   73 11 63  1 73       184662.9692  -0.0355  0.050               
1840: 49 46  3  1 49   48 46  2  1 48       184710.3905   0.0132  0.050   0.0133 0.50  
1841: 49 46  4  1 49   48 46  3  1 48       184710.3905   0.0132  0.050   0.0133 0.50  
1842: 69 13 56  1 69   69 12 57  1 69       184779.8882  -0.0056  0.050               
1843: 49 10 40  1 49   48 10 39  1 48       184787.0345   0.0555  0.050               
1844: 49 10 39  1 49   48 10 38  1 48       184809.2079   0.0107  0.050               
1845: 97 15 82  1 97   97 14 83  1 97       184908.5116   0.0384  0.050               
1846: 86  9 77  1 86   86  8 78  1 86       185056.2574  -0.0039  0.050               
1847: 50  5 46  1 50   49  4 45  1 49       185066.9723   0.0238  0.050               
1848: 48 24 24  1 48   49 23 27  1 49       185121.8655   0.0629  0.050   0.0630 0.50  
1849: 48 24 25  1 48   49 23 26  1 49       185121.8655   0.0629  0.050   0.0630 0.50  
1850: 57  1 56  1 57   57  0 57  1 57       185137.3351  -0.0015  0.050  -0.0054 0.50  
1851: 57  2 56  1 57   57  1 57  1 57       185137.3351  -0.0092  0.050  -0.0054 0.50  
1852: 85 10 76  1 85   85  9 77  1 85       185168.8430  -0.0920  0.050               
1853: 54  6 48  1 54   53  7 47  1 53       185184.3879   0.0453  0.050               
1854:103 12 91  1103  103 11 92  1103       185241.1399  -0.0668  0.050               
1855: 73  6 67  1 73   73  5 68  1 73       185323.3101   0.0948  0.050               
1856: 69 13 57  1 69   69 12 58  1 69       185328.3657   0.0218  0.050               
1857: 49  9 41  1 49   48  9 40  1 48       185340.4297   0.0163  0.050               
1858: 85 14 71  1 85   85 13 72  1 85       185400.0351  -0.0778  0.050               
1859: 18  8 10  1 18   17  7 11  1 17       185425.8469   0.0510  0.050   0.0653 0.50  
1860: 18  8 11  1 18   17  7 10  1 17       185425.8469   0.0795  0.050   0.0653 0.50  
1861: 77  7 70  1 77   77  7 71  1 77       185428.7166  -0.0155  0.050               
1862: 66  4 62  1 66   66  3 63  1 66       185455.3462  -0.0255  0.050               
1863: 49  7 43  1 49   48  7 42  1 48       185459.9046  -0.0004  0.050               
1864: 66  5 62  1 66   66  4 63  1 66       185463.0440   0.0407  0.050               
1865: 97 11 86  1 97   97 10 87  1 97       185476.9849   0.0131  0.050               
1866: 77  7 70  1 77   77  6 71  1 77       185489.0391   0.0809  0.050               
1867: 73  7 67  1 73   73  6 68  1 73       185495.5220  -0.0289  0.050               
1868: 49  9 40  1 49   48  9 39  1 48       185559.9578   0.0208  0.050               
1869: 68 13 55  1 68   68 12 56  1 68       185653.2679   0.0688  0.050               
1870: 49  5 44  1 49   48  5 43  1 48       185725.1955  -0.0177  0.050               
1871: 49  8 42  1 49   48  8 41  1 48       185812.5636   0.0357  0.050               
1872: 60  2 58  1 60   60  1 59  1 60       185880.1609   0.0414  0.050  -0.0124 0.50  
1873: 60  3 58  1 60   60  2 59  1 60       185880.1609  -0.0662  0.050  -0.0124 0.50  
1874: 81  9 73  1 81   81  8 74  1 81       185889.0428   0.0076  0.050               
1875: 48  7 41  1 48   47  7 40  1 47       185990.4729   0.0036  0.050               
1876: 63  4 60  1 63   63  3 61  1 63       186013.3752  -0.0135  0.050               
1877: 68 13 56  1 68   68 12 57  1 68       186056.2211  -0.0150  0.050               
1878: 27  4 23  1 27   26  3 24  1 26       186067.0921  -0.0734  0.050  -0.0959 0.26  
1879: 77  8 70  1 77   77  7 71  1 77       186067.0921  -0.1040  0.050  -0.0959 0.74  
1880: 94 14 81  1 94   94 13 82  1 94       186085.3977   0.0437  0.050               
1881: 95 14 82  1 95   95 13 83  1 95       186152.2287  -0.0786  0.050               
1882: 97 13 85  1 97   97 12 86  1 97       186212.8708   0.0221  0.050               
1883: 96 14 83  1 96   96 13 84  1 96       186406.7088  -0.0601  0.050               
1884: 92 14 79  1 92   92 13 80  1 92       186453.9968  -0.0315  0.050               
1885: 67 13 54  1 67   67 12 55  1 67       186458.7342   0.0032  0.050               
1886: 51  4 47  1 51   50  5 46  1 50       186489.2867   0.0064  0.050               
1887: 27  6 21  1 27   26  5 22  1 26       186519.3817   0.0187  0.050               
1888: 48  6 42  1 48   47  6 41  1 47       186653.2442   0.0111  0.050               
1889: 67 13 55  1 67   67 12 56  1 67       186752.7321  -0.0126  0.050               
1890: 91 14 78  1 91   91 13 79  1 91       186856.6561   0.0463  0.050               
1891: 97 14 84  1 97   97 13 85  1 97       186861.6143   0.0223  0.050               
1892: 55  0 55  1 55   54  1 54  1 54       186926.5597  -0.0205  0.050  -0.0208 0.16  
1893: 55  0 55  1 55   54  0 54  1 54       186926.5597  -0.0208  0.050  -0.0208 0.34  
1894: 55  1 55  1 55   54  1 54  1 54       186926.5597  -0.0207  0.050  -0.0208 0.34  
1895: 55  1 55  1 55   54  0 54  1 54       186926.5597  -0.0210  0.050  -0.0208 0.16  
1896: 54  1 53  1 54   53  2 52  1 53       186938.4470   0.0328  0.050   0.0043 0.15  
1897: 54  1 53  1 54   53  1 52  1 53       186938.4470  -0.0009  0.050   0.0043 0.35  
1898: 54  2 53  1 54   53  2 52  1 53       186938.4470   0.0094  0.050   0.0043 0.35  
1899: 54  2 53  1 54   53  1 52  1 53       186938.4470  -0.0243  0.050   0.0043 0.15  
1900: 53  2 51  1 53   52  3 50  1 52       186970.5930   0.0357  0.050               
1901: 53  2 51  1 53   52  2 50  1 52       186972.2511  -0.0796  0.050               
1902: 53  3 51  1 53   52  2 50  1 52       186973.6165   0.0274  0.050               
1903: 52  3 49  1 52   51  4 48  1 51       187020.0593   0.0899  0.050               
1904: 50  6 45  1 50   49  6 44  1 49       187035.8553  -0.0245  0.050               
1905: 50 21 29  1 50   49 21 28  1 49       187047.5007  -0.0274  0.050  -0.0275 0.50  
1906: 50 21 30  1 50   49 21 29  1 49       187047.5007  -0.0274  0.050  -0.0275 0.50  
1907: 50 22 28  1 50   49 22 27  1 49       187048.6106  -0.0136  0.050  -0.0137 0.50  
1908: 50 22 29  1 50   49 22 28  1 49       187048.6106  -0.0136  0.050  -0.0137 0.50  
1909: 50 20 30  1 50   49 20 29  1 49       187056.2763   0.0101  0.050   0.0101 0.50  
1910: 50 20 31  1 50   49 20 30  1 49       187056.2763   0.0101  0.050   0.0101 0.50  
1911: 52  4 49  1 52   51  4 48  1 51       187058.2878  -0.0353  0.050  -0.0352 1.00  
1912: 50 23 27  1 50   49 23 26  1 49       187058.2878   0.0725  0.050  -0.0352 0.00  
1913: 50 23 28  1 50   49 23 27  1 49       187058.2878   0.0725  0.050  -0.0352 0.00  
1914: 52  3 49  1 52   51  3 48  1 51       187072.4975   0.0395  0.050               
1915: 50 24 26  1 50   49 24 25  1 49       187075.2530   0.0160  0.050   0.0160 0.50  
1916: 50 24 27  1 50   49 24 26  1 49       187075.2530   0.0160  0.050   0.0160 0.50  
1917: 50 19 31  1 50   49 19 30  1 49       187076.5718   0.0253  0.050   0.0254 0.50  
1918: 50 19 32  1 50   49 19 31  1 49       187076.5718   0.0253  0.050   0.0254 0.50  
1919: 50 25 25  1 50   49 25 24  1 49       187098.8383   0.0050  0.050   0.0051 0.50  
1920: 50 25 26  1 50   49 25 25  1 49       187098.8383   0.0050  0.050   0.0051 0.50  
1921: 50 26 24  1 50   49 26 23  1 49       187128.3295   0.0216  0.050   0.0217 0.50  
1922: 50 26 25  1 50   49 26 24  1 49       187128.3295   0.0216  0.050   0.0217 0.50  
1923: 50 17 33  1 50   49 17 32  1 49       187161.2700  -0.0101  0.050  -0.0101 0.50  
1924: 50 17 34  1 50   49 17 33  1 49       187161.2700  -0.0101  0.050  -0.0101 0.50  
1925: 50 27 23  1 50   49 27 22  1 49       187163.0906   0.0023  0.050   0.0024 0.50  
1926: 50 27 24  1 50   49 27 23  1 49       187163.0906   0.0023  0.050   0.0024 0.50  
1927: 35 21 14  1 35   36 20 17  1 36       187169.2769   0.0838  0.050   0.0839 0.50  
1928: 35 21 15  1 35   36 20 16  1 36       187169.2769   0.0838  0.050   0.0839 0.50  
1929: 51  5 47  1 51   50  5 46  1 50       187200.9905  -0.0163  0.050               
1930: 50 28 22  1 50   49 28 21  1 49       187202.6596  -0.0396  0.050  -0.0397 0.50  
1931: 50 28 23  1 50   49 28 22  1 49       187202.6596  -0.0396  0.050  -0.0397 0.50  
1932: 66 13 53  1 66   66 12 54  1 66       187204.2512   0.0033  0.050               
1933: 50 16 34  1 50   49 16 33  1 49       187232.6171   0.0625  0.050   0.0626 0.50  
1934: 50 16 35  1 50   49 16 34  1 49       187232.6171   0.0625  0.050   0.0626 0.50  
1935: 50 29 21  1 50   49 29 20  1 49       187246.7704   0.0275  0.050   0.0276 0.50  
1936: 50 29 22  1 50   49 29 21  1 49       187246.7704   0.0275  0.050   0.0276 0.50  
1937: 49  8 41  1 49   48  8 40  1 48       187265.0276  -0.0064  0.050               
1938: 50 30 20  1 50   49 30 19  1 49       187294.9076   0.0252  0.050   0.0253 0.50  
1939: 50 30 21  1 50   49 30 20  1 49       187294.9076   0.0252  0.050   0.0253 0.50  
1940: 50 15 35  1 50   49 15 34  1 49       187329.7812   0.0077  0.050   0.0077 0.50  
1941: 50 15 36  1 50   49 15 35  1 49       187329.7812   0.0077  0.050   0.0077 0.50  
1942: 50 31 19  1 50   49 31 18  1 49       187346.8972   0.0665  0.050   0.0665 0.50  
1943: 50 31 20  1 50   49 31 19  1 49       187346.8972   0.0665  0.050   0.0665 0.50  
1944: 90 14 77  1 90   90 13 78  1 90       187381.4221  -0.0282  0.050               
1945: 50 32 18  1 50   49 32 17  1 49       187402.3095  -0.0318  0.050  -0.0318 0.50  
1946: 50 32 19  1 50   49 32 18  1 49       187402.3095  -0.0318  0.050  -0.0318 0.50  
1947: 51  4 47  1 51   50  4 46  1 50       187426.6644  -0.0128  0.050               
1948: 50 14 36  1 50   49 14 35  1 49       187460.5127  -0.0073  0.050  -0.0071 0.50  
1949: 50 14 37  1 50   49 14 36  1 49       187460.5127  -0.0069  0.050  -0.0071 0.50  
1950: 94 12 83  1 94   94 11 84  1 94       187465.3218   0.0240  0.050               
1951: 50 34 16  1 50   49 34 15  1 49       187523.2235   0.0023  0.050   0.0024 0.50  
1952: 50 34 17  1 50   49 34 16  1 49       187523.2235   0.0023  0.050   0.0024 0.50  
1953: 84 14 70  1 84   84 13 71  1 84       187536.5762   0.0792  0.050               
1954: 50 35 15  1 50   49 35 14  1 49       187588.2420   0.0024  0.050   0.0024 0.50  
1955: 50 35 16  1 50   49 35 15  1 49       187588.2420   0.0024  0.050   0.0024 0.50  
1956: 70  5 65  1 70   70  4 66  1 70       187596.4057  -0.0950  0.050               
1957: 70  6 65  1 70   70  5 66  1 70       187630.3525  -0.0089  0.050               
1958: 50 13 37  1 50   49 13 36  1 49       187635.8855   0.0032  0.050   0.0073 0.50  
1959: 50 13 38  1 50   49 13 37  1 49       187635.8855   0.0113  0.050   0.0073 0.50  
1960: 50 37 13  1 50   49 37 12  1 49       187726.7985   0.0957  0.050   0.0958 0.50  
1961: 50 37 14  1 50   49 37 13  1 49       187726.7985   0.0957  0.050   0.0958 0.50  
1962: 50 38 12  1 50   49 38 11  1 49       187799.8950  -0.0059  0.050  -0.0059 0.50  
1963: 50 38 13  1 50   49 38 12  1 49       187799.8950  -0.0059  0.050  -0.0059 0.50  
1964: 90 11 80  1 90   90 10 81  1 90       187870.3326   0.0488  0.050               
1965: 50 12 38  1 50   49 12 37  1 49       187872.8117  -0.0702  0.050   0.0097 0.50  
1966: 50 12 39  1 50   49 12 38  1 49       187872.8117   0.0896  0.050   0.0097 0.50  
1967: 50 39 11  1 50   49 39 10  1 49       187875.6619   0.0627  0.050   0.0628 0.50  
1968: 50 39 12  1 50   49 39 11  1 49       187875.6619   0.0627  0.050   0.0628 0.50  
1969: 23  7 16  1 23   22  6 17  1 22       187887.0489   0.0811  0.050               
1970: 65 13 52  1 65   65 12 53  1 65       187896.3284   0.0835  0.050               
1971: 89 14 76  1 89   89 13 77  1 89       188010.8605   0.0071  0.050               
1972: 65 13 53  1 65   65 12 54  1 65       188049.2810   0.0028  0.050               
1973: 50 42  8  1 50   49 42  7  1 49       188116.8073   0.0347  0.050   0.0348 0.50  
1974: 50 42  9  1 50   49 42  8  1 49       188116.8073   0.0347  0.050   0.0348 0.50  
1975: 51  5 47  1 51   50  4 46  1 50       188138.3907  -0.0130  0.050               
1976: 50 11 40  1 50   49 11 39  1 49       188197.7053   0.0652  0.050               
1977: 50 11 39  1 50   49 11 38  1 49       188200.1130  -0.0695  0.050               
1978: 50 43  7  1 50   49 43  6  1 49       188201.6365   0.0506  0.050   0.0506 0.50  
1979: 50 43  8  1 50   49 43  7  1 49       188201.6365   0.0506  0.050   0.0506 0.50  
1980: 29  5 24  1 29   28  4 25  1 28       188246.2521  -0.0585  0.050               
1981: 50 44  6  1 50   49 44  5  1 49       188288.4437  -0.0459  0.050  -0.0460 0.50  
1982: 50 44  7  1 50   49 44  6  1 49       188288.4437  -0.0459  0.050  -0.0460 0.50  
1983: 96 15 81  1 96   96 14 82  1 96       188365.3779   0.0687  0.050               
1984: 58  1 57  1 58   58  0 58  1 58       188505.2656  -0.0642  0.050  -0.0669 0.50  
1985: 58  2 57  1 58   58  1 58  1 58       188505.2656  -0.0695  0.050  -0.0669 0.50  
1986: 64 13 51  1 64   64 12 52  1 64       188540.2374   0.0709  0.050               
1987: 98 13 86  1 98   98 12 87  1 98       188631.3941  -0.0159  0.050               
1988: 50 10 41  1 50   49 10 40  1 49       188647.9681   0.0554  0.050               
1989: 64 13 52  1 64   64 12 53  1 64       188649.4133   0.0718  0.050               
1990: 50 10 40  1 50   49 10 39  1 49       188679.7022  -0.0397  0.050               
1991: 88 14 75  1 88   88 13 76  1 88       188727.3751  -0.0123  0.050               
1992: 47 24 23  1 47   48 23 26  1 48       188845.2527   0.0884  0.050   0.0885 0.50  
1993: 47 24 24  1 47   48 23 25  1 48       188845.2527   0.0884  0.050   0.0885 0.50  
1994:117 17100  1117  117 16101  1117       188851.3155  -0.0827  0.050               
1995: 50  5 45  1 50   49  5 44  1 49       188866.2325   0.0512  0.050               
1996: 67  4 63  1 67   67  3 64  1 67       188896.4007  -0.0573  0.050               
1997: 67  5 63  1 67   67  4 64  1 67       188902.0164  -0.0137  0.050               
1998: 74  6 68  1 74   74  6 69  1 74       188914.8528  -0.0627  0.050               
1999: 29  6 24  1 29   28  5 23  1 28       188916.4688  -0.0137  0.050               
2000: 74  6 68  1 74   74  5 69  1 74       188925.7961   0.0686  0.050               
2001: 52  5 47  1 52   51  6 46  1 51       189008.7840   0.0052  0.050               
2002: 74  7 68  1 74   74  6 69  1 74       189056.2139  -0.0194  0.050               
2003: 50  7 44  1 50   49  7 43  1 49       189127.1213   0.0112  0.050               
2004: 19  8 11  1 19   18  7 12  1 18       189132.9193  -0.0080  0.050   0.0242 0.50  
2005: 19  8 12  1 19   18  7 11  1 18       189132.9193   0.0565  0.050   0.0242 0.50  
2006: 63 13 51  1 63   63 12 52  1 63       189217.8362  -0.0520  0.050               
2007: 50  9 42  1 50   49  9 41  1 49       189224.4384  -0.0353  0.050               
2008: 78  7 71  1 78   78  6 72  1 78       189251.0506   0.0775  0.050               
2009: 61  2 59  1 61   61  1 60  1 61       189258.4362   0.0538  0.050   0.0159 0.50  
2010: 61  3 59  1 61   61  2 60  1 61       189258.4362  -0.0220  0.050   0.0159 0.50  
2011: 64  3 61  1 64   64  3 62  1 64       189413.5111   0.0203  0.050  -0.0046 0.07  
2012: 64  3 61  1 64   64  2 62  1 64       189413.5111  -0.0065  0.050  -0.0046 0.93  
2013: 64  4 61  1 64   64  2 62  1 64       189414.2913   0.0035  0.050   0.0285 0.07  
2014: 64  4 61  1 64   64  3 62  1 64       189414.2913   0.0304  0.050   0.0285 0.93  
2015: 83 14 69  1 83   83 13 70  1 83       189457.0340   0.0867  0.050               
2016: 87  9 78  1 87   87  8 79  1 87       189485.1867  -0.0030  0.050               
2017: 87 14 74  1 87   87 13 75  1 87       189514.2678   0.0228  0.050               
2018: 50  9 41  1 50   49  9 40  1 49       189521.7957   0.0407  0.050               
2019:100 14 87  1100  100 13 88  1100       189523.3208   0.0226  0.050               
2020: 50  8 43  1 50   49  8 42  1 49       189651.9341  -0.0237  0.050               
2021: 78  8 71  1 78   78  7 72  1 78       189696.9073   0.0189  0.050               
2022: 62 13 49  1 62   62 12 50  1 62       189701.4618   0.0706  0.050               
2023: 62 13 50  1 62   62 12 51  1 62       189755.6402  -0.0571  0.050               
2024: 52  4 48  1 52   51  5 47  1 51       190021.6167   0.0022  0.050               
2025: 49  7 42  1 49   48  7 41  1 48       190211.4244   0.0153  0.050               
2026: 49  6 43  1 49   48  6 42  1 48       190253.7580   0.0072  0.050               
2027: 56  0 56  1 56   55  1 55  1 55       190285.6175   0.0600  0.050   0.0599 0.16  
2028: 56  0 56  1 56   55  0 55  1 55       190285.6175   0.0599  0.050   0.0599 0.34  
2029: 56  1 56  1 56   55  0 55  1 55       190285.6175   0.0597  0.050   0.0599 0.16  
2030: 56  1 56  1 56   55  1 55  1 55       190285.6175   0.0599  0.050   0.0599 0.34  
2031: 55  1 54  1 55   54  2 53  1 54       190297.1306   0.1075  0.050   0.0877 0.15  
2032: 55  1 54  1 55   54  1 53  1 54       190297.1306   0.0841  0.050   0.0877 0.35  
2033: 55  2 54  1 55   54  2 53  1 54       190297.1306   0.0913  0.050   0.0877 0.35  
2034: 55  2 54  1 55   54  1 53  1 54       190297.1306   0.0679  0.050   0.0877 0.15  
2035: 30 20 10  1 30   31 19 13  1 31       190313.3499   0.0682  0.050   0.0682 0.50  
2036: 30 20 11  1 30   31 19 12  1 31       190313.3499   0.0682  0.050   0.0682 0.50  
2037: 54  2 52  1 54   53  3 51  1 53       190327.8813  -0.0766  0.050               
2038: 54  2 52  1 54   53  2 51  1 53       190329.0685  -0.1479  0.050   0.0354 0.50  
2039: 54  3 52  1 54   53  3 51  1 53       190329.0685   0.2187  0.050   0.0354 0.50  
2040: 54  3 52  1 54   53  2 51  1 53       190330.2004   0.0922  0.050               
2041: 28  6 22  1 28   27  5 23  1 27       190336.8041  -0.0130  0.050               
2042: 86 14 73  1 86   86 13 74  1 86       190355.4921  -0.0539  0.050               
2043: 53  3 50  1 53   52  4 49  1 52       190383.7146   0.0206  0.050               
2044: 53  4 50  1 53   52  4 49  1 52       190411.6520  -0.0045  0.050               
2045: 53  3 50  1 53   52  3 49  1 52       190422.0159  -0.0318  0.050               
2046: 53  4 50  1 53   52  3 49  1 52       190450.0631   0.0527  0.050               
2047: 51  6 46  1 51   50  6 45  1 50       190480.9709  -0.0452  0.050               
2048: 52  5 48  1 52   51  5 47  1 51       190559.9155   0.0552  0.050               
2049: 95 12 84  1 95   95 11 85  1 95       190671.4801   0.0882  0.050               
2050: 52  4 48  1 52   51  4 47  1 51       190733.3723   0.0312  0.050               
2051: 60 13 48  1 60   60 12 49  1 60       190742.9507  -0.0465  0.050               
2052: 51 22 29  1 51   50 22 28  1 50       190792.7248  -0.0019  0.050  -0.0020 0.50  
2053: 51 22 30  1 51   50 22 29  1 50       190792.7248  -0.0019  0.050  -0.0020 0.50  
2054: 51 21 30  1 51   50 21 29  1 50       190793.6189   0.0263  0.050   0.0263 0.50  
2055: 51 21 31  1 51   50 21 30  1 50       190793.6189   0.0263  0.050   0.0263 0.50  
2056: 51 23 28  1 51   50 23 27  1 50       190800.7827  -0.0039  0.050  -0.0039 0.50  
2057: 51 23 29  1 51   50 23 28  1 50       190800.7827  -0.0039  0.050  -0.0039 0.50  
2058: 51 20 31  1 51   50 20 30  1 50       190804.7780  -0.0284  0.050  -0.0285 0.50  
2059: 51 20 32  1 51   50 20 31  1 50       190804.7780  -0.0284  0.050  -0.0285 0.50  
2060: 51 24 27  1 51   50 24 26  1 50       190816.6354  -0.0067  0.050  -0.0068 0.50  
2061: 51 24 28  1 51   50 24 27  1 50       190816.6354  -0.0067  0.050  -0.0068 0.50  
2062: 51 19 32  1 51   50 19 31  1 50       190828.2228   0.0386  0.050   0.0386 0.50  
2063: 51 19 33  1 51   50 19 32  1 50       190828.2228   0.0386  0.050   0.0386 0.50  
2064: 11 10  1  1 11   10  9  2  1 10       190834.7800   0.0754  0.050   0.0754 0.50  
2065: 11 10  2  1 11   10  9  1  1 10       190834.7800   0.0754  0.050   0.0754 0.50  
2066: 51 25 26  1 51   50 25 25  1 50       190839.4356   0.0500  0.050   0.0500 0.50  
2067: 51 25 27  1 51   50 25 26  1 50       190839.4356   0.0500  0.050   0.0500 0.50  
2068: 51 18 33  1 51   50 18 32  1 50       190866.0440  -0.0342  0.050  -0.0342 0.50  
2069: 51 18 34  1 51   50 18 33  1 50       190866.0440  -0.0342  0.050  -0.0342 0.50  
2070: 51 26 25  1 51   50 26 24  1 50       190868.2389  -0.0392  0.050  -0.0393 0.50  
2071: 51 26 26  1 51   50 26 25  1 50       190868.2389  -0.0392  0.050  -0.0393 0.50  
2072: 34 21 13  1 34   35 20 16  1 35       190898.5081   0.0705  0.050   0.0706 0.50  
2073: 34 21 14  1 34   35 20 15  1 35       190898.5081   0.0705  0.050   0.0706 0.50  
2074: 51 27 24  1 51   50 27 23  1 50       190902.7433   0.0299  0.050   0.0299 0.50  
2075: 51 27 25  1 51   50 27 24  1 50       190902.7433   0.0299  0.050   0.0299 0.50  
2076: 51 17 34  1 51   50 17 33  1 50       190921.5756  -0.0138  0.050  -0.0139 0.50  
2077: 51 17 35  1 51   50 17 34  1 50       190921.5756  -0.0138  0.050  -0.0139 0.50  
2078: 51 28 23  1 51   50 28 22  1 50       190942.2254   0.0376  0.050   0.0377 0.50  
2079: 51 28 24  1 51   50 28 23  1 50       190942.2254   0.0376  0.050   0.0377 0.50  
2080: 51 29 22  1 51   50 29 21  1 50       190986.3654   0.0855  0.050   0.0855 0.50  
2081: 51 29 23  1 51   50 29 22  1 50       190986.3654   0.0855  0.050   0.0855 0.50  
2082: 51 16 35  1 51   50 16 34  1 50       190998.9254   0.0386  0.050   0.0386 0.50  
2083: 51 16 36  1 51   50 16 35  1 50       190998.9254   0.0386  0.050   0.0386 0.50  
2084: 98 11 87  1 98   98 10 88  1 98       191008.0140  -0.0066  0.050               
2085: 51 30 21  1 51   50 30 20  1 50       191034.5906  -0.0429  0.050  -0.0429 0.50  
2086: 51 30 22  1 51   50 30 21  1 50       191034.5906  -0.0429  0.050  -0.0429 0.50  
2087: 30  6 25  1 30   29  5 24  1 29       191073.7025   0.0104  0.050               
2088: 51 31 20  1 51   50 31 19  1 50       191086.9393  -0.0060  0.050  -0.0060 0.50  
2089: 51 31 21  1 51   50 31 20  1 50       191086.9393  -0.0060  0.050  -0.0060 0.50  
2090: 71  5 66  1 71   71  4 67  1 71       191093.7327  -0.0700  0.050               
2091: 51 15 36  1 51   50 15 35  1 50       191103.7425   0.0355  0.050   0.0355 0.50  
2092: 51 15 37  1 51   50 15 36  1 50       191103.7425   0.0355  0.050   0.0355 0.50  
2093: 71  6 66  1 71   71  5 67  1 71       191118.9517   0.0010  0.050               
2094: 59 13 47  1 59   59 12 48  1 59       191194.6006  -0.0724  0.050               
2095: 51 33 18  1 51   50 33 17  1 50       191202.4508   0.0154  0.050   0.0154 0.50  
2096: 51 33 19  1 51   50 33 18  1 50       191202.4508   0.0154  0.050   0.0154 0.50  
2097: 51 14 37  1 51   50 14 36  1 50       191244.1423  -0.0298  0.050  -0.0296 0.50  
2098: 51 14 38  1 51   50 14 37  1 50       191244.1423  -0.0292  0.050  -0.0296 0.50  
2099: 51 34 17  1 51   50 34 16  1 50       191265.2224   0.0313  0.050   0.0314 0.50  
2100: 51 34 18  1 51   50 34 17  1 50       191265.2224   0.0313  0.050   0.0314 0.50  
2101: 52  5 48  1 52   51  4 47  1 51       191271.6429   0.0559  0.050               
2102:104 12 92  1104  104 11 93  1104       191366.4690   0.0790  0.050               
2103: 51 36 15  1 51   50 36 14  1 50       191399.8029  -0.0510  0.050  -0.0510 0.50  
2104: 51 36 16  1 51   50 36 15  1 50       191399.8029  -0.0510  0.050  -0.0510 0.50  
2105: 91 11 81  1 91   91 10 82  1 91       191417.6179   0.0076  0.050               
2106: 51 13 38  1 51   50 13 37  1 50       191432.2718   0.0680  0.050   0.0747 0.50  
2107: 51 13 39  1 51   50 13 38  1 50       191432.2718   0.0814  0.050   0.0747 0.50  
2108: 50  8 42  1 50   49  8 41  1 49       191467.2393  -0.0252  0.050               
2109: 51 37 14  1 51   50 37 13  1 50       191471.5251   0.0538  0.050   0.0539 0.50  
2110: 51 37 15  1 51   50 37 14  1 50       191471.5251   0.0538  0.050   0.0539 0.50  
2111: 95 15 80  1 95   95 14 81  1 95       191518.2569   0.0472  0.050               
2112: 51 38 13  1 51   50 38 12  1 50       191545.8484   0.0706  0.050   0.0707 0.50  
2113: 51 38 14  1 51   50 38 13  1 50       191545.8484   0.0706  0.050   0.0707 0.50  
2114: 59  7 52  1 59   58  8 51  1 58       191607.0239   0.0609  0.050               
2115: 51 12 39  1 51   50 12 38  1 50       191686.1273  -0.1049  0.050   0.0198 0.50  
2116: 51 12 40  1 51   50 12 39  1 50       191686.1273   0.1445  0.050   0.0198 0.50  
2117: 51 40 11  1 51   50 40 10  1 50       191702.0462   0.0214  0.050   0.0214 0.50  
2118: 51 40 12  1 51   50 40 11  1 50       191702.0462   0.0214  0.050   0.0214 0.50  
2119: 51 41 10  1 51   50 41  9  1 50       191783.8124   0.0399  0.050   0.0399 0.50  
2120: 51 41 11  1 51   50 41 10  1 50       191783.8124   0.0399  0.050   0.0399 0.50  
2121: 59  1 58  1 59   59  0 59  1 59       191872.4827  -0.0340  0.050  -0.0358 0.50  
2122: 59  2 58  1 59   59  1 59  1 59       191872.4827  -0.0376  0.050  -0.0358 0.50  
2123: 57 13 44  1 57   57 12 45  1 57       192011.5643  -0.0556  0.050               
2124: 51  5 46  1 51   50  5 45  1 50       192012.9883  -0.0132  0.050               
2125: 57 13 45  1 57   57 12 46  1 57       192019.7950  -0.0628  0.050               
2126: 51 11 41  1 51   50 11 40  1 50       192034.1853   0.0541  0.050               
2127: 51 11 40  1 51   50 11 39  1 50       192037.8979  -0.0216  0.050               
2128: 51 44  7  1 51   50 44  6  1 50       192042.5304   0.0184  0.050   0.0184 0.50  
2129: 51 44  8  1 51   50 44  7  1 50       192042.5304   0.0184  0.050   0.0184 0.50  
2130: 51 45  6  1 51   50 45  5  1 50       192133.0468   0.0328  0.050   0.0328 0.50  
2131: 51 45  7  1 51   50 45  6  1 50       192133.0468   0.0328  0.050   0.0328 0.50  
2132: 84 14 71  1 84   84 13 72  1 84       192144.0798   0.0762  0.050               
2133: 83  8 75  1 83   83  7 76  1 83       192175.2233  -0.0297  0.050               
2134: 68  4 64  1 68   68  3 65  1 68       192332.2447  -0.0302  0.050               
2135: 68  5 64  1 68   68  4 65  1 68       192336.3034  -0.0338  0.050               
2136: 56 13 44  1 56   56 12 45  1 56       192395.6075  -0.0915  0.050               
2137: 87 10 78  1 87   87  9 79  1 87       192498.2795   0.0265  0.050               
2138: 75  6 69  1 75   75  5 70  1 75       192509.6355  -0.0156  0.050               
2139: 51 10 42  1 51   50 10 41  1 50       192514.4153   0.0446  0.050               
2140: 51 10 41  1 51   50 10 40  1 50       192559.5075  -0.0153  0.050               
2141: 75  7 69  1 75   75  6 70  1 75       192608.2416  -0.0094  0.050               
2142: 51 50  2  1 51   50 50  1  1 50       192614.6705   0.0266  0.050               
2143: 62  2 60  1 62   62  1 61  1 62       192635.1451   0.0297  0.050               
2144: 81 14 67  1 81   81 13 68  1 81       192747.9091   0.0355  0.050               
2145: 51  7 45  1 51   50  7 44  1 50       192765.6834   0.0081  0.050               
2146: 65  3 62  1 65   65  2 63  1 65       192811.8354   0.0186  0.050               
2147: 65  4 62  1 65   65  3 63  1 65       192812.3544   0.0055  0.050               
2148: 20  8 12  1 20   19  7 13  1 19       192833.2900  -0.1216  0.050  -0.0517 0.50  
2149: 20  8 13  1 20   19  7 12  1 19       192833.2900   0.0182  0.050  -0.0517 0.50  
2150: 31  6 26  1 31   30  5 25  1 30       192913.0981   0.0113  0.050               
2151: 79  7 72  1 79   79  6 73  1 79       192976.7116   0.0377  0.050               
2152: 83 14 70  1 83   83 13 71  1 83       193065.9930   0.0780  0.050               
2153: 51  9 43  1 51   50  9 42  1 50       193109.8875   0.0153  0.050               
2154: 45  6 40  1 45   44  5 39  1 44       193167.2476  -0.0041  0.050               
2155: 46  6 41  1 46   45  5 40  1 45       193236.2382   0.0604  0.050               
2156: 83  9 75  1 83   83  8 76  1 83       193245.8368   0.0578  0.050               
2157: 79  8 72  1 79   79  7 73  1 79       193319.5715  -0.0079  0.050               
2158: 44  6 39  1 44   43  5 38  1 43       193347.4411   0.0718  0.050               
2159: 53  5 48  1 53   52  6 47  1 52       193452.5337   0.0411  0.050               
2160: 88  9 79  1 88   88  9 80  1 88       193460.6047   0.0240  0.050               
2161: 51  8 44  1 51   50  8 43  1 50       193476.5765   0.0199  0.050               
2162: 51  9 42  1 51   50  9 41  1 50       193508.1908   0.0343  0.050               
2163: 53  4 49  1 53   52  5 48  1 52       193509.6331   0.0351  0.050               
2164: 47  6 42  1 47   46  5 41  1 46       193592.3921   0.0248  0.050               
2165: 57  0 57  1 57   56  1 56  1 56       193644.0730   0.0162  0.050   0.0161 0.16  
2166: 57  0 57  1 57   56  0 56  1 56       193644.0730   0.0161  0.050   0.0161 0.34  
2167: 57  1 57  1 57   56  1 56  1 56       193644.0730   0.0161  0.050   0.0161 0.34  
2168: 57  1 57  1 57   56  0 56  1 56       193644.0730   0.0160  0.050   0.0161 0.16  
2169: 56  1 55  1 56   55  2 54  1 55       193655.1756   0.0030  0.050  -0.0107 0.15  
2170: 56  1 55  1 56   55  1 54  1 55       193655.1756  -0.0131  0.050  -0.0107 0.35  
2171: 56  2 55  1 56   55  2 54  1 55       193655.1756  -0.0081  0.050  -0.0107 0.35  
2172: 56  2 55  1 56   55  1 54  1 55       193655.1756  -0.0243  0.050  -0.0107 0.15  
2173: 55  2 53  1 55   54  2 52  1 54       193685.6495  -0.1256  0.050   0.0047 0.50  
2174: 55  3 53  1 55   54  3 52  1 54       193685.6495   0.1350  0.050   0.0047 0.50  
2175: 43  6 38  1 43   42  5 37  1 42       193727.6150   0.0484  0.050               
2176: 54  3 51  1 54   53  4 50  1 53       193744.2825   0.0128  0.050               
2177: 50  6 44  1 50   49  6 43  1 49       193758.7089  -0.0223  0.050               
2178: 16  9  7  1 16   15  8  8  1 15       193762.6731   0.0467  0.050   0.0468 0.50  
2179: 16  9  8  1 16   15  8  7  1 15       193762.6731   0.0468  0.050   0.0468 0.50  
2180: 54  4 51  1 54   53  4 50  1 53       193764.6045  -0.0088  0.050               
2181: 54  3 51  1 54   53  3 50  1 53       193772.2332   0.0008  0.050               
2182: 54  4 51  1 54   53  3 50  1 53       193792.6062   0.0301  0.050               
2183: 88  9 79  1 88   88  8 80  1 88       193794.4809   0.0015  0.050               
2184: 52  6 47  1 52   51  6 46  1 51       193907.8687   0.0046  0.050               
2185: 53  5 49  1 53   52  5 48  1 52       193915.1540  -0.0047  0.050               
2186: 51 13 38  1 51   51 12 39  1 51       193951.5291   0.3471  0.050   0.0273 0.50  
2187: 51 13 39  1 51   51 12 40  1 51       193951.5291  -0.2924  0.050   0.0273 0.50  
2188: 82 14 69  1 82   82 13 70  1 82       193992.0327   0.0883  0.050               
2189: 96 12 85  1 96   96 11 86  1 96       193994.2459   0.0844  0.050               
2190:100 13 88  1100  100 12 89  1100       194028.8828   0.0134  0.050               
2191: 53  4 49  1 53   52  4 48  1 52       194047.8792   0.0353  0.050               
2192: 80 14 66  1 80   80 13 67  1 80       194162.9795   0.0170  0.050               
2193: 50 13 37  1 50   50 12 38  1 50       194205.4252   0.2146  0.050   0.0129 0.50  
2194: 50 13 38  1 50   50 12 39  1 50       194205.4252  -0.1888  0.050   0.0129 0.50  
2195: 42  6 37  1 42   41  5 36  1 41       194251.3122  -0.0062  0.050               
2196: 48  6 43  1 48   47  5 42  1 47       194260.8045   0.0082  0.050               
2197: 29  6 23  1 29   28  5 24  1 28       194267.8161   0.0179  0.050               
2198: 94 15 79  1 94   94 14 80  1 94       194377.6664   0.0786  0.050               
2199: 50  7 43  1 50   49  7 42  1 49       194380.7777   0.0340  0.050               
2200: 32  6 27  1 32   31  5 26  1 31       194411.0889  -0.0687  0.050               
2201: 49 13 36  1 49   49 12 37  1 49       194442.3480   0.1378  0.050   0.0119 0.50  
2202: 49 13 37  1 49   49 12 38  1 49       194442.3480  -0.1139  0.050   0.0119 0.50  
2203: 53  5 49  1 53   52  4 48  1 52       194453.4010  -0.0036  0.050               
2204: 52 22 30  1 52   51 22 29  1 51       194536.9795  -0.0052  0.050  -0.0053 0.50  
2205: 52 22 31  1 52   51 22 30  1 51       194536.9795  -0.0052  0.050  -0.0053 0.50  
2206: 52 21 31  1 52   51 21 30  1 51       194539.9515   0.0222  0.050   0.0222 0.50  
2207: 52 21 32  1 52   51 21 31  1 51       194539.9515   0.0222  0.050   0.0222 0.50  
2208: 52 23 29  1 52   51 23 28  1 51       194543.4546   0.0421  0.050   0.0421 0.50  
2209: 52 23 30  1 52   51 23 29  1 51       194543.4546   0.0421  0.050   0.0421 0.50  
2210: 52 20 32  1 52   51 20 31  1 51       194553.7882   0.0327  0.050   0.0327 0.50  
2211: 52 20 33  1 52   51 20 32  1 51       194553.7882   0.0327  0.050   0.0327 0.50  
2212: 52 24 28  1 52   51 24 27  1 51       194558.0400   0.0257  0.050   0.0258 0.50  
2213: 52 24 29  1 52   51 24 28  1 51       194558.0400   0.0257  0.050   0.0258 0.50  
2214: 52 25 27  1 52   51 25 26  1 51       194579.8332   0.0056  0.050   0.0057 0.50  
2215: 52 25 28  1 52   51 25 27  1 51       194579.8332   0.0056  0.050   0.0057 0.50  
2216: 52 19 33  1 52   51 19 32  1 51       194580.4001   0.0088  0.050   0.0088 0.50  
2217: 52 19 34  1 52   51 19 33  1 51       194580.4001   0.0088  0.050   0.0088 0.50  
2218: 72  5 67  1 72   72  4 68  1 72       194581.9231  -0.0399  0.050               
2219: 72  6 67  1 72   72  5 68  1 72       194600.6469   0.0411  0.050               
2220: 52 26 26  1 52   51 26 25  1 51       194608.1070   0.0367  0.050   0.0367 0.50  
2221: 52 26 27  1 52   51 26 26  1 51       194608.1070   0.0367  0.050   0.0367 0.50  
2222: 52 18 34  1 52   51 18 33  1 51       194622.3247  -0.0125  0.050  -0.0126 0.50  
2223: 52 18 35  1 52   51 18 34  1 51       194622.3247  -0.0125  0.050  -0.0126 0.50  
2224: 52 27 25  1 52   51 27 24  1 51       194642.1436   0.0435  0.050   0.0436 0.50  
2225: 52 27 26  1 52   51 27 25  1 51       194642.1436   0.0435  0.050   0.0436 0.50  
2226: 48 13 35  1 48   48 12 36  1 48       194663.1664   0.0966  0.050   0.0189 0.50  
2227: 48 13 36  1 48   48 12 37  1 48       194663.1664  -0.0587  0.050   0.0189 0.50  
2228: 52 28 24  1 52   51 28 23  1 51       194681.3788  -0.0053  0.050  -0.0053 0.50  
2229: 52 28 25  1 52   51 28 24  1 51       194681.3788  -0.0053  0.050  -0.0053 0.50  
2230: 52 17 35  1 52   51 17 34  1 51       194682.8713  -0.0215  0.050  -0.0215 0.50  
2231: 52 17 36  1 52   51 17 35  1 51       194682.8713  -0.0215  0.050  -0.0215 0.50  
2232: 52 29 23  1 52   51 29 22  1 51       194725.5276   0.0507  0.050   0.0508 0.50  
2233: 52 29 24  1 52   51 29 23  1 51       194725.5276   0.0507  0.050   0.0508 0.50  
2234: 52 16 36  1 52   51 16 35  1 51       194766.5336   0.0334  0.050   0.0335 0.50  
2235: 52 16 37  1 52   51 16 36  1 51       194766.5336   0.0334  0.050   0.0335 0.50  
2236: 52 30 22  1 52   51 30 21  1 51       194774.0313   0.0297  0.050   0.0298 0.50  
2237: 52 30 23  1 52   51 30 22  1 51       194774.0313   0.0297  0.050   0.0298 0.50  
2238: 52 31 21  1 52   51 31 20  1 51       194826.6427   0.0048  0.050   0.0049 0.50  
2239: 52 31 22  1 52   51 31 21  1 51       194826.6427   0.0048  0.050   0.0049 0.50  
2240: 41  6 36  1 41   40  5 35  1 40       194857.7396   0.0347  0.050               
2241: 47 13 34  1 47   47 12 35  1 47       194868.6821   0.0521  0.050   0.0048 0.50  
2242: 47 13 35  1 47   47 12 36  1 47       194868.6821  -0.0425  0.050   0.0048 0.50  
2243: 52 15 37  1 52   51 15 36  1 51       194879.3154   0.0313  0.050   0.0314 0.50  
2244: 52 15 38  1 52   51 15 37  1 51       194879.3154   0.0314  0.050   0.0314 0.50  
2245: 52 32 20  1 52   51 32 19  1 51       194883.1256   0.0151  0.050   0.0152 0.50  
2246: 52 32 21  1 52   51 32 20  1 51       194883.1256   0.0151  0.050   0.0152 0.50  
2247: 81 14 68  1 81   81 13 69  1 81       194913.2588   0.0293  0.050               
2248: 52 33 19  1 52   51 33 18  1 51       194943.2693   0.0881  0.050   0.0881 0.50  
2249: 52 33 20  1 52   51 33 19  1 51       194943.2693   0.0881  0.050   0.0881 0.50  
2250: 52 34 18  1 52   51 34 17  1 51       195006.6252  -0.0174  0.050  -0.0174 0.50  
2251: 52 34 19  1 52   51 34 18  1 51       195006.6252  -0.0174  0.050  -0.0174 0.50  
2252: 92 11 82  1 92   92 10 83  1 92       195024.2713   0.0448  0.050               
2253: 52 14 38  1 52   51 14 37  1 51       195029.9721   0.0327  0.050   0.0332 0.50  
2254: 52 14 39  1 52   51 14 38  1 51       195029.9721   0.0337  0.050   0.0332 0.50  
2255: 46 13 33  1 46   46 12 34  1 46       195059.7372   0.0496  0.050   0.0211 0.50  
2256: 46 13 34  1 46   46 12 35  1 46       195059.7372  -0.0074  0.050   0.0211 0.50  
2257: 52 35 17  1 52   51 35 16  1 51       195073.3237   0.0115  0.050   0.0115 0.50  
2258: 52 35 18  1 52   51 35 17  1 51       195073.3237   0.0115  0.050   0.0115 0.50  
2259: 52 36 16  1 52   51 36 15  1 51       195143.0473   0.0185  0.050   0.0186 0.50  
2260: 52 36 17  1 52   51 36 16  1 51       195143.0473   0.0185  0.050   0.0186 0.50  
2261: 52  5 47  1 52   51  5 46  1 51       195173.2880  -0.0167  0.050               
2262: 52 37 15  1 52   51 37 14  1 51       195215.6126  -0.0360  0.050  -0.0361 0.50  
2263: 52 37 16  1 52   51 37 15  1 51       195215.6126  -0.0360  0.050  -0.0361 0.50  
2264: 52 13 39  1 52   51 13 38  1 51       195231.2758  -0.0056  0.050   0.0051 0.50  
2265: 52 13 40  1 52   51 13 39  1 51       195231.2758   0.0158  0.050   0.0051 0.50  
2266: 45 13 32  1 45   45 12 33  1 45       195237.0109   0.0108  0.050  -0.0062 0.50  
2267: 45 13 33  1 45   45 12 34  1 45       195237.0109  -0.0231  0.050  -0.0062 0.50  
2268: 60  1 59  1 60   60  0 60  1 60       195238.9548   0.0507  0.050   0.0495 0.50  
2269: 60  2 59  1 60   60  1 60  1 60       195238.9548   0.0482  0.050   0.0495 0.50  
2270: 49  6 44  1 49   48  5 43  1 48       195251.9711  -0.0549  0.050               
2271: 52 38 14  1 52   51 38 13  1 51       195291.0396  -0.0033  0.050  -0.0033 0.50  
2272: 52 38 15  1 52   51 38 14  1 51       195291.0396  -0.0033  0.050  -0.0033 0.50  
2273: 52 39 13  1 52   51 39 12  1 51       195369.1455   0.0500  0.050   0.0500 0.50  
2274: 52 39 14  1 52   51 39 13  1 51       195369.1455   0.0500  0.050   0.0500 0.50  
2275: 44 13 31  1 44   44 12 32  1 44       195401.3085   0.0192  0.050   0.0092 0.50  
2276: 44 13 32  1 44   44 12 33  1 44       195401.3085  -0.0007  0.050   0.0092 0.50  
2277: 52 40 12  1 52   51 40 11  1 51       195449.6734  -0.0271  0.050  -0.0272 0.50  
2278: 52 40 13  1 52   51 40 12  1 51       195449.6734  -0.0271  0.050  -0.0272 0.50  
2279: 79 14 65  1 79   79 13 66  1 79       195450.4721   0.0468  0.050               
2280: 40  6 35  1 40   39  5 34  1 39       195484.0963   0.0252  0.050               
2281: 52 12 40  1 52   51 12 39  1 51       195503.0914  -0.1912  0.050   0.0014 0.50  
2282: 52 12 41  1 52   51 12 40  1 51       195503.0914   0.1940  0.050   0.0014 0.50  
2283: 52 41 11  1 52   51 41 10  1 51       195532.7831   0.0212  0.050   0.0212 0.50  
2284: 52 41 12  1 52   51 41 11  1 51       195532.7831   0.0212  0.050   0.0212 0.50  
2285: 43 13 30  1 43   43 12 31  1 43       195553.2989   0.0547  0.050   0.0490 0.50  
2286: 43 13 31  1 43   43 12 32  1 43       195553.2989   0.0432  0.050   0.0490 0.50  
2287: 33  6 28  1 33   32  5 27  1 32       195556.5226  -0.0014  0.050               
2288: 52 42 10  1 52   51 42  9  1 51       195618.2021   0.0114  0.050   0.0115 0.50  
2289: 52 42 11  1 52   51 42 10  1 51       195618.2021   0.0114  0.050   0.0115 0.50  
2290: 42 13 29  1 42   42 12 30  1 42       195693.5530   0.0300  0.050   0.0267 0.50  
2291: 42 13 30  1 42   42 12 31  1 42       195693.5530   0.0234  0.050   0.0267 0.50  
2292: 52 43  9  1 52   51 43  8  1 51       195705.8810  -0.0241  0.050  -0.0242 0.50  
2293: 52 43 10  1 52   51 43  9  1 51       195705.8810  -0.0241  0.050  -0.0242 0.50  
2294: 51  8 43  1 51   50  8 42  1 50       195709.7503  -0.0013  0.050               
2295: 69  4 65  1 69   69  3 66  1 69       195763.1617   0.0014  0.050               
2296: 69  5 65  1 69   69  4 66  1 69       195766.1000  -0.0175  0.050               
2297: 52 44  8  1 52   51 44  7  1 51       195795.8331   0.0037  0.050   0.0037 0.50  
2298: 52 44  9  1 52   51 44  8  1 51       195795.8331   0.0037  0.050   0.0037 0.50  
2299: 41 13 28  1 41   41 12 29  1 41       195822.7498  -0.0063  0.050  -0.0082 0.50  
2300: 41 13 29  1 41   41 12 30  1 41       195822.7498  -0.0100  0.050  -0.0082 0.50  
2301: 52 11 42  1 52   51 11 41  1 51       195875.5100   0.0284  0.050               
2302: 52 11 41  1 52   51 11 40  1 51       195881.0548  -0.0166  0.050               
2303: 52 45  7  1 52   51 45  6  1 51       195887.9046   0.0120  0.050   0.0120 0.50  
2304: 52 45  8  1 52   51 45  7  1 51       195887.9046   0.0120  0.050   0.0120 0.50  
2305: 40 13 27  1 40   40 12 28  1 40       195941.5536   0.0060  0.050   0.0050 0.50  
2306: 40 13 28  1 40   40 12 29  1 40       195941.5536   0.0039  0.050   0.0050 0.50  
2307: 52 46  6  1 52   51 46  5  1 51       195981.9945  -0.0338  0.050  -0.0338 0.50  
2308: 52 46  7  1 52   51 46  6  1 51       195981.9945  -0.0338  0.050  -0.0338 0.50  
2309: 63  2 61  1 63   63  1 62  1 63       196010.4549   0.0913  0.050   0.0726 0.50  
2310: 63  3 61  1 63   63  2 62  1 63       196010.4549   0.0538  0.050   0.0726 0.50  
2311: 39 13 26  1 39   39 12 27  1 39       196050.4979   0.0210  0.050   0.0204 0.50  
2312: 39 13 27  1 39   39 12 28  1 39       196050.4979   0.0198  0.050   0.0204 0.50  
2313: 39  6 34  1 39   38  5 33  1 38       196068.0765   0.0734  0.050               
2314: 76  6 70  1 76   76  5 71  1 76       196077.1989   0.0805  0.050               
2315: 52 47  5  1 52   51 47  4  1 51       196078.1647  -0.0097  0.050  -0.0098 0.50  
2316: 52 47  6  1 52   51 47  5  1 51       196078.1647  -0.0097  0.050  -0.0098 0.50  
2317: 38 13 25  1 38   38 12 26  1 38       196150.1230   0.0226  0.050   0.0223 0.50  
2318: 38 13 26  1 38   38 12 27  1 38       196150.1230   0.0220  0.050   0.0223 0.50  
2319: 76  7 70  1 76   76  6 71  1 76       196151.5159   0.0661  0.050               
2320: 76  7 70  1 76   76  5 71  1 76       196157.2433  -0.0671  0.050               
2321: 88 10 79  1 88   88  9 80  1 88       196196.4394   0.0668  0.050               
2322: 37 13 24  1 37   37 12 25  1 37       196240.9962   0.0434  0.050   0.0433 0.50  
2323: 37 13 25  1 37   37 12 26  1 37       196240.9962   0.0431  0.050   0.0433 0.50  
2324: 36 13 23  1 36   36 12 24  1 36       196323.5680   0.0201  0.050   0.0200 0.50  
2325: 36 13 24  1 36   36 12 25  1 36       196323.5680   0.0199  0.050   0.0200 0.50  
2326: 34  6 29  1 34   33  5 28  1 33       196351.9046   0.0482  0.050               
2327: 52  7 46  1 52   51  7 45  1 51       196375.2938   0.0038  0.050               
2328: 52 10 43  1 52   51 10 42  1 51       196386.2202   0.0028  0.050               
2329: 35 13 22  1 35   35 12 23  1 35       196398.4178   0.0375  0.050   0.0375 0.50  
2330: 35 13 23  1 35   35 12 24  1 35       196398.4178   0.0374  0.050   0.0375 0.50  
2331: 52 10 42  1 52   51 10 41  1 51       196449.6924   0.0387  0.050               
2332: 34 13 21  1 34   34 12 22  1 34       196465.9435   0.0178  0.050   0.0178 0.50  
2333: 34 13 22  1 34   34 12 23  1 34       196465.9435   0.0178  0.050   0.0178 0.50  
2334: 33 13 20  1 33   33 12 21  1 33       196526.6663   0.0243  0.050   0.0243 0.50  
2335: 33 13 21  1 33   33 12 22  1 33       196526.6663   0.0242  0.050   0.0243 0.50  
2336: 38  6 33  1 38   37  5 32  1 37       196548.7693   0.0341  0.050               
2337: 50  6 45  1 50   49  5 44  1 49       196562.7141   0.0214  0.050               
2338: 32 13 19  1 32   32 12 20  1 32       196580.9625  -0.0076  0.050  -0.0077 0.50  
2339: 32 13 20  1 32   32 12 21  1 32       196580.9625  -0.0076  0.050  -0.0077 0.50  
2340: 78 14 64  1 78   78 13 65  1 78       196626.7837   0.0680  0.050               
2341: 31 13 18  1 31   31 12 19  1 31       196629.3449   0.0103  0.050   0.0103 0.50  
2342: 31 13 19  1 31   31 12 20  1 31       196629.3449   0.0103  0.050   0.0103 0.50  
2343: 80  7 73  1 80   80  6 74  1 80       196670.9740   0.0025  0.050               
2344: 30 13 17  1 30   30 12 18  1 30       196672.1694   0.0253  0.050   0.0254 0.50  
2345: 30 13 18  1 30   30 12 19  1 30       196672.1694   0.0253  0.050   0.0254 0.50  
2346: 29 13 16  1 29   29 12 17  1 29       196709.7994   0.0077  0.050   0.0077 0.50  
2347: 29 13 17  1 29   29 12 18  1 29       196709.7994   0.0077  0.050   0.0077 0.50  
2348: 79 14 66  1 79   79 13 67  1 79       196713.3283  -0.0003  0.050               
2349: 28 13 15  1 28   28 12 16  1 28       196742.7107   0.0545  0.050   0.0546 0.50  
2350: 28 13 16  1 28   28 12 17  1 28       196742.7107   0.0545  0.050   0.0546 0.50  
2351: 27 13 14  1 27   27 12 15  1 27       196771.1265   0.0251  0.050   0.0251 0.50  
2352: 27 13 15  1 27   27 12 16  1 27       196771.1265   0.0251  0.050   0.0251 0.50  
2353: 26 13 13  1 26   26 12 14  1 26       196795.5047   0.0272  0.050   0.0273 0.50  
2354: 26 13 14  1 26   26 12 15  1 26       196795.5047   0.0272  0.050   0.0273 0.50  
2355: 35  6 30  1 35   34  5 29  1 34       196814.0942   0.0529  0.050               
2356: 25 13 12  1 25   25 12 13  1 25       196816.1375   0.0169  0.050   0.0170 0.50  
2357: 25 13 13  1 25   25 12 14  1 25       196816.1375   0.0169  0.050   0.0170 0.50  
2358: 22 13  9  1 22   22 12 10  1 22       196858.7651  -0.0479  0.050  -0.0479 0.50  
2359: 22 13 10  1 22   22 12 11  1 22       196858.7651  -0.0479  0.050  -0.0479 0.50  
2360: 21 13  8  1 21   21 12  9  1 21       196867.6084  -0.0115  0.050  -0.0116 0.50  
2361: 21 13  9  1 21   21 12 10  1 21       196867.6084  -0.0115  0.050  -0.0116 0.50  
2362: 37  6 32  1 37   36  5 31  1 36       196868.3813   0.0823  0.050               
2363: 20 13  7  1 20   20 12  8  1 20       196874.1977   0.0206  0.050   0.0207 0.50  
2364: 20 13  8  1 20   20 12  9  1 20       196874.1977   0.0206  0.050   0.0207 0.50  
2365: 19 13  6  1 19   19 12  7  1 19       196878.7854   0.0429  0.050   0.0429 0.50  
2366: 19 13  7  1 19   19 12  8  1 19       196878.7854   0.0429  0.050   0.0429 0.50  
2367: 14 13  1  1 14   14 12  2  1 14       196879.8477  -0.0161  0.050  -0.0161 0.50  
2368: 14 13  2  1 14   14 12  3  1 14       196879.8477  -0.0161  0.050  -0.0161 0.50  
2369: 18 13  5  1 18   18 12  6  1 18       196881.5695   0.0074  0.050   0.0074 0.50  
2370: 18 13  6  1 18   18 12  7  1 18       196881.5695   0.0074  0.050   0.0074 0.50  
2371: 84  9 76  1 84   84  8 77  1 84       196924.6014   0.0537  0.050               
2372: 80  8 73  1 80   80  7 74  1 80       196933.9708   0.0033  0.050               
2373: 93 15 78  1 93   93 14 79  1 93       196961.6384   0.0365  0.050               
2374: 54  4 50  1 54   53  5 49  1 53       196963.2056   0.0545  0.050               
2375:101 13 89  1101  101 12 90  1101       196980.0171   0.0357  0.050               
2376: 52  9 44  1 52   51  9 43  1 51       196995.1173   0.0395  0.050               
2377: 58  0 58  1 58   57  1 57  1 57       197002.0898   0.0199  0.050   0.0198 0.16  
2378: 58  0 58  1 58   57  0 57  1 57       197002.0898   0.0198  0.050   0.0198 0.34  
2379: 58  1 58  1 58   57  1 57  1 57       197002.0898   0.0198  0.050   0.0198 0.34  
2380: 58  1 58  1 58   57  0 57  1 57       197002.0898   0.0197  0.050   0.0198 0.16  
2381: 57  1 56  1 57   56  2 55  1 56       197012.8763   0.0231  0.050   0.0137 0.15  
2382: 57  1 56  1 57   56  1 55  1 56       197012.8763   0.0119  0.050   0.0137 0.35  
2383: 57  2 56  1 57   56  2 55  1 56       197012.8763   0.0154  0.050   0.0137 0.35  
2384: 57  2 56  1 57   56  1 55  1 56       197012.8763   0.0042  0.050   0.0137 0.15  
2385: 56  2 54  1 56   55  2 53  1 55       197041.8992  -0.0810  0.050   0.0114 0.50  
2386: 56  3 54  1 56   55  3 53  1 55       197041.8992   0.1038  0.050   0.0114 0.50  
2387: 55  3 52  1 55   54  4 51  1 54       197102.4763   0.0045  0.050               
2388: 55  4 52  1 55   54  4 51  1 54       197117.2790   0.0358  0.050               
2389: 55  3 52  1 55   54  3 51  1 54       197122.8565   0.0409  0.050               
2390: 55  4 52  1 55   54  3 51  1 54       197137.5758  -0.0111  0.050               
2391: 51  6 45  1 51   50  6 44  1 50       197171.5780   0.0352  0.050               
2392:105 12 93  1105  105 11 94  1105       197262.6476   0.0105  0.050               
2393: 54  5 50  1 54   53  5 49  1 53       197267.6949  -0.0027  0.050               
2394: 52  8 45  1 52   51  8 44  1 51       197283.6364   0.0455  0.050               
2395: 53  6 48  1 53   52  6 47  1 52       197318.5621   0.0120  0.050               
2396: 54  4 50  1 54   53  4 49  1 53       197368.7128   0.0009  0.050               
2397: 97 12 86  1 97   97 11 87  1 97       197418.0860   0.0160  0.050               
2398: 17  9  8  1 17   16  8  9  1 16       197489.0045   0.0267  0.050   0.0268 0.50  
2399: 17  9  9  1 17   16  8  8  1 16       197489.0045   0.0268  0.050   0.0268 0.50  
2400: 52  9 43  1 52   51  9 42  1 51       197522.8717  -0.0212  0.050               
2401: 78 14 65  1 78   78 13 66  1 78       197581.3443   0.0079  0.050               
2402: 54  5 50  1 54   53  4 49  1 53       197673.3063   0.0478  0.050               
2403: 54  5 49  1 54   53  6 48  1 53       197683.6482  -0.0215  0.050               
2404: 77 14 63  1 77   77 13 64  1 77       197705.9662  -0.0222  0.050               
2405: 56  6 50  1 56   55  7 49  1 55       197936.5225   0.0305  0.050               
2406: 73  5 68  1 73   73  4 69  1 73       198061.7397  -0.0060  0.050               
2407: 73  6 68  1 73   73  5 69  1 73       198075.5559   0.0138  0.050               
2408: 51  6 46  1 51   50  5 45  1 50       198177.5197  -0.0078  0.050               
2409:103 15 89  1103  103 14 90  1103       198260.5907   0.0300  0.050               
2410: 53 22 31  1 53   52 22 30  1 52       198281.3930  -0.0059  0.050  -0.0059 0.50  
2411: 53 22 32  1 53   52 22 31  1 52       198281.3930  -0.0059  0.050  -0.0059 0.50  
2412: 94 10 84  1 94   94  9 85  1 94       198286.4492  -0.1612  0.050  -0.0962 0.06  
2413: 53 21 32  1 53   52 21 31  1 52       198286.4492  -0.0920  0.050  -0.0962 0.47  
2414: 53 21 33  1 53   52 21 32  1 52       198286.4492  -0.0920  0.050  -0.0962 0.47  
2415: 53 24 29  1 53   52 24 28  1 52       198299.3663   0.0163  0.050   0.0163 0.50  
2416: 53 24 30  1 53   52 24 29  1 52       198299.3663   0.0163  0.050   0.0163 0.50  
2417: 53 20 33  1 53   52 20 32  1 52       198303.1596   0.0407  0.050   0.0408 0.50  
2418: 53 20 34  1 53   52 20 33  1 52       198303.1596   0.0407  0.050   0.0408 0.50  
2419: 13 10  3  1 13   12  9  4  1 12       198305.4956   0.0527  0.050   0.0528 0.50  
2420: 13 10  4  1 13   12  9  3  1 12       198305.4956   0.0527  0.050   0.0528 0.50  
2421: 53 25 28  1 53   52 25 27  1 52       198320.1685   0.0136  0.050   0.0137 0.50  
2422: 53 25 29  1 53   52 25 28  1 52       198320.1685   0.0136  0.050   0.0137 0.50  
2423: 53 19 34  1 53   52 19 33  1 52       198333.2257   0.0484  0.050   0.0485 0.50  
2424: 53 19 35  1 53   52 19 34  1 52       198333.2257   0.0484  0.050   0.0485 0.50  
2425: 53 26 27  1 53   52 26 26  1 52       198347.6589  -0.0195  0.050  -0.0196 0.50  
2426: 53 26 28  1 53   52 26 27  1 52       198347.6589  -0.0195  0.050  -0.0196 0.50  
2427: 53  5 48  1 53   52  5 47  1 52       198351.6284   0.0505  0.050               
2428: 32 21 11  1 32   33 20 14  1 33       198354.1616   0.0452  0.050   0.0452 0.50  
2429: 32 21 12  1 32   33 20 13  1 33       198354.1616   0.0452  0.050   0.0452 0.50  
2430: 53 18 35  1 53   52 18 34  1 52       198379.4081   0.0364  0.050   0.0365 0.50  
2431: 53 18 36  1 53   52 18 35  1 52       198379.4081   0.0364  0.050   0.0365 0.50  
2432: 53 27 26  1 53   52 27 25  1 52       198381.2559   0.0144  0.050   0.0144 0.50  
2433: 53 27 27  1 53   52 27 26  1 52       198381.2559   0.0144  0.050   0.0144 0.50  
2434: 53 28 25  1 53   52 28 24  1 52       198420.3020   0.0212  0.050   0.0213 0.50  
2435: 53 28 26  1 53   52 28 25  1 52       198420.3020   0.0212  0.050   0.0213 0.50  
2436: 77 14 64  1 77   77 13 65  1 77       198422.7895   0.0501  0.050               
2437: 53 17 36  1 53   52 17 35  1 52       198445.2048  -0.0053  0.050  -0.0053 0.50  
2438: 53 17 37  1 53   52 17 36  1 52       198445.2048  -0.0053  0.050  -0.0053 0.50  
2439: 51  7 44  1 51   50  7 43  1 50       198483.8278   0.0119  0.050               
2440: 53 30 23  1 53   52 30 22  1 52       198512.9697  -0.0074  0.050  -0.0074 0.50  
2441: 53 30 24  1 53   52 30 23  1 52       198512.9697  -0.0074  0.050  -0.0074 0.50  
2442: 53 16 37  1 53   52 16 36  1 52       198535.4583   0.0359  0.050   0.0359 0.50  
2443: 53 16 38  1 53   52 16 37  1 52       198535.4583   0.0359  0.050   0.0359 0.50  
2444: 26  7 20  1 26   25  6 19  1 25       198549.8716  -0.0541  0.050               
2445: 53 31 22  1 53   52 31 21  1 52       198565.8986   0.0002  0.050   0.0003 0.50  
2446: 53 31 23  1 53   52 31 22  1 52       198565.8986   0.0002  0.050   0.0003 0.50  
2447: 61  1 60  1 61   61  0 61  1 61       198604.4270  -0.0703  0.050  -0.0712 0.50  
2448: 61  2 60  1 61   61  1 61  1 61       198604.4270  -0.0721  0.050  -0.0712 0.50  
2449: 53 32 21  1 53   52 32 20  1 52       198622.8406   0.0420  0.050   0.0420 0.50  
2450: 53 32 22  1 53   52 32 21  1 52       198622.8406   0.0420  0.050   0.0420 0.50  
2451: 53 15 38  1 53   52 15 37  1 52       198656.5498   0.0058  0.050   0.0059 0.50  
2452: 53 15 39  1 53   52 15 38  1 52       198656.5498   0.0058  0.050   0.0059 0.50  
2453: 93 11 83  1 93   93 10 84  1 93       198678.2308   0.0881  0.050               
2454: 53 33 20  1 53   52 33 19  1 52       198683.4666   0.0398  0.050   0.0398 0.50  
2455: 53 33 21  1 53   52 33 20  1 52       198683.4666   0.0398  0.050   0.0398 0.50  
2456: 76 14 62  1 76   76 13 63  1 76       198700.3846   0.0833  0.050               
2457: 53 35 18  1 53   52 35 17  1 52       198815.0399   0.0204  0.050   0.0205 0.50  
2458: 53 35 19  1 53   52 35 18  1 52       198815.0399   0.0204  0.050   0.0205 0.50  
2459: 53 14 39  1 53   52 14 38  1 52       198817.8785  -0.0004  0.050   0.0004 0.50  
2460: 53 14 40  1 53   52 14 39  1 52       198817.8785   0.0012  0.050   0.0004 0.50  
2461: 53 36 17  1 53   52 36 16  1 52       198885.6117  -0.0106  0.050  -0.0106 0.50  
2462: 53 36 18  1 53   52 36 17  1 52       198885.6117  -0.0106  0.050  -0.0106 0.50  
2463:105 15 91  1105  105 14 92  1105       198943.3573  -0.0333  0.050               
2464: 53 37 16  1 53   52 37 15  1 52       198959.2390   0.0169  0.050   0.0169 0.50  
2465: 53 37 17  1 53   52 37 16  1 52       198959.2390   0.0169  0.050   0.0169 0.50  
2466: 53 13 40  1 53   52 13 39  1 52       199033.1902  -0.0120  0.050   0.0051 0.50  
2467: 53 13 41  1 53   52 13 40  1 52       199033.1902   0.0222  0.050   0.0051 0.50  
2468: 53 38 15  1 53   52 38 14  1 52       199035.6169  -0.0666  0.050  -0.0667 0.50  
2469: 53 38 16  1 53   52 38 15  1 52       199035.6169  -0.0666  0.050  -0.0667 0.50  
2470: 53 39 14  1 53   52 39 13  1 52       199114.9103   0.0254  0.050   0.0255 0.50  
2471: 53 39 15  1 53   52 39 14  1 52       199114.9103   0.0254  0.050   0.0255 0.50  
2472: 70  4 66  1 70   70  3 67  1 70       199189.4517   0.0431  0.050               
2473: 70  5 66  1 70   70  4 67  1 70       199191.6494   0.0910  0.050               
2474: 53 40 13  1 53   52 40 12  1 52       199196.7321   0.0169  0.050   0.0169 0.50  
2475: 53 40 14  1 53   52 40 13  1 52       199196.7321   0.0169  0.050   0.0169 0.50  
2476: 76 14 63  1 76   76 13 64  1 76       199234.8761   0.0058  0.050               
2477: 53 41 12  1 53   52 41 11  1 52       199281.0659  -0.0078  0.050  -0.0079 0.50  
2478: 53 41 13  1 53   52 41 12  1 52       199281.0659  -0.0078  0.050  -0.0079 0.50  
2479: 53 12 41  1 53   52 12 40  1 52       199323.8785  -0.3031  0.050  -0.0086 0.50  
2480: 53 12 42  1 53   52 12 41  1 52       199323.8785   0.2858  0.050  -0.0086 0.50  
2481:104 16 88  1104  104 15 89  1104       199426.4939  -0.0079  0.050               
2482: 53 44  9  1 53   52 44  8  1 52       199548.4604   0.0329  0.050   0.0330 0.50  
2483: 53 44 10  1 53   52 44  9  1 52       199548.4604   0.0329  0.050   0.0330 0.50  
2484:106 15 92  1106  106 14 93  1106       199598.4143   0.0541  0.050               
2485: 75 14 61  1 75   75 13 62  1 75       199619.8933   0.0365  0.050               
2486: 77  6 71  1 77   77  5 72  1 77       199629.9201   0.0221  0.050               
2487: 60  7 53  1 60   59  8 52  1 59       199633.4345   0.0291  0.050               
2488: 53 45  8  1 53   52 45  7  1 52       199642.0352  -0.0045  0.050  -0.0046 0.50  
2489: 53 45  9  1 53   52 45  8  1 52       199642.0352  -0.0045  0.050  -0.0046 0.50  
2490: 53 11 43  1 53   52 11 42  1 52       199721.8533   0.0247  0.050               
2491: 53 11 42  1 53   52 11 41  1 52       199730.0251   0.0262  0.050               
2492: 53  7 47  1 53   52  7 46  1 52       199956.1267   0.0216  0.050               
2493: 52  8 44  1 52   51  8 43  1 51       199985.8724  -0.0003  0.050               
2494: 44 24 20  1 44   45 23 23  1 45       200009.8112   0.0642  0.050   0.0642 0.50  
2495: 44 24 21  1 44   45 23 22  1 45       200009.8112   0.0642  0.050   0.0642 0.50  
2496: 75 14 62  1 75   75 13 63  1 75       200015.9164   0.0123  0.050               
2497: 52  6 47  1 52   51  5 46  1 51       200072.4088   0.0187  0.050               
2498: 22  8 14  1 22   21  7 15  1 21       200210.0655  -0.3255  0.050  -0.0363 0.50  
2499: 22  8 15  1 22   21  7 14  1 21       200210.0655   0.2528  0.050  -0.0363 0.50  
2500: 53 10 44  1 53   52 10 43  1 52       200263.1954  -0.0112  0.050               
2501: 81  7 74  1 81   81  6 75  1 81       200337.9648   0.0236  0.050               
2502: 53 10 43  1 53   52 10 42  1 52       200351.5060   0.0181  0.050               
2503: 59  0 59  1 59   58  1 58  1 58       200359.5967   0.0085  0.050   0.0085 0.16  
2504: 59  0 59  1 59   58  0 58  1 58       200359.5967   0.0084  0.050   0.0085 0.34  
2505: 59  1 59  1 59   58  1 58  1 58       200359.5967   0.0084  0.050   0.0085 0.34  
2506: 59  1 59  1 59   58  0 58  1 58       200359.5967   0.0084  0.050   0.0085 0.16  
2507: 58  1 57  1 58   57  2 56  1 57       200370.0597   0.0042  0.050  -0.0023 0.15  
2508: 58  1 57  1 58   57  1 56  1 57       200370.0597  -0.0034  0.050  -0.0023 0.35  
2509: 58  2 57  1 58   57  2 56  1 57       200370.0597  -0.0010  0.050  -0.0023 0.35  
2510: 58  2 57  1 58   57  1 56  1 57       200370.0597  -0.0088  0.050  -0.0023 0.15  
2511: 55  4 51  1 55   54  5 50  1 54       200390.1882   0.0368  0.050               
2512: 57  2 55  1 57   56  3 54  1 56       200397.7921   0.4295  0.050   0.0489 0.14  
2513: 57  2 55  1 57   56  2 54  1 56       200397.7921  -0.0166  0.050   0.0489 0.36  
2514: 57  3 55  1 57   56  3 54  1 56       200397.7921   0.1144  0.050   0.0489 0.36  
2515: 57  3 55  1 57   56  2 54  1 56       200397.7921  -0.3317  0.050   0.0489 0.14  
2516: 56  3 53  1 56   55  4 52  1 55       200458.8981   0.0290  0.050               
2517: 56  4 53  1 56   55  4 52  1 55       200469.5603  -0.0138  0.050               
2518: 56  3 53  1 56   55  3 52  1 55       200473.6007  -0.0396  0.050               
2519: 56  4 53  1 56   55  3 52  1 55       200484.3674   0.0218  0.050               
2520: 52  6 46  1 52   51  6 45  1 51       200499.0019   0.0225  0.050               
2521: 81  8 74  1 81   81  7 75  1 81       200539.2459   0.0968  0.050               
2522: 85  9 77  1 85   85  8 78  1 85       200599.2081   0.0220  0.050               
2523: 87 12 75  1 87   86 13 74  1 86       200604.3207   0.0719  0.050               
2524: 55  5 51  1 55   54  5 50  1 54       200618.1754   0.0550  0.050               
2525: 70  9 61  1 70   69 10 60  1 69       200626.1683   0.0155  0.050               
2526: 55  4 51  1 55   54  4 50  1 54       200694.7189   0.0209  0.050               
2527: 54  6 49  1 54   53  6 48  1 53       200715.1505  -0.0202  0.050               
2528: 74 14 61  1 74   74 13 62  1 74       200764.6963  -0.0277  0.050               
2529: 53  9 45  1 53   52  9 44  1 52       200878.2932   0.0000  0.050               
2530: 55  5 51  1 55   54  4 50  1 54       200922.6614  -0.0054  0.050               
2531: 98 12 87  1 98   98 11 88  1 98       200928.1663  -0.0117  0.050               
2532: 96 15 82  1 96   96 14 83  1 96       201024.3741   0.0493  0.050               
2533: 53  8 46  1 53   52  8 45  1 52       201070.4806   0.0382  0.050               
2534: 18  9  9  1 18   17  8 10  1 17       201212.4478   0.0059  0.050   0.0062 0.50  
2535: 18  9 10  1 18   17  8  9  1 17       201212.4478   0.0063  0.050   0.0062 0.50  
2536: 73 14 59  1 73   73 13 60  1 73       201267.7328   0.0227  0.050               
2537: 91 15 76  1 91   91 14 77  1 91       201396.4846  -0.0123  0.050               
2538: 73 14 60  1 73   73 13 61  1 73       201480.7840  -0.0106  0.050               
2539: 74  5 69  1 74   74  4 70  1 74       201533.7958  -0.0043  0.050               
2540: 74  6 69  1 74   74  5 70  1 74       201543.9807  -0.0123  0.050               
2541: 54  5 49  1 54   53  5 48  1 53       201549.7562   0.0289  0.050               
2542: 53  9 44  1 53   52  9 43  1 52       201569.9862   0.0006  0.050               
2543: 55  5 50  1 55   54  6 49  1 54       201736.2745  -0.0038  0.050               
2544: 95 15 81  1 95   95 14 82  1 95       201855.0886  -0.0386  0.050               
2545: 62  1 61  1 62   62  0 62  1 62       201969.3322   0.0310  0.050   0.0304 0.50  
2546: 62  2 61  1 62   62  1 62  1 62       201969.3322   0.0298  0.050   0.0304 0.50  
2547: 72 14 58  1 72   72 13 59  1 72       202009.3208   0.0082  0.050               
2548: 54 22 32  1 54   53 22 31  1 53       202025.9191  -0.0505  0.050  -0.0505 0.50  
2549: 54 22 33  1 54   53 22 32  1 53       202025.9191  -0.0505  0.050  -0.0505 0.50  
2550: 54 23 31  1 54   53 23 30  1 53       202028.8206  -0.0018  0.050  -0.0019 0.50  
2551: 54 23 32  1 54   53 23 31  1 53       202028.8206  -0.0018  0.050  -0.0019 0.50  
2552: 54 21 33  1 54   53 21 32  1 53       202033.4691   0.0378  0.050   0.0379 0.50  
2553: 54 21 34  1 54   53 21 33  1 53       202033.4691   0.0378  0.050   0.0379 0.50  
2554: 54 24 30  1 54   53 24 29  1 53       202040.7400   0.0937  0.050   0.0938 0.50  
2555: 54 24 31  1 54   53 24 30  1 53       202040.7400   0.0937  0.050   0.0938 0.50  
2556: 54 20 34  1 54   53 20 33  1 53       202052.9878   0.0854  0.050   0.0855 0.50  
2557: 54 20 35  1 54   53 20 34  1 53       202052.9878   0.0854  0.050   0.0855 0.50  
2558: 54 25 29  1 54   53 25 28  1 53       202060.3297  -0.0331  0.050  -0.0332 0.50  
2559: 54 25 30  1 54   53 25 29  1 53       202060.3297  -0.0331  0.050  -0.0332 0.50  
2560: 54 19 35  1 54   53 19 34  1 53       202086.5887   0.0374  0.050   0.0375 0.50  
2561: 54 19 36  1 54   53 19 35  1 53       202086.5887   0.0374  0.050   0.0375 0.50  
2562: 54 27 27  1 54   53 27 26  1 53       202120.1685   0.0374  0.050   0.0375 0.50  
2563: 54 27 28  1 54   53 27 27  1 53       202120.1685   0.0374  0.050   0.0375 0.50  
2564: 54 18 36  1 54   53 18 35  1 53       202137.1906  -0.0047  0.050  -0.0047 0.50  
2565: 54 18 37  1 54   53 18 36  1 53       202137.1906  -0.0047  0.050  -0.0047 0.50  
2566: 54 28 26  1 54   53 28 25  1 53       202158.8721   0.0021  0.050   0.0022 0.50  
2567: 54 28 27  1 54   53 28 26  1 53       202158.8721   0.0021  0.050   0.0022 0.50  
2568: 54 29 25  1 54   53 29 24  1 53       202202.8339   0.0176  0.050   0.0176 0.50  
2569: 54 29 26  1 54   53 29 25  1 53       202202.8339   0.0176  0.050   0.0176 0.50  
2570: 54 17 37  1 54   53 17 36  1 53       202208.6106   0.0492  0.050   0.0493 0.50  
2571: 54 17 38  1 54   53 17 37  1 53       202208.6106   0.0492  0.050   0.0493 0.50  
2572: 53  6 48  1 53   52  5 47  1 52       202217.5878  -0.0476  0.050               
2573: 54 31 23  1 54   53 31 22  1 53       202304.6734  -0.0435  0.050  -0.0436 0.50  
2574: 54 31 24  1 54   53 31 23  1 53       202304.6734  -0.0435  0.050  -0.0436 0.50  
2575: 54 16 38  1 54   53 16 37  1 53       202305.6691  -0.0132  0.050  -0.0133 0.50  
2576: 54 16 39  1 54   53 16 38  1 53       202305.6691  -0.0132  0.050  -0.0133 0.50  
2577: 54 32 22  1 54   53 32 21  1 53       202362.0184   0.0098  0.050   0.0099 0.50  
2578: 54 32 23  1 54   53 32 22  1 53       202362.0184   0.0098  0.050   0.0099 0.50  
2579: 54 15 39  1 54   53 15 38  1 53       202435.5733   0.0456  0.050   0.0457 0.50  
2580: 54 15 40  1 54   53 15 39  1 53       202435.5733   0.0457  0.050   0.0457 0.50  
2581: 65  8 57  1 65   64  9 56  1 64       202466.9546   0.0461  0.050               
2582: 54 34 20  1 54   53 34 19  1 53       202487.9677   0.0226  0.050   0.0226 0.50  
2583: 54 34 21  1 54   53 34 20  1 53       202487.9677   0.0226  0.050   0.0226 0.50  
2584: 52  7 45  1 52   51  7 44  1 51       202508.7583  -0.0030  0.050               
2585: 54 35 19  1 54   53 35 18  1 53       202556.1680   0.0099  0.050   0.0099 0.50  
2586: 54 35 20  1 54   53 35 19  1 53       202556.1680   0.0099  0.050   0.0099 0.50  
2587: 54 14 40  1 54   53 14 39  1 53       202608.0493  -0.0009  0.050   0.0005 0.50  
2588: 54 14 41  1 54   53 14 40  1 53       202608.0493   0.0018  0.050   0.0005 0.50  
2589: 71  4 67  1 71   71  3 68  1 71       202611.3353   0.0565  0.050               
2590: 71  5 67  1 71   71  4 68  1 71       202612.8013  -0.0383  0.050               
2591: 54 36 18  1 54   53 36 17  1 53       202627.6564   0.0341  0.050   0.0342 0.50  
2592: 54 36 19  1 54   53 36 18  1 53       202627.6564   0.0341  0.050   0.0342 0.50  
2593: 31  6 25  1 31   30  5 26  1 30       202632.4855   0.0179  0.050               
2594: 54 37 17  1 54   53 37 16  1 53       202702.1951   0.0160  0.050   0.0160 0.50  
2595: 54 37 18  1 54   53 37 17  1 53       202702.1951   0.0160  0.050   0.0160 0.50  
2596: 71 14 57  1 71   71 13 58  1 71       202703.2552   0.0783  0.050               
2597: 54 38 16  1 54   53 38 15  1 53       202779.6209  -0.0657  0.050  -0.0657 0.50  
2598: 54 38 17  1 54   53 38 16  1 53       202779.6209  -0.0657  0.050  -0.0657 0.50  
2599: 71 14 58  1 71   71 13 59  1 71       202814.8527   0.0689  0.050               
2600: 54 13 41  1 54   53 13 40  1 53       202838.0088  -0.0486  0.050  -0.0215 0.50  
2601: 54 13 42  1 54   53 13 41  1 53       202838.0088   0.0055  0.050  -0.0215 0.50  
2602: 54 41 13  1 54   53 41 12  1 53       203028.6734  -0.0208  0.050  -0.0209 0.50  
2603: 54 41 14  1 54   53 41 13  1 53       203028.6734  -0.0208  0.050  -0.0209 0.50  
2604: 54 42 12  1 54   53 42 11  1 53       203116.9263   0.0877  0.050   0.0877 0.50  
2605: 54 42 13  1 54   53 42 12  1 53       203116.9263   0.0877  0.050   0.0877 0.50  
2606: 54 12 43  1 54   53 12 42  1 53       203148.2380   0.0377  0.050               
2607: 54 12 42  1 54   53 12 41  1 53       203149.1086   0.0161  0.050               
2608: 78  6 72  1 78   78  5 73  1 78       203169.4384  -0.0250  0.050               
2609: 54 43 11  1 54   53 43 10  1 53       203207.3914  -0.0071  0.050  -0.0071 0.50  
2610: 54 43 12  1 54   53 43 11  1 53       203207.3914  -0.0071  0.050  -0.0071 0.50  
2611: 78  7 72  1 78   78  6 73  1 78       203211.4699   0.0196  0.050               
2612: 54 44 10  1 54   53 44  9  1 53       203300.2772  -0.0143  0.050  -0.0144 0.50  
2613: 54 44 11  1 54   53 44 10  1 53       203300.2772  -0.0143  0.050  -0.0144 0.50  
2614: 70 14 56  1 70   70 13 57  1 70       203353.6803   0.0500  0.050               
2615: 70 14 57  1 70   70 13 58  1 70       203433.5862   0.0045  0.050               
2616: 54 46  8  1 54   53 46  7  1 53       203492.8227   0.0480  0.050   0.0481 0.50  
2617: 54 46  9  1 54   53 46  8  1 53       203492.8227   0.0480  0.050   0.0481 0.50  
2618: 54  7 48  1 54   53  7 47  1 53       203508.7246   0.0121  0.050               
2619: 54 11 44  1 54   53 11 43  1 53       203573.3102   0.0163  0.050               
2620: 54 11 43  1 54   53 11 42  1 53       203585.1538   0.0286  0.050               
2621: 57  6 51  1 57   56  7 50  1 56       203713.4981   0.0287  0.050               
2622: 60  0 60  1 60   59  0 59  1 59       203716.5983  -0.0049  0.050  -0.0049 0.34  
2623: 60  0 60  1 60   59  1 59  1 59       203716.5983  -0.0048  0.050  -0.0049 0.16  
2624: 60  1 60  1 60   59  0 59  1 59       203716.5983  -0.0049  0.050  -0.0049 0.16  
2625: 60  1 60  1 60   59  1 59  1 59       203716.5983  -0.0049  0.050  -0.0049 0.34  
2626: 59  1 58  1 59   58  2 57  1 58       203726.7734   0.0036  0.050  -0.0009 0.15  
2627: 59  1 58  1 59   58  1 57  1 58       203726.7734  -0.0016  0.050  -0.0009 0.35  
2628: 59  2 58  1 59   58  2 57  1 58       203726.7734   0.0000  0.050  -0.0009 0.35  
2629: 59  2 58  1 59   58  1 57  1 58       203726.7734  -0.0053  0.050  -0.0009 0.15  
2630: 43 24 19  1 43   44 23 22  1 44       203729.7760   0.0728  0.050   0.0728 0.50  
2631: 43 24 20  1 43   44 23 21  1 44       203729.7760   0.0728  0.050   0.0728 0.50  
2632: 53  6 47  1 53   52  6 46  1 52       203751.5151   0.0349  0.050               
2633: 58  2 56  1 58   57  2 55  1 57       203753.2235  -0.0160  0.050   0.0303 0.50  
2634: 58  3 56  1 58   57  3 55  1 57       203753.2235   0.0767  0.050   0.0303 0.50  
2635: 86  8 78  1 86   86  7 79  1 86       203761.7656   0.0703  0.050               
2636: 56  4 52  1 56   55  5 51  1 55       203796.8356   0.0400  0.050               
2637: 57  3 54  1 57   56  4 53  1 56       203813.8994   0.0242  0.050               
2638: 57  4 54  1 57   56  4 53  1 56       203821.6228   0.0030  0.050               
2639: 57  3 54  1 57   56  3 53  1 56       203824.5784  -0.0019  0.050               
2640: 57  4 54  1 57   56  3 53  1 56       203832.3533   0.0283  0.050               
2641: 69 14 55  1 69   69 13 56  1 69       203964.3825   0.0329  0.050               
2642: 56  5 52  1 56   55  5 51  1 55       203966.9757   0.0375  0.050   0.0375 0.99  
2643: 82  7 75  1 82   82  7 76  1 82       203966.9757   0.0286  0.050   0.0375 0.01  
2644: 82  7 75  1 82   82  6 76  1 82       203981.0277   0.0647  0.050               
2645: 69 14 56  1 69   69 13 57  1 69       204021.2571   0.0273  0.050               
2646: 56  4 52  1 56   55  4 51  1 55       204024.7795   0.0150  0.050               
2647: 55  6 50  1 55   54  6 49  1 54       204099.7182  -0.0172  0.050               
2648: 82  8 75  1 82   82  7 76  1 82       204134.5750   0.0353  0.050               
2649: 54 10 45  1 54   53 10 44  1 53       204144.9714   0.0136  0.050               
2650: 56  5 52  1 56   55  4 51  1 55       204194.9262   0.0191  0.050               
2651: 54 10 44  1 54   53 10 43  1 53       204266.6285  -0.0348  0.050               
2652: 53  8 45  1 53   52  8 44  1 52       204284.9328   0.0243  0.050               
2653: 99 12 88  1 99   99 11 89  1 99       204510.4016   0.0156  0.050               
2654: 68 14 54  1 68   68 13 55  1 68       204538.4827   0.0037  0.050               
2655: 68 14 55  1 68   68 13 56  1 68       204578.6709   0.0077  0.050               
2656: 92 15 78  1 92   92 14 79  1 92       204644.1730   0.0507  0.050               
2657: 54  9 46  1 54   53  9 45  1 53       204757.4668   0.0026  0.050               
2658: 55  5 50  1 55   54  5 49  1 54       204767.7875   0.0082  0.050               
2659: 54  8 47  1 54   53  8 46  1 53       204834.7187   0.0305  0.050               
2660: 19  9 10  1 19   18  8 11  1 18       204932.4313  -0.0242  0.050  -0.0238 0.50  
2661: 19  9 11  1 19   18  8 10  1 18       204932.4313  -0.0232  0.050  -0.0238 0.50  
2662: 75  5 70  1 75   75  4 71  1 75       204998.7642   0.0814  0.050               
2663: 75  6 70  1 75   75  5 71  1 75       205006.2483   0.0465  0.050               
2664: 41  7 34  1 41   41  4 37  1 41       205016.3858  -0.0394  0.050               
2665: 89 15 74  1 89   89 14 75  1 89       205018.5160   0.0396  0.050               
2666: 37  7 30  1 37   37  4 33  1 37       205039.9206   0.0214  0.050               
2667: 67 14 53  1 67   67 13 54  1 67       205078.7619   0.0341  0.050               
2668: 63  1 62  1 63   63  0 63  1 63       205333.3137  -0.0055  0.050  -0.0060 0.50  
2669: 63  2 62  1 63   63  1 63  1 63       205333.3137  -0.0063  0.050  -0.0060 0.50  
2670: 28  7 22  1 28   27  6 21  1 27       205476.6065  -0.0364  0.050               
2671: 66 14 52  1 66   66 13 53  1 66       205587.4758   0.0251  0.050               
2672: 66 14 53  1 66   66 13 54  1 66       205607.0850   0.0038  0.050               
2673: 56  5 51  1 56   55  6 50  1 55       205641.0956   0.0054  0.050               
2674: 54  9 45  1 54   53  9 44  1 53       205653.4939   0.0128  0.050               
2675: 55 22 33  1 55   54 22 32  1 54       205770.7258   0.0284  0.050   0.0285 0.50  
2676: 55 22 34  1 55   54 22 33  1 54       205770.7258   0.0284  0.050   0.0285 0.50  
2677: 55 23 32  1 55   54 23 31  1 54       205771.6670   0.0635  0.050   0.0635 0.50  
2678: 55 23 33  1 55   54 23 32  1 54       205771.6670   0.0635  0.050   0.0635 0.50  
2679: 15 10  5  1 15   14  9  6  1 14       205774.2736   0.0349  0.050   0.0349 0.50  
2680: 15 10  6  1 15   14  9  5  1 14       205774.2736   0.0349  0.050   0.0349 0.50  
2681: 55 21 34  1 55   54 21 33  1 54       205780.5629  -0.0392  0.050  -0.0392 0.50  
2682: 55 21 35  1 55   54 21 34  1 54       205780.5629  -0.0392  0.050  -0.0392 0.50  
2683: 55 24 31  1 55   54 24 30  1 54       205781.9097   0.0097  0.050   0.0097 0.50  
2684: 55 24 32  1 55   54 24 31  1 54       205781.9097   0.0097  0.050   0.0097 0.50  
2685: 55 25 30  1 55   54 25 29  1 54       205800.4286  -0.0184  0.050  -0.0185 0.50  
2686: 55 25 31  1 55   54 25 30  1 54       205800.4286  -0.0184  0.050  -0.0185 0.50  
2687: 55 20 35  1 55   54 20 34  1 54       205803.1023  -0.0094  0.050  -0.0095 0.50  
2688: 55 20 36  1 55   54 20 35  1 54       205803.1023  -0.0094  0.050  -0.0095 0.50  
2689: 30 21  9  1 30   31 20 12  1 31       205806.7305   0.0396  0.050   0.0396 0.50  
2690: 30 21 10  1 30   31 20 11  1 31       205806.7305   0.0396  0.050   0.0396 0.50  
2691: 28  7 21  1 28   27  6 22  1 27       205817.8373   0.0242  0.050               
2692:102 16 86  1102  102 15 87  1102       205820.5194   0.0077  0.050               
2693: 55 26 29  1 55   54 26 28  1 54       205826.3221   0.0017  0.050   0.0018 0.50  
2694: 55 26 30  1 55   54 26 29  1 54       205826.3221   0.0017  0.050   0.0018 0.50  
2695: 55 19 36  1 55   54 19 35  1 54       205840.5221  -0.0006  0.050  -0.0007 0.50  
2696: 55 19 37  1 55   54 19 36  1 54       205840.5221  -0.0006  0.050  -0.0007 0.50  
2697: 55 27 28  1 55   54 27 27  1 54       205858.7434  -0.0183  0.050  -0.0183 0.50  
2698: 55 27 29  1 55   54 27 28  1 54       205858.7434  -0.0183  0.050  -0.0183 0.50  
2699: 55 18 37  1 55   54 18 36  1 54       205895.8496   0.0271  0.050   0.0271 0.50  
2700: 55 18 38  1 55   54 18 37  1 54       205895.8496   0.0271  0.050   0.0271 0.50  
2701: 55 28 27  1 55   54 28 26  1 54       205897.1836   0.0398  0.050   0.0399 0.50  
2702: 55 28 28  1 55   54 28 27  1 54       205897.1836   0.0398  0.050   0.0399 0.50  
2703: 55 29 26  1 55   54 29 25  1 54       205941.0106   0.0688  0.050   0.0688 0.50  
2704: 55 29 27  1 55   54 29 26  1 54       205941.0106   0.0688  0.050   0.0688 0.50  
2705: 55 17 38  1 55   54 17 37  1 54       205972.9818   0.0146  0.050   0.0146 0.50  
2706: 55 17 39  1 55   54 17 38  1 54       205972.9818   0.0146  0.050   0.0146 0.50  
2707: 55 30 25  1 55   54 30 24  1 54       205989.7234   0.0096  0.050   0.0096 0.50  
2708: 55 30 26  1 55   54 30 25  1 54       205989.7234   0.0096  0.050   0.0096 0.50  
2709: 72  4 68  1 72   72  3 69  1 72       206029.0868   0.0864  0.050               
2710: 55 31 24  1 55   54 31 23  1 54       206043.1007   0.0170  0.050   0.0171 0.50  
2711: 55 31 25  1 55   54 31 24  1 54       206043.1007   0.0170  0.050   0.0171 0.50  
2712: 65 14 51  1 65   65 13 52  1 65       206066.7870   0.0745  0.050               
2713: 55 16 39  1 55   54 16 38  1 54       206077.2949  -0.0143  0.050  -0.0143 0.50  
2714: 55 16 40  1 55   54 16 39  1 54       206077.2949  -0.0143  0.050  -0.0143 0.50  
2715: 95 11 85  1 95   95 10 86  1 95       206086.2071   0.0162  0.050               
2716: 55 32 23  1 55   54 32 22  1 54       206100.7821   0.0525  0.050   0.0525 0.50  
2717: 55 32 24  1 55   54 32 23  1 54       206100.7821   0.0525  0.050   0.0525 0.50  
2718: 66  2 64  1 66   66  1 65  1 66       206127.6829   0.0987  0.050   0.0923 0.50  
2719: 66  3 64  1 66   66  2 65  1 66       206127.6829   0.0858  0.050   0.0923 0.50  
2720: 91  9 82  1 91   91  8 83  1 91       206153.8309  -0.0340  0.050               
2721: 55 33 22  1 55   54 33 21  1 54       206162.3689  -0.0043  0.050  -0.0044 0.50  
2722: 55 33 23  1 55   54 33 22  1 54       206162.3689  -0.0043  0.050  -0.0044 0.50  
2723: 55 15 40  1 55   54 15 39  1 54       206216.3035   0.0263  0.050   0.0265 0.50  
2724: 55 15 41  1 55   54 15 40  1 54       206216.3035   0.0265  0.050   0.0265 0.50  
2725: 55 34 21  1 55   54 34 20  1 54       206227.8223   0.0494  0.050   0.0495 0.50  
2726: 55 34 22  1 55   54 34 21  1 54       206227.8223   0.0494  0.050   0.0495 0.50  
2727: 55 35 20  1 55   54 35 19  1 54       206296.6796  -0.0366  0.050  -0.0366 0.50  
2728: 55 35 21  1 55   54 35 20  1 54       206296.6796  -0.0366  0.050  -0.0366 0.50  
2729:101 11 90  1101  101 10 91  1101       206353.3997   0.0683  0.050               
2730: 55 36 19  1 55   54 36 18  1 54       206368.9447  -0.0715  0.050  -0.0716 0.50  
2731: 55 36 20  1 55   54 36 19  1 54       206368.9447  -0.0715  0.050  -0.0716 0.50  
2732: 69  3 66  1 69   69  2 67  1 69       206378.8518   0.0689  0.050               
2733: 55 14 41  1 55   54 14 40  1 54       206400.5182   0.0030  0.050   0.0053 0.50  
2734: 55 14 42  1 55   54 14 41  1 54       206400.5182   0.0074  0.050   0.0053 0.50  
2735: 55 37 18  1 55   54 37 17  1 54       206444.5404   0.0336  0.050   0.0337 0.50  
2736: 55 37 19  1 55   54 37 18  1 54       206444.5404   0.0336  0.050   0.0337 0.50  
2737: 53  7 46  1 53   52  7 45  1 52       206446.4725   0.0157  0.050               
2738: 55 38 17  1 55   54 38 16  1 54       206523.0560   0.0171  0.050   0.0171 0.50  
2739: 55 38 18  1 55   54 38 17  1 54       206523.0560   0.0171  0.050   0.0171 0.50  
2740: 64 14 51  1 64   64 13 52  1 64       206527.6059  -0.0462  0.050               
2741: 11 11  0  1 11   10 10  1  1 10       206549.7881   0.0262  0.050   0.0262 0.50  
2742: 11 11  1  1 11   10 10  0  1 10       206549.7881   0.0262  0.050   0.0262 0.50  
2743: 55 39 16  1 55   54 39 15  1 54       206604.5320   0.0529  0.050   0.0529 0.50  
2744: 55 39 17  1 55   54 39 16  1 54       206604.5320   0.0529  0.050   0.0529 0.50  
2745: 55 13 42  1 55   54 13 41  1 54       206645.9496   0.0055  0.050   0.0480 0.50  
2746: 55 13 43  1 55   54 13 42  1 54       206645.9496   0.0904  0.050   0.0480 0.50  
2747: 55 40 15  1 55   54 40 14  1 54       206688.7339   0.0278  0.050   0.0278 0.50  
2748: 55 40 16  1 55   54 40 15  1 54       206688.7339   0.0278  0.050   0.0278 0.50  
2749: 79  6 73  1 79   79  5 74  1 79       206697.0332  -0.0164  0.050               
2750: 79  7 73  1 79   79  6 74  1 79       206728.4678  -0.0484  0.050               
2751: 55 41 14  1 55   54 41 13  1 54       206775.5912  -0.0183  0.050  -0.0184 0.50  
2752: 55 41 15  1 55   54 41 14  1 54       206775.5912  -0.0183  0.050  -0.0184 0.50  
2753: 54  6 48  1 54   53  6 47  1 53       206942.7803   0.0175  0.050               
2754: 63 14 50  1 63   63 13 51  1 63       206950.3969   0.0883  0.050               
2755: 55 12 44  1 55   54 12 43  1 54       206976.9212   0.0648  0.050               
2756: 55 12 43  1 55   54 12 42  1 54       206978.2252   0.0304  0.050               
2757: 55  7 49  1 55   54  7 48  1 54       207034.1777   0.0660  0.050               
2758: 55 44 11  1 55   54 44 10  1 54       207051.3642  -0.0430  0.050  -0.0431 0.50  
2759: 55 44 12  1 55   54 44 11  1 54       207051.3642  -0.0430  0.050  -0.0431 0.50  
2760: 61  0 61  1 61   60  0 60  1 60       207073.1061  -0.0002  0.050  -0.0002 0.34  
2761: 61  0 61  1 61   60  1 60  1 60       207073.1061  -0.0002  0.050  -0.0002 0.16  
2762: 61  1 61  1 61   60  0 60  1 60       207073.1061  -0.0002  0.050  -0.0002 0.16  
2763: 61  1 61  1 61   60  1 60  1 60       207073.1061  -0.0002  0.050  -0.0002 0.34  
2764: 60  1 59  1 60   59  2 58  1 59       207083.0131   0.0262  0.050   0.0231 0.15  
2765: 60  1 59  1 60   59  1 58  1 59       207083.0131   0.0225  0.050   0.0231 0.35  
2766: 60  2 59  1 60   59  2 58  1 59       207083.0131   0.0237  0.050   0.0231 0.35  
2767: 60  2 59  1 60   59  1 58  1 59       207083.0131   0.0200  0.050   0.0231 0.15  
2768: 59  2 57  1 59   58  2 56  1 58       207108.2482  -0.0053  0.050   0.0274 0.50  
2769: 59  3 57  1 59   58  3 56  1 58       207108.2482   0.0602  0.050   0.0274 0.50  
2770: 55  6 50  1 55   54  5 49  1 54       207131.2313  -0.0051  0.050               
2771: 32  6 26  1 32   31  5 27  1 31       207164.5057  -0.0888  0.050               
2772: 58  3 55  1 58   57  4 54  1 57       207167.7909   0.0026  0.050               
2773: 58  4 55  1 58   57  4 54  1 57       207173.3802  -0.0014  0.050               
2774: 58  3 55  1 58   57  3 54  1 57       207175.5096  -0.0232  0.050               
2775: 58  4 55  1 58   57  3 54  1 57       207181.1378   0.0116  0.050               
2776: 57  4 53  1 57   56  5 52  1 56       207187.9363   0.0194  0.050               
2777: 96 10 86  1 96   96  9 87  1 96       207189.4319   0.0035  0.050               
2778: 61  7 54  1 61   60  8 53  1 60       207256.2418   0.0004  0.050               
2779: 57  5 53  1 57   56  5 52  1 56       207314.6076   0.0576  0.050               
2780: 62 14 49  1 62   62 13 50  1 62       207349.3140  -0.0368  0.050               
2781: 57  4 53  1 57   56  4 52  1 56       207358.1006   0.0411  0.050               
2782: 55 11 45  1 55   54 11 44  1 54       207430.0182   0.0431  0.050               
2783: 55 11 44  1 55   54 11 43  1 54       207446.9565   0.0028  0.050               
2784: 42 24 18  1 42   43 23 21  1 43       207448.9438  -0.0575  0.050  -0.0575 0.50  
2785: 42 24 19  1 42   43 23 20  1 43       207448.9438  -0.0575  0.050  -0.0575 0.50  
2786: 56  6 51  1 56   55  6 50  1 55       207474.1619   0.0407  0.050               
2787: 87  8 79  1 87   87  7 80  1 87       207535.5801   0.0413  0.050               
2788: 24  8 17  1 24   23  7 16  1 23       207545.9536   0.0401  0.050               
2789: 24  8 16  1 24   23  7 17  1 23       207548.0560   0.0606  0.050               
2790: 83  7 76  1 83   83  6 77  1 83       207602.8733   0.0301  0.050               
2791: 89 15 75  1 89   89 14 76  1 89       207608.3854  -0.0279  0.050               
2792: 83  8 76  1 83   83  7 77  1 83       207719.8161   0.0104  0.050               
2793: 61 14 47  1 61   61 13 48  1 61       207723.0346   0.0587  0.050               
2794: 87  9 79  1 87   87  8 80  1 87       207927.1155   0.0239  0.050               
2795: 56  5 51  1 56   55  5 50  1 55       208004.5446  -0.0027  0.050               
2796: 87 15 72  1 87   87 14 73  1 87       208009.4541   0.0145  0.050               
2797: 55 10 46  1 55   54 10 45  1 54       208030.9683   0.0394  0.050               
2798: 60 14 47  1 60   60 13 48  1 60       208080.7930  -0.0353  0.050               
2799:100 12 89  1100  100 11 90  1100       208151.6551   0.0379  0.050               
2800: 55 10 45  1 55   54 10 44  1 54       208197.1877   0.0371  0.050               
2801:112 15 98  1112  112 14 99  1112       208251.6161   0.0090  0.050               
2802: 59 14 45  1 59   59 13 46  1 59       208414.0544   0.0234  0.050               
2803: 59 14 46  1 59   59 13 47  1 59       208415.1988  -0.0900  0.050               
2804: 76  5 71  1 76   76  4 72  1 76       208456.8798   0.0056  0.050               
2805: 76  6 71  1 76   76  5 72  1 76       208462.4400   0.0276  0.050               
2806: 55  8 48  1 55   54  8 47  1 54       208574.2258   0.0489  0.050               
2807:101 16 85  1101  101 15 86  1101       208584.7799   0.0883  0.050               
2808: 88 15 74  1 88   88 14 75  1 88       208588.7739   0.0451  0.050               
2809: 54  8 46  1 54   53  8 45  1 53       208592.3311   0.0012  0.050               
2810: 55  9 47  1 55   54  9 46  1 54       208630.3522   0.0500  0.050               
2811: 64  1 63  1 64   64  0 64  1 64       208696.5082  -0.0461  0.050  -0.0464 0.50  
2812: 64  2 63  1 64   64  1 64  1 64       208696.5082  -0.0467  0.050  -0.0464 0.50  
2813: 29  7 23  1 29   28  6 22  1 28       208849.1255  -0.0116  0.050               
2814: 57 14 43  1 57   57 13 44  1 57       209026.1555   0.2706  0.050   0.0045 0.50  
2815: 57 14 44  1 57   57 13 45  1 57       209026.1555  -0.2617  0.050   0.0045 0.50  
2816: 56 14 42  1 56   56 13 43  1 56       209304.6995   0.1714  0.050   0.0006 0.50  
2817: 56 14 43  1 56   56 13 44  1 56       209304.6995  -0.1701  0.050   0.0006 0.50  
2818: 86 15 71  1 86   86 14 72  1 86       209315.9825  -0.0523  0.050               
2819: 29  7 22  1 29   28  6 23  1 28       209368.3202  -0.0125  0.050               
2820: 57  5 52  1 57   56  6 51  1 56       209425.1542   0.0123  0.050               
2821: 73  4 69  1 73   73  3 70  1 73       209442.7629  -0.0151  0.050               
2822: 73  5 69  1 73   73  4 70  1 73       209443.6252   0.0274  0.050               
2823: 67  2 65  1 67   67  1 66  1 67       209497.3254   0.0647  0.050   0.0602 0.50  
2824: 67  3 65  1 67   67  2 66  1 67       209497.3254   0.0556  0.050   0.0602 0.50  
2825: 16 10  6  1 16   15  9  7  1 15       209507.2434   0.0311  0.050   0.0311 0.50  
2826: 16 10  7  1 16   15  9  6  1 15       209507.2434   0.0311  0.050   0.0311 0.50  
2827: 56 23 33  1 56   55 23 32  1 55       209514.4419   0.0087  0.050   0.0088 0.50  
2828: 56 23 34  1 56   55 23 33  1 55       209514.4419   0.0087  0.050   0.0088 0.50  
2829: 56 22 34  1 56   55 22 33  1 55       209515.6133   0.0308  0.050   0.0309 0.50  
2830: 56 22 35  1 56   55 22 34  1 55       209515.6133   0.0308  0.050   0.0309 0.50  
2831: 56 24 32  1 56   55 24 31  1 55       209523.1041  -0.0035  0.050  -0.0036 0.50  
2832: 56 24 33  1 56   55 24 32  1 55       209523.1041  -0.0035  0.050  -0.0036 0.50  
2833: 56 21 35  1 56   55 21 34  1 55       209528.0322  -0.0243  0.050  -0.0244 0.50  
2834: 56 21 36  1 56   55 21 35  1 55       209528.0322  -0.0243  0.050  -0.0244 0.50  
2835: 56 25 31  1 56   55 25 30  1 55       209540.4061   0.0035  0.050   0.0036 0.50  
2836: 56 25 32  1 56   55 25 31  1 55       209540.4061   0.0035  0.050   0.0036 0.50  
2837: 56 20 36  1 56   55 20 35  1 55       209553.7895   0.0367  0.050   0.0368 0.50  
2838: 56 20 37  1 56   55 20 36  1 55       209553.7895   0.0367  0.050   0.0368 0.50  
2839: 56 26 30  1 56   55 26 29  1 55       209565.3366  -0.0055  0.050  -0.0055 0.50  
2840: 56 26 31  1 56   55 26 30  1 55       209565.3366  -0.0055  0.050  -0.0055 0.50  
2841: 55 14 41  1 55   55 13 42  1 55       209566.3305   0.1758  0.050   0.0672 0.50  
2842: 55 14 42  1 55   55 13 43  1 55       209566.3305  -0.0414  0.050   0.0672 0.50  
2843: 56 19 37  1 56   55 19 36  1 55       209595.1613   0.0598  0.050   0.0598 0.50  
2844: 56 19 38  1 56   55 19 37  1 55       209595.1613   0.0598  0.050   0.0598 0.50  
2845: 56 27 29  1 56   55 27 28  1 55       209597.1298   0.0032  0.050   0.0032 0.50  
2846: 56 27 30  1 56   55 27 29  1 55       209597.1298   0.0032  0.050   0.0032 0.50  
2847: 56 28 28  1 56   55 28 27  1 55       209635.0989   0.0044  0.050   0.0045 0.50  
2848: 56 28 29  1 56   55 28 28  1 55       209635.0989   0.0044  0.050   0.0045 0.50  
2849: 56 18 38  1 56   55 18 37  1 55       209655.2709   0.0033  0.050   0.0033 0.50  
2850: 56 18 39  1 56   55 18 38  1 55       209655.2709   0.0033  0.050   0.0033 0.50  
2851: 56 29 27  1 56   55 29 26  1 55       209678.7218   0.0290  0.050   0.0290 0.50  
2852: 56 29 28  1 56   55 29 27  1 55       209678.7218   0.0290  0.050   0.0290 0.50  
2853: 56 30 26  1 56   55 30 25  1 55       209727.4387  -0.0172  0.050  -0.0173 0.50  
2854: 56 30 27  1 56   55 30 26  1 55       209727.4387  -0.0172  0.050  -0.0173 0.50  
2855: 56 17 39  1 56   55 17 38  1 55       209738.4600   0.0115  0.050   0.0115 0.50  
2856: 56 17 40  1 56   55 17 39  1 55       209738.4600   0.0115  0.050   0.0115 0.50  
2857: 70  3 67  1 70   70  2 68  1 70       209764.4956   0.0206  0.050  -0.0286 0.50  
2858: 70  4 67  1 70   70  3 68  1 70       209764.4956  -0.0778  0.050  -0.0286 0.50  
2859: 55  9 46  1 55   54  9 45  1 54       209777.0796   0.0232  0.050               
2860: 56 31 25  1 56   55 31 24  1 55       209780.9391  -0.0493  0.050  -0.0493 0.50  
2861: 56 31 26  1 56   55 31 25  1 55       209780.9391  -0.0493  0.050  -0.0493 0.50  
2862: 54 14 40  1 54   54 13 41  1 54       209811.6441   0.0605  0.050  -0.0078 0.50  
2863: 54 14 41  1 54   54 13 42  1 54       209811.6441  -0.0762  0.050  -0.0078 0.50  
2864: 56 32 24  1 56   55 32 23  1 55       209839.0175   0.0662  0.050   0.0663 0.50  
2865: 56 32 25  1 56   55 32 24  1 55       209839.0175   0.0662  0.050   0.0663 0.50  
2866: 56 16 40  1 56   55 16 39  1 55       209850.3365   0.0034  0.050   0.0034 0.50  
2867: 56 16 41  1 56   55 16 40  1 55       209850.3365   0.0034  0.050   0.0034 0.50  
2868: 56 33 23  1 56   55 33 22  1 55       209901.0752   0.0232  0.050   0.0232 0.50  
2869: 56 33 24  1 56   55 33 23  1 55       209901.0752   0.0232  0.050   0.0232 0.50  
2870: 56 34 22  1 56   55 34 21  1 55       209966.9751  -0.0612  0.050  -0.0612 0.50  
2871: 56 34 23  1 56   55 34 22  1 55       209966.9751  -0.0612  0.050  -0.0612 0.50  
2872: 56 15 41  1 56   55 15 40  1 55       209998.8951   0.0588  0.050   0.0590 0.50  
2873: 56 15 42  1 56   55 15 41  1 55       209998.8951   0.0592  0.050   0.0590 0.50  
2874: 56 35 21  1 56   55 35 20  1 55       210036.7530   0.0712  0.050   0.0713 0.50  
2875: 56 35 22  1 56   55 35 21  1 55       210036.7530   0.0712  0.050   0.0713 0.50  
2876: 53 14 39  1 53   53 13 40  1 53       210041.6314   0.0405  0.050  -0.0021 0.50  
2877: 53 14 40  1 53   53 13 41  1 53       210041.6314  -0.0446  0.050  -0.0021 0.50  
2878: 55  6 49  1 55   54  6 48  1 54       210088.8136   0.0299  0.050               
2879: 56 36 20  1 56   55 36 19  1 55       210109.8025   0.0107  0.050   0.0108 0.50  
2880: 56 36 21  1 56   55 36 20  1 55       210109.8025   0.0107  0.050   0.0108 0.50  
2881: 56 37 19  1 56   55 37 18  1 55       210186.2055   0.0132  0.050   0.0132 0.50  
2882: 56 37 20  1 56   55 37 19  1 55       210186.2055   0.0132  0.050   0.0132 0.50  
2883: 56 14 42  1 56   55 14 41  1 55       210195.3179  -0.0207  0.050  -0.0172 0.50  
2884: 56 14 43  1 56   55 14 42  1 55       210195.3179  -0.0136  0.050  -0.0172 0.50  
2885: 52 14 38  1 52   52 13 39  1 52       210256.9812   0.0670  0.050   0.0408 0.50  
2886: 52 14 39  1 52   52 13 40  1 52       210256.9812   0.0145  0.050   0.0408 0.50  
2887: 56 38 18  1 56   55 38 17  1 55       210265.7867   0.0592  0.050   0.0592 0.50  
2888: 56 38 19  1 56   55 38 18  1 55       210265.7867   0.0592  0.050   0.0592 0.50  
2889: 12 11  1  1 12   11 10  2  1 11       210286.5791   0.0391  0.050   0.0391 0.50  
2890: 12 11  2  1 12   11 10  1  1 11       210286.5791   0.0391  0.050   0.0391 0.50  
2891: 54  7 47  1 54   53  7 46  1 53       210290.2197   0.0172  0.050               
2892: 62  0 62  1 62   61  0 61  1 61       210429.1271   0.0379  0.050   0.0379 0.34  
2893: 62  0 62  1 62   61  1 61  1 61       210429.1271   0.0379  0.050   0.0379 0.16  
2894: 62  1 62  1 62   61  1 61  1 61       210429.1271   0.0379  0.050   0.0379 0.34  
2895: 62  1 62  1 62   61  0 61  1 61       210429.1271   0.0379  0.050   0.0379 0.16  
2896: 61  1 60  1 61   60  2 59  1 60       210438.7201   0.0230  0.050   0.0209 0.15  
2897: 61  1 60  1 61   60  1 59  1 60       210438.7201   0.0204  0.050   0.0209 0.35  
2898: 61  2 60  1 61   60  2 59  1 60       210438.7201   0.0212  0.050   0.0209 0.35  
2899: 61  2 60  1 61   60  1 59  1 60       210438.7201   0.0187  0.050   0.0209 0.15  
2900:109 16 94  1109  109 15 95  1109       210448.2777  -0.0235  0.050               
2901: 56 13 43  1 56   55 13 42  1 55       210456.9157  -0.0497  0.050   0.0161 0.50  
2902: 56 13 44  1 56   55 13 43  1 55       210456.9157   0.0819  0.050   0.0161 0.50  
2903: 51 14 37  1 51   51 13 38  1 51       210458.3242   0.0680  0.050   0.0520 0.50  
2904: 51 14 38  1 51   51 13 39  1 51       210458.3242   0.0359  0.050   0.0520 0.50  
2905: 60  2 58  1 60   59  3 57  1 59       210462.8115   0.1347  0.050   0.0013 0.14  
2906: 60  2 58  1 60   59  2 57  1 59       210462.8115  -0.0218  0.050   0.0013 0.36  
2907: 60  3 58  1 60   59  3 57  1 59       210462.8115   0.0244  0.050   0.0013 0.36  
2908: 60  3 58  1 60   59  2 57  1 59       210462.8115  -0.1321  0.050   0.0013 0.14  
2909: 86 15 72  1 86   86 14 73  1 86       210496.5469   0.0424  0.050               
2910: 85 15 70  1 85   85 14 71  1 85       210517.5843   0.0427  0.050               
2911: 59  3 56  1 59   58  4 55  1 58       210520.8291   0.0087  0.050               
2912: 56 41 15  1 56   55 41 14  1 55       210521.8900   0.0844  0.050   0.0844 0.50  
2913: 56 41 16  1 56   55 41 15  1 55       210521.8900   0.0844  0.050   0.0844 0.50  
2914: 59  4 56  1 59   58  4 55  1 58       210524.8513  -0.0024  0.050               
2915: 59  3 56  1 59   58  3 55  1 58       210526.4172   0.0034  0.050               
2916: 59  4 56  1 59   58  3 55  1 58       210530.4492   0.0020  0.050               
2917: 56  7 50  1 56   55  7 49  1 55       210533.6564  -0.0039  0.050               
2918: 56 42 14  1 56   55 42 13  1 55       210612.6146   0.0112  0.050   0.0112 0.50  
2919: 56 42 15  1 56   55 42 14  1 55       210612.6146   0.0112  0.050   0.0112 0.50  
2920: 50 14 36  1 50   50 13 37  1 50       210646.3273   0.0395  0.050   0.0299 0.50  
2921: 50 14 37  1 50   50 13 38  1 50       210646.3273   0.0202  0.050   0.0299 0.50  
2922: 58  5 54  1 58   57  5 53  1 57       210661.2968   0.0358  0.050               
2923: 58  4 54  1 58   57  4 53  1 57       210693.8790  -0.0095  0.050               
2924:112 17 95  1112  112 16 96  1112       210730.5894  -0.0024  0.050               
2925:108 16 93  1108  108 15 94  1108       210764.7261  -0.0464  0.050               
2926: 58  5 54  1 58   57  4 53  1 57       210787.9063   0.0122  0.050               
2927: 56 44 12  1 56   55 44 11  1 55       210801.7475  -0.0124  0.050  -0.0124 0.50  
2928: 56 44 13  1 56   55 44 12  1 55       210801.7475  -0.0124  0.050  -0.0124 0.50  
2929: 56 12 45  1 56   55 12 44  1 55       210809.7451   0.0453  0.050               
2930: 56 12 44  1 56   55 12 43  1 55       210811.7086   0.0189  0.050               
2931: 49 14 35  1 49   49 13 36  1 49       210821.6642   0.0141  0.050   0.0084 0.50  
2932: 49 14 36  1 49   49 13 37  1 49       210821.6642   0.0026  0.050   0.0084 0.50  
2933: 57  6 52  1 57   56  6 51  1 56       210840.0521   0.0124  0.050               
2934: 48 14 34  1 48   48 13 35  1 48       210984.9804   0.0232  0.050   0.0198 0.50  
2935: 48 14 35  1 48   48 13 36  1 48       210984.9804   0.0164  0.050   0.0198 0.50  
2936: 92 10 83  1 92   92  9 84  1 92       211060.6224   0.0577  0.050               
2937:102 11 91  1102  102 10 92  1102       211106.4035   0.0256  0.050               
2938: 47 14 33  1 47   47 13 34  1 47       211136.8331   0.0351  0.050   0.0332 0.50  
2939: 47 14 34  1 47   47 13 35  1 47       211136.8331   0.0312  0.050   0.0332 0.50  
2940: 25  8 18  1 25   24  7 17  1 24       211195.3117   0.0379  0.050               
2941: 25  8 17  1 25   24  7 18  1 24       211199.0942   0.0417  0.050               
2942: 84  7 77  1 84   84  6 78  1 84       211205.9341   0.0176  0.050               
2943:107 16 92  1107  107 15 93  1107       211226.5997  -0.0323  0.050               
2944: 57  5 52  1 57   56  5 51  1 56       211258.2125   0.0395  0.050               
2945: 88  8 80  1 88   88  7 81  1 88       211274.6869  -0.0881  0.050               
2946: 46 14 32  1 46   46 13 33  1 46       211277.7411   0.0036  0.050   0.0025 0.50  
2947: 46 14 33  1 46   46 13 34  1 46       211277.7411   0.0013  0.050   0.0025 0.50  
2948: 56 11 46  1 56   55 11 45  1 55       211291.9347  -0.0014  0.050               
2949: 84  8 77  1 84   84  7 78  1 84       211294.8102   0.0019  0.050               
2950: 56 11 45  1 56   55 11 44  1 55       211316.1149   0.0292  0.050               
2951: 45 14 31  1 45   45 13 32  1 45       211408.3192   0.0003  0.050  -0.0003 0.50  
2952: 45 14 32  1 45   45 13 33  1 45       211408.3192  -0.0009  0.050  -0.0003 0.50  
2953: 85 15 71  1 85   85 14 72  1 85       211414.5926  -0.0172  0.050               
2954: 66  8 58  1 66   65  9 57  1 65       211511.8622  -0.0106  0.050               
2955: 44 14 30  1 44   44 13 31  1 44       211529.0957   0.0313  0.050   0.0310 0.50  
2956: 44 14 31  1 44   44 13 32  1 44       211529.0957   0.0306  0.050   0.0310 0.50  
2957: 88  9 80  1 88   88  8 81  1 88       211577.2459   0.0023  0.050               
2958: 84 15 69  1 84   84 14 70  1 84       211626.8858   0.0048  0.050               
2959: 43 14 29  1 43   43 13 30  1 43       211640.5328   0.0558  0.050   0.0557 0.50  
2960: 43 14 30  1 43   43 13 31  1 43       211640.5328   0.0554  0.050   0.0557 0.50  
2961: 42 14 28  1 42   42 13 29  1 42       211743.0573   0.0164  0.050   0.0164 0.50  
2962: 42 14 29  1 42   42 13 30  1 42       211743.0573   0.0162  0.050   0.0164 0.50  
2963:106 16 91  1106  106 15 92  1106       211817.0992   0.0167  0.050               
2964: 41 14 27  1 41   41 13 28  1 41       211837.2273   0.0042  0.050   0.0042 0.50  
2965: 41 14 28  1 41   41 13 29  1 41       211837.2273   0.0041  0.050   0.0042 0.50  
2966:101 12 90  1101  101 11 91  1101       211839.9775   0.0331  0.050               
2967: 77  5 72  1 77   77  4 73  1 77       211908.8010   0.0082  0.050               
2968: 77  6 72  1 77   77  5 73  1 77       211912.8475  -0.0187  0.050               
2969: 56 10 47  1 56   55 10 46  1 55       211920.4407   0.0497  0.050               
2970: 40 14 26  1 40   40 13 27  1 40       211923.4967   0.0228  0.050   0.0228 0.50  
2971: 40 14 27  1 40   40 13 28  1 40       211923.4967   0.0228  0.050   0.0228 0.50  
2972: 39 14 25  1 39   39 13 26  1 39       212002.2282   0.0005  0.050   0.0006 0.50  
2973: 39 14 26  1 39   39 13 27  1 39       212002.2282   0.0005  0.050   0.0006 0.50  
2974: 33  6 27  1 33   32  5 28  1 32       212006.5783   0.0488  0.050               
2975: 65  1 64  1 65   65  0 65  1 65       212058.9928  -0.0155  0.050  -0.0157 0.50  
2976: 65  2 64  1 65   65  1 65  1 65       212058.9928  -0.0159  0.050  -0.0157 0.50  
2977: 38 14 24  1 38   38 13 25  1 38       212073.9247   0.0207  0.050   0.0207 0.50  
2978: 38 14 25  1 38   38 13 26  1 38       212073.9247   0.0207  0.050   0.0207 0.50  
2979: 37 14 23  1 37   37 13 24  1 37       212138.9489   0.0411  0.050   0.0411 0.50  
2980: 37 14 24  1 37   37 13 25  1 37       212138.9489   0.0411  0.050   0.0411 0.50  
2981: 30  7 24  1 30   29  6 23  1 29       212141.1584   0.0227  0.050               
2982: 56 10 46  1 56   55 10 45  1 55       212145.3166   0.0183  0.050               
2983: 36 14 22  1 36   36 13 23  1 36       212197.6645   0.0344  0.050   0.0344 0.50  
2984: 36 14 23  1 36   36 13 24  1 36       212197.6645   0.0344  0.050   0.0344 0.50  
2985: 35 14 21  1 35   35 13 22  1 35       212250.4893   0.0406  0.050   0.0406 0.50  
2986: 35 14 22  1 35   35 13 23  1 35       212250.4893   0.0406  0.050   0.0406 0.50  
2987: 56  8 49  1 56   55  8 48  1 55       212287.0986   0.0059  0.050               
2988: 34 14 20  1 34   34 13 21  1 34       212297.7694   0.0408  0.050   0.0409 0.50  
2989: 34 14 21  1 34   34 13 22  1 34       212297.7694   0.0408  0.050   0.0409 0.50  
2990: 84 15 70  1 84   84 14 71  1 84       212304.3827  -0.0080  0.050               
2991: 33 14 19  1 33   33 13 20  1 33       212339.8372   0.0151  0.050   0.0151 0.50  
2992: 33 14 20  1 33   33 13 21  1 33       212339.8372   0.0151  0.050   0.0151 0.50  
2993: 21  9 12  1 21   20  8 13  1 20       212359.6829   0.0240  0.050   0.0270 0.50  
2994: 21  9 13  1 21   20  8 12  1 20       212359.6829   0.0300  0.050   0.0270 0.50  
2995: 32 14 18  1 32   32 13 19  1 32       212377.0762   0.0065  0.050   0.0065 0.50  
2996: 32 14 19  1 32   32 13 20  1 32       212377.0762   0.0065  0.050   0.0065 0.50  
2997:110 14 97  1110  110 13 98  1110       212382.7103  -0.0480  0.050               
2998: 31 14 17  1 31   31 13 18  1 31       212409.8444   0.0443  0.050   0.0443 0.50  
2999: 31 14 18  1 31   31 13 19  1 31       212409.8444   0.0443  0.050   0.0443 0.50  
3000: 30 14 16  1 30   30 13 17  1 30       212438.3526   0.0221  0.050   0.0222 0.50  
3001: 30 14 17  1 30   30 13 18  1 30       212438.3526   0.0221  0.050   0.0222 0.50  
3002: 29 14 15  1 29   29 13 16  1 29       212463.0380   0.0711  0.050   0.0711 0.50  
3003: 29 14 16  1 29   29 13 17  1 29       212463.0380   0.0711  0.050   0.0711 0.50  
3004: 28 14 14  1 28   28 13 15  1 28       212484.0329   0.0281  0.050   0.0281 0.50  
3005: 28 14 15  1 28   28 13 16  1 28       212484.0329   0.0281  0.050   0.0281 0.50  
3006: 56  9 48  1 56   55  9 47  1 55       212494.3239   0.0002  0.050               
3007: 27 14 13  1 27   27 13 14  1 27       212501.7365   0.0081  0.050   0.0081 0.50  
3008: 27 14 14  1 27   27 13 15  1 27       212501.7365   0.0081  0.050   0.0081 0.50  
3009: 26 14 12  1 26   26 13 13  1 26       212516.4768   0.0649  0.050   0.0649 0.50  
3010: 26 14 13  1 26   26 13 14  1 26       212516.4768   0.0649  0.050   0.0649 0.50  
3011:105 16 90  1105  105 15 91  1105       212519.0464  -0.0257  0.050               
3012: 25 14 11  1 25   25 13 12  1 25       212528.3738   0.0549  0.050   0.0549 0.50  
3013: 25 14 12  1 25   25 13 13  1 25       212528.3738   0.0549  0.050   0.0549 0.50  
3014: 24 14 10  1 24   24 13 11  1 24       212537.7418   0.0390  0.050   0.0391 0.50  
3015: 24 14 11  1 24   24 13 12  1 24       212537.7418   0.0390  0.050   0.0391 0.50  
3016: 23 14  9  1 23   23 13 10  1 23       212544.8199   0.0129  0.050   0.0130 0.50  
3017: 23 14 10  1 23   23 13 11  1 23       212544.8199   0.0129  0.050   0.0130 0.50  
3018: 16 14  2  1 16   16 13  3  1 16       212548.9814  -0.0805  0.050  -0.0806 0.50  
3019: 16 14  3  1 16   16 13  4  1 16       212548.9814  -0.0805  0.050  -0.0806 0.50  
3020: 22 14  8  1 22   22 13  9  1 22       212549.8958   0.0312  0.050   0.0312 0.50  
3021: 22 14  9  1 22   22 13 10  1 22       212549.8958   0.0312  0.050   0.0312 0.50  
3022: 17 14  3  1 17   17 13  4  1 17       212551.9622   0.0288  0.050   0.0288 0.50  
3023: 17 14  4  1 17   17 13  5  1 17       212551.9622   0.0288  0.050   0.0288 0.50  
3024: 21 14  7  1 21   21 13  8  1 21       212553.1013   0.0020  0.050   0.0020 0.50  
3025: 21 14  8  1 21   21 13  9  1 21       212553.1013   0.0020  0.050   0.0020 0.50  
3026: 18 14  4  1 18   18 13  5  1 18       212553.9551   0.0027  0.050   0.0027 0.50  
3027: 18 14  5  1 18   18 13  6  1 18       212553.9551   0.0027  0.050   0.0027 0.50  
3028: 19 14  5  1 19   19 13  6  1 19       212554.8802  -0.0640  0.050   0.0524 0.23  
3029: 19 14  6  1 19   19 13  7  1 19       212554.8802  -0.0640  0.050   0.0524 0.23  
3030: 20 14  6  1 20   20 13  7  1 20       212554.8802   0.1555  0.050   0.0524 0.27  
3031: 20 14  7  1 20   20 13  8  1 20       212554.8802   0.1555  0.050   0.0524 0.27  
3032: 83 15 68  1 83   83 14 69  1 83       212655.0905   0.0305  0.050               
3033: 57  6 52  1 57   56  5 51  1 56       212673.0837   0.0130  0.050               
3034: 74  4 70  1 74   74  4 71  1 74       212852.7986   0.0295  0.050   0.0054 0.07  
3035: 74  4 70  1 74   74  3 71  1 74       212852.7986   0.0036  0.050   0.0054 0.93  
3036: 74  5 70  1 74   74  3 71  1 74       212853.4674   0.0533  0.050   0.0775 0.07  
3037: 74  5 70  1 74   74  4 71  1 74       212853.4674   0.0792  0.050   0.0775 0.93  
3038: 68  2 66  1 68   68  1 67  1 68       212865.7129   0.0933  0.050   0.0902 0.50  
3039: 68  3 66  1 68   68  2 67  1 68       212865.7129   0.0869  0.050   0.0902 0.50  
3040: 55  8 47  1 55   54  8 46  1 54       212890.8088   0.0212  0.050               
3041: 58  5 53  1 58   57  6 52  1 57       213111.6633   0.0410  0.050               
3042: 71  3 68  1 71   71  3 69  1 71       213147.9362   0.0205  0.050   0.0185 0.07  
3043: 71  3 68  1 71   71  2 69  1 71       213147.9362   0.0183  0.050   0.0185 0.93  
3044: 83 15 69  1 83   83 14 70  1 83       213163.5774  -0.0462  0.050               
3045: 56  6 50  1 56   55  6 49  1 55       213206.1848  -0.0050  0.050               
3046: 17 10  7  1 17   16  9  8  1 16       213238.8608   0.0536  0.050   0.0537 0.50  
3047: 17 10  8  1 17   16  9  7  1 16       213238.8608   0.0536  0.050   0.0537 0.50  
3048: 57 23 34  1 57   56 23 33  1 56       213257.2909  -0.0187  0.050  -0.0187 0.50  
3049: 57 23 35  1 57   56 23 34  1 56       213257.2909  -0.0187  0.050  -0.0187 0.50  
3050: 57 22 35  1 57   56 22 34  1 56       213260.6092  -0.0158  0.050  -0.0158 0.50  
3051: 57 22 36  1 57   56 22 35  1 56       213260.6092  -0.0158  0.050  -0.0158 0.50  
3052: 57 24 33  1 57   56 24 32  1 56       213264.2426  -0.0235  0.050  -0.0236 0.50  
3053: 57 24 34  1 57   56 24 33  1 56       213264.2426  -0.0235  0.050  -0.0236 0.50  
3054: 57 21 36  1 57   56 21 35  1 56       213275.8419   0.0443  0.050   0.0444 0.50  
3055: 57 21 37  1 57   56 21 36  1 56       213275.8419   0.0443  0.050   0.0444 0.50  
3056: 57 25 32  1 57   56 25 31  1 56       213280.2638   0.0391  0.050   0.0391 0.50  
3057: 57 25 33  1 57   56 25 32  1 56       213280.2638   0.0391  0.050   0.0391 0.50  
3058: 57 26 31  1 57   56 26 30  1 56       213304.0771  -0.0794  0.050  -0.0794 0.50  
3059: 57 26 32  1 57   56 26 31  1 56       213304.0771  -0.0794  0.050  -0.0794 0.50  
3060: 57 20 37  1 57   56 20 36  1 56       213304.8655   0.0343  0.050   0.0343 0.50  
3061: 57 20 38  1 57   56 20 37  1 56       213304.8655   0.0343  0.050   0.0343 0.50  
3062: 57 27 30  1 57   56 27 29  1 56       213335.2581   0.0395  0.050   0.0396 0.50  
3063: 57 27 31  1 57   56 27 30  1 56       213335.2581   0.0395  0.050   0.0396 0.50  
3064: 57 19 38  1 57   56 19 37  1 56       213350.3197   0.0228  0.050   0.0229 0.50  
3065: 57 19 39  1 57   56 19 38  1 56       213350.3197   0.0228  0.050   0.0229 0.50  
3066: 99 16 83  1 99   99 15 84  1 99       213353.8054   0.0141  0.050               
3067: 57 28 29  1 57   56 28 28  1 56       213372.7262   0.0123  0.050   0.0123 0.50  
3068: 57 28 30  1 57   56 28 29  1 56       213372.7262   0.0123  0.050   0.0123 0.50  
3069: 57 18 39  1 57   56 18 38  1 56       213415.4850  -0.0602  0.050  -0.0602 0.50  
3070: 57 18 40  1 57   56 18 39  1 56       213415.4850  -0.0602  0.050  -0.0602 0.50  
3071: 57 30 27  1 57   56 30 26  1 56       213464.6897  -0.0786  0.050  -0.0786 0.50  
3072: 57 30 28  1 57   56 30 27  1 56       213464.6897  -0.0786  0.050  -0.0786 0.50  
3073: 57 17 40  1 57   56 17 39  1 56       213505.0585   0.0316  0.050   0.0317 0.50  
3074: 57 17 41  1 57   56 17 40  1 56       213505.0585   0.0316  0.050   0.0317 0.50  
3075: 57 31 26  1 57   56 31 25  1 56       213518.4421   0.0210  0.050   0.0210 0.50  
3076: 57 31 27  1 57   56 31 26  1 56       213518.4421   0.0210  0.050   0.0210 0.50  
3077: 97 11 87  1 97   97 10 88  1 97       213570.8980  -0.0536  0.050               
3078: 57 32 25  1 57   56 32 24  1 56       213576.7137   0.0509  0.050   0.0510 0.50  
3079: 57 32 26  1 57   56 32 25  1 56       213576.7137   0.0509  0.050   0.0510 0.50  
3080: 82 15 67  1 82   82 14 68  1 82       213611.4711   0.0654  0.050               
3081: 57 16 41  1 57   56 16 40  1 56       213624.8118   0.0266  0.050   0.0267 0.50  
3082: 57 16 42  1 57   56 16 41  1 56       213624.8118   0.0267  0.050   0.0267 0.50  
3083: 57 33 24  1 57   56 33 23  1 56       213639.1706  -0.0152  0.050  -0.0152 0.50  
3084: 57 33 25  1 57   56 33 24  1 56       213639.1706  -0.0152  0.050  -0.0152 0.50  
3085: 57 34 23  1 57   56 34 22  1 56       213705.7112  -0.0124  0.050  -0.0125 0.50  
3086: 57 34 24  1 57   56 34 23  1 56       213705.7112  -0.0124  0.050  -0.0125 0.50  
3087: 57 35 22  1 57   56 35 21  1 56       213776.0177  -0.0247  0.050  -0.0247 0.50  
3088: 57 35 23  1 57   56 35 22  1 56       213776.0177  -0.0247  0.050  -0.0247 0.50  
3089: 57 15 42  1 57   56 15 41  1 56       213783.2947   0.0448  0.050   0.0451 0.50  
3090: 57 15 43  1 57   56 15 42  1 56       213783.2947   0.0454  0.050   0.0451 0.50  
3091: 63  0 63  1 63   62  0 62  1 62       213784.6108   0.0677  0.050   0.0677 0.34  
3092: 63  0 63  1 63   62  1 62  1 62       213784.6108   0.0677  0.050   0.0677 0.16  
3093: 63  1 63  1 63   62  1 62  1 62       213784.6108   0.0677  0.050   0.0677 0.34  
3094: 63  1 63  1 63   62  0 62  1 62       213784.6108   0.0676  0.050   0.0677 0.16  
3095: 62  1 61  1 62   61  2 60  1 61       213793.8983   0.0070  0.050   0.0056 0.15  
3096: 62  1 61  1 62   61  1 60  1 61       213793.8983   0.0053  0.050   0.0056 0.35  
3097: 62  2 61  1 62   61  2 60  1 61       213793.8983   0.0058  0.050   0.0056 0.35  
3098: 62  2 61  1 62   61  1 60  1 61       213793.8983   0.0041  0.050   0.0056 0.15  
3099: 61  2 59  1 61   60  2 58  1 60       213816.9444  -0.0182  0.050  -0.0019 0.36  
3100: 61  2 59  1 61   60  3 58  1 60       213816.9444   0.0920  0.050  -0.0019 0.14  
3101: 61  3 59  1 61   60  2 58  1 60       213816.9444  -0.0958  0.050  -0.0019 0.14  
3102: 61  3 59  1 61   60  3 58  1 60       213816.9444   0.0144  0.050  -0.0019 0.36  
3103: 57 36 21  1 57   56 36 20  1 56       213849.9408   0.0044  0.050   0.0045 0.50  
3104: 57 36 22  1 57   56 36 21  1 56       213849.9408   0.0044  0.050   0.0045 0.50  
3105: 60  3 57  1 60   59  4 56  1 59       213873.1527   0.0322  0.050               
3106: 60  4 57  1 60   59  4 56  1 59       213876.0913   0.0668  0.050               
3107: 60  3 57  1 60   59  3 56  1 59       213877.2134   0.0596  0.050               
3108: 60  4 57  1 60   59  3 56  1 59       213880.1007   0.0429  0.050               
3109: 57 37 20  1 57   56 37 19  1 56       213927.1749  -0.0479  0.050  -0.0480 0.50  
3110: 57 37 21  1 57   56 37 20  1 56       213927.1749  -0.0479  0.050  -0.0480 0.50  
3111: 59  4 55  1 59   58  5 54  1 58       213937.7393   0.0544  0.050               
3112: 56  9 47  1 56   55  9 46  1 55       213943.4902   0.0501  0.050               
3113:105 14 92  1105  105 12 93  1105       213990.8932   0.1169  0.050   0.0632 0.01  
3114: 82 15 68  1 82   82 14 69  1 82       213990.8932   0.0624  0.050   0.0632 0.99  
3115: 57 14 43  1 57   56 14 42  1 56       213992.6460   0.0572  0.050   0.0630 0.50  
3116: 57 14 44  1 57   56 14 43  1 56       213992.6460   0.0687  0.050   0.0630 0.50  
3117: 59  5 55  1 59   58  5 54  1 58       214007.2999   0.0008  0.050               
3118: 57  7 51  1 57   56  7 50  1 56       214009.0221   0.0066  0.050               
3119: 13 11  2  1 13   12 10  3  1 12       214023.4079   0.0344  0.050   0.0344 0.50  
3120: 13 11  3  1 13   12 10  2  1 12       214023.4079   0.0344  0.050   0.0344 0.50  
3121: 59  4 55  1 59   58  4 54  1 58       214031.7103   0.0200  0.050               
3122: 55  7 48  1 55   54  7 47  1 54       214035.4229   0.0077  0.050               
3123: 57 39 18  1 57   56 39 17  1 56       214091.2507  -0.0875  0.050  -0.0875 0.50  
3124: 57 39 19  1 57   56 39 18  1 56       214091.2507  -0.0875  0.050  -0.0875 0.50  
3125: 59  5 55  1 59   58  4 54  1 58       214101.3344   0.0298  0.050               
3126: 57 40 17  1 57   56 40 16  1 56       214177.8942   0.0060  0.050   0.0061 0.50  
3127: 57 40 18  1 57   56 40 17  1 56       214177.8942   0.0060  0.050   0.0061 0.50  
3128: 59  6 53  1 59   58  7 52  1 58       214188.3886   0.0323  0.050               
3129:103 16 88  1103  103 15 89  1103       214190.2636  -0.0833  0.050               
3130: 58  6 53  1 58   57  6 52  1 57       214199.0284   0.0100  0.050               
3131: 57 13 44  1 57   56 13 43  1 56       214271.1672  -0.0647  0.050   0.0364 0.50  
3132: 57 13 45  1 57   56 13 44  1 56       214271.1672   0.1374  0.050   0.0364 0.50  
3133: 57 42 15  1 57   56 42 14  1 56       214359.4026   0.0334  0.050   0.0335 0.50  
3134: 57 42 16  1 57   56 42 15  1 56       214359.4026   0.0334  0.050   0.0335 0.50  
3135: 81 15 66  1 81   81 14 67  1 81       214503.7894  -0.0089  0.050               
3136: 58  5 53  1 58   57  5 52  1 57       214526.5286   0.0086  0.050               
3137: 57 12 46  1 57   56 12 45  1 56       214646.9177   0.0467  0.050               
3138: 57 12 45  1 57   56 12 44  1 56       214649.8367   0.0333  0.050               
3139: 57 46 11  1 57   56 46 10  1 56       214753.0289  -0.0351  0.050  -0.0352 0.50  
3140: 57 46 12  1 57   56 46 11  1 56       214753.0289  -0.0351  0.050  -0.0352 0.50  
3141: 81 15 67  1 81   81 14 68  1 81       214785.2063   0.0489  0.050               
3142: 85  7 78  1 85   85  6 79  1 85       214792.0644  -0.0673  0.050               
3143: 26  8 19  1 26   25  7 18  1 25       214829.8837  -0.0540  0.050               
3144: 85  8 78  1 85   85  7 79  1 85       214859.5660   0.0095  0.050               
3145: 89  8 81  1 89   89  7 82  1 89       214983.8215   0.0776  0.050               
3146: 57 11 47  1 57   56 11 46  1 56       215159.2413   0.0473  0.050               
3147: 57 11 46  1 57   56 11 45  1 56       215193.2799   0.0346  0.050               
3148: 31  7 25  1 31   30  6 24  1 30       215332.9997  -0.0253  0.050               
3149: 80 15 65  1 80   80 14 66  1 80       215338.8452  -0.0431  0.050               
3150: 78  5 73  1 78   78  4 74  1 78       215354.7880  -0.0175  0.050               
3151: 78  6 73  1 78   78  5 74  1 78       215357.8487   0.0509  0.050               
3152: 98 16 82  1 98   98 15 83  1 98       215407.7468   0.0188  0.050               
3153: 66  1 65  1 66   66  0 66  1 66       215420.7224   0.0397  0.050   0.0396 0.50  
3154: 66  2 65  1 66   66  1 66  1 66       215420.7224   0.0394  0.050   0.0396 0.50  
3155:115 15101  1115  115 14102  1115       215505.0406  -0.0545  0.050               
3156: 80 15 66  1 80   80 14 67  1 80       215546.2530  -0.0058  0.050               
3157:102 12 91  1102  102 11 92  1102       215564.6757   0.0154  0.050               
3158: 58  6 53  1 58   57  5 52  1 57       215613.9338   0.0177  0.050               
3159: 57 10 48  1 57   56 10 47  1 56       215812.4146   0.0108  0.050               
3160: 57  8 50  1 57   56  8 49  1 56       215972.0191   0.0095  0.050               
3161: 22  9 13  1 22   21  8 14  1 21       216065.4873  -0.0097  0.050  -0.0030 0.50  
3162: 22  9 14  1 22   21  8 13  1 21       216065.4873   0.0036  0.050  -0.0030 0.50  
3163: 57 10 47  1 57   56 10 46  1 56       216113.8852   0.0173  0.050               
3164: 79 15 64  1 79   79 14 65  1 79       216122.3136   0.0208  0.050               
3165: 69  2 67  1 69   69  1 68  1 69       216232.6947   0.0090  0.050   0.0069 0.50  
3166: 69  3 67  1 69   69  2 68  1 69       216232.6947   0.0046  0.050   0.0069 0.50  
3167: 79 15 65  1 79   79 14 66  1 79       216274.2183   0.0199  0.050               
3168: 57  6 51  1 57   56  6 50  1 56       216310.6360  -0.0017  0.050               
3169: 57  9 49  1 57   56  9 48  1 56       216346.9180   0.0166  0.050               
3170: 72  3 69  1 72   72  3 70  1 72       216529.2516   0.0689  0.050   0.0675 0.07  
3171: 72  3 69  1 72   72  2 70  1 72       216529.2516   0.0674  0.050   0.0675 0.93  
3172: 77 10 67  1 77   76 11 66  1 76       216632.9168   0.0595  0.050               
3173: 59  5 54  1 59   58  6 53  1 58       216720.0761   0.0406  0.050               
3174: 18 10  8  1 18   17  9  9  1 17       216968.6589  -0.0060  0.050  -0.0061 0.50  
3175: 18 10  9  1 18   17  9  8  1 17       216968.6589  -0.0060  0.050  -0.0061 0.50  
3176: 58 23 35  1 58   57 23 34  1 57       217000.2174  -0.0138  0.050  -0.0138 0.50  
3177: 58 23 36  1 58   57 23 35  1 57       217000.2174  -0.0138  0.050  -0.0138 0.50  
3178: 58 22 36  1 58   57 22 35  1 57       217005.7458  -0.0798  0.050  -0.0799 0.50  
3179: 58 22 37  1 58   57 22 36  1 57       217005.7458  -0.0798  0.050  -0.0799 0.50  
3180: 58 25 33  1 58   57 25 32  1 57       217019.9304   0.0217  0.050   0.0218 0.50  
3181: 58 25 34  1 58   57 25 33  1 57       217019.9304   0.0217  0.050   0.0218 0.50  
3182: 58 21 37  1 58   57 21 36  1 57       217023.8486   0.0211  0.050   0.0212 0.50  
3183: 58 21 38  1 58   57 21 37  1 57       217023.8486   0.0211  0.050   0.0212 0.50  
3184: 58 26 32  1 58   57 26 31  1 57       217042.7500  -0.0073  0.050  -0.0073 0.50  
3185: 58 26 33  1 58   57 26 32  1 57       217042.7500  -0.0073  0.050  -0.0073 0.50  
3186: 58 20 38  1 58   57 20 37  1 57       217056.3945   0.0417  0.050   0.0417 0.50  
3187: 58 20 39  1 58   57 20 38  1 57       217056.3945   0.0417  0.050   0.0417 0.50  
3188: 58 27 31  1 58   57 27 30  1 57       217073.0401   0.0096  0.050   0.0097 0.50  
3189: 58 27 32  1 58   57 27 31  1 57       217073.0401   0.0096  0.050   0.0097 0.50  
3190: 58 19 39  1 58   57 19 38  1 57       217106.1522   0.0336  0.050   0.0336 0.50  
3191: 58 19 40  1 58   57 19 39  1 57       217106.1522   0.0336  0.050   0.0336 0.50  
3192: 58 28 30  1 58   57 28 29  1 57       217110.0192   0.0251  0.050   0.0251 0.50  
3193: 58 28 31  1 58   57 28 30  1 57       217110.0192   0.0251  0.050   0.0251 0.50  
3194:100 16 85  1100  100 15 86  1100       217130.4649  -0.0337  0.050               
3195: 64  0 64  1 64   63  0 63  1 63       217139.4712   0.0114  0.050   0.0114 0.34  
3196: 64  0 64  1 64   63  1 63  1 63       217139.4712   0.0114  0.050   0.0114 0.16  
3197: 64  1 64  1 64   63  1 63  1 63       217139.4712   0.0114  0.050   0.0114 0.34  
3198: 64  1 64  1 64   63  0 63  1 63       217139.4712   0.0114  0.050   0.0114 0.16  
3199: 63  1 62  1 63   62  2 61  1 62       217148.5825   0.0225  0.050   0.0215 0.15  
3200: 63  1 62  1 63   62  1 61  1 62       217148.5825   0.0213  0.050   0.0215 0.35  
3201: 63  2 62  1 63   62  2 61  1 62       217148.5825   0.0217  0.050   0.0215 0.35  
3202: 63  2 62  1 63   62  1 61  1 62       217148.5825   0.0205  0.050   0.0215 0.15  
3203: 58 29 29  1 58   57 29 28  1 57       217153.0561   0.0200  0.050   0.0201 0.50  
3204: 58 29 30  1 58   57 29 29  1 57       217153.0561   0.0200  0.050   0.0201 0.50  
3205: 56  8 48  1 56   55  8 47  1 55       217161.6513   0.0236  0.050               
3206: 62  2 60  1 62   61  3 59  1 61       217170.6432   0.0947  0.050   0.0287 0.14  
3207: 62  2 60  1 62   61  2 59  1 61       217170.6432   0.0171  0.050   0.0287 0.36  
3208: 62  3 60  1 62   61  3 59  1 61       217170.6432   0.0402  0.050   0.0287 0.36  
3209: 62  3 60  1 62   61  2 59  1 61       217170.6432  -0.0373  0.050   0.0287 0.14  
3210: 58 18 40  1 58   57 18 39  1 57       217176.6914   0.0210  0.050   0.0211 0.50  
3211: 58 18 41  1 58   57 18 40  1 57       217176.6914   0.0210  0.050   0.0211 0.50  
3212: 58 30 28  1 58   57 30 27  1 57       217201.6063  -0.0346  0.050  -0.0346 0.50  
3213: 58 30 29  1 58   57 30 28  1 57       217201.6063  -0.0346  0.050  -0.0346 0.50  
3214: 82  6 76  1 82   82  5 77  1 82       217217.6546   0.0738  0.050               
3215: 34  6 28  1 34   33  5 29  1 33       217222.4417   0.0641  0.050               
3216: 61  3 58  1 61   60  4 57  1 60       217224.8458   0.0552  0.050               
3217: 61  4 58  1 61   60  4 57  1 60       217226.8876   0.0090  0.050               
3218: 61  3 58  1 61   60  3 57  1 60       217227.7662   0.0715  0.050               
3219: 61  4 58  1 61   60  3 57  1 60       217229.8123   0.0297  0.050               
3220: 58 31 27  1 58   57 31 26  1 57       217255.3638  -0.0075  0.050  -0.0076 0.50  
3221: 58 31 28  1 58   57 31 27  1 57       217255.3638  -0.0075  0.050  -0.0076 0.50  
3222: 58 17 41  1 58   57 17 40  1 57       217272.7765   0.0523  0.050   0.0523 0.50  
3223: 58 17 42  1 58   57 17 41  1 57       217272.7765   0.0523  0.050   0.0523 0.50  
3224: 60  4 56  1 60   59  5 55  1 59       217301.4371   0.0398  0.050               
3225: 58 32 26  1 58   57 32 25  1 57       217313.8869   0.0338  0.050   0.0338 0.50  
3226: 58 32 27  1 58   57 32 26  1 57       217313.8869   0.0338  0.050   0.0338 0.50  
3227: 60  5 56  1 60   59  5 55  1 59       217352.8472   0.0167  0.050               
3228: 60  4 56  1 60   59  4 55  1 59       217371.0276   0.0161  0.050               
3229: 58 33 25  1 58   57 33 24  1 57       217376.7114  -0.0522  0.050  -0.0523 0.50  
3230: 58 33 26  1 58   57 33 25  1 57       217376.7114  -0.0522  0.050  -0.0523 0.50  
3231: 58 16 42  1 58   57 16 41  1 57       217400.7333   0.0362  0.050   0.0362 0.50  
3232: 58 16 43  1 58   57 16 42  1 57       217400.7333   0.0362  0.050   0.0362 0.50  
3233: 60  5 56  1 60   59  4 55  1 59       217422.5034   0.0587  0.050               
3234: 58 34 24  1 58   57 34 23  1 57       217443.7953  -0.0277  0.050  -0.0277 0.50  
3235: 58 34 25  1 58   57 34 24  1 57       217443.7953  -0.0277  0.050  -0.0277 0.50  
3236: 58  7 52  1 58   57  7 51  1 57       217462.0743   0.0100  0.050               
3237: 58 35 23  1 58   57 35 22  1 57       217514.8098   0.0236  0.050   0.0236 0.50  
3238: 58 35 24  1 58   57 35 23  1 57       217514.8098   0.0236  0.050   0.0236 0.50  
3239: 59  6 54  1 59   58  6 53  1 58       217552.4513   0.0588  0.050               
3240: 58 15 43  1 58   57 15 42  1 57       217569.5754   0.0102  0.050   0.0107 0.50  
3241: 58 15 44  1 58   57 15 43  1 57       217569.5754   0.0111  0.050   0.0107 0.50  
3242: 58 36 22  1 58   57 36 21  1 57       217589.5068   0.0693  0.050   0.0693 0.50  
3243: 58 36 23  1 58   57 36 22  1 57       217589.5068   0.0693  0.050   0.0693 0.50  
3244: 77 15 63  1 77   77 14 64  1 77       217632.4072   0.0410  0.050               
3245: 56  7 49  1 56   55  7 48  1 55       217679.5663   0.0371  0.050               
3246: 58 38 20  1 58   57 38 19  1 57       217749.0727   0.0123  0.050   0.0123 0.50  
3247: 58 38 21  1 58   57 38 20  1 57       217749.0727   0.0123  0.050   0.0123 0.50  
3248: 14 11  3  1 14   13 10  4  1 13       217760.1798   0.0903  0.050   0.0904 0.50  
3249: 14 11  4  1 14   13 10  3  1 13       217760.1798   0.0903  0.050   0.0904 0.50  
3250: 58 14 44  1 58   57 14 43  1 57       217792.3194  -0.0175  0.050  -0.0084 0.50  
3251: 58 14 45  1 58   57 14 44  1 57       217792.3194   0.0006  0.050  -0.0084 0.50  
3252: 59  5 54  1 59   58  5 53  1 58       217807.4863   0.0546  0.050               
3253: 58 39 19  1 58   57 39 18  1 57       217833.7331   0.0247  0.050   0.0247 0.50  
3254: 58 39 20  1 58   57 39 19  1 57       217833.7331   0.0247  0.050   0.0247 0.50  
3255: 94  9 85  1 94   94  8 86  1 94       217903.7562   0.0488  0.050               
3256: 58 41 17  1 58   57 41 16  1 57       218011.9965   0.0124  0.050   0.0125 0.50  
3257: 58 41 18  1 58   57 41 17  1 57       218011.9965   0.0124  0.050   0.0125 0.50  
3258: 58 13 45  1 58   57 13 44  1 57       218088.7693  -0.0934  0.050   0.0605 0.50  
3259: 58 13 46  1 58   57 13 45  1 57       218088.7693   0.2143  0.050   0.0605 0.50  
3260: 58 42 16  1 58   57 42 15  1 57       218105.3685  -0.0028  0.050  -0.0029 0.50  
3261: 58 42 17  1 58   57 42 16  1 57       218105.3685  -0.0028  0.050  -0.0029 0.50  
3262: 57  9 48  1 57   56  9 47  1 56       218153.6950   0.0331  0.050               
3263: 99 16 84  1 99   99 15 85  1 99       218170.6188  -0.0524  0.050               
3264: 76 15 61  1 76   76 14 62  1 76       218206.5654   0.0733  0.050               
3265: 76 15 62  1 76   76 14 63  1 76       218264.0593   0.0331  0.050               
3266: 86  7 79  1 86   86  6 80  1 86       218363.1245   0.0018  0.050               
3267: 32  7 26  1 32   31  6 25  1 31       218400.7897  -0.0206  0.050               
3268: 86  8 79  1 86   86  7 80  1 86       218414.1677  -0.0013  0.050               
3269: 27  8 20  1 27   26  7 19  1 26       218447.9083  -0.0097  0.050               
3270: 27  8 19  1 27   26  7 20  1 26       218459.5054   0.0592  0.050               
3271: 58 12 47  1 58   57 12 46  1 57       218488.5248   0.0150  0.050               
3272: 58 12 46  1 58   57 12 45  1 57       218492.7944   0.0004  0.050               
3273: 58 47 11  1 58   57 47 10  1 57       218610.8290   0.0191  0.050   0.0192 0.50  
3274: 58 47 12  1 58   57 47 11  1 57       218610.8290   0.0191  0.050   0.0192 0.50  
3275: 59  6 54  1 59   58  5 53  1 58       218639.8451   0.0564  0.050               
3276: 90  8 82  1 90   90  7 83  1 90       218666.0843   0.0192  0.050               
3277: 67  1 66  1 67   67  0 67  1 67       218781.5482  -0.0297  0.050  -0.0299 0.50  
3278: 67  2 66  1 67   67  1 67  1 67       218781.5482  -0.0299  0.050  -0.0299 0.50  
3279: 79  5 74  1 79   79  4 75  1 79       218795.2572   0.0198  0.050               
3280: 79  6 74  1 79   79  5 75  1 79       218797.4875   0.0551  0.050               
3281: 75 15 60  1 75   75 14 61  1 75       218824.1956   0.0319  0.050               
3282: 58 49  9  1 58   57 49  8  1 57       218829.4555   0.0537  0.050   0.0538 0.50  
3283: 58 49 10  1 58   57 49  9  1 57       218829.4555   0.0537  0.050   0.0538 0.50  
3284: 90  9 82  1 90   90  8 83  1 90       218845.2290  -0.0810  0.050               
3285: 75 15 61  1 75   75 14 62  1 75       218865.3656   0.0950  0.050               
3286: 60  6 54  1 60   59  7 53  1 59       218956.3776   0.0291  0.050               
3287: 58 11 48  1 58   57 11 47  1 57       219031.7416   0.0380  0.050               
3288: 58 11 47  1 58   57 11 46  1 57       219079.3082   0.0019  0.050               
3289: 98 16 83  1 98   98 15 84  1 98       219221.5703   0.0265  0.050               
3290:103 12 92  1103  103 11 93  1103       219316.3358   0.0357  0.050               
3291: 74 15 59  1 74   74 14 60  1 74       219408.0212   0.0883  0.050               
3292: 58  6 52  1 58   57  6 51  1 57       219415.4104   0.0083  0.050               
3293: 74 15 60  1 74   74 14 61  1 74       219437.1056  -0.0097  0.050               
3294: 70  2 68  1 70   70  1 69  1 70       219598.5093   0.0281  0.050   0.0266 0.50  
3295: 70  3 68  1 70   70  2 69  1 70       219598.5093   0.0250  0.050   0.0266 0.50  
3296: 58  8 51  1 58   57  8 50  1 57       219627.9412   0.0131  0.050               
3297: 58 10 49  1 58   57 10 48  1 57       219705.7861  -0.0084  0.050               
3298: 99 10 89  1 99   99  9 90  1 99       219753.3355   0.0490  0.050               
3299: 23  9 14  1 23   22  8 15  1 22       219765.1836   0.0048  0.050   0.0192 0.50  
3300: 23  9 15  1 23   22  8 14  1 22       219765.1836   0.0334  0.050   0.0192 0.50  
3301: 73  3 70  1 73   73  2 71  1 73       219908.3279  -0.0121  0.050  -0.0299 0.50  
3302: 73  4 70  1 73   73  3 71  1 73       219908.3279  -0.0476  0.050  -0.0299 0.50  
3303: 73 15 58  1 73   73 14 59  1 73       219960.0948   0.0513  0.050               
3304: 73 15 59  1 73   73 14 60  1 73       219980.5791  -0.0472  0.050               
3305: 32  7 25  1 32   31  6 26  1 31       220049.7190   0.0180  0.050               
3306: 58 10 48  1 58   57 10 47  1 57       220106.0843   0.0365  0.050               
3307:104 11 93  1104  104 10 94  1104       220179.3927  -0.0431  0.050               
3308: 58  9 50  1 58   57  9 49  1 57       220185.3558   0.0268  0.050               
3309: 67  8 59  1 67   66  9 58  1 66       220203.7345   0.0223  0.050               
3310: 60  5 55  1 60   59  6 54  1 59       220266.5845   0.0577  0.050               
3311:109 17 92  1109  109 16 93  1109       220350.6843   0.0514  0.050               
3312: 72 15 57  1 72   72 14 58  1 72       220482.5231   0.0524  0.050               
3313: 65  0 65  1 65   64  0 64  1 64       220493.8859   0.0552  0.050   0.0553 0.34  
3314: 65  0 65  1 65   64  1 64  1 64       220493.8859   0.0552  0.050   0.0553 0.16  
3315: 65  1 65  1 65   64  1 64  1 64       220493.8859   0.0552  0.050   0.0553 0.34  
3316: 65  1 65  1 65   64  0 64  1 64       220493.8859   0.0552  0.050   0.0553 0.16  
3317: 72 15 58  1 72   72 14 59  1 72       220496.9476   0.0548  0.050               
3318: 64  1 63  1 64   63  2 62  1 63       220502.7333   0.0393  0.050   0.0386 0.15  
3319: 64  1 63  1 64   63  1 62  1 63       220502.7333   0.0385  0.050   0.0386 0.35  
3320: 64  2 63  1 64   63  2 62  1 63       220502.7333   0.0387  0.050   0.0386 0.35  
3321: 64  2 63  1 64   63  1 62  1 63       220502.7333   0.0379  0.050   0.0386 0.15  
3322: 63  2 61  1 63   62  3 60  1 62       220523.8081   0.0533  0.050   0.0069 0.14  
3323: 63  2 61  1 63   62  2 60  1 62       220523.8081  -0.0011  0.050   0.0069 0.36  
3324: 63  3 61  1 63   62  3 60  1 62       220523.8081   0.0150  0.050   0.0069 0.36  
3325: 63  3 61  1 63   62  2 60  1 62       220523.8081  -0.0394  0.050   0.0069 0.14  
3326: 95 16 79  1 95   95 15 80  1 95       220527.6897   0.0488  0.050               
3327: 62  3 59  1 62   61  4 58  1 61       220575.9228   0.0235  0.050               
3328: 62  4 59  1 62   61  4 58  1 61       220577.3794  -0.0190  0.050               
3329: 62  3 59  1 62   61  3 58  1 61       220578.0220   0.0348  0.050               
3330: 62  4 59  1 62   61  3 58  1 61       220579.4863  -0.0002  0.050               
3331: 61  4 57  1 61   60  5 56  1 60       220660.0921   0.0382  0.050               
3332: 19 10  9  1 19   18  9 10  1 18       220696.4035   0.0057  0.050   0.0058 0.50  
3333: 19 10 10  1 19   18  9  9  1 18       220696.4035   0.0057  0.050   0.0058 0.50  
3334: 61  5 57  1 61   60  5 56  1 60       220697.9889   0.0167  0.050               
3335: 61  4 57  1 61   60  4 56  1 60       220711.5133   0.0261  0.050               
3336: 83  7 77  1 83   83  6 78  1 83       220715.9955   0.0107  0.050               
3337: 59 22 37  1 59   58 22 36  1 58       220751.2122   0.0279  0.050   0.0280 0.50  
3338: 59 22 38  1 59   58 22 37  1 58       220751.2122   0.0279  0.050   0.0280 0.50  
3339: 59 25 34  1 59   58 25 33  1 58       220759.4962   0.0471  0.050   0.0472 0.50  
3340: 59 25 35  1 59   58 25 34  1 58       220759.4962   0.0471  0.050   0.0472 0.50  
3341: 59 21 38  1 59   58 21 37  1 58       220772.1657   0.0166  0.050   0.0166 0.50  
3342: 59 21 39  1 59   58 21 38  1 58       220772.1657   0.0166  0.050   0.0166 0.50  
3343: 59 26 33  1 59   58 26 32  1 58       220781.1601   0.0217  0.050   0.0217 0.50  
3344: 59 26 34  1 59   58 26 33  1 58       220781.1601   0.0217  0.050   0.0217 0.50  
3345: 59 20 39  1 59   58 20 38  1 58       220808.3369   0.0134  0.050   0.0134 0.50  
3346: 59 20 40  1 59   58 20 39  1 58       220808.3369   0.0134  0.050   0.0134 0.50  
3347: 59 27 32  1 59   58 27 31  1 58       220810.5637   0.0088  0.050   0.0089 0.50  
3348: 59 27 33  1 59   58 27 32  1 58       220810.5637   0.0088  0.050   0.0089 0.50  
3349: 59 28 31  1 59   58 28 30  1 58       220846.9275   0.0007  0.050   0.0007 0.50  
3350: 59 28 32  1 59   58 28 31  1 58       220846.9275   0.0007  0.050   0.0007 0.50  
3351: 59 19 40  1 59   58 19 39  1 58       220862.5954   0.0186  0.050   0.0187 0.50  
3352: 59 19 41  1 59   58 19 40  1 58       220862.5954   0.0186  0.050   0.0187 0.50  
3353: 59 29 30  1 59   58 29 29  1 58       220889.6324   0.0219  0.050   0.0220 0.50  
3354: 59 29 31  1 59   58 29 30  1 58       220889.6324   0.0219  0.050   0.0220 0.50  
3355: 59  7 53  1 59   58  7 52  1 58       220894.8660   0.0139  0.050               
3356: 60  6 55  1 60   59  6 54  1 59       220901.3037  -0.0025  0.050               
3357: 59 18 41  1 59   58 18 40  1 58       220938.6980   0.0399  0.050   0.0399 0.50  
3358: 59 18 42  1 59   58 18 41  1 58       220938.6980   0.0399  0.050   0.0399 0.50  
3359: 71 15 56  1 71   71 14 57  1 71       220977.0194   0.0497  0.050               
3360: 71 15 57  1 71   71 14 58  1 71       220987.0343   0.0268  0.050               
3361: 59 31 28  1 59   58 31 27  1 58       220991.8660   0.0370  0.050   0.0370 0.50  
3362: 59 31 29  1 59   58 31 28  1 58       220991.8660   0.0370  0.050   0.0370 0.50  
3363: 59 17 42  1 59   58 17 41  1 58       221041.6127   0.0497  0.050   0.0498 0.50  
3364: 59 17 43  1 59   58 17 42  1 58       221041.6127   0.0497  0.050   0.0498 0.50  
3365: 59 32 27  1 59   58 32 26  1 58       221050.5558   0.0441  0.050   0.0441 0.50  
3366: 59 32 28  1 59   58 32 27  1 58       221050.5558   0.0441  0.050   0.0441 0.50  
3367: 99 11 89  1 99   99 10 90  1 99       221080.5606  -0.0028  0.050               
3368: 60  5 55  1 60   59  5 54  1 59       221098.8381  -0.0457  0.050               
3369: 59 16 43  1 59   58 16 42  1 58       221178.1140   0.0118  0.050   0.0119 0.50  
3370: 59 16 44  1 59   58 16 43  1 58       221178.1140   0.0119  0.050   0.0119 0.50  
3371: 57  7 50  1 57   56  7 49  1 56       221222.1925   0.0027  0.050               
3372: 33  7 27  1 33   32  6 26  1 32       221315.8124   0.0009  0.050               
3373: 59 36 23  1 59   58 36 22  1 58       221328.3075   0.0250  0.050   0.0251 0.50  
3374: 59 36 24  1 59   58 36 23  1 58       221328.3075   0.0250  0.050   0.0251 0.50  
3375: 59 15 44  1 59   58 15 43  1 58       221357.8631   0.0320  0.050   0.0327 0.50  
3376: 59 15 45  1 59   58 15 44  1 58       221357.8631   0.0334  0.050   0.0327 0.50  
3377: 59 38 21  1 59   58 38 20  1 58       221489.7225   0.0442  0.050   0.0443 0.50  
3378: 59 38 22  1 59   58 38 21  1 58       221489.7225   0.0442  0.050   0.0443 0.50  
3379: 15 11  4  1 15   14 10  5  1 14       221496.5008   0.0075  0.050   0.0076 0.50  
3380: 15 11  5  1 15   14 10  4  1 14       221496.5008   0.0075  0.050   0.0076 0.50  
3381: 59 39 20  1 59   58 39 19  1 58       221575.2978  -0.0564  0.050  -0.0564 0.50  
3382: 59 39 21  1 59   58 39 20  1 58       221575.2978  -0.0564  0.050  -0.0564 0.50  
3383: 59 14 45  1 59   58 14 44  1 58       221594.6712   0.0130  0.050   0.0273 0.50  
3384: 59 14 46  1 59   58 14 45  1 58       221594.6712   0.0415  0.050   0.0273 0.50  
3385: 59 40 19  1 59   58 40 18  1 58       221664.2388   0.0876  0.050   0.0876 0.50  
3386: 59 40 20  1 59   58 40 19  1 58       221664.2388   0.0876  0.050   0.0876 0.50  
3387: 95  9 86  1 95   95  8 87  1 95       221724.7105   0.0749  0.050               
3388: 60  6 55  1 60   59  5 54  1 59       221733.6759   0.0127  0.050               
3389: 59 41 18  1 59   58 41 17  1 58       221755.9019  -0.0364  0.050  -0.0364 0.50  
3390: 59 41 19  1 59   58 41 18  1 58       221755.9019  -0.0364  0.050  -0.0364 0.50  
3391: 59 42 17  1 59   58 42 16  1 58       221850.6296   0.0335  0.050   0.0336 0.50  
3392: 59 42 18  1 59   58 42 17  1 58       221850.6296   0.0335  0.050   0.0336 0.50  
3393: 69 15 55  1 69   69 14 56  1 69       221893.0135  -0.0709  0.050               
3394: 59 13 46  1 59   58 13 45  1 58       221909.8153  -0.1710  0.050   0.0612 0.50  
3395: 59 13 47  1 59   58 13 46  1 58       221909.8153   0.2934  0.050   0.0612 0.50  
3396: 59 43 16  1 59   58 43 15  1 58       221947.9857  -0.0289  0.050  -0.0290 0.50  
3397: 59 43 17  1 59   58 43 16  1 58       221947.9857  -0.0289  0.050  -0.0290 0.50  
3398: 94 16 78  1 94   94 15 79  1 94       221954.2819   0.0401  0.050               
3399: 87  8 80  1 87   87  7 81  1 87       221958.8738   0.0298  0.050               
3400: 28  8 21  1 28   27  7 20  1 27       222046.8096  -0.0802  0.050               
3401: 59 44 15  1 59   58 44 14  1 58       222048.0886  -0.0046  0.050  -0.0046 0.50  
3402: 59 44 16  1 59   58 44 15  1 58       222048.0886  -0.0046  0.050  -0.0046 0.50  
3403: 68  1 67  1 68   68  0 68  1 68       222141.6475  -0.0467  0.050  -0.0468 0.50  
3404: 68  2 67  1 68   68  1 68  1 68       222141.6475  -0.0468  0.050  -0.0468 0.50  
3405: 95 10 86  1 95   95  9 87  1 95       222171.2774   0.0020  0.050               
3406: 80  5 75  1 80   80  4 76  1 80       222230.3884   0.0116  0.050               
3407: 80  6 75  1 80   80  5 76  1 80       222232.0341   0.0490  0.050               
3408: 68 15 53  1 68   68 14 54  1 68       222307.9737   0.0848  0.050               
3409: 68 15 54  1 68   68 14 55  1 68       222311.0927  -0.0429  0.050               
3410: 91  8 83  1 91   91  7 84  1 91       222324.7500  -0.0108  0.050               
3411: 59 12 48  1 59   58 12 47  1 58       222334.7824   0.0306  0.050               
3412: 59 12 47  1 59   58 12 46  1 58       222340.9320  -0.0262  0.050               
3413: 58  9 49  1 58   57  9 48  1 57       222406.2261   0.0324  0.050               
3414: 91  9 83  1 91   91  8 84  1 91       222462.3089   0.0055  0.050               
3415: 59  6 53  1 59   58  6 52  1 58       222530.5725   0.0079  0.050               
3416: 35  6 29  1 35   34  5 30  1 34       222879.1204   0.0835  0.050               
3417: 59 11 49  1 59   58 11 48  1 58       222909.3899   0.0496  0.050               
3418: 71  2 69  1 71   71  1 70  1 71       222963.0001  -0.0262  0.050  -0.0273 0.50  
3419: 71  3 69  1 71   71  2 70  1 71       222963.0001  -0.0284  0.050  -0.0273 0.50  
3420: 59 11 48  1 59   58 11 47  1 58       222975.3307   0.0045  0.050               
3421:108 17 91  1108  108 16 92  1108       222997.7198   0.0736  0.050               
3422: 59  8 52  1 59   58  8 51  1 58       223254.3179   0.0195  0.050               
3423: 74  3 71  1 74   74  3 72  1 74       223285.4467   0.0013  0.050  -0.0120 0.04  
3424: 74  3 71  1 74   74  2 72  1 74       223285.4467   0.0006  0.050  -0.0120 0.46  
3425: 74  4 71  1 74   74  2 72  1 74       223285.4467  -0.0253  0.050  -0.0120 0.04  
3426: 74  4 71  1 74   74  3 72  1 74       223285.4467  -0.0245  0.050  -0.0120 0.46  
3427: 59 10 50  1 59   58 10 49  1 58       223599.1734   0.0301  0.050               
3428: 66  0 66  1 66   65  0 65  1 65       223847.6791   0.0318  0.050   0.0318 0.34  
3429: 66  0 66  1 66   65  1 65  1 65       223847.6791   0.0318  0.050   0.0318 0.16  
3430: 66  1 66  1 66   65  1 65  1 65       223847.6791   0.0318  0.050   0.0318 0.34  
3431: 66  1 66  1 66   65  0 65  1 65       223847.6791   0.0318  0.050   0.0318 0.16  
3432: 65  1 64  1 65   64  2 63  1 64       223856.3252   0.0410  0.050   0.0406 0.15  
3433: 65  1 64  1 65   64  1 63  1 64       223856.3252   0.0405  0.050   0.0406 0.35  
3434: 65  2 64  1 65   64  2 63  1 64       223856.3252   0.0406  0.050   0.0406 0.35  
3435: 65  2 64  1 65   64  1 63  1 64       223856.3252   0.0401  0.050   0.0406 0.15  
3436: 64  2 62  1 64   63  3 61  1 63       223876.5178   0.0576  0.050   0.0251 0.14  
3437: 64  2 62  1 64   63  2 61  1 63       223876.5178   0.0193  0.050   0.0251 0.36  
3438: 64  3 62  1 64   63  3 61  1 63       223876.5178   0.0307  0.050   0.0251 0.36  
3439: 64  3 62  1 64   63  2 61  1 63       223876.5178  -0.0075  0.050   0.0251 0.14  
3440: 63  3 60  1 63   62  4 59  1 62       223926.5010   0.0108  0.050               
3441: 63  3 60  1 63   62  3 59  1 62       223927.7953  -0.1940  0.050   0.0180 0.50  
3442: 63  4 60  1 63   62  4 59  1 62       223927.7953   0.2300  0.050   0.0180 0.50  
3443: 63  4 60  1 63   62  3 59  1 62       223929.1064   0.0420  0.050               
3444: 59  9 51  1 59   58  9 50  1 58       224006.9034   0.0098  0.050               
3445: 62  4 58  1 62   61  5 57  1 61       224014.9360   0.0307  0.050               
3446: 62  5 58  1 62   61  5 57  1 61       224042.8462   0.0435  0.050               
3447: 62  4 58  1 62   61  4 57  1 61       224052.8731   0.0496  0.050               
3448: 67  0 67  1 67   66  0 66  1 66       227200.9385   0.0372  0.050   0.0372 0.34  
3449: 67  0 67  1 67   66  1 66  1 66       227200.9385   0.0372  0.050   0.0372 0.16  
3450: 67  1 67  1 67   66  1 66  1 66       227200.9385   0.0372  0.050   0.0372 0.34  
3451: 67  1 67  1 67   66  0 66  1 66       227200.9385   0.0372  0.050   0.0372 0.16  
3452: 66  1 65  1 66   65  2 64  1 65       227209.3481   0.0268  0.050   0.0265 0.15  
3453: 66  1 65  1 66   65  1 64  1 65       227209.3481   0.0264  0.050   0.0265 0.35  
3454: 66  2 65  1 66   65  2 64  1 65       227209.3481   0.0265  0.050   0.0265 0.35  
3455: 66  2 65  1 66   65  1 64  1 65       227209.3481   0.0261  0.050   0.0265 0.15  
3456: 65  2 63  1 65   64  3 62  1 64       227228.7012   0.0475  0.050   0.0247 0.14  
3457: 65  2 63  1 65   64  2 62  1 64       227228.7012   0.0206  0.050   0.0247 0.36  
3458: 65  3 63  1 65   64  3 62  1 64       227228.7012   0.0287  0.050   0.0247 0.36  
3459: 65  3 63  1 65   64  2 62  1 64       227228.7012   0.0018  0.050   0.0247 0.14  
3460: 64  3 61  1 64   63  3 60  1 63       227277.5366  -0.1276  0.050   0.0249 0.50  
3461: 64  4 61  1 64   63  4 60  1 63       227277.5366   0.1774  0.050   0.0249 0.50  
3462: 62  7 56  1 62   61  6 55  1 61       235338.4712   0.0914  0.050               
3463: 63 20 43  1 63   62 20 42  1 62       235820.8724   0.0567  0.050   0.0568 0.50  
3464: 63 20 44  1 63   62 20 43  1 62       235820.8724   0.0567  0.050   0.0568 0.50  
3465: 63 19 44  1 63   62 19 43  1 62       235894.9740  -0.0021  0.050  -0.0022 0.50  
3466: 63 19 45  1 63   62 19 44  1 62       235894.9740  -0.0021  0.050  -0.0022 0.50  
3467: 63 32 31  1 63   62 32 30  1 62       235991.6870   0.0801  0.050   0.0801 0.50  
3468: 63 32 32  1 63   62 32 31  1 62       235991.6870   0.0801  0.050   0.0801 0.50  
3469: 63 18 45  1 63   62 18 44  1 62       235995.5902   0.0367  0.050   0.0368 0.50  
3470: 63 18 46  1 63   62 18 45  1 62       235995.5902   0.0367  0.050   0.0368 0.50  
3471: 63 17 46  1 63   62 17 45  1 62       236128.8810   0.0735  0.050   0.0736 0.50  
3472: 63 17 47  1 63   62 17 46  1 62       236128.8810   0.0735  0.050   0.0736 0.50  
3473: 32  8 25  1 32   31  7 24  1 31       236187.3850  -0.0260  0.050               
3474: 63 16 47  1 63   62 16 46  1 62       236303.3583   0.0016  0.050   0.0019 0.50  
3475: 63 16 48  1 63   62 16 47  1 62       236303.3583   0.0021  0.050   0.0019 0.50  
3476: 32  8 24  1 32   31  7 25  1 31       236316.9277   0.0211  0.050               
3477: 63 37 26  1 63   62 37 25  1 62       236359.0121   0.0859  0.050   0.0860 0.50  
3478: 63 37 27  1 63   62 37 26  1 62       236359.0121   0.0859  0.050   0.0860 0.50  
3479: 62 10 52  1 62   61 10 51  1 61       236385.9588  -0.0803  0.050               
3480: 19 11  8  1 19   18 10  9  1 18       236434.3762   0.0153  0.050   0.0154 0.50  
3481: 19 11  9  1 19   18 10  8  1 18       236434.3762   0.0153  0.050   0.0154 0.50  
3482: 63 15 48  1 63   62 15 47  1 62       236531.4101  -0.0479  0.050  -0.0432 0.50  
3483: 63 15 49  1 63   62 15 48  1 62       236531.4101  -0.0384  0.050  -0.0432 0.50  
3484: 78  3 75  1 78   78  2 76  1 78       236774.4579   0.0370  0.050   0.0338 0.50  
3485: 78  4 75  1 78   78  3 76  1 78       236774.4579   0.0306  0.050   0.0338 0.50  
3486: 63 42 21  1 63   62 42 20  1 62       236823.4040  -0.0257  0.050  -0.0257 0.50  
3487: 63 42 22  1 63   62 42 21  1 62       236823.4040  -0.0257  0.050  -0.0257 0.50  
3488: 63 14 49  1 63   62 14 48  1 62       236831.2944  -0.0494  0.050   0.0298 0.50  
3489: 63 14 50  1 63   62 14 49  1 62       236831.2944   0.1090  0.050   0.0298 0.50  
3490: 15 12  3  1 15   14 11  4  1 14       237200.7619   0.0039  0.050   0.0039 0.50  
3491: 15 12  4  1 15   14 11  3  1 14       237200.7619   0.0039  0.050   0.0039 0.50  
3492: 63 13 51  1 63   62 13 50  1 62       237230.2356   0.0081  0.050               
3493: 70  0 70  1 70   69  1 69  1 69       237257.2242   0.0215  0.050   0.0215 0.10  
3494: 70  0 70  1 70   69  0 69  1 69       237257.2242   0.0214  0.050   0.0215 0.40  
3495: 70  1 70  1 70   69  1 69  1 69       237257.2242   0.0215  0.050   0.0215 0.40  
3496: 70  1 70  1 70   69  0 69  1 69       237257.2242   0.0214  0.050   0.0215 0.10  
3497: 69  1 68  1 69   68  2 67  1 68       237265.0213  -0.0028  0.050  -0.0030 0.09  
3498: 69  1 68  1 69   68  1 67  1 68       237265.0213  -0.0030  0.050  -0.0030 0.41  
3499: 69  2 68  1 69   68  2 67  1 68       237265.0213  -0.0029  0.050  -0.0030 0.41  
3500: 69  2 68  1 69   68  1 67  1 68       237265.0213  -0.0031  0.050  -0.0030 0.09  
3501: 68  2 66  1 68   67  3 65  1 67       237282.0586   0.0084  0.050   0.0006 0.15  
3502: 68  2 66  1 68   67  2 65  1 67       237282.0586  -0.0007  0.050   0.0006 0.35  
3503: 68  3 66  1 68   67  3 65  1 67       237282.0586   0.0020  0.050   0.0006 0.35  
3504: 68  3 66  1 68   67  2 65  1 67       237282.0586  -0.0072  0.050   0.0006 0.15  
3505: 67  3 64  1 67   66  4 63  1 66       237324.3852   0.3592  0.050   0.0219 0.14  
3506: 67  3 64  1 67   66  3 63  1 66       237324.3852  -0.0344  0.050   0.0219 0.36  
3507: 67  4 64  1 67   66  4 63  1 66       237324.3852   0.0782  0.050   0.0219 0.36  
3508: 67  4 64  1 67   66  3 63  1 66       237324.3852  -0.3155  0.050   0.0219 0.14  
3509: 63 47 16  1 63   62 47 15  1 62       237364.9778   0.0346  0.050   0.0347 0.50  
3510: 63 47 17  1 63   62 47 16  1 62       237364.9778   0.0346  0.050   0.0347 0.50  
3511: 66  5 62  1 66   65  5 61  1 65       237419.6755  -0.0163  0.050               
3512: 66  4 62  1 66   65  4 61  1 65       237422.6505  -0.0021  0.050               
3513: 66  5 62  1 66   65  4 61  1 65       237430.6682  -0.0096  0.050               
3514: 65  5 60  1 65   64  6 59  1 64       237450.9671  -0.0119  0.050               
3515: 63  8 56  1 63   62  8 55  1 62       237468.9617   0.0068  0.050               
3516: 61  8 53  1 61   60  8 52  1 60       237537.0686  -0.0080  0.050               
3517: 65  6 60  1 65   64  6 59  1 64       237607.1894   0.0020  0.050               
3518: 62  7 55  1 62   61  7 54  1 61       237610.2732  -0.0008  0.050               
3519: 65  5 60  1 65   64  5 59  1 64       237658.9176   0.0038  0.050               
3520: 63 12 52  1 63   62 12 51  1 62       237768.0520   0.0154  0.050               
3521: 63 12 51  1 63   62 12 50  1 62       237793.2294  -0.0130  0.050               
3522: 63  7 57  1 63   62  6 56  1 62       237813.1178  -0.0175  0.050               
3523: 65  6 60  1 65   64  5 59  1 64       237815.0793  -0.0427  0.050               
3524: 64  7 58  1 64   63  7 57  1 63       237828.7654   0.0102  0.050               
3525: 64  6 58  1 64   63  6 57  1 63       238404.9952   0.0000  0.050               
3526: 63 11 53  1 63   62 11 52  1 62       238464.6973   0.0098  0.050               
3527: 63 11 52  1 63   62 11 51  1 62       238688.7699  -0.0076  0.050               
3528: 66  7 59  1 66   65  8 58  1 65       238903.9130   0.0294  0.050               
3529: 73  1 72  1 73   73  0 73  1 73       238930.5590  -0.0005  0.050  -0.0005 0.50  
3530: 73  2 72  1 73   73  1 73  1 73       238930.5590  -0.0005  0.050  -0.0005 0.50  
3531: 63  9 55  1 63   62  9 54  1 62       239074.4372   0.0315  0.050               
3532: 63 10 54  1 63   62 10 53  1 62       239135.0287   0.0234  0.050               
3533: 24 10 14  1 24   23  9 15  1 23       239287.4927   0.0187  0.050   0.0193 0.50  
3534: 24 10 15  1 24   23  9 14  1 23       239287.4927   0.0199  0.050   0.0193 0.50  
3535: 64 24 40  1 64   63 24 39  1 63       239450.7223   0.0311  0.050   0.0312 0.50  
3536: 64 24 41  1 64   63 24 40  1 63       239450.7223   0.0311  0.050   0.0312 0.50  
3537: 64 25 39  1 64   63 25 38  1 63       239454.7685  -0.0520  0.050  -0.0521 0.50  
3538: 64 25 40  1 64   63 25 39  1 63       239454.7685  -0.0520  0.050  -0.0521 0.50  
3539: 64 23 41  1 64   63 23 40  1 63       239458.6675   0.0702  0.050   0.0703 0.50  
3540: 64 23 42  1 64   63 23 41  1 63       239458.6675   0.0702  0.050   0.0703 0.50  
3541: 68 16 52  1 68   68 15 53  1 68       239473.4283   0.1143  0.050   0.0049 0.50  
3542: 68 16 53  1 68   68 15 54  1 68       239473.4283  -0.1045  0.050   0.0049 0.50  
3543: 64 22 42  1 64   63 22 41  1 63       239480.3379  -0.0135  0.050  -0.0135 0.50  
3544: 64 22 43  1 64   63 22 42  1 63       239480.3379  -0.0135  0.050  -0.0135 0.50  
3545: 64 27 37  1 64   63 27 36  1 63       239493.5854  -0.0204  0.050  -0.0205 0.50  
3546: 64 27 38  1 64   63 27 37  1 63       239493.5854  -0.0204  0.050  -0.0205 0.50  
3547: 64 21 43  1 64   63 21 42  1 63       239518.2493   0.0208  0.050   0.0209 0.50  
3548: 64 21 44  1 64   63 21 43  1 63       239518.2493   0.0208  0.050   0.0209 0.50  
3549: 64 28 36  1 64   63 28 35  1 63       239526.0677  -0.0179  0.050  -0.0180 0.50  
3550: 64 28 37  1 64   63 28 36  1 63       239526.0677  -0.0179  0.050  -0.0180 0.50  
3551: 64 29 35  1 64   63 29 34  1 63       239566.1604   0.0159  0.050   0.0160 0.50  
3552: 64 29 36  1 64   63 29 35  1 63       239566.1604   0.0159  0.050   0.0160 0.50  
3553: 64 20 44  1 64   63 20 43  1 63       239575.1455   0.0237  0.050   0.0238 0.50  
3554: 64 20 45  1 64   63 20 44  1 63       239575.1455   0.0237  0.050   0.0238 0.50  
3555: 65  6 59  1 65   64  7 58  1 64       239591.2337   0.0513  0.050               
3556: 64 30 34  1 64   63 30 33  1 63       239613.1031   0.0069  0.050   0.0069 0.50  
3557: 64 30 35  1 64   63 30 34  1 63       239613.1031   0.0069  0.050   0.0069 0.50  
3558: 33  8 26  1 33   32  7 25  1 32       239635.1357   0.0842  0.050               
3559: 64 19 45  1 64   63 19 44  1 63       239654.8138   0.0431  0.050   0.0431 0.50  
3560: 64 19 46  1 64   63 19 45  1 63       239654.8138   0.0431  0.050   0.0431 0.50  
3561: 64 31 33  1 64   63 31 32  1 63       239666.4385   0.0787  0.050   0.0788 0.50  
3562: 64 31 34  1 64   63 31 33  1 63       239666.4385   0.0787  0.050   0.0788 0.50  
3563: 62  9 53  1 62   61  9 52  1 61       239682.5891   0.0420  0.050               
3564: 64 32 32  1 64   63 32 31  1 63       239725.4576   0.0174  0.050   0.0174 0.50  
3565: 64 32 33  1 64   63 32 32  1 63       239725.4576   0.0174  0.050   0.0174 0.50  
3566: 64 18 46  1 64   63 18 45  1 63       239762.0975   0.0011  0.050   0.0011 0.50  
3567: 64 18 47  1 64   63 18 46  1 63       239762.0975   0.0011  0.050   0.0011 0.50  
3568: 76  2 74  1 76   76  1 75  1 76       239767.5759  -0.0040  0.050  -0.0042 0.50  
3569: 76  3 74  1 76   76  2 75  1 76       239767.5759  -0.0044  0.050  -0.0042 0.50  
3570: 67 16 51  1 67   67 15 52  1 67       239774.6001   0.0234  0.050  -0.0481 0.50  
3571: 67 16 52  1 67   67 15 53  1 67       239774.6001  -0.1196  0.050  -0.0481 0.50  
3572: 64 33 31  1 64   63 33 30  1 63       239789.9459   0.0342  0.050   0.0342 0.50  
3573: 64 33 32  1 64   63 33 31  1 63       239789.9459   0.0342  0.050   0.0342 0.50  
3574: 33  8 25  1 33   32  7 26  1 32       239834.1553  -0.0325  0.050               
3575: 64 34 30  1 64   63 34 29  1 63       239859.4413   0.0352  0.050   0.0352 0.50  
3576: 64 34 31  1 64   63 34 30  1 63       239859.4413   0.0352  0.050   0.0352 0.50  
3577: 64 17 47  1 64   63 17 46  1 63       239903.7284   0.0120  0.050   0.0120 0.50  
3578: 64 17 48  1 64   63 17 47  1 63       239903.7284   0.0120  0.050   0.0120 0.50  
3579: 64 36 28  1 64   63 36 27  1 63       240012.3140   0.0949  0.050   0.0949 0.50  
3580: 64 36 29  1 64   63 36 28  1 63       240012.3140   0.0949  0.050   0.0949 0.50  
3581: 82  4 78  1 82   82  3 79  1 82       240014.5814   0.0095  0.050  -0.0120 0.50  
3582: 82  5 78  1 82   82  4 79  1 82       240014.5814  -0.0335  0.050  -0.0120 0.50  
3583: 66 16 51  1 66   66 15 52  1 66       240060.0175  -0.0195  0.050               
3584: 64 16 48  1 64   63 16 47  1 63       240088.7681   0.0012  0.050   0.0016 0.50  
3585: 64 16 49  1 64   63 16 48  1 63       240088.7681   0.0020  0.050   0.0016 0.50  
3586: 64 37 27  1 64   63 37 26  1 63       240095.0761   0.0686  0.050   0.0686 0.50  
3587: 64 37 28  1 64   63 37 27  1 63       240095.0761   0.0686  0.050   0.0686 0.50  
3588: 20 11  9  1 20   19 10 10  1 19       240165.5316  -0.0161  0.050  -0.0161 0.50  
3589: 20 11 10  1 20   19 10  9  1 19       240165.5316  -0.0161  0.050  -0.0161 0.50  
3590: 64 38 26  1 64   63 38 25  1 63       240181.8324   0.0853  0.050   0.0854 0.50  
3591: 64 38 27  1 64   63 38 26  1 63       240181.8324   0.0853  0.050   0.0854 0.50  
3592: 64 39 25  1 64   63 39 24  1 63       240272.3219   0.0818  0.050   0.0818 0.50  
3593: 64 39 26  1 64   63 39 25  1 63       240272.3219   0.0818  0.050   0.0818 0.50  
3594: 64 15 49  1 64   63 15 48  1 63       240330.2470  -0.0459  0.050  -0.0386 0.50  
3595: 64 15 50  1 64   63 15 49  1 63       240330.2470  -0.0311  0.050  -0.0386 0.50  
3596: 64 40 24  1 64   63 40 23  1 63       240366.2683  -0.0411  0.050  -0.0411 0.50  
3597: 64 40 25  1 64   63 40 24  1 63       240366.2683  -0.0411  0.050  -0.0411 0.50  
3598: 64  7 58  1 64   63  6 57  1 63       240453.8555  -0.0615  0.050               
3599: 64 41 23  1 64   63 41 22  1 63       240463.8312   0.0365  0.050   0.0365 0.50  
3600: 64 41 24  1 64   63 41 23  1 63       240463.8312   0.0365  0.050   0.0365 0.50  
3601: 63 10 53  1 63   62 10 52  1 62       240552.7151   0.0168  0.050               
3602: 64 16 48  1 64   64 15 49  1 64       240585.5733  -0.0316  0.050  -0.0508 0.50  
3603: 64 16 49  1 64   64 15 50  1 64       240585.5733  -0.0698  0.050  -0.0508 0.50  
3604: 71  0 71  1 71   70  1 70  1 70       240608.1485   0.0268  0.050   0.0268 0.10  
3605: 71  0 71  1 71   70  0 70  1 70       240608.1485   0.0268  0.050   0.0268 0.40  
3606: 71  1 71  1 71   70  1 70  1 70       240608.1485   0.0268  0.050   0.0268 0.40  
3607: 71  1 71  1 71   70  0 70  1 70       240608.1485   0.0268  0.050   0.0268 0.10  
3608: 70  1 69  1 70   69  2 68  1 69       240615.7786   0.0194  0.050   0.0193 0.09  
3609: 70  1 69  1 70   69  1 68  1 69       240615.7786   0.0193  0.050   0.0193 0.41  
3610: 70  2 69  1 70   69  2 68  1 69       240615.7786   0.0193  0.050   0.0193 0.41  
3611: 70  2 69  1 70   69  1 68  1 69       240615.7786   0.0192  0.050   0.0193 0.09  
3612: 69  2 67  1 69   68  3 66  1 68       240632.1326   0.0485  0.050   0.0431 0.15  
3613: 69  2 67  1 69   68  2 66  1 68       240632.1326   0.0421  0.050   0.0431 0.35  
3614: 69  3 67  1 69   68  3 66  1 68       240632.1326   0.0440  0.050   0.0431 0.35  
3615: 69  3 67  1 69   68  2 66  1 68       240632.1326   0.0375  0.050   0.0431 0.15  
3616: 64 14 50  1 64   63 14 49  1 63       240647.7232  -0.1087  0.050   0.0106 0.50  
3617: 64 14 51  1 64   63 14 50  1 63       240647.7232   0.1298  0.050   0.0106 0.50  
3618: 68  3 65  1 68   67  4 64  1 67       240672.4412   0.2274  0.050  -0.0134 0.14  
3619: 68  3 65  1 68   67  3 64  1 67       240672.4412  -0.0536  0.050  -0.0134 0.36  
3620: 68  4 65  1 68   67  4 64  1 67       240672.4412   0.0269  0.050  -0.0134 0.36  
3621: 68  4 65  1 68   67  3 64  1 67       240672.4412  -0.2541  0.050  -0.0134 0.14  
3622: 63  7 56  1 63   62  7 55  1 62       240706.9166  -0.0085  0.050               
3623: 67  4 63  1 67   66  5 62  1 66       240757.4362  -0.0445  0.050               
3624: 67  5 63  1 67   66  5 62  1 66       240763.3247  -0.0092  0.050               
3625: 67  4 63  1 67   66  4 62  1 66       240765.5909   0.0849  0.050               
3626: 67  5 63  1 67   66  4 62  1 66       240771.4411   0.0819  0.050               
3627: 64 44 20  1 64   63 44 19  1 63       240775.3834   0.0345  0.050   0.0346 0.50  
3628: 64 44 21  1 64   63 44 20  1 63       240775.3834   0.0345  0.050   0.0346 0.50  
3629: 66  5 61  1 66   65  6 60  1 65       240827.2035  -0.0698  0.050  -0.0191 0.57  
3630: 63 16 48  1 63   63 15 49  1 63       240827.2035   0.0483  0.050  -0.0191 0.43  
3631: 64 45 19  1 64   63 45 18  1 63       240885.1644   0.0068  0.050   0.0068 0.50  
3632: 64 45 20  1 64   63 45 19  1 63       240885.1644   0.0068  0.050   0.0068 0.50  
3633: 16 12  4  1 16   15 11  5  1 15       240938.8018  -0.0244  0.050  -0.0244 0.50  
3634: 16 12  5  1 16   15 11  4  1 15       240938.8018  -0.0244  0.050  -0.0244 0.50  
3635: 66  6 61  1 66   65  6 60  1 65       240944.3948   0.0616  0.050               
3636: 64  8 57  1 64   63  8 56  1 63       240954.6504   0.0023  0.050               
3637: 66  5 61  1 66   65  5 60  1 65       240983.4735  -0.0081  0.050               
3638: 64 46 18  1 64   63 46 17  1 63       240997.8064   0.0424  0.050   0.0425 0.50  
3639: 64 46 19  1 64   63 46 18  1 63       240997.8064   0.0424  0.050   0.0425 0.50  
3640: 62 16 46  1 62   62 15 47  1 62       241055.2397   0.0072  0.050  -0.0003 0.50  
3641: 62 16 47  1 62   62 15 48  1 62       241055.2397  -0.0079  0.050  -0.0003 0.50  
3642: 64 13 52  1 64   63 13 51  1 63       241070.3025   0.0527  0.050               
3643: 64 13 51  1 64   63 13 50  1 63       241073.4330  -0.0264  0.050               
3644: 66  6 61  1 66   65  5 60  1 65       241100.6008   0.0593  0.050               
3645: 65  7 59  1 65   64  7 58  1 64       241183.3128   0.0051  0.050               
3646: 61 16 45  1 61   61 15 46  1 61       241270.4978   0.0347  0.050   0.0300 0.50  
3647: 61 16 46  1 61   61 15 47  1 61       241270.4978   0.0252  0.050   0.0300 0.50  
3648: 62  8 54  1 62   61  8 53  1 61       241338.7140  -0.0126  0.050               
3649: 60 16 44  1 60   60 15 45  1 60       241473.3322  -0.0225  0.050  -0.0255 0.50  
3650: 60 16 45  1 60   60 15 46  1 60       241473.3322  -0.0283  0.050  -0.0255 0.50  
3651: 64 12 53  1 64   63 12 52  1 63       241638.7537  -0.0429  0.050               
3652: 65  6 59  1 65   64  6 58  1 64       241640.1447   0.0403  0.050               
3653: 59 16 43  1 59   59 15 44  1 59       241664.4067  -0.0120  0.050  -0.0138 0.50  
3654: 59 16 44  1 59   59 15 45  1 59       241664.4067  -0.0156  0.050  -0.0138 0.50  
3655: 64 12 52  1 64   63 12 51  1 63       241673.8761  -0.0086  0.050               
3656: 29  9 21  1 29   28  8 20  1 28       241784.3284   0.0810  0.050               
3657: 56 16 40  1 56   56 15 41  1 56       242171.3897  -0.0908  0.050  -0.0912 0.50  
3658: 56 16 41  1 56   56 15 42  1 56       242171.3897  -0.0915  0.050  -0.0912 0.50  
3659: 74  1 73  1 74   74  0 74  1 74       242285.9569  -0.0199  0.050  -0.0199 0.50  
3660: 74  2 73  1 74   74  1 74  1 74       242285.9569  -0.0199  0.050  -0.0199 0.50  
3661: 55 16 39  1 55   55 15 40  1 55       242320.0004   0.0167  0.050   0.0166 0.50  
3662: 55 16 40  1 55   55 15 41  1 55       242320.0004   0.0163  0.050   0.0166 0.50  
3663: 64 11 54  1 64   63 11 53  1 63       242361.7891   0.0034  0.050               
3664: 54 16 38  1 54   54 15 39  1 54       242458.9261  -0.0254  0.050  -0.0256 0.50  
3665: 54 16 39  1 54   54 15 40  1 54       242458.9261  -0.0257  0.050  -0.0256 0.50  
3666: 53 16 37  1 53   53 15 38  1 53       242588.8494   0.0525  0.050   0.0525 0.50  
3667: 53 16 38  1 53   53 15 39  1 53       242588.8494   0.0524  0.050   0.0525 0.50  
3668: 64 11 53  1 64   63 11 52  1 63       242659.7207   0.0327  0.050               
3669: 52 16 36  1 52   52 15 37  1 52       242709.9372   0.0188  0.050   0.0188 0.50  
3670: 52 16 37  1 52   52 15 38  1 52       242709.9372   0.0187  0.050   0.0188 0.50  
3671: 86  5 81  1 86   86  4 82  1 86       242743.0721   0.1243  0.050   0.0027 0.50  
3672: 86  6 81  1 86   86  5 82  1 86       242743.0721  -0.1190  0.050   0.0027 0.50  
3673: 64  9 56  1 64   63  9 55  1 63       242776.1232  -0.0143  0.050               
3674: 51 16 35  1 51   51 15 36  1 51       242822.6737  -0.0285  0.050  -0.0286 0.50  
3675: 51 16 36  1 51   51 15 37  1 51       242822.6737  -0.0285  0.050  -0.0286 0.50  
3676: 50 16 34  1 50   50 15 35  1 50       242927.5404   0.0179  0.050   0.0179 0.50  
3677: 50 16 35  1 50   50 15 36  1 50       242927.5404   0.0179  0.050   0.0179 0.50  
3678: 25 10 15  1 25   24  9 16  1 24       242992.5579  -0.0274  0.050  -0.0261 0.50  
3679: 25 10 16  1 25   24  9 15  1 24       242992.5579  -0.0246  0.050  -0.0261 0.50  
3680: 64 10 55  1 64   63 10 54  1 63       242998.3461  -0.0187  0.050               
3681: 49 16 33  1 49   49 15 34  1 49       243024.7503   0.0089  0.050   0.0089 0.50  
3682: 49 16 34  1 49   49 15 35  1 49       243024.7503   0.0089  0.050   0.0089 0.50  
3683: 34  8 27  1 34   33  7 26  1 33       243033.8249   0.0371  0.050  -0.0633 0.76  
3684: 93  8 86  1 93   93  7 87  1 93       243033.8249  -0.3729  0.050  -0.0633 0.24  
3685: 48 16 32  1 48   48 15 33  1 48       243114.6847  -0.0256  0.050  -0.0257 0.50  
3686: 48 16 33  1 48   48 15 34  1 48       243114.6847  -0.0256  0.050  -0.0257 0.50  
3687: 38  6 32  1 38   37  5 33  1 37       243129.5855   0.0030  0.050               
3688: 65 24 41  1 65   64 24 40  1 64       243191.3276   0.0048  0.050   0.0049 0.50  
3689: 65 24 42  1 65   64 24 41  1 64       243191.3276   0.0048  0.050   0.0049 0.50  
3690: 65 25 40  1 65   64 25 39  1 64       243193.4418   0.0505  0.050   0.0505 0.50  
3691: 65 25 41  1 65   64 25 40  1 64       243193.4418   0.0505  0.050   0.0505 0.50  
3692: 47 16 31  1 47   47 15 32  1 47       243197.8046   0.0346  0.050   0.0347 0.50  
3693: 47 16 32  1 47   47 15 33  1 47       243197.8046   0.0346  0.050   0.0347 0.50  
3694: 65 23 42  1 65   64 23 41  1 64       243201.8122   0.0340  0.050   0.0340 0.50  
3695: 65 23 43  1 65   64 23 42  1 64       243201.8122   0.0340  0.050   0.0340 0.50  
3696: 65 26 39  1 65   64 26 38  1 64       243206.4362  -0.0137  0.050  -0.0138 0.50  
3697: 65 26 40  1 65   64 26 39  1 64       243206.4362  -0.0137  0.050  -0.0138 0.50  
3698: 65 22 43  1 65   64 22 42  1 64       243226.6571  -0.0029  0.050  -0.0029 0.50  
3699: 65 22 44  1 65   64 22 43  1 64       243226.6571  -0.0029  0.050  -0.0029 0.50  
3700: 65 27 38  1 65   64 27 37  1 64       243229.2422  -0.0062  0.050  -0.0062 0.50  
3701: 65 27 39  1 65   64 27 38  1 64       243229.2422  -0.0062  0.050  -0.0062 0.50  
3702: 65  7 59  1 65   64  6 58  1 64       243232.2556   0.0261  0.050               
3703: 65 28 37  1 65   64 28 36  1 64       243260.7574   0.0007  0.050   0.0008 0.50  
3704: 65 28 38  1 65   64 28 37  1 64       243260.7574   0.0007  0.050   0.0008 0.50  
3705: 65 21 44  1 65   64 21 43  1 64       243268.3296  -0.0280  0.050  -0.0280 0.50  
3706: 65 21 45  1 65   64 21 44  1 64       243268.3296  -0.0280  0.050  -0.0280 0.50  
3707: 46 16 30  1 46   46 15 31  1 46       243274.2338  -0.0168  0.050  -0.0169 0.50  
3708: 46 16 31  1 46   46 15 32  1 46       243274.2338  -0.0168  0.050  -0.0169 0.50  
3709: 66  6 60  1 66   65  7 59  1 65       243298.9105   0.0309  0.050               
3710: 65 29 36  1 65   64 29 35  1 64       243300.1352   0.0168  0.050   0.0168 0.50  
3711: 65 29 37  1 65   64 29 36  1 64       243300.1352   0.0168  0.050   0.0168 0.50  
3712: 65 20 45  1 65   64 20 44  1 64       243329.9170   0.0032  0.050   0.0033 0.50  
3713: 65 20 46  1 65   64 20 45  1 64       243329.9170   0.0032  0.050   0.0033 0.50  
3714: 34  8 26  1 34   33  7 27  1 33       243335.2307  -0.0231  0.050               
3715: 45 16 29  1 45   45 15 30  1 45       243344.4635  -0.0098  0.050  -0.0098 0.50  
3716: 45 16 30  1 45   45 15 31  1 45       243344.4635  -0.0098  0.050  -0.0098 0.50  
3717: 65 30 35  1 65   64 30 34  1 64       243346.6233   0.0079  0.050   0.0080 0.50  
3718: 65 30 36  1 65   64 30 35  1 64       243346.6233   0.0079  0.050   0.0080 0.50  
3719: 83  4 79  1 83   83  3 80  1 83       243396.6473  -0.0209  0.050  -0.0364 0.50  
3720: 83  5 79  1 83   83  4 80  1 83       243396.6473  -0.0518  0.050  -0.0364 0.50  
3721: 65 31 34  1 65   64 31 33  1 64       243399.6762   0.0360  0.050   0.0361 0.50  
3722: 65 31 35  1 65   64 31 34  1 64       243399.6762   0.0360  0.050   0.0361 0.50  
3723: 44 16 28  1 44   44 15 29  1 44       243408.7466  -0.0024  0.050  -0.0025 0.50  
3724: 44 16 29  1 44   44 15 30  1 44       243408.7466  -0.0024  0.050  -0.0025 0.50  
3725: 65 19 46  1 65   64 19 45  1 64       243415.2593  -0.0058  0.050  -0.0059 0.50  
3726: 65 19 47  1 65   64 19 46  1 64       243415.2593  -0.0058  0.050  -0.0059 0.50  
3727: 65 32 33  1 65   64 32 32  1 64       243458.6815   0.0068  0.050   0.0069 0.50  
3728: 65 32 34  1 65   64 32 33  1 64       243458.6815   0.0068  0.050   0.0069 0.50  
3729: 80  3 77  1 80   80  2 78  1 80       243507.8236  -0.0384  0.050  -0.0400 0.50  
3730: 80  4 77  1 80   80  3 78  1 80       243507.8236  -0.0416  0.050  -0.0400 0.50  
3731: 42 16 26  1 42   42 15 27  1 42       243520.6778   0.0173  0.050   0.0173 0.50  
3732: 42 16 27  1 42   42 15 28  1 42       243520.6778   0.0173  0.050   0.0173 0.50  
3733: 65 33 32  1 65   64 33 31  1 64       243523.3252   0.0507  0.050   0.0507 0.50  
3734: 65 33 33  1 65   64 33 32  1 64       243523.3252   0.0507  0.050   0.0507 0.50  
3735: 65 18 47  1 65   64 18 46  1 64       243529.6307   0.0287  0.050   0.0288 0.50  
3736: 65 18 48  1 65   64 18 47  1 64       243529.6307   0.0287  0.050   0.0288 0.50  
3737: 41 16 25  1 41   41 15 26  1 41       243568.8888   0.0142  0.050   0.0143 0.50  
3738: 41 16 26  1 41   41 15 27  1 41       243568.8888   0.0142  0.050   0.0143 0.50  
3739: 65 34 31  1 65   64 34 30  1 64       243593.0345  -0.0204  0.050  -0.0204 0.50  
3740: 65 34 32  1 65   64 34 31  1 64       243593.0345  -0.0204  0.050  -0.0204 0.50  
3741:114 13102  1114  114 12103  1114       243600.6169  -0.0147  0.050  -0.0302 0.26  
3742: 94 17 77  1 94   94 16 78  1 94       243600.6169  -0.0356  0.050  -0.0302 0.74  
3743: 65 17 48  1 65   64 17 47  1 64       243679.9369   0.0192  0.050   0.0192 0.50  
3744: 65 17 49  1 65   64 17 48  1 64       243679.9369   0.0192  0.050   0.0192 0.50  
3745: 38 16 22  1 38   38 15 23  1 38       243685.8717   0.0236  0.050   0.0236 0.50  
3746: 38 16 23  1 38   38 15 24  1 38       243685.8717   0.0236  0.050   0.0236 0.50  
3747: 37 16 21  1 37   37 15 22  1 37       243716.4526  -0.0337  0.050  -0.0338 0.50  
3748: 37 16 22  1 37   37 15 23  1 37       243716.4526  -0.0337  0.050  -0.0338 0.50  
3749: 36 16 20  1 36   36 15 21  1 36       243743.3481  -0.0163  0.050  -0.0164 0.50  
3750: 36 16 21  1 36   36 15 22  1 36       243743.3481  -0.0163  0.050  -0.0164 0.50  
3751: 35 16 19  1 35   35 15 20  1 35       243766.6931  -0.0279  0.050  -0.0280 0.50  
3752: 35 16 20  1 35   35 15 21  1 35       243766.6931  -0.0279  0.050  -0.0280 0.50  
3753: 64  7 57  1 64   63  7 56  1 63       243780.7178  -0.0191  0.050               
3754: 34 16 18  1 34   34 15 19  1 34       243786.8474   0.0598  0.050   0.0599 0.50  
3755: 34 16 19  1 34   34 15 20  1 34       243786.8474   0.0598  0.050   0.0599 0.50  
3756: 33 16 17  1 33   33 15 18  1 33       243803.8224   0.0337  0.050   0.0338 0.50  
3757: 33 16 18  1 33   33 15 19  1 33       243803.8224   0.0337  0.050   0.0338 0.50  
3758: 17 16  1  1 17   17 15  2  1 17       243816.3293   0.0222  0.050   0.0222 0.50  
3759: 17 16  2  1 17   17 15  3  1 17       243816.3293   0.0222  0.050   0.0222 0.50  
3760: 32 16 16  1 32   32 15 17  1 32       243817.9164  -0.0254  0.050  -0.0255 0.50  
3761: 32 16 17  1 32   32 15 18  1 32       243817.9164  -0.0254  0.050  -0.0255 0.50  
3762: 19 16  3  1 19   19 15  4  1 19       243829.5203  -0.2451  0.050  -0.0188 0.13  
3763: 19 16  4  1 19   19 15  5  1 19       243829.5203  -0.2451  0.050  -0.0188 0.13  
3764: 31 16 15  1 31   31 15 16  1 31       243829.5203   0.0620  0.050  -0.0188 0.37  
3765: 31 16 16  1 31   31 15 17  1 31       243829.5203   0.0620  0.050  -0.0188 0.37  
3766: 30 16 14  1 30   30 15 15  1 30       243838.5535   0.0116  0.050   0.0116 0.50  
3767: 30 16 15  1 30   30 15 16  1 30       243838.5535   0.0116  0.050   0.0116 0.50  
3768: 29 16 13  1 29   29 15 14  1 29       243845.3305  -0.0597  0.050  -0.0598 0.50  
3769: 29 16 14  1 29   29 15 15  1 29       243845.3305  -0.0597  0.050  -0.0598 0.50  
3770: 25 16  9  1 25   25 15 10  1 25       243854.3608   0.2068  0.050   0.0790 0.24  
3771: 25 16 10  1 25   25 15 11  1 25       243854.3608   0.2068  0.050   0.0790 0.24  
3772: 26 16 10  1 26   26 15 11  1 26       243854.3608  -0.0406  0.050   0.0790 0.26  
3773: 26 16 11  1 26   26 15 12  1 26       243854.3608  -0.0406  0.050   0.0790 0.26  
3774: 65 16 49  1 65   64 16 48  1 64       243875.8762  -0.0204  0.050  -0.0199 0.50  
3775: 65 16 50  1 65   64 16 49  1 64       243875.8762  -0.0192  0.050  -0.0199 0.50  
3776: 21 11 10  1 21   20 10 11  1 20       243894.8067  -0.0031  0.050  -0.0032 0.50  
3777: 21 11 11  1 21   20 10 10  1 20       243894.8067  -0.0031  0.050  -0.0032 0.50  
3778: 65 38 27  1 65   64 38 26  1 64       243917.9386   0.0765  0.050   0.0765 0.50  
3779: 65 38 28  1 65   64 38 27  1 64       243917.9386   0.0765  0.050   0.0765 0.50  
3780: 72  0 72  1 72   71  0 71  1 71       243958.4670   0.0312  0.050   0.0312 0.40  
3781: 72  0 72  1 72   71  1 71  1 71       243958.4670   0.0312  0.050   0.0312 0.10  
3782: 72  1 72  1 72   71  0 71  1 71       243958.4670   0.0312  0.050   0.0312 0.10  
3783: 72  1 72  1 72   71  1 71  1 71       243958.4670   0.0312  0.050   0.0312 0.40  
3784: 71  1 70  1 71   70  2 69  1 70       243965.9024   0.0059  0.050   0.0059 0.09  
3785: 71  1 70  1 71   70  1 69  1 70       243965.9024   0.0059  0.050   0.0059 0.41  
3786: 71  2 70  1 71   70  2 69  1 70       243965.9024   0.0059  0.050   0.0059 0.41  
3787: 71  2 70  1 71   70  1 69  1 70       243965.9024   0.0058  0.050   0.0059 0.09  
3788: 70  2 68  1 70   69  3 67  1 69       243981.5398  -0.0105  0.050  -0.0144 0.14  
3789: 70  2 68  1 70   69  2 67  1 69       243981.5398  -0.0150  0.050  -0.0144 0.36  
3790: 70  3 68  1 70   69  3 67  1 69       243981.5398  -0.0136  0.050  -0.0144 0.36  
3791: 70  3 68  1 70   69  2 67  1 69       243981.5398  -0.0182  0.050  -0.0144 0.14  
3792: 63  9 54  1 63   62  9 53  1 62       243997.2830  -0.0015  0.050               
3793: 65 39 26  1 65   64 39 25  1 64       244009.2256  -0.0266  0.050  -0.0267 0.50  
3794: 65 39 27  1 65   64 39 26  1 64       244009.2256  -0.0266  0.050  -0.0267 0.50  
3795: 69  3 66  1 69   68  4 65  1 68       244020.1004   0.1902  0.050   0.0186 0.14  
3796: 69  3 66  1 69   68  3 65  1 68       244020.1004  -0.0102  0.050   0.0186 0.36  
3797: 69  4 66  1 69   68  4 65  1 68       244020.1004   0.0474  0.050   0.0186 0.36  
3798: 69  4 66  1 69   68  3 65  1 68       244020.1004  -0.1530  0.050   0.0186 0.14  
3799: 68  4 64  1 68   67  5 63  1 67       244102.4900   0.0314  0.050               
3800: 65 40 25  1 65   64 40 24  1 64       244104.2309  -0.0838  0.050  -0.0839 0.50  
3801: 65 40 26  1 65   64 40 25  1 64       244104.2309  -0.0838  0.050  -0.0839 0.50  
3802: 68  5 64  1 68   67  5 63  1 67       244106.7199  -0.0013  0.050               
3803: 68  4 64  1 68   67  4 63  1 67       244108.3245   0.0127  0.050               
3804: 68  5 64  1 68   67  4 63  1 67       244112.5745   0.0000  0.050               
3805: 65 15 50  1 65   64 15 49  1 64       244131.4354   0.0106  0.050   0.0221 0.50  
3806: 65 15 51  1 65   64 15 50  1 64       244131.4354   0.0335  0.050   0.0221 0.50  
3807: 67  5 62  1 67   66  6 61  1 66       244193.4523   0.0920  0.050               
3808: 67  6 62  1 67   66  6 61  1 66       244280.8933   0.0144  0.050               
3809: 67  5 62  1 67   66  5 61  1 66       244310.4309   0.0107  0.050               
3810: 67  6 62  1 67   66  5 61  1 66       244397.9540   0.0153  0.050               
3811: 65  8 58  1 65   64  8 57  1 64       244416.1896  -0.0363  0.050               
3812: 93 17 76  1 93   93 16 77  1 93       244445.4054   0.0087  0.050               
3813: 65 44 21  1 65   64 44 20  1 64       244518.2577   0.0861  0.050   0.0862 0.50  
3814: 65 44 22  1 65   64 44 21  1 64       244518.2577   0.0861  0.050   0.0862 0.50  
3815: 66  7 60  1 66   65  7 59  1 65       244531.0653   0.0240  0.050               
3816: 17 12  5  1 17   16 11  6  1 16       244676.5616   0.0282  0.050   0.0282 0.50  
3817: 17 12  6  1 17   16 11  5  1 16       244676.5616   0.0282  0.050   0.0282 0.50  
3818: 65 46 19  1 65   64 46 18  1 64       244743.4505   0.0150  0.050   0.0151 0.50  
3819: 65 46 20  1 65   64 46 19  1 64       244743.4505   0.0150  0.050   0.0151 0.50  
3820: 64 10 54  1 64   63 10 53  1 63       244763.3286   0.0054  0.050               
3821: 66  6 60  1 66   65  6 59  1 65       244891.0250   0.0203  0.050               
3822: 65 13 53  1 65   64 13 52  1 64       244914.5422   0.0716  0.050               
3823: 65 13 52  1 65   64 13 51  1 64       244919.0680  -0.0177  0.050               
3824: 90  6 84  1 90   90  5 85  1 90       244924.3748  -0.0085  0.050               
3825: 90  7 84  1 90   90  6 85  1 90       244925.4915  -0.0859  0.050               
3826: 63  8 55  1 63   62  8 54  1 62       245035.3068   0.0019  0.050               
3827: 92 17 75  1 92   92 16 76  1 92       245245.8998  -0.0220  0.050               
3828: 13 13  0  1 13   12 12  1  1 12       245406.8019   0.0044  0.050   0.0044 0.50  
3829: 13 13  1  1 13   12 12  0  1 12       245406.8019   0.0044  0.050   0.0044 0.50  
3830: 30  9 22  1 30   29  8 21  1 29       245414.5224   0.0163  0.050               
3831: 65 12 54  1 65   64 12 53  1 64       245514.5484   0.0145  0.050               
3832: 65 12 53  1 65   64 12 52  1 64       245563.0548   0.0475  0.050               
3833: 87  5 82  1 87   87  4 83  1 87       246147.1964   0.1305  0.050   0.0420 0.50  
3834: 87  6 82  1 87   87  5 83  1 87       246147.1964  -0.0465  0.050   0.0420 0.50  
3835: 65 11 55  1 65   64 11 54  1 64       246260.3611   0.0064  0.050               
3836: 35  8 28  1 35   34  7 27  1 34       246373.3502  -0.0533  0.050               
3837: 65  9 57  1 65   64  9 56  1 64       246448.8143   0.0112  0.050               
3838: 65 11 54  1 65   64 11 53  1 64       246653.0161   0.0038  0.050               
3839: 26 10 16  1 26   25  9 17  1 25       246691.9640  -0.0137  0.050  -0.0109 0.50  
3840: 26 10 17  1 26   25  9 16  1 25       246691.9640  -0.0079  0.050  -0.0109 0.50  
3841: 90 17 73  1 90   90 16 74  1 90       246727.5231   0.0552  0.050               
3842: 84  4 80  1 84   84  3 81  1 84       246776.2204   0.0784  0.050   0.0674 0.50  
3843: 84  5 80  1 84   84  4 81  1 84       246776.2204   0.0562  0.050   0.0674 0.50  
3844: 35  8 27  1 35   34  7 28  1 34       246822.9766  -0.0131  0.050               
3845: 65  7 58  1 65   64  7 57  1 64       246847.0009  -0.0296  0.050               
3846: 65 10 56  1 65   64 10 55  1 64       246848.4308   0.0144  0.050               
3847: 81  3 78  1 81   81  2 79  1 81       246871.9023  -0.0510  0.050  -0.0522 0.50  
3848: 81  4 78  1 81   81  3 79  1 81       246871.9023  -0.0533  0.050  -0.0522 0.50  
3849:106 10 96  1106  106  9 97  1106       246908.4256  -0.0162  0.050               
3850: 67  6 61  1 67   66  7 60  1 66       246923.3191   0.0642  0.050               
3851: 66 24 42  1 66   65 24 41  1 65       246931.8315  -0.0394  0.050   0.0037 0.26  
3852: 66 24 43  1 66   65 24 42  1 65       246931.8315  -0.0394  0.050   0.0037 0.26  
3853: 66 25 41  1 66   65 25 40  1 65       246931.8315   0.0502  0.050   0.0037 0.24  
3854: 66 25 42  1 66   65 25 41  1 65       246931.8315   0.0502  0.050   0.0037 0.24  
3855: 66 26 40  1 66   65 26 39  1 65       246943.0642  -0.0467  0.050  -0.0467 0.50  
3856: 66 26 41  1 66   65 26 40  1 65       246943.0642  -0.0467  0.050  -0.0467 0.50  
3857: 66 23 43  1 66   65 23 42  1 65       246944.9636  -0.0240  0.050  -0.0240 0.50  
3858: 66 23 44  1 66   65 23 43  1 65       246944.9636  -0.0240  0.050  -0.0240 0.50  
3859: 66 27 39  1 66   65 27 38  1 65       246964.5533   0.0031  0.050   0.0032 0.50  
3860: 66 27 40  1 66   65 27 39  1 65       246964.5533   0.0031  0.050   0.0032 0.50  
3861: 66 22 44  1 66   65 22 43  1 65       246973.1452   0.0180  0.050   0.0181 0.50  
3862: 66 22 45  1 66   65 22 44  1 65       246973.1452   0.0180  0.050   0.0181 0.50  
3863: 66 28 38  1 66   65 28 37  1 65       246995.0007  -0.0197  0.050  -0.0198 0.50  
3864: 66 28 39  1 66   65 28 38  1 65       246995.0007  -0.0197  0.050  -0.0198 0.50  
3865: 66 21 45  1 66   65 21 44  1 65       247018.8238   0.0258  0.050   0.0259 0.50  
3866: 66 21 46  1 66   65 21 45  1 65       247018.8238   0.0258  0.050   0.0259 0.50  
3867: 66 29 37  1 66   65 29 36  1 65       247033.6045  -0.0212  0.050  -0.0213 0.50  
3868: 66 29 38  1 66   65 29 37  1 65       247033.6045  -0.0212  0.050  -0.0213 0.50  
3869: 66 30 36  1 66   65 30 35  1 65       247079.5569  -0.0581  0.050  -0.0582 0.50  
3870: 66 30 37  1 66   65 30 36  1 65       247079.5569  -0.0581  0.050  -0.0582 0.50  
3871: 66 20 46  1 66   65 20 45  1 65       247085.2197   0.0215  0.050   0.0216 0.50  
3872: 66 20 47  1 66   65 20 46  1 65       247085.2197   0.0215  0.050   0.0216 0.50  
3873: 66 31 35  1 66   65 31 34  1 65       247132.3429  -0.0102  0.050  -0.0102 0.50  
3874: 66 31 36  1 66   65 31 35  1 65       247132.3429  -0.0102  0.050  -0.0102 0.50  
3875: 66 19 47  1 66   65 19 46  1 65       247176.4972   0.0260  0.050   0.0260 0.50  
3876: 66 19 48  1 66   65 19 47  1 65       247176.4972   0.0260  0.050   0.0260 0.50  
3877: 66 32 34  1 66   65 32 33  1 65       247191.3286   0.0295  0.050   0.0296 0.50  
3878: 66 32 35  1 66   65 32 34  1 65       247191.3286   0.0295  0.050   0.0296 0.50  
3879: 66 33 33  1 66   65 33 32  1 65       247256.0261   0.0378  0.050   0.0379 0.50  
3880: 66 33 34  1 66   65 33 33  1 65       247256.0261   0.0378  0.050   0.0379 0.50  
3881: 66 18 48  1 66   65 18 47  1 65       247298.0833  -0.0051  0.050  -0.0052 0.50  
3882: 66 18 49  1 66   65 18 48  1 65       247298.0833  -0.0051  0.050  -0.0052 0.50  
3883: 73  0 73  1 73   72  1 72  1 72       247308.1501   0.0134  0.050   0.0135 0.16  
3884: 73  0 73  1 73   72  0 72  1 72       247308.1501   0.0134  0.050   0.0135 0.34  
3885: 73  1 73  1 73   72  1 72  1 72       247308.1501   0.0134  0.050   0.0135 0.34  
3886: 73  1 73  1 73   72  0 72  1 72       247308.1501   0.0134  0.050   0.0135 0.16  
3887: 72  1 71  1 72   71  1 70  1 71       247315.3975  -0.0296  0.050  -0.0296 0.41  
3888: 72  1 71  1 72   71  2 70  1 71       247315.3975  -0.0295  0.050  -0.0296 0.09  
3889: 72  2 71  1 72   71  2 70  1 71       247315.3975  -0.0296  0.050  -0.0296 0.41  
3890: 72  2 71  1 72   71  1 70  1 71       247315.3975  -0.0296  0.050  -0.0296 0.09  
3891: 66 34 32  1 66   65 34 31  1 65       247326.1032   0.0839  0.050   0.0840 0.50  
3892: 66 34 33  1 66   65 34 32  1 65       247326.1032   0.0839  0.050   0.0840 0.50  
3893: 71  2 69  1 71   70  2 68  1 70       247330.4385  -0.0032  0.050  -0.0027 0.35  
3894: 71  2 69  1 71   70  3 68  1 70       247330.4385   0.0000  0.050  -0.0027 0.15  
3895: 71  3 69  1 71   70  2 68  1 70       247330.4385  -0.0054  0.050  -0.0027 0.15  
3896: 71  3 69  1 71   70  3 68  1 70       247330.4385  -0.0022  0.050  -0.0027 0.35  
3897: 70  3 67  1 70   69  4 66  1 69       247367.2196   0.1156  0.050  -0.0067 0.14  
3898: 70  3 67  1 70   69  3 66  1 69       247367.2196  -0.0272  0.050  -0.0067 0.36  
3899: 70  4 67  1 70   69  4 66  1 69       247367.2196   0.0138  0.050  -0.0067 0.36  
3900: 70  4 67  1 70   69  3 66  1 69       247367.2196  -0.1289  0.050  -0.0067 0.14  
3901: 66 35 31  1 66   65 35 30  1 65       247401.0143  -0.0282  0.050  -0.0283 0.50  
3902: 66 35 32  1 66   65 35 31  1 65       247401.0143  -0.0282  0.050  -0.0283 0.50  
3903: 69  4 65  1 69   68  5 64  1 68       247446.8108   0.0776  0.050               
3904: 69  4 65  1 69   68  4 64  1 68       247451.0551   0.0591  0.050               
3905: 69  5 65  1 69   68  4 64  1 68       247454.1030   0.0070  0.050               
3906: 66 17 49  1 66   65 17 48  1 65       247457.4506   0.0107  0.050   0.0108 0.50  
3907: 66 17 50  1 66   65 17 49  1 65       247457.4506   0.0108  0.050   0.0108 0.50  
3908: 66 36 30  1 66   65 36 29  1 65       247480.7538   0.0018  0.050   0.0018 0.50  
3909: 66 36 31  1 66   65 36 30  1 65       247480.7538   0.0018  0.050   0.0018 0.50  
3910: 68  5 63  1 68   67  6 62  1 67       247551.7384   0.0348  0.050               
3911: 68  6 63  1 68   67  6 62  1 67       247616.9912  -0.0010  0.050               
3912: 22 11 11  1 22   21 10 12  1 21       247621.7851  -0.0177  0.050  -0.0177 0.50  
3913: 22 11 12  1 22   21 10 11  1 21       247621.7851  -0.0177  0.050  -0.0177 0.50  
3914: 68  5 63  1 68   67  5 62  1 67       247639.3157   0.0935  0.050               
3915: 66 38 28  1 66   65 38 27  1 65       247653.1851   0.0058  0.050   0.0058 0.50  
3916: 66 38 29  1 66   65 38 28  1 65       247653.1851   0.0058  0.050   0.0058 0.50  
3917: 66 16 50  1 66   65 16 49  1 65       247664.8154   0.0258  0.050   0.0269 0.50  
3918: 66 16 51  1 66   65 16 50  1 65       247664.8154   0.0278  0.050   0.0269 0.50  
3919: 68  6 63  1 68   67  5 62  1 67       247704.4542  -0.0566  0.050               
3920: 66  8 59  1 66   65  8 58  1 65       247855.6452  -0.0027  0.050               
3921: 67  7 61  1 67   66  7 60  1 66       247873.2997   0.0238  0.050               
3922: 66 15 52  1 66   65 15 51  1 65       247934.9213   0.0340  0.050               
3923: 67  6 61  1 67   66  6 60  1 66       248155.4406   0.0240  0.050               
3924: 64  9 55  1 64   63  9 54  1 63       248274.0181  -0.0002  0.050               
3925: 66 14 52  1 66   65 14 51  1 65       248290.0561  -0.2855  0.050  -0.0220 0.50  
3926: 66 14 53  1 66   65 14 52  1 65       248290.0561   0.2415  0.050  -0.0220 0.50  
3927: 18 12  6  1 18   17 11  7  1 17       248413.6984   0.0112  0.050   0.0113 0.50  
3928: 18 12  7  1 18   17 11  6  1 17       248413.6984   0.0112  0.050   0.0113 0.50  
3929: 64  8 56  1 64   63  8 55  1 63       248625.4294  -0.0068  0.050               
3930: 87 17 71  1 87   87 16 72  1 87       248710.0979  -0.0479  0.050               
3931: 66 13 54  1 66   65 13 53  1 65       248763.0352   0.0186  0.050               
3932: 66 13 53  1 66   65 13 52  1 65       248769.6140   0.0106  0.050               
3933: 68  7 61  1 68   67  8 60  1 67       248886.7652  -0.0784  0.050               
3934: 65 10 55  1 65   64 10 54  1 64       249017.6616  -0.0040  0.050               
3935: 31  9 23  1 31   30  8 22  1 30       249030.0269  -0.0452  0.050               
3936: 31  9 22  1 31   30  8 23  1 30       249034.3223   0.0336  0.050               
3937: 67  7 61  1 67   66  6 60  1 66       249105.4410   0.0034  0.050               
3938: 14 13  1  1 14   13 12  2  1 13       249146.4594   0.0077  0.050   0.0078 0.50  
3939: 14 13  2  1 14   13 12  1  1 13       249146.4594   0.0077  0.050   0.0078 0.50  
3940: 86 17 69  1 86   86 16 70  1 86       249282.8358   0.0699  0.050               
3941: 66 12 55  1 66   65 12 54  1 65       249395.1778   0.0377  0.050               
3942: 66 12 54  1 66   65 12 53  1 65       249461.6210   0.0207  0.050               
3943: 36  8 29  1 36   35  7 28  1 35       249641.0130  -0.0421  0.050               
3944: 85 17 68  1 85   85 16 69  1 85       249847.9452  -0.0456  0.050               
3945: 66  7 59  1 66   65  7 58  1 65       249918.3031  -0.0572  0.050               
3946: 66  9 58  1 66   65  9 57  1 65       250091.5939  -0.0159  0.050               
3947: 85  4 81  1 85   85  4 82  1 85       250153.0450  -0.0177  0.050  -0.0263 0.03  
3948: 85  4 81  1 85   85  3 82  1 85       250153.0450  -0.0183  0.050  -0.0263 0.47  
3949: 85  5 81  1 85   85  3 82  1 85       250153.0450  -0.0348  0.050  -0.0263 0.03  
3950: 85  5 81  1 85   85  4 82  1 85       250153.0450  -0.0342  0.050  -0.0263 0.47  
3951: 66 11 56  1 66   65 11 55  1 65       250159.0881  -0.0037  0.050               
3952:109 18 92  1109  109 17 93  1109       250223.5657  -0.0710  0.050               
3953: 82  3 79  1 82   82  3 80  1 82       250234.3111  -0.0236  0.050  -0.0244 0.04  
3954: 82  3 79  1 82   82  2 80  1 82       250234.3111  -0.0236  0.050  -0.0244 0.46  
3955: 82  4 79  1 82   82  2 80  1 82       250234.3111  -0.0252  0.050  -0.0244 0.04  
3956: 82  4 79  1 82   82  3 80  1 82       250234.3111  -0.0252  0.050  -0.0244 0.46  
3957: 36  8 28  1 36   35  7 29  1 35       250301.9414   0.0007  0.050               
3958: 27 10 17  1 27   26  9 18  1 26       250384.9901  -0.0112  0.050  -0.0054 0.50  
3959: 27 10 18  1 27   26  9 17  1 26       250384.9901   0.0005  0.050  -0.0054 0.50  
3960: 68  6 62  1 68   67  7 61  1 67       250481.1707  -0.0230  0.050               
3961: 74  0 74  1 74   73  0 73  1 73       250657.2328   0.0168  0.050   0.0169 0.34  
3962: 74  0 74  1 74   73  1 73  1 73       250657.2328   0.0168  0.050   0.0169 0.16  
3963: 74  1 74  1 74   73  1 73  1 73       250657.2328   0.0168  0.050   0.0169 0.34  
3964: 74  1 74  1 74   73  0 73  1 73       250657.2328   0.0168  0.050   0.0169 0.16  
3965: 73  1 72  1 73   72  2 71  1 72       250664.3665   0.0242  0.050   0.0242 0.09  
3966: 73  1 72  1 73   72  1 71  1 72       250664.3665   0.0242  0.050   0.0242 0.41  
3967: 73  2 72  1 73   72  2 71  1 72       250664.3665   0.0242  0.050   0.0242 0.41  
3968: 73  2 72  1 73   72  1 71  1 72       250664.3665   0.0242  0.050   0.0242 0.09  
3969: 67 25 42  1 67   66 25 41  1 66       250670.0044   0.0195  0.050   0.0195 0.50  
3970: 67 25 43  1 67   66 25 42  1 66       250670.0044   0.0195  0.050   0.0195 0.50  
3971: 67 24 43  1 67   66 24 42  1 66       250672.2437  -0.0877  0.050  -0.0877 0.50  
3972: 67 24 44  1 67   66 24 43  1 66       250672.2437  -0.0877  0.050  -0.0877 0.50  
3973: 72  2 70  1 72   71  2 69  1 71       250678.7770   0.0367  0.050   0.0371 0.35  
3974: 72  2 70  1 72   71  3 69  1 71       250678.7770   0.0389  0.050   0.0371 0.15  
3975: 72  3 70  1 72   71  2 69  1 71       250678.7770   0.0352  0.050   0.0371 0.15  
3976: 72  3 70  1 72   71  3 69  1 71       250678.7770   0.0374  0.050   0.0371 0.35  
3977: 66 10 57  1 66   65 10 56  1 65       250682.4656  -0.0247  0.050               
3978: 67 23 44  1 67   66 23 43  1 66       250688.1840  -0.0391  0.050  -0.0392 0.50  
3979: 67 23 45  1 67   66 23 44  1 66       250688.1840  -0.0391  0.050  -0.0392 0.50  
3980: 67 27 40  1 67   66 27 39  1 66       250699.4491  -0.0539  0.050  -0.0540 0.50  
3981: 67 27 41  1 67   66 27 40  1 66       250699.4491  -0.0539  0.050  -0.0540 0.50  
3982: 71  3 68  1 71   70  4 67  1 70       250713.8917   0.1086  0.050   0.0216 0.14  
3983: 71  3 68  1 71   70  3 67  1 70       250713.8917   0.0069  0.050   0.0216 0.36  
3984: 71  4 68  1 71   70  4 67  1 70       250713.8917   0.0363  0.050   0.0216 0.36  
3985: 71  4 68  1 71   70  3 67  1 70       250713.8917  -0.0653  0.050   0.0216 0.14  
3986: 67 22 45  1 67   66 22 44  1 66       250719.6994  -0.0532  0.050  -0.0532 0.50  
3987: 67 22 46  1 67   66 22 45  1 66       250719.6994  -0.0532  0.050  -0.0532 0.50  
3988: 67 28 39  1 67   66 28 38  1 66       250728.8880   0.0199  0.050   0.0199 0.50  
3989: 67 28 40  1 67   66 28 39  1 66       250728.8880   0.0199  0.050   0.0199 0.50  
3990: 67 29 38  1 67   66 29 37  1 66       250766.6568  -0.0002  0.050  -0.0002 0.50  
3991: 67 29 39  1 67   66 29 38  1 66       250766.6568  -0.0002  0.050  -0.0002 0.50  
3992: 67 21 46  1 67   66 21 45  1 66       250769.5593   0.0070  0.050   0.0070 0.50  
3993: 67 21 47  1 67   66 21 46  1 66       250769.5593   0.0070  0.050   0.0070 0.50  
3994: 70  5 66  1 70   69  5 65  1 69       250792.6330  -0.0134  0.050               
3995: 70  4 66  1 70   69  4 65  1 69       250793.4898  -0.0052  0.050               
3996: 70  5 66  1 70   69  4 65  1 69       250795.7631   0.0165  0.050               
3997: 67 30 37  1 67   66 30 36  1 66       250812.0719  -0.0130  0.050  -0.0131 0.50  
3998: 67 30 38  1 67   66 30 37  1 66       250812.0719  -0.0130  0.050  -0.0131 0.50  
3999:107 11 97  1107  107 10 98  1107       250827.8506   0.0005  0.050               
4000: 67 20 47  1 67   66 20 46  1 66       250841.0157   0.0338  0.050   0.0338 0.50  
4001: 67 20 48  1 67   66 20 47  1 66       250841.0157   0.0338  0.050   0.0338 0.50  
4002: 83 17 66  1 83   83 16 67  1 83       250900.6433  -0.0403  0.050               
4003: 69  5 64  1 69   68  6 63  1 68       250904.2209   0.0341  0.050               
4004: 67 19 48  1 67   66 19 47  1 66       250938.4151   0.0143  0.050   0.0144 0.50  
4005: 67 19 49  1 67   66 19 48  1 66       250938.4151   0.0143  0.050   0.0144 0.50  
4006: 69  6 64  1 69   68  6 63  1 68       250952.7829  -0.0080  0.050               
4007: 69  5 64  1 69   68  5 63  1 68       250969.4316  -0.0438  0.050               
4008: 67 33 34  1 67   66 33 33  1 66       250988.1372   0.0964  0.050   0.0964 0.50  
4009: 67 33 35  1 67   66 33 34  1 66       250988.1372   0.0964  0.050   0.0964 0.50  
4010: 69  6 64  1 69   68  5 63  1 68       251018.0894   0.0098  0.050               
4011: 67 34 33  1 67   66 34 32  1 66       251058.2709  -0.0157  0.050  -0.0158 0.50  
4012: 67 34 34  1 67   66 34 33  1 66       251058.2709  -0.0157  0.050  -0.0158 0.50  
4013: 67 18 49  1 67   66 18 48  1 66       251067.5021  -0.0730  0.050  -0.0730 0.50  
4014: 67 18 50  1 67   66 18 49  1 66       251067.5021  -0.0730  0.050  -0.0730 0.50  
4015: 67 35 32  1 67   66 35 31  1 66       251133.6088  -0.0660  0.050  -0.0660 0.50  
4016: 67 35 33  1 67   66 35 32  1 66       251133.6088  -0.0660  0.050  -0.0660 0.50  
4017: 39  6 33  1 39   38  5 34  1 38       251143.3153   0.0626  0.050               
4018: 68  7 62  1 68   67  7 61  1 67       251211.1475   0.0040  0.050               
4019: 67 36 31  1 67   66 36 30  1 66       251213.8228  -0.0632  0.050  -0.0633 0.50  
4020: 67 36 32  1 67   66 36 31  1 66       251213.8228  -0.0632  0.050  -0.0633 0.50  
4021: 67 17 50  1 67   66 17 49  1 66       251236.2918  -0.0205  0.050  -0.0204 0.50  
4022: 67 17 51  1 67   66 17 50  1 66       251236.2918  -0.0203  0.050  -0.0204 0.50  
4023: 67  8 60  1 67   66  8 59  1 66       251274.9669  -0.0377  0.050               
4024: 67 37 30  1 67   66 37 29  1 66       251298.6636   0.0243  0.050   0.0244 0.50  
4025: 67 37 31  1 67   66 37 30  1 66       251298.6636   0.0243  0.050   0.0244 0.50  
4026:108 18 91  1108  108 17 92  1108       251305.2007  -0.0747  0.050               
4027: 23 11 12  1 23   22 10 13  1 22       251346.1253  -0.0341  0.050  -0.0341 0.50  
4028: 23 11 13  1 23   22 10 12  1 22       251346.1253  -0.0341  0.050  -0.0341 0.50  
4029: 67 38 29  1 67   66 38 28  1 66       251387.6028  -0.0820  0.050  -0.0820 0.50  
4030: 67 38 30  1 67   66 38 29  1 66       251387.6028  -0.0820  0.050  -0.0820 0.50  
4031: 68  6 62  1 68   67  6 61  1 67       251431.2484   0.0336  0.050               
4032: 67 16 51  1 67   66 16 50  1 66       251455.4667  -0.0245  0.050  -0.0230 0.50  
4033: 67 16 52  1 67   66 16 51  1 66       251455.4667  -0.0214  0.050  -0.0230 0.50  
4034: 67 39 28  1 67   66 39 27  1 66       251480.7917  -0.0086  0.050  -0.0086 0.50  
4035: 67 39 29  1 67   66 39 28  1 66       251480.7917  -0.0086  0.050  -0.0086 0.50  
4036:107 18 89  1107  107 17 90  1107       251506.6020  -0.0791  0.050               
4037: 67 41 26  1 67   66 41 25  1 66       251678.4473  -0.0149  0.050  -0.0150 0.50  
4038: 67 41 27  1 67   66 41 26  1 66       251678.4473  -0.0149  0.050  -0.0150 0.50  
4039: 67 15 52  1 67   66 15 51  1 66       251740.8217  -0.0371  0.050  -0.0104 0.50  
4040: 67 15 53  1 67   66 15 52  1 66       251740.8217   0.0162  0.050  -0.0104 0.50  
4041: 81 17 65  1 81   81 16 66  1 81       251860.2386  -0.0683  0.050               
4042: 67 44 23  1 67   66 44 22  1 66       252001.0844   0.0153  0.050   0.0154 0.50  
4043: 67 44 24  1 67   66 44 23  1 66       252001.0844   0.0153  0.050   0.0154 0.50  
4044: 65  8 57  1 65   64  8 56  1 64       252110.2072  -0.0315  0.050               
4045: 67 14 54  1 67   66 14 53  1 66       252115.8722   0.0306  0.050               
4046: 19 12  7  1 19   18 11  8  1 18       252150.0669  -0.0126  0.050  -0.0127 0.50  
4047: 19 12  8  1 19   18 11  7  1 18       252150.0669  -0.0126  0.050  -0.0127 0.50  
4048: 80 17 63  1 80   80 16 64  1 80       252303.1311  -0.0443  0.050               
4049: 80 17 64  1 80   80 16 65  1 80       252304.8497  -0.0681  0.050               
4050: 77  1 76  1 77   77  0 77  1 77       252347.4009  -0.0677  0.050  -0.0677 0.50  
4051: 77  2 76  1 77   77  1 77  1 77       252347.4009  -0.0677  0.050  -0.0677 0.50  
4052: 40  7 33  1 40   39  6 34  1 39       252440.0337  -0.0224  0.050               
4053: 65  9 56  1 65   64  9 55  1 64       252494.5986  -0.0667  0.050               
4054: 67 13 55  1 67   66 13 54  1 66       252616.0119   0.0048  0.050               
4055: 67 13 54  1 67   66 13 53  1 66       252625.3173  -0.0217  0.050               
4056: 32  9 24  1 32   31  8 23  1 31       252629.2801  -0.0790  0.050               
4057:106 18 88  1106  106 17 89  1106       252725.4558  -0.0285  0.050               
4058: 67 50 17  1 67   66 50 16  1 66       252727.6571  -0.0055  0.050  -0.0056 0.50  
4059: 67 50 18  1 67   66 50 17  1 66       252727.6571  -0.0055  0.050  -0.0056 0.50  
4060: 37  8 30  1 37   36  7 29  1 36       252820.6161  -0.0933  0.050               
4061: 15 13  2  1 15   14 12  3  1 14       252886.2763  -0.0026  0.050  -0.0027 0.50  
4062: 15 13  3  1 15   14 12  2  1 14       252886.2763  -0.0026  0.050  -0.0027 0.50  
4063: 89  5 84  1 89   89  4 85  1 89       252944.0564  -0.0359  0.050  -0.0828 0.50  
4064: 89  6 84  1 89   89  5 85  1 89       252944.0564  -0.1295  0.050  -0.0828 0.50  
4065: 67  7 60  1 67   66  7 59  1 66       253003.9286  -0.0140  0.050               
4066: 67 12 56  1 67   66 12 55  1 66       253280.4148  -0.0022  0.050               
4067: 66 10 56  1 66   65 10 55  1 65       253312.5416  -0.0104  0.050               
4068: 67 12 55  1 67   66 12 54  1 66       253370.7991  -0.0569  0.050               
4069: 77 17 60  1 77   77 16 61  1 77       253518.1394   0.3098  0.050   0.0320 0.50  
4070: 77 17 61  1 77   77 16 62  1 77       253518.1394  -0.2457  0.050   0.0320 0.50  
4071: 67  9 59  1 67   66  9 58  1 66       253704.1887  -0.0214  0.050               
4072: 86 11 75  1 86   85 12 74  1 85       253790.9818   0.0253  0.050               
4073:105 18 87  1105  105 17 88  1105       253869.3453  -0.0012  0.050               
4074: 76 17 59  1 76   76 16 60  1 76       253884.9571  -0.0221  0.050               
4075: 69  6 63  1 69   68  7 62  1 68       253986.5410  -0.0052  0.050               
4076: 75  0 75  1 75   74  0 74  1 74       254005.6901   0.0249  0.050   0.0249 0.40  
4077: 75  0 75  1 75   74  1 74  1 74       254005.6901   0.0249  0.050   0.0249 0.10  
4078: 75  1 75  1 75   74  0 74  1 74       254005.6901   0.0249  0.050   0.0249 0.10  
4079: 75  1 75  1 75   74  1 74  1 74       254005.6901   0.0249  0.050   0.0249 0.40  
4080: 74  1 73  1 74   73  2 72  1 73       254012.6440   0.0108  0.050   0.0108 0.09  
4081: 74  1 73  1 74   73  1 72  1 73       254012.6440   0.0108  0.050   0.0108 0.41  
4082: 74  2 73  1 74   73  1 72  1 73       254012.6440   0.0107  0.050   0.0108 0.09  
4083: 74  2 73  1 74   73  2 72  1 73       254012.6440   0.0108  0.050   0.0108 0.41  
4084: 73  2 71  1 73   72  3 70  1 72       254026.4305  -0.0078  0.050  -0.0092 0.09  
4085: 73  2 71  1 73   72  2 70  1 72       254026.4305  -0.0094  0.050  -0.0092 0.41  
4086: 73  3 71  1 73   72  2 70  1 72       254026.4305  -0.0104  0.050  -0.0092 0.09  
4087: 73  3 71  1 73   72  3 70  1 72       254026.4305  -0.0089  0.050  -0.0092 0.41  
4088: 67 11 57  1 67   66 11 56  1 66       254056.4655   0.0103  0.050               
4089: 72  3 69  1 72   71  4 68  1 71       254060.0019   0.0676  0.050   0.0058 0.14  
4090: 72  3 69  1 72   71  3 68  1 71       254060.0019  -0.0046  0.050   0.0058 0.36  
4091: 72  4 69  1 72   71  4 68  1 71       254060.0019   0.0162  0.050   0.0058 0.36  
4092: 72  4 69  1 72   71  3 68  1 71       254060.0019  -0.0561  0.050   0.0058 0.14  
4093: 28 10 18  1 28   27  9 19  1 27       254070.9857   0.0173  0.050   0.0291 0.50  
4094: 28 10 19  1 28   27  9 18  1 27       254070.9857   0.0408  0.050   0.0291 0.50  
4095: 71  4 67  1 71   70  5 66  1 70       254133.4833  -0.0201  0.050               
4096: 71  5 67  1 71   70  4 66  1 70       254137.3932   0.0050  0.050               
4097: 75 17 59  1 75   75 16 60  1 75       254234.6958  -0.0855  0.050               
4098: 70  5 65  1 70   69  6 64  1 69       254252.2013  -0.0393  0.050               
4099: 70  6 65  1 70   69  6 64  1 69       254288.3646   0.0116  0.050               
4100: 70  5 65  1 70   69  5 64  1 69       254300.8298  -0.0150  0.050               
4101: 70  6 65  1 70   69  5 64  1 69       254336.9733   0.0162  0.050               
4102:108 10 98  1108  108  9 99  1108       254341.8968  -0.0444  0.050               
4103: 68 25 43  1 68   67 25 42  1 67       254407.9918  -0.0046  0.050  -0.0046 0.50  
4104: 68 25 44  1 68   67 25 43  1 67       254407.9918  -0.0046  0.050  -0.0046 0.50  
4105: 68 24 44  1 68   67 24 43  1 67       254412.6755  -0.0245  0.050  -0.0245 0.50  
4106: 68 24 45  1 68   67 24 44  1 67       254412.6755  -0.0245  0.050  -0.0245 0.50  
4107: 68 23 45  1 68   67 23 44  1 67       254431.4782  -0.0043  0.050  -0.0043 0.50  
4108: 68 23 46  1 68   67 23 45  1 67       254431.4782  -0.0043  0.050  -0.0043 0.50  
4109: 68 27 41  1 68   67 27 40  1 67       254434.0918  -0.0074  0.050  -0.0074 0.50  
4110: 68 27 42  1 68   67 27 41  1 67       254434.0918  -0.0074  0.050  -0.0074 0.50  
4111: 68 28 40  1 68   67 28 39  1 67       254462.2814  -0.0091  0.050  -0.0092 0.50  
4112: 68 28 41  1 68   67 28 40  1 67       254462.2814  -0.0091  0.050  -0.0092 0.50  
4113: 68 22 46  1 68   67 22 45  1 67       254466.5206  -0.0159  0.050  -0.0160 0.50  
4114: 68 22 47  1 68   67 22 46  1 67       254466.5206  -0.0159  0.050  -0.0160 0.50  
4115: 67 10 58  1 67   66 10 57  1 66       254497.9534   0.0055  0.050               
4116: 68 29 39  1 68   67 29 38  1 67       254499.3012   0.0987  0.050   0.0988 0.50  
4117: 68 29 40  1 68   67 29 39  1 67       254499.3012   0.0987  0.050   0.0988 0.50  
4118: 68 21 47  1 68   67 21 46  1 67       254520.5941  -0.0295  0.050  -0.0295 0.50  
4119: 68 21 48  1 68   67 21 47  1 67       254520.5941  -0.0295  0.050  -0.0295 0.50  
4120: 68 30 38  1 68   67 30 37  1 67       254544.0091  -0.0053  0.050  -0.0053 0.50  
4121: 68 30 39  1 68   67 30 38  1 67       254544.0091  -0.0053  0.050  -0.0053 0.50  
4122: 69  7 63  1 69   68  7 62  1 68       254545.5967  -0.0015  0.050               
4123: 74 17 58  1 74   74 16 59  1 74       254567.2955  -0.0555  0.050               
4124: 68 31 37  1 68   67 31 36  1 67       254595.9425  -0.0913  0.050  -0.0914 0.50  
4125: 68 31 38  1 68   67 31 37  1 67       254595.9425  -0.0913  0.050  -0.0914 0.50  
4126: 68 20 48  1 68   67 20 47  1 67       254597.2933   0.0214  0.050   0.0214 0.50  
4127: 68 20 49  1 68   67 20 48  1 67       254597.2933   0.0214  0.050   0.0214 0.50  
4128: 68  8 61  1 68   67  8 60  1 67       254676.4521   0.0032  0.050               
4129: 68 19 49  1 68   67 19 48  1 67       254701.0721   0.0061  0.050   0.0062 0.50  
4130: 68 19 50  1 68   67 19 49  1 67       254701.0721   0.0061  0.050   0.0062 0.50  
4131: 69  6 63  1 69   68  6 62  1 68       254716.5247   0.0287  0.050               
4132: 68 33 35  1 68   67 33 34  1 67       254719.3722  -0.0480  0.050  -0.0480 0.50  
4133: 68 33 36  1 68   67 33 35  1 67       254719.3722  -0.0480  0.050  -0.0480 0.50  
4134: 67 11 56  1 67   66 11 55  1 66       254720.8479   0.0183  0.050               
4135: 68 34 34  1 68   67 34 33  1 67       254789.8434  -0.0012  0.050  -0.0012 0.50  
4136: 68 34 35  1 68   67 34 34  1 67       254789.8434  -0.0012  0.050  -0.0012 0.50  
4137: 68 18 50  1 68   67 18 49  1 67       254838.0956   0.0138  0.050   0.0138 0.50  
4138: 68 18 51  1 68   67 18 50  1 67       254838.0956   0.0138  0.050   0.0138 0.50  
4139: 68 35 33  1 68   67 35 32  1 67       254865.4684  -0.0961  0.050  -0.0961 0.50  
4140: 68 35 34  1 68   67 35 33  1 67       254865.4684  -0.0961  0.050  -0.0961 0.50  
4141: 73 17 57  1 73   73 16 58  1 73       254883.6986  -0.0200  0.050               
4142: 68 17 51  1 68   67 17 50  1 67       255016.5203  -0.0457  0.050  -0.0456 0.50  
4143: 68 17 52  1 68   67 17 51  1 67       255016.5203  -0.0454  0.050  -0.0456 0.50  
4144: 24 11 13  1 24   23 10 14  1 23       255067.4102  -0.0799  0.050  -0.0799 0.50  
4145: 24 11 14  1 24   23 10 13  1 23       255067.4102  -0.0798  0.050  -0.0799 0.50  
4146: 68 38 30  1 68   67 38 29  1 67       255121.3025  -0.0624  0.050  -0.0625 0.50  
4147: 68 38 31  1 68   67 38 30  1 67       255121.3025  -0.0624  0.050  -0.0625 0.50  
4148: 72 17 55  1 72   72 16 56  1 72       255184.4269  -0.0122  0.050  -0.0485 0.50  
4149: 72 17 56  1 72   72 16 57  1 72       255184.4269  -0.0848  0.050  -0.0485 0.50  
4150: 68 16 52  1 68   67 16 51  1 67       255248.0291  -0.0206  0.050  -0.0182 0.50  
4151: 68 16 53  1 68   67 16 52  1 67       255248.0291  -0.0157  0.050  -0.0182 0.50  
4152: 69  7 63  1 69   68  6 62  1 68       255275.4694  -0.0787  0.050               
4153: 68 40 28  1 68   67 40 27  1 67       255313.2381   0.0143  0.050   0.0143 0.50  
4154: 68 40 29  1 68   67 40 28  1 67       255313.2381   0.0143  0.050   0.0143 0.50  
4155:104 18 87  1104  104 17 88  1104       255328.5573   0.0292  0.050               
4156: 68 41 27  1 68   67 41 26  1 67       255414.8733  -0.0509  0.050  -0.0509 0.50  
4157: 68 41 28  1 68   67 41 27  1 67       255414.8733  -0.0509  0.050  -0.0509 0.50  
4158: 71 17 54  1 71   71 16 55  1 71       255470.2934   0.0086  0.050  -0.0150 0.50  
4159: 71 17 55  1 71   71 16 56  1 71       255470.2934  -0.0387  0.050  -0.0150 0.50  
4160: 66  8 58  1 66   65  8 57  1 65       255493.7612  -0.0061  0.050               
4161: 68 42 26  1 68   67 42 25  1 67       255520.3096   0.0695  0.050   0.0695 0.50  
4162: 68 42 27  1 68   67 42 26  1 67       255520.3096   0.0695  0.050   0.0695 0.50  
4163: 68 15 53  1 68   67 15 52  1 67       255549.2816  -0.0307  0.050   0.0096 0.50  
4164: 68 15 54  1 68   67 15 53  1 67       255549.2816   0.0498  0.050   0.0096 0.50  
4165: 68 43 25  1 68   67 43 24  1 67       255629.0099  -0.0071  0.050  -0.0072 0.50  
4166: 68 43 26  1 68   67 43 25  1 67       255629.0099  -0.0071  0.050  -0.0072 0.50  
4167: 70 17 53  1 70   70 16 54  1 70       255741.8231   0.0967  0.050   0.0814 0.50  
4168: 70 17 54  1 70   70 16 55  1 70       255741.8231   0.0661  0.050   0.0814 0.50  
4169: 20 12  8  1 20   19 11  9  1 19       255885.4718  -0.0145  0.050  -0.0145 0.50  
4170: 20 12  9  1 20   19 11  8  1 19       255885.4718  -0.0145  0.050  -0.0145 0.50  
4171: 38  8 31  1 38   37  7 30  1 37       255892.4938  -0.0763  0.050               
4172: 68 14 55  1 68   67 14 54  1 67       255945.2450  -0.0512  0.050               
4173: 68 14 54  1 68   67 14 53  1 67       255946.4645   0.0379  0.050               
4174: 69 17 53  1 69   69 16 54  1 69       255999.3906   0.0497  0.050   0.0596 0.50  
4175: 69 17 52  1 69   69 16 53  1 69       255999.3906   0.0694  0.050   0.0596 0.50  
4176: 68  7 61  1 68   67  7 60  1 67       256109.6491  -0.0210  0.050               
4177: 33  9 24  1 33   32  8 25  1 32       256222.2929   0.0176  0.050               
4178: 68 17 51  1 68   68 16 52  1 68       256243.6147   0.0111  0.050   0.0049 0.50  
4179: 68 17 52  1 68   68 16 53  1 68       256243.6147  -0.0013  0.050   0.0049 0.50  
4180: 90  5 85  1 90   90  4 86  1 90       256337.2730   0.0298  0.050  -0.0041 0.50  
4181: 90  6 85  1 90   90  5 86  1 90       256337.2730  -0.0380  0.050  -0.0041 0.50  
4182: 68 13 56  1 68   67 13 55  1 67       256473.5086  -0.0402  0.050               
4183: 67 17 50  1 67   67 16 51  1 67       256475.0641  -0.0230  0.050  -0.0270 0.50  
4184: 67 17 51  1 67   67 16 52  1 67       256475.0641  -0.0310  0.050  -0.0270 0.50  
4185: 68 13 55  1 68   67 13 54  1 67       256486.6618  -0.0135  0.050               
4186: 16 13  3  1 16   15 12  4  1 15       256626.1591   0.0020  0.050   0.0021 0.50  
4187: 16 13  4  1 16   15 12  3  1 15       256626.1591   0.0020  0.050   0.0021 0.50  
4188: 66  9 57  1 66   65  9 56  1 65       256643.2871  -0.0147  0.050               
4189: 66 17 49  1 66   66 16 50  1 66       256694.2270  -0.0390  0.050  -0.0416 0.50  
4190: 66 17 50  1 66   66 16 51  1 66       256694.2270  -0.0440  0.050  -0.0416 0.50  
4191: 87  4 83  1 87   87  3 84  1 87       256899.4809  -0.0246  0.050  -0.0287 0.50  
4192: 87  5 83  1 87   87  4 84  1 87       256899.4809  -0.0327  0.050  -0.0287 0.50  
4193: 65 17 48  1 65   65 16 49  1 65       256901.5998  -0.0159  0.050  -0.0175 0.50  
4194: 65 17 49  1 65   65 16 50  1 65       256901.5998  -0.0190  0.050  -0.0175 0.50  
4195: 84  3 81  1 84   84  2 82  1 84       256954.0422  -0.0390  0.050  -0.0394 0.50  
4196: 84  4 81  1 84   84  3 82  1 84       256954.0422  -0.0398  0.050  -0.0394 0.50  
4197: 63  8 56  1 63   62  7 55  1 62       256978.2952  -0.0002  0.050               
4198: 72  8 64  1 72   71  9 63  1 71       257047.6280   0.0332  0.050               
4199: 64 17 47  1 64   64 16 48  1 64       257097.5638  -0.0309  0.050  -0.0319 0.50  
4200: 64 17 48  1 64   64 16 49  1 64       257097.5638  -0.0328  0.050  -0.0319 0.50  
4201: 62  8 55  1 62   61  7 54  1 61       257119.5300  -0.0846  0.050               
4202: 68 12 57  1 68   67 12 56  1 67       257170.0749   0.0175  0.050               
4203: 64  8 57  1 64   63  7 56  1 63       257226.0319   0.0136  0.050               
4204: 63 17 46  1 63   63 16 47  1 63       257282.6324  -0.0128  0.050  -0.0135 0.50  
4205: 63 17 47  1 63   63 16 48  1 63       257282.6324  -0.0140  0.050  -0.0135 0.50  
4206: 68  9 60  1 68   67  9 59  1 67       257286.6911  -0.0086  0.050               
4207: 68 12 56  1 68   67 12 55  1 67       257292.2110   0.0037  0.050               
4208: 76  0 76  1 76   75  1 75  1 75       257353.4779   0.0019  0.050   0.0019 0.10  
4209: 76  0 76  1 76   75  0 75  1 75       257353.4779   0.0019  0.050   0.0019 0.40  
4210: 76  1 76  1 76   75  1 75  1 75       257353.4779   0.0019  0.050   0.0019 0.40  
4211: 76  1 76  1 76   75  0 75  1 75       257353.4779   0.0019  0.050   0.0019 0.10  
4212: 75  1 74  1 75   74  2 73  1 74       257360.2898  -0.0014  0.050  -0.0015 0.09  
4213: 75  1 74  1 75   74  1 73  1 74       257360.2898  -0.0014  0.050  -0.0015 0.41  
4214: 75  2 74  1 75   74  2 73  1 74       257360.2898  -0.0014  0.050  -0.0015 0.41  
4215: 75  2 74  1 75   74  1 73  1 74       257360.2898  -0.0014  0.050  -0.0015 0.09  
4216: 74  2 72  1 74   73  3 71  1 73       257373.5137  -0.0156  0.050  -0.0166 0.09  
4217: 74  2 72  1 74   73  2 71  1 73       257373.5137  -0.0167  0.050  -0.0166 0.41  
4218: 74  3 72  1 74   73  3 71  1 73       257373.5137  -0.0164  0.050  -0.0166 0.41  
4219: 74  3 72  1 74   73  2 71  1 73       257373.5137  -0.0175  0.050  -0.0166 0.09  
4220: 73  3 70  1 73   72  4 69  1 72       257405.5742   0.0297  0.050  -0.0142 0.14  
4221: 73  3 70  1 73   72  3 69  1 72       257405.5742  -0.0216  0.050  -0.0142 0.36  
4222: 73  4 70  1 73   72  4 69  1 72       257405.5742  -0.0067  0.050  -0.0142 0.36  
4223: 73  4 70  1 73   72  3 69  1 72       257405.5742  -0.0581  0.050  -0.0142 0.14  
4224: 62 17 45  1 62   62 16 46  1 62       257457.1905  -0.0040  0.050  -0.0044 0.50  
4225: 62 17 46  1 62   62 16 47  1 62       257457.1905  -0.0047  0.050  -0.0044 0.50  
4226: 72  4 68  1 72   71  5 67  1 71       257476.0034  -0.0916  0.050               
4227: 72  4 68  1 72   71  4 67  1 71       257477.4958  -0.2324  0.050  -0.0075 0.50  
4228: 72  5 68  1 72   71  5 67  1 71       257477.4958   0.2175  0.050  -0.0075 0.50  
4229: 72  5 68  1 72   71  4 67  1 71       257479.0085   0.0970  0.050               
4230: 41  7 34  1 41   40  6 35  1 40       257595.0856  -0.0332  0.050               
4231: 61 17 44  1 61   61 16 45  1 61       257621.6500  -0.0052  0.050  -0.0055 0.50  
4232: 61 17 45  1 61   61 16 46  1 61       257621.6500  -0.0056  0.050  -0.0055 0.50  
4233: 71  6 66  1 71   70  6 65  1 70       257623.7253  -0.0004  0.050               
4234: 71  5 66  1 71   70  5 65  1 70       257632.9667  -0.0902  0.050               
4235: 61  8 54  1 61   60  7 53  1 60       257636.0204  -0.0670  0.050               
4236: 67 10 57  1 67   66 10 56  1 66       257641.1733  -0.0097  0.050               
4237: 71  6 66  1 71   70  5 65  1 70       257659.8530   0.0149  0.050               
4238: 29 10 20  1 29   28  9 19  1 28       257749.0619  -0.0436  0.050               
4239: 60 17 43  1 60   60 16 44  1 60       257776.4148  -0.0116  0.050  -0.0118 0.50  
4240: 60 17 44  1 60   60 16 45  1 60       257776.4148  -0.0119  0.050  -0.0118 0.50  
4241: 65  8 58  1 65   64  7 57  1 64       257861.5673   0.0599  0.050               
4242: 70  7 64  1 70   69  7 63  1 69       257877.4100  -0.0201  0.050               
4243: 59 17 42  1 59   59 16 43  1 59       257921.8502  -0.0444  0.050  -0.0445 0.50  
4244: 59 17 43  1 59   59 16 44  1 59       257921.8502  -0.0445  0.050  -0.0445 0.50  
4245: 68 11 58  1 68   67 11 57  1 67       257950.6623   0.0007  0.050               
4246: 70  6 64  1 70   69  6 63  1 69       258009.5890  -0.0143  0.050               
4247: 58 17 41  1 58   58 16 42  1 58       258058.3891  -0.0448  0.050  -0.0448 0.50  
4248: 58 17 42  1 58   58 16 43  1 58       258058.3891  -0.0448  0.050  -0.0448 0.50  
4249: 69  8 62  1 69   68  8 61  1 68       258062.1253  -0.0057  0.050               
4250: 69 25 44  1 69   68 25 43  1 68       258145.8017  -0.0083  0.050  -0.0084 0.50  
4251: 69 25 45  1 69   68 25 44  1 68       258145.8017  -0.0083  0.050  -0.0084 0.50  
4252: 69 26 43  1 69   68 26 42  1 68       258151.4268  -0.0027  0.050  -0.0028 0.50  
4253: 69 26 44  1 69   68 26 43  1 68       258151.4268  -0.0027  0.050  -0.0028 0.50  
4254: 69 24 45  1 69   68 24 44  1 68       258152.9814   0.0087  0.050   0.0088 0.50  
4255: 69 24 46  1 69   68 24 45  1 68       258152.9814   0.0087  0.050   0.0088 0.50  
4256: 69 27 42  1 69   68 27 41  1 68       258168.2937  -0.0366  0.050  -0.0366 0.50  
4257: 69 27 43  1 69   68 27 42  1 68       258168.2937  -0.0366  0.050  -0.0366 0.50  
4258: 69 23 46  1 69   68 23 45  1 68       258174.7517  -0.0117  0.050  -0.0117 0.50  
4259: 69 23 47  1 69   68 23 46  1 68       258174.7517  -0.0117  0.050  -0.0117 0.50  
4260: 57 17 40  1 57   57 16 41  1 57       258186.3662  -0.0406  0.050  -0.0407 0.50  
4261: 57 17 41  1 57   57 16 42  1 57       258186.3662  -0.0406  0.050  -0.0407 0.50  
4262: 69 28 41  1 69   68 28 40  1 68       258195.2637  -0.0151  0.050  -0.0151 0.50  
4263: 69 28 42  1 69   68 28 41  1 68       258195.2637  -0.0151  0.050  -0.0151 0.50  
4264: 69 22 47  1 69   68 22 46  1 68       258213.4643  -0.0149  0.050  -0.0149 0.50  
4265: 69 22 48  1 69   68 22 47  1 68       258213.4643  -0.0149  0.050  -0.0149 0.50  
4266: 69 29 40  1 69   68 29 39  1 68       258231.2113  -0.0407  0.050  -0.0407 0.50  
4267: 69 29 41  1 69   68 29 40  1 68       258231.2113  -0.0407  0.050  -0.0407 0.50  
4268: 69 21 48  1 69   68 21 47  1 68       258272.0070  -0.0082  0.050  -0.0082 0.50  
4269: 69 21 49  1 69   68 21 48  1 68       258272.0070  -0.0082  0.050  -0.0082 0.50  
4270: 69 30 39  1 69   68 30 38  1 68       258275.4627   0.0695  0.050   0.0696 0.50  
4271: 69 30 40  1 69   68 30 39  1 68       258275.4627   0.0695  0.050   0.0696 0.50  
4272: 68 10 59  1 68   67 10 58  1 67       258292.2290  -0.0258  0.050               
4273: 56 17 39  1 56   56 16 40  1 56       258306.1576  -0.0074  0.050  -0.0075 0.50  
4274: 56 17 40  1 56   56 16 41  1 56       258306.1576  -0.0074  0.050  -0.0075 0.50  
4275: 69 31 38  1 69   68 31 37  1 68       258326.9698  -0.0095  0.050  -0.0096 0.50  
4276: 69 31 39  1 69   68 31 38  1 68       258326.9698  -0.0095  0.050  -0.0096 0.50  
4277: 69 20 49  1 69   68 20 48  1 68       258354.0364  -0.0390  0.050  -0.0390 0.50  
4278: 69 20 50  1 69   68 20 49  1 68       258354.0364  -0.0390  0.050  -0.0390 0.50  
4279: 69 32 37  1 69   68 32 36  1 68       258385.4103   0.0147  0.050   0.0147 0.50  
4280: 69 32 38  1 69   68 32 37  1 68       258385.4103   0.0147  0.050   0.0147 0.50  
4281: 55 17 38  1 55   55 16 39  1 55       258418.0383  -0.0112  0.050  -0.0113 0.50  
4282: 55 17 39  1 55   55 16 40  1 55       258418.0383  -0.0112  0.050  -0.0113 0.50  
4283: 70  7 64  1 70   69  6 63  1 69       258436.5156   0.0333  0.050               
4284: 69 19 50  1 69   68 19 49  1 68       258464.4569  -0.0228  0.050  -0.0228 0.50  
4285: 69 19 51  1 69   68 19 50  1 68       258464.4569  -0.0228  0.050  -0.0228 0.50  
4286: 60  8 53  1 60   59  7 52  1 59       258498.4305   0.0682  0.050               
4287: 54 17 37  1 54   54 16 38  1 54       258522.4101   0.0184  0.050   0.0185 0.50  
4288: 54 17 38  1 54   54 16 39  1 54       258522.4101   0.0184  0.050   0.0185 0.50  
4289: 69 18 51  1 69   68 18 50  1 68       258609.6536   0.0244  0.050   0.0245 0.50  
4290: 69 18 52  1 69   68 18 51  1 68       258609.6536   0.0245  0.050   0.0245 0.50  
4291: 53 17 36  1 53   53 16 37  1 53       258619.5122  -0.0004  0.050  -0.0004 0.50  
4292: 53 17 37  1 53   53 16 38  1 53       258619.5122  -0.0004  0.050  -0.0004 0.50  
4293: 69 36 33  1 69   68 36 32  1 68       258677.8094  -0.0139  0.050  -0.0139 0.50  
4294: 69 36 34  1 69   68 36 33  1 68       258677.8094  -0.0139  0.050  -0.0139 0.50  
4295: 52 17 35  1 52   52 16 36  1 52       258709.6920  -0.0330  0.050  -0.0330 0.50  
4296: 52 17 36  1 52   52 16 37  1 52       258709.6920  -0.0330  0.050  -0.0330 0.50  
4297: 69 37 32  1 69   68 37 31  1 68       258763.7211  -0.0277  0.050  -0.0278 0.50  
4298: 69 37 33  1 69   68 37 32  1 68       258763.7211  -0.0277  0.050  -0.0278 0.50  
4299: 67  8 59  1 67   66  8 58  1 66       258783.4414  -0.0078  0.050               
4300: 25 11 14  1 25   24 10 15  1 24       258785.4202   0.0383  0.050   0.0384 0.50  
4301: 25 11 15  1 25   24 10 14  1 24       258785.4202   0.0383  0.050   0.0384 0.50  
4302: 51 17 34  1 51   51 16 35  1 51       258793.3107  -0.0216  0.050  -0.0216 0.50  
4303: 51 17 35  1 51   51 16 36  1 51       258793.3107  -0.0216  0.050  -0.0216 0.50  
4304: 69 17 52  1 69   68 17 51  1 68       258798.2359   0.0026  0.050   0.0024 0.50  
4305: 69 17 52  1 69   68 17 52  1 68       258798.2359   0.0020  0.050   0.0024 0.50  
4306: 68 11 57  1 68   67 11 56  1 67       258802.9985  -0.0044  0.050               
4307: 39  8 32  1 39   38  7 31  1 38       258832.5948   0.0278  0.050               
4308: 69 38 31  1 69   68 38 30  1 68       258854.2234   0.0176  0.050   0.0177 0.50  
4309: 69 38 32  1 69   68 38 31  1 68       258854.2234   0.0176  0.050   0.0177 0.50  
4310: 50 17 33  1 50   50 16 34  1 50       258870.6211  -0.0084  0.050  -0.0085 0.50  
4311: 50 17 34  1 50   50 16 35  1 50       258870.6211  -0.0084  0.050  -0.0085 0.50  
4312: 49 17 32  1 49   49 16 33  1 49       258941.8624  -0.0416  0.050  -0.0416 0.50  
4313: 49 17 33  1 49   49 16 34  1 49       258941.8624  -0.0416  0.050  -0.0416 0.50  
4314: 69 39 30  1 69   68 39 29  1 68       258948.9577   0.0041  0.050   0.0042 0.50  
4315: 69 39 31  1 69   68 39 30  1 68       258948.9577   0.0041  0.050   0.0042 0.50  
4316: 48 17 31  1 48   48 16 32  1 48       259007.4160  -0.0185  0.050  -0.0185 0.50  
4317: 48 17 32  1 48   48 16 33  1 48       259007.4160  -0.0185  0.050  -0.0185 0.50  
4318: 69 16 53  1 69   68 16 52  1 68       259042.4969  -0.0187  0.050  -0.0150 0.50  
4319: 69 16 54  1 69   68 16 53  1 68       259042.4969  -0.0111  0.050  -0.0150 0.50  
4320: 47 17 30  1 47   47 16 31  1 47       259067.4795  -0.0135  0.050  -0.0135 0.50  
4321: 47 17 31  1 47   47 16 32  1 47       259067.4795  -0.0135  0.050  -0.0135 0.50  
4322: 46 17 29  1 46   46 16 30  1 46       259122.3247  -0.0187  0.050  -0.0187 0.50  
4323: 46 17 30  1 46   46 16 31  1 46       259122.3247  -0.0187  0.050  -0.0187 0.50  
4324: 45 17 28  1 45   45 16 29  1 45       259172.2208  -0.0224  0.050  -0.0225 0.50  
4325: 45 17 29  1 45   45 16 30  1 45       259172.2208  -0.0224  0.050  -0.0225 0.50  
4326: 44 17 27  1 44   44 16 28  1 44       259217.4322  -0.0103  0.050  -0.0103 0.50  
4327: 44 17 28  1 44   44 16 29  1 44       259217.4322  -0.0103  0.050  -0.0103 0.50  
4328: 69  7 62  1 69   68  7 61  1 68       259238.5451  -0.0041  0.050               
4329: 43 17 26  1 43   43 16 27  1 43       259258.1841  -0.0010  0.050  -0.0010 0.50  
4330: 43 17 27  1 43   43 16 28  1 43       259258.1841  -0.0010  0.050  -0.0010 0.50  
4331: 42 17 25  1 42   42 16 26  1 42       259294.6654  -0.0426  0.050  -0.0426 0.50  
4332: 42 17 26  1 42   42 16 27  1 42       259294.6654  -0.0426  0.050  -0.0426 0.50  
4333: 41 17 24  1 41   41 16 25  1 41       259327.2154  -0.0264  0.050  -0.0265 0.50  
4334: 41 17 25  1 41   41 16 26  1 41       259327.2154  -0.0264  0.050  -0.0265 0.50  
4335: 40 17 23  1 40   40 16 24  1 40       259356.0342   0.0228  0.050   0.0228 0.50  
4336: 40 17 24  1 40   40 16 25  1 40       259356.0342   0.0228  0.050   0.0228 0.50  
4337: 69 15 54  1 69   68 15 53  1 68       259360.3026  -0.0634  0.050  -0.0030 0.50  
4338: 69 15 55  1 69   68 15 54  1 68       259360.3026   0.0574  0.050  -0.0030 0.50  
4339: 39 17 22  1 39   39 16 23  1 39       259381.2124  -0.0225  0.050  -0.0226 0.50  
4340: 39 17 23  1 39   39 16 24  1 39       259381.2124  -0.0225  0.050  -0.0226 0.50  
4341: 38 17 21  1 38   38 16 22  1 38       259403.1151  -0.0099  0.050  -0.0100 0.50  
4342: 38 17 22  1 38   38 16 23  1 38       259403.1151  -0.0099  0.050  -0.0100 0.50  
4343: 17 17  0  1 17   17 16  1  1 17       259409.9929   0.0654  0.050   0.0654 0.50  
4344: 17 17  1  1 17   17 16  2  1 17       259409.9929   0.0654  0.050   0.0654 0.50  
4345: 37 17 20  1 37   37 16 21  1 37       259421.8855  -0.0027  0.050  -0.0027 0.50  
4346: 37 17 21  1 37   37 16 22  1 37       259421.8855  -0.0027  0.050  -0.0027 0.50  
4347: 19 17  2  1 19   19 16  3  1 19       259427.4248   0.0174  0.050   0.0174 0.50  
4348: 19 17  3  1 19   19 16  4  1 19       259427.4248   0.0174  0.050   0.0174 0.50  
4349: 36 17 19  1 36   36 16 20  1 36       259437.6850  -0.0405  0.050  -0.0406 0.50  
4350: 36 17 20  1 36   36 16 21  1 36       259437.6850  -0.0405  0.050  -0.0406 0.50  
4351: 35 17 18  1 35   35 16 19  1 35       259450.8895   0.0573  0.050   0.0574 0.50  
4352: 35 17 19  1 35   35 16 20  1 35       259450.8895   0.0573  0.050   0.0574 0.50  
4353: 23 17  6  1 23   23 16  7  1 23       259458.8101   0.0934  0.050   0.0935 0.50  
4354: 23 17  7  1 23   23 16  8  1 23       259458.8101   0.0934  0.050   0.0935 0.50  
4355: 34 17 17  1 34   34 16 18  1 34       259461.4101   0.0124  0.050   0.0125 0.50  
4356: 34 17 18  1 34   34 16 19  1 34       259461.4101   0.0124  0.050   0.0125 0.50  
4357: 24 17  7  1 24   24 16  8  1 24       259465.1288  -0.0024  0.050  -0.0024 0.50  
4358: 24 17  8  1 24   24 16  9  1 24       259465.1288  -0.0024  0.050  -0.0024 0.50  
4359: 33 17 16  1 33   33 16 17  1 33       259469.5967  -0.0094  0.050  -0.0095 0.50  
4360: 33 17 17  1 33   33 16 18  1 33       259469.5967  -0.0094  0.050  -0.0095 0.50  
4361: 26 17  9  1 26   26 16 10  1 26       259475.5786   0.1772  0.050   0.0423 0.21  
4362: 26 17 10  1 26   26 16 11  1 26       259475.5786   0.1772  0.050   0.0423 0.21  
4363: 32 17 15  1 32   32 16 16  1 32       259475.5786  -0.0577  0.050   0.0423 0.29  
4364: 32 17 16  1 32   32 16 17  1 32       259475.5786  -0.0577  0.050   0.0423 0.29  
4365: 31 17 14  1 31   31 16 15  1 31       259479.5681  -0.0933  0.050  -0.0934 0.50  
4366: 31 17 15  1 31   31 16 16  1 31       259479.5681  -0.0933  0.050  -0.0934 0.50  
4367: 30 17 13  1 30   30 16 14  1 30       259481.8138  -0.0355  0.050  -0.0355 0.50  
4368: 30 17 14  1 30   30 16 15  1 30       259481.8138  -0.0355  0.050  -0.0355 0.50  
4369: 21 12  9  1 21   20 11 10  1 20       259619.6659  -0.0010  0.050  -0.0011 0.50  
4370: 21 12 10  1 21   20 11  9  1 20       259619.6659  -0.0010  0.050  -0.0011 0.50  
4371: 34  9 26  1 34   33  8 25  1 33       259771.5567  -0.0541  0.050               
4372: 69 14 56  1 69   68 14 55  1 68       259778.2844  -0.0118  0.050               
4373: 69 14 55  1 69   68 14 54  1 68       259779.9069  -0.0266  0.050               
4374: 82  2 80  1 82   82  1 81  1 82       259894.6412  -0.0093  0.050  -0.0094 0.50  
4375: 82  3 80  1 82   82  2 81  1 82       259894.6412  -0.0094  0.050  -0.0094 0.50  
4376: 69 49 20  1 69   68 49 19  1 68       260093.5738  -0.0224  0.050  -0.0225 0.50  
4377: 69 49 21  1 69   68 49 20  1 68       260093.5738  -0.0224  0.050  -0.0225 0.50  
4378: 69 50 19  1 69   68 50 18  1 68       260224.7714  -0.0739  0.050  -0.0739 0.50  
4379: 69 50 20  1 69   68 50 19  1 68       260224.7714  -0.0739  0.050  -0.0739 0.50  
4380: 67  8 60  1 67   66  7 59  1 66       260226.7420  -0.0270  0.050               
4381: 88  4 84  1 88   88  4 85  1 88       260269.2113   0.0678  0.050   0.0648 0.04  
4382: 88  4 84  1 88   88  3 85  1 88       260269.2113   0.0676  0.050   0.0648 0.47  
4383: 88  5 84  1 88   88  3 85  1 88       260269.2113   0.0616  0.050   0.0648 0.04  
4384: 88  5 84  1 88   88  4 85  1 88       260269.2113   0.0618  0.050   0.0648 0.47  
4385: 69 13 57  1 69   68 13 56  1 68       260335.7512   0.0215  0.050               
4386: 69 13 56  1 69   68 13 55  1 68       260354.0424  -0.0206  0.050               
4387: 17 13  4  1 17   16 12  5  1 16       260365.9114  -0.0395  0.050  -0.0396 0.50  
4388: 17 13  5  1 17   16 12  4  1 16       260365.9114  -0.0395  0.050  -0.0396 0.50  
4389: 77  0 77  1 77   76  1 76  1 76       260700.6297  -0.0104  0.050  -0.0104 0.10  
4390: 77  0 77  1 77   76  0 76  1 76       260700.6297  -0.0104  0.050  -0.0104 0.40  
4391: 77  1 77  1 77   76  1 76  1 76       260700.6297  -0.0104  0.050  -0.0104 0.40  
4392: 77  1 77  1 77   76  0 76  1 76       260700.6297  -0.0104  0.050  -0.0104 0.10  
4393: 76  1 75  1 76   75  2 74  1 75       260707.2362  -0.0715  0.050   0.0137 0.08  
4394: 76  1 75  1 76   75  1 74  1 75       260707.2362  -0.0715  0.050   0.0137 0.34  
4395: 76  2 75  1 76   75  2 74  1 75       260707.2362  -0.0715  0.050   0.0137 0.34  
4396: 76  2 75  1 76   75  1 74  1 75       260707.2362  -0.0715  0.050   0.0137 0.08  
4397: 67  9 58  1 67   66  9 57  1 66       260707.2362   0.4255  0.050   0.0137 0.17  
4398: 75  2 73  1 75   74  3 72  1 74       260719.9951  -0.0056  0.050  -0.0062 0.09  
4399: 75  2 73  1 75   74  2 72  1 74       260719.9951  -0.0063  0.050  -0.0062 0.41  
4400: 75  3 73  1 75   74  3 72  1 74       260719.9951  -0.0061  0.050  -0.0062 0.41  
4401: 75  3 73  1 75   74  2 72  1 74       260719.9951  -0.0068  0.050  -0.0062 0.09  
4402: 74  3 71  1 74   73  4 70  1 73       260750.6161   0.0161  0.050  -0.0208 0.11  
4403: 74  3 71  1 74   73  3 70  1 73       260750.6161  -0.0203  0.050  -0.0208 0.30  
4404: 74  4 71  1 74   73  4 70  1 73       260750.6161  -0.0097  0.050  -0.0208 0.30  
4405: 74  4 71  1 74   73  3 70  1 73       260750.6161  -0.0463  0.050  -0.0208 0.30  
4406: 39  8 31  1 39   38  7 32  1 38       260766.2138  -0.0284  0.050               
4407: 73  4 69  1 73   72  4 68  1 72       260819.2117  -0.1616  0.050   0.0018 0.50  
4408: 73  5 69  1 73   72  5 68  1 72       260819.2117   0.1653  0.050   0.0018 0.50  
4409: 69  9 61  1 69   68  9 60  1 68       260839.5884  -0.0155  0.050               
4410: 71  6 65  1 71   70  7 64  1 70       260882.2273  -0.0166  0.050               
4411: 72  6 67  1 72   71  6 66  1 71       260958.8911  -0.0423  0.050               
4412: 72  5 67  1 72   71  5 66  1 71       260965.8514  -0.0371  0.050               
4413: 72  6 67  1 72   71  5 66  1 71       260985.7334   0.0188  0.050               
4414: 69 12 58  1 69   68 12 57  1 68       261063.6052  -0.0167  0.050               
4415: 58  8 51  1 58   57  7 50  1 57       261074.2863   0.0210  0.050               
4416: 97 18 80  1 97   97 17 81  1 97       261100.8758  -0.0498  0.050               
4417: 71  7 65  1 71   70  7 64  1 70       261207.2871   0.0056  0.050               
4418: 69 12 57  1 69   68 12 56  1 68       261227.4023   0.0340  0.050               
4419: 71  6 65  1 71   70  6 64  1 70       261309.0791  -0.0436  0.050               
4420: 30 10 20  1 30   29  9 21  1 29       261418.7121  -0.0689  0.050  -0.0258 0.50  
4421: 30 10 21  1 30   29  9 20  1 29       261418.7121   0.0173  0.050  -0.0258 0.50  
4422: 70  8 63  1 70   69  8 62  1 69       261434.1318  -0.0098  0.050               
4423: 40  8 33  1 40   39  7 32  1 39       261611.9842  -0.0384  0.050               
4424: 71  7 65  1 71   70  6 64  1 70       261634.1335  -0.0267  0.050               
4425: 96 18 78  1 96   96 17 79  1 96       261763.0108  -0.0600  0.050               
4426: 69 11 59  1 69   68 11 58  1 68       261839.6669  -0.0299  0.050               
4427: 70 25 45  1 70   69 25 44  1 69       261883.4431   0.0231  0.050   0.0231 0.50  
4428: 70 25 46  1 70   69 25 45  1 69       261883.4431   0.0231  0.050   0.0231 0.50  
4429: 70 26 44  1 70   69 26 43  1 69       261886.9260  -0.0315  0.050  -0.0315 0.50  
4430: 70 26 45  1 70   69 26 44  1 69       261886.9260  -0.0315  0.050  -0.0315 0.50  
4431: 68  8 61  1 68   67  7 60  1 67       261899.2226  -0.0527  0.050               
4432: 70 27 43  1 70   69 27 42  1 69       261902.1519  -0.0362  0.050  -0.0363 0.50  
4433: 70 27 44  1 70   69 27 43  1 69       261902.1519  -0.0362  0.050  -0.0363 0.50  
4434: 71  7 64  1 71   70  8 63  1 70       261911.3214   0.0271  0.050               
4435: 70 23 47  1 70   69 23 46  1 69       261918.0655   0.0020  0.050   0.0020 0.50  
4436: 70 23 48  1 70   69 23 47  1 69       261918.0655   0.0020  0.050   0.0020 0.50  
4437: 70 22 48  1 70   69 22 47  1 69       261960.5791  -0.0013  0.050  -0.0014 0.50  
4438: 70 22 49  1 70   69 22 48  1 69       261960.5791  -0.0013  0.050  -0.0014 0.50  
4439: 70 29 41  1 70   69 29 40  1 69       261962.8111   0.0152  0.050   0.0152 0.50  
4440: 70 29 42  1 70   69 29 41  1 69       261962.8111   0.0152  0.050   0.0152 0.50  
4441: 68  8 60  1 68   67  8 59  1 67       261990.3193   0.0585  0.050               
4442: 68 10 58  1 68   67 10 57  1 67       261992.7464  -0.0382  0.050               
4443: 70 30 40  1 70   69 30 39  1 69       262006.1806  -0.0298  0.050  -0.0299 0.50  
4444: 70 30 41  1 70   69 30 40  1 69       262006.1806  -0.0298  0.050  -0.0299 0.50  
4445: 70 21 49  1 70   69 21 48  1 69       262023.6595  -0.0707  0.050  -0.0708 0.50  
4446: 70 21 50  1 70   69 21 49  1 69       262023.6595  -0.0707  0.050  -0.0708 0.50  
4447: 95  6 89  1 95   95  5 90  1 95       262048.4859   0.1283  0.050  -0.0006 0.50  
4448: 95  7 89  1 95   95  6 90  1 95       262048.4859  -0.1296  0.050  -0.0006 0.50  
4449: 70 31 39  1 70   69 31 38  1 69       262057.3053  -0.0081  0.050  -0.0081 0.50  
4450: 70 31 40  1 70   69 31 39  1 69       262057.3053  -0.0081  0.050  -0.0081 0.50  
4451: 69 10 60  1 69   68 10 59  1 68       262062.9882  -0.0686  0.050               
4452: 70 32 38  1 70   69 32 37  1 69       262115.4497  -0.0137  0.050  -0.0137 0.50  
4453: 70 32 39  1 70   69 32 38  1 69       262115.4497  -0.0137  0.050  -0.0137 0.50  
4454: 70 33 37  1 70   69 33 36  1 69       262180.1039  -0.0071  0.050  -0.0072 0.50  
4455: 70 33 38  1 70   69 33 37  1 69       262180.1039  -0.0071  0.050  -0.0072 0.50  
4456: 70 19 51  1 70   69 19 50  1 69       262228.6449  -0.0105  0.050  -0.0105 0.50  
4457: 70 19 52  1 70   69 19 51  1 69       262228.6449  -0.0105  0.050  -0.0105 0.50  
4458: 70 35 35  1 70   69 35 34  1 69       262327.0801   0.0147  0.050   0.0148 0.50  
4459: 70 35 36  1 70   69 35 35  1 69       262327.0801   0.0147  0.050   0.0148 0.50  
4460: 70 18 52  1 70   69 18 51  1 69       262382.2267  -0.0115  0.050  -0.0115 0.50  
4461: 70 18 53  1 70   69 18 52  1 69       262382.2267  -0.0115  0.050  -0.0115 0.50  
4462: 70  7 63  1 70   69  7 62  1 69       262391.3151  -0.0328  0.050               
4463: 70 36 34  1 70   69 36 33  1 69       262408.5891  -0.0109  0.050  -0.0110 0.50  
4464: 70 36 35  1 70   69 36 34  1 69       262408.5891  -0.0109  0.050  -0.0110 0.50  
4465: 95 18 77  1 95   95 17 78  1 95       262442.7516  -0.0295  0.050               
4466: 70 37 33  1 70   69 37 32  1 69       262495.0719   0.0023  0.050   0.0024 0.50  
4467: 70 37 34  1 70   69 37 33  1 69       262495.0719   0.0023  0.050   0.0024 0.50  
4468: 26 11 15  1 26   25 10 16  1 25       262499.3308  -0.0672  0.050  -0.0672 0.50  
4469: 26 11 16  1 26   25 10 15  1 25       262499.3308  -0.0671  0.050  -0.0672 0.50  
4470: 70 17 53  1 70   69 17 52  1 69       262581.3384  -0.0089  0.050  -0.0086 0.50  
4471: 70 17 54  1 70   69 17 53  1 69       262581.3384  -0.0083  0.050  -0.0086 0.50  
4472: 57  8 50  1 57   56  7 49  1 56       262668.5319   0.0048  0.050               
4473: 70 39 31  1 70   69 39 30  1 69       262681.6477  -0.0741  0.050  -0.0742 0.50  
4474: 70 39 32  1 70   69 39 31  1 69       262681.6477  -0.0741  0.050  -0.0742 0.50  
4475: 70 16 54  1 70   69 16 53  1 69       262838.9355  -0.0066  0.050  -0.0008 0.50  
4476: 70 16 55  1 70   69 16 54  1 69       262838.9355   0.0049  0.050  -0.0008 0.50  
4477: 70 41 29  1 70   69 41 28  1 69       262885.1280   0.0081  0.050   0.0081 0.50  
4478: 70 41 30  1 70   69 41 29  1 69       262885.1280   0.0081  0.050   0.0081 0.50  
4479: 69 11 58  1 69   68 11 57  1 68       262922.5723  -0.0034  0.050               
4480: 70 15 55  1 70   69 15 54  1 69       263173.9891  -0.1199  0.050  -0.0300 0.50  
4481: 70 15 56  1 70   69 15 55  1 69       263173.9891   0.0600  0.050  -0.0300 0.50  
4482: 42  7 35  1 42   41  6 36  1 41       263192.2650   0.0133  0.050               
4483: 35  9 27  1 35   34  8 26  1 34       263309.9914  -0.0681  0.050               
4484: 70 45 25  1 70   69 45 24  1 69       263336.1877  -0.0700  0.050  -0.0700 0.50  
4485: 70 45 26  1 70   69 45 25  1 69       263336.1877  -0.0700  0.050  -0.0700 0.50  
4486: 35  9 26  1 35   34  8 27  1 34       263340.4089  -0.0095  0.050               
4487: 22 12 10  1 22   21 11 11  1 21       263352.3700   0.0052  0.050   0.0052 0.50  
4488: 22 12 11  1 22   21 11 10  1 21       263352.3700   0.0052  0.050   0.0052 0.50  
4489: 70 47 23  1 70   69 47 22  1 69       263581.6567   0.0056  0.050   0.0056 0.50  
4490: 70 47 24  1 70   69 47 23  1 69       263581.6567   0.0056  0.050   0.0056 0.50  
4491: 70 14 57  1 70   69 14 56  1 69       263615.0024   0.0403  0.050               
4492: 70 14 56  1 70   69 14 55  1 69       263617.3369   0.0195  0.050               
4493: 89  4 85  1 89   89  3 86  1 89       263636.4050  -0.0591  0.050  -0.0612 0.50  
4494: 89  5 85  1 89   89  4 86  1 89       263636.4050  -0.0633  0.050  -0.0612 0.50  
4495: 86  3 83  1 86   86  2 84  1 86       263667.2113  -0.0965  0.050  -0.0968 0.50  
4496: 86  4 83  1 86   86  3 84  1 86       263667.2113  -0.0969  0.050  -0.0968 0.50  
4497: 93 18 76  1 93   93 17 77  1 93       263726.4170   0.0557  0.050               
4498: 99  7 92  1 99   99  7 93  1 99       263826.3942   0.0162  0.050  -0.0573 0.06  
4499: 99  7 92  1 99   99  6 93  1 99       263826.3942  -0.0622  0.050  -0.0573 0.94  
4500: 99  8 92  1 99   99  6 93  1 99       263827.6758  -0.0584  0.050   0.0151 0.06  
4501: 99  8 92  1 99   99  7 93  1 99       263827.6758   0.0200  0.050   0.0151 0.94  
4502: 69  8 62  1 69   68  7 61  1 68       263851.7771   0.0408  0.050               
4503: 78  0 78  1 78   77  1 77  1 77       264047.1125  -0.0365  0.050  -0.0366 0.10  
4504: 78  0 78  1 78   77  0 77  1 77       264047.1125  -0.0365  0.050  -0.0366 0.40  
4505: 78  1 78  1 78   77  1 77  1 77       264047.1125  -0.0365  0.050  -0.0366 0.40  
4506: 78  1 78  1 78   77  0 77  1 77       264047.1125  -0.0365  0.050  -0.0366 0.10  
4507: 77  1 76  1 77   76  2 75  1 76       264053.6612  -0.0128  0.050  -0.0128 0.09  
4508: 77  1 76  1 77   76  1 75  1 76       264053.6612  -0.0128  0.050  -0.0128 0.41  
4509: 77  2 76  1 77   76  2 75  1 76       264053.6612  -0.0128  0.050  -0.0128 0.41  
4510: 77  2 76  1 77   76  1 75  1 76       264053.6612  -0.0128  0.050  -0.0128 0.09  
4511: 76  2 74  1 76   75  3 73  1 75       264065.8549   0.0124  0.050   0.0120 0.09  
4512: 76  2 74  1 76   75  2 73  1 75       264065.8549   0.0118  0.050   0.0120 0.41  
4513: 76  3 74  1 76   75  3 73  1 75       264065.8549   0.0120  0.050   0.0120 0.41  
4514: 76  3 74  1 76   75  2 73  1 75       264065.8549   0.0115  0.050   0.0120 0.09  
4515: 75  3 72  1 75   74  4 71  1 74       264095.0580  -0.0294  0.050  -0.0516 0.14  
4516: 75  3 72  1 75   74  3 71  1 74       264095.0580  -0.0553  0.050  -0.0516 0.36  
4517: 75  4 72  1 75   74  4 71  1 74       264095.0580  -0.0478  0.050  -0.0516 0.36  
4518: 75  4 72  1 75   74  3 71  1 74       264095.0580  -0.0737  0.050  -0.0516 0.14  
4519: 18 13  5  1 18   17 12  6  1 17       264105.4954  -0.0179  0.050  -0.0179 0.50  
4520: 18 13  6  1 18   17 12  5  1 17       264105.4954  -0.0179  0.050  -0.0179 0.50  
4521: 74  4 70  1 74   73  4 69  1 73       264160.5492  -0.1042  0.050   0.0144 0.50  
4522: 74  5 70  1 74   73  5 69  1 73       264160.5492   0.1330  0.050   0.0144 0.50  
4523: 41  8 34  1 41   40  7 33  1 40       264197.5840  -0.0760  0.050               
4524: 70 13 58  1 70   69 13 57  1 69       264202.5994  -0.0106  0.050               
4525: 70 13 57  1 70   69 13 56  1 69       264228.0377   0.0010  0.050               
4526: 73  5 68  1 73   72  6 67  1 72       264279.3141  -0.0160  0.050               
4527: 72  6 66  1 72   71  7 65  1 71       264288.8243  -0.0023  0.050               
4528: 73  6 68  1 73   72  6 67  1 72       264293.9447  -0.0380  0.050               
4529: 57  9 48  1 57   57  6 51  1 57       264295.6065  -0.0147  0.050               
4530: 73  5 68  1 73   72  5 67  1 72       264299.1197  -0.0363  0.050               
4531: 40  8 32  1 40   39  7 33  1 39       264305.5445  -0.0717  0.050               
4532: 73  6 68  1 73   72  5 67  1 72       264313.7584  -0.0503  0.050               
4533: 70  9 62  1 70   69  9 61  1 69       264363.7952  -0.0520  0.050               
4534:116 19 98  1116  116 18 99  1116       264378.0383  -0.0516  0.050               
4535: 72  7 66  1 72   71  7 65  1 71       264535.7174   0.0517  0.050               
4536: 72  6 66  1 72   71  6 65  1 71       264613.8554  -0.0087  0.050               
4537: 68  9 59  1 68   67  9 58  1 67       264675.0157   0.0009  0.050               
4538: 71  8 64  1 71   70  8 63  1 70       264794.4322  -0.0317  0.050               
4539: 14 14  0  1 14   13 13  1  1 13       264810.6312  -0.0246  0.050  -0.0246 0.50  
4540: 14 14  1  1 14   13 13  0  1 13       264810.6312  -0.0246  0.050  -0.0246 0.50  
4541: 72  7 66  1 72   71  6 65  1 71       264860.6179  -0.0852  0.050               
4542: 91 18 73  1 91   91 17 74  1 91       264872.2479  -0.0785  0.050               
4543: 70 12 59  1 70   69 12 58  1 69       264960.4470  -0.0711  0.050               
4544: 31 10 21  1 31   30  9 22  1 30       265078.8858  -0.1598  0.050  -0.0802 0.50  
4545: 31 10 22  1 31   30  9 21  1 30       265078.8858  -0.0005  0.050  -0.0802 0.50  
4546: 69  8 61  1 69   68  8 60  1 68       265128.3725  -0.0466  0.050               
4547: 70 12 58  1 70   69 12 57  1 69       265178.3864   0.0102  0.050               
4548:111 11101  1111  111 10102  1111       265390.9740   0.0288  0.050               
4549: 90 18 72  1 90   90 17 73  1 90       265414.4822   0.0342  0.050               
4550: 90 18 73  1 90   90 17 74  1 90       265419.4941  -0.0587  0.050               
4551: 96  6 90  1 96   96  5 91  1 96       265458.7996   0.1427  0.050   0.0481 0.50  
4552: 96  7 90  1 96   96  6 91  1 96       265458.7996  -0.0465  0.050   0.0481 0.50  
4553:107  9 98  1107  107  8 99  1107       265542.5927  -0.0067  0.050               
4554: 71  7 64  1 71   70  7 63  1 70       265567.2384  -0.0366  0.050               
4555: 71 25 46  1 71   70 25 45  1 70       265620.7522  -0.0681  0.050  -0.0681 0.50  
4556: 71 25 47  1 71   70 25 46  1 70       265620.7522  -0.0681  0.050  -0.0681 0.50  
4557: 71 26 45  1 71   70 26 44  1 70       265622.1555  -0.0286  0.050  -0.0287 0.50  
4558: 71 26 46  1 71   70 26 45  1 70       265622.1555  -0.0286  0.050  -0.0287 0.50
[truncated: 412,019 more chars]
