# Supplementary material for: The 130 to 375 GHz Rotational Spectroscopy of s-trans-(Z)‑1-Cyano-1,3-butadiene (C5H5N): Analysis of the Lowest-Energy Vibrationally Excited Dyad (ν19 and ν27)
Source: J Phys Chem A. 2025 Sep 4;129(37):8630–42. doi: 10.1021/acs.jpca.5c04066 (PMC12503384; doi:10.1021/acs.jpca.5c04066)
Supplement: Supplementary file 2 [file jp5c04066_si_002.zip › Z-1,3 Ground State Fit/Zcyano1,3butadiene_Sred.lin]

  2  0  2  0  1  1  0  1  0  0  0  0     7439.7748      0.002   /2-431316  #McCarthy et al.
  2  0  2  0  3  1  0  1  0  2  0  0     7439.8532      0.002   /2-431316  
  3  1  3  0  2  2  1  2  0  1  0  0    10639.9687      0.002   /2-431580  
  3  1  3  0  3  2  1  2  0  2  0  0    10640.0051      0.002   /2-431580  
  3  1  3  0  4  2  1  2  0  3  0  0    10640.0801      0.002   /2-431580  
  3  0  3  0  3  2  0  2  0  2  0  0    11130.1085      0.002   /2-431318  
  3  0  3  0  2  2  0  2  0  1  0  0    11130.1378      0.002   /2-431318  
  3  0  3  0  4  2  0  2  0  3  0  0    11130.1539      0.002   /2-431318  
  3  1  2  0  3  2  1  1  0  2  0  0    11700.2362      0.002   /2-431319  
  3  1  2  0  4  2  1  1  0  3  0  0    11700.2645      0.002   /2-431319  
  3  1  2  0  2  2  1  1  0  1  0  0    11700.3766      0.002   /2-431319  
  4  1  4  0  3  3  1  3  0  2  0  0    14173.3514      0.002   /2-431581  
  4  1  4  0  4  3  1  3  0  3  0  0    14173.3676      0.002   /2-431581  
  4  1  4  0  5  3  1  3  0  4  0  0    14173.4116      0.002   /2-431581  
  4  0  4  0  4  3  0  3  0  3  0  0    14785.3746      0.002   /2-431440  
  4  0  4  0  3  3  0  3  0  2  0  0    14785.4347      0.002   /2-431440  
  4  0  4  0  5  3  0  3  0  4  0  0    14785.4347      0.002   /2-431440  
  4  1  3  0  4  3  1  2  0  3  0  0    15585.7853      0.002   /2-431583  
  4  1  3  0  5  3  1  2  0  4  0  0    15585.8084      0.002   /2-431583  
  4  1  3  0  3  3  1  2  0  2  0  0    15585.8529      0.002   /2-431583  
  5  1  5  0  4  4  1  4  0  3  0  0    17696.0128      0.002   /2-431584  
  5  1  5  0  5  4  1  4  0  4  0  0    17696.0128      0.002   /2-431584  
  5  1  5  0  6  4  1  4  0  5  0  0    17696.0494      0.002   /2-431584  
  5  0  5  0  5  4  0  4  0  4  0  0    18395.5631      0.002   /2-431480  
  5  0  5  0  4  4  0  4  0  3  0  0    18395.6328      0.002   /2-431480  
  5  0  5  0  6  4  0  4  0  5  0  0    18395.6328      0.002   /2-431480  
  5  1  4  0  5  4  1  3  0  4  0  0    19458.0994      0.002   /2-431585  
  5  1  4  0  6  4  1  3  0  5  0  0    19458.1201      0.002   /2-431585  
  5  1  4  0  4  4  1  3  0  3  0  0    19458.1512      0.002   /2-431585  
  6  1  6  0  6  5  1  5  0  5  0  0    21206.1527      0.002   /2-431588  
  6  1  6  0  5  5  1  5  0  4  0  0    21206.1642      0.002   /2-431588  
  6  1  6  0  7  5  1  5  0  6  0  0    21206.1858      0.002   /2-431588  
  6  0  6  0  6  5  0  5  0  5  0  0    21953.2965      0.002   /2-431521  
  6  0  6  0  5  5  0  5  0  4  0  0    21953.3769      0.002   /2-431521  
  6  0  6  0  7  5  0  5  0  6  0  0    21953.3769      0.002   /2-431521  
  6  1  5  0  6  5  1  4  0  5  0  0    23312.9214      0.002   /2-431591  
  6  1  5  0  7  5  1  4  0  6  0  0    23312.9422      0.002   /2-431591  
  6  1  5  0  5  5  1  4  0  4  0  0    23312.9618      0.002   /2-431591 
  4  2  3  1  4  3  2  2  1  3  0  0    14894.4375      0.060     1.00000 #Zwier et al.
  4  2  2  1  4  3  2  1  1  3  0  0    15012.2500      0.060     1.00000
 18  5 14  1 18 17  4 13  1 17  0  0   136990.49332     0.05000   1.00000 #Dorman et al.
 63  8 56  1 63 63  7 57  1 63  0  0   137079.39367     0.05000   1.00000 
 66  9 58  1 66 66  8 59  1 66  0  0   137108.91578     0.05000   1.00000 
 98 14 84  1 98 98 13 85  1 98  0  0   137216.22232     0.05000   1.00000 
 59 10 50  1 59 59  9 51  1 59  0  0   137289.55493     0.05000   1.00000 
 37  3 34  1 37 36  3 33  1 36  0  0   137326.77184     0.05000   1.00000 
 65 10 56  1 65 65  9 57  1 65  0  0   137359.73865     0.05000   1.00000 
 77  9 68  1 77 77  8 69  1 77  0  0   137468.30107     0.05000   1.00000 
 38  3 35  1 38 37  4 34  1 37  0  0   137596.22537     0.05000   1.00000 
 58 10 49  1 58 58  9 50  1 58  0  0   137697.34238     0.05000   1.00000 
 18  5 13  1 18 17  4 14  1 17  0  0   137873.56008     0.05000   1.00000 
 36  6 30  1 36 35  6 29  1 35  0  0   137909.55421     0.05000   1.00000 
 36  4 33  1 36 35  3 32  1 35  0  0   137912.45858     0.05000   1.00000 
 66 10 57  1 66 66  9 58  1 66  0  0   137950.60401     0.05000   1.00000 
 53 10 43  1 53 53  9 44  1 53  0  0   138115.42835     0.05000   1.00000 
 57 10 48  1 57 57  9 49  1 57  0  0   138176.93574     0.05000   1.00000 
 56  6 51  1 56 56  5 52  1 56  0  0   138215.49455     0.05000   1.00000 
 37 18 19  1 37 36 18 18  1 36  0  0   138352.25778     0.05000  5.70E-04 
 37 18 20  1 37 36 18 19  1 36  0  0   138352.25778     0.05000  5.70E-04 
 37 19 18  1 37 36 19 17  1 36  0  0   138352.88750     0.05000  5.25E-04 
 37 19 19  1 37 36 19 18  1 36  0  0   138352.88750     0.05000  5.25E-04 
 37 17 20  1 37 36 17 19  1 36  0  0   138359.10664     0.05000  6.15E-04 
 37 17 21  1 37 36 17 20  1 36  0  0   138359.10664     0.05000  6.15E-04 
 37 20 17  1 37 36 20 16  1 36  0  0   138359.74495     0.05000  4.80E-04 
 37 20 18  1 37 36 20 17  1 36  0  0   138359.74495     0.05000  4.80E-04 
 37 21 16  1 37 36 21 15  1 36  0  0   138371.99137     0.05000  4.36E-04 
 37 21 17  1 37 36 21 16  1 36  0  0   138371.99137     0.05000  4.36E-04 
 37 16 21  1 37 36 16 20  1 36  0  0   138374.96192     0.05000  6.60E-04 
 37 16 22  1 37 36 16 21  1 36  0  0   138374.96192     0.05000  6.60E-04 
 37 22 15  1 37 36 22 14  1 36  0  0   138389.05906     0.05000  3.93E-04 
 37 22 16  1 37 36 22 15  1 36  0  0   138389.05906     0.05000  3.93E-04 
 37 15 22  1 37 36 15 21  1 36  0  0   138401.83735     0.05000  7.10E-04 
 37 15 23  1 37 36 15 22  1 36  0  0   138401.83735     0.05000  7.10E-04 
 37 23 14  1 37 36 23 13  1 36  0  0   138410.16355     0.05000  3.53E-04 
 37 23 15  1 37 36 23 14  1 36  0  0   138410.16355     0.05000  3.53E-04 
 37 24 13  1 37 36 24 12  1 36  0  0   138435.12923     0.05000  3.14E-04 
 37 24 14  1 37 36 24 13  1 36  0  0   138435.12923     0.05000  3.14E-04 
 37 14 23  1 37 36 14 22  1 36  0  0   138442.61479     0.05000  7.55E-04 
 37 14 24  1 37 36 14 23  1 36  0  0   138442.61479     0.05000  7.55E-04 
 37 25 12  1 37 36 25 11  1 36  0  0   138463.47964     0.05000  2.77E-04 
 37 25 13  1 37 36 25 12  1 36  0  0   138463.47964     0.05000  2.77E-04 
 37 26 11  1 37 36 26 10  1 36  0  0   138494.82366     0.05000  2.42E-04 
 37 26 12  1 37 36 26 11  1 36  0  0   138494.82366     0.05000  2.42E-04 
 37 13 24  1 37 36 13 23  1 36  0  0   138501.36491     0.05000  8.00E-04 
 37 13 25  1 37 36 13 24  1 36  0  0   138501.36491     0.05000  8.00E-04 
 37 27 10  1 37 36 27  9  1 36  0  0   138529.11579     0.05000  2.09E-04 
 37 27 11  1 37 36 27 10  1 36  0  0   138529.11579     0.05000  2.09E-04 
 37 28  9  1 37 36 28  8  1 36  0  0   138566.07765     0.05000  1.78E-04 
 37 28 10  1 37 36 28  9  1 36  0  0   138566.07765     0.05000  1.78E-04 
 37 12 25  1 37 36 12 24  1 36  0  0   138583.95979     0.05000  8.45E-04 
 37 12 26  1 37 36 12 25  1 36  0  0   138583.95979     0.05000  8.45E-04 
 37 29  8  1 37 36 29  7  1 36  0  0   138605.53557     0.05000  1.50E-04 
 37 29  9  1 37 36 29  8  1 36  0  0   138605.53557     0.05000  1.50E-04 
 37 30  7  1 37 36 30  6  1 36  0  0   138647.23552     0.05000  1.23E-04 
 37 30  8  1 37 36 30  7  1 36  0  0   138647.23552     0.05000  1.23E-04 
 37 11 26  1 37 36 11 25  1 36  0  0   138699.39441     0.05000  8.86E-04 
 37 11 27  1 37 36 11 26  1 36  0  0   138699.39441     0.05000  8.86E-04 
 56 10 47  1 56 56  9 48  1 56  0  0   138711.41325     0.05000   1.00000 
 36  4 32  1 36 35  4 31  1 35  0  0   138734.88174     0.05000   1.00000 
 67 10 58  1 67 67  9 59  1 67  0  0   138744.33716     0.05000   1.00000 
 37 33  4  1 37 36 33  3  1 36  0  0   138785.42523     0.05000  5.80E-05 
 37 33  5  1 37 36 33  4  1 36  0  0   138785.42523     0.05000  5.80E-05 
 37 10 27  1 37 36 10 26  1 36  0  0   138862.15491     0.05000  9.28E-04 
 37 10 28  1 37 36 10 27  1 36  0  0   138862.15491     0.05000  9.28E-04 
 61  6 55  1 61 61  5 56  1 61  0  0   138873.12819     0.05000   1.00000 
 37  5 33  1 37 36  5 32  1 36  0  0   138973.99498     0.05000   1.00000 
 40  4 36  1 40 39  5 35  1 39  0  0   138983.23250     0.05000   1.00000 
 66  7 59  1 66 66  6 60  1 66  0  0   139043.30203     0.05000   1.00000 
 37  9 28  1 37 36  9 27  1 36  0  0   139097.97005     0.05000   1.00000 
 60  7 54  1 60 60  6 55  1 60  0  0   139174.66654     0.05000   1.00000 
 55 10 46  1 55 55  9 47  1 55  0  0   139285.27471     0.05000   1.00000 
 52 10 42  1 52 52  9 43  1 52  0  0   139333.95101     0.05000   1.00000 
 96 12 84  1 96 96 11 85  1 96  0  0   139423.24243     0.05000   1.00000 
 37  8 30  1 37 36  8 29  1 36  0  0   139432.86492     0.05000   1.00000 
 37  8 29  1 37 36  8 28  1 36  0  0   139468.17603     0.05000   1.00000 
 67  9 59  1 67 67  8 60  1 67  0  0   139538.17875     0.05000   1.00000 
 77 12 65  1 77 77 11 66  1 77  0  0   139552.85256     0.05000   1.00000 
 66 11 55  1 66 66 10 56  1 66  0  0   139635.03165     0.05000   1.00000 
 68 10 59  1 68 68  9 60  1 68  0  0   139749.90529     0.05000   1.00000 
 39  2 37  1 39 38  3 36  1 38  0  0   139802.06184     0.05000   1.00000 
 37  7 31  1 37 36  7 30  1 36  0  0   139851.46152     0.05000   1.00000 
 41  0 41  1 41 40  1 40  1 40  0  0   139855.60941     0.05000  5.64E-04 
 41  0 41  1 41 40  0 40  1 40  0  0   139855.60941     0.05000  1.21E-03 
 41  1 41  1 41 40  1 40  1 40  0  0   139855.60941     0.05000  1.21E-03 
 41  1 41  1 41 40  0 40  1 40  0  0   139855.60941     0.05000  5.64E-04 
 40  1 39  1 40 39  2 38  1 39  0  0   139872.13481     0.05000   1.00000 
 40  2 39  1 40 39  2 38  1 39  0  0   139875.80240     0.05000   1.00000 
 40  1 39  1 40 39  1 38  1 39  0  0   139877.35028     0.05000   1.00000 
 40  2 39  1 40 39  1 38  1 39  0  0   139881.04098     0.05000   1.00000 
 54 10 45  1 54 54  9 46  1 54  0  0   139884.69005     0.05000   1.00000 
 38  4 35  1 38 37  4 34  1 37  0  0   139900.91332     0.05000   1.00000 
 39  3 37  1 39 38  3 36  1 38  0  0   139932.13870     0.05000   1.00000 
 39  2 37  1 39 38  2 36  1 38  0  0   139979.92336     0.05000   1.00000 
 37  6 32  1 37 36  6 31  1 36  0  0   139981.05901     0.05000   1.00000 
 36  5 31  1 36 35  5 30  1 35  0  0   140085.50704     0.05000   1.00000 
 39  3 37  1 39 38  2 36  1 38  0  0   140109.90655     0.05000   1.00000 
 64  8 57  1 64 64  7 58  1 64  0  0   140205.29145     0.05000   1.00000 
 37  7 30  1 37 36  7 29  1 36  0  0   140211.92763     0.05000   1.00000 
 19  5 15  1 19 18  4 14  1 18  0  0   140247.55562     0.05000   1.00000 
 53  5 49  1 53 53  4 50  1 53  0  0   140277.96696     0.05000   1.00000 
 37  4 34  1 37 36  3 33  1 36  0  0   140305.26806     0.05000   1.00000 
 51 10 41  1 51 51  9 42  1 51  0  0   140407.15030     0.05000   1.00000 
 53 10 44  1 53 53  9 45  1 53  0  0   140497.17262     0.05000   1.00000 
 38  3 35  1 38 37  3 34  1 37  0  0   140574.68857     0.05000   1.00000 
 87 13 74  1 87 87 12 75  1 87  0  0   140588.59404     0.05000   1.00000 
 21  4 17  1 21 20  3 18  1 20  0  0   140650.83577     0.05000   1.00000 
 69 10 60  1 69 69  9 61  1 69  0  0   140973.37138     0.05000   1.00000 
 52 10 43  1 52 52  9 44  1 52  0  0   141112.22280     0.05000   1.00000 
 44  1 43  1 44 44  0 44  1 44  0  0   141273.60687     0.05000   1.00000 
 50 10 40  1 50 50  9 41  1 50  0  0   141355.81669     0.05000   1.00000 
 50  3 47  1 50 50  2 48  1 50  0  0   141423.75120     0.05000   1.00000 
 50  4 47  1 50 50  3 48  1 50  0  0   141491.90324     0.05000   1.00000 
 39  3 36  1 39 38  4 35  1 38  0  0   141533.03547     0.05000   1.00000 
 19  5 14  1 19 18  4 15  1 18  0  0   141615.47502     0.05000   1.00000 
 90 11 79  1 90 90 10 80  1 90  0  0   141702.81160     0.05000   1.00000 
 51 10 42  1 51 51  9 43  1 51  0  0   141721.09412     0.05000   1.00000 
 57  6 52  1 57 57  5 53  1 57  0  0   141740.90649     0.05000   1.00000 
 47  2 45  1 47 47  1 46  1 47  0  0   141788.63313     0.05000   1.00000 
 47  3 45  1 47 47  2 46  1 47  0  0   141797.97787     0.05000   1.00000 
 72  8 64  1 72 72  7 65  1 72  0  0   142087.88860     0.05000   1.00000 
 38 19 19  1 38 37 19 18  1 37  0  0   142097.89328     0.05000  5.65E-04 
 38 19 20  1 38 37 19 19  1 37  0  0   142097.89328     0.05000  5.65E-04 
 38 18 20  1 38 37 18 19  1 37  0  0   142099.13380     0.05000  6.15E-04 
 38 18 21  1 38 37 18 20  1 37  0  0   142099.13380     0.05000  6.15E-04 
 38 20 18  1 38 37 20 17  1 37  0  0   142103.48467     0.05000  5.20E-04 
 38 20 19  1 38 37 20 18  1 37  0  0   142103.48467     0.05000  5.20E-04 
 37  6 31  1 37 36  6 30  1 36  0  0   142106.09909     0.05000   1.00000 
 38 17 21  1 38 37 17 20  1 37  0  0   142108.22560     0.05000  6.60E-04 
 38 17 22  1 38 37 17 21  1 37  0  0   142108.22560     0.05000  6.60E-04 
 38 21 17  1 38 37 21 16  1 37  0  0   142114.82731     0.05000  4.73E-04 
 38 21 18  1 38 37 21 17  1 37  0  0   142114.82731     0.05000  4.73E-04 
 37  4 33  1 37 36  4 32  1 36  0  0   142115.79823     0.05000   1.00000 
 38 16 22  1 38 37 16 21  1 37  0  0   142126.96624     0.05000  7.10E-04 
 38 16 23  1 38 37 16 22  1 37  0  0   142126.96624     0.05000  7.10E-04 
 38 22 16  1 38 37 22 15  1 37  0  0   142131.15558     0.05000  4.29E-04 
 38 22 17  1 38 37 22 16  1 37  0  0   142131.15558     0.05000  4.29E-04 
 68  9 60  1 68 68  8 61  1 68  0  0   142148.34576     0.05000   1.00000 
 38 23 15  1 38 37 23 14  1 37  0  0   142152.00850     0.05000  3.86E-04 
 38 23 16  1 38 37 23 15  1 37  0  0   142152.00850     0.05000  3.86E-04 
 38 15 23  1 38 37 15 22  1 37  0  0   142157.63966     0.05000  7.60E-04 
 38 15 24  1 38 37 15 23  1 37  0  0   142157.63966     0.05000  7.60E-04 
 38 24 14  1 38 37 24 13  1 37  0  0   142176.72653     0.05000  3.45E-04 
 38 24 15  1 38 37 24 14  1 37  0  0   142176.72653     0.05000  3.45E-04 
 49 10 39  1 49 49  9 40  1 49  0  0   142197.87548     0.05000   1.00000 
 38 14 24  1 38 37 14 23  1 37  0  0   142203.25723     0.05000  8.05E-04 
 38 14 25  1 38 37 14 24  1 37  0  0   142203.25723     0.05000  8.05E-04 
 38 26 12  1 38 37 26 11  1 37  0  0   142236.68537     0.05000  2.69E-04 
 38 26 13  1 38 37 26 12  1 37  0  0   142236.68537     0.05000  2.69E-04 
 38 13 25  1 38 37 13 24  1 37  0  0   142268.23305     0.05000  8.55E-04 
 38 13 26  1 38 37 13 25  1 37  0  0   142268.23305     0.05000  8.55E-04 
 65 11 54  1 65 65 10 55  1 65  0  0   142275.48583     0.05000   1.00000 
 38 28 10  1 38 37 28  9  1 37  0  0   142308.70424     0.05000  2.02E-04 
 38 28 11  1 38 37 28 10  1 37  0  0   142308.70424     0.05000  2.02E-04 
 50 10 41  1 50 50  9 42  1 50  0  0   142316.63494     0.05000   1.00000 
 38 12 26  1 38 37 12 25  1 37  0  0   142359.13057     0.05000  9.00E-04 
 38 12 27  1 38 37 12 26  1 37  0  0   142359.13057     0.05000  9.00E-04 
 38 30  8  1 38 37 30  7  1 37  0  0   142391.17927     0.05000  1.44E-04 
 38 30  9  1 38 37 30  8  1 37  0  0   142391.17927     0.05000  1.44E-04 
 70 10 61  1 70 70  9 62  1 70  0  0   142417.73715     0.05000   1.00000 
 38 31  7  1 38 37 31  6  1 37  0  0   142436.01841     0.05000  1.18E-04 
 38 31  8  1 38 37 31  7  1 37  0  0   142436.01841     0.05000  1.18E-04 
 38 11 27  1 38 37 11 26  1 37  0  0   142485.64580     0.05000  9.44E-04 
 38 11 28  1 38 37 11 27  1 37  0  0   142485.64580     0.05000  9.44E-04 
107 15 92  1107107 14 93  1107  0  0   142495.69875     0.05000   1.00000 
 38  5 34  1 38 37  5 33  1 37  0  0   142547.70648     0.05000   1.00000 
 38 34  4  1 38 37 34  3  1 37  0  0   142583.17223     0.05000  5.50E-05 
 38 34  5  1 38 37 34  4  1 37  0  0   142583.17223     0.05000  5.50E-05 
 61  7 55  1 61 61  6 56  1 61  0  0   142636.13125     0.05000   1.00000 
 15  6  9  1 1514  5 10  1 14  0  0   142652.98502     0.05000   1.00000 
 38 10 28  1 38 37 10 27  1 37  0  0   142663.72115     0.05000  9.87E-04 
 38 10 29  1 38 37 10 28  1 37  0  0   142663.72115     0.05000  9.87E-04 
 38  4 35  1 38 37  3 34  1 37  0  0   142879.41005     0.05000   1.00000 
 49 10 40  1 49 49  9 41  1 49  0  0   142893.16088     0.05000   1.00000 
 38  9 30  1 38 37  9 29  1 37  0  0   142918.84442     0.05000   1.00000 
 38  9 29  1 38 37  9 28  1 37  0  0   142922.49117     0.05000   1.00000 
 48 10 38  1 48 48  9 39  1 48  0  0   142948.59563     0.05000   1.00000 
103 13 90  1103103 12 91  1103  0  0   142999.57441     0.05000   1.00000 
 62  6 56  1 62 62  5 57  1 62  0  0   143157.90173     0.05000   1.00000 
 40  2 38  1 40 39  3 37  1 39  0  0   143201.47079     0.05000   1.00000 
 85 12 74  1 85 84 13 71  1 84  0  0   143203.77748     0.05000   1.00000 
 42  0 42  1 42 41  0 41  1 41  0  0   143220.32086     0.05000  1.27E-03 
 42  0 42  1 42 41  1 41  1 41  0  0   143220.32086     0.05000  5.93E-04 
 42  1 42  1 42 41  0 41  1 41  0  0   143220.32086     0.05000  5.93E-04 
 42  1 42  1 42 41  1 41  1 41  0  0   143220.32086     0.05000  1.27E-03 
 41  1 40  1 41 40  2 39  1 40  0  0   143237.18660     0.05000   1.00000 
 41  2 40  1 41 40  2 39  1 40  0  0   143239.75261     0.05000   1.00000 
 41  1 40  1 41 40  1 39  1 40  0  0   143240.87867     0.05000   1.00000 
 41  2 40  1 41 40  1 39  1 40  0  0   143243.44562     0.05000   1.00000 
 38  8 31  1 38 37  8 30  1 37  0  0   143283.77716     0.05000   1.00000 
 76 12 64  1 76 76 11 65  1 76  0  0   143295.12869     0.05000   1.00000 
 40  3 38  1 40 39  3 37  1 39  0  0   143296.28055     0.05000   1.00000 
 39  4 36  1 39 38  4 35  1 38  0  0   143304.04280     0.05000   1.00000 
 40  2 38  1 40 39  2 37  1 39  0  0   143331.52860     0.05000   1.00000 
 38  8 30  1 38 37  8 29  1 37  0  0   143335.35400     0.05000   1.00000 
 20  5 16  1 20 19  4 15  1 19  0  0   143350.30472     0.05000   1.00000 
 40  3 38  1 40 39  2 37  1 39  0  0   143426.37616     0.05000   1.00000 
 65  8 58  1 65 65  7 59  1 65  0  0   143438.21496     0.05000   1.00000 
 48 10 39  1 48 48  9 40  1 48  0  0   143446.60835     0.05000   1.00000 
 78  9 69  1 78 78  8 70  1 78  0  0   143478.58399     0.05000   1.00000 
 54  4 50  1 54 54  3 51  1 54  0  0   143496.79903     0.05000   1.00000 
 47 10 37  1 47 47  9 38  1 47  0  0   143620.92593     0.05000   1.00000 
 38  7 32  1 38 37  7 31  1 37  0  0   143711.30579     0.05000   1.00000 
 38  6 33  1 38 37  6 32  1 37  0  0   143752.21227     0.05000   1.00000 
 54  5 50  1 54 54  4 51  1 54  0  0   143781.04260     0.05000   1.00000 
 39  3 36  1 39 38  3 35  1 38  0  0   143837.71360     0.05000   1.00000 
 67  7 60  1 67 67  6 61  1 67  0  0   143891.68638     0.05000   1.00000 
 47 10 38  1 47 47  9 39  1 47  0  0   143973.96410     0.05000   1.00000 
 37  5 32  1 37 36  5 31  1 36  0  0   144071.69809     0.05000   1.00000 
 71 10 62  1 71 71  9 63  1 71  0  0   144083.09298     0.05000   1.00000 
 38  7 31  1 38 37  7 30  1 37  0  0   144200.35706     0.05000   1.00000 
 46 10 36  1 46 46  9 37  1 46  0  0   144225.72788     0.05000   1.00000 
 58  5 53  1 58 58  4 54  1 58  0  0   144285.26082     0.05000   1.00000 
 46 10 37  1 46 46  9 38  1 46  0  0   144473.24477     0.05000   1.00000 
 45 10 35  1 45 45  9 36  1 45  0  0   144771.76543     0.05000   1.00000 
 59  8 51  1 59 58  9 50  1 58  0  0   144786.38837     0.05000   1.00000 
 51  3 48  1 51 51  2 49  1 51  0  0   144889.75622     0.05000   1.00000 
 69  9 61  1 69 69  8 62  1 69  0  0   144925.81879     0.05000   1.00000 
 51  4 48  1 51 51  3 49  1 51  0  0   144939.76629     0.05000   1.00000 
 45 10 36  1 45 45  9 37  1 45  0  0   144943.46625     0.05000   1.00000 
 48  2 46  1 48 48  1 47  1 48  0  0   145194.94093     0.05000   1.00000 
 48  3 46  1 48 48  2 47  1 48  0  0   145201.65419     0.05000   1.00000 
 44 10 34  1 44 44  9 35  1 44  0  0   145266.45446     0.05000   1.00000 
 58  6 53  1 58 58  5 54  1 58  0  0   145278.66664     0.05000   1.00000 
 96 14 82  1 96 96 13 83  1 96  0  0   145301.30823     0.05000   1.00000 
 40  3 37  1 40 39  4 36  1 39  0  0   145344.51357     0.05000   1.00000 
 44 10 35  1 44 44  9 36  1 44  0  0   145384.21075     0.05000   1.00000 
 20  5 15  1 20 19  4 16  1 19  0  0   145409.88794     0.05000   1.00000 
 38  4 34  1 38 37  4 33  1 37  0  0   145428.85500     0.05000   1.00000 
 42 20 22  1 42 43 19 25  1 43  0  0   145455.98079     0.05000  2.90E-05 
 42 20 23  1 42 43 19 24  1 43  0  0   145455.98079     0.05000  2.90E-05 
 39  4 36  1 39 38  3 35  1 38  0  0   145608.73798     0.05000   1.00000 
 43 10 33  1 43 43  9 34  1 43  0  0   145715.79073     0.05000   1.00000 
 97 12 85  1 97 97 11 86  1 97  0  0   145752.63857     0.05000   1.00000 
 43 10 34  1 43 43  9 35  1 43  0  0   145795.61198     0.05000   1.00000 
 39 19 20  1 39 38 19 19  1 38  0  0   145843.47041     0.05000  6.05E-04 
 39 19 21  1 39 38 19 20  1 38  0  0   145843.47041     0.05000  6.05E-04 
 39 18 21  1 39 38 18 20  1 38  0  0   145846.50517     0.05000  6.55E-04 
 39 18 22  1 39 38 18 21  1 38  0  0   145846.50517     0.05000  6.55E-04 
 39 20 19  1 39 38 20 18  1 38  0  0   145847.61270     0.05000  5.60E-04 
 39 20 20  1 39 38 20 19  1 38  0  0   145847.61270     0.05000  5.60E-04 
 39 17 22  1 39 38 17 21  1 38  0  0   145857.95846     0.05000  7.05E-04 
 39 17 23  1 39 38 17 22  1 38  0  0   145857.95846     0.05000  7.05E-04 
 39 21 18  1 39 38 21 17  1 38  0  0   145857.95846     0.05000  5.10E-04 
 39 21 19  1 39 38 21 18  1 38  0  0   145857.95846     0.05000  5.10E-04 
 39 22 17  1 39 38 22 16  1 38  0  0   145873.49094     0.05000  4.64E-04 
 39 22 18  1 39 38 22 17  1 38  0  0   145873.49094     0.05000  4.64E-04 
 39 16 23  1 39 38 16 22  1 38  0  0   145879.98317     0.05000  7.60E-04 
 39 16 24  1 39 38 16 23  1 38  0  0   145879.98317     0.05000  7.60E-04 
 39 23 16  1 39 38 23 15  1 38  0  0   145893.84312     0.05000  4.19E-04 
 39 23 17  1 39 38 23 16  1 38  0  0   145893.84312     0.05000  4.19E-04 
 39 15 24  1 39 38 15 23  1 38  0  0   145914.56979     0.05000  8.10E-04 
 39 15 25  1 39 38 15 24  1 38  0  0   145914.56979     0.05000  8.10E-04 
 39 24 15  1 39 38 24 14  1 38  0  0   145918.35853     0.05000  3.76E-04 
 39 24 16  1 39 38 24 15  1 38  0  0   145918.35853     0.05000  3.76E-04 
 39 25 14  1 39 38 25 13  1 38  0  0   145946.63202     0.05000  3.35E-04 
 39 25 15  1 39 38 25 14  1 38  0  0   145946.63202     0.05000  3.35E-04 
 39 14 25  1 39 38 14 24  1 38  0  0   145965.38500     0.05000  8.60E-04 
 39 14 26  1 39 38 14 25  1 38  0  0   145965.38500     0.05000  8.60E-04 
 39 26 13  1 39 38 26 12  1 38  0  0   145978.35202     0.05000  2.96E-04 
 39 26 14  1 39 38 26 13  1 38  0  0   145978.35202     0.05000  2.96E-04 
 39 27 12  1 39 38 27 11  1 38  0  0   146013.28961     0.05000  2.60E-04 
 39 27 13  1 39 38 27 12  1 38  0  0   146013.28961     0.05000  2.60E-04 
 39 13 26  1 39 38 13 25  1 38  0  0   146037.04844     0.05000  9.05E-04 
 39 13 27  1 39 38 13 26  1 38  0  0   146037.04844     0.05000  9.05E-04 
 39 28 11  1 39 38 28 10  1 38  0  0   146051.15871     0.05000  2.25E-04 
 39 28 12  1 39 38 28 11  1 38  0  0   146051.15871     0.05000  2.25E-04 
 39 29 10  1 39 38 29  9  1 38  0  0   146091.71789     0.05000  1.94E-04 
 39 29 11  1 39 38 29 10  1 38  0  0   146091.71789     0.05000  1.94E-04 
 39  5 35  1 39 38  5 34  1 38  0  0   146095.20745     0.05000   1.00000 
 42 10 32  1 42 42  9 33  1 42  0  0   146124.80511     0.05000   1.00000 
 39 30  9  1 39 38 30  8  1 38  0  0   146134.89373     0.05000  1.65E-04 
 39 30 10  1 39 38 30  9  1 38  0  0   146134.89373     0.05000  1.65E-04 
 39 12 27  1 39 38 12 26  1 38  0  0   146136.66465     0.05000  9.55E-04 
 39 12 28  1 39 38 12 27  1 38  0  0   146136.66465     0.05000  9.55E-04 
 62  7 56  1 62 62  6 57  1 62  0  0   146139.73145     0.05000   1.00000 
 42 10 33  1 42 42  9 34  1 42  0  0   146178.30084     0.05000   1.00000 
 39 31  8  1 39 38 31  7  1 38  0  0   146180.48548     0.05000  1.37E-04 
 39 31  9  1 39 38 31  8  1 38  0  0   146180.48548     0.05000  1.37E-04 
 39 32  7  1 39 38 32  6  1 38  0  0   146228.34882     0.05000  1.12E-04 
 39 32  8  1 39 38 32  7  1 38  0  0   146228.34882     0.05000  1.12E-04 
 21  5 17  1 21 20  4 16  1 20  0  0   146262.80474     0.05000   1.00000 
 39 11 28  1 39 38 11 27  1 38  0  0   146275.00214     0.05000  1.00E-03 
 39 11 29  1 39 38 11 28  1 38  0  0   146275.00214     0.05000  1.00E-03 
 38  6 32  1 38 37  6 31  1 37  0  0   146327.90633     0.05000   1.00000 
 39 10 29  1 39 38 10 28  1 38  0  0   146469.43973     0.05000  1.05E-03 
 39 10 30  1 39 38 10 29  1 38  0  0   146469.43973     0.05000  1.05E-03 
 41 10 32  1 41 41  9 33  1 41  0  0   146533.06988     0.05000   1.00000 
 43  0 43  1 43 42  0 42  1 42  0  0   146584.75834     0.05000  1.33E-03 
 43  0 43  1 43 42  1 42  1 42  0  0   146584.75834     0.05000  6.23E-04 
 43  1 43  1 43 42  0 42  1 42  0  0   146584.75834     0.05000  6.23E-04 
 43  1 43  1 43 42  1 42  1 42  0  0   146584.75834     0.05000  1.33E-03 
 41  2 39  1 41 40  3 38  1 40  0  0   146590.32358     0.05000   1.00000 
 42  1 41  1 42 41  2 40  1 41  0  0   146601.59920     0.05000   1.00000 
 42  2 41  1 42 41  2 40  1 41  0  0   146603.35152     0.05000   1.00000 
 42  1 41  1 42 41  1 40  1 41  0  0   146604.17679     0.05000   1.00000 
 42  2 41  1 42 41  1 40  1 41  0  0   146605.94955     0.05000   1.00000 
 41  3 39  1 41 40  3 38  1 40  0  0   146659.23932     0.05000   1.00000 
 41  2 39  1 41 40  2 38  1 40  0  0   146685.14900     0.05000   1.00000 
 40  4 37  1 40 39  4 36  1 39  0  0   146696.97872     0.05000   1.00000 
 63 11 52  1 63 63 10 53  1 63  0  0   146743.73534     0.05000   1.00000 
 49  6 43  1 49 48  7 42  1 48  0  0   146744.85485     0.05000   1.00000 
 39  9 31  1 39 38  9 30  1 38  0  0   146747.44974     0.05000   1.00000 
 39  9 30  1 39 38  9 29  1 38  0  0   146753.15344     0.05000   1.00000 
 41  3 39  1 41 40  2 38  1 40  0  0   146754.10968     0.05000   1.00000 
 66  8 59  1 66 66  7 60  1 66  0  0   146762.85419     0.05000   1.00000 
 75 12 63  1 75 75 11 64  1 75  0  0   146808.05455     0.05000   1.00000 
 40 10 30  1 40 40  9 31  1 40  0  0   146837.92578     0.05000   1.00000 
 40 10 31  1 40 40  9 32  1 40  0  0   146861.10482     0.05000   1.00000 
 55  4 51  1 55 55  3 52  1 55  0  0   147068.73496     0.05000   1.00000 
 40  3 37  1 40 39  3 36  1 39  0  0   147115.51580     0.05000   1.00000 
 39  8 32  1 39 38  8 31  1 38  0  0   147140.42787     0.05000   1.00000 
 39  8 31  1 39 38  8 30  1 38  0  0   147214.81930     0.05000   1.00000 
 54 23 31  1 54 55 22 34  1 55  0  0   147230.47943     0.05000  2.63E-05 
 54 23 32  1 54 55 22 33  1 55  0  0   147230.47943     0.05000  2.63E-05 
 55  5 51  1 55 55  4 52  1 55  0  0   147281.87078     0.05000   1.00000 
 54  7 47  1 54 53  8 46  1 53  0  0   147284.46618     0.05000   1.00000 
 63  6 57  1 63 63  5 58  1 63  0  0   147326.37532     0.05000   1.00000 
 73  8 65  1 73 73  7 66  1 73  0  0   147437.72048     0.05000   1.00000 
 38 10 29  1 38 38  9 30  1 38  0  0   147441.64510     0.05000   1.00000 
 39  6 34  1 39 38  6 33  1 38  0  0   147502.33311     0.05000   1.00000 
 39  7 33  1 39 38  7 32  1 38  0  0   147568.92764     0.05000   1.00000 
 87 12 76  1 87 86 13 73  1 86  0  0   147652.96456     0.05000   1.00000 
 70  9 62  1 70 70  8 63  1 70  0  0   147855.52785     0.05000   1.00000 
 38  5 33  1 38 37  5 32  1 37  0  0   147983.09772     0.05000   1.00000 
 39  7 32  1 39 38  7 31  1 38  0  0   148222.77449     0.05000   1.00000 
 52  3 49  1 52 52  2 50  1 52  0  0   148347.09332     0.05000   1.00000 
 52  4 49  1 52 52  3 50  1 52  0  0   148383.64860     0.05000   1.00000 
 40  4 37  1 40 39  3 36  1 39  0  0   148468.01095     0.05000   1.00000 
 68  7 61  1 68 68  6 62  1 68  0  0   148570.23470     0.05000   1.00000 
 49  2 47  1 49 49  1 48  1 49  0  0   148598.24975     0.05000   1.00000 
 49  3 47  1 49 49  2 48  1 49  0  0   148603.06017     0.05000   1.00000 
 62 11 51  1 62 62 10 52  1 62  0  0   148607.71894     0.05000   1.00000 
 32 10 22  1 32 32  9 23  1 32  0  0   148673.56070     0.05000  2.76E-04 
 32 10 23  1 32 32  9 24  1 32  0  0   148673.56070     0.05000  2.76E-04 
 39  4 35  1 39 38  4 34  1 38  0  0   148686.57112     0.05000   1.00000 
 31 10 21  1 31 31  9 22  1 31  0  0   148817.91526     0.05000  2.70E-04 
 31 10 22  1 31 31  9 23  1 31  0  0   148817.91526     0.05000  2.70E-04 
 59  6 54  1 59 59  5 55  1 59  0  0   148823.79160     0.05000   1.00000 
 22  5 18  1 22 21  4 17  1 21  0  0   148947.70491     0.05000  1.45E-04 
 30 10 21  1 30 30  9 22  1 30  0  0   148947.70491     0.05000  2.65E-04 
 85 13 72  1 85 85 12 73  1 85  0  0   149001.17138     0.05000   1.00000 
 41  3 38  1 41 40  4 37  1 40  0  0   149054.37423     0.05000   1.00000 
 29 10 19  1 29 29  9 20  1 29  0  0   149064.13128     0.05000  2.58E-04 
 29 10 20  1 29 29  9 21  1 29  0  0   149064.13128     0.05000  2.58E-04 
 28 10 18  1 28 28  9 19  1 28  0  0   149168.12703     0.05000  2.51E-04 
 28 10 19  1 28 28  9 20  1 28  0  0   149168.12703     0.05000  2.51E-04 
 70 11 60  1 70 70 10 61  1 70  0  0   149220.14587     0.05000   1.00000 
 27 10 17  1 27 27  9 18  1 27  0  0   149260.66257     0.05000  2.44E-04 
 27 10 18  1 27 27  9 19  1 27  0  0   149260.66257     0.05000  2.44E-04 
 45  5 40  1 45 44  6 39  1 44  0  0   149264.81679     0.05000   1.00000 
 21  5 16  1 21 20  4 17  1 20  0  0   149282.01793     0.05000   1.00000 
 71 11 61  1 71 71 10 62  1 71  0  0   149287.32784     0.05000   1.00000 
 69 11 59  1 69 69 10 60  1 69  0  0   149307.10054     0.05000   1.00000 
 26 10 16  1 26 26  9 17  1 26  0  0   149342.50365     0.05000  2.36E-04 
 26 10 17  1 26 26  9 18  1 26  0  0   149342.50365     0.05000  2.36E-04 
 79  9 70  1 79 79  8 71  1 79  0  0   149344.30092     0.05000   1.00000 
 25 10 15  1 25 25  9 16  1 25  0  0   149414.69122     0.05000  2.28E-04 
 25 10 16  1 25 25  9 17  1 25  0  0   149414.69122     0.05000  2.28E-04 
 24 10 14  1 24 24  9 15  1 24  0  0   149477.87342     0.05000  2.19E-04 
 24 10 15  1 24 24  9 16  1 24  0  0   149477.87342     0.05000  2.19E-04 
 72 11 62  1 72 72 10 63  1 72  0  0   149525.06056     0.05000   1.00000 
 68 11 58  1 68 68 10 59  1 68  0  0   149530.42705     0.05000   1.00000 
 23 10 13  1 23 23  9 14  1 23  0  0   149532.83915     0.05000  2.09E-04 
 23 10 14  1 23 23  9 15  1 23  0  0   149532.83915     0.05000  2.09E-04 
 85 10 75  1 85 85  9 76  1 85  0  0   149549.31800     0.05000   1.00000 
 40 19 21  1 40 39 19 20  1 39  0  0   149589.42586     0.05000  6.50E-04 
 40 19 22  1 40 39 19 21  1 39  0  0   149589.42586     0.05000  6.50E-04 
 40 20 20  1 40 39 20 19  1 39  0  0   149592.03835     0.05000  6.00E-04 
 40 20 21  1 40 39 20 20  1 39  0  0   149592.03835     0.05000  6.00E-04 
 40 18 22  1 40 39 18 21  1 39  0  0   149594.50208     0.05000  7.00E-04 
 40 18 23  1 40 39 18 22  1 39  0  0   149594.50208     0.05000  7.00E-04 
 40 21 19  1 40 39 21 18  1 39  0  0   149601.14875     0.05000  5.50E-04 
 40 21 20  1 40 39 21 19  1 39  0  0   149601.14875     0.05000  5.50E-04 
 40 17 23  1 40 39 17 22  1 39  0  0   149608.68073     0.05000  7.55E-04 
 40 17 24  1 40 39 17 23  1 39  0  0   149608.68073     0.05000  7.55E-04 
 40 22 18  1 40 39 22 17  1 39  0  0   149615.97037     0.05000  5.00E-04 
 40 22 19  1 40 39 22 18  1 39  0  0   149615.97037     0.05000  5.00E-04 
 40  5 36  1 40 39  5 35  1 39  0  0   149617.39041     0.05000   1.00000 
 42  4 38  1 42 41  5 37  1 41  0  0   149621.11380     0.05000   1.00000 
 40 16 24  1 40 39 16 23  1 39  0  0   149633.89032     0.05000  8.05E-04 
 40 16 25  1 40 39 16 24  1 39  0  0   149633.89032     0.05000  8.05E-04 
 40 23 17  1 40 39 23 16  1 39  0  0   149635.72357     0.05000  4.53E-04 
 40 23 18  1 40 39 23 17  1 39  0  0   149635.72357     0.05000  4.53E-04 
 20 10 10  1 20 20  9 11  1 20  0  0   149655.38423     0.05000  1.77E-04 
 20 10 11  1 20 20  9 12  1 20  0  0   149655.38423     0.05000  1.77E-04 
 40 24 16  1 40 39 24 15  1 39  0  0   149659.94369     0.05000  4.08E-04 
 40 24 17  1 40 39 24 16  1 39  0  0   149659.94369     0.05000  4.08E-04 
 40 15 25  1 40 39 15 24  1 39  0  0   149672.80909     0.05000  8.60E-04 
 40 15 26  1 40 39 15 25  1 39  0  0   149672.80909     0.05000  8.60E-04 
 63  7 57  1 63 63  6 58  1 63  0  0   149675.43427     0.05000   1.00000 
 40 25 15  1 40 39 25 14  1 39  0  0   149688.14345     0.05000  3.65E-04 
 40 25 16  1 40 39 25 15  1 39  0  0   149688.14345     0.05000  3.65E-04 
 18 10  8  1 1818  9  9  1 18  0  0   149708.27876     0.05000  1.53E-04 
 18 10  9  1 1818  9 10  1 18  0  0   149708.27876     0.05000  1.53E-04 
 40 26 14  1 40 39 26 13  1 39  0  0   149719.96499     0.05000  3.24E-04 
 40 26 15  1 40 39 26 14  1 39  0  0   149719.96499     0.05000  3.24E-04 
 17 10  7  1 1717  9  8  1 17  0  0   149727.65736     0.05000  1.40E-04 
 17 10  8  1 1717  9  9  1 17  0  0   149727.65736     0.05000  1.40E-04 
 40 14 26  1 40 39 14 25  1 39  0  0   149729.04880     0.05000  9.10E-04 
 40 14 27  1 40 39 14 26  1 39  0  0   149729.04880     0.05000  9.10E-04 
 16 10  6  1 1616  9  7  1 16  0  0   149743.43875     0.05000  1.26E-04 
 16 10  7  1 1616  9  8  1 16  0  0   149743.43875     0.05000  1.26E-04 
 40 27 13  1 40 39 27 12  1 39  0  0   149755.20268     0.05000  2.86E-04 
 40 27 14  1 40 39 27 13  1 39  0  0   149755.20268     0.05000  2.86E-04 
 13 10  3  1 1313  9  4  1 13  0  0   149771.37218     0.05000  7.95E-05 
 13 10  4  1 1313  9  5  1 13  0  0   149771.37218     0.05000  7.95E-05 
 40 28 12  1 40 39 28 11  1 39  0  0   149793.37654     0.05000  2.50E-04 
 40 28 13  1 40 39 28 12  1 39  0  0   149793.37654     0.05000  2.50E-04 
 45 21 24  1 45 46 20 27  1 46  0  0   149800.01322     0.05000  2.96E-05 
 45 21 25  1 45 46 20 26  1 46  0  0   149800.01322     0.05000  2.96E-05 
 40 13 27  1 40 39 13 26  1 39  0  0   149807.79996     0.05000  9.60E-04 
 40 13 28  1 40 39 13 27  1 39  0  0   149807.79996     0.05000  9.60E-04 
 40 29 11  1 40 39 29 10  1 39  0  0   149834.46265     0.05000  2.17E-04 
 40 29 12  1 40 39 29 11  1 39  0  0   149834.46265     0.05000  2.17E-04 
 67 11 57  1 67 67 10 58  1 67  0  0   149871.98833     0.05000   1.00000 
 40 30 10  1 40 39 30  9  1 39  0  0   149878.22886     0.05000  1.86E-04 
 40 30 11  1 40 39 30 10  1 39  0  0   149878.22886     0.05000  1.86E-04 
 40 12 28  1 40 39 12 27  1 39  0  0   149916.72399     0.05000  1.01E-03 
 40 12 29  1 40 39 12 28  1 39  0  0   149916.72399     0.05000  1.01E-03 
 40 31  9  1 40 39 31  8  1 39  0  0   149924.60990     0.05000  1.57E-04 
 40 31 10  1 40 39 31  9  1 39  0  0   149924.60990     0.05000  1.57E-04 
 44  0 44  1 44 43  0 43  1 43  0  0   149948.76297     0.05000  1.39E-03 
 44  0 44  1 44 43  1 43  1 43  0  0   149948.76297     0.05000  6.52E-04 
 44  1 44  1 44 43  0 43  1 43  0  0   149948.76297     0.05000  6.52E-04 
 44  1 44  1 44 43  1 43  1 43  0  0   149948.76297     0.05000  1.39E-03 
 43  1 42  1 43 42  2 41  1 42  0  0   149965.37924     0.05000   1.00000 
 43  2 42  1 43 42  2 41  1 42  0  0   149966.66003     0.05000   1.00000 
 43  1 42  1 43 42  1 41  1 42  0  0   149967.16894     0.05000   1.00000 
 43  2 42  1 43 42  1 41  1 42  0  0   149968.45213     0.05000   1.00000 
 42  2 40  1 42 41  3 39  1 41  0  0   149971.27115     0.05000   1.00000 
 40 32  8  1 40 39 32  7  1 39  0  0   149973.31586     0.05000  1.31E-04 
 40 32  9  1 40 39 32  8  1 39  0  0   149973.31586     0.05000  1.31E-04 
 17  6 12  1 1716  5 11  1 16  0  0   149988.20844     0.05000   1.00000 
 42  3 40  1 42 41  3 39  1 41  0  0   150021.21778     0.05000   1.00000 
 40 33  7  1 40 39 33  6  1 39  0  0   150024.30336     0.05000  1.07E-04 
 40 33  8  1 40 39 33  7  1 39  0  0   150024.30336     0.05000  1.07E-04 
 42  2 40  1 42 41  2 39  1 41  0  0   150040.20019     0.05000   1.00000 
 74 12 62  1 74 74 11 63  1 74  0  0   150054.04059     0.05000   1.00000 
 40 11 29  1 40 39 11 28  1 39  0  0   150067.60749     0.05000  1.06E-03 
 40 11 30  1 40 39 11 29  1 39  0  0   150067.60749     0.05000  1.06E-03 
 40 34  6  1 40 39 34  5  1 39  0  0   150077.50223     0.05000  8.55E-05 
 40 34  7  1 40 39 34  6  1 39  0  0   150077.50223     0.05000  8.55E-05 
 41  4 38  1 41 40  4 37  1 40  0  0   150081.41782     0.05000   1.00000 
 42  3 40  1 42 41  2 39  1 41  0  0   150090.15380     0.05000   1.00000 
 40 35  5  1 40 39 35  4  1 39  0  0   150132.76459     0.05000  6.60E-05 
 40 35  6  1 40 39 35  5  1 39  0  0   150132.76459     0.05000  6.60E-05 
 40 36  4  1 40 39 36  3  1 39  0  0   150189.99514     0.05000  4.90E-05 
 40 36  5  1 40 39 36  4  1 39  0  0   150189.99514     0.05000  4.90E-05 
 40 37  3  1 40 39 37  2  1 39  0  0   150249.24664     0.05000  3.40E-05 
 40 37  4  1 40 39 37  3  1 39  0  0   150249.24664     0.05000  3.40E-05 
 61 11 50  1 61 61 10 51  1 61  0  0   150256.36540     0.05000   1.00000 
 40 10 30  1 40 39 10 29  1 39  0  0   150279.48485     0.05000  1.11E-03 
 40 10 31  1 40 39 10 30  1 39  0  0   150279.48485     0.05000  1.11E-03 
 66 11 56  1 66 66 10 57  1 66  0  0   150313.56919     0.05000   1.00000 
 74 10 65  1 74 74  9 66  1 74  0  0   150360.07966     0.05000   1.00000 
 49 22 27  1 49 50 21 30  1 50  0  0   150388.59993     0.05000  2.89E-05 
 49 22 28  1 49 50 21 29  1 50  0  0   150388.59993     0.05000  2.89E-05 
 41  3 38  1 41 40  3 37  1 40  0  0   150406.83347     0.05000   1.00000 
 39  6 33  1 39 38  6 32  1 38  0  0   150561.38864     0.05000   1.00000 
 74 11 64  1 74 74 10 65  1 74  0  0   150570.01102     0.05000   1.00000 
 40  9 32  1 40 39  9 31  1 39  0  0   150581.62173     0.05000   1.00000 
 40  9 31  1 40 39  9 30  1 39  0  0   150590.34033     0.05000   1.00000 
 56  4 52  1 56 56  3 53  1 56  0  0   150619.89651     0.05000   1.00000 
 56  5 52  1 56 56  4 53  1 56  0  0   150779.30894     0.05000   1.00000 
 65 11 55  1 65 65 10 56  1 65  0  0   150836.96192     0.05000   1.00000 
 71  9 63  1 71 71  8 64  1 71  0  0   150921.79610     0.05000   1.00000 
 53 23 30  1 53 54 22 33  1 54  0  0   150972.44689     0.05000  2.74E-05 
 53 23 31  1 53 54 22 32  1 54  0  0   150972.44689     0.05000  2.74E-05 
 40  8 33  1 40 39  8 32  1 39  0  0   151002.23652     0.05000   1.00000 
 40  8 32  1 40 39  8 31  1 39  0  0   151108.30457     0.05000   1.00000 
 40  6 35  1 40 39  6 34  1 39  0  0   151229.47580     0.05000   1.00000 
 75 11 65  1 75 75 10 66  1 75  0  0   151400.75697     0.05000   1.00000 
 47  1 46  1 47 47  0 47  1 47  0  0   151410.58953     0.05000  6.92E-05 
 47  2 46  1 47 47  1 47  1 47  0  0   151410.58953     0.05000  6.92E-05 
 40  7 34  1 40 39  7 33  1 39  0  0   151422.02776     0.05000   1.00000 
 64 11 54  1 64 64 10 55  1 64  0  0   151424.97266     0.05000   1.00000 
 41  4 38  1 41 40  3 37  1 40  0  0   151433.91218     0.05000   1.00000 
115 16 99  1115115 15100  1115  0  0   151505.70033     0.05000   1.00000 
 57 24 33  1 57 58 23 36  1 58  0  0   151553.90939     0.05000  2.54E-05 
 57 24 34  1 57 58 23 35  1 58  0  0   151553.90939     0.05000  2.54E-05 
 60 11 49  1 60 60 10 50  1 60  0  0   151715.28488     0.05000   1.00000 
 60  5 55  1 60 60  4 56  1 60  0  0   151788.93116     0.05000   1.00000 
 53  3 50  1 53 53  2 51  1 53  0  0   151796.83477     0.05000   1.00000 
 39  5 34  1 39 38  5 33  1 38  0  0   151813.41503     0.05000   1.00000 
 53  4 50  1 53 53  3 51  1 53  0  0   151823.56035     0.05000   1.00000 
 40  4 36  1 40 39  4 35  1 39  0  0   151903.56691     0.05000   1.00000 
 50  2 48  1 50 50  1 49  1 50  0  0   151998.50282     0.05000   1.00000 
 50  3 48  1 50 50  2 49  1 50  0  0   152001.94035     0.05000   1.00000 
111 14 97  1111111 13 98  1111  0  0   152045.18337     0.05000   1.00000 
 63 11 53  1 63 63 10 54  1 63  0  0   152061.51341     0.05000   1.00000 
 40  7 33  1 40 39  7 32  1 39  0  0   152283.08984     0.05000   1.00000 
 98 12 86  1 98 98 11 87  1 98  0  0   152320.63784     0.05000   1.00000 
 36 19 17  1 36 37 18 20  1 37  0  0   152344.68819     0.05000  2.79E-05 
 36 19 18  1 36 37 18 19  1 37  0  0   152344.68819     0.05000  2.79E-05 
 60  6 55  1 60 60  5 56  1 60  0  0   152372.22629     0.05000   1.00000 
 76 11 66  1 76 76 10 67  1 76  0  0   152448.45330     0.05000   1.00000 
 74  8 66  1 74 74  7 67  1 74  0  0   152594.36414     0.05000   1.00000 
 42  3 39  1 42 41  4 38  1 41  0  0   152682.91514     0.05000   1.00000 
 62 11 52  1 62 62 10 53  1 62  0  0   152731.82317     0.05000   1.00000 
 75 10 66  1 75 75  9 67  1 75  0  0   152851.31531     0.05000   1.00000 
 40 20 20  1 40 41 19 23  1 41  0  0   152950.27410     0.05000  2.96E-05 
 40 20 21  1 40 41 19 22  1 41  0  0   152950.27410     0.05000  2.96E-05 
 59 11 48  1 59 59 10 49  1 59  0  0   153008.64448     0.05000   1.00000 
 73 12 61  1 73 73 11 62  1 73  0  0   153014.84141     0.05000   1.00000 
 84 13 71  1 84 84 12 72  1 84  0  0   153024.80534     0.05000   1.00000 
 69  7 62  1 69 69  6 63  1 69  0  0   153092.26078     0.05000   1.00000 
 41  5 37  1 41 40  5 36  1 40  0  0   153115.66024     0.05000   1.00000 
 64  7 58  1 64 64  6 59  1 64  0  0   153235.04701     0.05000   1.00000 
 22  5 17  1 22 21  4 18  1 21  0  0   153263.46420     0.05000   1.00000 
 45  0 45  1 45 44  0 44  1 44  0  0   153312.39443     0.05000  1.45E-03 
 45  0 45  1 45 44  1 44  1 44  0  0   153312.39443     0.05000  6.81E-04 
 45  1 45  1 45 44  0 44  1 44  0  0   153312.39443     0.05000  6.81E-04 
 45  1 45  1 45 44  1 44  1 44  0  0   153312.39443     0.05000  1.45E-03 
 44  1 43  1 44 43  2 42  1 43  0  0   153328.65858     0.05000   1.00000 
 44  1 43  1 44 43  1 42  1 43  0  0   153329.80947     0.05000  1.41E-03 
 44  2 43  1 44 43  2 42  1 43  0  0   153329.80947     0.05000  1.41E-03 
 44  2 43  1 44 43  1 42  1 43  0  0   153330.89331     0.05000   1.00000 
 41 19 22  1 41 40 19 21  1 40  0  0   153335.92083     0.05000  6.90E-04 
 41 19 23  1 41 40 19 22  1 40  0  0   153335.92083     0.05000  6.90E-04 
 41 20 21  1 41 40 20 20  1 40  0  0   153336.87438     0.05000  6.40E-04 
 41 20 22  1 41 40 20 21  1 40  0  0   153336.87438     0.05000  6.40E-04 
 41 18 23  1 41 40 18 22  1 40  0  0   153343.14464     0.05000  7.45E-04 
 41 18 24  1 41 40 18 23  1 40  0  0   153343.14464     0.05000  7.45E-04 
 41 21 20  1 41 40 21 19  1 40  0  0   153344.69410     0.05000  5.85E-04 
 41 21 21  1 41 40 21 20  1 40  0  0   153344.69410     0.05000  5.85E-04 
 43  2 41  1 43 42  3 40  1 42  0  0   153346.38849     0.05000   1.00000 
 41 22 19  1 41 40 22 18  1 40  0  0   153358.54422     0.05000  5.35E-04 
 41 22 20  1 41 40 22 19  1 40  0  0   153358.54422     0.05000  5.35E-04 
 41 17 24  1 41 40 17 23  1 40  0  0   153360.08389     0.05000  8.00E-04 
 41 17 25  1 41 40 17 24  1 40  0  0   153360.08389     0.05000  8.00E-04 
 41 23 18  1 41 40 23 17  1 40  0  0   153377.71515     0.05000  4.87E-04 
 41 23 19  1 41 40 23 18  1 40  0  0   153377.71515     0.05000  4.87E-04 
 43  3 41  1 43 42  3 40  1 42  0  0   153382.46475     0.05000   1.00000 
 41 16 25  1 41 40 16 24  1 40  0  0   153388.83792     0.05000  8.55E-04 
 41 16 26  1 41 40 16 25  1 40  0  0   153388.83792     0.05000  8.55E-04 
 43  2 41  1 43 42  2 40  1 42  0  0   153396.30949     0.05000   1.00000 
 41 24 17  1 41 40 24 16  1 40  0  0   153401.49685     0.05000  4.41E-04 
 41 24 18  1 41 40 24 17  1 40  0  0   153401.49685     0.05000  4.41E-04 
 61 11 51  1 61 61 10 52  1 61  0  0   153422.73202     0.05000   1.00000 
 41 25 16  1 41 40 25 15  1 40  0  0   153429.54951     0.05000  3.96E-04 
 41 25 17  1 41 40 25 16  1 40  0  0   153429.54951     0.05000  3.96E-04 
 41 15 26  1 41 40 15 25  1 40  0  0   153432.28844     0.05000  9.10E-04 
 41 15 27  1 41 40 15 26  1 40  0  0   153432.28844     0.05000  9.10E-04 
 42  4 39  1 42 41  4 38  1 41  0  0   153458.95312     0.05000   1.00000 
 41 26 15  1 41 40 26 14  1 40  0  0   153461.45266     0.05000  3.53E-04 
 41 26 16  1 41 40 26 15  1 40  0  0   153461.45266     0.05000  3.53E-04 
 41 14 27  1 41 40 14 26  1 40  0  0   153494.30112     0.05000  9.65E-04 
 41 14 28  1 41 40 14 27  1 40  0  0   153494.30112     0.05000  9.65E-04 
 41 27 14  1 41 40 27 13  1 40  0  0   153496.79434     0.05000  3.13E-04 
 41 27 15  1 41 40 27 14  1 40  0  0   153496.79434     0.05000  3.13E-04 
 24  5 20  1 24 23  4 19  1 23  0  0   153498.01443     0.05000   1.00000 
 41 28 13  1 41 40 28 12  1 40  0  0   153535.32016     0.05000  2.75E-04 
 41 28 14  1 41 40 28 13  1 40  0  0   153535.32016     0.05000  2.75E-04 
 44 21 23  1 44 45 20 26  1 45  0  0   153544.98402     0.05000  3.02E-05 
 44 21 24  1 44 45 20 25  1 45  0  0   153544.98402     0.05000  3.02E-05 
 41 29 12  1 41 40 29 11  1 40  0  0   153577.04437     0.05000  2.40E-04 
 41 29 13  1 41 40 29 12  1 40  0  0   153577.04437     0.05000  2.40E-04 
 41 13 28  1 41 40 13 27  1 40  0  0   153580.58455     0.05000  1.02E-03 
 41 13 29  1 41 40 13 28  1 40  0  0   153580.58455     0.05000  1.02E-03 
 41 30 11  1 41 40 30 10  1 40  0  0   153621.33115     0.05000  2.07E-04 
 41 30 12  1 41 40 30 11  1 40  0  0   153621.33115     0.05000  2.07E-04 
 18  6 13  1 1817  5 12  1 17  0  0   153629.86676     0.05000  1.73E-04 
 68  8 61  1 68 68  7 62  1 68  0  0   153629.86676     0.05000  2.15E-04 
 41 31 10  1 41 40 31  9  1 40  0  0   153668.42092     0.05000  1.77E-04 
 41 31 11  1 41 40 31 10  1 40  0  0   153668.42092     0.05000  1.77E-04 
 18  6 12  1 1817  5 13  1 17  0  0   153674.91269     0.05000   1.00000 
 41 12 29  1 41 40 12 28  1 40  0  0   153699.31702     0.05000  1.07E-03 
 41 12 30  1 41 40 12 29  1 40  0  0   153699.31702     0.05000  1.07E-03 
 42  3 39  1 42 41  3 38  1 41  0  0   153709.96691     0.05000   1.00000 
 41 32  9  1 41 40 32  8  1 40  0  0   153718.00082     0.05000  1.49E-04 
 41 32 10  1 41 40 32  9  1 40  0  0   153718.00082     0.05000  1.49E-04 
 82 12 70  1 82 81 13 69  1 81  0  0   153752.74104     0.05000   1.00000 
 41 33  8  1 41 40 33  7  1 40  0  0   153769.80823     0.05000  1.23E-04 
 41 33  9  1 41 40 33  8  1 40  0  0   153769.80823     0.05000  1.23E-04 
 41 34  7  1 41 40 34  6  1 40  0  0   153824.01855     0.05000  1.01E-04 
 41 34  8  1 41 40 34  7  1 40  0  0   153824.01855     0.05000  1.01E-04 
 41 11 30  1 41 40 11 29  1 40  0  0   153863.47159     0.05000  1.12E-03 
 41 11 31  1 41 40 11 30  1 40  0  0   153863.47159     0.05000  1.12E-03 
 41 35  6  1 41 40 35  5  1 40  0  0   153880.44187     0.05000  8.05E-05 
 41 35  7  1 41 40 35  6  1 40  0  0   153880.44187     0.05000  8.05E-05 
 41 36  5  1 41 40 36  4  1 40  0  0   153938.81661     0.05000  6.20E-05 
 41 36  6  1 41 40 36  5  1 40  0  0   153938.81661     0.05000  6.20E-05 
 41 38  3  1 41 40 38  2  1 40  0  0   154061.66570     0.05000  3.18E-05 
 41 38  4  1 41 40 38  3  1 40  0  0   154061.66570     0.05000  3.18E-05 
 72  9 64  1 72 72  8 65  1 72  0  0   154108.64558     0.05000   1.00000 
 60 11 50  1 60 60 10 51  1 60  0  0   154122.48670     0.05000   1.00000 
 41 39  2  1 41 40 39  1  1 40  0  0   154125.87082     0.05000  1.95E-05 
 41 39  3  1 41 40 39  2  1 40  0  0   154125.87082     0.05000  1.95E-05 
 57  4 53  1 57 57  3 54  1 57  0  0   154153.31617     0.05000   1.00000 
 58 11 47  1 58 58 10 48  1 58  0  0   154158.63845     0.05000   1.00000 
 23 16  7  1 23 24 15 10  1 24  0  0   154177.80363     0.05000  1.35E-05 
 23 16  8  1 23 24 15  9  1 24  0  0   154177.80363     0.05000  1.35E-05 
 57  5 53  1 57 57  4 54  1 57  0  0   154272.18594     0.05000   1.00000 
 60  8 52  1 60 59  9 51  1 59  0  0   154413.47498     0.05000   1.00000 
 41  9 33  1 41 40  9 32  1 40  0  0   154421.54384     0.05000   1.00000 
 41  9 32  1 41 40  9 31  1 40  0  0   154434.64444     0.05000   1.00000 
 42  4 39  1 42 41  3 38  1 41  0  0   154485.94975     0.05000   1.00000 
 43  4 39  1 43 42  5 38  1 42  0  0   154486.46108     0.05000   1.00000 
 71 10 61  1 71 70 11 60  1 70  0  0   154548.55738     0.05000   1.00000 
 52 23 29  1 52 53 22 32  1 53  0  0   154712.29349     0.05000  2.84E-05 
 52 23 30  1 52 53 22 31  1 53  0  0   154712.29349     0.05000  2.84E-05 
 92 11 81  1 92 92 10 82  1 92  0  0   154732.88458     0.05000   1.00000 
 48  1 47  1 48 48  0 48  1 48  0  0   154787.37639     0.05000  7.04E-05 
 48  2 47  1 48 48  1 48  1 48  0  0   154787.37639     0.05000  7.04E-05 
 40  6 34  1 40 39  6 33  1 39  0  0   154790.04368     0.05000   1.00000 
 59 11 49  1 59 59 10 50  1 59  0  0   154821.37762     0.05000   1.00000 
 41  8 34  1 41 40  8 33  1 40  0  0   154868.73013     0.05000   1.00000 
 41  6 36  1 41 40  6 35  1 40  0  0   154931.64363     0.05000   1.00000 
 41  8 33  1 41 40  8 32  1 40  0  0   155017.90933     0.05000   1.00000 
 80  9 71  1 80 80  8 72  1 80  0  0   155029.45222     0.05000   1.00000 
 50  6 44  1 50 49  7 43  1 49  0  0   155043.69161     0.05000   1.00000 
 41  4 37  1 41 40  4 36  1 40  0  0   155095.23765     0.05000   1.00000 
 57 11 46  1 57 57 10 47  1 57  0  0   155185.45628     0.05000   1.00000 
 78 11 68  1 78 78 10 69  1 78  0  0   155211.79374     0.05000   1.00000 
 54  3 51  1 54 54  2 52  1 54  0  0   155239.78471     0.05000   1.00000 
 54  4 51  1 54 54  3 52  1 54  0  0   155259.25009     0.05000   1.00000 
 41  7 35  1 41 40  7 34  1 40  0  0   155268.04217     0.05000   1.00000 
 56 24 32  1 56 57 23 35  1 57  0  0   155289.83463     0.05000  2.65E-05 
 56 24 33  1 56 57 23 34  1 57  0  0   155289.83463     0.05000  2.65E-05 
 25  5 21  1 25 24  4 20  1 24  0  0   155313.76773     0.05000   1.00000 
 65  6 59  1 65 65  5 60  1 65  0  0   155375.20357     0.05000   1.00000 
 51  2 49  1 51 51  1 50  1 51  0  0   155396.21197     0.05000   1.00000 
 51  3 49  1 51 51  2 50  1 51  0  0   155398.66138     0.05000   1.00000 
 61  5 56  1 61 61  4 57  1 61  0  0   155476.52335     0.05000   1.00000 
 58 11 48  1 58 58 10 49  1 58  0  0   155511.16112     0.05000   1.00000 
 76 10 67  1 76 76  9 68  1 76  0  0   155522.50893     0.05000   1.00000 
 40  5 35  1 40 39  5 34  1 39  0  0   155558.01727     0.05000   1.00000 
 72 12 60  1 72 72 11 61  1 72  0  0   155688.80784     0.05000   1.00000 
 86 10 76  1 86 86  9 77  1 86  0  0   155735.28113     0.05000   1.00000 
 61  6 56  1 61 61  5 57  1 61  0  0   155920.99629     0.05000   1.00000 
 46  5 41  1 46 45  6 40  1 45  0  0   156010.94597     0.05000   1.00000 
 35 19 16  1 35 36 18 19  1 36  0  0   156088.89167     0.05000  2.75E-05 
 35 19 17  1 35 36 18 18  1 36  0  0   156088.89167     0.05000  2.75E-05 
 93 14 79  1 93 92 15 78  1 92  0  0   156098.77723     0.05000   1.00000 
 56 11 45  1 56 56 10 46  1 56  0  0   156106.08507     0.05000   1.00000 
 57 11 47  1 57 57 10 48  1 57  0  0   156185.27386     0.05000   1.00000 
 43  3 40  1 43 42  4 39  1 42  0  0   156247.14015     0.05000   1.00000 
 41  7 34  1 41 40  7 33  1 40  0  0   156384.54473     0.05000   1.00000 
 55  7 48  1 55 54  8 47  1 54  0  0   156485.22314     0.05000   1.00000 
 42  5 38  1 42 41  5 37  1 41  0  0   156591.74921     0.05000   1.00000 
 46  0 46  1 46 45  0 45  1 45  0  0   156675.69606     0.05000  1.51E-03 
 46  0 46  1 46 45  1 45  1 45  0  0   156675.69606     0.05000  7.09E-04 
 46  1 46  1 46 45  0 45  1 45  0  0   156675.69606     0.05000  7.09E-04 
 46  1 46  1 46 45  1 45  1 45  0  0   156675.69606     0.05000  1.51E-03 
 45  1 44  1 45 44  2 43  1 44  0  0   156691.48599     0.05000   1.00000 
 45  1 44  1 45 44  1 43  1 44  0  0   156692.33189     0.05000  1.47E-03 
 45  2 44  1 45 44  2 43  1 44  0  0   156692.33189     0.05000  1.47E-03 
 39 20 19  1 39 40 19 22  1 40  0  0   156694.16473     0.05000  2.97E-05 
 39 20 20  1 39 40 19 21  1 40  0  0   156694.16473     0.05000  2.97E-05 
 44  2 42  1 44 43  3 41  1 43  0  0   156717.10125     0.05000   1.00000 
 44  3 42  1 44 43  3 41  1 43  0  0   156743.14938     0.05000   1.00000 
 44  2 42  1 44 43  2 41  1 43  0  0   156753.21727     0.05000   1.00000 
 44  3 42  1 44 43  2 41  1 43  0  0   156779.27193     0.05000   1.00000 
 26  5 22  1 26 25  4 21  1 25  0  0   156809.35757     0.05000   1.00000 
 65  7 59  1 65 65  6 60  1 65  0  0   156811.12028     0.05000   1.00000 
 43  4 40  1 43 42  4 39  1 42  0  0   156830.72990     0.05000   1.00000 
 56 11 46  1 56 56 10 47  1 56  0  0   156838.46437     0.05000   1.00000 
 79 11 69  1 79 79 10 70  1 79  0  0   156928.39687     0.05000   1.00000 
 55 11 44  1 55 55 10 45  1 55  0  0   156935.28779     0.05000   1.00000 
 43  3 40  1 43 42  3 39  1 42  0  0   157023.17146     0.05000   1.00000 
 42 20 22  1 42 41 20 21  1 41  0  0   157081.93436     0.05000  6.80E-04 
 42 20 23  1 42 41 20 22  1 41  0  0   157081.93436     0.05000  6.80E-04 
 42 19 23  1 42 41 19 22  1 41  0  0   157082.84714     0.05000  7.35E-04 
 42 19 24  1 42 41 19 23  1 41  0  0   157082.84714     0.05000  7.35E-04 
 42 21 21  1 42 41 21 20  1 41  0  0   157088.43611     0.05000  6.25E-04 
 42 21 22  1 42 41 21 21  1 41  0  0   157088.43611     0.05000  6.25E-04 
 42 18 24  1 42 41 18 23  1 41  0  0   157092.37558     0.05000  7.90E-04 
 42 18 25  1 42 41 18 24  1 41  0  0   157092.37558     0.05000  7.90E-04 
 42 22 20  1 42 41 22 19  1 41  0  0   157101.29091     0.05000  5.75E-04 
 42 22 21  1 42 41 22 20  1 41  0  0   157101.29091     0.05000  5.75E-04 
 42 17 25  1 42 41 17 24  1 41  0  0   157112.29308     0.05000  8.45E-04 
 42 17 26  1 42 41 17 25  1 41  0  0   157112.29308     0.05000  8.45E-04 
 42 23 19  1 42 41 23 18  1 41  0  0   157119.80961     0.05000  5.20E-04 
 42 23 20  1 42 41 23 19  1 41  0  0   157119.80961     0.05000  5.20E-04 
 42 24 18  1 42 41 24 17  1 41  0  0   157143.14381     0.05000  4.73E-04 
 42 24 19  1 42 41 24 18  1 41  0  0   157143.14381     0.05000  4.73E-04 
 42 16 26  1 42 41 16 25  1 41  0  0   157144.85335     0.05000  9.05E-04 
 42 16 27  1 42 41 16 26  1 41  0  0   157144.85335     0.05000  9.05E-04 
 69  8 62  1 69 69  7 63  1 69  0  0   157146.36477     0.05000   1.00000 
 42 25 17  1 42 41 25 16  1 41  0  0   157170.92986     0.05000  4.26E-04 
 42 25 18  1 42 41 25 17  1 41  0  0   157170.92986     0.05000  4.26E-04 
 42 15 27  1 42 41 15 26  1 41  0  0   157193.07614     0.05000  9.60E-04 
 42 15 28  1 42 41 15 27  1 41  0  0   157193.07614     0.05000  9.60E-04 
 42 26 16  1 42 41 26 15  1 41  0  0   157202.76389     0.05000  3.82E-04 
 42 26 17  1 42 41 26 16  1 41  0  0   157202.76389     0.05000  3.82E-04 
 42 27 15  1 42 41 27 14  1 41  0  0   157238.25960     0.05000  3.39E-04 
 42 27 16  1 42 41 27 15  1 41  0  0   157238.25960     0.05000  3.39E-04 
 19  6 14  1 19 18  5 13  1 18  0  0   157245.03123     0.05000   1.00000 
 42 14 28  1 42 41 14 27  1 41  0  0   157261.19704     0.05000  1.02E-03 
 42 14 29  1 42 41 14 28  1 41  0  0   157261.19704     0.05000  1.02E-03 
 42 28 14  1 42 41 28 13  1 41  0  0   157277.16030     0.05000  3.00E-04 
 42 28 15  1 42 41 28 14  1 41  0  0   157277.16030     0.05000  3.00E-04 
 43 21 22  1 43 44 20 25  1 44  0  0   157287.80786     0.05000  3.07E-05 
 43 21 23  1 43 44 20 24  1 44  0  0   157287.80786     0.05000  3.07E-05 
 42 29 13  1 42 41 29 12  1 41  0  0   157319.20600     0.05000  2.63E-04 
 42 29 14  1 42 41 29 13  1 41  0  0   157319.20600     0.05000  2.63E-04 
 19  6 13  1 19 18  5 14  1 18  0  0   157324.35227     0.05000   1.00000 
 42 13 29  1 42 41 13 28  1 41  0  0   157355.40597     0.05000  1.07E-03 
 42 13 30  1 42 41 13 29  1 41  0  0   157355.40597     0.05000  1.07E-03 
 23  5 18  1 23 22  4 19  1 22  0  0   157392.89724     0.05000   1.00000 
 73  9 65  1 73 73  8 66  1 73  0  0   157400.28578     0.05000   1.00000 
 42 31 11  1 42 41 31 10  1 41  0  0   157411.82994     0.05000  1.97E-04 
 42 31 12  1 42 41 31 11  1 41  0  0   157411.82994     0.05000  1.97E-04 
 42 32 10  1 42 41 32  9  1 41  0  0   157462.13401     0.05000  1.67E-04 
 42 32 11  1 42 41 32 10  1 41  0  0   157462.13401     0.05000  1.67E-04 
 70  7 63  1 70 70  6 64  1 70  0  0   157474.00716     0.05000   1.00000 
 42 12 30  1 42 41 12 29  1 41  0  0   157484.61890     0.05000  1.13E-03 
 42 12 31  1 42 41 12 30  1 41  0  0   157484.61890     0.05000  1.13E-03 
 75  8 67  1 75 75  7 68  1 75  0  0   157560.85353     0.05000   1.00000 
 42 34  8  1 42 41 34  7  1 41  0  0   157570.21506     0.05000  1.16E-04 
 42 34  9  1 42 41 34  8  1 41  0  0   157570.21506     0.05000  1.16E-04 
 43  4 40  1 43 42  3 39  1 42  0  0   157606.73021     0.05000   1.00000 
 42 35  7  1 42 41 35  6  1 41  0  0   157627.63854     0.05000  9.50E-05 
 42 35  8  1 42 41 35  7  1 41  0  0   157627.63854     0.05000  9.50E-05 
 42 11 31  1 42 41 11 30  1 41  0  0   157662.87229     0.05000  1.18E-03 
 42 11 32  1 42 41 11 31  1 41  0  0   157662.87229     0.05000  1.18E-03 
 58  4 54  1 58 58  3 55  1 58  0  0   157671.61429     0.05000   1.00000 
 54 11 43  1 54 54 10 44  1 54  0  0   157685.50217     0.05000   1.00000 
 42 36  6  1 42 41 36  5  1 41  0  0   157687.21749     0.05000  7.55E-05 
 42 36  7  1 42 41 36  6  1 41  0  0   157687.21749     0.05000  7.55E-05 
 42 37  5  1 42 41 37  4  1 41  0  0   157748.75936     0.05000  5.80E-05 
 42 37  6  1 42 41 37  5  1 41  0  0   157748.75936     0.05000  5.80E-05 
 58  5 54  1 58 58  4 55  1 58  0  0   157760.15087     0.05000   1.00000 
 42 38  4  1 42 41 38  3  1 41  0  0   157812.44278     0.05000  4.28E-05 
 42 38  5  1 42 41 38  4  1 41  0  0   157812.44278     0.05000  4.28E-05 
 47 22 25  1 47 48 21 28  1 48  0  0   157872.34733     0.05000  3.05E-05 
 47 22 26  1 47 48 21 27  1 48  0  0   157872.34733     0.05000  3.05E-05 
 42 10 32  1 42 41 10 31  1 41  0  0   157913.71740     0.05000   1.00000 
 22 16  6  1 22 23 15  9  1 23  0  0   157916.25892     0.05000  1.17E-05 
 22 16  7  1 22 23 15  8  1 23  0  0   157916.25892     0.05000  1.17E-05 
 42 40  2  1 42 41 40  1  1 41  0  0   157945.47300     0.05000  1.81E-05 
 42 40  3  1 42 41 40  2  1 41  0  0   157945.47300     0.05000  1.81E-05 
 27  5 23  1 27 26  4 22  1 26  0  0   157990.84153     0.05000   1.00000 
 54 11 44  1 54 54 10 45  1 54  0  0   158067.93550     0.05000   1.00000 
 71 12 59  1 71 71 11 60  1 71  0  0   158086.07041     0.05000   1.00000 
 42  9 34  1 42 41  9 33  1 41  0  0   158267.24461     0.05000   1.00000 
 42  4 38  1 42 41  4 37  1 41  0  0   158275.82179     0.05000   1.00000 
 42  9 33  1 42 41  9 32  1 41  0  0   158286.71141     0.05000   1.00000 
 77 10 68  1 77 77  9 69  1 77  0  0   158359.43271     0.05000   1.00000 
 53 11 42  1 53 53 10 43  1 53  0  0   158367.04894     0.05000   1.00000 
 42  6 37  1 42 41  6 36  1 41  0  0   158607.41546     0.05000   1.00000 
 53 11 43  1 53 53 10 44  1 53  0  0   158639.52793     0.05000   1.00000 
 55  3 52  1 55 55  2 53  1 55  0  0   158676.92347     0.05000   1.00000 
 55  4 52  1 55 55  3 53  1 55  0  0   158691.02392     0.05000   1.00000 
 42  8 35  1 42 41  8 34  1 41  0  0   158739.07448     0.05000   1.00000 
 52  2 50  1 52 52  1 51  1 52  0  0   158791.49256     0.05000   1.00000 
 80 11 70  1 80 80 10 71  1 80  0  0   158864.12191     0.05000   1.00000 
 28  5 24  1 28 27  4 23  1 27  0  0   158877.42015     0.05000   1.00000 
 42  8 34  1 42 41  8 33  1 41  0  0   158946.30719     0.05000   1.00000 
 52 11 41  1 52 52 10 42  1 52  0  0   158988.52337     0.05000   1.00000 
 41  6 35  1 41 40  6 34  1 40  0  0   158996.24494     0.05000   1.00000 
 99 12 87  1 99 99 11 88  1 99  0  0   159013.75378     0.05000   1.00000 
 55 24 31  1 55 56 23 34  1 56  0  0   159024.10273     0.05000  2.75E-05 
 55 24 32  1 55 56 23 33  1 56  0  0   159024.10273     0.05000  2.75E-05 
103 15 88  1103103 14 89  1103  0  0   159032.76000     0.05000   1.00000 
 44  4 40  1 44 43  5 39  1 43  0  0   159086.44778     0.05000   1.00000 
 42  7 36  1 42 41  7 35  1 41  0  0   159104.28767     0.05000   1.00000 
 62  5 57  1 62 62  4 58  1 62  0  0   159130.05598     0.05000   1.00000 
 52 11 42  1 52 52 10 43  1 52  0  0   159180.90241     0.05000   1.00000 
 41  5 36  1 41 40  5 35  1 40  0  0   159213.76991     0.05000   1.00000 
 66  6 60  1 66 66  5 61  1 66  0  0   159282.77858     0.05000   1.00000 
113 16 97  1113113 15 98  1113  0  0   159441.07693     0.05000   1.00000 
 62  6 57  1 62 62  5 58  1 62  0  0   159467.61682     0.05000   1.00000 
 51 11 40  1 51 51 10 41  1 51  0  0   159557.08761     0.05000   1.00000 
 51 11 41  1 51 51 10 42  1 51  0  0   159691.64839     0.05000   1.00000 
 44  3 41  1 44 43  4 40  1 43  0  0   159761.04648     0.05000   1.00000 
 30  5 26  1 30 29  4 25  1 29  0  0   159894.44963     0.05000   1.00000 
 66  9 57  1 66 65 10 56  1 65  0  0   159941.28719     0.05000   1.00000 
 47  0 47  1 47 46  0 46  1 46  0  0   160038.61759     0.05000  1.57E-03 
 47  0 47  1 47 46  1 46  1 46  0  0   160038.61759     0.05000  7.38E-04 
 47  1 47  1 47 46  0 46  1 46  0  0   160038.61759     0.05000  7.38E-04 
 47  1 47  1 47 46  1 46  1 46  0  0   160038.61759     0.05000  1.57E-03 
 43  5 39  1 43 42  5 38  1 42  0  0   160047.47381     0.05000   1.00000 
 46  1 45  1 46 45  1 44  1 45  0  0   160054.48435     0.05000  1.53E-03 
 46  2 45  1 46 45  2 44  1 45  0  0   160054.48435     0.05000  1.53E-03 
 50 11 39  1 50 50 10 40  1 50  0  0   160078.74344     0.05000   1.00000 
 45  2 43  1 45 44  3 42  1 44  0  0   160084.61341     0.05000   1.00000 
 45  3 43  1 45 44  3 42  1 44  0  0   160103.32139     0.05000   1.00000 
 31  5 27  1 31 30  4 26  1 30  0  0   160108.13319     0.05000   1.00000 
 45  2 43  1 45 44  2 42  1 44  0  0   160110.63371     0.05000   1.00000 
 45  3 43  1 45 44  2 42  1 44  0  0   160129.37107     0.05000   1.00000 
 34  5 30  1 34 33  4 29  1 33  0  0   160166.14391     0.05000   1.00000 
 50 11 40  1 50 50 10 41  1 50  0  0   160171.89138     0.05000   1.00000 
 35  5 31  1 35 34  4 30  1 34  0  0   160173.70751     0.05000   1.00000 
 32  5 28  1 32 31  4 27  1 31  0  0   160189.19857     0.05000   1.00000 
 33  5 29  1 33 32  4 28  1 32  0  0   160190.18395     0.05000   1.00000 
 44  4 41  1 44 43  4 40  1 43  0  0   160198.05456     0.05000   1.00000 
 70 12 58  1 70 70 11 59  1 70  0  0   160225.41083     0.05000   1.00000 
 36  5 32  1 36 35  4 31  1 35  0  0   160269.64614     0.05000   1.00000 
 44  3 41  1 44 43  3 40  1 43  0  0   160344.59870     0.05000   1.00000 
 82 13 69  1 82 82 12 70  1 82  0  0   160375.00781     0.05000   1.00000 
 66  7 60  1 66 66  6 61  1 66  0  0   160397.82709     0.05000   1.00000 
 37  5 33  1 37 36  4 32  1 36  0  0   160508.74822     0.05000   1.00000 
 42  7 35  1 42 41  7 34  1 41  0  0   160528.77124     0.05000   1.00000 
 49 11 38  1 49 49 10 39  1 49  0  0   160558.28468     0.05000   1.00000 
 49 11 39  1 49 49 10 40  1 49  0  0   160622.14964     0.05000   1.00000 
 70  8 63  1 70 70  7 64  1 70  0  0   160703.12618     0.05000   1.00000 
 44  4 41  1 44 43  3 40  1 43  0  0   160781.61436     0.05000   1.00000 
 43 20 23  1 43 42 20 22  1 42  0  0   160827.44924     0.05000  7.20E-04 
 43 20 24  1 43 42 20 23  1 42  0  0   160827.44924     0.05000  7.20E-04 
 43 19 24  1 43 42 19 23  1 42  0  0   160830.26576     0.05000  7.75E-04 
 43 19 25  1 43 42 19 24  1 42  0  0   160830.26576     0.05000  7.75E-04 
 43 21 22  1 43 42 21 21  1 42  0  0   160832.45068     0.05000  6.65E-04 
 43 21 23  1 43 42 21 22  1 42  0  0   160832.45068     0.05000  6.65E-04 
 43 18 25  1 43 42 18 24  1 42  0  0   160842.27805     0.05000  8.35E-04 
 43 18 26  1 43 42 18 25  1 42  0  0   160842.27805     0.05000  8.35E-04 
 43 22 21  1 43 42 22 20  1 42  0  0   160844.19258     0.05000  6.10E-04 
 43 22 22  1 43 42 22 21  1 42  0  0   160844.19258     0.05000  6.10E-04 
 43 23 20  1 43 42 23 19  1 42  0  0   160861.82367     0.05000  5.55E-04 
 43 23 21  1 43 42 23 20  1 42  0  0   160861.82367     0.05000  5.55E-04 
 43 17 26  1 43 42 17 25  1 42  0  0   160865.35343     0.05000  8.95E-04 
 43 17 27  1 43 42 17 26  1 42  0  0   160865.35343     0.05000  8.95E-04 
 43 24 19  1 43 42 24 18  1 42  0  0   160884.68284     0.05000  5.05E-04 
 43 24 20  1 43 42 24 19  1 42  0  0   160884.68284     0.05000  5.05E-04 
 43 16 27  1 43 42 16 26  1 42  0  0   160901.85479     0.05000  9.55E-04 
 43 16 28  1 43 42 16 27  1 42  0  0   160901.85479     0.05000  9.55E-04 
 43 25 18  1 43 42 25 17  1 42  0  0   160912.21543     0.05000  4.57E-04 
 43 25 19  1 43 42 25 18  1 42  0  0   160912.21543     0.05000  4.57E-04 
 43 26 17  1 43 42 26 16  1 42  0  0   160943.90818     0.05000  4.11E-04 
 43 26 18  1 43 42 26 17  1 42  0  0   160943.90818     0.05000  4.11E-04 
 43 15 28  1 43 42 15 27  1 42  0  0   160955.14276     0.05000  1.01E-03 
 43 15 29  1 43 42 15 28  1 42  0  0   160955.14276     0.05000  1.01E-03 
 43 27 16  1 43 42 27 15  1 42  0  0   160979.59684     0.05000  3.66E-04 
 43 27 17  1 43 42 27 16  1 42  0  0   160979.59684     0.05000  3.66E-04 
 81 11 71  1 81 81 10 72  1 81  0  0   161012.18129     0.05000   1.00000 
 43 28 15  1 43 42 28 14  1 42  0  0   161018.70016     0.05000  3.26E-04 
 43 28 16  1 43 42 28 15  1 42  0  0   161018.70016     0.05000  3.26E-04 
 42 21 21  1 42 43 20 24  1 43  0  0   161028.55130     0.05000  3.10E-05 
 42 21 22  1 42 43 20 23  1 43  0  0   161028.55130     0.05000  3.10E-05 
 43 14 29  1 43 42 14 28  1 42  0  0   161029.75066     0.05000  1.07E-03 
 43 14 30  1 43 42 14 29  1 42  0  0   161029.75066     0.05000  1.07E-03 
 43 29 14  1 43 42 29 13  1 42  0  0   161061.12585     0.05000  2.86E-04 
 43 29 15  1 43 42 29 14  1 42  0  0   161061.12585     0.05000  2.86E-04 
 43 30 13  1 43 42 30 12  1 42  0  0   161106.63126     0.05000  2.50E-04 
 43 30 14  1 43 42 30 13  1 42  0  0   161106.63126     0.05000  2.50E-04 
 43 13 30  1 43 42 13 29  1 42  0  0   161132.34516     0.05000  1.12E-03 
 43 13 31  1 43 42 13 30  1 42  0  0   161132.34516     0.05000  1.12E-03 
 43 31 12  1 43 42 31 11  1 42  0  0   161155.00235     0.05000  2.17E-04 
 43 31 13  1 43 42 31 12  1 42  0  0   161155.00235     0.05000  2.17E-04 
 59  4 55  1 59 59  3 56  1 59  0  0   161176.96841     0.05000   1.00000 
 59  5 55  1 59 59  4 56  1 59  0  0   161242.52189     0.05000   1.00000 
 43 33 10  1 43 42 33  9  1 42  0  0   161259.75832     0.05000  1.58E-04 
 43 33 11  1 43 42 33 10  1 42  0  0   161259.75832     0.05000  1.58E-04 
 43 12 31  1 43 42 12 30  1 42  0  0   161272.61722     0.05000  1.18E-03 
 43 12 32  1 43 42 12 31  1 42  0  0   161272.61722     0.05000  1.18E-03 
 43 34  9  1 43 42 34  8  1 42  0  0   161315.95082     0.05000  1.33E-04 
 43 34 10  1 43 42 34  9  1 42  0  0   161315.95082     0.05000  1.33E-04 
 43 35  8  1 43 42 35  7  1 42  0  0   161374.35935     0.05000  1.09E-04 
 43 35  9  1 43 42 35  8  1 42  0  0   161374.35935     0.05000  1.09E-04 
 47 11 36  1 47 47 10 37  1 47  0  0   161407.18206     0.05000   1.00000 
 43 36  7  1 43 42 36  6  1 42  0  0   161434.97773     0.05000  8.90E-05 
 43 36  8  1 43 42 36  7  1 42  0  0   161434.97773     0.05000  8.90E-05 
 47 11 37  1 47 47 10 38  1 47  0  0   161436.20740     0.05000   1.00000 
 43  4 39  1 43 42  4 38  1 42  0  0   161457.00635     0.05000   1.00000 
 43 11 32  1 43 42 11 31  1 42  0  0   161465.84646     0.05000  1.24E-03 
 43 11 33  1 43 42 11 32  1 42  0  0   161465.84646     0.05000  1.24E-03 
 43 37  6  1 43 42 37  5  1 42  0  0   161497.79797     0.05000  7.05E-05 
 43 37  7  1 43 42 37  6  1 42  0  0   161497.79797     0.05000  7.05E-05 
 50  1 49  1 50 50  0 50  1 50  0  0   161537.99188     0.05000  7.26E-05 
 50  2 49  1 50 50  1 50  1 50  0  0   161537.99188     0.05000  7.26E-05 
 43 38  5  1 43 42 38  4  1 42  0  0   161562.63656     0.05000  5.40E-05 
 43 38  6  1 43 42 38  5  1 42  0  0   161562.63656     0.05000  5.40E-05 
 39  5 35  1 39 38  4 34  1 38  0  0   161606.94638     0.05000   1.00000 
 78 12 67  1 78 78 11 68  1 78  0  0   161615.78866     0.05000   1.00000 
 43 39  4  1 43 42 39  3  1 42  0  0   161629.53562     0.05000  3.98E-05 
 43 39  5  1 43 42 39  4  1 42  0  0   161629.53562     0.05000  3.98E-05 
 43 40  3  1 43 42 40  2  1 42  0  0   161698.49694     0.05000  2.74E-05 
 43 40  4  1 43 42 40  3  1 42  0  0   161698.49694     0.05000  2.74E-05 
 77 12 66  1 77 77 11 67  1 77  0  0   161705.37077     0.05000   1.00000 
 24  5 19  1 24 23  4 20  1 23  0  0   161715.53249     0.05000   1.00000 
 71  7 64  1 71 71  6 65  1 71  0  0   161732.18727     0.05000   1.00000 
 43 10 34  1 43 42 10 33  1 42  0  0   161736.21881     0.05000   1.00000 
 87 10 77  1 87 87  9 78  1 87  0  0   161760.12104     0.05000   1.00000 
 43 41  2  1 43 42 41  1  1 42  0  0   161769.12904     0.05000  1.67E-05 
 43 41  3  1 43 42 41  2  1 42  0  0   161769.12904     0.05000  1.67E-05 
 46 11 36  1 46 46 10 37  1 46  0  0   161802.18976     0.05000   1.00000 
 80 12 69  1 80 80 11 70  1 80  0  0   161938.62606     0.05000   1.00000 
 76 12 65  1 76 76 11 66  1 76  0  0   161939.94791     0.05000   1.00000 
 56  3 53  1 56 56  2 54  1 56  0  0   162108.54074     0.05000   1.00000 
 56  4 53  1 56 56  3 54  1 56  0  0   162118.84710     0.05000   1.00000 
 43  9 35  1 43 42  9 34  1 42  0  0   162118.84744     0.05000   1.00000 
 69 12 57  1 69 69 11 58  1 69  0  0   162130.03022     0.05000   1.00000 
 45 11 35  1 45 45 10 36  1 45  0  0   162142.36835     0.05000   1.00000 
 43  9 34  1 43 42  9 33  1 42  0  0   162147.25816     0.05000   1.00000 
 53  2 51  1 53 53  1 52  1 53  0  0   162184.39537     0.05000   1.00000 
 53  3 51  1 53 53  2 52  1 53  0  0   162185.62118     0.05000   1.00000 
 43  6 38  1 43 42  6 37  1 42  0  0   162255.68384     0.05000   1.00000 
 75 12 64  1 75 75 11 65  1 75  0  0   162301.49649     0.05000   1.00000 
 25 17  8  1 25 26 16 11  1 26  0  0   162311.83931     0.05000  1.61E-05 
 25 17  9  1 25 26 16 10  1 26  0  0   162311.83931     0.05000  1.61E-05 
 81 12 70  1 81 81 11 71  1 81  0  0   162381.05531     0.05000   1.00000 
 47  5 42  1 47 46  6 41  1 46  0  0   162392.21886     0.05000   1.00000 
 44 11 33  1 44 44 10 34  1 44  0  0   162449.78853     0.05000   1.00000 
 44 11 34  1 44 44 10 35  1 44  0  0   162458.01216     0.05000   1.00000 
 40  5 36  1 40 39  4 35  1 39  0  0   162537.76430     0.05000   1.00000 
 43  8 36  1 43 42  8 35  1 42  0  0   162612.04965     0.05000   1.00000 
 63  5 58  1 63 63  4 59  1 63  0  0   162754.77971     0.05000   1.00000 
 54 24 30  1 54 55 23 33  1 55  0  0   162756.62856     0.05000  2.86E-05 
 54 24 31  1 54 55 23 32  1 55  0  0   162756.62856     0.05000  2.86E-05 
 74 12 63  1 74 74 11 64  1 74  0  0   162772.06541     0.05000   1.00000 
 42  5 37  1 42 41  5 36  1 41  0  0   162779.44098     0.05000   1.00000 
 92 14 78  1 92 92 13 79  1 92  0  0   162824.32072     0.05000   1.00000 
 43  8 35  1 43 42  8 34  1 42  0  0   162896.46963     0.05000   1.00000 
 43  7 37  1 43 42  7 36  1 42  0  0   162927.99147     0.05000   1.00000 
 94 14 80  1 94 93 15 79  1 93  0  0   162956.44746     0.05000   1.00000 
 63  6 58  1 63 63  5 59  1 63  0  0   163010.35661     0.05000   1.00000 
 42 11 32  1 42 42 10 33  1 42  0  0   163020.97520     0.05000   1.00000 
 82 12 71  1 82 82 11 72  1 82  0  0   163027.62822     0.05000   1.00000 
 51  6 45  1 51 50  7 44  1 50  0  0   163088.17670     0.05000   1.00000 
 67  6 61  1 67 67  5 62  1 67  0  0   163127.73531     0.05000   1.00000 
 42  6 36  1 42 41  6 35  1 41  0  0   163162.66549     0.05000   1.00000 
 45  3 42  1 45 44  4 41  1 44  0  0   163235.88098     0.05000   1.00000 
 73 12 62  1 73 73 11 63  1 73  0  0   163333.31436     0.05000   1.00000 
 82 11 72  1 82 82 10 73  1 82  0  0   163363.53539     0.05000   1.00000 
 48  0 48  1 48 47  0 47  1 47  0  0   163401.10283     0.05000  1.62E-03 
 48  0 48  1 48 47  1 47  1 47  0  0   163401.10283     0.05000  7.66E-04 
 48  1 48  1 48 47  0 47  1 47  0  0   163401.10283     0.05000  7.66E-04 
 48  1 48  1 48 47  1 47  1 47  0  0   163401.10283     0.05000  1.62E-03 
 47  2 46  1 47 46  2 45  1 46  0  0   163416.37587     0.05000  1.59E-03 
 47  2 46  1 47 46  1 45  1 46  0  0   163416.37587     0.05000  6.68E-04 
 47  1 46  1 47 46  2 45  1 46  0  0   163416.37596     0.05000  6.68E-04 
 47  1 46  1 47 46  1 45  1 46  0  0   163416.37596     0.05000  1.59E-03 
 46  2 44  1 46 45  3 43  1 45  0  0   163449.64923     0.05000   1.00000 
 45  4 41  1 45 44  5 40  1 44  0  0   163454.07578     0.05000   1.00000 
 46  3 44  1 46 45  3 43  1 45  0  0   163463.08390     0.05000   1.00000 
 46  2 44  1 46 45  2 43  1 45  0  0   163468.35264     0.05000   1.00000 
 46  3 44  1 46 45  2 43  1 45  0  0   163481.81373     0.05000   1.00000 
 44  5 40  1 44 43  5 39  1 43  0  0   163484.86229     0.05000   1.00000 
 40 11 30  1 40 40 10 31  1 40  0  0   163500.66968     0.05000   1.00000 
 45  4 42  1 45 44  4 41  1 44  0  0   163561.88040     0.05000   1.00000 
 81 13 68  1 81 81 12 69  1 81  0  0   163631.79987     0.05000   1.00000 
 45  3 42  1 45 44  3 41  1 44  0  0   163672.91130     0.05000   1.00000 
 39 11 28  1 39 39 10 29  1 39  0  0   163711.86073     0.05000  3.49E-04 
 39 11 29  1 39 39 10 30  1 39  0  0   163711.86073     0.05000  3.49E-04 
 41  5 37  1 41 40  4 36  1 40  0  0   163749.87820     0.05000   1.00000 
 68 12 56  1 68 68 11 57  1 68  0  0   163825.29363     0.05000   1.00000 
 83 12 72  1 83 83 11 73  1 83  0  0   163887.99874     0.05000   1.00000 
 38 11 27  1 38 38 10 28  1 38  0  0   163906.26590     0.05000  3.47E-04 
 38 11 28  1 38 38 10 29  1 38  0  0   163906.26590     0.05000  3.47E-04 
 72 12 61  1 72 72 11 62  1 72  0  0   163968.18120     0.05000   1.00000 
 67  7 61  1 67 67  6 62  1 67  0  0   163990.19834     0.05000   1.00000 
 45  4 42  1 45 44  3 41  1 44  0  0   163998.85552     0.05000   1.00000 
 37 11 26  1 37 37 10 27  1 37  0  0   164084.30180     0.05000  3.44E-04 
 37 11 27  1 37 37 10 28  1 37  0  0   164084.30180     0.05000  3.44E-04 
 37 20 17  1 37 38 19 20  1 38  0  0   164175.96085     0.05000  2.94E-05 
 37 20 18  1 37 38 19 19  1 38  0  0   164175.96085     0.05000  2.94E-05 
 75  9 67  1 75 75  8 68  1 75  0  0   164237.78805     0.05000   1.00000 
 36 11 25  1 36 36 10 26  1 36  0  0   164247.04660     0.05000  3.40E-04 
 36 11 26  1 36 36 10 27  1 36  0  0   164247.04660     0.05000  3.40E-04 
 71  8 64  1 71 71  7 65  1 71  0  0   164290.31403     0.05000   1.00000 
 21  6 16  1 21 20  5 15  1 20  0  0   164366.01419     0.05000   1.00000 
 35 11 24  1 35 35 10 25  1 35  0  0   164395.48266     0.05000  3.36E-04 
 35 11 25  1 35 35 10 26  1 35  0  0   164395.48266     0.05000  3.36E-04 
 79 10 70  1 79 79  9 71  1 79  0  0   164468.80636     0.05000   1.00000 
 34 11 23  1 34 34 10 24  1 34  0  0   164530.41258     0.05000   1.00000 
 44 20 24  1 44 43 20 23  1 43  0  0   164573.25908     0.05000  7.60E-04 
 44 20 25  1 44 43 20 24  1 43  0  0   164573.25908     0.05000  7.60E-04 
 44 21 23  1 44 43 21 22  1 43  0  0   164576.66018     0.05000  7.05E-04 
 44 21 24  1 44 43 21 23  1 43  0  0   164576.66018     0.05000  7.05E-04 
 44 19 25  1 44 43 19 24  1 43  0  0   164578.14589     0.05000  8.20E-04 
 44 19 26  1 44 43 19 25  1 43  0  0   164578.14589     0.05000  8.20E-04 
 44 22 22  1 44 43 22 21  1 43  0  0   164587.22432     0.05000  6.45E-04 
 44 22 23  1 44 43 22 22  1 43  0  0   164587.22432     0.05000  6.45E-04 
 21  6 15  1 21 20  5 16  1 20  0  0   164589.34967     0.05000   1.00000 
 44 18 26  1 44 43 18 25  1 43  0  0   164592.84151     0.05000  8.80E-04 
 44 18 27  1 44 43 18 26  1 43  0  0   164592.84151     0.05000  8.80E-04 
 44 23 21  1 44 43 23 20  1 43  0  0   164604.01133     0.05000  5.90E-04 
 44 23 22  1 44 43 23 21  1 43  0  0   164604.01133     0.05000  5.90E-04 
 44 17 27  1 44 43 17 26  1 43  0  0   164619.21617     0.05000  9.40E-04 
 44 17 28  1 44 43 17 27  1 43  0  0   164619.21617     0.05000  9.40E-04 
 44 24 20  1 44 43 24 19  1 43  0  0   164626.24889     0.05000  5.40E-04 
 44 24 21  1 44 43 24 20  1 43  0  0   164626.24889     0.05000  5.40E-04 
 44  4 40  1 44 43  4 39  1 43  0  0   164647.45817     0.05000   1.00000 
 33 11 22  1 33 33 10 23  1 33  0  0   164652.71853     0.05000  3.26E-04 
 33 11 23  1 33 33 10 24  1 33  0  0   164652.71853     0.05000  3.26E-04 
 44 25 19  1 44 43 25 18  1 43  0  0   164653.47221     0.05000  4.88E-04 
 44 25 20  1 44 43 25 19  1 43  0  0   164653.47221     0.05000  4.88E-04 
 44 16 28  1 44 43 16 27  1 43  0  0   164659.97272     0.05000  1.00E-03 
 44 16 29  1 44 43 16 28  1 43  0  0   164659.97272     0.05000  1.00E-03 
 60  4 56  1 60 60  3 57  1 60  0  0   164670.83724     0.05000   1.00000 
101 15 87  1101100 16 84  1100  0  0   164675.57094     0.05000   1.00000 
 44 26 18  1 44 43 26 17  1 43  0  0   164685.01620     0.05000  4.39E-04 
 44 26 19  1 44 43 26 18  1 43  0  0   164685.01620     0.05000  4.39E-04 
 43  7 36  1 43 42  7 35  1 42  0  0   164715.00635     0.05000   1.00000 
 44 15 29  1 44 43 15 28  1 43  0  0   164718.60896     0.05000  1.06E-03 
 44 15 30  1 44 43 15 29  1 43  0  0   164718.60896     0.05000  1.06E-03 
 44 27 17  1 44 43 27 16  1 43  0  0   164720.70230     0.05000  3.94E-04 
 44 27 18  1 44 43 27 17  1 43  0  0   164720.70230     0.05000  3.94E-04 
 44 28 16  1 44 43 28 15  1 43  0  0   164760.04161     0.05000  3.50E-04 
 44 28 17  1 44 43 28 16  1 43  0  0   164760.04161     0.05000  3.50E-04 
 32 11 21  1 32 32 10 22  1 32  0  0   164763.38160     0.05000  3.20E-04 
 32 11 22  1 32 32 10 23  1 32  0  0   164763.38160     0.05000  3.20E-04 
 41 21 20  1 41 42 20 23  1 42  0  0   164767.60333     0.05000  3.11E-05 
 41 21 21  1 41 42 20 22  1 42  0  0   164767.60333     0.05000  3.11E-05 
 44 14 30  1 44 43 14 29  1 43  0  0   164800.05169     0.05000  1.12E-03 
 44 14 31  1 44 43 14 30  1 43  0  0   164800.05169     0.05000  1.12E-03 
 44 29 15  1 44 43 29 14  1 43  0  0   164802.81681     0.05000  3.10E-04 
 44 29 16  1 44 43 29 15  1 43  0  0   164802.81681     0.05000  3.10E-04 
 44 30 14  1 44 43 30 13  1 43  0  0   164848.90206     0.05000  2.73E-04 
 44 30 15  1 44 43 30 14  1 43  0  0   164848.90206     0.05000  2.73E-04 
 31 11 20  1 31 31 10 21  1 31  0  0   164863.04731     0.05000  3.13E-04 
 31 11 21  1 31 31 10 22  1 31  0  0   164863.04731     0.05000  3.13E-04 
 44 31 13  1 44 43 31 12  1 43  0  0   164897.86099     0.05000  2.38E-04 
 44 31 14  1 44 43 31 13  1 43  0  0   164897.86099     0.05000  2.38E-04 
 44 13 31  1 44 43 13 30  1 43  0  0   164911.47453     0.05000  1.18E-03 
 44 13 32  1 44 43 13 31  1 43  0  0   164911.47453     0.05000  1.18E-03 
 44 32 12  1 44 43 32 11  1 43  0  0   164949.64421     0.05000  2.05E-04 
 44 32 13  1 44 43 32 12  1 43  0  0   164949.64421     0.05000  2.05E-04 
 30 11 19  1 30 30 10 20  1 30  0  0   164952.47406     0.05000  3.06E-04 
 30 11 20  1 30 30 10 21  1 30  0  0   164952.47406     0.05000  3.06E-04 
 44 33 11  1 44 43 33 10  1 43  0  0   165004.20061     0.05000  1.75E-04 
 44 33 12  1 44 43 33 11  1 43  0  0   165004.20061     0.05000  1.75E-04 
 29 11 18  1 29 29 10 19  1 29  0  0   165032.46554     0.05000  2.98E-04 
 29 11 19  1 29 29 10 20  1 29  0  0   165032.46554     0.05000  2.98E-04 
 44 34 10  1 44 43 34  9  1 43  0  0   165061.18451     0.05000  1.48E-04 
 44 34 11  1 44 43 34 10  1 43  0  0   165061.18451     0.05000  1.48E-04 
 44 12 32  1 44 43 12 31  1 43  0  0   165063.42654     0.05000  1.24E-03 
 44 12 33  1 44 43 12 32  1 43  0  0   165063.42654     0.05000  1.24E-03 
 28 11 17  1 28 28 10 18  1 28  0  0   165103.65864     0.05000  2.89E-04 
 28 11 18  1 28 28 10 19  1 28  0  0   165103.65864     0.05000  2.89E-04 
 44 35  9  1 44 43 35  8  1 43  0  0   165120.59341     0.05000  1.25E-04 
 44 35 10  1 44 43 35  9  1 43  0  0   165120.59341     0.05000  1.25E-04 
 27 11 16  1 27 27 10 17  1 27  0  0   165166.63045     0.05000  2.80E-04 
 27 11 17  1 27 27 10 18  1 27  0  0   165166.63045     0.05000  2.80E-04 
 44 36  8  1 44 43 36  7  1 43  0  0   165182.35046     0.05000  1.03E-04 
 44 36  9  1 44 43 36  8  1 43  0  0   165182.35046     0.05000  1.03E-04 
 26 11 15  1 26 26 10 16  1 26  0  0   165222.11220     0.05000  2.70E-04 
 26 11 16  1 26 26 10 17  1 26  0  0   165222.11220     0.05000  2.70E-04 
 44 37  7  1 44 43 37  6  1 43  0  0   165246.41280     0.05000  8.30E-05 
 44 37  8  1 44 43 37  7  1 43  0  0   165246.41280     0.05000  8.30E-05 
 25 11 14  1 25 25 10 15  1 25  0  0   165270.68975     0.05000  2.60E-04 
 25 11 15  1 25 25 10 16  1 25  0  0   165270.68975     0.05000  2.60E-04 
 44 11 33  1 44 43 11 32  1 43  0  0   165272.49454     0.05000  1.29E-03 
 44 11 34  1 44 43 11 33  1 43  0  0   165272.49454     0.05000  1.29E-03 
 24 11 13  1 24 24 10 14  1 24  0  0   165312.91137     0.05000  2.49E-04 
 24 11 14  1 24 24 10 15  1 24  0  0   165312.91137     0.05000  2.49E-04 
 23 11 12  1 23 23 10 13  1 23  0  0   165349.17844     0.05000  2.37E-04 
 23 11 13  1 23 23 10 14  1 23  0  0   165349.17844     0.05000  2.37E-04 
 22 11 11  1 22 22 10 12  1 22  0  0   165380.29180     0.05000  2.25E-04 
 22 11 12  1 22 22 10 13  1 22  0  0   165380.29180     0.05000  2.25E-04 
 70 12 59  1 70 70 11 60  1 70  0  0   165393.09950     0.05000   1.00000 
 21 11 10  1 21 21 10 11  1 21  0  0   165406.41190     0.05000  2.11E-04 
 21 11 11  1 21 21 10 12  1 21  0  0   165406.41190     0.05000  2.11E-04 
 20 11  9  1 20 20 10 10  1 20  0  0   165428.29232     0.05000  1.97E-04 
 20 11 10  1 20 20 10 11  1 20  0  0   165428.29232     0.05000  1.97E-04 
 19 11  8  1 19 19 10  9  1 19  0  0   165446.20640     0.05000  1.83E-04 
 19 11  9  1 19 19 10 10  1 19  0  0   165446.20640     0.05000  1.83E-04 
 18 11  7  1 1818 10  8  1 18  0  0   165460.65157     0.05000  1.67E-04 
 18 11  8  1 1818 10  9  1 18  0  0   165460.65157     0.05000  1.67E-04 
 17 11  6  1 1717 10  7  1 17  0  0   165472.08070     0.05000  1.50E-04 
 17 11  7  1 1717 10  8  1 17  0  0   165472.08070     0.05000  1.50E-04 
 14 11  3  1 1414 10  4  1 14  0  0   165491.27604     0.05000  9.50E-05 
 14 11  4  1 1414 10  5  1 14  0  0   165491.27604     0.05000  9.50E-05 
 54  2 52  1 54 54  1 53  1 54  0  0   165575.12339     0.05000   1.00000 
 54  3 52  1 54 54  2 53  1 54  0  0   165576.03730     0.05000   1.00000 
 56  7 49  1 56 55  8 48  1 55  0  0   165590.59428     0.05000   1.00000 
 44 42  2  1 44 43 42  1  1 43  0  0   165597.06448     0.05000  1.54E-05 
 44 42  3  1 44 43 42  2  1 43  0  0   165597.06448     0.05000  1.54E-05 
 82  9 73  1 82 82  8 74  1 82  0  0   165796.29064     0.05000   1.00000 
 44  6 39  1 44 43  6 38  1 43  0  0   165875.98774     0.05000   1.00000 
 72  7 65  1 72 72  6 66  1 72  0  0   165882.88285     0.05000   1.00000 
 17  7 10  1 1716  6 11  1 16  0  0   165896.77677     0.05000  2.20E-04 
 17  7 11  1 1716  6 10  1 16  0  0   165896.77677     0.05000  2.20E-04 
 83 11 73  1 83 83 10 74  1 83  0  0   165906.77651     0.05000   1.00000 
 44  9 36  1 44 43  9 35  1 43  0  0   165976.25376     0.05000   1.00000 
 89 13 76  1 89 88 14 75  1 88  0  0   166010.62980     0.05000   1.00000 
 44  9 35  1 44 43  9 34  1 43  0  0   166017.30066     0.05000   1.00000 
 69 12 58  1 69 69 11 59  1 69  0  0   166153.88340     0.05000   1.00000 
 43  5 38  1 43 42  5 37  1 42  0  0   166256.19541     0.05000   1.00000 
 25  5 20  1 25 24  4 21  1 24  0  0   166284.06502     0.05000   1.00000 
 64  5 59  1 64 64  5 60  1 64  0  0   166339.85532     0.05000   1.00000 
 64  5 59  1 64 64  4 60  1 64  0  0   166354.95380     0.05000   1.00000 
 44  8 37  1 44 43  8 36  1 43  0  0   166486.45626     0.05000   1.00000 
 64  6 59  1 64 64  5 60  1 64  0  0   166547.86051     0.05000   1.00000 
 64  6 59  1 64 64  4 60  1 64  0  0   166562.88549     0.05000   1.00000 
 80 13 67  1 80 80 12 68  1 80  0  0   166593.88959     0.05000   1.00000 
 46  3 43  1 46 45  4 42  1 45  0  0   166680.62047     0.05000   1.00000 
 66 12 54  1 66 66 11 55  1 66  0  0   166686.11232     0.05000   1.00000 
 44  7 38  1 44 43  7 37  1 43  0  0   166736.42717     0.05000   1.00000 
 49  0 49  1 49 48  0 48  1 48  0  0   166763.16372     0.05000  1.68E-03 
 49  0 49  1 49 48  1 48  1 48  0  0   166763.16372     0.05000  7.94E-04 
 49  1 49  1 49 48  1 48  1 48  0  0   166763.16372     0.05000  1.68E-03 
 49  1 49  1 49 48  0 48  1 48  0  0   166763.16372     0.05000  7.94E-04 
 48  1 47  1 48 47  2 46  1 47  0  0   166777.88007     0.05000  6.94E-04 
 48  1 47  1 48 47  1 46  1 47  0  0   166777.88007     0.05000  1.64E-03 
 48  2 47  1 48 47  2 46  1 47  0  0   166777.88007     0.05000  1.64E-03 
 48  2 47  1 48 47  1 46  1 47  0  0   166777.88007     0.05000  6.94E-04 
 47  2 45  1 47 46  3 44  1 46  0  0   166812.83907     0.05000   1.00000 
 47  3 45  1 47 46  3 44  1 46  0  0   166822.47360     0.05000   1.00000 
 47  2 45  1 47 46  2 44  1 46  0  0   166826.28574     0.05000   1.00000 
 47  3 45  1 47 46  2 44  1 46  0  0   166835.94870     0.05000   1.00000 
 44  8 36  1 44 43  8 35  1 43  0  0   166871.92010     0.05000   1.00000 
120 15105  1120120 14106  1120  0  0   166887.10431     0.05000   1.00000 
 91 14 77  1 91 91 13 78  1 91  0  0   166893.04325     0.05000   1.00000 
 45  5 41  1 45 44  5 40  1 44  0  0   166906.05957     0.05000   1.00000 
 68  6 62  1 68 68  5 63  1 68  0  0   166919.73241     0.05000   1.00000 
 46  4 43  1 46 45  4 42  1 45  0  0   166922.88833     0.05000   1.00000 
 68 12 57  1 68 68 11 58  1 68  0  0   166929.97239     0.05000   1.00000 
 77  8 69  1 77 77  7 70  1 77  0  0   166970.11285     0.05000   1.00000 
 46  3 43  1 46 45  3 42  1 45  0  0   167006.61207     0.05000   1.00000 
 43  5 39  1 43 42  4 38  1 42  0  0   167018.03653     0.05000   1.00000 
 46  4 43  1 46 45  3 42  1 45  0  0   167248.89224     0.05000   1.00000 
 43  6 37  1 43 42  6 36  1 42  0  0   167274.23643     0.05000   1.00000 
 32 19 13  1 32 33 18 16  1 33  0  0   167309.34929     0.05000  2.53E-05 
 32 19 14  1 32 33 18 15  1 33  0  0   167309.34929     0.05000  2.53E-05 
 94 11 83  1 94 94 10 84  1 94  0  0   167564.93223     0.05000   1.00000 
 68  7 62  1 68 68  6 63  1 68  0  0   167584.37953     0.05000   1.00000 
 88 10 78  1 88 88  9 79  1 88  0  0   167590.73116     0.05000   1.00000 
 79 10 70  1 79 79  8 71  1 79  0  0   167620.73927     0.05000   1.00000 
 46  4 42  1 46 45  5 41  1 45  0  0   167622.72330     0.05000   1.00000 
  9  9  0  1  9 8  8  1  1  8  0  0   167635.69455     0.05000  2.55E-04 
  9  9  1  1  9 8  8  0  1  8  0  0   167635.69455     0.05000  2.55E-04 
 80 10 71  1 80 80  9 72  1 80  0  0   167709.69215     0.05000   1.00000 
 67 12 56  1 67 67 11 57  1 67  0  0   167710.58783     0.05000   1.00000 
 78 11 67  1 78 77 12 66  1 77  0  0   167806.29018     0.05000   1.00000 
 86 12 75  1 86 86 11 76  1 86  0  0   167807.42212     0.05000   1.00000 
 22  6 17  1 22 21  5 16  1 21  0  0   167850.85040     0.05000   1.00000 
 45  4 41  1 45 44  4 40  1 44  0  0   167852.46759     0.05000   1.00000 
 65 12 53  1 65 65 11 54  1 65  0  0   167896.60700     0.05000   1.00000 
 72  8 65  1 72 72  7 66  1 72  0  0   167899.52671     0.05000   1.00000 
 36 20 16  1 36 37 19 19  1 37  0  0   167914.15599     0.05000  2.89E-05 
 36 20 17  1 36 37 19 18  1 37  0  0   167914.15599     0.05000  2.89E-05 
 61  5 57  1 61 61  4 58  1 61  0  0   168190.50328     0.05000   1.00000 
 22  6 16  1 22 21  5 17  1 21  0  0   168210.04150     0.05000   1.00000 
 52  1 51  1 52 52  0 52  1 52  0  0   168284.89202     0.05000  7.44E-05 
 52  2 51  1 52 52  1 52  1 52  0  0   168284.89202     0.05000  7.44E-05  
 45 20 25  1 45 44 20 24  1 44  0  0   168319.51110     0.05000  8.00E-04 
 45 20 26  1 45 44 20 25  1 44  0  0   168319.51110     0.05000  8.00E-04 
 45 21 24  1 45 44 21 23  1 44  0  0   168321.19273     0.05000  7.40E-04 
 45 21 25  1 45 44 21 24  1 44  0  0   168321.19273     0.05000  7.40E-04 
 45 19 26  1 45 44 19 25  1 44  0  0   168326.58301     0.05000  8.65E-04 
 45 19 27  1 45 44 19 26  1 44  0  0   168326.58301     0.05000  8.65E-04 
 45 22 23  1 45 44 22 22  1 44  0  0   168330.41636     0.05000  6.85E-04 
 45 22 24  1 45 44 22 23  1 44  0  0   168330.41636     0.05000  6.85E-04 
 45 18 27  1 45 44 18 26  1 44  0  0   168344.01451     0.05000  9.25E-04 
 45 18 28  1 45 44 18 27  1 44  0  0   168344.01451     0.05000  9.25E-04 
 45 23 22  1 45 44 23 21  1 44  0  0   168346.17614     0.05000  6.25E-04 
 45 23 23  1 45 44 23 22  1 44  0  0   168346.17614     0.05000  6.25E-04 
 45 24 21  1 45 44 24 20  1 44  0  0   168367.83697     0.05000  5.70E-04 
 45 24 22  1 45 44 24 21  1 44  0  0   168367.83697     0.05000  5.70E-04 
 45 17 28  1 45 44 17 27  1 44  0  0   168373.99591     0.05000  9.85E-04 
 45 17 29  1 45 44 17 28  1 44  0  0   168373.99591     0.05000  9.85E-04 
 45 25 20  1 45 44 25 19  1 44  0  0   168394.55341     0.05000  5.20E-04 
 45 25 21  1 45 44 25 20  1 44  0  0   168394.55341     0.05000  5.20E-04 
 48  5 43  1 48 47  6 42  1 47  0  0   168400.87161     0.05000   1.00000 
 45 16 29  1 45 44 16 28  1 44  0  0   168419.20358     0.05000  1.05E-03 
 45 16 30  1 45 44 16 29  1 44  0  0   168419.20358     0.05000  1.05E-03 
 45 26 19  1 45 44 26 18  1 44  0  0   168425.96218     0.05000  4.68E-04 
 45 26 20  1 45 44 26 19  1 44  0  0   168425.96218     0.05000  4.68E-04 
 45 27 18  1 45 44 27 17  1 44  0  0   168461.62382     0.05000  4.21E-04 
 45 27 19  1 45 44 27 18  1 44  0  0   168461.62382     0.05000  4.21E-04 
 45 15 30  1 45 44 15 29  1 44  0  0   168483.45249     0.05000  1.11E-03 
 45 15 31  1 45 44 15 30  1 44  0  0   168483.45249     0.05000  1.11E-03 
 66 12 55  1 66 66 11 56  1 66  0  0   168486.60103     0.05000   1.00000 
 45 28 17  1 45 44 28 16  1 44  0  0   168501.12941     0.05000  3.76E-04 
 45 28 18  1 45 44 28 17  1 44  0  0   168501.12941     0.05000  3.76E-04 
 45 29 16  1 45 44 29 15  1 44  0  0   168544.21315     0.05000  3.34E-04 
 45 29 17  1 45 44 29 16  1 44  0  0   168544.21315     0.05000  3.34E-04 
 45 14 31  1 45 44 14 30  1 44  0  0   168572.12470     0.05000  1.17E-03 
 45 14 32  1 45 44 14 31  1 44  0  0   168572.12470     0.05000  1.17E-03 
 45 30 15  1 45 44 30 14  1 44  0  0   168590.71212     0.05000  2.95E-04 
 45 30 16  1 45 44 30 15  1 44  0  0   168590.71212     0.05000  2.95E-04 
 84 11 74  1 84 84 10 75  1 84  0  0   168629.13251     0.05000   1.00000 
 45 31 14  1 45 44 31 13  1 44  0  0   168640.27339     0.05000  2.58E-04 
 45 31 15  1 45 44 31 14  1 44  0  0   168640.27339     0.05000  2.58E-04 
 45 13 32  1 45 44 13 31  1 44  0  0   168692.87588     0.05000  1.23E-03 
 45 13 33  1 45 44 13 32  1 44  0  0   168692.87588     0.05000  1.23E-03 
 45 32 13  1 45 44 32 12  1 44  0  0   168692.87588     0.05000  2.24E-04 
 45 32 14  1 45 44 32 13  1 44  0  0   168692.87588     0.05000  2.24E-04 
 45 33 12  1 45 44 33 11  1 44  0  0   168748.09082     0.05000  1.93E-04 
 45 33 13  1 45 44 33 12  1 44  0  0   168748.09082     0.05000  1.93E-04 
 45 34 11  1 45 44 34 10  1 44  0  0   168806.04002     0.05000  1.65E-04 
 45 34 12  1 45 44 34 11  1 44  0  0   168806.04002     0.05000  1.65E-04 
 45 12 33  1 45 44 12 32  1 44  0  0   168857.17869     0.05000  1.29E-03 
 45 12 34  1 45 44 12 33  1 44  0  0   168857.17869     0.05000  1.29E-03 
 45 36  9  1 45 44 36  8  1 44  0  0   168929.28315     0.05000  1.16E-04 
 45 36 10  1 45 44 36  9  1 44  0  0   168929.28315     0.05000  1.16E-04 
 44  7 37  1 44 43  7 36  1 43  0  0   168938.89979     0.05000   1.00000 
 55  3 53  1 55 55  2 54  1 55  0  0   168964.48366     0.05000   1.00000 
 45 37  8  1 45 44 37  7  1 44  0  0   168994.34879     0.05000  9.55E-05 
 45 37  9  1 45 44 37  8  1 44  0  0   168994.34879     0.05000  9.55E-05 
 44  5 40  1 44 43  4 39  1 43  0  0   169045.86586     0.05000   1.00000 
 45 38  7  1 45 44 38  6  1 44  0  0   169061.83171     0.05000  7.70E-05 
 45 38  8  1 45 44 38  7  1 44  0  0   169061.83171     0.05000  7.70E-05 
 45 11 34  1 45 44 11 33  1 44  0  0   169083.03275     0.05000  1.35E-03 
 45 11 35  1 45 44 11 34  1 44  0  0   169083.03275     0.05000  1.35E-03 
 45 39  6  1 45 44 39  5  1 44  0  0   169131.27056     0.05000  6.05E-05 
 45 39  7  1 45 44 39  6  1 44  0  0   169131.27056     0.05000  6.05E-05 
 65 12 54  1 65 65 11 55  1 65  0  0   169250.54973     0.05000   1.00000 
 45 10 36  1 45 44 10 35  1 44  0  0   169398.59846     0.05000   1.00000 
 45 10 35  1 45 44 10 34  1 44  0  0   169403.29140     0.05000   1.00000 
 45  6 40  1 45 44  6 39  1 44  0  0   169468.24627     0.05000   1.00000 
 44  5 39  1 44 43  5 38  1 43  0  0   169648.34817     0.05000   1.00000 
 45  9 37  1 45 44  9 36  1 44  0  0   169839.27793     0.05000   1.00000 
 45  9 36  1 45 44  9 35  1 44  0  0   169897.92432     0.05000   1.00000 
 65  5 60  1 65 65  5 61  1 65  0  0   169922.99153     0.05000   1.00000 
 65  5 60  1 65 65  4 61  1 65  0  0   169934.05200     0.05000   1.00000 
 73  7 66  1 73 73  6 67  1 73  0  0   169941.08022     0.05000   1.00000 
 67  9 58  1 67 66 10 57  1 66  0  0   169965.67818     0.05000   1.00000 
 63 12 51  1 63 63 11 52  1 63  0  0   169972.41677     0.05000   1.00000 
 64 12 53  1 64 64 11 54  1 64  0  0   169996.36890     0.05000   1.00000 
 65  6 60  1 65 65  5 61  1 65  0  0   170079.23587     0.05000   1.00000 
 47  3 44  1 47 46  4 43  1 46  0  0   170102.35303     0.05000   1.00000 
 50  0 50  1 50 49  0 49  1 49  0  0   170124.81805     0.05000  1.74E-03 
 50  0 50  1 50 49  1 49  1 49  0  0   170124.81805     0.05000  8.21E-04 
 50  1 50  1 50 49  1 49  1 49  0  0   170124.81805     0.05000  1.74E-03 
 50  1 50  1 50 49  0 49  1 49  0  0   170124.81805     0.05000  8.21E-04 
 49  1 48  1 49 48  2 47  1 48  0  0   170138.97258     0.05000  7.20E-04 
 49  1 48  1 49 48  1 47  1 48  0  0   170138.97258     0.05000  1.70E-03 
 49  2 48  1 49 48  2 47  1 48  0  0   170138.97258     0.05000  1.70E-03 
 49  2 48  1 49 48  1 47  1 48  0  0   170138.97258     0.05000  7.20E-04 
 48  2 46  1 48 47  3 45  1 47  0  0   170174.65488     0.05000   1.00000 
 48  3 46  1 48 47  3 45  1 47  0  0   170181.52787     0.05000   1.00000 
 48  2 46  1 48 47  2 45  1 47  0  0   170184.25549     0.05000   1.00000 
 48  3 46  1 48 47  2 45  1 47  0  0   170191.15312     0.05000   1.00000  
 47  4 44  1 47 46  4 43  1 46  0  0   170281.78321     0.05000   1.00000 
 46  5 42  1 46 45  5 41  1 45  0  0   170313.05593     0.05000   1.00000 
 47  3 44  1 47 46  3 43  1 46  0  0   170344.61866     0.05000   1.00000 
 45  8 38  1 45 44  8 37  1 44  0  0   170360.57896     0.05000   1.00000 
 47  4 44  1 47 46  3 43  1 46  0  0   170524.06426     0.05000   1.00000 
 45  7 39  1 45 44  7 38  1 44  0  0   170526.71212     0.05000   1.00000 
 14  8  6  1 1413  7  7  1 13  0  0   170548.29878     0.05000  2.46E-04 
 14  8  7  1 1413  7  6  1 13  0  0   170548.29878     0.05000  2.46E-04 
 69  6 63  1 69 69  6 64  1 69  0  0   170618.10301     0.05000   1.00000 
 69  6 63  1 69 69  5 64  1 69  0  0   170666.72863     0.05000   1.00000 
 63 12 52  1 63 63 11 53  1 63  0  0   170719.37483     0.05000   1.00000 
 52  6 46  1 52 51  7 45  1 51  0  0   170821.51860     0.05000   1.00000 
 62 12 50  1 62 62 11 51  1 62  0  0   170867.98143     0.05000   1.00000 
 45  8 37  1 45 44  8 36  1 44  0  0   170876.59548     0.05000   1.00000 
 46  4 42  1 46 45  4 41  1 45  0  0   171074.71055     0.05000   1.00000 
 26  5 21  1 26 25  4 22  1 25  0  0   171157.23653     0.05000   1.00000 
 69  7 63  1 69 69  6 64  1 69  0  0   171177.16200     0.05000   1.00000 
 23  6 18  1 23 22  5 17  1 22  0  0   171266.15670     0.05000   1.00000 
 45  5 41  1 45 44  4 40  1 44  0  0   171304.49899     0.05000   1.00000 
 44  6 38  1 44 43  6 37  1 43  0  0   171318.17988     0.05000   1.00000 
 77  9 69  1 77 77  8 70  1 77  0  0   171323.16624     0.05000   1.00000 
 10  9  1  1 10 9  8  2  1  9  0  0   171370.10072     0.05000  2.65E-04 
 10  9  2  1 10 9  8  1  1  9  0  0   171370.10072     0.05000  2.65E-04 
 62 12 51  1 62 62 11 52  1 62  0  0   171416.01108     0.05000   1.00000 
 78  8 70  1 78 78  7 71  1 78  0  0   171444.68191     0.05000   1.00000 
 85 11 75  1 85 85 10 76  1 85  0  0   171515.68337     0.05000   1.00000 
 73  8 66  1 73 73  7 67  1 73  0  0   171523.88646     0.05000   1.00000 
 88 12 77  1 88 88 11 78  1 88  0  0   171540.40401     0.05000   1.00000 
 47  4 43  1 47 46  5 42  1 46  0  0   171624.31765     0.05000   1.00000 
 62  4 58  1 62 62  4 59  1 62  0  0   171627.90173     0.05000   1.00000 
 62  4 58  1 62 62  3 59  1 62  0  0   171629.52108     0.05000   1.00000 
 35 20 15  1 35 36 19 18  1 36  0  0   171650.75376     0.05000  2.82E-05 
 35 20 16  1 35 36 19 17  1 36  0  0   171650.75376     0.05000  2.82E-05 
 62  5 58  1 62 62  4 59  1 62  0  0   171655.82590     0.05000   1.00000 
 53  1 52  1 53 53  0 53  1 53  0  0   171657.20483     0.05000   1.00000 
 78 13 65  1 78 78 12 66  1 78  0  0   171668.01386     0.05000   1.00000 
 61 12 49  1 61 61 11 50  1 61  0  0   171685.00230     0.05000   1.00000 
 23  6 17  1 23 22  5 18  1 22  0  0   171829.67058     0.05000   1.00000 
 46 20 26  1 46 45 20 25  1 45  0  0   172066.02335     0.05000  8.40E-04 
 46 20 27  1 46 45 20 26  1 45  0  0   172066.02335     0.05000  8.40E-04 
 46 21 25  1 46 45 21 24  1 45  0  0   172066.02335     0.05000  7.80E-04 
 46 21 26  1 46 45 21 25  1 45  0  0   172066.02335     0.05000  7.80E-04 
 46 22 24  1 46 45 22 23  1 45  0  0   172073.76730     0.05000  7.20E-04 
 46 22 25  1 46 45 22 24  1 45  0  0   172073.76730     0.05000  7.20E-04 
 46 19 27  1 46 45 19 26  1 45  0  0   172075.51776     0.05000  9.05E-04 
 46 19 28  1 46 45 19 27  1 45  0  0   172075.51776     0.05000  9.05E-04 
 61 12 50  1 61 61 11 51  1 61  0  0   172083.81036     0.05000   1.00000 
 46 23 23  1 46 45 23 22  1 45  0  0   172088.47020     0.05000  6.60E-04 
 46 23 24  1 46 45 23 23  1 45  0  0   172088.47020     0.05000  6.60E-04 
 46 18 28  1 46 45 18 27  1 45  0  0   172095.91936     0.05000  9.70E-04 
 46 18 29  1 46 45 18 28  1 45  0  0   172095.91936     0.05000  9.70E-04 
 46 24 22  1 46 45 24 21  1 45  0  0   172109.33774     0.05000  6.05E-04 
 46 24 23  1 46 45 24 22  1 45  0  0   172109.33774     0.05000  6.05E-04 
 46 17 29  1 46 45 17 28  1 45  0  0   172129.60156     0.05000  1.03E-03 
 46 17 30  1 46 45 17 29  1 45  0  0   172129.60156     0.05000  1.03E-03 
 46 25 21  1 46 45 25 20  1 45  0  0   172135.60540     0.05000  5.50E-04 
 46 25 22  1 46 45 25 21  1 45  0  0   172135.60540     0.05000  5.50E-04 
 46 26 20  1 46 45 26 19  1 45  0  0   172166.76751     0.05000  4.97E-04 
 46 26 21  1 46 45 26 20  1 45  0  0   172166.76751     0.05000  4.97E-04 
 46 16 30  1 46 45 16 29  1 45  0  0   172179.51820     0.05000  1.10E-03 
 46 16 31  1 46 45 16 30  1 45  0  0   172179.51820     0.05000  1.10E-03 
 46 27 19  1 46 45 27 18  1 45  0  0   172202.29301     0.05000  4.48E-04 
 46 27 20  1 46 45 27 19  1 45  0  0   172202.29301     0.05000  4.48E-04 
 46 28 18  1 46 45 28 17  1 45  0  0   172242.02008     0.05000  4.01E-04 
 46 28 19  1 46 45 28 18  1 45  0  0   172242.02008     0.05000  4.01E-04 
 46 15 31  1 46 45 15 30  1 45  0  0   172249.72025     0.05000  1.16E-03 
 46 15 32  1 46 45 15 31  1 45  0  0   172249.72025     0.05000  1.16E-03 
 46 29 17  1 46 45 29 16  1 45  0  0   172285.39920     0.05000  3.57E-04 
 46 29 18  1 46 45 29 17  1 45  0  0   172285.39920     0.05000  3.57E-04 
 46 30 16  1 46 45 30 15  1 45  0  0   172332.23936     0.05000  3.16E-04 
 46 30 17  1 46 45 30 16  1 45  0  0   172332.23936     0.05000  3.16E-04 
 46 14 32  1 46 45 14 31  1 45  0  0   172346.05172     0.05000  1.23E-03 
 46 14 33  1 46 45 14 32  1 45  0  0   172346.05172     0.05000  1.23E-03 
 59  3 56  1 59 59  2 57  1 59  0  0   172375.74511     0.05000   1.00000 
 59  4 56  1 59 59  3 57  1 59  0  0   172379.72229     0.05000   1.00000 
 46 31 15  1 46 45 31 14  1 45  0  0   172382.42567     0.05000  2.78E-04 
 46 31 16  1 46 45 31 15  1 45  0  0   172382.42567     0.05000  2.78E-04 
 46 32 14  1 46 45 32 13  1 45  0  0   172435.58950     0.05000  2.43E-04 
 46 32 15  1 46 45 32 14  1 45  0  0   172435.58950     0.05000  2.43E-04 
 46 13 33  1 46 45 13 32  1 45  0  0   172476.57003     0.05000  1.29E-03 
 46 13 34  1 46 45 13 33  1 45  0  0   172476.57003     0.05000  1.29E-03 
 46 33 13  1 46 45 33 12  1 45  0  0   172491.58989     0.05000  2.11E-04 
 46 33 14  1 46 45 33 13  1 45  0  0   172491.58989     0.05000  2.11E-04 
 46 12 34  1 46 45 12 33  1 45  0  0   172653.89471     0.05000  1.35E-03 
 46 12 35  1 46 45 12 34  1 45  0  0   172653.89471     0.05000  1.35E-03 
 46 36 10  1 46 45 36  9  1 45  0  0   172675.72478     0.05000  1.30E-04 
 46 36 11  1 46 45 36 10  1 45  0  0   172675.72478     0.05000  1.30E-04 
 60 12 49  1 60 60 11 50  1 60  0  0   172721.28895     0.05000   1.00000 
100 15 85  1100100 14 86  1100  0  0   172801.90524     0.05000   1.00000 
 43 22 21  1 43 44 21 24  1 44  0  0   172817.98109     0.05000  3.22E-05 
 43 22 22  1 43 44 21 23  1 44  0  0   172817.98109     0.05000  3.22E-05 
 46 39  7  1 46 45 39  6  1 45  0  0   172881.33892     0.05000  7.10E-05 
 46 39  8  1 46 45 39  7  1 45  0  0   172881.33892     0.05000  7.10E-05 
 46 11 35  1 46 45 11 34  1 45  0  0   172897.54093     0.05000  1.41E-03 
 46 11 36  1 46 45 11 35  1 45  0  0   172897.54093     0.05000  1.41E-03 
 46 40  6  1 46 45 40  5  1 45  0  0   172954.13233     0.05000  5.60E-05 
 46 40  7  1 46 45 40  6  1 45  0  0   172954.13233     0.05000  5.60E-05 
 45  5 40  1 45 44  5 39  1 44  0  0   172963.85642     0.05000   1.00000 
 46  6 41  1 46 45  6 40  1 45  0  0   173032.78990     0.05000   1.00000 
 46 42  4  1 46 45 42  3  1 45  0  0   173106.15088     0.05000  3.11E-05 
 46 42  5  1 46 45 42  4  1 45  0  0   173106.15088     0.05000  3.11E-05 
 59 12 47  1 59 59 11 48  1 59  0  0   173121.27156     0.05000   1.00000 
 45  7 38  1 45 44  7 37  1 44  0  0   173192.32943     0.05000   1.00000 
 89 10 79  1 89 89  9 80  1 89  0  0   173210.15783     0.05000   1.00000 
 46 10 37  1 46 45 10 36  1 45  0  0   173237.49714     0.05000   1.00000 
 46 10 36  1 46 45 10 35  1 45  0  0   173244.53601     0.05000   1.00000 
 51  0 51  1 51 50  0 50  1 50  0  0   173486.08088     0.05000  1.79E-03 
 51  0 51  1 51 50  1 50  1 50  0  0   173486.08088     0.05000  8.48E-04 
 51  1 51  1 51 50  1 50  1 50  0  0   173486.08088     0.05000  1.79E-03 
 51  1 51  1 51 50  0 50  1 50  0  0   173486.08088     0.05000  8.48E-04 
 66  5 61  1 66 66  4 62  1 66  0  0   173494.83812     0.05000   1.00000 
 50  1 49  1 50 49  2 48  1 49  0  0   173499.70226     0.05000  7.46E-04 
 50  1 49  1 50 49  1 48  1 49  0  0   173499.70226     0.05000  1.75E-03 
 50  2 49  1 50 49  2 48  1 49  0  0   173499.70226     0.05000  1.75E-03 
 50  2 49  1 50 49  1 48  1 49  0  0   173499.70226     0.05000  7.46E-04 
 48  3 45  1 48 47  4 44  1 47  0  0   173506.53448     0.05000   1.00000 
 49  2 47  1 49 48  3 46  1 48  0  0   173535.33947     0.05000   1.00000 
 49  3 47  1 49 48  3 46  1 48  0  0   173540.27008     0.05000   1.00000 
 49  2 47  1 49 48  2 46  1 48  0  0   173542.24515     0.05000   1.00000 
 49  3 47  1 49 48  2 46  1 48  0  0   173547.15849     0.05000   1.00000 
 66  6 61  1 66 66  5 62  1 66  0  0   173603.91271     0.05000   1.00000 
 48  4 45  1 48 47  4 44  1 47  0  0   173639.09227     0.05000   1.00000 
 48  3 45  1 48 47  3 44  1 47  0  0   173686.00869     0.05000   1.00000 
 47  5 43  1 47 46  5 42  1 46  0  0   173707.88402     0.05000   1.00000 
 89 12 78  1 89 89 11 79  1 89  0  0   173729.33385     0.05000   1.00000 
 95 11 84  1 95 95 10 85  1 95  0  0   173746.16176     0.05000   1.00000 
 58 12 46  1 58 58 11 47  1 58  0  0   173755.72648     0.05000   1.00000 
 46  5 42  1 46 45  4 41  1 45  0  0   173765.07938     0.05000   1.00000 
 46  9 37  1 46 45  9 36  1 45  0  0   173790.62367     0.05000   1.00000 
 77 13 64  1 77 77 12 65  1 77  0  0   173817.27996     0.05000   1.00000 
 48  4 45  1 48 47  3 44  1 47  0  0   173818.57169     0.05000   1.00000 
 62  8 54  1 62 61  9 53  1 61  0  0   173891.31414     0.05000   1.00000 
 86 13 74  1 86 86 12 75  1 86  0  0   173895.37927     0.05000   1.00000 
 58 12 47  1 58 58 11 48  1 58  0  0   173902.03738     0.05000   1.00000 
 74  7 67  1 74 74  6 68  1 74  0  0   173919.94071     0.05000   1.00000 
 51 24 27  1 51 52 23 30  1 52  0  0   173945.07430     0.05000  3.12E-05 
 51 24 28  1 51 52 23 29  1 52  0  0   173945.07430     0.05000  3.12E-05 
 87 13 75  1 87 87 12 76  1 87  0  0   173968.81626     0.05000   1.00000 
 85 13 73  1 85 85 12 74  1 85  0  0   173990.34778     0.05000   1.00000 
 49  5 44  1 49 48  6 43  1 48  0  0   174043.59474     0.05000   1.00000 
 88 13 76  1 88 88 12 77  1 88  0  0   174225.66557     0.05000   1.00000 
 89 14 75  1 89 89 13 76  1 89  0  0   174228.86632     0.05000   1.00000 
 46  8 39  1 46 45  8 38  1 45  0  0   174232.58178     0.05000   1.00000 
 84 13 72  1 84 84 12 73  1 84  0  0   174237.01690     0.05000   1.00000 
 15  8  7  1 1514  7  8  1 14  0  0   174273.37163     0.05000  2.59E-04 
 15  8  8  1 1514  7  7  1 14  0  0   174273.37163     0.05000  2.59E-04 
 46  7 40  1 46 45  7 39  1 45  0  0   174296.45047     0.05000   1.00000 
 47  4 43  1 47 46  4 42  1 46  0  0   174314.64552     0.05000   1.00000 
 57 12 45  1 57 57 11 46  1 57  0  0   174342.25415     0.05000   1.00000 
 70  6 64  1 70 70  5 65  1 70  0  0   174375.48296     0.05000   1.00000 
 82 10 73  1 82 82  9 74  1 82  0  0   174485.00946     0.05000   1.00000 
 57  7 50  1 57 56  8 49  1 56  0  0   174525.62920     0.05000   1.00000 
 24  6 19  1 24 23  5 18  1 23  0  0   174592.87963     0.05000   1.00000 
 83 13 71  1 83 83 12 72  1 83  0  0   174617.97854     0.05000   1.00000 
 70  7 64  1 70 70  6 65  1 70  0  0   174766.28970     0.05000   1.00000 
 30 19 11  1 30 31 18 14  1 31  0  0   174781.46314     0.05000  2.27E-05 
 30 19 12  1 30 31 18 13  1 31  0  0   174781.46314     0.05000  2.27E-05 
 56 12 44  1 56 56 11 45  1 56  0  0   174885.68490     0.05000   1.00000 
 46  8 38  1 46 45  8 37  1 45  0  0   174914.53687     0.05000   1.00000 
 56 12 45  1 56 56 11 46  1 56  0  0   174957.46474     0.05000   1.00000 
 54  1 53  1 54 54  0 54  1 54  0  0   175028.42498     0.05000  7.59E-05 
 54  2 53  1 54 54  1 54  1 54  0  0   175028.42498     0.05000  7.59E-05 
 63  4 59  1 63 63  3 60  1 63  0  0   175096.25206     0.05000   1.00000 
 63  5 59  1 63 63  4 60  1 63  0  0   175115.57878     0.05000   1.00000 
 74  8 67  1 74 74  7 68  1 74  0  0   175157.08955     0.05000   1.00000 
 45  6 39  1 45 44  6 38  1 44  0  0   175284.56690     0.05000   1.00000 
 90 13 78  1 90 90 12 79  1 90  0  0   175341.88788     0.05000   1.00000 
 55 12 43  1 55 55 11 44  1 55  0  0   175390.08795     0.05000   1.00000 
 55 12 44  1 55 55 11 45  1 55  0  0   175439.70769     0.05000   1.00000 
 24  6 18  1 24 23  5 19  1 23  0  0   175456.65881     0.05000   1.00000 
 48  4 44  1 48 47  5 43  1 47  0  0   175487.98457     0.05000   1.00000 
 81 13 69  1 81 81 12 70  1 81  0  0   175711.36706     0.05000   1.00000 
 57  2 55  1 57 57  1 56  1 57  0  0   175735.81118     0.05000  1.35E-04 
 57  3 55  1 57 57  2 56  1 57  0  0   175735.81118     0.05000  1.35E-04 
 84  9 75  1 84 84  8 76  1 84  0  0   175770.09602     0.05000   1.00000 
 79  8 71  1 79 79  7 72  1 79  0  0   175788.97828     0.05000   1.00000 
 60  3 57  1 60 60  2 58  1 60  0  0   175790.08005     0.05000   1.00000 
 60  4 57  1 60 60  3 58  1 60  0  0   175792.87227     0.05000   1.00000 
 47 21 26  1 47 46 21 25  1 46  0  0   175810.90327     0.05000  8.15E-04 
 47 21 27  1 47 46 21 26  1 46  0  0   175810.90327     0.05000  8.15E-04 
 47 20 27  1 47 46 20 26  1 46  0  0   175812.99114     0.05000  8.80E-04 
 47 20 28  1 47 46 20 27  1 46  0  0   175812.99114     0.05000  8.80E-04 
 47 22 25  1 47 46 22 24  1 46  0  0   175817.21934     0.05000  7.55E-04 
 47 22 26  1 47 46 22 25  1 46  0  0   175817.21934     0.05000  7.55E-04 
 47 19 28  1 47 46 19 27  1 46  0  0   175824.98782     0.05000  9.45E-04 
 47 19 29  1 47 46 19 28  1 46  0  0   175824.98782     0.05000  9.45E-04 
 47 23 24  1 47 46 23 23  1 46  0  0   175830.87309     0.05000  6.95E-04 
 47 23 25  1 47 46 23 24  1 46  0  0   175830.87309     0.05000  6.95E-04 
 47 18 29  1 47 46 18 28  1 46  0  0   175848.50362     0.05000  1.01E-03 
 47 18 30  1 47 46 18 29  1 46  0  0   175848.50362     0.05000  1.01E-03 
 47 24 23  1 47 46 24 22  1 46  0  0   175850.82131     0.05000  6.35E-04 
 47 24 24  1 47 46 24 23  1 46  0  0   175850.82131     0.05000  6.35E-04 
 47 25 22  1 47 46 25 21  1 46  0  0   175876.57834     0.05000  5.80E-04 
 47 25 23  1 47 46 25 22  1 46  0  0   175876.57834     0.05000  5.80E-04 
 47 17 30  1 47 46 17 29  1 46  0  0   175886.12917     0.05000  1.08E-03 
 47 17 31  1 47 46 17 30  1 46  0  0   175886.12917     0.05000  1.08E-03 
 54 12 43  1 54 54 11 44  1 54  0  0   175892.80537     0.05000   1.00000 
 47 26 21  1 47 46 26 20  1 46  0  0   175907.39738     0.05000  5.25E-04 
 47 26 22  1 47 46 26 21  1 46  0  0   175907.39738     0.05000  5.25E-04 
 47 16 31  1 47 46 16 30  1 46  0  0   175941.00293     0.05000  1.14E-03 
 47 16 32  1 47 46 16 31  1 46  0  0   175941.00293     0.05000  1.14E-03 
 47 27 20  1 47 46 27 19  1 46  0  0   175942.86946     0.05000  4.75E-04 
 47 27 21  1 47 46 27 20  1 46  0  0   175942.86946     0.05000  4.75E-04 
 38 21 17  1 38 39 20 20  1 39  0  0   175974.54465     0.05000  3.05E-05 
 38 21 18  1 38 39 20 19  1 39  0  0   175974.54465     0.05000  3.05E-05 
 47 28 19  1 47 46 28 18  1 46  0  0   175982.58320     0.05000  4.26E-04 
 47 28 20  1 47 46 28 19  1 46  0  0   175982.58320     0.05000  4.26E-04 
 47 15 32  1 47 46 15 31  1 46  0  0   176017.45564     0.05000  1.21E-03 
 47 15 33  1 47 46 15 32  1 46  0  0   176017.45564     0.05000  1.21E-03 
 47 29 18  1 47 46 29 17  1 46  0  0   176026.11671     0.05000  3.81E-04 
 47 29 19  1 47 46 29 18  1 46  0  0   176026.11671     0.05000  3.81E-04 
 47 30 17  1 47 46 30 16  1 46  0  0   176073.43290     0.05000  3.38E-04 
 47 30 18  1 47 46 30 17  1 46  0  0   176073.43290     0.05000  3.38E-04 
 47 14 33  1 47 46 14 32  1 46  0  0   176121.71097     0.05000  1.28E-03 
 47 14 34  1 47 46 14 33  1 46  0  0   176121.71097     0.05000  1.28E-03 
 47 31 16  1 47 46 31 15  1 46  0  0   176124.05087     0.05000  2.99E-04 
 47 31 17  1 47 46 31 16  1 46  0  0   176124.05087     0.05000  2.99E-04 
 47 32 15  1 47 46 32 14  1 46  0  0   176177.85143     0.05000  2.62E-04 
 47 32 16  1 47 46 32 15  1 46  0  0   176177.85143     0.05000  2.62E-04 
 46  5 41  1 46 45  5 40  1 45  0  0   176214.29596     0.05000   1.00000 
 91 13 79  1 91 91 12 80  1 91  0  0   176221.35346     0.05000   1.00000 
 47 13 34  1 47 46 13 33  1 46  0  0   176262.65517     0.05000  1.34E-03 
 47 13 35  1 47 46 13 34  1 46  0  0   176262.65517     0.05000  1.34E-03 
 47 34 13  1 47 46 34 12  1 46  0  0   176294.31286     0.05000  1.98E-04 
 47 34 14  1 47 46 34 13  1 46  0  0   176294.31286     0.05000  1.98E-04 
 53 12 42  1 53 53 11 43  1 53  0  0   176317.94922     0.05000   1.00000 
 47 35 12  1 47 46 35 11  1 46  0  0   176356.72942     0.05000  1.69E-04 
 47 35 13  1 47 46 35 12  1 46  0  0   176356.72942     0.05000  1.69E-04 
 80 13 68  1 80 80 12 69  1 80  0  0   176388.28552     0.05000   1.00000 
 47  5 43  1 47 46  4 42  1 46  0  0   176398.35401     0.05000   1.00000 
 47 36 11  1 47 46 36 10  1 46  0  0   176421.65022     0.05000  1.44E-04 
 47 36 12  1 47 46 36 11  1 46  0  0   176421.65022     0.05000  1.44E-04 
 47 12 35  1 47 46 12 34  1 46  0  0   176453.68327     0.05000  1.40E-03 
 47 12 36  1 47 46 12 35  1 46  0  0   176453.68327     0.05000  1.40E-03 
 47 37 10  1 47 46 37  9  1 46  0  0   176489.06167     0.05000  1.21E-04 
 47 37 11  1 47 46 37 10  1 46  0  0   176489.06167     0.05000  1.21E-04 
 47 38  9  1 47 46 38  8  1 46  0  0   176558.80677     0.05000  1.00E-04 
 47 38 10  1 47 46 38  9  1 46  0  0   176558.80677     0.05000  1.00E-04 
 47  6 42  1 47 46  6 41  1 46  0  0   176570.48020     0.05000   1.00000 
 47 39  8  1 47 46 39  7  1 46  0  0   176630.75811     0.05000  8.15E-05 
 47 39  9  1 47 46 39  8  1 46  0  0   176630.75811     0.05000  8.15E-05 
 96 11 85  1 96 96 11 86  1 96  0  0   176702.66887     0.05000   1.00000 
 47 40  7  1 47 46 40  6  1 46  0  0   176704.96372     0.05000  6.55E-05 
 47 40  8  1 47 46 40  7  1 46  0  0   176704.96372     0.05000  6.55E-05 
 47 41  6  1 47 46 41  5  1 46  0  0   176781.35822     0.05000  5.15E-05 
 47 41  7  1 47 46 41  6  1 46  0  0   176781.35822     0.05000  5.15E-05 
 52  0 52  1 52 51  0 51  1 51  0  0   176846.84029     0.05000  1.84E-03 
 52  0 52  1 52 51  1 51  1 51  0  0   176846.84029     0.05000  8.74E-04 
 52  1 52  1 52 51  1 51  1 51  0  0   176846.84029     0.05000  1.84E-03 
 52  1 52  1 52 51  0 51  1 51  0  0   176846.84029     0.05000  8.74E-04 
 51  1 50  1 51 50  2 49  1 50  0  0   176860.01725     0.05000  7.71E-04 
 51  1 50  1 51 50  1 49  1 50  0  0   176860.01725     0.05000  1.81E-03 
 51  2 50  1 51 50  2 49  1 50  0  0   176860.01725     0.05000  1.81E-03 
 51  2 50  1 51 50  1 49  1 50  0  0   176860.01725     0.05000  7.71E-04 
 50  2 48  1 50 49  3 47  1 49  0  0   176895.12844     0.05000   1.00000 
 49  3 46  1 49 48  4 45  1 48  0  0   176897.47859     0.05000   1.00000 
 50  3 48  1 50 49  3 47  1 49  0  0   176898.62390     0.05000   1.00000 
 50  2 48  1 50 49  2 47  1 49  0  0   176900.02558     0.05000   1.00000 
 50  3 48  1 50 49  2 47  1 49  0  0   176903.55556     0.05000   1.00000 
 20  7 13  1 20 19  6 14  1 19  0  0   176947.55535     0.05000   1.00000 
 49  4 46  1 49 48  4 45  1 48  0  0   176995.11036     0.05000   1.00000 
 47 44  3  1 47 46 44  2  1 46  0  0   177022.32648     0.05000  1.94E-05 
 47 44  4  1 47 46 44  3  1 46  0  0   177022.32648     0.05000  1.94E-05 
 49  3 46  1 49 48  3 45  1 48  0  0   177030.08785     0.05000   1.00000 
 67  5 62  1 67 67  4 63  1 67  0  0   177039.76447     0.05000   1.00000 
 47 10 38  1 47 46 10 37  1 46  0  0   177081.84538     0.05000   1.00000 
 51 12 40  1 51 51 11 41  1 51  0  0   177088.72823     0.05000   1.00000 
 48  5 44  1 48 47  5 43  1 47  0  0   177092.46175     0.05000   1.00000 
 99 15 84  1 99 99 14 85  1 99  0  0   177101.77851     0.05000   1.00000 
 67  6 62  1 67 67  5 63  1 67  0  0   177121.44904     0.05000   1.00000 
 49  4 46  1 49 48  3 45  1 48  0  0   177127.64629     0.05000   1.00000 
 79 13 67  1 79 79 12 68  1 79  0  0   177129.31252     0.05000   1.00000 
 92 13 80  1 92 92 12 81  1 92  0  0   177324.29911     0.05000   1.00000 
 88 14 74  1 88 88 13 75  1 88  0  0   177453.41189     0.05000   1.00000 
 75 13 62  1 75 75 12 63  1 75  0  0   177461.38447     0.05000   1.00000 
 46  7 39  1 46 45  7 38  1 45  0  0   177462.94796     0.05000   1.00000 
 48  4 44  1 48 47  4 43  1 47  0  0   177571.59957     0.05000   1.00000 
 47  9 39  1 47 46  9 38  1 46  0  0   177581.17367     0.05000   1.00000 
 47  9 38  1 47 46  9 37  1 46  0  0   177697.05337     0.05000   1.00000 
 25  6 20  1 25 24  5 19  1 24  0  0   177807.58165     0.05000   1.00000 
 75  7 68  1 75 75  6 69  1 75  0  0   177831.19662     0.05000   1.00000 
 78 13 66  1 78 78 12 67  1 78  0  0   177919.01782     0.05000   1.00000 
 16  8  8  1 1615  7  9  1 15  0  0   177995.19239     0.05000  2.73E-04 
 16  8  9  1 1615  7  8  1 15  0  0   177995.19239     0.05000  2.73E-04 
 47  7 41  1 47 46  7 40  1 46  0  0   178043.11596     0.05000   1.00000 
 48 12 36  1 48 48 11 37  1 48  0  0   178061.86224     0.05000   1.00000 
 47  8 40  1 47 46  8 39  1 46  0  0   178100.16688     0.05000   1.00000 
 53  6 47  1 53 52  7 46  1 52  0  0   178197.75762     0.05000   1.00000 
 71  7 65  1 71 71  6 66  1 71  0  0   178349.80942     0.05000   1.00000 
 55  1 54  1 55 55  0 55  1 55  0  0   178398.88114     0.05000  7.65E-05 
 55  2 54  1 55 55  1 55  1 55  0  0   178398.88114     0.05000  7.65E-05 
 29 19 10  1 29 30 18 13  1 30  0  0   178515.46042     0.05000  2.11E-05 
 29 19 11  1 29 30 18 12  1 30  0  0   178515.46042     0.05000  2.11E-05 
 64  4 60  1 64 64  3 61  1 64  0  0   178555.81048     0.05000   1.00000 
 79  9 71  1 79 79  8 72  1 79  0  0   178564.20993     0.05000   1.00000 
 64  5 60  1 64 64  4 61  1 64  0  0   178569.98419     0.05000   1.00000 
 93 13 81  1 93 93 12 82  1 93  0  0   178654.23740     0.05000   1.00000 
 77 13 65  1 77 77 12 66  1 77  0  0   178742.71891     0.05000   1.00000 
 75  8 68  1 75 75  7 69  1 75  0  0   178794.61700     0.05000   1.00000 
119 17102  1119119 16103  1119  0  0   178860.11251     0.05000   1.00000 
102 12 90  1102102 11 91  1102  0  0   178902.71343     0.05000   1.00000 
 47  8 39  1 47 46  8 38  1 46  0  0   178989.84359     0.05000   1.00000 
 74 13 61  1 74 74 12 62  1 74  0  0   179005.74091     0.05000   1.00000 
 44 12 32  1 44 44 11 33  1 44  0  0   179077.77947     0.05000  4.06E-04 
 44 12 33  1 44 44 11 34  1 44  0  0   179077.77947     0.05000  4.06E-04 
 25  6 19  1 25 24  5 20  1 24  0  0   179102.59057     0.05000   1.00000 
 58  2 56  1 58 58  1 57  1 58  0  0   179118.90880     0.05000  1.36E-04 
 58  3 56  1 58 58  2 57  1 58  0  0   179118.90880     0.05000  1.36E-04 
 46  6 40  1 46 45  6 39  1 45  0  0   179165.92525     0.05000   1.00000 
 48  5 44  1 48 47  4 43  1 47  0  0   179176.16795     0.05000   1.00000 
 61  3 58  1 61 61  2 59  1 61  0  0   179200.78782     0.05000   1.00000 
 61  4 58  1 61 61  3 59  1 61  0  0   179202.79951     0.05000   1.00000 
 49  4 45  1 49 48  5 44  1 48  0  0   179239.25306     0.05000   1.00000 
 43 12 31  1 43 43 11 32  1 43  0  0   179286.87342     0.05000  4.06E-04 
 43 12 32  1 43 43 11 33  1 43  0  0   179286.87342     0.05000  4.06E-04 
 50  5 45  1 50 49  6 44  1 49  0  0   179339.39994     0.05000   1.00000 
 47  5 42  1 47 46  5 41  1 46  0  0   179414.04931     0.05000   1.00000 
 42 12 30  1 42 42 11 31  1 42  0  0   179480.07342     0.05000  4.05E-04 
 42 12 31  1 42 42 11 32  1 42  0  0   179480.07342     0.05000  4.05E-04 
 48 21 27  1 48 47 21 26  1 47  0  0   179556.21126     0.05000  8.55E-04 
 48 21 28  1 48 47 21 27  1 47  0  0   179556.21126     0.05000  8.55E-04 
 48 20 28  1 48 47 20 27  1 47  0  0   179560.46956     0.05000  9.20E-04 
 48 20 29  1 48 47 20 28  1 47  0  0   179560.46956     0.05000  9.20E-04 
 48 23 25  1 48 47 23 24  1 47  0  0   179573.21042     0.05000  7.30E-04 
 48 23 26  1 48 47 23 25  1 47  0  0   179573.21042     0.05000  7.30E-04 
 48 19 29  1 48 47 19 28  1 47  0  0   179574.90757     0.05000  9.85E-04 
 48 19 30  1 48 47 19 29  1 47  0  0   179574.90757     0.05000  9.85E-04 
 76 13 64  1 76 76 12 65  1 76  0  0   179587.67960     0.05000   1.00000 
 48 24 24  1 48 47 24 23  1 47  0  0   179592.35575     0.05000  6.65E-04 
 48 24 25  1 48 47 24 24  1 47  0  0   179592.35575     0.05000  6.65E-04 
 48 18 30  1 48 47 18 29  1 47  0  0   179601.84659     0.05000  1.06E-03 
 48 18 31  1 48 47 18 30  1 47  0  0   179601.84659     0.05000  1.06E-03 
 48 25 23  1 48 47 25 22  1 47  0  0   179617.41640     0.05000  6.10E-04 
 48 25 24  1 48 47 25 23  1 47  0  0   179617.41640     0.05000  6.10E-04 
 48 17 31  1 48 47 17 30  1 47  0  0   179643.59752     0.05000  1.12E-03 
 48 17 32  1 48 47 17 31  1 47  0  0   179643.59752     0.05000  1.12E-03 
 48 26 22  1 48 47 26 21  1 47  0  0   179647.87696     0.05000  5.55E-04 
 48 26 23  1 48 47 26 22  1 47  0  0   179647.87696     0.05000  5.55E-04 
 41 12 29  1 41 41 11 30  1 41  0  0   179658.34340     0.05000  4.04E-04 
 41 12 30  1 41 41 11 31  1 41  0  0   179658.34340     0.05000  4.04E-04 
 48 27 21  1 48 47 27 20  1 47  0  0   179683.20151     0.05000  5.00E-04 
 48 27 22  1 48 47 27 21  1 47  0  0   179683.20151     0.05000  5.00E-04 
 48 16 32  1 48 47 16 31  1 47  0  0   179703.64283     0.05000  1.19E-03 
 48 16 33  1 48 47 16 32  1 47  0  0   179703.64283     0.05000  1.19E-03 
 37 21 16  1 37 38 20 19  1 38  0  0   179707.37790     0.05000  2.99E-05 
 37 21 17  1 37 38 20 18  1 38  0  0   179707.37790     0.05000  2.99E-05 
 48 28 20  1 48 47 28 19  1 47  0  0   179722.84597     0.05000  4.51E-04 
 48 28 21  1 48 47 28 20  1 47  0  0   179722.84597     0.05000  4.51E-04 
 48 29 19  1 48 47 29 18  1 47  0  0   179766.68576     0.05000  4.04E-04 
 48 29 20  1 48 47 29 19  1 47  0  0   179766.68576     0.05000  4.04E-04 
 48 15 33  1 48 47 15 32  1 47  0  0   179786.66779     0.05000  1.26E-03 
 48 15 34  1 48 47 15 33  1 47  0  0   179786.66779     0.05000  1.26E-03 
 48 30 18  1 48 47 30 17  1 47  0  0   179814.26242     0.05000  3.60E-04 
 48 30 19  1 48 47 30 18  1 47  0  0   179814.26242     0.05000  3.60E-04 
 40 12 28  1 40 40 11 29  1 40  0  0   179822.47950     0.05000  4.02E-04 
 40 12 29  1 40 40 11 30  1 40  0  0   179822.47950     0.05000  4.02E-04 
 48 14 34  1 48 47 14 33  1 47  0  0   179899.33657     0.05000  1.32E-03 
 48 14 35  1 48 47 14 34  1 47  0  0   179899.33657     0.05000  1.32E-03 
 48 32 16  1 48 47 32 15  1 47  0  0   179919.84131     0.05000  2.81E-04 
 48 32 17  1 48 47 32 16  1 47  0  0   179919.84131     0.05000  2.81E-04 
 39 12 27  1 39 39 11 28  1 39  0  0   179973.34416     0.05000  4.00E-04 
 39 12 28  1 39 39 11 29  1 39  0  0   179973.34416     0.05000  4.00E-04 
 48 33 15  1 48 47 33 14  1 47  0  0   179977.29747     0.05000  2.46E-04 
 48 33 16  1 48 47 33 15  1 47  0  0   179977.29747     0.05000  2.46E-04 
 80  8 72  1 80 80  7 73  1 80  0  0   180019.69891     0.05000   1.00000 
 48 34 14  1 48 47 34 13  1 47  0  0   180037.74914     0.05000  2.13E-04 
 48 34 15  1 48 47 34 14  1 47  0  0   180037.74914     0.05000  2.13E-04 
 48 13 35  1 48 47 13 34  1 47  0  0   180051.16454     0.05000  1.39E-03 
 48 13 36  1 48 47 13 35  1 47  0  0   180051.16454     0.05000  1.39E-03 
 48  6 43  1 48 47  6 42  1 47  0  0   180082.53157     0.05000   1.00000 
 38 12 26  1 38 38 11 27  1 38  0  0   180111.66772     0.05000  3.96E-04 
 38 12 27  1 38 38 11 28  1 38  0  0   180111.66772     0.05000  3.96E-04 
 68  9 59  1 68 67 10 58  1 67  0  0   180142.72092     0.05000   1.00000 
 48 36 12  1 48 47 36 11  1 47  0  0   180167.02858     0.05000  1.57E-04 
 48 36 13  1 48 47 36 12  1 47  0  0   180167.02858     0.05000  1.57E-04 
 53  0 53  1 53 52  0 52  1 52  0  0   180207.21790     0.05000  1.89E-03 
 53  0 53  1 53 52  1 52  1 52  0  0   180207.21790     0.05000  8.99E-04 
 53  1 53  1 53 52  1 52  1 52  0  0   180207.21790     0.05000  1.89E-03 
 53  1 53  1 53 52  0 52  1 52  0  0   180207.21790     0.05000  8.99E-04 
 52  1 51  1 52 51  2 50  1 51  0  0   180219.91822     0.05000  7.95E-04 
 52  1 51  1 52 51  1 50  1 51  0  0   180219.91822     0.05000  1.86E-03 
 52  2 51  1 52 51  2 50  1 51  0  0   180219.91822     0.05000  1.86E-03 
 52  2 51  1 52 51  1 50  1 51  0  0   180219.91822     0.05000  7.95E-04 
 37 12 25  1 37 37 11 26  1 37  0  0   180238.20195     0.05000  3.92E-04 
 37 12 26  1 37 37 11 27  1 37  0  0   180238.20195     0.05000  3.92E-04 
 51  2 49  1 51 50  3 48  1 50  0  0   180254.25721     0.05000   1.00000 
 48 12 36  1 48 47 12 35  1 47  0  0   180256.71893     0.05000  1.46E-03 
 48 12 37  1 48 47 12 36  1 47  0  0   180256.71893     0.05000  1.46E-03 
 51  3 49  1 51 50  3 48  1 50  0  0   180256.71893     0.05000   1.00000 
 51  2 49  1 51 50  2 48  1 50  0  0   180257.76492     0.05000   1.00000 
 51  3 49  1 51 50  2 48  1 50  0  0   180260.21419     0.05000   1.00000 
 50  3 47  1 50 49  4 46  1 49  0  0   180278.51255     0.05000   1.00000 
 50  4 47  1 50 49  4 46  1 49  0  0   180350.20286     0.05000   1.00000 
 36 12 24  1 36 36 11 25  1 36  0  0   180353.71529     0.05000  3.88E-04 
 36 12 25  1 36 36 11 26  1 36  0  0   180353.71529     0.05000  3.88E-04 
 50  3 47  1 50 49  3 46  1 49  0  0   180376.09211     0.05000   1.00000 
 48 39  9  1 48 47 39  8  1 47  0  0   180379.65220     0.05000  9.20E-05 
 48 39 10  1 48 47 39  9  1 47  0  0   180379.65220     0.05000  9.20E-05 
 87 14 73  1 87 87 13 74  1 87  0  0   180380.34481     0.05000   1.00000 
 73 13 60  1 73 73 12 61  1 73  0  0   180395.70914     0.05000   1.00000 
 50  4 47  1 50 49  3 46  1 49  0  0   180447.77915     0.05000   1.00000 
 48 40  8  1 48 47 40  7  1 47  0  0   180455.16468     0.05000  7.50E-05 
 48 40  9  1 48 47 40  8  1 47  0  0   180455.16468     0.05000  7.50E-05 
 35 12 23  1 35 35 11 24  1 35  0  0   180458.78486     0.05000  3.82E-04 
 35 12 24  1 35 35 11 25  1 35  0  0   180458.78486     0.05000  3.82E-04 
 49  5 45  1 49 48  5 44  1 48  0  0   180468.61938     0.05000   1.00000 
 85  9 76  1 85 85  8 77  1 85  0  0   180490.54840     0.05000   1.00000 
 48 41  7  1 48 47 41  6  1 47  0  0   180532.86412     0.05000  6.00E-05 
 48 41  8  1 48 47 41  7  1 47  0  0   180532.86412     0.05000  6.00E-05 
 48 11 38  1 48 47 11 37  1 47  0  0   180538.71619     0.05000   1.00000 
 34 12 22  1 34 34 11 23  1 34  0  0   180554.05765     0.05000  3.76E-04 
 34 12 23  1 34 34 11 24  1 34  0  0   180554.05765     0.05000  3.76E-04 
 68  5 63  1 68 68  4 64  1 68  0  0   180570.69868     0.05000   1.00000 
 21  7 15  1 21 20  6 14  1 20  0  0   180598.14829     0.05000   1.00000 
 68  6 63  1 68 68  5 64  1 68  0  0   180631.69607     0.05000   1.00000 
 33 12 21  1 33 33 11 22  1 33  0  0   180640.23649     0.05000  3.69E-04 
 33 12 22  1 33 33 11 23  1 33  0  0   180640.23649     0.05000  3.69E-04 
 48 43  5  1 48 47 43  4  1 47  0  0   180694.58033     0.05000  3.56E-05 
 48 43  6  1 48 47 43  5  1 47  0  0   180694.58033     0.05000  3.56E-05 
 32 12 20  1 32 32 11 21  1 32  0  0   180717.85985     0.05000  3.62E-04 
 32 12 21  1 32 32 11 22  1 32  0  0   180717.85985     0.05000  3.62E-04 
 31 12 19  1 31 31 11 20  1 31  0  0   180787.46416     0.05000  3.54E-04 
 31 12 20  1 31 31 11 21  1 31  0  0   180787.46416     0.05000  3.54E-04 
 49  4 45  1 49 48  4 44  1 48  0  0   180843.88271     0.05000   1.00000 
 30 12 18  1 30 30 11 19  1 30  0  0   180849.64052     0.05000  3.45E-04 
 30 12 19  1 30 30 11 20  1 30  0  0   180849.64052     0.05000  3.45E-04 
 26  6 21  1 26 25  5 20  1 25  0  0   180881.83988     0.05000   1.00000 
 29 12 17  1 29 29 11 18  1 29  0  0   180904.87946     0.05000  3.35E-04 
 29 12 18  1 29 29 11 19  1 29  0  0   180904.87946     0.05000  3.35E-04 
 48 10 39  1 48 47 10 38  1 47  0  0   180931.60944     0.05000   1.00000 
 48 10 38  1 48 47 10 37  1 47  0  0   180946.98203     0.05000   1.00000 
 48 46  2  1 48 47 46  1  1 47  0  0   180951.75223     0.05000  1.06E-05 
 48 46  3  1 48 47 46  2  1 47  0  0   180951.75223     0.05000  1.06E-05 
 28 12 16  1 28 28 11 17  1 28  0  0   180953.62511     0.05000  3.25E-04 
 28 12 17  1 28 28 11 18  1 28  0  0   180953.62511     0.05000  3.25E-04 
 27 12 15  1 27 27 11 16  1 27  0  0   180996.52569     0.05000  3.14E-04 
 27 12 16  1 27 27 11 17  1 27  0  0   180996.52569     0.05000  3.14E-04 
 88 11 78  1 88 88 10 79  1 88  0  0   181007.21400     0.05000   1.00000 
 26 12 14  1 26 26 11 15  1 26  0  0   181033.90132     0.05000  3.02E-04 
 26 12 15  1 26 26 11 16  1 26  0  0   181033.90132     0.05000  3.02E-04 
 25 12 13  1 25 25 11 14  1 25  0  0   181066.22553     0.05000  2.89E-04 
 25 12 14  1 25 25 11 15  1 25  0  0   181066.22553     0.05000  2.89E-04 
 24 12 12  1 24 24 11 13  1 24  0  0   181093.89033     0.05000  2.76E-04 
 24 12 13  1 24 24 11 14  1 24  0  0   181093.89033     0.05000  2.76E-04 
 23 12 11  1 23 23 11 12  1 23  0  0   181117.39587     0.05000  2.62E-04 
 23 12 12  1 23 23 11 13  1 23  0  0   181117.39587     0.05000  2.62E-04 
 22 12 10  1 22 22 11 11  1 22  0  0   181137.00692     0.05000  2.46E-04 
 22 12 11  1 22 22 11 12  1 22  0  0   181137.00692     0.05000  2.46E-04 
 98 15 83  1 98 98 14 84  1 98  0  0   181148.61953     0.05000   1.00000 
 21 12  9  1 21 21 11 10  1 21  0  0   181153.14270     0.05000  2.30E-04 
 21 12 10  1 21 21 11 11  1 21  0  0   181153.14270     0.05000  2.30E-04 
 19 12  7  1 19 19 11  8  1 19  0  0   181176.39108     0.05000  1.95E-04 
 19 12  8  1 19 19 11  9  1 19  0  0   181176.39108     0.05000  1.95E-04 
 16 12  4  1 1616 11  5  1 16  0  0   181193.37814     0.05000  1.33E-04 
 16 12  5  1 1616 11  6  1 16  0  0   181193.37814     0.05000  1.33E-04 
 13 12  1  1 1313 11  2  1 13  0  0   181195.95619     0.05000  6.00E-05 
 13 12  2  1 1313 11  3  1 13  0  0   181195.95619     0.05000  6.00E-05 
 74 13 62  1 74 74 12 63  1 74  0  0   181296.81915     0.05000   1.00000 
 48  9 40  1 48 47  9 39  1 47  0  0   181458.96520     0.05000   1.00000 
 84 10 75  1 84 84  9 76  1 84  0  0   181555.53429     0.05000   1.00000 
 48  9 39  1 48 47  9 38  1 47  0  0   181619.36884     0.05000   1.00000 
 72 13 59  1 72 72 12 60  1 72  0  0   181651.71215     0.05000   1.00000 
 76  7 69  1 76 76  6 70  1 76  0  0   181684.70949     0.05000   1.00000 
 72  6 66  1 72 72  5 67  1 72  0  0   181699.53555     0.05000   1.00000 
 17  8  9  1 1716  7 10  1 16  0  0   181712.96021     0.05000  2.87E-04 
 17  8 10  1 1716  7  9  1 16  0  0   181712.96021     0.05000  2.87E-04 
 47  7 40  1 47 46  7 39  1 46  0  0   181734.95704     0.05000   1.00000 
 48  7 42  1 48 47  7 41  1 47  0  0   181764.85056     0.05000   1.00000 
 56  1 55  1 56 56  0 56  1 56  0  0   181768.57703     0.05000  7.70E-05 
 56  2 55  1 56 56  1 56  1 56  0  0   181768.57703     0.05000  7.70E-05 
 72  7 66  1 72 72  6 67  1 72  0  0   181926.48567     0.05000   1.00000 
 48  8 41  1 48 47  8 40  1 47  0  0   181961.01410     0.05000   1.00000 
 95 13 83  1 95 95 12 84  1 95  0  0   181994.34011     0.05000   1.00000 
 65  4 61  1 65 65  3 62  1 65  0  0   182008.57391     0.05000   1.00000 
 49  5 45  1 49 48  4 44  1 48  0  0   182073.18981     0.05000   1.00000 
 73 13 61  1 73 73 12 62  1 73  0  0   182143.06895     0.05000   1.00000 
 80  9 72  1 80 80  8 73  1 80  0  0   182219.86194     0.05000   1.00000 
 28 19  9  1 28 29 18 12  1 29  0  0   182248.12268     0.05000  1.93E-05 
 28 19 10  1 28 29 18 11  1 29  0  0   182248.12268     0.05000  1.93E-05 
 84 10 75  1 84 84  8 76  1 84  0  0   182488.29055     0.05000   1.00000 
 59  2 57  1 59 59  1 58  1 59  0  0   182500.30228     0.05000  1.37E-04 
 59  3 57  1 59 59  2 58  1 59  0  0   182500.30228     0.05000  1.37E-04 
 13  9  4  1 1312  8  5  1 12  0  0   182571.32228     0.05000  3.04E-04 
 13  9  5  1 1312  8  4  1 12  0  0   182571.32228     0.05000  3.04E-04 
 48  5 43  1 48 47  5 42  1 47  0  0   182579.13724     0.05000   1.00000 
 62  3 59  1 62 62  2 60  1 62  0  0   182608.16532     0.05000   1.00000 
 62  4 59  1 62 62  3 60  1 62  0  0   182609.63564     0.05000   1.00000 
 26  6 20  1 26 25  5 21  1 25  0  0   182783.21542     0.05000   1.00000 
 71 13 58  1 71 71 12 59  1 71  0  0   182791.16299     0.05000   1.00000 
 32 20 12  1 32 33 19 15  1 33  0  0   182851.83363     0.05000  2.49E-05 
 32 20 13  1 32 33 19 14  1 33  0  0   182851.83363     0.05000  2.49E-05 
 50  4 46  1 50 49  5 45  1 49  0  0   182900.22929     0.05000   1.00000 
 47  6 41  1 47 46  6 40  1 46  0  0   182956.68811     0.05000   1.00000 
 72 13 60  1 72 72 12 61  1 72  0  0   182974.15294     0.05000   1.00000 
 86 14 72  1 86 86 13 73  1 86  0  0   183022.62742     0.05000   1.00000 
 48  8 40  1 48 47  8 39  1 47  0  0   183105.92059     0.05000   1.00000 
 58  7 51  1 58 57  8 50  1 57  0  0   183219.39301     0.05000   1.00000 
 49 21 28  1 49 48 21 27  1 48  0  0   183301.73802     0.05000  8.90E-04 
 49 21 29  1 49 48 21 28  1 48  0  0   183301.73802     0.05000  8.90E-04 
 49 22 27  1 49 48 22 26  1 48  0  0   183304.67371     0.05000  8.25E-04 
 49 22 28  1 49 48 22 27  1 48  0  0   183304.67371     0.05000  8.25E-04 
 49 20 29  1 49 48 20 28  1 48  0  0   183308.12734     0.05000  9.60E-04 
 49 20 30  1 49 48 20 29  1 48  0  0   183308.12734     0.05000  9.60E-04 
 49 23 26  1 49 48 23 25  1 48  0  0   183315.70706     0.05000  7.60E-04 
 49 23 27  1 49 48 23 26  1 48  0  0   183315.70706     0.05000  7.60E-04 
 49 19 30  1 49 48 19 29  1 48  0  0   183325.48630     0.05000  1.03E-03 
 49 19 31  1 49 48 19 30  1 48  0  0   183325.48630     0.05000  1.03E-03 
 49 24 25  1 49 48 24 24  1 48  0  0   183333.78075     0.05000  7.00E-04 
 49 24 26  1 49 48 24 25  1 48  0  0   183333.78075     0.05000  7.00E-04 
 49 18 31  1 49 48 18 30  1 48  0  0   183355.85624     0.05000  1.09E-03 
 49 18 32  1 49 48 18 31  1 48  0  0   183355.85624     0.05000  1.09E-03 
 49 25 24  1 49 48 25 23  1 48  0  0   183358.19857     0.05000  6.40E-04 
 49 25 25  1 49 48 25 24  1 48  0  0   183358.19857     0.05000  6.40E-04 
 49 26 23  1 49 48 26 22  1 48  0  0   183388.12794     0.05000  5.80E-04 
 49 26 24  1 49 48 26 23  1 48  0  0   183388.12794     0.05000  5.80E-04 
 49 17 32  1 49 48 17 31  1 48  0  0   183401.95370     0.05000  1.17E-03 
 49 17 33  1 49 48 17 32  1 48  0  0   183401.95370     0.05000  1.17E-03 
 49 27 22  1 49 48 27 21  1 48  0  0   183423.17780     0.05000  5.25E-04 
 49 27 23  1 49 48 27 22  1 48  0  0   183423.17780     0.05000  5.25E-04 
 49 28 21  1 49 48 28 20  1 48  0  0   183462.89611     0.05000  4.76E-04 
 49 28 22  1 49 48 28 21  1 48  0  0   183462.89611     0.05000  4.76E-04 
 49 16 33  1 49 48 16 32  1 48  0  0   183467.49049     0.05000  1.23E-03 
 49 16 34  1 49 48 16 33  1 48  0  0   183467.49049     0.05000  1.23E-03 
 49 29 20  1 49 48 29 19  1 48  0  0   183506.87171     0.05000  4.27E-04 
 49 29 21  1 49 48 29 20  1 48  0  0   183506.87171     0.05000  4.27E-04 
 49 30 19  1 49 48 30 18  1 48  0  0   183554.74590     0.05000  3.81E-04 
 49 30 20  1 49 48 30 19  1 48  0  0   183554.74590     0.05000  3.81E-04 
 49 15 34  1 49 48 15 33  1 48  0  0   183557.37874     0.05000  1.31E-03 
 49 15 35  1 49 48 15 34  1 48  0  0   183557.37874     0.05000  1.31E-03 
 54  0 54  1 54 53  0 53  1 53  0  0   183567.14400     0.05000  1.95E-03 
 54  0 54  1 54 53  1 53  1 53  0  0   183567.14400     0.05000  9.24E-04 
 54  1 54  1 54 53  1 53  1 53  0  0   183567.14400     0.05000  1.95E-03 
 54  1 54  1 54 53  0 53  1 53  0  0   183567.14400     0.05000  9.24E-04 
 49  6 44  1 49 48  6 43  1 48  0  0   183570.37917     0.05000   1.00000 
 53  1 52  1 53 52  2 51  1 52  0  0   183579.42840     0.05000  8.19E-04 
 53  1 52  1 53 52  1 51  1 52  0  0   183579.42840     0.05000  1.91E-03 
 53  2 52  1 53 52  2 51  1 52  0  0   183579.42840     0.05000  1.91E-03 
 53  2 52  1 53 52  1 51  1 52  0  0   183579.42840     0.05000  8.19E-04 
 63  8 55  1 63 62  9 54  1 62  0  0   183581.74426     0.05000   1.00000 
 49 31 18  1 49 48 31 17  1 48  0  0   183606.29498     0.05000  3.39E-04 
 49 31 19  1 49 48 31 18  1 48  0  0   183606.29498     0.05000  3.39E-04 
 52  2 50  1 52 51  3 49  1 51  0  0   183612.66563     0.05000   1.00000 
 52  2 50  1 52 51  2 49  1 51  0  0   183615.19797     0.05000   1.00000 
 52  3 50  1 52 51  2 49  1 51  0  0   183616.88986     0.05000   1.00000 
 51  3 48  1 51 50  4 47  1 50  0  0   183652.03742     0.05000   1.00000 
 49 32 17  1 49 48 32 16  1 48  0  0   183661.24084     0.05000  3.00E-04 
 49 32 18  1 49 48 32 17  1 48  0  0   183661.24084     0.05000  3.00E-04 
 49 14 35  1 49 48 14 34  1 48  0  0   183678.94718     0.05000  1.37E-03 
 49 14 36  1 49 48 14 35  1 48  0  0   183678.94718     0.05000  1.37E-03 
 51  4 48  1 51 50  4 47  1 50  0  0   183704.54447     0.05000   1.00000 
 51  3 48  1 51 50  3 47  1 50  0  0   183723.69809     0.05000   1.00000 
 51  4 48  1 51 50  3 47  1 50  0  0   183776.19911     0.05000   1.00000 
 27  6 22  1 27 26  5 21  1 26  0  0   183782.82040     0.05000   1.00000 
 71 13 59  1 71 71 12 60  1 71  0  0   183784.70417     0.05000   1.00000 
 50  5 46  1 50 49  5 45  1 49  0  0   183837.63027     0.05000   1.00000 
 49 13 36  1 49 48 13 35  1 48  0  0   183842.23850     0.05000  1.44E-03 
 49 13 37  1 49 48 13 36  1 48  0  0   183842.23850     0.05000  1.44E-03 
 49 35 14  1 49 48 35 13  1 48  0  0   183844.89915     0.05000  1.98E-04 
 49 35 15  1 49 48 35 14  1 48  0  0   183844.89915     0.05000  1.98E-04 
 49 36 13  1 49 48 36 12  1 48  0  0   183911.79245     0.05000  1.71E-04 
 49 36 14  1 49 48 36 13  1 48  0  0   183911.79245     0.05000  1.71E-04 
 49 37 12  1 49 48 37 11  1 48  0  0   183981.35602     0.05000  1.46E-04 
 49 37 13  1 49 48 37 12  1 48  0  0   183981.35602     0.05000  1.46E-04 
 96 13 84  1 96 96 12 85  1 96  0  0   183997.27516     0.05000   1.00000 
 40 22 18  1 40 41 21 21  1 41  0  0   184011.37340     0.05000  3.18E-05 
 40 22 19  1 40 41 21 20  1 41  0  0   184011.37340     0.05000  3.18E-05 
 49 38 11  1 49 48 38 10  1 48  0  0   184053.52068     0.05000  1.23E-04 
 49 38 12  1 49 48 38 11  1 48  0  0   184053.52068     0.05000  1.23E-04 
 49 12 38  1 49 48 12 37  1 48  0  0   184063.07640     0.05000   1.00000 
 69  5 64  1 69 69  4 65  1 69  0  0   184089.10443     0.05000   1.00000 
 50  4 46  1 50 49  4 45  1 49  0  0   184129.59139     0.05000   1.00000 
 69  6 64  1 69 69  5 65  1 69  0  0   184134.70504     0.05000   1.00000 
 81  8 73  1 81 81  7 74  1 81  0  0   184152.07825     0.05000   1.00000 
 22  7 15  1 22 21  6 16  1 21  0  0   184254.90110     0.05000   1.00000 
 51  5 46  1 51 50  6 45  1 50  0  0   184316.48220     0.05000   1.00000 
 49 11 39  1 49 48 11 38  1 48  0  0   184365.92396     0.05000   1.00000 
 93 12 82  1 93 93 11 83  1 93  0  0   184391.76037     0.05000   1.00000 
 89 11 79  1 89 89 10 80  1 89  0  0   184395.44864     0.05000   1.00000 
 49 43  6  1 49 48 43  5  1 48  0  0   184448.43160     0.05000  4.28E-05 
 49 43  7  1 49 48 43  6  1 48  0  0   184448.43160     0.05000  4.28E-05 
 70 13 58  1 70 70 12 59  1 70  0  0   184570.45110     0.05000   1.00000 
 49 45  4  1 49 48 45  3  1 48  0  0   184621.18875     0.05000  2.35E-05 
 49 45  5  1 49 48 45  4  1 48  0  0   184621.18875     0.05000  2.35E-05 
 74 10 64  1 74 73 11 63  1 73  0  0   184662.96916     0.05000   1.00000 
 49 46  3  1 49 48 46  2  1 48  0  0   184710.39047     0.05000  1.59E-05 
 49 46  4  1 49 48 46  3  1 48  0  0   184710.39047     0.05000  1.59E-05 
 69 13 56  1 69 69 12 57  1 69  0  0   184779.88818     0.05000   1.00000 
 49 10 40  1 49 48 10 39  1 48  0  0   184787.03449     0.05000   1.00000 
 49 10 39  1 49 48 10 38  1 48  0  0   184809.20789     0.05000   1.00000 
 97 15 82  1 97 97 14 83  1 97  0  0   184908.51161     0.05000   1.00000 
 86  9 77  1 86 86  8 78  1 86  0  0   185056.25744     0.05000   1.00000 
 50  5 46  1 50 49  4 45  1 49  0  0   185066.97227     0.05000   1.00000 
 48 24 24  1 48 49 23 27  1 49  0  0   185121.86547     0.05000  3.30E-05 
 48 24 25  1 48 49 23 26  1 49  0  0   185121.86547     0.05000  3.30E-05 
 57  1 56  1 57 57  0 57  1 57  0  0   185137.33513     0.05000  7.74E-05 
 57  2 56  1 57 57  1 57  1 57  0  0   185137.33513     0.05000  7.74E-05 
 85 10 76  1 85 85  9 77  1 85  0  0   185168.84297     0.05000   1.00000 
 54  6 48  1 54 53  7 47  1 53  0  0   185184.38787     0.05000   1.00000 
103 12 91  1103103 11 92  1103  0  0   185241.13986     0.05000   1.00000 
 73  6 67  1 73 73  5 68  1 73  0  0   185323.31006     0.05000   1.00000 
 69 13 57  1 69 69 12 58  1 69  0  0   185328.36569     0.05000   1.00000 
 49  9 41  1 49 48  9 40  1 48  0  0   185340.42970     0.05000   1.00000 
 85 14 71  1 85 85 13 72  1 85  0  0   185400.03513     0.05000   1.00000 
 18  8 10  1 1817  7 11  1 17  0  0   185425.84693     0.05000  3.00E-04 
 18  8 11  1 1817  7 10  1 17  0  0   185425.84693     0.05000  3.00E-04 
 77  7 70  1 77 77  7 71  1 77  0  0   185428.71659     0.05000   1.00000 
 66  4 62  1 66 66  3 63  1 66  0  0   185455.34622     0.05000   1.00000 
 49  7 43  1 49 48  7 42  1 48  0  0   185459.90455     0.05000   1.00000 
 66  5 62  1 66 66  4 63  1 66  0  0   185463.04402     0.05000   1.00000 
 97 11 86  1 97 97 10 87  1 97  0  0   185476.98494     0.05000   1.00000 
 77  7 70  1 77 77  6 71  1 77  0  0   185489.03911     0.05000   1.00000 
 73  7 67  1 73 73  6 68  1 73  0  0   185495.52197     0.05000   1.00000 
 49  9 40  1 49 48  9 39  1 48  0  0   185559.95775     0.05000   1.00000 
 68 13 55  1 68 68 12 56  1 68  0  0   185653.26788     0.05000   1.00000 
 49  5 44  1 49 48  5 43  1 48  0  0   185725.19549     0.05000   1.00000 
 49  8 42  1 49 48  8 41  1 48  0  0   185812.56364     0.05000   1.00000 
 60  2 58  1 60 60  1 59  1 60  0  0   185880.16087     0.05000  1.37E-04 
 60  3 58  1 60 60  2 59  1 60  0  0   185880.16087     0.05000  1.37E-04 
 81  9 73  1 81 81  8 74  1 81  0  0   185889.04279     0.05000   1.00000 
 48  7 41  1 48 47  7 40  1 47  0  0   185990.47287     0.05000   1.00000 
 63  4 60  1 63 63  3 61  1 63  0  0   186013.37518     0.05000   1.00000 
 68 13 56  1 68 68 12 57  1 68  0  0   186056.22111     0.05000   1.00000 
 27  4 23  1 27 26  3 24  1 26  0  0   186067.09205     0.05000  7.62E-05 
 77  8 70  1 77 77  7 71  1 77  0  0   186067.09205     0.05000  2.12E-04 
 94 14 81  1 94 94 13 82  1 94  0  0   186085.39774     0.05000   1.00000 
 95 14 82  1 95 95 13 83  1 95  0  0   186152.22874     0.05000   1.00000 
 97 13 85  1 97 97 12 86  1 97  0  0   186212.87081     0.05000   1.00000 
 96 14 83  1 96 96 13 84  1 96  0  0   186406.70878     0.05000   1.00000 
 92 14 79  1 92 92 13 80  1 92  0  0   186453.99680     0.05000   1.00000 
 67 13 54  1 67 67 12 55  1 67  0  0   186458.73417     0.05000   1.00000 
 51  4 47  1 51 50  5 46  1 50  0  0   186489.28673     0.05000   1.00000 
 27  6 21  1 27 26  5 22  1 26  0  0   186519.38166     0.05000   1.00000 
 48  6 42  1 48 47  6 41  1 47  0  0   186653.24423     0.05000   1.00000 
 67 13 55  1 67 67 12 56  1 67  0  0   186752.73210     0.05000   1.00000 
 91 14 78  1 91 91 13 79  1 91  0  0   186856.65606     0.05000   1.00000 
 97 14 84  1 97 97 13 85  1 97  0  0   186861.61428     0.05000   1.00000 
 55  0 55  1 55 54  1 54  1 54  0  0   186926.55973     0.05000  9.48E-04 
 55  0 55  1 55 54  0 54  1 54  0  0   186926.55973     0.05000  2.00E-03 
 55  1 55  1 55 54  1 54  1 54  0  0   186926.55973     0.05000  2.00E-03 
 55  1 55  1 55 54  0 54  1 54  0  0   186926.55973     0.05000  9.48E-04 
 54  1 53  1 54 53  2 52  1 53  0  0   186938.44701     0.05000  8.42E-04 
 54  1 53  1 54 53  1 52  1 53  0  0   186938.44701     0.05000  1.96E-03 
 54  2 53  1 54 53  2 52  1 53  0  0   186938.44701     0.05000  1.96E-03 
 54  2 53  1 54 53  1 52  1 53  0  0   186938.44701     0.05000  8.42E-04 
 53  2 51  1 53 52  3 50  1 52  0  0   186970.59298     0.05000   1.00000 
 53  2 51  1 53 52  2 50  1 52  0  0   186972.25109     0.05000   1.00000 
 53  3 51  1 53 52  2 50  1 52  0  0   186973.61651     0.05000   1.00000 
 52  3 49  1 52 51  4 48  1 51  0  0   187020.05934     0.05000   1.00000 
 50  6 45  1 50 49  6 44  1 49  0  0   187035.85527     0.05000   1.00000 
 50 21 29  1 50 49 21 28  1 49  0  0   187047.50065     0.05000  9.25E-04 
 50 21 30  1 50 49 21 29  1 49  0  0   187047.50065     0.05000  9.25E-04 
 50 22 28  1 50 49 22 27  1 49  0  0   187048.61059     0.05000  8.60E-04 
 50 22 29  1 50 49 22 28  1 49  0  0   187048.61059     0.05000  8.60E-04 
 50 20 30  1 50 49 20 29  1 49  0  0   187056.27629     0.05000  9.95E-04 
 50 20 31  1 50 49 20 30  1 49  0  0   187056.27629     0.05000  9.95E-04 
 52  4 49  1 52 51  4 48  1 51  0  0   187058.28784     0.05000   1.00000 
 50 23 27  1 50 49 23 26  1 49  0  0   187058.28784     0.05000  7.95E-04 
 50 23 28  1 50 49 23 27  1 49  0  0   187058.28784     0.05000  7.95E-04 
 52  3 49  1 52 51  3 48  1 51  0  0   187072.49754     0.05000   1.00000 
 50 24 26  1 50 49 24 25  1 49  0  0   187075.25299     0.05000  7.30E-04 
 50 24 27  1 50 49 24 26  1 49  0  0   187075.25299     0.05000  7.30E-04 
 50 19 31  1 50 49 19 30  1 49  0  0   187076.57184     0.05000  1.06E-03 
 50 19 32  1 50 49 19 31  1 49  0  0   187076.57184     0.05000  1.06E-03 
 50 25 25  1 50 49 25 24  1 49  0  0   187098.83829     0.05000  6.70E-04 
 50 25 26  1 50 49 25 25  1 49  0  0   187098.83829     0.05000  6.70E-04 
 50 26 24  1 50 49 26 23  1 49  0  0   187128.32947     0.05000  6.10E-04 
 50 26 25  1 50 49 26 24  1 49  0  0   187128.32947     0.05000  6.10E-04 
 50 17 33  1 50 49 17 32  1 49  0  0   187161.27004     0.05000  1.21E-03 
 50 17 34  1 50 49 17 33  1 49  0  0   187161.27004     0.05000  1.21E-03 
 50 27 23  1 50 49 27 22  1 49  0  0   187163.09058     0.05000  5.55E-04 
 50 27 24  1 50 49 27 23  1 49  0  0   187163.09058     0.05000  5.55E-04 
 35 21 14  1 35 36 20 17  1 36  0  0   187169.27691     0.05000  2.82E-05 
 35 21 15  1 35 36 20 16  1 36  0  0   187169.27691     0.05000  2.82E-05 
 51  5 47  1 51 50  5 46  1 50  0  0   187200.99053     0.05000   1.00000 
 50 28 22  1 50 49 28 21  1 49  0  0   187202.65960     0.05000  5.00E-04 
 50 28 23  1 50 49 28 22  1 49  0  0   187202.65960     0.05000  5.00E-04 
 66 13 53  1 66 66 12 54  1 66  0  0   187204.25122     0.05000   1.00000 
 50 16 34  1 50 49 16 33  1 49  0  0   187232.61709     0.05000  1.28E-03 
 50 16 35  1 50 49 16 34  1 49  0  0   187232.61709     0.05000  1.28E-03 
 50 29 21  1 50 49 29 20  1 49  0  0   187246.77042     0.05000  4.49E-04 
 50 29 22  1 50 49 29 21  1 49  0  0   187246.77042     0.05000  4.49E-04 
 49  8 41  1 49 48  8 40  1 48  0  0   187265.02759     0.05000   1.00000 
 50 30 20  1 50 49 30 19  1 49  0  0   187294.90756     0.05000  4.03E-04 
 50 30 21  1 50 49 30 20  1 49  0  0   187294.90756     0.05000  4.03E-04 
 50 15 35  1 50 49 15 34  1 49  0  0   187329.78120     0.05000  1.35E-03 
 50 15 36  1 50 49 15 35  1 49  0  0   187329.78120     0.05000  1.35E-03 
 50 31 19  1 50 49 31 18  1 49  0  0   187346.89717     0.05000  3.58E-04 
 50 31 20  1 50 49 31 19  1 49  0  0   187346.89717     0.05000  3.58E-04 
 90 14 77  1 90 90 13 78  1 90  0  0   187381.42214     0.05000   1.00000 
 50 32 18  1 50 49 32 17  1 49  0  0   187402.30945     0.05000  3.18E-04 
 50 32 19  1 50 49 32 18  1 49  0  0   187402.30945     0.05000  3.18E-04 
 51  4 47  1 51 50  4 46  1 50  0  0   187426.66435     0.05000   1.00000 
 50 14 36  1 50 49 14 35  1 49  0  0   187460.51268     0.05000  1.43E-03 
 50 14 37  1 50 49 14 36  1 49  0  0   187460.51268     0.05000  1.43E-03 
 94 12 83  1 94 94 11 84  1 94  0  0   187465.32176     0.05000   1.00000 
 50 34 16  1 50 49 34 15  1 49  0  0   187523.22352     0.05000  2.45E-04 
 50 34 17  1 50 49 34 16  1 49  0  0   187523.22352     0.05000  2.45E-04 
 84 14 70  1 84 84 13 71  1 84  0  0   187536.57616     0.05000   1.00000 
 50 35 15  1 50 49 35 14  1 49  0  0   187588.24201     0.05000  2.13E-04 
 50 35 16  1 50 49 35 15  1 49  0  0   187588.24201     0.05000  2.13E-04 
 70  5 65  1 70 70  4 66  1 70  0  0   187596.40568     0.05000   1.00000 
 70  6 65  1 70 70  5 66  1 70  0  0   187630.35250     0.05000   1.00000 
 50 13 37  1 50 49 13 36  1 49  0  0   187635.88554     0.05000  1.49E-03 
 50 13 38  1 50 49 13 37  1 49  0  0   187635.88554     0.05000  1.49E-03 
 50 37 13  1 50 49 37 12  1 49  0  0   187726.79850     0.05000  1.58E-04 
 50 37 14  1 50 49 37 13  1 49  0  0   187726.79850     0.05000  1.58E-04 
 50 38 12  1 50 49 38 11  1 49  0  0   187799.89499     0.05000  1.35E-04 
 50 38 13  1 50 49 38 12  1 49  0  0   187799.89499     0.05000  1.35E-04 
 90 11 80  1 90 90 10 81  1 90  0  0   187870.33258     0.05000   1.00000 
 50 12 38  1 50 49 12 37  1 49  0  0   187872.81172     0.05000  1.56E-03 
 50 12 39  1 50 49 12 38  1 49  0  0   187872.81172     0.05000  1.56E-03 
 50 39 11  1 50 49 39 10  1 49  0  0   187875.66185     0.05000  1.13E-04 
 50 39 12  1 50 49 39 11  1 49  0  0   187875.66185     0.05000  1.13E-04 
 23  7 16  1 23 22  6 17  1 22  0  0   187887.04889     0.05000   1.00000 
 65 13 52  1 65 65 12 53  1 65  0  0   187896.32843     0.05000   1.00000 
 89 14 76  1 89 89 13 77  1 89  0  0   188010.86049     0.05000   1.00000 
 65 13 53  1 65 65 12 54  1 65  0  0   188049.28098     0.05000   1.00000 
 50 42  8  1 50 49 42  7  1 49  0  0   188116.80729     0.05000  6.30E-05 
 50 42  9  1 50 49 42  8  1 49  0  0   188116.80729     0.05000  6.30E-05 
 51  5 47  1 51 50  4 46  1 50  0  0   188138.39074     0.05000   1.00000 
 50 11 40  1 50 49 11 39  1 49  0  0   188197.70526     0.05000   1.00000 
 50 11 39  1 50 49 11 38  1 49  0  0   188200.11295     0.05000   1.00000 
 50 43  7  1 50 49 43  6  1 49  0  0   188201.63647     0.05000  5.00E-05 
 50 43  8  1 50 49 43  7  1 49  0  0   188201.63647     0.05000  5.00E-05 
 29  5 24  1 29 28  4 25  1 28  0  0   188246.25212     0.05000   1.00000 
 50 44  6  1 50 49 44  5  1 49  0  0   188288.44367     0.05000  3.89E-05 
 50 44  7  1 50 49 44  6  1 49  0  0   188288.44367     0.05000  3.89E-05 
 96 15 81  1 96 96 14 82  1 96  0  0   188365.37790     0.05000   1.00000 
 58  1 57  1 58 58  0 58  1 58  0  0   188505.26558     0.05000  7.77E-05 
 58  2 57  1 58 58  1 58  1 58  0  0   188505.26558     0.05000  7.77E-05 
 64 13 51  1 64 64 12 52  1 64  0  0   188540.23742     0.05000   1.00000 
 98 13 86  1 98 98 12 87  1 98  0  0   188631.39413     0.05000   1.00000 
 50 10 41  1 50 49 10 40  1 49  0  0   188647.96812     0.05000   1.00000 
 64 13 52  1 64 64 12 53  1 64  0  0   188649.41328     0.05000   1.00000 
 50 10 40  1 50 49 10 39  1 49  0  0   188679.70218     0.05000   1.00000 
 88 14 75  1 88 88 13 76  1 88  0  0   188727.37513     0.05000   1.00000 
 47 24 23  1 47 48 23 26  1 48  0  0   188845.25266     0.05000  3.33E-05 
 47 24 24  1 47 48 23 25  1 48  0  0   188845.25266     0.05000  3.33E-05 
117 17100  1117117 16101  1117  0  0   188851.31553     0.05000   1.00000 
 50  5 45  1 50 49  5 44  1 49  0  0   188866.23246     0.05000   1.00000 
 67  4 63  1 67 67  3 64  1 67  0  0   188896.40071     0.05000   1.00000 
 67  5 63  1 67 67  4 64  1 67  0  0   188902.01644     0.05000   1.00000 
 74  6 68  1 74 74  6 69  1 74  0  0   188914.85278     0.05000   1.00000 
 29  6 24  1 29 28  5 23  1 28  0  0   188916.46883     0.05000   1.00000 
 74  6 68  1 74 74  5 69  1 74  0  0   188925.79612     0.05000   1.00000 
 52  5 47  1 52 51  6 46  1 51  0  0   189008.78403     0.05000   1.00000 
 74  7 68  1 74 74  6 69  1 74  0  0   189056.21390     0.05000   1.00000 
 50  7 44  1 50 49  7 43  1 49  0  0   189127.12127     0.05000   1.00000 
 19  8 11  1 19 18  7 12  1 18  0  0   189132.91932     0.05000  3.14E-04 
 19  8 12  1 19 18  7 11  1 18  0  0   189132.91932     0.05000  3.14E-04 
 63 13 51  1 63 63 12 52  1 63  0  0   189217.83625     0.05000   1.00000 
 50  9 42  1 50 49  9 41  1 49  0  0   189224.43838     0.05000   1.00000 
 78  7 71  1 78 78  6 72  1 78  0  0   189251.05058     0.05000   1.00000 
 61  2 59  1 61 61  1 60  1 61  0  0   189258.43619     0.05000  1.37E-04 
 61  3 59  1 61 61  2 60  1 61  0  0   189258.43619     0.05000  1.37E-04 
 64  3 61  1 64 64  3 62  1 64  0  0   189413.51113     0.05000  1.37E-05 
 64  3 61  1 64 64  2 62  1 64  0  0   189413.51113     0.05000  1.80E-04 
 64  4 61  1 64 64  2 62  1 64  0  0   189414.29131     0.05000  1.37E-05 
 64  4 61  1 64 64  3 62  1 64  0  0   189414.29131     0.05000  1.80E-04 
 83 14 69  1 83 83 13 70  1 83  0  0   189457.03405     0.05000   1.00000 
 87  9 78  1 87 87  8 79  1 87  0  0   189485.18670     0.05000   1.00000 
 87 14 74  1 87 87 13 75  1 87  0  0   189514.26778     0.05000   1.00000 
 50  9 41  1 50 49  9 40  1 49  0  0   189521.79572     0.05000   1.00000 
100 14 87  1100100 13 88  1100  0  0   189523.32078     0.05000   1.00000 
 50  8 43  1 50 49  8 42  1 49  0  0   189651.93411     0.05000   1.00000 
 78  8 71  1 78 78  7 72  1 78  0  0   189696.90735     0.05000   1.00000 
 62 13 49  1 62 62 12 50  1 62  0  0   189701.46180     0.05000   1.00000 
 62 13 50  1 62 62 12 51  1 62  0  0   189755.64016     0.05000   1.00000 
 52  4 48  1 52 51  5 47  1 51  0  0   190021.61665     0.05000   1.00000 
 49  7 42  1 49 48  7 41  1 48  0  0   190211.42444     0.05000   1.00000 
 49  6 43  1 49 48  6 42  1 48  0  0   190253.75797     0.05000   1.00000 
 56  0 56  1 56 55  1 55  1 55  0  0   190285.61747     0.05000  9.71E-04 
 56  0 56  1 56 55  0 55  1 55  0  0   190285.61747     0.05000  2.04E-03 
 56  1 56  1 56 55  0 55  1 55  0  0   190285.61747     0.05000  9.71E-04 
 56  1 56  1 56 55  1 55  1 55  0  0   190285.61747     0.05000  2.04E-03 
 55  1 54  1 55 54  2 53  1 54  0  0   190297.13061     0.05000  8.65E-04 
 55  1 54  1 55 54  1 53  1 54  0  0   190297.13061     0.05000  2.00E-03 
 55  2 54  1 55 54  2 53  1 54  0  0   190297.13061     0.05000  2.00E-03 
 55  2 54  1 55 54  1 53  1 54  0  0   190297.13061     0.05000  8.65E-04 
 30 20 10  1 30 31 19 13  1 31  0  0   190313.34993     0.05000  2.17E-05 
 30 20 11  1 30 31 19 12  1 31  0  0   190313.34993     0.05000  2.17E-05 
 54  2 52  1 54 53  3 51  1 53  0  0   190327.88131     0.05000   1.00000 
 54  2 52  1 54 53  2 51  1 53  0  0   190329.06847     0.05000  1.97E-03 
 54  3 52  1 54 53  3 51  1 53  0  0   190329.06847     0.05000  1.97E-03 
 54  3 52  1 54 53  2 51  1 53  0  0   190330.20039     0.05000   1.00000 
 28  6 22  1 28 27  5 23  1 27  0  0   190336.80413     0.05000   1.00000 
 86 14 73  1 86 86 13 74  1 86  0  0   190355.49212     0.05000   1.00000 
 53  3 50  1 53 52  4 49  1 52  0  0   190383.71456     0.05000   1.00000 
 53  4 50  1 53 52  4 49  1 52  0  0   190411.65204     0.05000   1.00000 
 53  3 50  1 53 52  3 49  1 52  0  0   190422.01593     0.05000   1.00000 
 53  4 50  1 53 52  3 49  1 52  0  0   190450.06313     0.05000   1.00000 
 51  6 46  1 51 50  6 45  1 50  0  0   190480.97091     0.05000   1.00000 
 52  5 48  1 52 51  5 47  1 51  0  0   190559.91551     0.05000   1.00000 
 95 12 84  1 95 95 11 85  1 95  0  0   190671.48006     0.05000   1.00000 
 52  4 48  1 52 51  4 47  1 51  0  0   190733.37226     0.05000   1.00000 
 60 13 48  1 60 60 12 49  1 60  0  0   190742.95072     0.05000   1.00000 
 51 22 29  1 51 50 22 28  1 50  0  0   190792.72480     0.05000  8.90E-04 
 51 22 30  1 51 50 22 29  1 50  0  0   190792.72480     0.05000  8.90E-04 
 51 21 30  1 51 50 21 29  1 50  0  0   190793.61893     0.05000  9.60E-04 
 51 21 31  1 51 50 21 30  1 50  0  0   190793.61893     0.05000  9.60E-04 
 51 23 28  1 51 50 23 27  1 50  0  0   190800.78265     0.05000  8.25E-04 
 51 23 29  1 51 50 23 28  1 50  0  0   190800.78265     0.05000  8.25E-04 
 51 20 31  1 51 50 20 30  1 50  0  0   190804.77803     0.05000  1.03E-03 
 51 20 32  1 51 50 20 31  1 50  0  0   190804.77803     0.05000  1.03E-03 
 51 24 27  1 51 50 24 26  1 50  0  0   190816.63543     0.05000  7.60E-04 
 51 24 28  1 51 50 24 27  1 50  0  0   190816.63543     0.05000  7.60E-04 
 51 19 32  1 51 50 19 31  1 50  0  0   190828.22278     0.05000  1.11E-03 
 51 19 33  1 51 50 19 32  1 50  0  0   190828.22278     0.05000  1.11E-03 
 11 10  1  1 1110  9  2  1 10  0  0   190834.77999     0.05000  3.57E-04 
 11 10  2  1 1110  9  1  1 10  0  0   190834.77999     0.05000  3.57E-04 
 51 25 26  1 51 50 25 25  1 50  0  0   190839.43558     0.05000  6.95E-04 
 51 25 27  1 51 50 25 26  1 50  0  0   190839.43558     0.05000  6.95E-04 
 51 18 33  1 51 50 18 32  1 50  0  0   190866.04397     0.05000  1.18E-03 
 51 18 34  1 51 50 18 33  1 50  0  0   190866.04397     0.05000  1.18E-03 
 51 26 25  1 51 50 26 24  1 50  0  0   190868.23891     0.05000  6.35E-04 
 51 26 26  1 51 50 26 25  1 50  0  0   190868.23891     0.05000  6.35E-04 
 34 21 13  1 34 35 20 16  1 35  0  0   190898.50812     0.05000  2.69E-05 
 34 21 14  1 34 35 20 15  1 35  0  0   190898.50812     0.05000  2.69E-05 
 51 27 24  1 51 50 27 23  1 50  0  0   190902.74327     0.05000  5.80E-04 
 51 27 25  1 51 50 27 24  1 50  0  0   190902.74327     0.05000  5.80E-04 
 51 17 34  1 51 50 17 33  1 50  0  0   190921.57558     0.05000  1.25E-03 
 51 17 35  1 51 50 17 34  1 50  0  0   190921.57558     0.05000  1.25E-03 
 51 28 23  1 51 50 28 22  1 50  0  0   190942.22543     0.05000  5.25E-04 
 51 28 24  1 51 50 28 23  1 50  0  0   190942.22543     0.05000  5.25E-04 
 51 29 22  1 51 50 29 21  1 50  0  0   190986.36540     0.05000  4.72E-04 
 51 29 23  1 51 50 29 22  1 50  0  0   190986.36540     0.05000  4.72E-04 
 51 16 35  1 51 50 16 34  1 50  0  0   190998.92541     0.05000  1.32E-03 
 51 16 36  1 51 50 16 35  1 50  0  0   190998.92541     0.05000  1.32E-03 
 98 11 87  1 98 98 10 88  1 98  0  0   191008.01404     0.05000   1.00000 
 51 30 21  1 51 50 30 20  1 50  0  0   191034.59061     0.05000  4.23E-04 
 51 30 22  1 51 50 30 21  1 50  0  0   191034.59061     0.05000  4.23E-04 
 30  6 25  1 30 29  5 24  1 29  0  0   191073.70255     0.05000   1.00000 
 51 31 20  1 51 50 31 19  1 50  0  0   191086.93930     0.05000  3.78E-04 
 51 31 21  1 51 50 31 20  1 50  0  0   191086.93930     0.05000  3.78E-04 
 71  5 66  1 71 71  4 67  1 71  0  0   191093.73269     0.05000   1.00000 
 51 15 36  1 51 50 15 35  1 50  0  0   191103.74252     0.05000  1.40E-03 
 51 15 37  1 51 50 15 36  1 50  0  0   191103.74252     0.05000  1.40E-03 
 71  6 66  1 71 71  5 67  1 71  0  0   191118.95167     0.05000   1.00000 
 59 13 47  1 59 59 12 48  1 59  0  0   191194.60058     0.05000   1.00000 
 51 33 18  1 51 50 33 17  1 50  0  0   191202.45079     0.05000  2.96E-04 
 51 33 19  1 51 50 33 18  1 50  0  0   191202.45079     0.05000  2.96E-04 
 51 14 37  1 51 50 14 36  1 50  0  0   191244.14228     0.05000  1.47E-03 
 51 14 38  1 51 50 14 37  1 50  0  0   191244.14228     0.05000  1.47E-03 
 51 34 17  1 51 50 34 16  1 50  0  0   191265.22237     0.05000  2.61E-04 
 51 34 18  1 51 50 34 17  1 50  0  0   191265.22237     0.05000  2.61E-04 
 52  5 48  1 52 51  4 47  1 51  0  0   191271.64285     0.05000   1.00000 
104 12 92  1104104 11 93  1104  0  0   191366.46895     0.05000   1.00000 
 51 36 15  1 51 50 36 14  1 50  0  0   191399.80289     0.05000  1.98E-04 
 51 36 16  1 51 50 36 15  1 50  0  0   191399.80289     0.05000  1.98E-04 
 91 11 81  1 91 91 10 82  1 91  0  0   191417.61794     0.05000   1.00000 
 51 13 38  1 51 50 13 37  1 50  0  0   191432.27176     0.05000  1.54E-03 
 51 13 39  1 51 50 13 38  1 50  0  0   191432.27176     0.05000  1.54E-03 
 50  8 42  1 50 49  8 41  1 49  0  0   191467.23932     0.05000   1.00000 
 51 37 14  1 51 50 37 13  1 50  0  0   191471.52514     0.05000  1.70E-04 
 51 37 15  1 51 50 37 14  1 50  0  0   191471.52514     0.05000  1.70E-04 
 95 15 80  1 95 95 14 81  1 95  0  0   191518.25685     0.05000   1.00000 
 51 38 13  1 51 50 38 12  1 50  0  0   191545.84843     0.05000  1.46E-04 
 51 38 14  1 51 50 38 13  1 50  0  0   191545.84843     0.05000  1.46E-04 
 59  7 52  1 59 58  8 51  1 58  0  0   191607.02391     0.05000   1.00000 
 51 12 39  1 51 50 12 38  1 50  0  0   191686.12733     0.05000  1.61E-03 
 51 12 40  1 51 50 12 39  1 50  0  0   191686.12733     0.05000  1.61E-03 
 51 40 11  1 51 50 40 10  1 50  0  0   191702.04616     0.05000  1.04E-04 
 51 40 12  1 51 50 40 11  1 50  0  0   191702.04616     0.05000  1.04E-04 
 51 41 10  1 51 50 41  9  1 50  0  0   191783.81236     0.05000  8.60E-05 
 51 41 11  1 51 50 41 10  1 50  0  0   191783.81236     0.05000  8.60E-05 
 59  1 58  1 59 59  0 59  1 59  0  0   191872.48273     0.05000  7.79E-05 
 59  2 58  1 59 59  1 59  1 59  0  0   191872.48273     0.05000  7.79E-05 
 57 13 44  1 57 57 12 45  1 57  0  0   192011.56431     0.05000   1.00000 
 51  5 46  1 51 50  5 45  1 50  0  0   192012.98834     0.05000   1.00000 
 57 13 45  1 57 57 12 46  1 57  0  0   192019.79505     0.05000   1.00000 
 51 11 41  1 51 50 11 40  1 50  0  0   192034.18525     0.05000   1.00000 
 51 11 40  1 51 50 11 39  1 50  0  0   192037.89785     0.05000   1.00000 
 51 44  7  1 51 50 44  6  1 50  0  0   192042.53040     0.05000  4.53E-05 
 51 44  8  1 51 50 44  7  1 50  0  0   192042.53040     0.05000  4.53E-05 
 51 45  6  1 51 50 45  5  1 50  0  0   192133.04684     0.05000  3.52E-05 
 51 45  7  1 51 50 45  6  1 50  0  0   192133.04684     0.05000  3.52E-05 
 84 14 71  1 84 84 13 72  1 84  0  0   192144.07982     0.05000   1.00000 
 83  8 75  1 83 83  7 76  1 83  0  0   192175.22330     0.05000   1.00000 
 68  4 64  1 68 68  3 65  1 68  0  0   192332.24473     0.05000   1.00000 
 68  5 64  1 68 68  4 65  1 68  0  0   192336.30344     0.05000   1.00000 
 56 13 44  1 56 56 12 45  1 56  0  0   192395.60750     0.05000   1.00000 
 87 10 78  1 87 87  9 79  1 87  0  0   192498.27951     0.05000   1.00000 
 75  6 69  1 75 75  5 70  1 75  0  0   192509.63546     0.05000   1.00000 
 51 10 42  1 51 50 10 41  1 50  0  0   192514.41527     0.05000   1.00000 
 51 10 41  1 51 50 10 40  1 50  0  0   192559.50745     0.05000   1.00000 
 75  7 69  1 75 75  6 70  1 75  0  0   192608.24161     0.05000   1.00000 
 51 50  2  1 51 50 50  1  1 50  0  0   192614.67053     0.05000   1.00000  
 62  2 60  1 62 62  1 61  1 62  0  0   192635.14512     0.05000   1.00000 
 81 14 67  1 81 81 13 68  1 81  0  0   192747.90914     0.05000   1.00000 
 51  7 45  1 51 50  7 44  1 50  0  0   192765.68336     0.05000   1.00000 
 65  3 62  1 65 65  2 63  1 65  0  0   192811.83540     0.05000   1.00000 
 65  4 62  1 65 65  3 63  1 65  0  0   192812.35438     0.05000   1.00000 
 20  8 12  1 20 19  7 13  1 19  0  0   192833.28997     0.05000  3.29E-04 
 20  8 13  1 20 19  7 12  1 19  0  0   192833.28997     0.05000  3.29E-04 
 31  6 26  1 31 30  5 25  1 30  0  0   192913.09808     0.05000   1.00000 
 79  7 72  1 79 79  6 73  1 79  0  0   192976.71161     0.05000   1.00000 
 83 14 70  1 83 83 13 71  1 83  0  0   193065.99297     0.05000   1.00000 
 51  9 43  1 51 50  9 42  1 50  0  0   193109.88749     0.05000   1.00000 
 45  6 40  1 45 44  5 39  1 44  0  0   193167.24761     0.05000   1.00000 
 46  6 41  1 46 45  5 40  1 45  0  0   193236.23816     0.05000   1.00000 
 83  9 75  1 83 83  8 76  1 83  0  0   193245.83679     0.05000   1.00000 
 79  8 72  1 79 79  7 73  1 79  0  0   193319.57148     0.05000   1.00000 
 44  6 39  1 44 43  5 38  1 43  0  0   193347.44110     0.05000   1.00000 
 53  5 48  1 53 52  6 47  1 52  0  0   193452.53374     0.05000   1.00000 
 88  9 79  1 88 88  9 80  1 88  0  0   193460.60468     0.05000   1.00000 
 51  8 44  1 51 50  8 43  1 50  0  0   193476.57651     0.05000   1.00000 
 51  9 42  1 51 50  9 41  1 50  0  0   193508.19079     0.05000   1.00000 
 53  4 49  1 53 52  5 48  1 52  0  0   193509.63314     0.05000   1.00000 
 47  6 42  1 47 46  5 41  1 46  0  0   193592.39208     0.05000   1.00000 
 57  0 57  1 57 56  1 56  1 56  0  0   193644.07299     0.05000  9.92E-04 
 57  0 57  1 57 56  0 56  1 56  0  0   193644.07299     0.05000  2.09E-03 
 57  1 57  1 57 56  1 56  1 56  0  0   193644.07299     0.05000  2.09E-03 
 57  1 57  1 57 56  0 56  1 56  0  0   193644.07299     0.05000  9.92E-04 
 56  1 55  1 56 55  2 54  1 55  0  0   193655.17558     0.05000  8.86E-04 
 56  1 55  1 56 55  1 54  1 55  0  0   193655.17558     0.05000  2.05E-03 
 56  2 55  1 56 55  2 54  1 55  0  0   193655.17558     0.05000  2.05E-03 
 56  2 55  1 56 55  1 54  1 55  0  0   193655.17558     0.05000  8.86E-04 
 55  2 53  1 55 54  2 52  1 54  0  0   193685.64946     0.05000  2.01E-03 
 55  3 53  1 55 54  3 52  1 54  0  0   193685.64946     0.05000  2.01E-03 
 43  6 38  1 43 42  5 37  1 42  0  0   193727.61499     0.05000   1.00000 
 54  3 51  1 54 53  4 50  1 53  0  0   193744.28254     0.05000   1.00000 
 50  6 44  1 50 49  6 43  1 49  0  0   193758.70886     0.05000   1.00000 
 16  9  7  1 1615  8  8  1 15  0  0   193762.67307     0.05000  3.47E-04 
 16  9  8  1 1615  8  7  1 15  0  0   193762.67307     0.05000  3.47E-04 
 54  4 51  1 54 53  4 50  1 53  0  0   193764.60453     0.05000   1.00000 
 54  3 51  1 54 53  3 50  1 53  0  0   193772.23317     0.05000   1.00000 
 54  4 51  1 54 53  3 50  1 53  0  0   193792.60619     0.05000   1.00000 
 88  9 79  1 88 88  8 80  1 88  0  0   193794.48089     0.05000   1.00000 
 52  6 47  1 52 51  6 46  1 51  0  0   193907.86874     0.05000   1.00000 
 53  5 49  1 53 52  5 48  1 52  0  0   193915.15403     0.05000   1.00000 
 51 13 38  1 51 51 12 39  1 51  0  0   193951.52911     0.05000  4.44E-04 
 51 13 39  1 51 51 12 40  1 51  0  0   193951.52911     0.05000  4.44E-04 
 82 14 69  1 82 82 13 70  1 82  0  0   193992.03270     0.05000   1.00000 
 96 12 85  1 96 96 11 86  1 96  0  0   193994.24592     0.05000   1.00000 
100 13 88  1100100 12 89  1100  0  0   194028.88284     0.05000   1.00000 
 53  4 49  1 53 52  4 48  1 52  0  0   194047.87916     0.05000   1.00000 
 80 14 66  1 80 80 13 67  1 80  0  0   194162.97955     0.05000   1.00000 
 50 13 37  1 50 50 12 38  1 50  0  0   194205.42516     0.05000  4.47E-04 
 50 13 38  1 50 50 12 39  1 50  0  0   194205.42516     0.05000  4.47E-04 
 42  6 37  1 42 41  5 36  1 41  0  0   194251.31225     0.05000   1.00000 
 48  6 43  1 48 47  5 42  1 47  0  0   194260.80450     0.05000   1.00000 
 29  6 23  1 29 28  5 24  1 28  0  0   194267.81609     0.05000   1.00000 
 94 15 79  1 94 94 14 80  1 94  0  0   194377.66635     0.05000   1.00000 
 50  7 43  1 50 49  7 42  1 49  0  0   194380.77772     0.05000   1.00000 
 32  6 27  1 32 31  5 26  1 31  0  0   194411.08889     0.05000   1.00000 
 49 13 36  1 49 49 12 37  1 49  0  0   194442.34799     0.05000  4.51E-04 
 49 13 37  1 49 49 12 38  1 49  0  0   194442.34799     0.05000  4.51E-04 
 53  5 49  1 53 52  4 48  1 52  0  0   194453.40104     0.05000   1.00000 
 52 22 30  1 52 51 22 29  1 51  0  0   194536.97952     0.05000  9.25E-04 
 52 22 31  1 52 51 22 30  1 51  0  0   194536.97952     0.05000  9.25E-04 
 52 21 31  1 52 51 21 30  1 51  0  0   194539.95155     0.05000  9.95E-04 
 52 21 32  1 52 51 21 31  1 51  0  0   194539.95155     0.05000  9.95E-04 
 52 23 29  1 52 51 23 28  1 51  0  0   194543.45457     0.05000  8.55E-04 
 52 23 30  1 52 51 23 29  1 51  0  0   194543.45457     0.05000  8.55E-04 
 52 20 32  1 52 51 20 31  1 51  0  0   194553.78817     0.05000  1.07E-03 
 52 20 33  1 52 51 20 32  1 51  0  0   194553.78817     0.05000  1.07E-03 
 52 24 28  1 52 51 24 27  1 51  0  0   194558.04001     0.05000  7.90E-04 
 52 24 29  1 52 51 24 28  1 51  0  0   194558.04001     0.05000  7.90E-04 
 52 25 27  1 52 51 25 26  1 51  0  0   194579.83325     0.05000  7.25E-04 
 52 25 28  1 52 51 25 27  1 51  0  0   194579.83325     0.05000  7.25E-04 
 52 19 33  1 52 51 19 32  1 51  0  0   194580.40010     0.05000  1.14E-03 
 52 19 34  1 52 51 19 33  1 51  0  0   194580.40010     0.05000  1.14E-03 
 72  5 67  1 72 72  4 68  1 72  0  0   194581.92311     0.05000   1.00000 
 72  6 67  1 72 72  5 68  1 72  0  0   194600.64692     0.05000   1.00000 
 52 26 26  1 52 51 26 25  1 51  0  0   194608.10700     0.05000  6.60E-04 
 52 26 27  1 52 51 26 26  1 51  0  0   194608.10700     0.05000  6.60E-04 
 52 18 34  1 52 51 18 33  1 51  0  0   194622.32467     0.05000  1.22E-03 
 52 18 35  1 52 51 18 34  1 51  0  0   194622.32467     0.05000  1.22E-03 
 52 27 25  1 52 51 27 24  1 51  0  0   194642.14359     0.05000  6.05E-04 
 52 27 26  1 52 51 27 25  1 51  0  0   194642.14359     0.05000  6.05E-04 
 48 13 35  1 48 48 12 36  1 48  0  0   194663.16644     0.05000  4.53E-04 
 48 13 36  1 48 48 12 37  1 48  0  0   194663.16644     0.05000  4.53E-04 
 52 28 24  1 52 51 28 23  1 51  0  0   194681.37880     0.05000  5.45E-04 
 52 28 25  1 52 51 28 24  1 51  0  0   194681.37880     0.05000  5.45E-04 
 52 17 35  1 52 51 17 34  1 51  0  0   194682.87131     0.05000  1.29E-03 
 52 17 36  1 52 51 17 35  1 51  0  0   194682.87131     0.05000  1.29E-03 
 52 29 23  1 52 51 29 22  1 51  0  0   194725.52758     0.05000  4.93E-04 
 52 29 24  1 52 51 29 23  1 51  0  0   194725.52758     0.05000  4.93E-04 
 52 16 36  1 52 51 16 35  1 51  0  0   194766.53356     0.05000  1.37E-03 
 52 16 37  1 52 51 16 36  1 51  0  0   194766.53356     0.05000  1.37E-03 
 52 30 22  1 52 51 30 21  1 51  0  0   194774.03131     0.05000  4.44E-04 
 52 30 23  1 52 51 30 22  1 51  0  0   194774.03131     0.05000  4.44E-04 
 52 31 21  1 52 51 31 20  1 51  0  0   194826.64266     0.05000  3.96E-04 
 52 31 22  1 52 51 31 21  1 51  0  0   194826.64266     0.05000  3.96E-04 
 41  6 36  1 41 40  5 35  1 40  0  0   194857.73958     0.05000   1.00000 
 47 13 34  1 47 47 12 35  1 47  0  0   194868.68213     0.05000  4.55E-04 
 47 13 35  1 47 47 12 36  1 47  0  0   194868.68213     0.05000  4.55E-04 
 52 15 37  1 52 51 15 36  1 51  0  0   194879.31538     0.05000  1.44E-03 
 52 15 38  1 52 51 15 37  1 51  0  0   194879.31538     0.05000  1.44E-03 
 52 32 20  1 52 51 32 19  1 51  0  0   194883.12558     0.05000  3.54E-04 
 52 32 21  1 52 51 32 20  1 51  0  0   194883.12558     0.05000  3.54E-04 
 81 14 68  1 81 81 13 69  1 81  0  0   194913.25879     0.05000   1.00000 
 52 33 19  1 52 51 33 18  1 51  0  0   194943.26929     0.05000  3.13E-04 
 52 33 20  1 52 51 33 19  1 51  0  0   194943.26929     0.05000  3.13E-04 
 52 34 18  1 52 51 34 17  1 51  0  0   195006.62515     0.05000  2.76E-04 
 52 34 19  1 52 51 34 18  1 51  0  0   195006.62515     0.05000  2.76E-04 
 92 11 82  1 92 92 10 83  1 92  0  0   195024.27128     0.05000   1.00000 
 52 14 38  1 52 51 14 37  1 51  0  0   195029.97215     0.05000  1.52E-03 
 52 14 39  1 52 51 14 38  1 51  0  0   195029.97215     0.05000  1.52E-03 
 46 13 33  1 46 46 12 34  1 46  0  0   195059.73720     0.05000  4.57E-04 
 46 13 34  1 46 46 12 35  1 46  0  0   195059.73720     0.05000  4.57E-04 
 52 35 17  1 52 51 35 16  1 51  0  0   195073.32367     0.05000  2.42E-04 
 52 35 18  1 52 51 35 17  1 51  0  0   195073.32367     0.05000  2.42E-04  
 52 36 16  1 52 51 36 15  1 51  0  0   195143.04730     0.05000  2.11E-04 
 52 36 17  1 52 51 36 16  1 51  0  0   195143.04730     0.05000  2.11E-04 
 52  5 47  1 52 51  5 46  1 51  0  0   195173.28804     0.05000   1.00000 
 52 37 15  1 52 51 37 14  1 51  0  0   195215.61256     0.05000  1.82E-04 
 52 37 16  1 52 51 37 15  1 51  0  0   195215.61256     0.05000  1.82E-04 
 52 13 39  1 52 51 13 38  1 51  0  0   195231.27580     0.05000  1.59E-03 
 52 13 40  1 52 51 13 39  1 51  0  0   195231.27580     0.05000  1.59E-03 
 45 13 32  1 45 45 12 33  1 45  0  0   195237.01091     0.05000  4.57E-04 
 45 13 33  1 45 45 12 34  1 45  0  0   195237.01091     0.05000  4.57E-04 
 60  1 59  1 60 60  0 60  1 60  0  0   195238.95481     0.05000  7.80E-05 
 60  2 59  1 60 60  1 60  1 60  0  0   195238.95481     0.05000  7.80E-05 
 49  6 44  1 49 48  5 43  1 48  0  0   195251.97106     0.05000   1.00000 
 52 38 14  1 52 51 38 13  1 51  0  0   195291.03964     0.05000  1.56E-04 
 52 38 15  1 52 51 38 14  1 51  0  0   195291.03964     0.05000  1.56E-04 
 52 39 13  1 52 51 39 12  1 51  0  0   195369.14549     0.05000  1.33E-04 
 52 39 14  1 52 51 39 13  1 51  0  0   195369.14549     0.05000  1.33E-04 
 44 13 31  1 44 44 12 32  1 44  0  0   195401.30855     0.05000  4.58E-04 
 44 13 32  1 44 44 12 33  1 44  0  0   195401.30855     0.05000  4.58E-04 
 52 40 12  1 52 51 40 11  1 51  0  0   195449.67341     0.05000  1.13E-04 
 52 40 13  1 52 51 40 12  1 51  0  0   195449.67341     0.05000  1.13E-04 
 79 14 65  1 79 79 13 66  1 79  0  0   195450.47206     0.05000   1.00000 
 40  6 35  1 40 39  5 34  1 39  0  0   195484.09626     0.05000   1.00000 
 52 12 40  1 52 51 12 39  1 51  0  0   195503.09137     0.05000  1.66E-03 
 52 12 41  1 52 51 12 40  1 51  0  0   195503.09137     0.05000  1.66E-03 
 52 41 11  1 52 51 41 10  1 51  0  0   195532.78309     0.05000  9.45E-05 
 52 41 12  1 52 51 41 11  1 51  0  0   195532.78309     0.05000  9.45E-05 
 43 13 30  1 43 43 12 31  1 43  0  0   195553.29895     0.05000  4.57E-04 
 43 13 31  1 43 43 12 32  1 43  0  0   195553.29895     0.05000  4.57E-04 
 33  6 28  1 33 32  5 27  1 32  0  0   195556.52262     0.05000   1.00000 
 52 42 10  1 52 51 42  9  1 51  0  0   195618.20212     0.05000  7.85E-05 
 52 42 11  1 52 51 42 10  1 51  0  0   195618.20212     0.05000  7.85E-05 
 42 13 29  1 42 42 12 30  1 42  0  0   195693.55299     0.05000  4.56E-04 
 42 13 30  1 42 42 12 31  1 42  0  0   195693.55299     0.05000  4.56E-04 
 52 43  9  1 52 51 43  8  1 51  0  0   195705.88098     0.05000  6.40E-05 
 52 43 10  1 52 51 43  9  1 51  0  0   195705.88098     0.05000  6.40E-05 
 51  8 43  1 51 50  8 42  1 50  0  0   195709.75030     0.05000   1.00000 
 69  4 65  1 69 69  3 66  1 69  0  0   195763.16169     0.05000   1.00000 
 69  5 65  1 69 69  4 66  1 69  0  0   195766.09995     0.05000   1.00000 
 52 44  8  1 52 51 44  7  1 51  0  0   195795.83310     0.05000  5.20E-05 
 52 44  9  1 52 51 44  8  1 51  0  0   195795.83310     0.05000  5.20E-05 
 41 13 28  1 41 41 12 29  1 41  0  0   195822.74977     0.05000  4.54E-04 
 41 13 29  1 41 41 12 30  1 41  0  0   195822.74977     0.05000  4.54E-04 
 52 11 42  1 52 51 11 41  1 51  0  0   195875.51002     0.05000   1.00000 
 52 11 41  1 52 51 11 40  1 51  0  0   195881.05485     0.05000   1.00000 
 52 45  7  1 52 51 45  6  1 51  0  0   195887.90463     0.05000  4.10E-05 
 52 45  8  1 52 51 45  7  1 51  0  0   195887.90463     0.05000  4.10E-05 
 40 13 27  1 40 40 12 28  1 40  0  0   195941.55360     0.05000  4.51E-04 
 40 13 28  1 40 40 12 29  1 40  0  0   195941.55360     0.05000  4.51E-04 
 52 46  6  1 52 51 46  5  1 51  0  0   195981.99454     0.05000  3.17E-05 
 52 46  7  1 52 51 46  6  1 51  0  0   195981.99454     0.05000  3.17E-05 
 63  2 61  1 63 63  1 62  1 63  0  0   196010.45485     0.05000  1.37E-04 
 63  3 61  1 63 63  2 62  1 63  0  0   196010.45485     0.05000  1.37E-04 
 39 13 26  1 39 39 12 27  1 39  0  0   196050.49791     0.05000  4.48E-04 
 39 13 27  1 39 39 12 28  1 39  0  0   196050.49791     0.05000  4.48E-04 
 39  6 34  1 39 38  5 33  1 38  0  0   196068.07646     0.05000   1.00000 
 76  6 70  1 76 76  5 71  1 76  0  0   196077.19894     0.05000   1.00000 
 52 47  5  1 52 51 47  4  1 51  0  0   196078.16474     0.05000  2.38E-05 
 52 47  6  1 52 51 47  5  1 51  0  0   196078.16474     0.05000  2.38E-05 
 38 13 25  1 38 38 12 26  1 38  0  0   196150.12303     0.05000  4.44E-04 
 38 13 26  1 38 38 12 27  1 38  0  0   196150.12303     0.05000  4.44E-04 
 76  7 70  1 76 76  6 71  1 76  0  0   196151.51589     0.05000   1.00000 
 76  7 70  1 76 76  5 71  1 76  0  0   196157.24326     0.05000   1.00000 
 88 10 79  1 88 88  9 80  1 88  0  0   196196.43937     0.05000   1.00000 
 37 13 24  1 37 37 12 25  1 37  0  0   196240.99621     0.05000  4.39E-04 
 37 13 25  1 37 37 12 26  1 37  0  0   196240.99621     0.05000  4.39E-04 
 36 13 23  1 36 36 12 24  1 36  0  0   196323.56803     0.05000  4.33E-04 
 36 13 24  1 36 36 12 25  1 36  0  0   196323.56803     0.05000  4.33E-04 
 34  6 29  1 34 33  5 28  1 33  0  0   196351.90459     0.05000   1.00000 
 52  7 46  1 52 51  7 45  1 51  0  0   196375.29385     0.05000   1.00000 
 52 10 43  1 52 51 10 42  1 51  0  0   196386.22020     0.05000   1.00000 
 35 13 22  1 35 35 12 23  1 35  0  0   196398.41780     0.05000  4.26E-04 
 35 13 23  1 35 35 12 24  1 35  0  0   196398.41780     0.05000  4.26E-04 
 52 10 42  1 52 51 10 41  1 51  0  0   196449.69243     0.05000   1.00000 
 34 13 21  1 34 34 12 22  1 34  0  0   196465.94350     0.05000  4.19E-04 
 34 13 22  1 34 34 12 23  1 34  0  0   196465.94350     0.05000  4.19E-04 
 33 13 20  1 33 33 12 21  1 33  0  0   196526.66626     0.05000  4.11E-04 
 33 13 21  1 33 33 12 22  1 33  0  0   196526.66626     0.05000  4.11E-04 
 38  6 33  1 38 37  5 32  1 37  0  0   196548.76928     0.05000   1.00000 
 50  6 45  1 50 49  5 44  1 49  0  0   196562.71410     0.05000   1.00000 
 32 13 19  1 32 32 12 20  1 32  0  0   196580.96246     0.05000  4.03E-04 
 32 13 20  1 32 32 12 21  1 32  0  0   196580.96246     0.05000  4.03E-04 
 78 14 64  1 78 78 13 65  1 78  0  0   196626.78368     0.05000   1.00000 
 31 13 18  1 31 31 12 19  1 31  0  0   196629.34493     0.05000  3.92E-04 
 31 13 19  1 31 31 12 20  1 31  0  0   196629.34493     0.05000  3.92E-04 
 80  7 73  1 80 80  6 74  1 80  0  0   196670.97403     0.05000   1.00000 
 30 13 17  1 30 30 12 18  1 30  0  0   196672.16937     0.05000  3.82E-04 
 30 13 18  1 30 30 12 19  1 30  0  0   196672.16937     0.05000  3.82E-04 
 29 13 16  1 29 29 12 17  1 29  0  0   196709.79939     0.05000  3.70E-04 
 29 13 17  1 29 29 12 18  1 29  0  0   196709.79939     0.05000  3.70E-04 
 79 14 66  1 79 79 13 67  1 79  0  0   196713.32832     0.05000   1.00000 
 28 13 15  1 28 28 12 16  1 28  0  0   196742.71068     0.05000  3.58E-04 
 28 13 16  1 28 28 12 17  1 28  0  0   196742.71068     0.05000  3.58E-04 
 27 13 14  1 27 27 12 15  1 27  0  0   196771.12650     0.05000  3.45E-04 
 27 13 15  1 27 27 12 16  1 27  0  0   196771.12650     0.05000  3.45E-04 
 26 13 13  1 26 26 12 14  1 26  0  0   196795.50468     0.05000  3.30E-04 
 26 13 14  1 26 26 12 15  1 26  0  0   196795.50468     0.05000  3.30E-04 
 35  6 30  1 35 34  5 29  1 34  0  0   196814.09416     0.05000   1.00000 
 25 13 12  1 25 25 12 13  1 25  0  0   196816.13745     0.05000  3.15E-04 
 25 13 13  1 25 25 12 14  1 25  0  0   196816.13745     0.05000  3.15E-04 
 22 13  9  1 22 22 12 10  1 22  0  0   196858.76509     0.05000  2.63E-04 
 22 13 10  1 22 22 12 11  1 22  0  0   196858.76509     0.05000  2.63E-04 
 21 13  8  1 21 21 12  9  1 21  0  0   196867.60839     0.05000  2.44E-04 
 21 13  9  1 21 21 12 10  1 21  0  0   196867.60839     0.05000  2.44E-04 
 37  6 32  1 37 36  5 31  1 36  0  0   196868.38130     0.05000   1.00000 
 20 13  7  1 20 20 12  8  1 20  0  0   196874.19770     0.05000  2.23E-04 
 20 13  8  1 20 20 12  9  1 20  0  0   196874.19770     0.05000  2.23E-04 
 19 13  6  1 19 19 12  7  1 19  0  0   196878.78541     0.05000  2.01E-04 
 19 13  7  1 19 19 12  8  1 19  0  0   196878.78541     0.05000  2.01E-04 
 14 13  1  1 1414 12  2  1 14  0  0   196879.84770     0.05000  6.80E-05 
 14 13  2  1 1414 12  3  1 14  0  0   196879.84770     0.05000  6.80E-05 
 18 13  5  1 1818 12  6  1 18  0  0   196881.56948     0.05000  1.77E-04 
 18 13  6  1 1818 12  7  1 18  0  0   196881.56948     0.05000  1.77E-04 
 84  9 76  1 84 84  8 77  1 84  0  0   196924.60143     0.05000   1.00000 
 80  8 73  1 80 80  7 74  1 80  0  0   196933.97082     0.05000   1.00000 
 93 15 78  1 93 93 14 79  1 93  0  0   196961.63838     0.05000   1.00000 
 54  4 50  1 54 53  5 49  1 53  0  0   196963.20560     0.05000   1.00000 
101 13 89  1101101 12 90  1101  0  0   196980.01713     0.05000   1.00000 
 52  9 44  1 52 51  9 43  1 51  0  0   196995.11734     0.05000   1.00000 
 58  0 58  1 58 57  1 57  1 57  0  0   197002.08980     0.05000  1.01E-03 
 58  0 58  1 58 57  0 57  1 57  0  0   197002.08980     0.05000  2.13E-03 
 58  1 58  1 58 57  1 57  1 57  0  0   197002.08980     0.05000  2.13E-03 
 58  1 58  1 58 57  0 57  1 57  0  0   197002.08980     0.05000  1.01E-03 
 57  1 56  1 57 56  2 55  1 56  0  0   197012.87633     0.05000  9.07E-04 
 57  1 56  1 57 56  1 55  1 56  0  0   197012.87633     0.05000  2.09E-03 
 57  2 56  1 57 56  2 55  1 56  0  0   197012.87633     0.05000  2.09E-03 
 57  2 56  1 57 56  1 55  1 56  0  0   197012.87633     0.05000  9.07E-04 
 56  2 54  1 56 55  2 53  1 55  0  0   197041.89921     0.05000  2.05E-03 
 56  3 54  1 56 55  3 53  1 55  0  0   197041.89921     0.05000  2.05E-03 
 55  3 52  1 55 54  4 51  1 54  0  0   197102.47630     0.05000   1.00000 
 55  4 52  1 55 54  4 51  1 54  0  0   197117.27902     0.05000   1.00000 
 55  3 52  1 55 54  3 51  1 54  0  0   197122.85653     0.05000   1.00000 
 55  4 52  1 55 54  3 51  1 54  0  0   197137.57578     0.05000   1.00000 
 51  6 45  1 51 50  6 44  1 50  0  0   197171.57799     0.05000   1.00000 
105 12 93  1105105 11 94  1105  0  0   197262.64759     0.05000   1.00000 
 54  5 50  1 54 53  5 49  1 53  0  0   197267.69486     0.05000   1.00000 
 52  8 45  1 52 51  8 44  1 51  0  0   197283.63641     0.05000   1.00000 
 53  6 48  1 53 52  6 47  1 52  0  0   197318.56208     0.05000   1.00000 
 54  4 50  1 54 53  4 49  1 53  0  0   197368.71277     0.05000   1.00000 
 97 12 86  1 97 97 11 87  1 97  0  0   197418.08604     0.05000   1.00000 
 17  9  8  1 1716  8  9  1 16  0  0   197489.00454     0.05000  3.63E-04 
 17  9  9  1 1716  8  8  1 16  0  0   197489.00454     0.05000  3.63E-04 
 52  9 43  1 52 51  9 42  1 51  0  0   197522.87173     0.05000   1.00000 
 78 14 65  1 78 78 13 66  1 78  0  0   197581.34426     0.05000   1.00000 
 54  5 50  1 54 53  4 49  1 53  0  0   197673.30628     0.05000   1.00000 
 54  5 49  1 54 53  6 48  1 53  0  0   197683.64820     0.05000   1.00000 
 77 14 63  1 77 77 13 64  1 77  0  0   197705.96616     0.05000   1.00000 
 56  6 50  1 56 55  7 49  1 55  0  0   197936.52246     0.05000   1.00000 
 73  5 68  1 73 73  4 69  1 73  0  0   198061.73965     0.05000   1.00000 
 73  6 68  1 73 73  5 69  1 73  0  0   198075.55585     0.05000   1.00000 
 51  6 46  1 51 50  5 45  1 50  0  0   198177.51974     0.05000   1.00000 
103 15 89  1103103 14 90  1103  0  0   198260.59066     0.05000   1.00000 
 53 22 31  1 53 52 22 30  1 52  0  0   198281.39301     0.05000  9.55E-04 
 53 22 32  1 53 52 22 31  1 52  0  0   198281.39301     0.05000  9.55E-04 
 94 10 84  1 94 94  9 85  1 94  0  0   198286.44919     0.05000  1.32E-04 
 53 21 32  1 53 52 21 31  1 52  0  0   198286.44919     0.05000  1.03E-03 
 53 21 33  1 53 52 21 32  1 52  0  0   198286.44919     0.05000  1.03E-03 
 53 24 29  1 53 52 24 28  1 52  0  0   198299.36626     0.05000  8.15E-04 
 53 24 30  1 53 52 24 29  1 52  0  0   198299.36626     0.05000  8.15E-04 
 53 20 33  1 53 52 20 32  1 52  0  0   198303.15961     0.05000  1.11E-03 
 53 20 34  1 53 52 20 33  1 52  0  0   198303.15961     0.05000  1.11E-03 
 13 10  3  1 1312  9  4  1 12  0  0   198305.49558     0.05000  3.85E-04 
 13 10  4  1 1312  9  3  1 12  0  0   198305.49558     0.05000  3.85E-04 
 53 25 28  1 53 52 25 27  1 52  0  0   198320.16852     0.05000  7.50E-04 
 53 25 29  1 53 52 25 28  1 52  0  0   198320.16852     0.05000  7.50E-04 
 53 19 34  1 53 52 19 33  1 52  0  0   198333.22567     0.05000  1.18E-03 
 53 19 35  1 53 52 19 34  1 52  0  0   198333.22567     0.05000  1.18E-03 
 53 26 27  1 53 52 26 26  1 52  0  0   198347.65893     0.05000  6.85E-04 
 53 26 28  1 53 52 26 27  1 52  0  0   198347.65893     0.05000  6.85E-04 
 53  5 48  1 53 52  5 47  1 52  0  0   198351.62842     0.05000   1.00000 
 32 21 11  1 32 33 20 14  1 33  0  0   198354.16156     0.05000  2.39E-05 
 32 21 12  1 32 33 20 13  1 33  0  0   198354.16156     0.05000  2.39E-05 
 53 18 35  1 53 52 18 34  1 52  0  0   198379.40814     0.05000  1.26E-03 
 53 18 36  1 53 52 18 35  1 52  0  0   198379.40814     0.05000  1.26E-03 
 53 27 26  1 53 52 27 25  1 52  0  0   198381.25595     0.05000  6.25E-04 
 53 27 27  1 53 52 27 26  1 52  0  0   198381.25595     0.05000  6.25E-04 
 53 28 25  1 53 52 28 24  1 52  0  0   198420.30204     0.05000  5.70E-04 
 53 28 26  1 53 52 28 25  1 52  0  0   198420.30204     0.05000  5.70E-04 
 77 14 64  1 77 77 13 65  1 77  0  0   198422.78955     0.05000   1.00000 
 53 17 36  1 53 52 17 35  1 52  0  0   198445.20477     0.05000  1.33E-03 
 53 17 37  1 53 52 17 36  1 52  0  0   198445.20477     0.05000  1.33E-03 
 51  7 44  1 51 50  7 43  1 50  0  0   198483.82777     0.05000   1.00000 
 53 30 23  1 53 52 30 22  1 52  0  0   198512.96969     0.05000  4.63E-04 
 53 30 24  1 53 52 30 23  1 52  0  0   198512.96969     0.05000  4.63E-04 
 53 16 37  1 53 52 16 36  1 52  0  0   198535.45834     0.05000  1.41E-03 
 53 16 38  1 53 52 16 37  1 52  0  0   198535.45834     0.05000  1.41E-03 
 26  7 20  1 26 25  6 19  1 25  0  0   198549.87155     0.05000   1.00000 
 53 31 22  1 53 52 31 21  1 52  0  0   198565.89862     0.05000  4.15E-04 
 53 31 23  1 53 52 31 22  1 52  0  0   198565.89862     0.05000  4.15E-04 
 61  1 60  1 61 61  0 61  1 61  0  0   198604.42698     0.05000  7.81E-05 
 61  2 60  1 61 61  1 61  1 61  0  0   198604.42698     0.05000  7.81E-05 
 53 32 21  1 53 52 32 20  1 52  0  0   198622.84061     0.05000  3.70E-04 
 53 32 22  1 53 52 32 21  1 52  0  0   198622.84061     0.05000  3.70E-04 
 53 15 38  1 53 52 15 37  1 52  0  0   198656.54977     0.05000  1.49E-03 
 53 15 39  1 53 52 15 38  1 52  0  0   198656.54977     0.05000  1.49E-03 
 93 11 83  1 93 93 10 84  1 93  0  0   198678.23083     0.05000   1.00000 
 53 33 20  1 53 52 33 19  1 52  0  0   198683.46664     0.05000  3.29E-04 
 53 33 21  1 53 52 33 20  1 52  0  0   198683.46664     0.05000  3.29E-04 
 76 14 62  1 76 76 13 63  1 76  0  0   198700.38461     0.05000   1.00000 
 53 35 18  1 53 52 35 17  1 52  0  0   198815.03991     0.05000  2.55E-04 
 53 35 19  1 53 52 35 18  1 52  0  0   198815.03991     0.05000  2.55E-04 
 53 14 39  1 53 52 14 38  1 52  0  0   198817.87852     0.05000  1.56E-03 
 53 14 40  1 53 52 14 39  1 52  0  0   198817.87852     0.05000  1.56E-03 
 53 36 17  1 53 52 36 16  1 52  0  0   198885.61171     0.05000  2.23E-04 
 53 36 18  1 53 52 36 17  1 52  0  0   198885.61171     0.05000  2.23E-04 
105 15 91  1105105 14 92  1105  0  0   198943.35726     0.05000   1.00000 
 53 37 16  1 53 52 37 15  1 52  0  0   198959.23900     0.05000  1.94E-04 
 53 37 17  1 53 52 37 16  1 52  0  0   198959.23900     0.05000  1.94E-04 
 53 13 40  1 53 52 13 39  1 52  0  0   199033.19015     0.05000  1.63E-03 
 53 13 41  1 53 52 13 40  1 52  0  0   199033.19015     0.05000  1.63E-03 
 53 38 15  1 53 52 38 14  1 52  0  0   199035.61691     0.05000  1.67E-04 
 53 38 16  1 53 52 38 15  1 52  0  0   199035.61691     0.05000  1.67E-04 
 53 39 14  1 53 52 39 13  1 52  0  0   199114.91029     0.05000  1.44E-04 
 53 39 15  1 53 52 39 14  1 52  0  0   199114.91029     0.05000  1.44E-04 
 70  4 66  1 70 70  3 67  1 70  0  0   199189.45170     0.05000   1.00000 
 70  5 66  1 70 70  4 67  1 70  0  0   199191.64940     0.05000   1.00000 
 53 40 13  1 53 52 40 12  1 52  0  0   199196.73211     0.05000  1.22E-04 
 53 40 14  1 53 52 40 13  1 52  0  0   199196.73211     0.05000  1.22E-04 
 76 14 63  1 76 76 13 64  1 76  0  0   199234.87613     0.05000   1.00000 
 53 41 12  1 53 52 41 11  1 52  0  0   199281.06587     0.05000  1.03E-04 
 53 41 13  1 53 52 41 12  1 52  0  0   199281.06587     0.05000  1.03E-04 
 53 12 41  1 53 52 12 40  1 52  0  0   199323.87852     0.05000  1.71E-03 
 53 12 42  1 53 52 12 41  1 52  0  0   199323.87852     0.05000  1.71E-03 
104 16 88  1104104 15 89  1104  0  0   199426.49391     0.05000   1.00000 
 53 44  9  1 53 52 44  8  1 52  0  0   199548.46042     0.05000  5.80E-05 
 53 44 10  1 53 52 44  9  1 52  0  0   199548.46042     0.05000  5.80E-05 
106 15 92  1106106 14 93  1106  0  0   199598.41432     0.05000   1.00000 
 75 14 61  1 75 75 13 62  1 75  0  0   199619.89327     0.05000   1.00000 
 77  6 71  1 77 77  5 72  1 77  0  0   199629.92010     0.05000   1.00000 
 60  7 53  1 60 59  8 52  1 59  0  0   199633.43447     0.05000   1.00000 
 53 45  8  1 53 52 45  7  1 52  0  0   199642.03524     0.05000  4.67E-05 
 53 45  9  1 53 52 45  8  1 52  0  0   199642.03524     0.05000  4.67E-05 
 53 11 43  1 53 52 11 42  1 52  0  0   199721.85328     0.05000   1.00000 
 53 11 42  1 53 52 11 41  1 52  0  0   199730.02514     0.05000   1.00000 
 53  7 47  1 53 52  7 46  1 52  0  0   199956.12674     0.05000   1.00000 
 52  8 44  1 52 51  8 43  1 51  0  0   199985.87237     0.05000   1.00000 
 44 24 20  1 44 45 23 23  1 45  0  0   200009.81124     0.05000  3.35E-05 
 44 24 21  1 44 45 23 22  1 45  0  0   200009.81124     0.05000  3.35E-05 
 75 14 62  1 75 75 13 63  1 75  0  0   200015.91645     0.05000   1.00000 
 52  6 47  1 52 51  5 46  1 51  0  0   200072.40877     0.05000   1.00000 
 22  8 14  1 22 21  7 15  1 21  0  0   200210.06552     0.05000  3.57E-04 
 22  8 15  1 22 21  7 14  1 21  0  0   200210.06552     0.05000  3.57E-04 
 53 10 44  1 53 52 10 43  1 52  0  0   200263.19541     0.05000   1.00000 
 81  7 74  1 81 81  6 75  1 81  0  0   200337.96480     0.05000   1.00000 
 53 10 43  1 53 52 10 42  1 52  0  0   200351.50598     0.05000   1.00000 
 59  0 59  1 59 58  1 58  1 58  0  0   200359.59671     0.05000  1.03E-03 
 59  0 59  1 59 58  0 58  1 58  0  0   200359.59671     0.05000  2.17E-03 
 59  1 59  1 59 58  1 58  1 58  0  0   200359.59671     0.05000  2.17E-03 
 59  1 59  1 59 58  0 58  1 58  0  0   200359.59671     0.05000  1.03E-03 
 58  1 57  1 58 57  2 56  1 57  0  0   200370.05965     0.05000  9.27E-04 
 58  1 57  1 58 57  1 56  1 57  0  0   200370.05965     0.05000  2.13E-03 
 58  2 57  1 58 57  2 56  1 57  0  0   200370.05965     0.05000  2.13E-03 
 58  2 57  1 58 57  1 56  1 57  0  0   200370.05965     0.05000  9.27E-04 
 55  4 51  1 55 54  5 50  1 54  0  0   200390.18817     0.05000   1.00000 
 57  2 55  1 57 56  3 54  1 56  0  0   200397.79207     0.05000  8.19E-04 
 57  2 55  1 57 56  2 54  1 56  0  0   200397.79207     0.05000  2.09E-03 
 57  3 55  1 57 56  3 54  1 56  0  0   200397.79207     0.05000  2.09E-03 
 57  3 55  1 57 56  2 54  1 56  0  0   200397.79207     0.05000  8.19E-04 
 56  3 53  1 56 55  4 52  1 55  0  0   200458.89809     0.05000   1.00000 
 56  4 53  1 56 55  4 52  1 55  0  0   200469.56034     0.05000   1.00000 
 56  3 53  1 56 55  3 52  1 55  0  0   200473.60071     0.05000   1.00000 
 56  4 53  1 56 55  3 52  1 55  0  0   200484.36742     0.05000   1.00000 
 52  6 46  1 52 51  6 45  1 51  0  0   200499.00186     0.05000   1.00000 
 81  8 74  1 81 81  7 75  1 81  0  0   200539.24594     0.05000   1.00000 
 85  9 77  1 85 85  8 78  1 85  0  0   200599.20815     0.05000   1.00000 
 87 12 75  1 87 86 13 74  1 86  0  0   200604.32065     0.05000   1.00000 
 55  5 51  1 55 54  5 50  1 54  0  0   200618.17535     0.05000   1.00000 
 70  9 61  1 70 69 10 60  1 69  0  0   200626.16832     0.05000   1.00000 
 55  4 51  1 55 54  4 50  1 54  0  0   200694.71886     0.05000   1.00000 
 54  6 49  1 54 53  6 48  1 53  0  0   200715.15048     0.05000   1.00000 
 74 14 61  1 74 74 13 62  1 74  0  0   200764.69630     0.05000   1.00000 
 53  9 45  1 53 52  9 44  1 52  0  0   200878.29325     0.05000   1.00000 
 55  5 51  1 55 54  4 50  1 54  0  0   200922.66141     0.05000   1.00000 
 98 12 87  1 98 98 11 88  1 98  0  0   200928.16631     0.05000   1.00000 
 96 15 82  1 96 96 14 83  1 96  0  0   201024.37413     0.05000   1.00000 
 53  8 46  1 53 52  8 45  1 52  0  0   201070.48059     0.05000   1.00000 
 18  9  9  1 1817  8 10  1 17  0  0   201212.44782     0.05000  3.79E-04 
 18  9 10  1 1817  8  9  1 17  0  0   201212.44782     0.05000  3.79E-04 
 73 14 59  1 73 73 13 60  1 73  0  0   201267.73277     0.05000   1.00000 
 91 15 76  1 91 91 14 77  1 91  0  0   201396.48459     0.05000   1.00000 
 73 14 60  1 73 73 13 61  1 73  0  0   201480.78403     0.05000   1.00000 
 74  5 69  1 74 74  4 70  1 74  0  0   201533.79583     0.05000   1.00000 
 74  6 69  1 74 74  5 70  1 74  0  0   201543.98075     0.05000   1.00000 
 54  5 49  1 54 53  5 48  1 53  0  0   201549.75617     0.05000   1.00000 
 53  9 44  1 53 52  9 43  1 52  0  0   201569.98615     0.05000   1.00000 
 55  5 50  1 55 54  6 49  1 54  0  0   201736.27451     0.05000   1.00000 
 95 15 81  1 95 95 14 82  1 95  0  0   201855.08860     0.05000   1.00000 
 62  1 61  1 62 62  0 62  1 62  0  0   201969.33223     0.05000  7.80E-05 
 62  2 61  1 62 62  1 62  1 62  0  0   201969.33223     0.05000  7.80E-05 
 72 14 58  1 72 72 13 59  1 72  0  0   202009.32078     0.05000   1.00000 
 54 22 32  1 54 53 22 31  1 53  0  0   202025.91909     0.05000  9.85E-04 
 54 22 33  1 54 53 22 32  1 53  0  0   202025.91909     0.05000  9.85E-04 
 54 23 31  1 54 53 23 30  1 53  0  0   202028.82056     0.05000  9.15E-04 
 54 23 32  1 54 53 23 31  1 53  0  0   202028.82056     0.05000  9.15E-04 
 54 21 33  1 54 53 21 32  1 53  0  0   202033.46913     0.05000  1.06E-03 
 54 21 34  1 54 53 21 33  1 53  0  0   202033.46913     0.05000  1.06E-03 
 54 24 30  1 54 53 24 29  1 53  0  0   202040.74001     0.05000  8.45E-04 
 54 24 31  1 54 53 24 30  1 53  0  0   202040.74001     0.05000  8.45E-04 
 54 20 34  1 54 53 20 33  1 53  0  0   202052.98784     0.05000  1.14E-03 
 54 20 35  1 54 53 20 34  1 53  0  0   202052.98784     0.05000  1.14E-03 
 54 25 29  1 54 53 25 28  1 53  0  0   202060.32971     0.05000  7.75E-04 
 54 25 30  1 54 53 25 29  1 53  0  0   202060.32971     0.05000  7.75E-04 
 54 19 35  1 54 53 19 34  1 53  0  0   202086.58872     0.05000  1.22E-03 
 54 19 36  1 54 53 19 35  1 53  0  0   202086.58872     0.05000  1.22E-03 
 54 27 27  1 54 53 27 26  1 53  0  0   202120.16853     0.05000  6.50E-04 
 54 27 28  1 54 53 27 27  1 53  0  0   202120.16853     0.05000  6.50E-04 
 54 18 36  1 54 53 18 35  1 53  0  0   202137.19060     0.05000  1.29E-03 
 54 18 37  1 54 53 18 36  1 53  0  0   202137.19060     0.05000  1.29E-03 
 54 28 26  1 54 53 28 25  1 53  0  0   202158.87205     0.05000  5.90E-04 
 54 28 27  1 54 53 28 26  1 53  0  0   202158.87205     0.05000  5.90E-04 
 54 29 25  1 54 53 29 24  1 53  0  0   202202.83394     0.05000  5.35E-04 
 54 29 26  1 54 53 29 25  1 53  0  0   202202.83394     0.05000  5.35E-04 
 54 17 37  1 54 53 17 36  1 53  0  0   202208.61062     0.05000  1.37E-03 
 54 17 38  1 54 53 17 37  1 53  0  0   202208.61062     0.05000  1.37E-03 
 53  6 48  1 53 52  5 47  1 52  0  0   202217.58776     0.05000   1.00000 
 54 31 23  1 54 53 31 22  1 53  0  0   202304.67339     0.05000  4.33E-04 
 54 31 24  1 54 53 31 23  1 53  0  0   202304.67339     0.05000  4.33E-04 
 54 16 38  1 54 53 16 37  1 53  0  0   202305.66909     0.05000  1.44E-03 
 54 16 39  1 54 53 16 38  1 53  0  0   202305.66909     0.05000  1.44E-03 
 54 32 22  1 54 53 32 21  1 53  0  0   202362.01836     0.05000  3.87E-04 
 54 32 23  1 54 53 32 22  1 53  0  0   202362.01836     0.05000  3.87E-04 
 54 15 39  1 54 53 15 38  1 53  0  0   202435.57331     0.05000  1.52E-03 
 54 15 40  1 54 53 15 39  1 53  0  0   202435.57331     0.05000  1.52E-03 
 65  8 57  1 65 64  9 56  1 64  0  0   202466.95458     0.05000   1.00000 
 54 34 20  1 54 53 34 19  1 53  0  0   202487.96766     0.05000  3.05E-04 
 54 34 21  1 54 53 34 20  1 53  0  0   202487.96766     0.05000  3.05E-04 
 52  7 45  1 52 51  7 44  1 51  0  0   202508.75832     0.05000   1.00000 
 54 35 19  1 54 53 35 18  1 53  0  0   202556.16804     0.05000  2.69E-04 
 54 35 20  1 54 53 35 19  1 53  0  0   202556.16804     0.05000  2.69E-04 
 54 14 40  1 54 53 14 39  1 53  0  0   202608.04927     0.05000  1.60E-03 
 54 14 41  1 54 53 14 40  1 53  0  0   202608.04927     0.05000  1.60E-03 
 71  4 67  1 71 71  3 68  1 71  0  0   202611.33526     0.05000   1.00000 
 71  5 67  1 71 71  4 68  1 71  0  0   202612.80127     0.05000   1.00000 
 54 36 18  1 54 53 36 17  1 53  0  0   202627.65644     0.05000  2.36E-04 
 54 36 19  1 54 53 36 18  1 53  0  0   202627.65644     0.05000  2.36E-04 
 31  6 25  1 31 30  5 26  1 30  0  0   202632.48547     0.05000   1.00000 
 54 37 17  1 54 53 37 16  1 53  0  0   202702.19505     0.05000  2.05E-04 
 54 37 18  1 54 53 37 17  1 53  0  0   202702.19505     0.05000  2.05E-04 
 71 14 57  1 71 71 13 58  1 71  0  0   202703.25520     0.05000   1.00000 
 54 38 16  1 54 53 38 15  1 53  0  0   202779.62087     0.05000  1.78E-04 
 54 38 17  1 54 53 38 16  1 53  0  0   202779.62087     0.05000  1.78E-04 
 71 14 58  1 71 71 13 59  1 71  0  0   202814.85267     0.05000   1.00000 
 54 13 41  1 54 53 13 40  1 53  0  0   202838.00876     0.05000  1.68E-03 
 54 13 42  1 54 53 13 41  1 53  0  0   202838.00876     0.05000  1.68E-03 
 54 41 13  1 54 53 41 12  1 53  0  0   203028.67341     0.05000  1.11E-04 
 54 41 14  1 54 53 41 13  1 53  0  0   203028.67341     0.05000  1.11E-04 
 54 42 12  1 54 53 42 11  1 53  0  0   203116.92630     0.05000  9.35E-05 
 54 42 13  1 54 53 42 12  1 53  0  0   203116.92630     0.05000  9.35E-05 
 54 12 43  1 54 53 12 42  1 53  0  0   203148.23803     0.05000   1.00000 
 54 12 42  1 54 53 12 41  1 53  0  0   203149.10858     0.05000   1.00000 
 78  6 72  1 78 78  5 73  1 78  0  0   203169.43844     0.05000   1.00000 
 54 43 11  1 54 53 43 10  1 53  0  0   203207.39141     0.05000  7.80E-05 
 54 43 12  1 54 53 43 11  1 53  0  0   203207.39141     0.05000  7.80E-05 
 78  7 72  1 78 78  6 73  1 78  0  0   203211.46994     0.05000   1.00000 
 54 44 10  1 54 53 44  9  1 53  0  0   203300.27723     0.05000  6.45E-05 
 54 44 11  1 54 53 44 10  1 53  0  0   203300.27723     0.05000  6.45E-05 
 70 14 56  1 70 70 13 57  1 70  0  0   203353.68032     0.05000   1.00000 
 70 14 57  1 70 70 13 58  1 70  0  0   203433.58623     0.05000   1.00000 
 54 46  8  1 54 53 46  7  1 53  0  0   203492.82271     0.05000  4.20E-05 
 54 46  9  1 54 53 46  8  1 53  0  0   203492.82271     0.05000  4.20E-05 
 54  7 48  1 54 53  7 47  1 53  0  0   203508.72463     0.05000   1.00000 
 54 11 44  1 54 53 11 43  1 53  0  0   203573.31018     0.05000   1.00000 
 54 11 43  1 54 53 11 42  1 53  0  0   203585.15379     0.05000   1.00000 
 57  6 51  1 57 56  7 50  1 56  0  0   203713.49807     0.05000   1.00000 
 60  0 60  1 60 59  0 59  1 59  0  0   203716.59828     0.05000  2.21E-03 
 60  0 60  1 60 59  1 59  1 59  0  0   203716.59828     0.05000  1.05E-03 
 60  1 60  1 60 59  0 59  1 59  0  0   203716.59828     0.05000  1.05E-03 
 60  1 60  1 60 59  1 59  1 59  0  0   203716.59828     0.05000  2.21E-03 
 59  1 58  1 59 58  2 57  1 58  0  0   203726.77342     0.05000  9.45E-04 
 59  1 58  1 59 58  1 57  1 58  0  0   203726.77342     0.05000  2.17E-03 
 59  2 58  1 59 58  2 57  1 58  0  0   203726.77342     0.05000  2.17E-03 
 59  2 58  1 59 58  1 57  1 58  0  0   203726.77342     0.05000  9.45E-04 
 43 24 19  1 43 44 23 22  1 44  0  0   203729.77605     0.05000  3.32E-05 
 43 24 20  1 43 44 23 21  1 44  0  0   203729.77605     0.05000  3.32E-05 
 53  6 47  1 53 52  6 46  1 52  0  0   203751.51508     0.05000   1.00000 
 58  2 56  1 58 57  2 55  1 57  0  0   203753.22346     0.05000  2.13E-03 
 58  3 56  1 58 57  3 55  1 57  0  0   203753.22346     0.05000  2.13E-03 
 86  8 78  1 86 86  7 79  1 86  0  0   203761.76560     0.05000   1.00000 
 56  4 52  1 56 55  5 51  1 55  0  0   203796.83557     0.05000   1.00000 
 57  3 54  1 57 56  4 53  1 56  0  0   203813.89943     0.05000   1.00000 
 57  4 54  1 57 56  4 53  1 56  0  0   203821.62279     0.05000   1.00000 
 57  3 54  1 57 56  3 53  1 56  0  0   203824.57836     0.05000   1.00000 
 57  4 54  1 57 56  3 53  1 56  0  0   203832.35330     0.05000   1.00000 
 69 14 55  1 69 69 13 56  1 69  0  0   203964.38251     0.05000   1.00000 
 56  5 52  1 56 55  5 51  1 55  0  0   203966.97569     0.05000  2.08E-03 
 82  7 75  1 82 82  7 76  1 82  0  0   203966.97569     0.05000  1.26E-05 
 82  7 75  1 82 82  6 76  1 82  0  0   203981.02770     0.05000   1.00000 
 69 14 56  1 69 69 13 57  1 69  0  0   204021.25709     0.05000   1.00000 
 56  4 52  1 56 55  4 51  1 55  0  0   204024.77954     0.05000   1.00000 
 55  6 50  1 55 54  6 49  1 54  0  0   204099.71821     0.05000   1.00000 
 82  8 75  1 82 82  7 76  1 82  0  0   204134.57495     0.05000   1.00000 
 54 10 45  1 54 53 10 44  1 53  0  0   204144.97140     0.05000   1.00000 
 56  5 52  1 56 55  4 51  1 55  0  0   204194.92620     0.05000   1.00000 
 54 10 44  1 54 53 10 43  1 53  0  0   204266.62848     0.05000   1.00000 
 53  8 45  1 53 52  8 44  1 52  0  0   204284.93278     0.05000   1.00000 
 99 12 88  1 99 99 11 89  1 99  0  0   204510.40157     0.05000   1.00000 
 68 14 54  1 68 68 13 55  1 68  0  0   204538.48271     0.05000   1.00000 
 68 14 55  1 68 68 13 56  1 68  0  0   204578.67090     0.05000   1.00000 
 92 15 78  1 92 92 14 79  1 92  0  0   204644.17301     0.05000   1.00000 
 54  9 46  1 54 53  9 45  1 53  0  0   204757.46682     0.05000   1.00000 
 55  5 50  1 55 54  5 49  1 54  0  0   204767.78753     0.05000   1.00000 
 54  8 47  1 54 53  8 46  1 53  0  0   204834.71873     0.05000   1.00000 
 19  9 10  1 19 18  8 11  1 18  0  0   204932.43131     0.05000  3.94E-04 
 19  9 11  1 19 18  8 10  1 18  0  0   204932.43131     0.05000  3.94E-04 
 75  5 70  1 75 75  4 71  1 75  0  0   204998.76419     0.05000   1.00000 
 75  6 70  1 75 75  5 71  1 75  0  0   205006.24826     0.05000   1.00000 
 41  7 34  1 41 41  4 37  1 41  0  0   205016.38577     0.05000   1.00000 
 89 15 74  1 89 89 14 75  1 89  0  0   205018.51602     0.05000   1.00000 
 37  7 30  1 37 37  4 33  1 37  0  0   205039.92061     0.05000   1.00000 
 67 14 53  1 67 67 13 54  1 67  0  0   205078.76191     0.05000   1.00000 
 63  1 62  1 63 63  0 63  1 63  0  0   205333.31374     0.05000  7.80E-05 
 63  2 62  1 63 63  1 63  1 63  0  0   205333.31374     0.05000  7.80E-05 
 28  7 22  1 28 27  6 21  1 27  0  0   205476.60650     0.05000   1.00000 
 66 14 52  1 66 66 13 53  1 66  0  0   205587.47585     0.05000   1.00000 
 66 14 53  1 66 66 13 54  1 66  0  0   205607.08502     0.05000   1.00000 
 56  5 51  1 56 55  6 50  1 55  0  0   205641.09556     0.05000   1.00000 
 54  9 45  1 54 53  9 44  1 53  0  0   205653.49393     0.05000   1.00000 
 55 22 33  1 55 54 22 32  1 54  0  0   205770.72581     0.05000  1.02E-03 
 55 22 34  1 55 54 22 33  1 54  0  0   205770.72581     0.05000  1.02E-03 
 55 23 32  1 55 54 23 31  1 54  0  0   205771.66705     0.05000  9.40E-04 
 55 23 33  1 55 54 23 32  1 54  0  0   205771.66705     0.05000  9.40E-04 
 15 10  5  1 1514  9  6  1 14  0  0   205774.27361     0.05000  4.16E-04 
 15 10  6  1 1514  9  5  1 14  0  0   205774.27361     0.05000  4.16E-04 
 55 21 34  1 55 54 21 33  1 54  0  0   205780.56292     0.05000  1.09E-03 
 55 21 35  1 55 54 21 34  1 54  0  0   205780.56292     0.05000  1.09E-03 
 55 24 31  1 55 54 24 30  1 54  0  0   205781.90967     0.05000  8.70E-04 
 55 24 32  1 55 54 24 31  1 54  0  0   205781.90967     0.05000  8.70E-04 
 55 25 30  1 55 54 25 29  1 54  0  0   205800.42856     0.05000  8.00E-04 
 55 25 31  1 55 54 25 30  1 54  0  0   205800.42856     0.05000  8.00E-04 
 55 20 35  1 55 54 20 34  1 54  0  0   205803.10229     0.05000  1.17E-03 
 55 20 36  1 55 54 20 35  1 54  0  0   205803.10229     0.05000  1.17E-03 
 30 21  9  1 30 31 20 12  1 31  0  0   205806.73049     0.05000  2.01E-05 
 30 21 10  1 30 31 20 11  1 31  0  0   205806.73049     0.05000  2.01E-05 
 28  7 21  1 28 27  6 22  1 27  0  0   205817.83730     0.05000   1.00000 
102 16 86  1102102 15 87  1102  0  0   205820.51943     0.05000   1.00000 
 55 26 29  1 55 54 26 28  1 54  0  0   205826.32211     0.05000  7.35E-04 
 55 26 30  1 55 54 26 29  1 54  0  0   205826.32211     0.05000  7.35E-04 
 55 19 36  1 55 54 19 35  1 54  0  0   205840.52214     0.05000  1.25E-03 
 55 19 37  1 55 54 19 36  1 54  0  0   205840.52214     0.05000  1.25E-03 
 55 27 28  1 55 54 27 27  1 54  0  0   205858.74344     0.05000  6.70E-04 
 55 27 29  1 55 54 27 28  1 54  0  0   205858.74344     0.05000  6.70E-04 
 55 18 37  1 55 54 18 36  1 54  0  0   205895.84965     0.05000  1.32E-03 
 55 18 38  1 55 54 18 37  1 54  0  0   205895.84965     0.05000  1.32E-03 
 55 28 27  1 55 54 28 26  1 54  0  0   205897.18360     0.05000  6.10E-04 
 55 28 28  1 55 54 28 27  1 54  0  0   205897.18360     0.05000  6.10E-04 
 55 29 26  1 55 54 29 25  1 54  0  0   205941.01060     0.05000  5.55E-04 
 55 29 27  1 55 54 29 26  1 54  0  0   205941.01060     0.05000  5.55E-04 
 55 17 38  1 55 54 17 37  1 54  0  0   205972.98177     0.05000  1.40E-03 
 55 17 39  1 55 54 17 38  1 54  0  0   205972.98177     0.05000  1.40E-03 
 55 30 25  1 55 54 30 24  1 54  0  0   205989.72336     0.05000  5.00E-04 
 55 30 26  1 55 54 30 25  1 54  0  0   205989.72336     0.05000  5.00E-04 
 72  4 68  1 72 72  3 69  1 72  0  0   206029.08681     0.05000   1.00000 
 55 31 24  1 55 54 31 23  1 54  0  0   206043.10074     0.05000  4.50E-04 
 55 31 25  1 55 54 31 24  1 54  0  0   206043.10074     0.05000  4.50E-04 
 65 14 51  1 65 65 13 52  1 65  0  0   206066.78699     0.05000   1.00000 
 55 16 39  1 55 54 16 38  1 54  0  0   206077.29489     0.05000  1.49E-03 
 55 16 40  1 55 54 16 39  1 54  0  0   206077.29489     0.05000  1.49E-03 
 95 11 85  1 95 95 10 86  1 95  0  0   206086.20709     0.05000   1.00000 
 55 32 23  1 55 54 32 22  1 54  0  0   206100.78212     0.05000  4.03E-04 
 55 32 24  1 55 54 32 23  1 54  0  0   206100.78212     0.05000  4.03E-04 
 66  2 64  1 66 66  1 65  1 66  0  0   206127.68292     0.05000  1.36E-04 
 66  3 64  1 66 66  2 65  1 66  0  0   206127.68292     0.05000  1.36E-04 
 91  9 82  1 91 91  8 83  1 91  0  0   206153.83089     0.05000   1.00000 
 55 33 22  1 55 54 33 21  1 54  0  0   206162.36894     0.05000  3.60E-04 
 55 33 23  1 55 54 33 22  1 54  0  0   206162.36894     0.05000  3.60E-04 
 55 15 40  1 55 54 15 39  1 54  0  0   206216.30353     0.05000  1.57E-03 
 55 15 41  1 55 54 15 40  1 54  0  0   206216.30353     0.05000  1.57E-03 
 55 34 21  1 55 54 34 20  1 54  0  0   206227.82233     0.05000  3.19E-04 
 55 34 22  1 55 54 34 21  1 54  0  0   206227.82233     0.05000  3.19E-04 
 55 35 20  1 55 54 35 19  1 54  0  0   206296.67959     0.05000  2.82E-04 
 55 35 21  1 55 54 35 20  1 54  0  0   206296.67959     0.05000  2.82E-04 
101 11 90  1101101 10 91  1101  0  0   206353.39971     0.05000   1.00000 
 55 36 19  1 55 54 36 18  1 54  0  0   206368.94467     0.05000  2.48E-04 
 55 36 20  1 55 54 36 19  1 54  0  0   206368.94467     0.05000  2.48E-04 
 69  3 66  1 69 69  2 67  1 69  0  0   206378.85184     0.05000   1.00000 
 55 14 41  1 55 54 14 40  1 54  0  0   206400.51818     0.05000  1.64E-03 
 55 14 42  1 55 54 14 41  1 54  0  0   206400.51818     0.05000  1.64E-03 
 55 37 18  1 55 54 37 17  1 54  0  0   206444.54038     0.05000  2.17E-04 
 55 37 19  1 55 54 37 18  1 54  0  0   206444.54038     0.05000  2.17E-04 
 53  7 46  1 53 52  7 45  1 52  0  0   206446.47251     0.05000   1.00000 
 55 38 17  1 55 54 38 16  1 54  0  0   206523.05603     0.05000  1.88E-04 
 55 38 18  1 55 54 38 17  1 54  0  0   206523.05603     0.05000  1.88E-04 
 64 14 51  1 64 64 13 52  1 64  0  0   206527.60590     0.05000   1.00000 
 11 11  0  1 1110 10  1  1 10  0  0   206549.78810     0.05000  4.49E-04 
 11 11  1  1 1110 10  0  1 10  0  0   206549.78810     0.05000  4.49E-04 
 55 39 16  1 55 54 39 15  1 54  0  0   206604.53200     0.05000  1.63E-04 
 55 39 17  1 55 54 39 16  1 54  0  0   206604.53200     0.05000  1.63E-04 
 55 13 42  1 55 54 13 41  1 54  0  0   206645.94960     0.05000  1.72E-03 
 55 13 43  1 55 54 13 42  1 54  0  0   206645.94960     0.05000  1.72E-03 
 55 40 15  1 55 54 40 14  1 54  0  0   206688.73392     0.05000  1.39E-04 
 55 40 16  1 55 54 40 15  1 54  0  0   206688.73392     0.05000  1.39E-04 
 79  6 73  1 79 79  5 74  1 79  0  0   206697.03318     0.05000   1.00000 
 79  7 73  1 79 79  6 74  1 79  0  0   206728.46779     0.05000   1.00000 
 55 41 14  1 55 54 41 13  1 54  0  0   206775.59119     0.05000  1.19E-04 
 55 41 15  1 55 54 41 14  1 54  0  0   206775.59119     0.05000  1.19E-04 
 54  6 48  1 54 53  6 47  1 53  0  0   206942.78034     0.05000   1.00000 
 63 14 50  1 63 63 13 51  1 63  0  0   206950.39694     0.05000   1.00000 
 55 12 44  1 55 54 12 43  1 54  0  0   206976.92123     0.05000   1.00000 
 55 12 43  1 55 54 12 42  1 54  0  0   206978.22525     0.05000   1.00000 
 55  7 49  1 55 54  7 48  1 54  0  0   207034.17771     0.05000   1.00000 
 55 44 11  1 55 54 44 10  1 54  0  0   207051.36421     0.05000  7.05E-05 
 55 44 12  1 55 54 44 11  1 54  0  0   207051.36421     0.05000  7.05E-05 
 61  0 61  1 61 60  0 60  1 60  0  0   207073.10610     0.05000  2.24E-03 
 61  0 61  1 61 60  1 60  1 60  0  0   207073.10610     0.05000  1.07E-03 
 61  1 61  1 61 60  0 60  1 60  0  0   207073.10610     0.05000  1.07E-03 
 61  1 61  1 61 60  1 60  1 60  0  0   207073.10610     0.05000  2.24E-03 
 60  1 59  1 60 59  2 58  1 59  0  0   207083.01306     0.05000  9.63E-04 
 60  1 59  1 60 59  1 58  1 59  0  0   207083.01306     0.05000  2.20E-03 
 60  2 59  1 60 59  2 58  1 59  0  0   207083.01306     0.05000  2.20E-03 
 60  2 59  1 60 59  1 58  1 59  0  0   207083.01306     0.05000  9.63E-04 
 59  2 57  1 59 58  2 56  1 58  0  0   207108.24818     0.05000  2.17E-03 
 59  3 57  1 59 58  3 56  1 58  0  0   207108.24818     0.05000  2.17E-03 
 55  6 50  1 55 54  5 49  1 54  0  0   207131.23134     0.05000   1.00000 
 32  6 26  1 32 31  5 27  1 31  0  0   207164.50573     0.05000   1.00000 
 58  3 55  1 58 57  4 54  1 57  0  0   207167.79090     0.05000   1.00000 
 58  4 55  1 58 57  4 54  1 57  0  0   207173.38020     0.05000   1.00000 
 58  3 55  1 58 57  3 54  1 57  0  0   207175.50960     0.05000   1.00000 
 58  4 55  1 58 57  3 54  1 57  0  0   207181.13784     0.05000   1.00000 
 57  4 53  1 57 56  5 52  1 56  0  0   207187.93631     0.05000   1.00000 
 96 10 86  1 96 96  9 87  1 96  0  0   207189.43189     0.05000   1.00000 
 61  7 54  1 61 60  8 53  1 60  0  0   207256.24184     0.05000   1.00000 
 57  5 53  1 57 56  5 52  1 56  0  0   207314.60760     0.05000   1.00000 
 62 14 49  1 62 62 13 50  1 62  0  0   207349.31396     0.05000   1.00000 
 57  4 53  1 57 56  4 52  1 56  0  0   207358.10055     0.05000   1.00000 
 55 11 45  1 55 54 11 44  1 54  0  0   207430.01824     0.05000   1.00000 
 55 11 44  1 55 54 11 43  1 54  0  0   207446.95646     0.05000   1.00000 
 42 24 18  1 42 43 23 21  1 43  0  0   207448.94378     0.05000  3.27E-05 
 42 24 19  1 42 43 23 20  1 43  0  0   207448.94378     0.05000  3.27E-05 
 56  6 51  1 56 55  6 50  1 55  0  0   207474.16189     0.05000   1.00000 
 87  8 79  1 87 87  7 80  1 87  0  0   207535.58008     0.05000   1.00000 
 24  8 17  1 24 23  7 16  1 23  0  0   207545.95361     0.05000   1.00000 
 24  8 16  1 24 23  7 17  1 23  0  0   207548.05598     0.05000   1.00000 
 83  7 76  1 83 83  6 77  1 83  0  0   207602.87332     0.05000   1.00000 
 89 15 75  1 89 89 14 76  1 89  0  0   207608.38541     0.05000   1.00000 
 83  8 76  1 83 83  7 77  1 83  0  0   207719.81606     0.05000   1.00000 
 61 14 47  1 61 61 13 48  1 61  0  0   207723.03465     0.05000   1.00000 
 87  9 79  1 87 87  8 80  1 87  0  0   207927.11551     0.05000   1.00000 
 56  5 51  1 56 55  5 50  1 55  0  0   208004.54457     0.05000   1.00000 
 87 15 72  1 87 87 14 73  1 87  0  0   208009.45405     0.05000   1.00000 
 55 10 46  1 55 54 10 45  1 54  0  0   208030.96825     0.05000   1.00000 
 60 14 47  1 60 60 13 48  1 60  0  0   208080.79298     0.05000   1.00000 
100 12 89  1100100 11 90  1100  0  0   208151.65507     0.05000   1.00000 
 55 10 45  1 55 54 10 44  1 54  0  0   208197.18766     0.05000   1.00000 
112 15 98  1112112 14 99  1112  0  0   208251.61605     0.05000   1.00000 
 59 14 45  1 59 59 13 46  1 59  0  0   208414.05441     0.05000   1.00000 
 59 14 46  1 59 59 13 47  1 59  0  0   208415.19881     0.05000   1.00000 
 76  5 71  1 76 76  4 72  1 76  0  0   208456.87984     0.05000   1.00000 
 76  6 71  1 76 76  5 72  1 76  0  0   208462.44000     0.05000   1.00000 
 55  8 48  1 55 54  8 47  1 54  0  0   208574.22577     0.05000   1.00000 
101 16 85  1101101 15 86  1101  0  0   208584.77995     0.05000   1.00000 
 88 15 74  1 88 88 14 75  1 88  0  0   208588.77389     0.05000   1.00000 
 54  8 46  1 54 53  8 45  1 53  0  0   208592.33113     0.05000   1.00000 
 55  9 47  1 55 54  9 46  1 54  0  0   208630.35223     0.05000   1.00000 
 64  1 63  1 64 64  0 64  1 64  0  0   208696.50820     0.05000  7.75E-05 
 64  2 63  1 64 64  1 64  1 64  0  0   208696.50820     0.05000  7.75E-05 
 29  7 23  1 29 28  6 22  1 28  0  0   208849.12548     0.05000   1.00000 
 57 14 43  1 57 57 13 44  1 57  0  0   209026.15551     0.05000  4.60E-04 
 57 14 44  1 57 57 13 45  1 57  0  0   209026.15551     0.05000  4.60E-04 
 56 14 42  1 56 56 13 43  1 56  0  0   209304.69947     0.05000  4.67E-04 
 56 14 43  1 56 56 13 44  1 56  0  0   209304.69947     0.05000  4.67E-04 
 86 15 71  1 86 86 14 72  1 86  0  0   209315.98250     0.05000   1.00000 
 29  7 22  1 29 28  6 23  1 28  0  0   209368.32018     0.05000   1.00000 
 57  5 52  1 57 56  6 51  1 56  0  0   209425.15420     0.05000   1.00000 
 73  4 69  1 73 73  3 70  1 73  0  0   209442.76287     0.05000   1.00000 
 73  5 69  1 73 73  4 70  1 73  0  0   209443.62521     0.05000   1.00000 
 67  2 65  1 67 67  1 66  1 67  0  0   209497.32536     0.05000  1.35E-04 
 67  3 65  1 67 67  2 66  1 67  0  0   209497.32536     0.05000  1.35E-04 
 16 10  6  1 1615  9  7  1 15  0  0   209507.24338     0.05000  4.33E-04 
 16 10  7  1 1615  9  6  1 15  0  0   209507.24338     0.05000  4.33E-04 
 56 23 33  1 56 55 23 32  1 55  0  0   209514.44193     0.05000  9.70E-04 
 56 23 34  1 56 55 23 33  1 55  0  0   209514.44193     0.05000  9.70E-04 
 56 22 34  1 56 55 22 33  1 55  0  0   209515.61326     0.05000  1.05E-03 
 56 22 35  1 56 55 22 34  1 55  0  0   209515.61326     0.05000  1.05E-03 
 56 24 32  1 56 55 24 31  1 55  0  0   209523.10412     0.05000  8.95E-04 
 56 24 33  1 56 55 24 32  1 55  0  0   209523.10412     0.05000  8.95E-04 
 56 21 35  1 56 55 21 34  1 55  0  0   209528.03224     0.05000  1.12E-03 
 56 21 36  1 56 55 21 35  1 55  0  0   209528.03224     0.05000  1.12E-03 
 56 25 31  1 56 55 25 30  1 55  0  0   209540.40615     0.05000  8.25E-04 
 56 25 32  1 56 55 25 31  1 55  0  0   209540.40615     0.05000  8.25E-04 
 56 20 36  1 56 55 20 35  1 55  0  0   209553.78955     0.05000  1.20E-03 
 56 20 37  1 56 55 20 36  1 55  0  0   209553.78955     0.05000  1.20E-03 
 56 26 30  1 56 55 26 29  1 55  0  0   209565.33660     0.05000  7.60E-04 
 56 26 31  1 56 55 26 30  1 55  0  0   209565.33660     0.05000  7.60E-04 
 55 14 41  1 55 55 13 42  1 55  0  0   209566.33048     0.05000  4.74E-04 
 55 14 42  1 55 55 13 43  1 55  0  0   209566.33048     0.05000  4.74E-04 
 56 19 37  1 56 55 19 36  1 55  0  0   209595.16130     0.05000  1.28E-03 
 56 19 38  1 56 55 19 37  1 55  0  0   209595.16130     0.05000  1.28E-03 
 56 27 29  1 56 55 27 28  1 55  0  0   209597.12981     0.05000  6.95E-04 
 56 27 30  1 56 55 27 29  1 55  0  0   209597.12981     0.05000  6.95E-04 
 56 28 28  1 56 55 28 27  1 55  0  0   209635.09889     0.05000  6.30E-04 
 56 28 29  1 56 55 28 28  1 55  0  0   209635.09889     0.05000  6.30E-04 
 56 18 38  1 56 55 18 37  1 55  0  0   209655.27090     0.05000  1.36E-03 
 56 18 39  1 56 55 18 38  1 55  0  0   209655.27090     0.05000  1.36E-03 
 56 29 27  1 56 55 29 26  1 55  0  0   209678.72180     0.05000  5.75E-04 
 56 29 28  1 56 55 29 27  1 55  0  0   209678.72180     0.05000  5.75E-04 
 56 30 26  1 56 55 30 25  1 55  0  0   209727.43874     0.05000  5.20E-04 
 56 30 27  1 56 55 30 26  1 55  0  0   209727.43874     0.05000  5.20E-04 
 56 17 39  1 56 55 17 38  1 55  0  0   209738.46004     0.05000  1.44E-03 
 56 17 40  1 56 55 17 39  1 55  0  0   209738.46004     0.05000  1.44E-03 
 70  3 67  1 70 70  2 68  1 70  0  0   209764.49556     0.05000  1.75E-04 
 70  4 67  1 70 70  3 68  1 70  0  0   209764.49556     0.05000  1.75E-04 
 55  9 46  1 55 54  9 45  1 54  0  0   209777.07960     0.05000   1.00000 
 56 31 25  1 56 55 31 24  1 55  0  0   209780.93913     0.05000  4.67E-04 
 56 31 26  1 56 55 31 25  1 55  0  0   209780.93913     0.05000  4.67E-04 
 54 14 40  1 54 54 13 41  1 54  0  0   209811.64413     0.05000  4.80E-04 
 54 14 41  1 54 54 13 42  1 54  0  0   209811.64413     0.05000  4.80E-04 
 56 32 24  1 56 55 32 23  1 55  0  0   209839.01748     0.05000  4.19E-04 
 56 32 25  1 56 55 32 24  1 55  0  0   209839.01748     0.05000  4.19E-04 
 56 16 40  1 56 55 16 39  1 55  0  0   209850.33652     0.05000  1.52E-03 
 56 16 41  1 56 55 16 40  1 55  0  0   209850.33652     0.05000  1.52E-03 
 56 33 23  1 56 55 33 22  1 55  0  0   209901.07518     0.05000  3.74E-04 
 56 33 24  1 56 55 33 23  1 55  0  0   209901.07518     0.05000  3.74E-04 
 56 34 22  1 56 55 34 21  1 55  0  0   209966.97510     0.05000  3.33E-04 
 56 34 23  1 56 55 34 22  1 55  0  0   209966.97510     0.05000  3.33E-04 
 56 15 41  1 56 55 15 40  1 55  0  0   209998.89506     0.05000  1.60E-03 
 56 15 42  1 56 55 15 41  1 55  0  0   209998.89506     0.05000  1.60E-03 
 56 35 21  1 56 55 35 20  1 55  0  0   210036.75298     0.05000  2.95E-04 
 56 35 22  1 56 55 35 21  1 55  0  0   210036.75298     0.05000  2.95E-04 
 53 14 39  1 53 53 13 40  1 53  0  0   210041.63140     0.05000  4.85E-04 
 53 14 40  1 53 53 13 41  1 53  0  0   210041.63140     0.05000  4.85E-04 
 55  6 49  1 55 54  6 48  1 54  0  0   210088.81356     0.05000   1.00000 
 56 36 20  1 56 55 36 19  1 55  0  0   210109.80253     0.05000  2.59E-04 
 56 36 21  1 56 55 36 20  1 55  0  0   210109.80253     0.05000  2.59E-04 
 56 37 19  1 56 55 37 18  1 55  0  0   210186.20552     0.05000  2.28E-04 
 56 37 20  1 56 55 37 19  1 55  0  0   210186.20552     0.05000  2.28E-04 
 56 14 42  1 56 55 14 41  1 55  0  0   210195.31791     0.05000  1.68E-03 
 56 14 43  1 56 55 14 42  1 55  0  0   210195.31791     0.05000  1.68E-03 
 52 14 38  1 52 52 13 39  1 52  0  0   210256.98121     0.05000  4.90E-04 
 52 14 39  1 52 52 13 40  1 52  0  0   210256.98121     0.05000  4.90E-04 
 56 38 18  1 56 55 38 17  1 55  0  0   210265.78669     0.05000  1.98E-04 
 56 38 19  1 56 55 38 18  1 55  0  0   210265.78669     0.05000  1.98E-04  
 12 11  1  1 1211 10  2  1 11  0  0   210286.57909     0.05000  4.63E-04 
 12 11  2  1 1211 10  1  1 11  0  0   210286.57909     0.05000  4.63E-04 
 54  7 47  1 54 53  7 46  1 53  0  0   210290.21967     0.05000   1.00000 
 62  0 62  1 62 61  0 61  1 61  0  0   210429.12706     0.05000  2.28E-03 
 62  0 62  1 62 61  1 61  1 61  0  0   210429.12706     0.05000  1.09E-03 
 62  1 62  1 62 61  1 61  1 61  0  0   210429.12706     0.05000  2.28E-03 
 62  1 62  1 62 61  0 61  1 61  0  0   210429.12706     0.05000  1.09E-03 
 61  1 60  1 61 60  2 59  1 60  0  0   210438.72010     0.05000  9.79E-04 
 61  1 60  1 61 60  1 59  1 60  0  0   210438.72010     0.05000  2.24E-03 
 61  2 60  1 61 60  2 59  1 60  0  0   210438.72010     0.05000  2.24E-03 
 61  2 60  1 61 60  1 59  1 60  0  0   210438.72010     0.05000  9.79E-04 
109 16 94  1109109 15 95  1109  0  0   210448.27767     0.05000   1.00000 
 56 13 43  1 56 55 13 42  1 55  0  0   210456.91566     0.05000  1.76E-03 
 56 13 44  1 56 55 13 43  1 55  0  0   210456.91566     0.05000  1.76E-03 
 51 14 37  1 51 51 13 38  1 51  0  0   210458.32420     0.05000  4.94E-04 
 51 14 38  1 51 51 13 39  1 51  0  0   210458.32420     0.05000  4.94E-04 
 60  2 58  1 60 59  3 57  1 59  0  0   210462.81146     0.05000  8.73E-04 
 60  2 58  1 60 59  2 57  1 59  0  0   210462.81146     0.05000  2.20E-03 
 60  3 58  1 60 59  3 57  1 59  0  0   210462.81146     0.05000  2.20E-03 
 60  3 58  1 60 59  2 57  1 59  0  0   210462.81146     0.05000  8.73E-04 
 86 15 72  1 86 86 14 73  1 86  0  0   210496.54691     0.05000   1.00000 
 85 15 70  1 85 85 14 71  1 85  0  0   210517.58425     0.05000   1.00000 
 59  3 56  1 59 58  4 55  1 58  0  0   210520.82909     0.05000   1.00000 
 56 41 15  1 56 55 41 14  1 55  0  0   210521.88998     0.05000  1.27E-04 
 56 41 16  1 56 55 41 15  1 55  0  0   210521.88998     0.05000  1.27E-04 
 59  4 56  1 59 58  4 55  1 58  0  0   210524.85125     0.05000   1.00000 
 59  3 56  1 59 58  3 55  1 58  0  0   210526.41724     0.05000   1.00000 
 59  4 56  1 59 58  3 55  1 58  0  0   210530.44916     0.05000   1.00000 
 56  7 50  1 56 55  7 49  1 55  0  0   210533.65640     0.05000   1.00000 
 56 42 14  1 56 55 42 13  1 55  0  0   210612.61458     0.05000  1.08E-04 
 56 42 15  1 56 55 42 14  1 55  0  0   210612.61458     0.05000  1.08E-04 
 50 14 36  1 50 50 13 37  1 50  0  0   210646.32729     0.05000  4.98E-04 
 50 14 37  1 50 50 13 38  1 50  0  0   210646.32729     0.05000  4.98E-04 
 58  5 54  1 58 57  5 53  1 57  0  0   210661.29682     0.05000   1.00000 
 58  4 54  1 58 57  4 53  1 57  0  0   210693.87903     0.05000   1.00000 
112 17 95  1112112 16 96  1112  0  0   210730.58941     0.05000   1.00000 
108 16 93  1108108 15 94  1108  0  0   210764.72614     0.05000   1.00000 
 58  5 54  1 58 57  4 53  1 57  0  0   210787.90631     0.05000   1.00000 
 56 44 12  1 56 55 44 11  1 55  0  0   210801.74752     0.05000  7.65E-05 
 56 44 13  1 56 55 44 12  1 55  0  0   210801.74752     0.05000  7.65E-05 
 56 12 45  1 56 55 12 44  1 55  0  0   210809.74509     0.05000   1.00000 
 56 12 44  1 56 55 12 43  1 55  0  0   210811.70861     0.05000   1.00000 
 49 14 35  1 49 49 13 36  1 49  0  0   210821.66418     0.05000  5.01E-04 
 49 14 36  1 49 49 13 37  1 49  0  0   210821.66418     0.05000  5.01E-04 
 57  6 52  1 57 56  6 51  1 56  0  0   210840.05212     0.05000   1.00000 
 48 14 34  1 48 48 13 35  1 48  0  0   210984.98041     0.05000  5.04E-04 
 48 14 35  1 48 48 13 36  1 48  0  0   210984.98041     0.05000  5.04E-04 
 92 10 83  1 92 92  9 84  1 92  0  0   211060.62242     0.05000   1.00000 
102 11 91  1102102 10 92  1102  0  0   211106.40350     0.05000   1.00000 
 47 14 33  1 47 47 13 34  1 47  0  0   211136.83312     0.05000  5.05E-04 
 47 14 34  1 47 47 13 35  1 47  0  0   211136.83312     0.05000  5.05E-04 
 25  8 18  1 25 24  7 17  1 24  0  0   211195.31171     0.05000   1.00000 
 25  8 17  1 25 24  7 18  1 24  0  0   211199.09423     0.05000   1.00000 
 84  7 77  1 84 84  6 78  1 84  0  0   211205.93413     0.05000   1.00000 
107 16 92  1107107 15 93  1107  0  0   211226.59973     0.05000   1.00000 
 57  5 52  1 57 56  5 51  1 56  0  0   211258.21249     0.05000   1.00000 
 88  8 80  1 88 88  7 81  1 88  0  0   211274.68693     0.05000   1.00000 
 46 14 32  1 46 46 13 33  1 46  0  0   211277.74108     0.05000  5.06E-04 
 46 14 33  1 46 46 13 34  1 46  0  0   211277.74108     0.05000  5.06E-04 
 56 11 46  1 56 55 11 45  1 55  0  0   211291.93472     0.05000   1.00000 
 84  8 77  1 84 84  7 78  1 84  0  0   211294.81018     0.05000   1.00000 
 56 11 45  1 56 55 11 44  1 55  0  0   211316.11489     0.05000   1.00000 
 45 14 31  1 45 45 13 32  1 45  0  0   211408.31919     0.05000  5.07E-04 
 45 14 32  1 45 45 13 33  1 45  0  0   211408.31919     0.05000  5.07E-04 
 85 15 71  1 85 85 14 72  1 85  0  0   211414.59257     0.05000   1.00000 
 66  8 58  1 66 65  9 57  1 65  0  0   211511.86217     0.05000   1.00000 
 44 14 30  1 44 44 13 31  1 44  0  0   211529.09571     0.05000  5.05E-04 
 44 14 31  1 44 44 13 32  1 44  0  0   211529.09571     0.05000  5.05E-04 
 88  9 80  1 88 88  8 81  1 88  0  0   211577.24592     0.05000   1.00000 
 84 15 69  1 84 84 14 70  1 84  0  0   211626.88580     0.05000   1.00000 
 43 14 29  1 43 43 13 30  1 43  0  0   211640.53281     0.05000  5.05E-04 
 43 14 30  1 43 43 13 31  1 43  0  0   211640.53281     0.05000  5.05E-04 
 42 14 28  1 42 42 13 29  1 42  0  0   211743.05733     0.05000  5.05E-04 
 42 14 29  1 42 42 13 30  1 42  0  0   211743.05733     0.05000  5.05E-04 
106 16 91  1106106 15 92  1106  0  0   211817.09920     0.05000   1.00000 
 41 14 27  1 41 41 13 28  1 41  0  0   211837.22731     0.05000  5.00E-04 
 41 14 28  1 41 41 13 29  1 41  0  0   211837.22731     0.05000  5.00E-04 
101 12 90  1101101 11 91  1101  0  0   211839.97749     0.05000   1.00000 
 77  5 72  1 77 77  4 73  1 77  0  0   211908.80100     0.05000   1.00000 
 77  6 72  1 77 77  5 73  1 77  0  0   211912.84749     0.05000   1.00000 
 56 10 47  1 56 55 10 46  1 55  0  0   211920.44069     0.05000   1.00000 
 40 14 26  1 40 40 13 27  1 40  0  0   211923.49671     0.05000  4.98E-04 
 40 14 27  1 40 40 13 28  1 40  0  0   211923.49671     0.05000  4.98E-04 
 39 14 25  1 39 39 13 26  1 39  0  0   212002.22824     0.05000  4.93E-04 
 39 14 26  1 39 39 13 27  1 39  0  0   212002.22824     0.05000  4.93E-04 
 33  6 27  1 33 32  5 28  1 32  0  0   212006.57831     0.05000   1.00000 
 65  1 64  1 65 65  0 65  1 65  0  0   212058.99282     0.05000  7.75E-05 
 65  2 64  1 65 65  1 65  1 65  0  0   212058.99282     0.05000  7.75E-05 
 38 14 24  1 38 38 13 25  1 38  0  0   212073.92473     0.05000  4.88E-04 
 38 14 25  1 38 38 13 26  1 38  0  0   212073.92473     0.05000  4.88E-04 
 37 14 23  1 37 37 13 24  1 37  0  0   212138.94891     0.05000  4.83E-04 
 37 14 24  1 37 37 13 25  1 37  0  0   212138.94891     0.05000  4.83E-04 
 30  7 24  1 30 29  6 23  1 29  0  0   212141.15837     0.05000   1.00000 
 56 10 46  1 56 55 10 45  1 55  0  0   212145.31657     0.05000   1.00000 
 36 14 22  1 36 36 13 23  1 36  0  0   212197.66453     0.05000  4.76E-04 
 36 14 23  1 36 36 13 24  1 36  0  0   212197.66453     0.05000  4.76E-04 
 35 14 21  1 35 35 13 22  1 35  0  0   212250.48934     0.05000  4.68E-04 
 35 14 22  1 35 35 13 23  1 35  0  0   212250.48934     0.05000  4.68E-04 
 56  8 49  1 56 55  8 48  1 55  0  0   212287.09860     0.05000   1.00000 
 34 14 20  1 34 34 13 21  1 34  0  0   212297.76944     0.05000  4.59E-04 
 34 14 21  1 34 34 13 22  1 34  0  0   212297.76944     0.05000  4.59E-04 
 84 15 70  1 84 84 14 71  1 84  0  0   212304.38274     0.05000   1.00000 
 33 14 19  1 33 33 13 20  1 33  0  0   212339.83722     0.05000  4.49E-04 
 33 14 20  1 33 33 13 21  1 33  0  0   212339.83722     0.05000  4.49E-04 
 21  9 12  1 21 20  8 13  1 20  0  0   212359.68294     0.05000  4.26E-04 
 21  9 13  1 21 20  8 12  1 20  0  0   212359.68294     0.05000  4.26E-04 
 32 14 18  1 32 32 13 19  1 32  0  0   212377.07620     0.05000  4.39E-04 
 32 14 19  1 32 32 13 20  1 32  0  0   212377.07620     0.05000  4.39E-04 
110 14 97  1110110 13 98  1110  0  0   212382.71030     0.05000   1.00000 
 31 14 17  1 31 31 13 18  1 31  0  0   212409.84436     0.05000  4.27E-04 
 31 14 18  1 31 31 13 19  1 31  0  0   212409.84436     0.05000  4.27E-04 
 30 14 16  1 30 30 13 17  1 30  0  0   212438.35258     0.05000  4.15E-04 
 30 14 17  1 30 30 13 18  1 30  0  0   212438.35258     0.05000  4.15E-04 
 29 14 15  1 29 29 13 16  1 29  0  0   212463.03803     0.05000  4.01E-04 
 29 14 16  1 29 29 13 17  1 29  0  0   212463.03803     0.05000  4.01E-04 
 28 14 14  1 28 28 13 15  1 28  0  0   212484.03288     0.05000  3.86E-04 
 28 14 15  1 28 28 13 16  1 28  0  0   212484.03288     0.05000  3.86E-04 
 56  9 48  1 56 55  9 47  1 55  0  0   212494.32389     0.05000   1.00000 
 27 14 13  1 27 27 13 14  1 27  0  0   212501.73651     0.05000  3.70E-04 
 27 14 14  1 27 27 13 15  1 27  0  0   212501.73651     0.05000  3.70E-04 
 26 14 12  1 26 26 13 13  1 26  0  0   212516.47684     0.05000  3.54E-04 
 26 14 13  1 26 26 13 14  1 26  0  0   212516.47684     0.05000  3.54E-04 
105 16 90  1105105 15 91  1105  0  0   212519.04637     0.05000   1.00000 
 25 14 11  1 25 25 13 12  1 25  0  0   212528.37384     0.05000  3.35E-04 
 25 14 12  1 25 25 13 13  1 25  0  0   212528.37384     0.05000  3.35E-04 
 24 14 10  1 24 24 13 11  1 24  0  0   212537.74183     0.05000  3.16E-04 
 24 14 11  1 24 24 13 12  1 24  0  0   212537.74183     0.05000  3.16E-04 
 23 14  9  1 23 23 13 10  1 23  0  0   212544.81987     0.05000  2.96E-04 
 23 14 10  1 23 23 13 11  1 23  0  0   212544.81987     0.05000  2.96E-04 
 16 14  2  1 1616 13  3  1 16  0  0   212548.98140     0.05000  1.10E-04 
 16 14  3  1 1616 13  4  1 16  0  0   212548.98140     0.05000  1.10E-04 
 22 14  8  1 22 22 13  9  1 22  0  0   212549.89579     0.05000  2.74E-04 
 22 14  9  1 22 22 13 10  1 22  0  0   212549.89579     0.05000  2.74E-04 
 17 14  3  1 1717 13  4  1 17  0  0   212551.96223     0.05000  1.42E-04 
 17 14  4  1 1717 13  5  1 17  0  0   212551.96223     0.05000  1.42E-04 
 21 14  7  1 21 21 13  8  1 21  0  0   212553.10130     0.05000  2.50E-04 
 21 14  8  1 21 21 13  9  1 21  0  0   212553.10130     0.05000  2.50E-04 
 18 14  4  1 1818 13  5  1 18  0  0   212553.95512     0.05000  1.72E-04 
 18 14  5  1 1818 13  6  1 18  0  0   212553.95512     0.05000  1.72E-04 
 19 14  5  1 19 19 13  6  1 19  0  0   212554.88015     0.05000  2.00E-04 
 19 14  6  1 19 19 13  7  1 19  0  0   212554.88015     0.05000  2.00E-04 
 20 14  6  1 20 20 13  7  1 20  0  0   212554.88015     0.05000  2.26E-04 
 20 14  7  1 20 20 13  8  1 20  0  0   212554.88015     0.05000  2.26E-04 
 83 15 68  1 83 83 14 69  1 83  0  0   212655.09050     0.05000   1.00000 
 57  6 52  1 57 56  5 51  1 56  0  0   212673.08371     0.05000   1.00000 
 74  4 70  1 74 74  4 71  1 74  0  0   212852.79862     0.05000  1.45E-05 
 74  4 70  1 74 74  3 71  1 74  0  0   212852.79862     0.05000  1.97E-04 
 74  5 70  1 74 74  3 71  1 74  0  0   212853.46739     0.05000  1.45E-05 
 74  5 70  1 74 74  4 71  1 74  0  0   212853.46739     0.05000  1.97E-04 
 68  2 66  1 68 68  1 67  1 68  0  0   212865.71290     0.05000  1.35E-04 
 68  3 66  1 68 68  2 67  1 68  0  0   212865.71290     0.05000  1.35E-04 
 55  8 47  1 55 54  8 46  1 54  0  0   212890.80884     0.05000   1.00000 
 58  5 53  1 58 57  6 52  1 57  0  0   213111.66326     0.05000   1.00000 
 71  3 68  1 71 71  3 69  1 71  0  0   213147.93618     0.05000  1.34E-05 
 71  3 68  1 71 71  2 69  1 71  0  0   213147.93618     0.05000  1.74E-04 
 83 15 69  1 83 83 14 70  1 83  0  0   213163.57738     0.05000   1.00000 
 56  6 50  1 56 55  6 49  1 55  0  0   213206.18479     0.05000   1.00000 
 17 10  7  1 1716  9  8  1 16  0  0   213238.86076     0.05000  4.50E-04 
 17 10  8  1 1716  9  7  1 16  0  0   213238.86076     0.05000  4.50E-04 
 57 23 34  1 57 56 23 33  1 56  0  0   213257.29092     0.05000  9.95E-04 
 57 23 35  1 57 56 23 34  1 56  0  0   213257.29092     0.05000  9.95E-04 
 57 22 35  1 57 56 22 34  1 56  0  0   213260.60922     0.05000  1.07E-03 
 57 22 36  1 57 56 22 35  1 56  0  0   213260.60922     0.05000  1.07E-03 
 57 24 33  1 57 56 24 32  1 56  0  0   213264.24256     0.05000  9.20E-04 
 57 24 34  1 57 56 24 33  1 56  0  0   213264.24256     0.05000  9.20E-04 
 57 21 36  1 57 56 21 35  1 56  0  0   213275.84188     0.05000  1.15E-03 
 57 21 37  1 57 56 21 36  1 56  0  0   213275.84188     0.05000  1.15E-03 
 57 25 32  1 57 56 25 31  1 56  0  0   213280.26385     0.05000  8.50E-04 
 57 25 33  1 57 56 25 32  1 56  0  0   213280.26385     0.05000  8.50E-04 
 57 26 31  1 57 56 26 30  1 56  0  0   213304.07707     0.05000  7.80E-04 
 57 26 32  1 57 56 26 31  1 56  0  0   213304.07707     0.05000  7.80E-04 
 57 20 37  1 57 56 20 36  1 56  0  0   213304.86552     0.05000  1.23E-03 
 57 20 38  1 57 56 20 37  1 56  0  0   213304.86552     0.05000  1.23E-03 
 57 27 30  1 57 56 27 29  1 56  0  0   213335.25810     0.05000  7.15E-04 
 57 27 31  1 57 56 27 30  1 56  0  0   213335.25810     0.05000  7.15E-04 
 57 19 38  1 57 56 19 37  1 56  0  0   213350.31970     0.05000  1.31E-03 
 57 19 39  1 57 56 19 38  1 56  0  0   213350.31970     0.05000  1.31E-03 
 99 16 83  1 99 99 15 84  1 99  0  0   213353.80539     0.05000   1.00000 
 57 28 29  1 57 56 28 28  1 56  0  0   213372.72617     0.05000  6.50E-04 
 57 28 30  1 57 56 28 29  1 56  0  0   213372.72617     0.05000  6.50E-04 
 57 18 39  1 57 56 18 38  1 56  0  0   213415.48502     0.05000  1.39E-03 
 57 18 40  1 57 56 18 39  1 56  0  0   213415.48502     0.05000  1.39E-03 
 57 30 27  1 57 56 30 26  1 56  0  0   213464.68966     0.05000  5.35E-04 
 57 30 28  1 57 56 30 27  1 56  0  0   213464.68966     0.05000  5.35E-04 
 57 17 40  1 57 56 17 39  1 56  0  0   213505.05853     0.05000  1.47E-03 
 57 17 41  1 57 56 17 40  1 56  0  0   213505.05853     0.05000  1.47E-03 
 57 31 26  1 57 56 31 25  1 56  0  0   213518.44211     0.05000  4.84E-04 
 57 31 27  1 57 56 31 26  1 56  0  0   213518.44211     0.05000  4.84E-04 
 97 11 87  1 97 97 10 88  1 97  0  0   213570.89803     0.05000   1.00000 
 57 32 25  1 57 56 32 24  1 56  0  0   213576.71367     0.05000  4.34E-04 
 57 32 26  1 57 56 32 25  1 56  0  0   213576.71367     0.05000  4.34E-04 
 82 15 67  1 82 82 14 68  1 82  0  0   213611.47110     0.05000   1.00000 
 57 16 41  1 57 56 16 40  1 56  0  0   213624.81176     0.05000  1.55E-03 
 57 16 42  1 57 56 16 41  1 56  0  0   213624.81176     0.05000  1.55E-03 
 57 33 24  1 57 56 33 23  1 56  0  0   213639.17064     0.05000  3.88E-04 
 57 33 25  1 57 56 33 24  1 56  0  0   213639.17064     0.05000  3.88E-04 
 57 34 23  1 57 56 34 22  1 56  0  0   213705.71116     0.05000  3.46E-04 
 57 34 24  1 57 56 34 23  1 56  0  0   213705.71116     0.05000  3.46E-04 
 57 35 22  1 57 56 35 21  1 56  0  0   213776.01769     0.05000  3.07E-04 
 57 35 23  1 57 56 35 22  1 56  0  0   213776.01769     0.05000  3.07E-04 
 57 15 42  1 57 56 15 41  1 56  0  0   213783.29469     0.05000  1.63E-03 
 57 15 43  1 57 56 15 42  1 56  0  0   213783.29469     0.05000  1.63E-03 
 63  0 63  1 63 62  0 62  1 62  0  0   213784.61078     0.05000  2.31E-03 
 63  0 63  1 63 62  1 62  1 62  0  0   213784.61078     0.05000  1.10E-03 
 63  1 63  1 63 62  1 62  1 62  0  0   213784.61078     0.05000  2.31E-03 
 63  1 63  1 63 62  0 62  1 62  0  0   213784.61078     0.05000  1.10E-03 
 62  1 61  1 62 61  2 60  1 61  0  0   213793.89831     0.05000  9.95E-04 
 62  1 61  1 62 61  1 60  1 61  0  0   213793.89831     0.05000  2.27E-03 
 62  2 61  1 62 61  2 60  1 61  0  0   213793.89831     0.05000  2.27E-03 
 62  2 61  1 62 61  1 60  1 61  0  0   213793.89831     0.05000  9.95E-04 
 61  2 59  1 61 60  2 58  1 60  0  0   213816.94436     0.05000  2.23E-03 
 61  2 59  1 61 60  3 58  1 60  0  0   213816.94436     0.05000  8.88E-04 
 61  3 59  1 61 60  2 58  1 60  0  0   213816.94436     0.05000  8.88E-04 
 61  3 59  1 61 60  3 58  1 60  0  0   213816.94436     0.05000  2.23E-03 
 57 36 21  1 57 56 36 20  1 56  0  0   213849.94083     0.05000  2.71E-04 
 57 36 22  1 57 56 36 21  1 56  0  0   213849.94083     0.05000  2.71E-04 
 60  3 57  1 60 59  4 56  1 59  0  0   213873.15269     0.05000   1.00000 
 60  4 57  1 60 59  4 56  1 59  0  0   213876.09131     0.05000   1.00000 
 60  3 57  1 60 59  3 56  1 59  0  0   213877.21338     0.05000   1.00000 
 60  4 57  1 60 59  3 56  1 59  0  0   213880.10069     0.05000   1.00000 
 57 37 20  1 57 56 37 19  1 56  0  0   213927.17494     0.05000  2.38E-04 
 57 37 21  1 57 56 37 20  1 56  0  0   213927.17494     0.05000  2.38E-04 
 59  4 55  1 59 58  5 54  1 58  0  0   213937.73929     0.05000   1.00000 
 56  9 47  1 56 55  9 46  1 55  0  0   213943.49017     0.05000   1.00000 
105 14 92  1105105 12 93  1105  0  0   213990.89318     0.05000  3.24E-06 
 82 15 68  1 82 82 14 69  1 82  0  0   213990.89318     0.05000  2.52E-04 
 57 14 43  1 57 56 14 42  1 56  0  0   213992.64603     0.05000  1.72E-03 
 57 14 44  1 57 56 14 43  1 56  0  0   213992.64603     0.05000  1.72E-03 
 59  5 55  1 59 58  5 54  1 58  0  0   214007.29995     0.05000   1.00000 
 57  7 51  1 57 56  7 50  1 56  0  0   214009.02206     0.05000   1.00000 
 13 11  2  1 1312 10  3  1 12  0  0   214023.40795     0.05000  4.78E-04 
 13 11  3  1 1312 10  2  1 12  0  0   214023.40795     0.05000  4.78E-04 
 59  4 55  1 59 58  4 54  1 58  0  0   214031.71031     0.05000   1.00000 
 55  7 48  1 55 54  7 47  1 54  0  0   214035.42285     0.05000   1.00000 
 57 39 18  1 57 56 39 17  1 56  0  0   214091.25067     0.05000  1.81E-04 
 57 39 19  1 57 56 39 18  1 56  0  0   214091.25067     0.05000  1.81E-04 
 59  5 55  1 59 58  4 54  1 58  0  0   214101.33438     0.05000   1.00000 
 57 40 17  1 57 56 40 16  1 56  0  0   214177.89418     0.05000  1.56E-04 
 57 40 18  1 57 56 40 17  1 56  0  0   214177.89418     0.05000  1.56E-04 
 59  6 53  1 59 58  7 52  1 58  0  0   214188.38856     0.05000   1.00000 
103 16 88  1103103 15 89  1103  0  0   214190.26356     0.05000   1.00000 
 58  6 53  1 58 57  6 52  1 57  0  0   214199.02844     0.05000   1.00000 
 57 13 44  1 57 56 13 43  1 56  0  0   214271.16719     0.05000  1.80E-03 
 57 13 45  1 57 56 13 44  1 56  0  0   214271.16719     0.05000  1.80E-03 
 57 42 15  1 57 56 42 14  1 56  0  0   214359.40256     0.05000  1.15E-04 
 57 42 16  1 57 56 42 15  1 56  0  0   214359.40256     0.05000  1.15E-04 
 81 15 66  1 81 81 14 67  1 81  0  0   214503.78937     0.05000   1.00000 
 58  5 53  1 58 57  5 52  1 57  0  0   214526.52859     0.05000   1.00000 
 57 12 46  1 57 56 12 45  1 56  0  0   214646.91768     0.05000   1.00000 
 57 12 45  1 57 56 12 44  1 56  0  0   214649.83673     0.05000   1.00000 
 57 46 11  1 57 56 46 10  1 56  0  0   214753.02892     0.05000  5.65E-05 
 57 46 12  1 57 56 46 11  1 56  0  0   214753.02892     0.05000  5.65E-05 
 81 15 67  1 81 81 14 68  1 81  0  0   214785.20630     0.05000   1.00000 
 85  7 78  1 85 85  6 79  1 85  0  0   214792.06438     0.05000   1.00000 
 26  8 19  1 26 25  7 18  1 25  0  0   214829.88373     0.05000   1.00000 
 85  8 78  1 85 85  7 79  1 85  0  0   214859.56603     0.05000   1.00000 
 89  8 81  1 89 89  7 82  1 89  0  0   214983.82151     0.05000   1.00000 
 57 11 47  1 57 56 11 46  1 56  0  0   215159.24133     0.05000   1.00000 
 57 11 46  1 57 56 11 45  1 56  0  0   215193.27986     0.05000   1.00000 
 31  7 25  1 31 30  6 24  1 30  0  0   215332.99967     0.05000   1.00000 
 80 15 65  1 80 80 14 66  1 80  0  0   215338.84521     0.05000   1.00000 
 78  5 73  1 78 78  4 74  1 78  0  0   215354.78804     0.05000   1.00000 
 78  6 73  1 78 78  5 74  1 78  0  0   215357.84866     0.05000   1.00000 
 98 16 82  1 98 98 15 83  1 98  0  0   215407.74681     0.05000   1.00000 
 66  1 65  1 66 66  0 66  1 66  0  0   215420.72237     0.05000  7.70E-05 
 66  2 65  1 66 66  1 66  1 66  0  0   215420.72237     0.05000  7.70E-05 
115 15101  1115115 14102  1115  0  0   215505.04058     0.05000   1.00000 
 80 15 66  1 80 80 14 67  1 80  0  0   215546.25296     0.05000   1.00000 
102 12 91  1102102 11 92  1102  0  0   215564.67568     0.05000   1.00000 
 58  6 53  1 58 57  5 52  1 57  0  0   215613.93382     0.05000   1.00000 
 57 10 48  1 57 56 10 47  1 56  0  0   215812.41457     0.05000   1.00000 
 57  8 50  1 57 56  8 49  1 56  0  0   215972.01908     0.05000   1.00000 
 22  9 13  1 22 21  8 14  1 21  0  0   216065.48729     0.05000  4.42E-04 
 22  9 14  1 22 21  8 13  1 21  0  0   216065.48729     0.05000  4.42E-04 
 57 10 47  1 57 56 10 46  1 56  0  0   216113.88525     0.05000   1.00000 
 79 15 64  1 79 79 14 65  1 79  0  0   216122.31356     0.05000   1.00000 
 69  2 67  1 69 69  1 68  1 69  0  0   216232.69472     0.05000  1.34E-04 
 69  3 67  1 69 69  2 68  1 69  0  0   216232.69472     0.05000  1.34E-04 
 79 15 65  1 79 79 14 66  1 79  0  0   216274.21825     0.05000   1.00000 
 57  6 51  1 57 56  6 50  1 56  0  0   216310.63601     0.05000   1.00000 
 57  9 49  1 57 56  9 48  1 56  0  0   216346.91799     0.05000   1.00000 
 72  3 69  1 72 72  3 70  1 72  0  0   216529.25163     0.05000  1.33E-05 
 72  3 69  1 72 72  2 70  1 72  0  0   216529.25163     0.05000  1.72E-04 
 77 10 67  1 77 76 11 66  1 76  0  0   216632.91680     0.05000   1.00000 
 59  5 54  1 59 58  6 53  1 58  0  0   216720.07614     0.05000   1.00000 
 18 10  8  1 1817  9  9  1 17  0  0   216968.65887     0.05000  4.67E-04 
 18 10  9  1 1817  9  8  1 17  0  0   216968.65887     0.05000  4.67E-04 
 58 23 35  1 58 57 23 34  1 57  0  0   217000.21737     0.05000  1.02E-03 
 58 23 36  1 58 57 23 35  1 57  0  0   217000.21737     0.05000  1.02E-03 
 58 22 36  1 58 57 22 35  1 57  0  0   217005.74578     0.05000  1.09E-03 
 58 22 37  1 58 57 22 36  1 57  0  0   217005.74578     0.05000  1.09E-03 
 58 25 33  1 58 57 25 32  1 57  0  0   217019.93035     0.05000  8.70E-04 
 58 25 34  1 58 57 25 33  1 57  0  0   217019.93035     0.05000  8.70E-04 
 58 21 37  1 58 57 21 36  1 57  0  0   217023.84860     0.05000  1.17E-03 
 58 21 38  1 58 57 21 37  1 57  0  0   217023.84860     0.05000  1.17E-03 
 58 26 32  1 58 57 26 31  1 57  0  0   217042.74999     0.05000  8.00E-04 
 58 26 33  1 58 57 26 32  1 57  0  0   217042.74999     0.05000  8.00E-04 
 58 20 38  1 58 57 20 37  1 57  0  0   217056.39452     0.05000  1.26E-03 
 58 20 39  1 58 57 20 38  1 57  0  0   217056.39452     0.05000  1.26E-03 
 58 27 31  1 58 57 27 30  1 57  0  0   217073.04006     0.05000  7.35E-04 
 58 27 32  1 58 57 27 31  1 57  0  0   217073.04006     0.05000  7.35E-04 
 58 19 39  1 58 57 19 38  1 57  0  0   217106.15220     0.05000  1.34E-03 
 58 19 40  1 58 57 19 39  1 57  0  0   217106.15220     0.05000  1.34E-03 
 58 28 30  1 58 57 28 29  1 57  0  0   217110.01918     0.05000  6.70E-04 
 58 28 31  1 58 57 28 30  1 57  0  0   217110.01918     0.05000  6.70E-04 
100 16 85  1100100 15 86  1100  0  0   217130.46490     0.05000   1.00000 
 64  0 64  1 64 63  0 63  1 63  0  0   217139.47116     0.05000  2.33E-03 
 64  0 64  1 64 63  1 63  1 63  0  0   217139.47116     0.05000  1.11E-03 
 64  1 64  1 64 63  1 63  1 63  0  0   217139.47116     0.05000  2.33E-03 
 64  1 64  1 64 63  0 63  1 63  0  0   217139.47116     0.05000  1.11E-03 
 63  1 62  1 63 62  2 61  1 62  0  0   217148.58250     0.05000  1.01E-03 
 63  1 62  1 63 62  1 61  1 62  0  0   217148.58250     0.05000  2.29E-03 
 63  2 62  1 63 62  2 61  1 62  0  0   217148.58250     0.05000  2.29E-03 
 63  2 62  1 63 62  1 61  1 62  0  0   217148.58250     0.05000  1.01E-03 
 58 29 29  1 58 57 29 28  1 57  0  0   217153.05610     0.05000  6.10E-04 
 58 29 30  1 58 57 29 29  1 57  0  0   217153.05610     0.05000  6.10E-04 
 56  8 48  1 56 55  8 47  1 55  0  0   217161.65134     0.05000   1.00000 
 62  2 60  1 62 61  3 59  1 61  0  0   217170.64321     0.05000  9.03E-04 
 62  2 60  1 62 61  2 59  1 61  0  0   217170.64321     0.05000  2.26E-03 
 62  3 60  1 62 61  3 59  1 61  0  0   217170.64321     0.05000  2.26E-03 
 62  3 60  1 62 61  2 59  1 61  0  0   217170.64321     0.05000  9.03E-04 
 58 18 40  1 58 57 18 39  1 57  0  0   217176.69137     0.05000  1.42E-03 
 58 18 41  1 58 57 18 40  1 57  0  0   217176.69137     0.05000  1.42E-03 
 58 30 28  1 58 57 30 27  1 57  0  0   217201.60628     0.05000  5.50E-04 
 58 30 29  1 58 57 30 28  1 57  0  0   217201.60628     0.05000  5.50E-04 
 82  6 76  1 82 82  5 77  1 82  0  0   217217.65455     0.05000   1.00000 
 34  6 28  1 34 33  5 29  1 33  0  0   217222.44172     0.05000   1.00000 
 61  3 58  1 61 60  4 57  1 60  0  0   217224.84582     0.05000   1.00000 
 61  4 58  1 61 60  4 57  1 60  0  0   217226.88758     0.05000   1.00000 
 61  3 58  1 61 60  3 57  1 60  0  0   217227.76618     0.05000   1.00000 
 61  4 58  1 61 60  3 57  1 60  0  0   217229.81233     0.05000   1.00000 
 58 31 27  1 58 57 31 26  1 57  0  0   217255.36376     0.05000  4.99E-04 
 58 31 28  1 58 57 31 27  1 57  0  0   217255.36376     0.05000  4.99E-04 
 58 17 41  1 58 57 17 40  1 57  0  0   217272.77645     0.05000  1.50E-03 
 58 17 42  1 58 57 17 41  1 57  0  0   217272.77645     0.05000  1.50E-03 
 60  4 56  1 60 59  5 55  1 59  0  0   217301.43706     0.05000   1.00000 
 58 32 26  1 58 57 32 25  1 57  0  0   217313.88694     0.05000  4.49E-04 
 58 32 27  1 58 57 32 26  1 57  0  0   217313.88694     0.05000  4.49E-04 
 60  5 56  1 60 59  5 55  1 59  0  0   217352.84721     0.05000   1.00000 
 60  4 56  1 60 59  4 55  1 59  0  0   217371.02759     0.05000   1.00000 
 58 33 25  1 58 57 33 24  1 57  0  0   217376.71144     0.05000  4.02E-04 
 58 33 26  1 58 57 33 25  1 57  0  0   217376.71144     0.05000  4.02E-04 
 58 16 42  1 58 57 16 41  1 57  0  0   217400.73329     0.05000  1.58E-03 
 58 16 43  1 58 57 16 42  1 57  0  0   217400.73329     0.05000  1.58E-03 
 60  5 56  1 60 59  4 55  1 59  0  0   217422.50344     0.05000   1.00000 
 58 34 24  1 58 57 34 23  1 57  0  0   217443.79532     0.05000  3.58E-04 
 58 34 25  1 58 57 34 24  1 57  0  0   217443.79532     0.05000  3.58E-04 
 58  7 52  1 58 57  7 51  1 57  0  0   217462.07427     0.05000   1.00000 
 58 35 23  1 58 57 35 22  1 57  0  0   217514.80979     0.05000  3.19E-04 
 58 35 24  1 58 57 35 23  1 57  0  0   217514.80979     0.05000  3.19E-04 
 59  6 54  1 59 58  6 53  1 58  0  0   217552.45127     0.05000   1.00000 
 58 15 43  1 58 57 15 42  1 57  0  0   217569.57543     0.05000  1.67E-03 
 58 15 44  1 58 57 15 43  1 57  0  0   217569.57543     0.05000  1.67E-03 
 58 36 22  1 58 57 36 21  1 57  0  0   217589.50679     0.05000  2.81E-04 
 58 36 23  1 58 57 36 22  1 57  0  0   217589.50679     0.05000  2.81E-04 
 77 15 63  1 77 77 14 64  1 77  0  0   217632.40723     0.05000   1.00000 
 56  7 49  1 56 55  7 48  1 55  0  0   217679.56633     0.05000   1.00000 
 58 38 20  1 58 57 38 19  1 57  0  0   217749.07269     0.05000  2.17E-04 
 58 38 21  1 58 57 38 20  1 57  0  0   217749.07269     0.05000  2.17E-04 
 14 11  3  1 1413 10  4  1 13  0  0   217760.17980     0.05000  4.95E-04 
 14 11  4  1 1413 10  3  1 13  0  0   217760.17980     0.05000  4.95E-04 
 58 14 44  1 58 57 14 43  1 57  0  0   217792.31936     0.05000  1.75E-03 
 58 14 45  1 58 57 14 44  1 57  0  0   217792.31936     0.05000  1.75E-03 
 59  5 54  1 59 58  5 53  1 58  0  0   217807.48631     0.05000   1.00000 
 58 39 19  1 58 57 39 18  1 57  0  0   217833.73312     0.05000  1.90E-04 
 58 39 20  1 58 57 39 19  1 57  0  0   217833.73312     0.05000  1.90E-04 
 94  9 85  1 94 94  8 86  1 94  0  0   217903.75621     0.05000   1.00000 
 58 41 17  1 58 57 41 16  1 57  0  0   218011.99650     0.05000  1.42E-04 
 58 41 18  1 58 57 41 17  1 57  0  0   218011.99650     0.05000  1.42E-04 
 58 13 45  1 58 57 13 44  1 57  0  0   218088.76925     0.05000  1.83E-03 
 58 13 46  1 58 57 13 45  1 57  0  0   218088.76925     0.05000  1.83E-03 
 58 42 16  1 58 57 42 15  1 57  0  0   218105.36853     0.05000  1.22E-04 
 58 42 17  1 58 57 42 16  1 57  0  0   218105.36853     0.05000  1.22E-04 
 57  9 48  1 57 56  9 47  1 56  0  0   218153.69498     0.05000   1.00000 
 99 16 84  1 99 99 15 85  1 99  0  0   218170.61878     0.05000   1.00000 
 76 15 61  1 76 76 14 62  1 76  0  0   218206.56541     0.05000   1.00000 
 76 15 62  1 76 76 14 63  1 76  0  0   218264.05929     0.05000   1.00000 
 86  7 79  1 86 86  6 80  1 86  0  0   218363.12445     0.05000   1.00000 
 32  7 26  1 32 31  6 25  1 31  0  0   218400.78975     0.05000   1.00000 
 86  8 79  1 86 86  7 80  1 86  0  0   218414.16769     0.05000   1.00000 
 27  8 20  1 27 26  7 19  1 26  0  0   218447.90826     0.05000   1.00000 
 27  8 19  1 27 26  7 20  1 26  0  0   218459.50543     0.05000   1.00000 
 58 12 47  1 58 57 12 46  1 57  0  0   218488.52479     0.05000   1.00000 
 58 12 46  1 58 57 12 45  1 57  0  0   218492.79437     0.05000   1.00000 
 58 47 11  1 58 57 47 10  1 57  0  0   218610.82897     0.05000  5.05E-05 
 58 47 12  1 58 57 47 11  1 57  0  0   218610.82897     0.05000  5.05E-05 
 59  6 54  1 59 58  5 53  1 58  0  0   218639.84506     0.05000   1.00000 
 90  8 82  1 90 90  7 83  1 90  0  0   218666.08430     0.05000   1.00000 
 67  1 66  1 67 67  0 67  1 67  0  0   218781.54816     0.05000  7.65E-05 
 67  2 66  1 67 67  1 67  1 67  0  0   218781.54816     0.05000  7.65E-05 
 79  5 74  1 79 79  4 75  1 79  0  0   218795.25721     0.05000   1.00000 
 79  6 74  1 79 79  5 75  1 79  0  0   218797.48751     0.05000   1.00000 
 75 15 60  1 75 75 14 61  1 75  0  0   218824.19557     0.05000   1.00000 
 58 49  9  1 58 57 49  8  1 57  0  0   218829.45551     0.05000  3.32E-05 
 58 49 10  1 58 57 49  9  1 57  0  0   218829.45551     0.05000  3.32E-05 
 90  9 82  1 90 90  8 83  1 90  0  0   218845.22905     0.05000   1.00000 
 75 15 61  1 75 75 14 62  1 75  0  0   218865.36565     0.05000   1.00000 
 60  6 54  1 60 59  7 53  1 59  0  0   218956.37762     0.05000   1.00000 
 58 11 48  1 58 57 11 47  1 57  0  0   219031.74159     0.05000   1.00000 
 58 11 47  1 58 57 11 46  1 57  0  0   219079.30823     0.05000   1.00000 
 98 16 83  1 98 98 15 84  1 98  0  0   219221.57030     0.05000   1.00000 
103 12 92  1103103 11 93  1103  0  0   219316.33581     0.05000   1.00000 
 74 15 59  1 74 74 14 60  1 74  0  0   219408.02122     0.05000   1.00000 
 58  6 52  1 58 57  6 51  1 57  0  0   219415.41038     0.05000   1.00000 
 74 15 60  1 74 74 14 61  1 74  0  0   219437.10563     0.05000   1.00000 
 70  2 68  1 70 70  1 69  1 70  0  0   219598.50927     0.05000  1.33E-04 
 70  3 68  1 70 70  2 69  1 70  0  0   219598.50927     0.05000  1.33E-04 
 58  8 51  1 58 57  8 50  1 57  0  0   219627.94119     0.05000   1.00000 
 58 10 49  1 58 57 10 48  1 57  0  0   219705.78608     0.05000   1.00000 
 99 10 89  1 99 99  9 90  1 99  0  0   219753.33551     0.05000   1.00000 
 23  9 14  1 23 22  8 15  1 22  0  0   219765.18359     0.05000  4.58E-04 
 23  9 15  1 23 22  8 14  1 22  0  0   219765.18359     0.05000  4.58E-04 
 73  3 70  1 73 73  2 71  1 73  0  0   219908.32790     0.05000  1.70E-04 
 73  4 70  1 73 73  3 71  1 73  0  0   219908.32790     0.05000  1.70E-04 
 73 15 58  1 73 73 14 59  1 73  0  0   219960.09482     0.05000   1.00000 
 73 15 59  1 73 73 14 60  1 73  0  0   219980.57911     0.05000   1.00000 
 32  7 25  1 32 31  6 26  1 31  0  0   220049.71898     0.05000   1.00000 
 58 10 48  1 58 57 10 47  1 57  0  0   220106.08434     0.05000   1.00000 
104 11 93  1104104 10 94  1104  0  0   220179.39268     0.05000   1.00000 
 58  9 50  1 58 57  9 49  1 57  0  0   220185.35576     0.05000   1.00000 
 67  8 59  1 67 66  9 58  1 66  0  0   220203.73450     0.05000   1.00000 
 60  5 55  1 60 59  6 54  1 59  0  0   220266.58452     0.05000   1.00000 
109 17 92  1109109 16 93  1109  0  0   220350.68427     0.05000   1.00000 
 72 15 57  1 72 72 14 58  1 72  0  0   220482.52313     0.05000   1.00000 
 65  0 65  1 65 64  0 64  1 64  0  0   220493.88591     0.05000  2.36E-03 
 65  0 65  1 65 64  1 64  1 64  0  0   220493.88591     0.05000  1.13E-03 
 65  1 65  1 65 64  1 64  1 64  0  0   220493.88591     0.05000  2.36E-03 
 65  1 65  1 65 64  0 64  1 64  0  0   220493.88591     0.05000  1.13E-03 
 72 15 58  1 72 72 14 59  1 72  0  0   220496.94758     0.05000   1.00000 
 64  1 63  1 64 63  2 62  1 63  0  0   220502.73331     0.05000  1.02E-03 
 64  1 63  1 64 63  1 62  1 63  0  0   220502.73331     0.05000  2.31E-03 
 64  2 63  1 64 63  2 62  1 63  0  0   220502.73331     0.05000  2.31E-03 
 64  2 63  1 64 63  1 62  1 63  0  0   220502.73331     0.05000  1.02E-03 
 63  2 61  1 63 62  3 60  1 62  0  0   220523.80807     0.05000  9.17E-04 
 63  2 61  1 63 62  2 60  1 62  0  0   220523.80807     0.05000  2.28E-03 
 63  3 61  1 63 62  3 60  1 62  0  0   220523.80807     0.05000  2.28E-03 
 63  3 61  1 63 62  2 60  1 62  0  0   220523.80807     0.05000  9.17E-04 
 95 16 79  1 95 95 15 80  1 95  0  0   220527.68972     0.05000   1.00000 
 62  3 59  1 62 61  4 58  1 61  0  0   220575.92279     0.05000   1.00000 
 62  4 59  1 62 61  4 58  1 61  0  0   220577.37939     0.05000   1.00000 
 62  3 59  1 62 61  3 58  1 61  0  0   220578.02204     0.05000   1.00000 
 62  4 59  1 62 61  3 58  1 61  0  0   220579.48626     0.05000   1.00000 
 61  4 57  1 61 60  5 56  1 60  0  0   220660.09207     0.05000   1.00000 
 19 10  9  1 19 18  9 10  1 18  0  0   220696.40353     0.05000  4.84E-04 
 19 10 10  1 19 18  9  9  1 18  0  0   220696.40353     0.05000  4.84E-04 
 61  5 57  1 61 60  5 56  1 60  0  0   220697.98892     0.05000   1.00000 
 61  4 57  1 61 60  4 56  1 60  0  0   220711.51327     0.05000   1.00000 
 83  7 77  1 83 83  6 78  1 83  0  0   220715.99552     0.05000   1.00000 
 59 22 37  1 59 58 22 36  1 58  0  0   220751.21219     0.05000  1.12E-03 
 59 22 38  1 59 58 22 37  1 58  0  0   220751.21219     0.05000  1.12E-03 
 59 25 34  1 59 58 25 33  1 58  0  0   220759.49625     0.05000  8.90E-04 
 59 25 35  1 59 58 25 34  1 58  0  0   220759.49625     0.05000  8.90E-04 
 59 21 38  1 59 58 21 37  1 58  0  0   220772.16574     0.05000  1.20E-03 
 59 21 39  1 59 58 21 38  1 58  0  0   220772.16574     0.05000  1.20E-03 
 59 26 33  1 59 58 26 32  1 58  0  0   220781.16005     0.05000  8.20E-04 
 59 26 34  1 59 58 26 33  1 58  0  0   220781.16005     0.05000  8.20E-04 
 59 20 39  1 59 58 20 38  1 58  0  0   220808.33688     0.05000  1.28E-03 
 59 20 40  1 59 58 20 39  1 58  0  0   220808.33688     0.05000  1.28E-03 
 59 27 32  1 59 58 27 31  1 58  0  0   220810.56371     0.05000  7.50E-04 
 59 27 33  1 59 58 27 32  1 58  0  0   220810.56371     0.05000  7.50E-04 
 59 28 31  1 59 58 28 30  1 58  0  0   220846.92749     0.05000  6.85E-04 
 59 28 32  1 59 58 28 31  1 58  0  0   220846.92749     0.05000  6.85E-04 
 59 19 40  1 59 58 19 39  1 58  0  0   220862.59536     0.05000  1.37E-03 
 59 19 41  1 59 58 19 40  1 58  0  0   220862.59536     0.05000  1.37E-03 
 59 29 30  1 59 58 29 29  1 58  0  0   220889.63236     0.05000  6.25E-04 
 59 29 31  1 59 58 29 30  1 58  0  0   220889.63236     0.05000  6.25E-04 
 59  7 53  1 59 58  7 52  1 58  0  0   220894.86599     0.05000   1.00000 
 60  6 55  1 60 59  6 54  1 59  0  0   220901.30367     0.05000   1.00000 
 59 18 41  1 59 58 18 40  1 58  0  0   220938.69803     0.05000  1.44E-03 
 59 18 42  1 59 58 18 41  1 58  0  0   220938.69803     0.05000  1.44E-03 
 71 15 56  1 71 71 14 57  1 71  0  0   220977.01943     0.05000   1.00000 
 71 15 57  1 71 71 14 58  1 71  0  0   220987.03433     0.05000   1.00000 
 59 31 28  1 59 58 31 27  1 58  0  0   220991.86597     0.05000  5.15E-04 
 59 31 29  1 59 58 31 28  1 58  0  0   220991.86597     0.05000  5.15E-04 
 59 17 42  1 59 58 17 41  1 58  0  0   221041.61267     0.05000  1.53E-03 
 59 17 43  1 59 58 17 42  1 58  0  0   221041.61267     0.05000  1.53E-03 
 59 32 27  1 59 58 32 26  1 58  0  0   221050.55579     0.05000  4.63E-04 
 59 32 28  1 59 58 32 27  1 58  0  0   221050.55579     0.05000  4.63E-04 
 99 11 89  1 99 99 10 90  1 99  0  0   221080.56062     0.05000   1.00000 
 60  5 55  1 60 59  5 54  1 59  0  0   221098.83806     0.05000   1.00000 
 59 16 43  1 59 58 16 42  1 58  0  0   221178.11399     0.05000  1.61E-03 
 59 16 44  1 59 58 16 43  1 58  0  0   221178.11399     0.05000  1.61E-03 
 57  7 50  1 57 56  7 49  1 56  0  0   221222.19253     0.05000   1.00000 
 33  7 27  1 33 32  6 26  1 32  0  0   221315.81236     0.05000   1.00000 
 59 36 23  1 59 58 36 22  1 58  0  0   221328.30748     0.05000  2.92E-04 
 59 36 24  1 59 58 36 23  1 58  0  0   221328.30748     0.05000  2.92E-04 
 59 15 44  1 59 58 15 43  1 58  0  0   221357.86305     0.05000  1.70E-03 
 59 15 45  1 59 58 15 44  1 58  0  0   221357.86305     0.05000  1.70E-03 
 59 38 21  1 59 58 38 20  1 58  0  0   221489.72252     0.05000  2.26E-04 
 59 38 22  1 59 58 38 21  1 58  0  0   221489.72252     0.05000  2.26E-04 
 15 11  4  1 1514 10  5  1 14  0  0   221496.50079     0.05000  5.12E-04 
 15 11  5  1 1514 10  4  1 14  0  0   221496.50079     0.05000  5.12E-04 
 59 39 20  1 59 58 39 19  1 58  0  0   221575.29780     0.05000  1.98E-04 
 59 39 21  1 59 58 39 20  1 58  0  0   221575.29780     0.05000  1.98E-04 
 59 14 45  1 59 58 14 44  1 58  0  0   221594.67121     0.05000  1.78E-03 
 59 14 46  1 59 58 14 45  1 58  0  0   221594.67121     0.05000  1.78E-03 
 59 40 19  1 59 58 40 18  1 58  0  0   221664.23885     0.05000  1.72E-04 
 59 40 20  1 59 58 40 19  1 58  0  0   221664.23885     0.05000  1.72E-04 
 95  9 86  1 95 95  8 87  1 95  0  0   221724.71053     0.05000   1.00000 
 60  6 55  1 60 59  5 54  1 59  0  0   221733.67586     0.05000   1.00000 
 59 41 18  1 59 58 41 17  1 58  0  0   221755.90190     0.05000  1.49E-04 
 59 41 19  1 59 58 41 18  1 58  0  0   221755.90190     0.05000  1.49E-04 
 59 42 17  1 59 58 42 16  1 58  0  0   221850.62955     0.05000  1.28E-04 
 59 42 18  1 59 58 42 17  1 58  0  0   221850.62955     0.05000  1.28E-04 
 69 15 55  1 69 69 14 56  1 69  0  0   221893.01354     0.05000   1.00000 
 59 13 46  1 59 58 13 45  1 58  0  0   221909.81531     0.05000  1.86E-03 
 59 13 47  1 59 58 13 46  1 58  0  0   221909.81531     0.05000  1.86E-03 
 59 43 16  1 59 58 43 15  1 58  0  0   221947.98567     0.05000  1.09E-04 
 59 43 17  1 59 58 43 16  1 58  0  0   221947.98567     0.05000  1.09E-04 
 94 16 78  1 94 94 15 79  1 94  0  0   221954.28188     0.05000   1.00000 
 87  8 80  1 87 87  7 81  1 87  0  0   221958.87381     0.05000   1.00000 
 28  8 21  1 28 27  7 20  1 27  0  0   222046.80958     0.05000   1.00000 
 59 44 15  1 59 58 44 14  1 58  0  0   222048.08859     0.05000  9.30E-05 
 59 44 16  1 59 58 44 15  1 58  0  0   222048.08859     0.05000  9.30E-05 
 68  1 67  1 68 68  0 68  1 68  0  0   222141.64750     0.05000  7.60E-05 
 68  2 67  1 68 68  1 68  1 68  0  0   222141.64750     0.05000  7.60E-05 
 95 10 86  1 95 95  9 87  1 95  0  0   222171.27745     0.05000   1.00000 
 80  5 75  1 80 80  4 76  1 80  0  0   222230.38837     0.05000   1.00000 
 80  6 75  1 80 80  5 76  1 80  0  0   222232.03414     0.05000   1.00000 
 68 15 53  1 68 68 14 54  1 68  0  0   222307.97367     0.05000   1.00000 
 68 15 54  1 68 68 14 55  1 68  0  0   222311.09265     0.05000   1.00000 
 91  8 83  1 91 91  7 84  1 91  0  0   222324.74998     0.05000   1.00000 
 59 12 48  1 59 58 12 47  1 58  0  0   222334.78244     0.05000   1.00000 
 59 12 47  1 59 58 12 46  1 58  0  0   222340.93196     0.05000   1.00000 
 58  9 49  1 58 57  9 48  1 57  0  0   222406.22607     0.05000   1.00000 
 91  9 83  1 91 91  8 84  1 91  0  0   222462.30892     0.05000   1.00000 
 59  6 53  1 59 58  6 52  1 58  0  0   222530.57246     0.05000   1.00000 
 35  6 29  1 35 34  5 30  1 34  0  0   222879.12041     0.05000   1.00000 
 59 11 49  1 59 58 11 48  1 58  0  0   222909.38985     0.05000   1.00000 
 71  2 69  1 71 71  1 70  1 71  0  0   222963.00010     0.05000  1.32E-04 
 71  3 69  1 71 71  2 70  1 71  0  0   222963.00010     0.05000  1.32E-04 
 59 11 48  1 59 58 11 47  1 58  0  0   222975.33067     0.05000   1.00000 
108 17 91  1108108 16 92  1108  0  0   222997.71978     0.05000   1.00000 
 59  8 52  1 59 58  8 51  1 58  0  0   223254.31794     0.05000   1.00000 
 74  3 71  1 74 74  3 72  1 74  0  0   223285.44674     0.05000  1.30E-05 
 74  3 71  1 74 74  2 72  1 74  0  0   223285.44674     0.05000  1.69E-04 
 74  4 71  1 74 74  2 72  1 74  0  0   223285.44674     0.05000  1.30E-05 
 74  4 71  1 74 74  3 72  1 74  0  0   223285.44674     0.05000  1.69E-04 
 59 10 50  1 59 58 10 49  1 58  0  0   223599.17338     0.05000   1.00000 
 66  0 66  1 66 65  0 65  1 65  0  0   223847.67911     0.05000  2.38E-03 
 66  0 66  1 66 65  1 65  1 65  0  0   223847.67911     0.05000  1.14E-03 
 66  1 66  1 66 65  1 65  1 65  0  0   223847.67911     0.05000  2.38E-03 
 66  1 66  1 66 65  0 65  1 65  0  0   223847.67911     0.05000  1.14E-03 
 65  1 64  1 65 64  2 63  1 64  0  0   223856.32516     0.05000  1.03E-03 
 65  1 64  1 65 64  1 63  1 64  0  0   223856.32516     0.05000  2.34E-03 
 65  2 64  1 65 64  2 63  1 64  0  0   223856.32516     0.05000  2.34E-03 
 65  2 64  1 65 64  1 63  1 64  0  0   223856.32516     0.05000  1.03E-03 
 64  2 62  1 64 63  3 61  1 63  0  0   223876.51779     0.05000  9.30E-04 
 64  2 62  1 64 63  2 61  1 63  0  0   223876.51779     0.05000  2.31E-03 
 64  3 62  1 64 63  3 61  1 63  0  0   223876.51779     0.05000  2.31E-03 
 64  3 62  1 64 63  2 61  1 63  0  0   223876.51779     0.05000  9.30E-04 
 63  3 60  1 63 62  4 59  1 62  0  0   223926.50096     0.05000   1.00000 
 63  3 60  1 63 62  3 59  1 62  0  0   223927.79527     0.05000  2.28E-03 
 63  4 60  1 63 62  4 59  1 62  0  0   223927.79527     0.05000  2.28E-03 
 63  4 60  1 63 62  3 59  1 62  0  0   223929.10644     0.05000   1.00000 
 59  9 51  1 59 58  9 50  1 58  0  0   224006.90335     0.05000   1.00000 
 62  4 58  1 62 61  5 57  1 61  0  0   224014.93599     0.05000   1.00000 
 62  5 58  1 62 61  5 57  1 61  0  0   224042.84618     0.05000   1.00000 
 62  4 58  1 62 61  4 57  1 61  0  0   224052.87310     0.05000   1.00000 
 67  0 67  1 67 66  0 66  1 66  0  0   227200.93853     0.05000  2.40E-03 
 67  0 67  1 67 66  1 66  1 66  0  0   227200.93853     0.05000  1.15E-03 
 67  1 67  1 67 66  1 66  1 66  0  0   227200.93853     0.05000  2.40E-03 
 67  1 67  1 67 66  0 66  1 66  0  0   227200.93853     0.05000  1.15E-03 
 66  1 65  1 66 65  2 64  1 65  0  0   227209.34806     0.05000  1.04E-03 
 66  1 65  1 66 65  1 64  1 65  0  0   227209.34806     0.05000  2.36E-03 
 66  2 65  1 66 65  2 64  1 65  0  0   227209.34806     0.05000  2.36E-03 
 66  2 65  1 66 65  1 64  1 65  0  0   227209.34806     0.05000  1.04E-03 
 65  2 63  1 65 64  3 62  1 64  0  0   227228.70118     0.05000  9.41E-04 
 65  2 63  1 65 64  2 62  1 64  0  0   227228.70118     0.05000  2.33E-03 
 65  3 63  1 65 64  3 62  1 64  0  0   227228.70118     0.05000  2.33E-03 
 65  3 63  1 65 64  2 62  1 64  0  0   227228.70118     0.05000  9.41E-04 
 64  3 61  1 64 63  3 60  1 63  0  0   227277.53658     0.05000  2.30E-03 
 64  4 61  1 64 63  4 60  1 63  0  0   227277.53658     0.05000  2.30E-03 
 62  7 56  1 62 61  6 55  1 61  0  0   235338.47124     0.05000   1.00000 
 63 20 43  1 63 62 20 42  1 62  0  0   235820.87238     0.05000  1.37E-03 
 63 20 44  1 63 62 20 43  1 62  0  0   235820.87238     0.05000  1.37E-03 
 63 19 44  1 63 62 19 43  1 62  0  0   235894.97397     0.05000  1.45E-03 
 63 19 45  1 63 62 19 44  1 62  0  0   235894.97397     0.05000  1.45E-03 
 63 32 31  1 63 62 32 30  1 62  0  0   235991.68703     0.05000  5.10E-04 
 63 32 32  1 63 62 32 31  1 62  0  0   235991.68703     0.05000  5.10E-04 
 63 18 45  1 63 62 18 44  1 62  0  0   235995.59022     0.05000  1.54E-03 
 63 18 46  1 63 62 18 45  1 62  0  0   235995.59022     0.05000  1.54E-03 
 63 17 46  1 63 62 17 45  1 62  0  0   236128.88099     0.05000  1.63E-03 
 63 17 47  1 63 62 17 46  1 62  0  0   236128.88099     0.05000  1.63E-03 
 32  8 25  1 32 31  7 24  1 31  0  0   236187.38496     0.05000   1.00000 
 63 16 47  1 63 62 16 46  1 62  0  0   236303.35831     0.05000  1.72E-03 
 63 16 48  1 63 62 16 47  1 62  0  0   236303.35831     0.05000  1.72E-03 
 32  8 24  1 32 31  7 25  1 31  0  0   236316.92768     0.05000   1.00000 
 63 37 26  1 63 62 37 25  1 62  0  0   236359.01210     0.05000  2.92E-04 
 63 37 27  1 63 62 37 26  1 62  0  0   236359.01210     0.05000  2.92E-04 
 62 10 52  1 62 61 10 51  1 61  0  0   236385.95876     0.05000   1.00000 
 19 11  8  1 19 18 10  9  1 18  0  0   236434.37620     0.05000  5.84E-04 
 19 11  9  1 19 18 10  8  1 18  0  0   236434.37620     0.05000  5.84E-04 
 63 15 48  1 63 62 15 47  1 62  0  0   236531.41014     0.05000  1.80E-03 
 63 15 49  1 63 62 15 48  1 62  0  0   236531.41014     0.05000  1.80E-03 
 78  3 75  1 78 78  2 76  1 78  0  0   236774.45788     0.05000  1.59E-04 
 78  4 75  1 78 78  3 76  1 78  0  0   236774.45788     0.05000  1.59E-04 
 63 42 21  1 63 62 42 20  1 62  0  0   236823.40402     0.05000  1.51E-04 
 63 42 22  1 63 62 42 21  1 62  0  0   236823.40402     0.05000  1.51E-04 
 63 14 49  1 63 62 14 48  1 62  0  0   236831.29439     0.05000  1.89E-03 
 63 14 50  1 63 62 14 49  1 62  0  0   236831.29439     0.05000  1.89E-03 
 15 12  3  1 1514 11  4  1 14  0  0   237200.76185     0.05000  6.18E-04 
 15 12  4  1 1514 11  3  1 14  0  0   237200.76185     0.05000  6.18E-04 
 63 13 51  1 63 62 13 50  1 62  0  0   237230.23562     0.05000   1.00000 
 70  0 70  1 70 69  1 69  1 69  0  0   237257.22424     0.05000  1.17E-03 
 70  0 70  1 70 69  0 69  1 69  0  0   237257.22424     0.05000  4.88E-03 
 70  1 70  1 70 69  1 69  1 69  0  0   237257.22424     0.05000  4.88E-03 
 70  1 70  1 70 69  0 69  1 69  0  0   237257.22424     0.05000  1.17E-03 
 69  1 68  1 69 68  2 67  1 68  0  0   237265.02135     0.05000  1.07E-03 
 69  1 68  1 69 68  1 67  1 68  0  0   237265.02135     0.05000  4.80E-03 
 69  2 68  1 69 68  2 67  1 68  0  0   237265.02135     0.05000  4.80E-03 
 69  2 68  1 69 68  1 67  1 68  0  0   237265.02135     0.05000  1.07E-03 
 68  2 66  1 68 67  3 65  1 67  0  0   237282.05864     0.05000  9.69E-04 
 68  2 66  1 68 67  2 65  1 67  0  0   237282.05864     0.05000  2.37E-03 
 68  3 66  1 68 67  3 65  1 67  0  0   237282.05864     0.05000  2.37E-03 
 68  3 66  1 68 67  2 65  1 67  0  0   237282.05864     0.05000  9.69E-04 
 67  3 64  1 67 66  4 63  1 66  0  0   237324.38521     0.05000  8.67E-04 
 67  3 64  1 67 66  3 63  1 66  0  0   237324.38521     0.05000  2.34E-03 
 67  4 64  1 67 66  4 63  1 66  0  0   237324.38521     0.05000  2.34E-03 
 67  4 64  1 67 66  3 63  1 66  0  0   237324.38521     0.05000  8.67E-04 
 63 47 16  1 63 62 47 15  1 62  0  0   237364.97783     0.05000  6.95E-05 
 63 47 17  1 63 62 47 16  1 62  0  0   237364.97783     0.05000  6.95E-05 
 66  5 62  1 66 65  5 61  1 65  0  0   237419.67548     0.05000   1.00000 
 66  4 62  1 66 65  4 61  1 65  0  0   237422.65052     0.05000   1.00000 
 66  5 62  1 66 65  4 61  1 65  0  0   237430.66821     0.05000   1.00000 
 65  5 60  1 65 64  6 59  1 64  0  0   237450.96711     0.05000   1.00000 
 63  8 56  1 63 62  8 55  1 62  0  0   237468.96170     0.05000   1.00000 
 61  8 53  1 61 60  8 52  1 60  0  0   237537.06859     0.05000   1.00000 
 65  6 60  1 65 64  6 59  1 64  0  0   237607.18941     0.05000   1.00000 
 62  7 55  1 62 61  7 54  1 61  0  0   237610.27321     0.05000   1.00000 
 65  5 60  1 65 64  5 59  1 64  0  0   237658.91759     0.05000   1.00000 
 63 12 52  1 63 62 12 51  1 62  0  0   237768.05198     0.05000   1.00000 
 63 12 51  1 63 62 12 50  1 62  0  0   237793.22937     0.05000   1.00000 
 63  7 57  1 63 62  6 56  1 62  0  0   237813.11775     0.05000   1.00000 
 65  6 60  1 65 64  5 59  1 64  0  0   237815.07933     0.05000   1.00000 
 64  7 58  1 64 63  7 57  1 63  0  0   237828.76537     0.05000   1.00000 
 64  6 58  1 64 63  6 57  1 63  0  0   238404.99521     0.05000   1.00000 
 63 11 53  1 63 62 11 52  1 62  0  0   238464.69726     0.05000   1.00000 
 63 11 52  1 63 62 11 51  1 62  0  0   238688.76992     0.05000   1.00000 
 66  7 59  1 66 65  8 58  1 65  0  0   238903.91302     0.05000   1.00000 
 73  1 72  1 73 73  0 73  1 73  0  0   238930.55904     0.05000  7.25E-05 
 73  2 72  1 73 73  1 73  1 73  0  0   238930.55904     0.05000  7.25E-05 
 63  9 55  1 63 62  9 54  1 62  0  0   239074.43716     0.05000   1.00000 
 63 10 54  1 63 62 10 53  1 62  0  0   239135.02873     0.05000   1.00000 
 24 10 14  1 24 23  9 15  1 23  0  0   239287.49273     0.05000  5.71E-04 
 24 10 15  1 24 23  9 14  1 23  0  0   239287.49273     0.05000  5.71E-04 
 64 24 40  1 64 63 24 39  1 63  0  0   239450.72229     0.05000  2.10E-03 
 64 24 41  1 64 63 24 40  1 63  0  0   239450.72229     0.05000  2.10E-03 
 64 25 39  1 64 63 25 38  1 63  0  0   239454.76850     0.05000  1.95E-03 
 64 25 40  1 64 63 25 39  1 63  0  0   239454.76850     0.05000  1.95E-03 
 64 23 41  1 64 63 23 40  1 63  0  0   239458.66746     0.05000  2.26E-03 
 64 23 42  1 64 63 23 41  1 63  0  0   239458.66746     0.05000  2.26E-03 
 68 16 52  1 68 68 15 53  1 68  0  0   239473.42830     0.05000  4.43E-04 
 68 16 53  1 68 68 15 54  1 68  0  0   239473.42830     0.05000  4.43E-04 
 64 22 42  1 64 63 22 41  1 63  0  0   239480.33794     0.05000  2.42E-03 
 64 22 43  1 64 63 22 42  1 63  0  0   239480.33794     0.05000  2.42E-03 
 64 27 37  1 64 63 27 36  1 63  0  0   239493.58541     0.05000  1.65E-03 
 64 27 38  1 64 63 27 37  1 63  0  0   239493.58541     0.05000  1.65E-03 
 64 21 43  1 64 63 21 42  1 63  0  0   239518.24928     0.05000  2.59E-03 
 64 21 44  1 64 63 21 43  1 63  0  0   239518.24928     0.05000  2.59E-03 
 64 28 36  1 64 63 28 35  1 63  0  0   239526.06767     0.05000  1.52E-03 
 64 28 37  1 64 63 28 36  1 63  0  0   239526.06767     0.05000  1.52E-03 
 64 29 35  1 64 63 29 34  1 63  0  0   239566.16044     0.05000  1.39E-03 
 64 29 36  1 64 63 29 35  1 63  0  0   239566.16044     0.05000  1.39E-03 
 64 20 44  1 64 63 20 43  1 63  0  0   239575.14549     0.05000  2.76E-03 
 64 20 45  1 64 63 20 44  1 63  0  0   239575.14549     0.05000  2.76E-03 
 65  6 59  1 65 64  7 58  1 64  0  0   239591.23374     0.05000   1.00000 
 64 30 34  1 64 63 30 33  1 63  0  0   239613.10306     0.05000  1.26E-03 
 64 30 35  1 64 63 30 34  1 63  0  0   239613.10306     0.05000  1.26E-03 
 33  8 26  1 33 32  7 25  1 32  0  0   239635.13568     0.05000   1.00000 
 64 19 45  1 64 63 19 44  1 63  0  0   239654.81379     0.05000  2.94E-03 
 64 19 46  1 64 63 19 45  1 63  0  0   239654.81379     0.05000  2.94E-03 
 64 31 33  1 64 63 31 32  1 63  0  0   239666.43854     0.05000  1.15E-03 
 64 31 34  1 64 63 31 33  1 63  0  0   239666.43854     0.05000  1.15E-03 
 62  9 53  1 62 61  9 52  1 61  0  0   239682.58909     0.05000   1.00000 
 64 32 32  1 64 63 32 31  1 63  0  0   239725.45758     0.05000  1.04E-03 
 64 32 33  1 64 63 32 32  1 63  0  0   239725.45758     0.05000  1.04E-03 
 64 18 46  1 64 63 18 45  1 63  0  0   239762.09752     0.05000  3.11E-03 
 64 18 47  1 64 63 18 46  1 63  0  0   239762.09752     0.05000  3.11E-03 
 76  2 74  1 76 76  1 75  1 76  0  0   239767.57593     0.05000  1.23E-04 
 76  3 74  1 76 76  2 75  1 76  0  0   239767.57593     0.05000  1.23E-04 
 67 16 51  1 67 67 15 52  1 67  0  0   239774.60007     0.05000  4.54E-04 
 67 16 52  1 67 67 15 53  1 67  0  0   239774.60007     0.05000  4.54E-04 
 64 33 31  1 64 63 33 30  1 63  0  0   239789.94591     0.05000  9.37E-04 
 64 33 32  1 64 63 33 31  1 63  0  0   239789.94591     0.05000  9.37E-04 
 33  8 25  1 33 32  7 26  1 32  0  0   239834.15527     0.05000   1.00000 
 64 34 30  1 64 63 34 29  1 63  0  0   239859.44128     0.05000  8.42E-04 
 64 34 31  1 64 63 34 30  1 63  0  0   239859.44128     0.05000  8.42E-04 
 64 17 47  1 64 63 17 46  1 63  0  0   239903.72838     0.05000  3.29E-03 
 64 17 48  1 64 63 17 47  1 63  0  0   239903.72838     0.05000  3.29E-03 
 64 36 28  1 64 63 36 27  1 63  0  0   240012.31395     0.05000  3.37E-04 
 64 36 29  1 64 63 36 28  1 63  0  0   240012.31395     0.05000  3.37E-04 
 82  4 78  1 82 82  3 79  1 82  0  0   240014.58136     0.05000  1.75E-04 
 82  5 78  1 82 82  4 79  1 82  0  0   240014.58136     0.05000  1.75E-04 
 66 16 51  1 66 66 15 52  1 66  0  0   240060.01753     0.05000   1.00000 
 64 16 48  1 64 63 16 47  1 63  0  0   240088.76813     0.05000  3.46E-03 
 64 16 49  1 64 63 16 48  1 63  0  0   240088.76813     0.05000  3.46E-03 
 64 37 27  1 64 63 37 26  1 63  0  0   240095.07611     0.05000  2.99E-04 
 64 37 28  1 64 63 37 27  1 63  0  0   240095.07611     0.05000  2.99E-04 
 20 11  9  1 20 19 10 10  1 19  0  0   240165.53155     0.05000  6.03E-04 
 20 11 10  1 20 19 10  9  1 19  0  0   240165.53155     0.05000  6.03E-04 
 64 38 26  1 64 63 38 25  1 63  0  0   240181.83238     0.05000  2.65E-04 
 64 38 27  1 64 63 38 26  1 63  0  0   240181.83238     0.05000  2.65E-04 
 64 39 25  1 64 63 39 24  1 63  0  0   240272.32192     0.05000  2.34E-04 
 64 39 26  1 64 63 39 25  1 63  0  0   240272.32192     0.05000  2.34E-04 
 64 15 49  1 64 63 15 48  1 63  0  0   240330.24702     0.05000  1.82E-03 
 64 15 50  1 64 63 15 49  1 63  0  0   240330.24702     0.05000  1.82E-03 
 64 40 24  1 64 63 40 23  1 63  0  0   240366.26834     0.05000  2.05E-04 
 64 40 25  1 64 63 40 24  1 63  0  0   240366.26834     0.05000  2.05E-04 
 64  7 58  1 64 63  6 57  1 63  0  0   240453.85550     0.05000   1.00000 
 64 41 23  1 64 63 41 22  1 63  0  0   240463.83115     0.05000  1.79E-04 
 64 41 24  1 64 63 41 23  1 63  0  0   240463.83115     0.05000  1.79E-04 
 63 10 53  1 63 62 10 52  1 62  0  0   240552.71507     0.05000   1.00000 
 64 16 48  1 64 64 15 49  1 64  0  0   240585.57329     0.05000  4.86E-04 
 64 16 49  1 64 64 15 50  1 64  0  0   240585.57329     0.05000  4.86E-04 
 71  0 71  1 71 70  1 70  1 70  0  0   240608.14851     0.05000  1.17E-03 
 71  0 71  1 71 70  0 70  1 70  0  0   240608.14851     0.05000  4.89E-03 
 71  1 71  1 71 70  1 70  1 70  0  0   240608.14851     0.05000  4.89E-03 
 71  1 71  1 71 70  0 70  1 70  0  0   240608.14851     0.05000  1.17E-03 
 70  1 69  1 70 69  2 68  1 69  0  0   240615.77865     0.05000  1.07E-03 
 70  1 69  1 70 69  1 68  1 69  0  0   240615.77865     0.05000  4.82E-03 
 70  2 69  1 70 69  2 68  1 69  0  0   240615.77865     0.05000  4.82E-03 
 70  2 69  1 70 69  1 68  1 69  0  0   240615.77865     0.05000  1.07E-03 
 69  2 67  1 69 68  3 66  1 68  0  0   240632.13255     0.05000  9.76E-04 
 69  2 67  1 69 68  2 66  1 68  0  0   240632.13255     0.05000  2.38E-03 
 69  3 67  1 69 68  3 66  1 68  0  0   240632.13255     0.05000  2.38E-03 
 69  3 67  1 69 68  2 66  1 68  0  0   240632.13255     0.05000  9.76E-04 
 64 14 50  1 64 63 14 49  1 63  0  0   240647.72315     0.05000  1.91E-03 
 64 14 51  1 64 63 14 50  1 63  0  0   240647.72315     0.05000  1.91E-03 
 68  3 65  1 68 67  4 64  1 67  0  0   240672.44119     0.05000  8.75E-04 
 68  3 65  1 68 67  3 64  1 67  0  0   240672.44119     0.05000  2.35E-03 
 68  4 65  1 68 67  4 64  1 67  0  0   240672.44119     0.05000  2.35E-03 
 68  4 65  1 68 67  3 64  1 67  0  0   240672.44119     0.05000  8.75E-04 
 63  7 56  1 63 62  7 55  1 62  0  0   240706.91665     0.05000   1.00000 
 67  4 63  1 67 66  5 62  1 66  0  0   240757.43617     0.05000   1.00000 
 67  5 63  1 67 66  5 62  1 66  0  0   240763.32469     0.05000   1.00000 
 67  4 63  1 67 66  4 62  1 66  0  0   240765.59088     0.05000   1.00000 
 67  5 63  1 67 66  4 62  1 66  0  0   240771.44113     0.05000   1.00000 
 64 44 20  1 64 63 44 19  1 63  0  0   240775.38338     0.05000  1.17E-04 
 64 44 21  1 64 63 44 20  1 63  0  0   240775.38338     0.05000  1.17E-04 
 66  5 61  1 66 65  6 60  1 65  0  0   240827.20354     0.05000  6.59E-04 
 63 16 48  1 63 63 15 49  1 63  0  0   240827.20354     0.05000  4.96E-04 
 64 45 19  1 64 63 45 18  1 63  0  0   240885.16442     0.05000  1.01E-04 
 64 45 20  1 64 63 45 19  1 63  0  0   240885.16442     0.05000  1.01E-04 
 16 12  4  1 1615 11  5  1 15  0  0   240938.80185     0.05000  6.36E-04 
 16 12  5  1 1615 11  4  1 15  0  0   240938.80185     0.05000  6.36E-04 
 66  6 61  1 66 65  6 60  1 65  0  0   240944.39483     0.05000   1.00000 
 64  8 57  1 64 63  8 56  1 63  0  0   240954.65036     0.05000   1.00000 
 66  5 61  1 66 65  5 60  1 65  0  0   240983.47347     0.05000   1.00000 
 64 46 18  1 64 63 46 17  1 63  0  0   240997.80643     0.05000  8.55E-05 
 64 46 19  1 64 63 46 18  1 63  0  0   240997.80643     0.05000  8.55E-05 
 62 16 46  1 62 62 15 47  1 62  0  0   241055.23973     0.05000  5.06E-04 
 62 16 47  1 62 62 15 48  1 62  0  0   241055.23973     0.05000  5.06E-04 
 64 13 52  1 64 63 13 51  1 63  0  0   241070.30254     0.05000   1.00000 
 64 13 51  1 64 63 13 50  1 63  0  0   241073.43301     0.05000   1.00000 
 66  6 61  1 66 65  5 60  1 65  0  0   241100.60080     0.05000   1.00000 
 65  7 59  1 65 64  7 58  1 64  0  0   241183.31275     0.05000   1.00000 
 61 16 45  1 61 61 15 46  1 61  0  0   241270.49780     0.05000  5.16E-04 
 61 16 46  1 61 61 15 47  1 61  0  0   241270.49780     0.05000  5.16E-04 
 62  8 54  1 62 61  8 53  1 61  0  0   241338.71400     0.05000   1.00000 
 60 16 44  1 60 60 15 45  1 60  0  0   241473.33215     0.05000  5.25E-04 
 60 16 45  1 60 60 15 46  1 60  0  0   241473.33215     0.05000  5.25E-04 
 64 12 53  1 64 63 12 52  1 63  0  0   241638.75366     0.05000   1.00000 
 65  6 59  1 65 64  6 58  1 64  0  0   241640.14474     0.05000   1.00000 
 59 16 43  1 59 59 15 44  1 59  0  0   241664.40674     0.05000  5.34E-04 
 59 16 44  1 59 59 15 45  1 59  0  0   241664.40674     0.05000  5.34E-04 
 64 12 52  1 64 63 12 51  1 63  0  0   241673.87609     0.05000   1.00000 
 29  9 21  1 29 28  8 20  1 28  0  0   241784.32838     0.05000   1.00000 
 56 16 40  1 56 56 15 41  1 56  0  0   242171.38971     0.05000  1.12E-03 
 56 16 41  1 56 56 15 42  1 56  0  0   242171.38971     0.05000  1.12E-03 
 74  1 73  1 74 74  0 74  1 74  0  0   242285.95689     0.05000  7.15E-05 
 74  2 73  1 74 74  1 74  1 74  0  0   242285.95689     0.05000  7.15E-05 
 55 16 39  1 55 55 15 40  1 55  0  0   242320.00038     0.05000  1.13E-03 
 55 16 40  1 55 55 15 41  1 55  0  0   242320.00038     0.05000  1.13E-03 
 64 11 54  1 64 63 11 53  1 63  0  0   242361.78914     0.05000   1.00000 
 54 16 38  1 54 54 15 39  1 54  0  0   242458.92608     0.05000  1.14E-03 
 54 16 39  1 54 54 15 40  1 54  0  0   242458.92608     0.05000  1.14E-03 
 53 16 37  1 53 53 15 38  1 53  0  0   242588.84942     0.05000  1.15E-03 
 53 16 38  1 53 53 15 39  1 53  0  0   242588.84942     0.05000  1.15E-03 
 64 11 53  1 64 63 11 52  1 63  0  0   242659.72072     0.05000   1.00000  
 52 16 36  1 52 52 15 37  1 52  0  0   242709.93716     0.05000  1.16E-03 
 52 16 37  1 52 52 15 38  1 52  0  0   242709.93716     0.05000  1.16E-03 
 86  5 81  1 86 86  4 82  1 86  0  0   242743.07208     0.05000  1.78E-04 
 86  6 81  1 86 86  5 82  1 86  0  0   242743.07208     0.05000  1.78E-04 
 64  9 56  1 64 63  9 55  1 63  0  0   242776.12324     0.05000   1.00000 
 51 16 35  1 51 51 15 36  1 51  0  0   242822.67370     0.05000  1.17E-03 
 51 16 36  1 51 51 15 37  1 51  0  0   242822.67370     0.05000  1.17E-03 
 50 16 34  1 50 50 15 35  1 50  0  0   242927.54041     0.05000  1.18E-03 
 50 16 35  1 50 50 15 36  1 50  0  0   242927.54041     0.05000  1.18E-03 
 25 10 15  1 25 24  9 16  1 24  0  0   242992.55794     0.05000  5.88E-04 
 25 10 16  1 25 24  9 15  1 24  0  0   242992.55794     0.05000  5.88E-04 
 64 10 55  1 64 63 10 54  1 63  0  0   242998.34607     0.05000   1.00000 
 49 16 33  1 49 49 15 34  1 49  0  0   243024.75034     0.05000  1.19E-03 
 49 16 34  1 49 49 15 35  1 49  0  0   243024.75034     0.05000  1.19E-03 
 34  8 27  1 34 33  7 26  1 33  0  0   243033.82493     0.05000  4.93E-04 
 93  8 86  1 93 93  7 87  1 93  0  0   243033.82493     0.05000  1.60E-04 
 48 16 32  1 48 48 15 33  1 48  0  0   243114.68467     0.05000  1.19E-03 
 48 16 33  1 48 48 15 34  1 48  0  0   243114.68467     0.05000  1.19E-03 
 38  6 32  1 38 37  5 33  1 37  0  0   243129.58550     0.05000   1.00000 
 65 24 41  1 65 64 24 40  1 64  0  0   243191.32761     0.05000  2.13E-03 
 65 24 42  1 65 64 24 41  1 64  0  0   243191.32761     0.05000  2.13E-03 
 65 25 40  1 65 64 25 39  1 64  0  0   243193.44178     0.05000  1.97E-03 
 65 25 41  1 65 64 25 40  1 64  0  0   243193.44178     0.05000  1.97E-03 
 47 16 31  1 47 47 15 32  1 47  0  0   243197.80463     0.05000  1.19E-03 
 47 16 32  1 47 47 15 33  1 47  0  0   243197.80463     0.05000  1.19E-03 
 65 23 42  1 65 64 23 41  1 64  0  0   243201.81219     0.05000  2.29E-03 
 65 23 43  1 65 64 23 42  1 64  0  0   243201.81219     0.05000  2.29E-03 
 65 26 39  1 65 64 26 38  1 64  0  0   243206.43621     0.05000  1.82E-03 
 65 26 40  1 65 64 26 39  1 64  0  0   243206.43621     0.05000  1.82E-03 
 65 22 43  1 65 64 22 42  1 64  0  0   243226.65713     0.05000  2.45E-03 
 65 22 44  1 65 64 22 43  1 64  0  0   243226.65713     0.05000  2.45E-03 
 65 27 38  1 65 64 27 37  1 64  0  0   243229.24217     0.05000  1.68E-03 
 65 27 39  1 65 64 27 38  1 64  0  0   243229.24217     0.05000  1.68E-03 
 65  7 59  1 65 64  6 58  1 64  0  0   243232.25564     0.05000   1.00000 
 65 28 37  1 65 64 28 36  1 64  0  0   243260.75742     0.05000  1.54E-03 
 65 28 38  1 65 64 28 37  1 64  0  0   243260.75742     0.05000  1.54E-03 
 65 21 44  1 65 64 21 43  1 64  0  0   243268.32960     0.05000  2.62E-03 
 65 21 45  1 65 64 21 44  1 64  0  0   243268.32960     0.05000  2.62E-03 
 46 16 30  1 46 46 15 31  1 46  0  0   243274.23379     0.05000  1.19E-03 
 46 16 31  1 46 46 15 32  1 46  0  0   243274.23379     0.05000  1.19E-03 
 66  6 60  1 66 65  7 59  1 65  0  0   243298.91046     0.05000   1.00000 
 65 29 36  1 65 64 29 35  1 64  0  0   243300.13523     0.05000  1.41E-03 
 65 29 37  1 65 64 29 36  1 64  0  0   243300.13523     0.05000  1.41E-03 
 65 20 45  1 65 64 20 44  1 64  0  0   243329.91695     0.05000  2.79E-03 
 65 20 46  1 65 64 20 45  1 64  0  0   243329.91695     0.05000  2.79E-03 
 34  8 26  1 34 33  7 27  1 33  0  0   243335.23066     0.05000   1.00000 
 45 16 29  1 45 45 15 30  1 45  0  0   243344.46347     0.05000  1.19E-03 
 45 16 30  1 45 45 15 31  1 45  0  0   243344.46347     0.05000  1.19E-03 
 65 30 35  1 65 64 30 34  1 64  0  0   243346.62331     0.05000  1.28E-03 
 65 30 36  1 65 64 30 35  1 64  0  0   243346.62331     0.05000  1.28E-03 
 83  4 79  1 83 83  3 80  1 83  0  0   243396.64732     0.05000  1.72E-04 
 83  5 79  1 83 83  4 80  1 83  0  0   243396.64732     0.05000  1.72E-04 
 65 31 34  1 65 64 31 33  1 64  0  0   243399.67615     0.05000  1.17E-03 
 65 31 35  1 65 64 31 34  1 64  0  0   243399.67615     0.05000  1.17E-03 
 44 16 28  1 44 44 15 29  1 44  0  0   243408.74661     0.05000  1.19E-03 
 44 16 29  1 44 44 15 30  1 44  0  0   243408.74661     0.05000  1.19E-03 
 65 19 46  1 65 64 19 45  1 64  0  0   243415.25928     0.05000  2.97E-03 
 65 19 47  1 65 64 19 46  1 64  0  0   243415.25928     0.05000  2.97E-03 
 65 32 33  1 65 64 32 32  1 64  0  0   243458.68154     0.05000  1.06E-03 
 65 32 34  1 65 64 32 33  1 64  0  0   243458.68154     0.05000  1.06E-03 
 80  3 77  1 80 80  2 78  1 80  0  0   243507.82355     0.05000  1.54E-04 
 80  4 77  1 80 80  3 78  1 80  0  0   243507.82355     0.05000  1.54E-04 
 42 16 26  1 42 42 15 27  1 42  0  0   243520.67782     0.05000  1.18E-03 
 42 16 27  1 42 42 15 28  1 42  0  0   243520.67782     0.05000  1.18E-03 
 65 33 32  1 65 64 33 31  1 64  0  0   243523.32523     0.05000  9.54E-04 
 65 33 33  1 65 64 33 32  1 64  0  0   243523.32523     0.05000  9.54E-04 
 65 18 47  1 65 64 18 46  1 64  0  0   243529.63068     0.05000  3.14E-03 
 65 18 48  1 65 64 18 47  1 64  0  0   243529.63068     0.05000  3.14E-03 
 41 16 25  1 41 41 15 26  1 41  0  0   243568.88881     0.05000  1.17E-03 
 41 16 26  1 41 41 15 27  1 41  0  0   243568.88881     0.05000  1.17E-03 
 65 34 31  1 65 64 34 30  1 64  0  0   243593.03451     0.05000  8.58E-04 
 65 34 32  1 65 64 34 31  1 64  0  0   243593.03451     0.05000  8.58E-04 
114 13102  1114114 12103  1114  0  0   243600.61691     0.05000  6.33E-05 
 94 17 77  1 94 94 16 78  1 94  0  0   243600.61691     0.05000  1.81E-04 
 65 17 48  1 65 64 17 47  1 64  0  0   243679.93687     0.05000  3.32E-03 
 65 17 49  1 65 64 17 48  1 64  0  0   243679.93687     0.05000  3.32E-03 
 38 16 22  1 38 38 15 23  1 38  0  0   243685.87166     0.05000  1.13E-03 
 38 16 23  1 38 38 15 24  1 38  0  0   243685.87166     0.05000  1.13E-03 
 37 16 21  1 37 37 15 22  1 37  0  0   243716.45265     0.05000  1.12E-03 
 37 16 22  1 37 37 15 23  1 37  0  0   243716.45265     0.05000  1.12E-03 
 36 16 20  1 36 36 15 21  1 36  0  0   243743.34814     0.05000  1.10E-03 
 36 16 21  1 36 36 15 22  1 36  0  0   243743.34814     0.05000  1.10E-03 
 35 16 19  1 35 35 15 20  1 35  0  0   243766.69306     0.05000  1.07E-03 
 35 16 20  1 35 35 15 21  1 35  0  0   243766.69306     0.05000  1.07E-03 
 64  7 57  1 64 63  7 56  1 63  0  0   243780.71777     0.05000   1.00000 
 34 16 18  1 34 34 15 19  1 34  0  0   243786.84744     0.05000  1.05E-03 
 34 16 19  1 34 34 15 20  1 34  0  0   243786.84744     0.05000  1.05E-03 
 33 16 17  1 33 33 15 18  1 33  0  0   243803.82240     0.05000  1.02E-03 
 33 16 18  1 33 33 15 19  1 33  0  0   243803.82240     0.05000  1.02E-03 
 17 16  1  1 1717 15  2  1 17  0  0   243816.32925     0.05000  1.85E-04 
 17 16  2  1 1717 15  3  1 17  0  0   243816.32925     0.05000  1.85E-04 
 32 16 16  1 32 32 15 17  1 32  0  0   243817.91644     0.05000  9.95E-04 
 32 16 17  1 32 32 15 18  1 32  0  0   243817.91644     0.05000  9.95E-04 
 19 16  3  1 19 19 15  4  1 19  0  0   243829.52026     0.05000  3.44E-04 
 19 16  4  1 19 19 15  5  1 19  0  0   243829.52026     0.05000  3.44E-04 
 31 16 15  1 31 31 15 16  1 31  0  0   243829.52026     0.05000  9.63E-04 
 31 16 16  1 31 31 15 17  1 31  0  0   243829.52026     0.05000  9.63E-04 
 30 16 14  1 30 30 15 15  1 30  0  0   243838.55349     0.05000  9.29E-04 
 30 16 15  1 30 30 15 16  1 30  0  0   243838.55349     0.05000  9.29E-04 
 29 16 13  1 29 29 15 14  1 29  0  0   243845.33049     0.05000  8.92E-04 
 29 16 14  1 29 29 15 15  1 29  0  0   243845.33049     0.05000  8.92E-04 
 25 16  9  1 25 25 15 10  1 25  0  0   243854.36077     0.05000  7.15E-04 
 25 16 10  1 25 25 15 11  1 25  0  0   243854.36077     0.05000  7.15E-04 
 26 16 10  1 26 26 15 11  1 26  0  0   243854.36077     0.05000  7.64E-04 
 26 16 11  1 26 26 15 12  1 26  0  0   243854.36077     0.05000  7.64E-04 
 65 16 49  1 65 64 16 48  1 64  0  0   243875.87616     0.05000  1.75E-03 
 65 16 50  1 65 64 16 49  1 64  0  0   243875.87616     0.05000  1.75E-03 
 21 11 10  1 21 20 10 11  1 20  0  0   243894.80674     0.05000  6.22E-04 
 21 11 11  1 21 20 10 10  1 20  0  0   243894.80674     0.05000  6.22E-04 
 65 38 27  1 65 64 38 26  1 64  0  0   243917.93864     0.05000  2.71E-04 
 65 38 28  1 65 64 38 27  1 64  0  0   243917.93864     0.05000  2.71E-04 
 72  0 72  1 72 71  0 71  1 71  0  0   243958.46699     0.05000  4.77E-03 
 72  0 72  1 72 71  1 71  1 71  0  0   243958.46699     0.05000  1.14E-03 
 72  1 72  1 72 71  0 71  1 71  0  0   243958.46699     0.05000  1.14E-03 
 72  1 72  1 72 71  1 71  1 71  0  0   243958.46699     0.05000  4.77E-03 
 71  1 70  1 71 70  2 69  1 70  0  0   243965.90243     0.05000  1.04E-03 
 71  1 70  1 71 70  1 69  1 70  0  0   243965.90243     0.05000  4.71E-03 
 71  2 70  1 71 70  2 69  1 70  0  0   243965.90243     0.05000  4.71E-03 
 71  2 70  1 71 70  1 69  1 70  0  0   243965.90243     0.05000  1.04E-03 
 70  2 68  1 70 69  3 67  1 69  0  0   243981.53982     0.05000  9.39E-04 
 70  2 68  1 70 69  2 67  1 69  0  0   243981.53982     0.05000  2.32E-03 
 70  3 68  1 70 69  3 67  1 69  0  0   243981.53982     0.05000  2.32E-03 
 70  3 68  1 70 69  2 67  1 69  0  0   243981.53982     0.05000  9.39E-04 
 63  9 54  1 63 62  9 53  1 62  0  0   243997.28304     0.05000   1.00000 
 65 39 26  1 65 64 39 25  1 64  0  0   244009.22559     0.05000  2.40E-04 
 65 39 27  1 65 64 39 26  1 64  0  0   244009.22559     0.05000  2.40E-04 
 69  3 66  1 69 68  4 65  1 68  0  0   244020.10040     0.05000  8.78E-04 
 69  3 66  1 69 68  3 65  1 68  0  0   244020.10040     0.05000  2.36E-03 
 69  4 66  1 69 68  4 65  1 68  0  0   244020.10040     0.05000  2.36E-03 
 69  4 66  1 69 68  3 65  1 68  0  0   244020.10040     0.05000  8.78E-04  
 68  4 64  1 68 67  5 63  1 67  0  0   244102.49003     0.05000   1.00000 
 65 40 25  1 65 64 40 24  1 64  0  0   244104.23093     0.05000  2.11E-04 
 65 40 26  1 65 64 40 25  1 64  0  0   244104.23093     0.05000  2.11E-04 
 68  5 64  1 68 67  5 63  1 67  0  0   244106.71995     0.05000   1.00000 
 68  4 64  1 68 67  4 63  1 67  0  0   244108.32451     0.05000   1.00000 
 68  5 64  1 68 67  4 63  1 67  0  0   244112.57454     0.05000   1.00000 
 65 15 50  1 65 64 15 49  1 64  0  0   244131.43536     0.05000  1.84E-03 
 65 15 51  1 65 64 15 50  1 64  0  0   244131.43536     0.05000  1.84E-03 
 67  5 62  1 67 66  6 61  1 66  0  0   244193.45233     0.05000   1.00000 
 67  6 62  1 67 66  6 61  1 66  0  0   244280.89334     0.05000   1.00000 
 67  5 62  1 67 66  5 61  1 66  0  0   244310.43088     0.05000   1.00000 
 67  6 62  1 67 66  5 61  1 66  0  0   244397.95404     0.05000   1.00000 
 65  8 58  1 65 64  8 57  1 64  0  0   244416.18965     0.05000   1.00000 
 93 17 76  1 93 93 16 77  1 93  0  0   244445.40541     0.05000   1.00000 
 65 44 21  1 65 64 44 20  1 64  0  0   244518.25769     0.05000  1.21E-04 
 65 44 22  1 65 64 44 21  1 64  0  0   244518.25769     0.05000  1.21E-04 
 66  7 60  1 66 65  7 59  1 65  0  0   244531.06530     0.05000   1.00000 
 17 12  5  1 1716 11  6  1 16  0  0   244676.56159     0.05000  6.55E-04 
 17 12  6  1 1716 11  5  1 16  0  0   244676.56159     0.05000  6.55E-04 
 65 46 19  1 65 64 46 18  1 64  0  0   244743.45045     0.05000  8.90E-05 
 65 46 20  1 65 64 46 19  1 64  0  0   244743.45045     0.05000  8.90E-05 
 64 10 54  1 64 63 10 53  1 63  0  0   244763.32855     0.05000   1.00000 
 66  6 60  1 66 65  6 59  1 65  0  0   244891.02504     0.05000   1.00000 
 65 13 53  1 65 64 13 52  1 64  0  0   244914.54225     0.05000   1.00000 
 65 13 52  1 65 64 13 51  1 64  0  0   244919.06797     0.05000   1.00000 
 90  6 84  1 90 90  5 85  1 90  0  0   244924.37479     0.05000   1.00000 
 90  7 84  1 90 90  6 85  1 90  0  0   244925.49148     0.05000   1.00000 
 63  8 55  1 63 62  8 54  1 62  0  0   245035.30682     0.05000   1.00000 
 92 17 75  1 92 92 16 76  1 92  0  0   245245.89984     0.05000   1.00000 
 13 13  0  1 1312 12  1  1 12  0  0   245406.80193     0.05000  7.02E-04 
 13 13  1  1 1312 12  0  1 12  0  0   245406.80193     0.05000  7.02E-04 
 30  9 22  1 30 29  8 21  1 29  0  0   245414.52240     0.05000   1.00000 
 65 12 54  1 65 64 12 53  1 64  0  0   245514.54839     0.05000   1.00000 
 65 12 53  1 65 64 12 52  1 64  0  0   245563.05482     0.05000   1.00000 
 87  5 82  1 87 87  4 83  1 87  0  0   246147.19638     0.05000  1.74E-04 
 87  6 82  1 87 87  5 83  1 87  0  0   246147.19638     0.05000  1.74E-04 
 65 11 55  1 65 64 11 54  1 64  0  0   246260.36108     0.05000   1.00000 
 35  8 28  1 35 34  7 27  1 34  0  0   246373.35022     0.05000   1.00000 
 65  9 57  1 65 64  9 56  1 64  0  0   246448.81426     0.05000   1.00000 
 65 11 54  1 65 64 11 53  1 64  0  0   246653.01613     0.05000   1.00000 
 26 10 16  1 26 25  9 17  1 25  0  0   246691.96401     0.05000  6.05E-04 
 26 10 17  1 26 25  9 16  1 25  0  0   246691.96401     0.05000  6.05E-04 
 90 17 73  1 90 90 16 74  1 90  0  0   246727.52314     0.05000   1.00000 
 84  4 80  1 84 84  3 81  1 84  0  0   246776.22041     0.05000  1.68E-04 
 84  5 80  1 84 84  4 81  1 84  0  0   246776.22041     0.05000  1.68E-04 
 35  8 27  1 35 34  7 28  1 34  0  0   246822.97664     0.05000   1.00000 
 65  7 58  1 65 64  7 57  1 64  0  0   246847.00091     0.05000   1.00000 
 65 10 56  1 65 64 10 55  1 64  0  0   246848.43082     0.05000   1.00000 
 81  3 78  1 81 81  2 79  1 81  0  0   246871.90228     0.05000  1.51E-04 
 81  4 78  1 81 81  3 79  1 81  0  0   246871.90228     0.05000  1.51E-04 
106 10 96  1106106  9 97  1106  0  0   246908.42557     0.05000   1.00000 
 67  6 61  1 67 66  7 60  1 66  0  0   246923.31907     0.05000   1.00000 
 66 24 42  1 66 65 24 41  1 65  0  0   246931.83148     0.05000  2.15E-03 
 66 24 43  1 66 65 24 42  1 65  0  0   246931.83148     0.05000  2.15E-03 
 66 25 41  1 66 65 25 40  1 65  0  0   246931.83148     0.05000  1.99E-03 
 66 25 42  1 66 65 25 41  1 65  0  0   246931.83148     0.05000  1.99E-03 
 66 26 40  1 66 65 26 39  1 65  0  0   246943.06424     0.05000  1.84E-03 
 66 26 41  1 66 65 26 40  1 65  0  0   246943.06424     0.05000  1.84E-03 
 66 23 43  1 66 65 23 42  1 65  0  0   246944.96356     0.05000  2.31E-03 
 66 23 44  1 66 65 23 43  1 65  0  0   246944.96356     0.05000  2.31E-03 
 66 27 39  1 66 65 27 38  1 65  0  0   246964.55331     0.05000  1.70E-03 
 66 27 40  1 66 65 27 39  1 65  0  0   246964.55331     0.05000  1.70E-03 
 66 22 44  1 66 65 22 43  1 65  0  0   246973.14516     0.05000  2.48E-03 
 66 22 45  1 66 65 22 44  1 65  0  0   246973.14516     0.05000  2.48E-03 
 66 28 38  1 66 65 28 37  1 65  0  0   246995.00065     0.05000  1.56E-03 
 66 28 39  1 66 65 28 38  1 65  0  0   246995.00065     0.05000  1.56E-03 
 66 21 45  1 66 65 21 44  1 65  0  0   247018.82382     0.05000  2.65E-03 
 66 21 46  1 66 65 21 45  1 65  0  0   247018.82382     0.05000  2.65E-03 
 66 29 37  1 66 65 29 36  1 65  0  0   247033.60453     0.05000  1.43E-03 
 66 29 38  1 66 65 29 37  1 65  0  0   247033.60453     0.05000  1.43E-03 
 66 30 36  1 66 65 30 35  1 65  0  0   247079.55692     0.05000  1.30E-03 
 66 30 37  1 66 65 30 36  1 65  0  0   247079.55692     0.05000  1.30E-03 
 66 20 46  1 66 65 20 45  1 65  0  0   247085.21967     0.05000  2.82E-03 
 66 20 47  1 66 65 20 46  1 65  0  0   247085.21967     0.05000  2.82E-03 
 66 31 35  1 66 65 31 34  1 65  0  0   247132.34293     0.05000  1.18E-03 
 66 31 36  1 66 65 31 35  1 65  0  0   247132.34293     0.05000  1.18E-03 
 66 19 47  1 66 65 19 46  1 65  0  0   247176.49719     0.05000  2.99E-03 
 66 19 48  1 66 65 19 47  1 65  0  0   247176.49719     0.05000  2.99E-03 
 66 32 34  1 66 65 32 33  1 65  0  0   247191.32860     0.05000  1.07E-03 
 66 32 35  1 66 65 32 34  1 65  0  0   247191.32860     0.05000  1.07E-03 
 66 33 33  1 66 65 33 32  1 65  0  0   247256.02609     0.05000  9.70E-04 
 66 33 34  1 66 65 33 33  1 65  0  0   247256.02609     0.05000  9.70E-04 
 66 18 48  1 66 65 18 47  1 65  0  0   247298.08326     0.05000  3.17E-03 
 66 18 49  1 66 65 18 48  1 65  0  0   247298.08326     0.05000  3.17E-03 
 73  0 73  1 73 72  1 72  1 72  0  0   247308.15013     0.05000  1.15E-03 
 73  0 73  1 73 72  0 72  1 72  0  0   247308.15013     0.05000  2.39E-03 
 73  1 73  1 73 72  1 72  1 72  0  0   247308.15013     0.05000  2.39E-03 
 73  1 73  1 73 72  0 72  1 72  0  0   247308.15013     0.05000  1.15E-03 
 72  1 71  1 72 71  1 70  1 71  0  0   247315.39746     0.05000  4.71E-03 
 72  1 71  1 72 71  2 70  1 71  0  0   247315.39746     0.05000  1.05E-03 
 72  2 71  1 72 71  2 70  1 71  0  0   247315.39746     0.05000  4.71E-03 
 72  2 71  1 72 71  1 70  1 71  0  0   247315.39746     0.05000  1.05E-03 
 66 34 32  1 66 65 34 31  1 65  0  0   247326.10321     0.05000  8.73E-04 
 66 34 33  1 66 65 34 32  1 65  0  0   247326.10321     0.05000  8.73E-04 
 71  2 69  1 71 70  2 68  1 70  0  0   247330.43850     0.05000  2.33E-03 
 71  2 69  1 71 70  3 68  1 70  0  0   247330.43850     0.05000  9.61E-04 
 71  3 69  1 71 70  2 68  1 70  0  0   247330.43850     0.05000  9.61E-04 
 71  3 69  1 71 70  3 68  1 70  0  0   247330.43850     0.05000  2.33E-03 
 70  3 67  1 70 69  4 66  1 69  0  0   247367.21957     0.05000  8.67E-04 
 70  3 67  1 70 69  3 66  1 69  0  0   247367.21957     0.05000  2.31E-03 
 70  4 67  1 70 69  4 66  1 69  0  0   247367.21957     0.05000  2.31E-03 
 70  4 67  1 70 69  3 66  1 69  0  0   247367.21957     0.05000  8.67E-04 
 66 35 31  1 66 65 35 30  1 65  0  0   247401.01430     0.05000  7.83E-04 
 66 35 32  1 66 65 35 31  1 65  0  0   247401.01430     0.05000  7.83E-04 
 69  4 65  1 69 68  5 64  1 68  0  0   247446.81080     0.05000   1.00000 
 69  4 65  1 69 68  4 64  1 68  0  0   247451.05506     0.05000   1.00000 
 69  5 65  1 69 68  4 64  1 68  0  0   247454.10300     0.05000   1.00000 
 66 17 49  1 66 65 17 48  1 65  0  0   247457.45056     0.05000  3.35E-03 
 66 17 50  1 66 65 17 49  1 65  0  0   247457.45056     0.05000  3.35E-03 
 66 36 30  1 66 65 36 29  1 65  0  0   247480.75384     0.05000  3.50E-04 
 66 36 31  1 66 65 36 30  1 65  0  0   247480.75384     0.05000  3.50E-04 
 68  5 63  1 68 67  6 62  1 67  0  0   247551.73839     0.05000   1.00000 
 68  6 63  1 68 67  6 62  1 67  0  0   247616.99116     0.05000   1.00000 
 22 11 11  1 22 21 10 12  1 21  0  0   247621.78510     0.05000  6.41E-04 
 22 11 12  1 22 21 10 11  1 21  0  0   247621.78510     0.05000  6.41E-04 
 68  5 63  1 68 67  5 62  1 67  0  0   247639.31574     0.05000   1.00000 
 66 38 28  1 66 65 38 27  1 65  0  0   247653.18512     0.05000  2.77E-04 
 66 38 29  1 66 65 38 28  1 65  0  0   247653.18512     0.05000  2.77E-04 
 66 16 50  1 66 65 16 49  1 65  0  0   247664.81538     0.05000  1.76E-03 
 66 16 51  1 66 65 16 50  1 65  0  0   247664.81538     0.05000  1.76E-03 
 68  6 63  1 68 67  5 62  1 67  0  0   247704.45424     0.05000   1.00000 
 66  8 59  1 66 65  8 58  1 65  0  0   247855.64524     0.05000   1.00000 
 67  7 61  1 67 66  7 60  1 66  0  0   247873.29972     0.05000   1.00000 
 66 15 52  1 66 65 15 51  1 65  0  0   247934.92125     0.05000   1.00000 
 67  6 61  1 67 66  6 60  1 66  0  0   248155.44061     0.05000   1.00000 
 64  9 55  1 64 63  9 54  1 63  0  0   248274.01812     0.05000   1.00000 
 66 14 52  1 66 65 14 51  1 65  0  0   248290.05606     0.05000  1.94E-03 
 66 14 53  1 66 65 14 52  1 65  0  0   248290.05606     0.05000  1.94E-03 
 18 12  6  1 1817 11  7  1 17  0  0   248413.69843     0.05000  6.74E-04 
 18 12  7  1 1817 11  6  1 17  0  0   248413.69843     0.05000  6.74E-04 
 64  8 56  1 64 63  8 55  1 63  0  0   248625.42945     0.05000   1.00000 
 87 17 71  1 87 87 16 72  1 87  0  0   248710.09791     0.05000   1.00000 
 66 13 54  1 66 65 13 53  1 65  0  0   248763.03515     0.05000   1.00000 
 66 13 53  1 66 65 13 52  1 65  0  0   248769.61397     0.05000   1.00000 
 68  7 61  1 68 67  8 60  1 67  0  0   248886.76516     0.05000   1.00000 
 65 10 55  1 65 64 10 54  1 64  0  0   249017.66161     0.05000   1.00000 
 31  9 23  1 31 30  8 22  1 30  0  0   249030.02695     0.05000   1.00000 
 31  9 22  1 31 30  8 23  1 30  0  0   249034.32231     0.05000   1.00000 
 67  7 61  1 67 66  6 60  1 66  0  0   249105.44103     0.05000   1.00000 
 14 13  1  1 1413 12  2  1 13  0  0   249146.45938     0.05000  7.18E-04 
 14 13  2  1 1413 12  1  1 13  0  0   249146.45938     0.05000  7.18E-04 
 86 17 69  1 86 86 16 70  1 86  0  0   249282.83576     0.05000   1.00000 
 66 12 55  1 66 65 12 54  1 65  0  0   249395.17777     0.05000   1.00000 
 66 12 54  1 66 65 12 53  1 65  0  0   249461.62097     0.05000   1.00000 
 36  8 29  1 36 35  7 28  1 35  0  0   249641.01301     0.05000   1.00000 
 85 17 68  1 85 85 16 69  1 85  0  0   249847.94521     0.05000   1.00000 
 66  7 59  1 66 65  7 58  1 65  0  0   249918.30310     0.05000   1.00000 
 66  9 58  1 66 65  9 57  1 65  0  0   250091.59388     0.05000   1.00000 
 85  4 81  1 85 85  4 82  1 85  0  0   250153.04495     0.05000  1.24E-05 
 85  4 81  1 85 85  3 82  1 85  0  0   250153.04495     0.05000  1.65E-04 
 85  5 81  1 85 85  3 82  1 85  0  0   250153.04495     0.05000  1.24E-05 
 85  5 81  1 85 85  4 82  1 85  0  0   250153.04495     0.05000  1.65E-04 
 66 11 56  1 66 65 11 55  1 65  0  0   250159.08808     0.05000   1.00000 
109 18 92  1109109 17 93  1109  0  0   250223.56566     0.05000   1.00000 
 82  3 79  1 82 82  3 80  1 82  0  0   250234.31108     0.05000  1.16E-05 
 82  3 79  1 82 82  2 80  1 82  0  0   250234.31108     0.05000  1.48E-04 
 82  4 79  1 82 82  2 80  1 82  0  0   250234.31108     0.05000  1.16E-05 
 82  4 79  1 82 82  3 80  1 82  0  0   250234.31108     0.05000  1.48E-04 
 36  8 28  1 36 35  7 29  1 35  0  0   250301.94136     0.05000   1.00000 
 27 10 17  1 27 26  9 18  1 26  0  0   250384.99010     0.05000  6.21E-04 
 27 10 18  1 27 26  9 17  1 26  0  0   250384.99010     0.05000  6.21E-04 
 68  6 62  1 68 67  7 61  1 67  0  0   250481.17072     0.05000   1.00000 
 74  0 74  1 74 73  0 73  1 73  0  0   250657.23279     0.05000  2.39E-03 
 74  0 74  1 74 73  1 73  1 73  0  0   250657.23279     0.05000  1.15E-03 
 74  1 74  1 74 73  1 73  1 73  0  0   250657.23279     0.05000  2.39E-03 
 74  1 74  1 74 73  0 73  1 73  0  0   250657.23279     0.05000  1.15E-03 
 73  1 72  1 73 72  2 71  1 72  0  0   250664.36645     0.05000  1.06E-03 
 73  1 72  1 73 72  1 71  1 72  0  0   250664.36645     0.05000  4.71E-03 
 73  2 72  1 73 72  2 71  1 72  0  0   250664.36645     0.05000  4.71E-03 
 73  2 72  1 73 72  1 71  1 72  0  0   250664.36645     0.05000  1.06E-03 
 67 25 42  1 67 66 25 41  1 66  0  0   250670.00441     0.05000  2.01E-03 
 67 25 43  1 67 66 25 42  1 66  0  0   250670.00441     0.05000  2.01E-03 
 67 24 43  1 67 66 24 42  1 66  0  0   250672.24368     0.05000  2.17E-03 
 67 24 44  1 67 66 24 43  1 66  0  0   250672.24368     0.05000  2.17E-03 
 72  2 70  1 72 71  2 69  1 71  0  0   250678.77704     0.05000  2.33E-03 
 72  2 70  1 72 71  3 69  1 71  0  0   250678.77704     0.05000  9.64E-04 
 72  3 70  1 72 71  2 69  1 71  0  0   250678.77704     0.05000  9.64E-04 
 72  3 70  1 72 71  3 69  1 71  0  0   250678.77704     0.05000  2.33E-03 
 66 10 57  1 66 65 10 56  1 65  0  0   250682.46562     0.05000   1.00000 
 67 23 44  1 67 66 23 43  1 66  0  0   250688.18396     0.05000  2.33E-03 
 67 23 45  1 67 66 23 44  1 66  0  0   250688.18396     0.05000  2.33E-03 
 67 27 40  1 67 66 27 39  1 66  0  0   250699.44911     0.05000  1.72E-03 
 67 27 41  1 67 66 27 40  1 66  0  0   250699.44911     0.05000  1.72E-03 
 71  3 68  1 71 70  4 67  1 70  0  0   250713.89168     0.05000  8.72E-04 
 71  3 68  1 71 70  3 67  1 70  0  0   250713.89168     0.05000  2.31E-03 
 71  4 68  1 71 70  4 67  1 70  0  0   250713.89168     0.05000  2.31E-03 
 71  4 68  1 71 70  3 67  1 70  0  0   250713.89168     0.05000  8.72E-04 
 67 22 45  1 67 66 22 44  1 66  0  0   250719.69938     0.05000  2.50E-03 
 67 22 46  1 67 66 22 45  1 66  0  0   250719.69938     0.05000  2.50E-03 
 67 28 39  1 67 66 28 38  1 66  0  0   250728.88799     0.05000  1.58E-03 
 67 28 40  1 67 66 28 39  1 66  0  0   250728.88799     0.05000  1.58E-03 
 67 29 38  1 67 66 29 37  1 66  0  0   250766.65684     0.05000  1.44E-03 
 67 29 39  1 67 66 29 38  1 66  0  0   250766.65684     0.05000  1.44E-03 
 67 21 46  1 67 66 21 45  1 66  0  0   250769.55926     0.05000  2.67E-03 
 67 21 47  1 67 66 21 46  1 66  0  0   250769.55926     0.05000  2.67E-03 
 70  5 66  1 70 69  5 65  1 69  0  0   250792.63304     0.05000   1.00000 
 70  4 66  1 70 69  4 65  1 69  0  0   250793.48978     0.05000   1.00000 
 70  5 66  1 70 69  4 65  1 69  0  0   250795.76313     0.05000   1.00000 
 67 30 37  1 67 66 30 36  1 66  0  0   250812.07185     0.05000  1.32E-03 
 67 30 38  1 67 66 30 37  1 66  0  0   250812.07185     0.05000  1.32E-03 
107 11 97  1107107 10 98  1107  0  0   250827.85060     0.05000   1.00000 
 67 20 47  1 67 66 20 46  1 66  0  0   250841.01566     0.05000  2.84E-03 
 67 20 48  1 67 66 20 47  1 66  0  0   250841.01566     0.05000  2.84E-03 
 83 17 66  1 83 83 16 67  1 83  0  0   250900.64327     0.05000   1.00000 
 69  5 64  1 69 68  6 63  1 68  0  0   250904.22090     0.05000   1.00000 
 67 19 48  1 67 66 19 47  1 66  0  0   250938.41506     0.05000  3.02E-03 
 67 19 49  1 67 66 19 48  1 66  0  0   250938.41506     0.05000  3.02E-03 
 69  6 64  1 69 68  6 63  1 68  0  0   250952.78290     0.05000   1.00000 
 69  5 64  1 69 68  5 63  1 68  0  0   250969.43160     0.05000   1.00000 
 67 33 34  1 67 66 33 33  1 66  0  0   250988.13720     0.05000  9.84E-04 
 67 33 35  1 67 66 33 34  1 66  0  0   250988.13720     0.05000  9.84E-04 
 69  6 64  1 69 68  5 63  1 68  0  0   251018.08945     0.05000   1.00000 
 67 34 33  1 67 66 34 32  1 66  0  0   251058.27086     0.05000  8.86E-04 
 67 34 34  1 67 66 34 33  1 66  0  0   251058.27086     0.05000  8.86E-04 
 67 18 49  1 67 66 18 48  1 66  0  0   251067.50211     0.05000  3.19E-03 
 67 18 50  1 67 66 18 49  1 66  0  0   251067.50211     0.05000  3.19E-03 
 67 35 32  1 67 66 35 31  1 66  0  0   251133.60876     0.05000  7.96E-04 
 67 35 33  1 67 66 35 32  1 66  0  0   251133.60876     0.05000  7.96E-04 
 39  6 33  1 39 38  5 34  1 38  0  0   251143.31535     0.05000   1.00000 
 68  7 62  1 68 67  7 61  1 67  0  0   251211.14755     0.05000   1.00000 
 67 36 31  1 67 66 36 30  1 66  0  0   251213.82277     0.05000  3.56E-04 
 67 36 32  1 67 66 36 31  1 66  0  0   251213.82277     0.05000  3.56E-04 
 67 17 50  1 67 66 17 49  1 66  0  0   251236.29182     0.05000  3.37E-03 
 67 17 51  1 67 66 17 50  1 66  0  0   251236.29182     0.05000  3.37E-03 
 67  8 60  1 67 66  8 59  1 66  0  0   251274.96690     0.05000   1.00000 
 67 37 30  1 67 66 37 29  1 66  0  0   251298.66359     0.05000  3.18E-04 
 67 37 31  1 67 66 37 30  1 66  0  0   251298.66359     0.05000  3.18E-04 
108 18 91  1108108 17 92  1108  0  0   251305.20070     0.05000   1.00000 
 23 11 12  1 23 22 10 13  1 22  0  0   251346.12534     0.05000  6.59E-04 
 23 11 13  1 23 22 10 12  1 22  0  0   251346.12534     0.05000  6.59E-04 
 67 38 29  1 67 66 38 28  1 66  0  0   251387.60283     0.05000  2.82E-04 
 67 38 30  1 67 66 38 29  1 66  0  0   251387.60283     0.05000  2.82E-04 
 68  6 62  1 68 67  6 61  1 67  0  0   251431.24838     0.05000   1.00000 
 67 16 51  1 67 66 16 50  1 66  0  0   251455.46666     0.05000  1.77E-03 
 67 16 52  1 67 66 16 51  1 66  0  0   251455.46666     0.05000  1.77E-03 
 67 39 28  1 67 66 39 27  1 66  0  0   251480.79173     0.05000  2.50E-04 
 67 39 29  1 67 66 39 28  1 66  0  0   251480.79173     0.05000  2.50E-04 
107 18 89  1107107 17 90  1107  0  0   251506.60195     0.05000   1.00000 
 67 41 26  1 67 66 41 25  1 66  0  0   251678.44734     0.05000  1.94E-04 
 67 41 27  1 67 66 41 26  1 66  0  0   251678.44734     0.05000  1.94E-04 
 67 15 52  1 67 66 15 51  1 66  0  0   251740.82170     0.05000  1.86E-03 
 67 15 53  1 67 66 15 52  1 66  0  0   251740.82170     0.05000  1.86E-03 
 81 17 65  1 81 81 16 66  1 81  0  0   251860.23862     0.05000   1.00000 
 67 44 23  1 67 66 44 22  1 66  0  0   252001.08437     0.05000  1.28E-04 
 67 44 24  1 67 66 44 23  1 66  0  0   252001.08437     0.05000  1.28E-04 
 65  8 57  1 65 64  8 56  1 64  0  0   252110.20722     0.05000   1.00000 
 67 14 54  1 67 66 14 53  1 66  0  0   252115.87221     0.05000   1.00000 
 19 12  7  1 19 18 11  8  1 18  0  0   252150.06687     0.05000  6.94E-04 
 19 12  8  1 19 18 11  7  1 18  0  0   252150.06687     0.05000  6.94E-04 
 80 17 63  1 80 80 16 64  1 80  0  0   252303.13112     0.05000   1.00000 
 80 17 64  1 80 80 16 65  1 80  0  0   252304.84973     0.05000   1.00000 
 77  1 76  1 77 77  0 77  1 77  0  0   252347.40086     0.05000  6.85E-05 
 77  2 76  1 77 77  1 77  1 77  0  0   252347.40086     0.05000  6.85E-05 
 40  7 33  1 40 39  6 34  1 39  0  0   252440.03373     0.05000   1.00000 
 65  9 56  1 65 64  9 55  1 64  0  0   252494.59860     0.05000   1.00000 
 67 13 55  1 67 66 13 54  1 66  0  0   252616.01185     0.05000   1.00000 
 67 13 54  1 67 66 13 53  1 66  0  0   252625.31728     0.05000   1.00000 
 32  9 24  1 32 31  8 23  1 31  0  0   252629.28005     0.05000   1.00000 
106 18 88  1106106 17 89  1106  0  0   252725.45583     0.05000   1.00000 
 67 50 17  1 67 66 50 16  1 66  0  0   252727.65710     0.05000  4.96E-05 
 67 50 18  1 67 66 50 17  1 66  0  0   252727.65710     0.05000  4.96E-05 
 37  8 30  1 37 36  7 29  1 36  0  0   252820.61607     0.05000   1.00000 
 15 13  2  1 1514 12  3  1 14  0  0   252886.27633     0.05000  7.36E-04 
 15 13  3  1 1514 12  2  1 14  0  0   252886.27633     0.05000  7.36E-04 
 89  5 84  1 89 89  4 85  1 89  0  0   252944.05642     0.05000  1.66E-04 
 89  6 84  1 89 89  5 85  1 89  0  0   252944.05642     0.05000  1.66E-04 
 67  7 60  1 67 66  7 59  1 66  0  0   253003.92857     0.05000   1.00000 
 67 12 56  1 67 66 12 55  1 66  0  0   253280.41479     0.05000   1.00000 
 66 10 56  1 66 65 10 55  1 65  0  0   253312.54163     0.05000   1.00000 
 67 12 55  1 67 66 12 54  1 66  0  0   253370.79909     0.05000   1.00000 
 77 17 60  1 77 77 16 61  1 77  0  0   253518.13935     0.05000  3.68E-04 
 77 17 61  1 77 77 16 62  1 77  0  0   253518.13935     0.05000  3.68E-04 
 67  9 59  1 67 66  9 58  1 66  0  0   253704.18866     0.05000   1.00000 
 86 11 75  1 86 85 12 74  1 85  0  0   253790.98184     0.05000   1.00000 
105 18 87  1105105 17 88  1105  0  0   253869.34526     0.05000   1.00000 
 76 17 59  1 76 76 16 60  1 76  0  0   253884.95709     0.05000   1.00000 
 69  6 63  1 69 68  7 62  1 68  0  0   253986.54096     0.05000   1.00000 
 75  0 75  1 75 74  0 74  1 74  0  0   254005.69010     0.05000  4.76E-03 
 75  0 75  1 75 74  1 74  1 74  0  0   254005.69010     0.05000  1.15E-03 
 75  1 75  1 75 74  0 74  1 74  0  0   254005.69010     0.05000  1.15E-03 
 75  1 75  1 75 74  1 74  1 74  0  0   254005.69010     0.05000  4.76E-03 
 74  1 73  1 74 73  2 72  1 73  0  0   254012.64399     0.05000  1.05E-03 
 74  1 73  1 74 73  1 72  1 73  0  0   254012.64399     0.05000  4.70E-03 
 74  2 73  1 74 73  1 72  1 73  0  0   254012.64399     0.05000  1.05E-03 
 74  2 73  1 74 73  2 72  1 73  0  0   254012.64399     0.05000  4.70E-03 
 73  2 71  1 73 72  3 70  1 72  0  0   254026.43054     0.05000  9.65E-04 
 73  2 71  1 73 72  2 70  1 72  0  0   254026.43054     0.05000  4.64E-03 
 73  3 71  1 73 72  2 70  1 72  0  0   254026.43054     0.05000  9.65E-04 
 73  3 71  1 73 72  3 70  1 72  0  0   254026.43054     0.05000  4.64E-03 
 67 11 57  1 67 66 11 56  1 66  0  0   254056.46548     0.05000   1.00000 
 72  3 69  1 72 71  4 68  1 71  0  0   254060.00193     0.05000  8.74E-04 
 72  3 69  1 72 71  3 68  1 71  0  0   254060.00193     0.05000  2.30E-03 
 72  4 69  1 72 71  4 68  1 71  0  0   254060.00193     0.05000  2.30E-03 
 72  4 69  1 72 71  3 68  1 71  0  0   254060.00193     0.05000  8.74E-04 
 28 10 18  1 28 27  9 19  1 27  0  0   254070.98571     0.05000  6.37E-04 
 28 10 19  1 28 27  9 18  1 27  0  0   254070.98571     0.05000  6.37E-04 
 71  4 67  1 71 70  5 66  1 70  0  0   254133.48327     0.05000   1.00000 
 71  5 67  1 71 70  4 66  1 70  0  0   254137.39325     0.05000   1.00000 
 75 17 59  1 75 75 16 60  1 75  0  0   254234.69575     0.05000   1.00000 
 70  5 65  1 70 69  6 64  1 69  0  0   254252.20130     0.05000   1.00000 
 70  6 65  1 70 69  6 64  1 69  0  0   254288.36464     0.05000   1.00000 
 70  5 65  1 70 69  5 64  1 69  0  0   254300.82980     0.05000   1.00000 
 70  6 65  1 70 69  5 64  1 69  0  0   254336.97332     0.05000   1.00000 
108 10 98  1108108  9 99  1108  0  0   254341.89683     0.05000   1.00000 
 68 25 43  1 68 67 25 42  1 67  0  0   254407.99182     0.05000  2.03E-03 
 68 25 44  1 68 67 25 43  1 67  0  0   254407.99182     0.05000  2.03E-03 
 68 24 44  1 68 67 24 43  1 67  0  0   254412.67552     0.05000  2.19E-03 
 68 24 45  1 68 67 24 44  1 67  0  0   254412.67552     0.05000  2.19E-03 
 68 23 45  1 68 67 23 44  1 67  0  0   254431.47820     0.05000  2.35E-03 
 68 23 46  1 68 67 23 45  1 67  0  0   254431.47820     0.05000  2.35E-03 
 68 27 41  1 68 67 27 40  1 67  0  0   254434.09179     0.05000  1.73E-03 
 68 27 42  1 68 67 27 41  1 67  0  0   254434.09179     0.05000  1.73E-03 
 68 28 40  1 68 67 28 39  1 67  0  0   254462.28136     0.05000  1.59E-03 
 68 28 41  1 68 67 28 40  1 67  0  0   254462.28136     0.05000  1.59E-03 
 68 22 46  1 68 67 22 45  1 67  0  0   254466.52063     0.05000  2.51E-03 
 68 22 47  1 68 67 22 46  1 67  0  0   254466.52063     0.05000  2.51E-03 
 67 10 58  1 67 66 10 57  1 66  0  0   254497.95341     0.05000   1.00000 
 68 29 39  1 68 67 29 38  1 67  0  0   254499.30117     0.05000  1.46E-03 
 68 29 40  1 68 67 29 39  1 67  0  0   254499.30117     0.05000  1.46E-03 
 68 21 47  1 68 67 21 46  1 67  0  0   254520.59405     0.05000  2.69E-03 
 68 21 48  1 68 67 21 47  1 67  0  0   254520.59405     0.05000  2.69E-03 
 68 30 38  1 68 67 30 37  1 67  0  0   254544.00914     0.05000  6.65E-04 
 68 30 39  1 68 67 30 38  1 67  0  0   254544.00914     0.05000  6.65E-04 
 69  7 63  1 69 68  7 62  1 68  0  0   254545.59671     0.05000   1.00000 
 74 17 58  1 74 74 16 59  1 74  0  0   254567.29547     0.05000   1.00000 
 68 31 37  1 68 67 31 36  1 67  0  0   254595.94254     0.05000  1.21E-03 
 68 31 38  1 68 67 31 37  1 67  0  0   254595.94254     0.05000  1.21E-03 
 68 20 48  1 68 67 20 47  1 67  0  0   254597.29326     0.05000  2.86E-03 
 68 20 49  1 68 67 20 48  1 67  0  0   254597.29326     0.05000  2.86E-03 
 68  8 61  1 68 67  8 60  1 67  0  0   254676.45210     0.05000   1.00000 
 68 19 49  1 68 67 19 48  1 67  0  0   254701.07215     0.05000  3.03E-03 
 68 19 50  1 68 67 19 49  1 67  0  0   254701.07215     0.05000  3.03E-03 
 69  6 63  1 69 68  6 62  1 68  0  0   254716.52470     0.05000   1.00000 
 68 33 35  1 68 67 33 34  1 67  0  0   254719.37220     0.05000  9.96E-04 
 68 33 36  1 68 67 33 35  1 67  0  0   254719.37220     0.05000  9.96E-04 
 67 11 56  1 67 66 11 55  1 66  0  0   254720.84790     0.05000   1.00000 
 68 34 34  1 68 67 34 33  1 67  0  0   254789.84341     0.05000  8.98E-04 
 68 34 35  1 68 67 34 34  1 67  0  0   254789.84341     0.05000  8.98E-04 
 68 18 50  1 68 67 18 49  1 67  0  0   254838.09564     0.05000  3.21E-03 
 68 18 51  1 68 67 18 50  1 67  0  0   254838.09564     0.05000  3.21E-03 
 68 35 33  1 68 67 35 32  1 67  0  0   254865.46843     0.05000  4.03E-04 
 68 35 34  1 68 67 35 33  1 67  0  0   254865.46843     0.05000  4.03E-04 
 73 17 57  1 73 73 16 58  1 73  0  0   254883.69859     0.05000   1.00000 
 68 17 51  1 68 67 17 50  1 67  0  0   255016.52034     0.05000  3.39E-03 
 68 17 52  1 68 67 17 51  1 67  0  0   255016.52034     0.05000  3.39E-03 
 24 11 13  1 24 23 10 14  1 23  0  0   255067.41022     0.05000  6.78E-04 
 24 11 14  1 24 23 10 13  1 23  0  0   255067.41022     0.05000  6.78E-04 
 68 38 30  1 68 67 38 29  1 67  0  0   255121.30246     0.05000  2.87E-04 
 68 38 31  1 68 67 38 30  1 67  0  0   255121.30246     0.05000  2.87E-04 
 72 17 55  1 72 72 16 56  1 72  0  0   255184.42693     0.05000  4.29E-04 
 72 17 56  1 72 72 16 57  1 72  0  0   255184.42693     0.05000  4.29E-04 
 68 16 52  1 68 67 16 51  1 67  0  0   255248.02913     0.05000  1.78E-03 
 68 16 53  1 68 67 16 52  1 67  0  0   255248.02913     0.05000  1.78E-03 
 69  7 63  1 69 68  6 62  1 68  0  0   255275.46936     0.05000   1.00000 
 68 40 28  1 68 67 40 27  1 67  0  0   255313.23811     0.05000  2.25E-04 
 68 40 29  1 68 67 40 28  1 67  0  0   255313.23811     0.05000  2.25E-04 
104 18 87  1104104 17 88  1104  0  0   255328.55729     0.05000   1.00000 
 68 41 27  1 68 67 41 26  1 67  0  0   255414.87325     0.05000  1.98E-04 
 68 41 28  1 68 67 41 27  1 67  0  0   255414.87325     0.05000  1.98E-04 
 71 17 54  1 71 71 16 55  1 71  0  0   255470.29338     0.05000  4.42E-04 
 71 17 55  1 71 71 16 56  1 71  0  0   255470.29338     0.05000  4.42E-04 
 66  8 58  1 66 65  8 57  1 65  0  0   255493.76117     0.05000   1.00000 
 68 42 26  1 68 67 42 25  1 67  0  0   255520.30958     0.05000  1.73E-04 
 68 42 27  1 68 67 42 26  1 67  0  0   255520.30958     0.05000  1.73E-04 
 68 15 53  1 68 67 15 52  1 67  0  0   255549.28162     0.05000  1.87E-03 
 68 15 54  1 68 67 15 53  1 67  0  0   255549.28162     0.05000  1.87E-03 
 68 43 25  1 68 67 43 24  1 67  0  0   255629.00987     0.05000  1.51E-04 
 68 43 26  1 68 67 43 25  1 67  0  0   255629.00987     0.05000  1.51E-04 
 70 17 53  1 70 70 16 54  1 70  0  0   255741.82314     0.05000  4.54E-04 
 70 17 54  1 70 70 16 55  1 70  0  0   255741.82314     0.05000  4.54E-04 
 20 12  8  1 20 19 11  9  1 19  0  0   255885.47176     0.05000  7.14E-04 
 20 12  9  1 20 19 11  8  1 19  0  0   255885.47176     0.05000  7.14E-04 
 38  8 31  1 38 37  7 30  1 37  0  0   255892.49376     0.05000   1.00000 
 68 14 55  1 68 67 14 54  1 67  0  0   255945.24502     0.05000   1.00000 
 68 14 54  1 68 67 14 53  1 67  0  0   255946.46449     0.05000   1.00000 
 69 17 53  1 69 69 16 54  1 69  0  0   255999.39060     0.05000   1.00000 
 69 17 52  1 69 69 16 53  1 69  0  0   255999.39060     0.05000   1.00000 
 68  7 61  1 68 67  7 60  1 67  0  0   256109.64906     0.05000   1.00000 
 33  9 24  1 33 32  8 25  1 32  0  0   256222.29286     0.05000   1.00000 
 68 17 51  1 68 68 16 52  1 68  0  0   256243.61474     0.05000  4.78E-04 
 68 17 52  1 68 68 16 53  1 68  0  0   256243.61474     0.05000  4.78E-04 
 90  5 85  1 90 90  4 86  1 90  0  0   256337.27295     0.05000  1.62E-04 
 90  6 85  1 90 90  5 86  1 90  0  0   256337.27295     0.05000  1.62E-04 
 68 13 56  1 68 67 13 55  1 67  0  0   256473.50856     0.05000   1.00000 
 67 17 50  1 67 67 16 51  1 67  0  0   256475.06415     0.05000  4.90E-04 
 67 17 51  1 67 67 16 52  1 67  0  0   256475.06415     0.05000  4.90E-04 
 68 13 55  1 68 67 13 54  1 67  0  0   256486.66181     0.05000   1.00000 
 16 13  3  1 1615 12  4  1 15  0  0   256626.15915     0.05000  7.54E-04 
 16 13  4  1 1615 12  3  1 15  0  0   256626.15915     0.05000  7.54E-04 
 66  9 57  1 66 65  9 56  1 65  0  0   256643.28708     0.05000   1.00000 
 66 17 49  1 66 66 16 50  1 66  0  0   256694.22699     0.05000  5.01E-04 
 66 17 50  1 66 66 16 51  1 66  0  0   256694.22699     0.05000  5.01E-04 
 87  4 83  1 87 87  3 84  1 87  0  0   256899.48095     0.05000  1.57E-04 
 87  5 83  1 87 87  4 84  1 87  0  0   256899.48095     0.05000  1.57E-04 
 65 17 48  1 65 65 16 49  1 65  0  0   256901.59977     0.05000  5.12E-04 
 65 17 49  1 65 65 16 50  1 65  0  0   256901.59977     0.05000  5.12E-04 
 84  3 81  1 84 84  2 82  1 84  0  0   256954.04223     0.05000  2.85E-04 
 84  4 81  1 84 84  3 82  1 84  0  0   256954.04223     0.05000  2.85E-04 
 63  8 56  1 63 62  7 55  1 62  0  0   256978.29523     0.05000   1.00000 
 72  8 64  1 72 71  9 63  1 71  0  0   257047.62800     0.05000   1.00000 
 64 17 47  1 64 64 16 48  1 64  0  0   257097.56378     0.05000  5.23E-04 
 64 17 48  1 64 64 16 49  1 64  0  0   257097.56378     0.05000  5.23E-04 
 62  8 55  1 62 61  7 54  1 61  0  0   257119.52999     0.05000   1.00000 
 68 12 57  1 68 67 12 56  1 67  0  0   257170.07492     0.05000   1.00000 
 64  8 57  1 64 63  7 56  1 63  0  0   257226.03190     0.05000   1.00000 
 63 17 46  1 63 63 16 47  1 63  0  0   257282.63243     0.05000  5.34E-04 
 63 17 47  1 63 63 16 48  1 63  0  0   257282.63243     0.05000  5.34E-04 
 68  9 60  1 68 67  9 59  1 67  0  0   257286.69114     0.05000   1.00000 
 68 12 56  1 68 67 12 55  1 67  0  0   257292.21101     0.05000   1.00000 
 76  0 76  1 76 75  1 75  1 75  0  0   257353.47792     0.05000  1.18E-03 
 76  0 76  1 76 75  0 75  1 75  0  0   257353.47792     0.05000  4.89E-03 
 76  1 76  1 76 75  1 75  1 75  0  0   257353.47792     0.05000  4.89E-03 
 76  1 76  1 76 75  0 75  1 75  0  0   257353.47792     0.05000  1.18E-03 
 75  1 74  1 75 74  2 73  1 74  0  0   257360.28979     0.05000  1.08E-03 
 75  1 74  1 75 74  1 73  1 74  0  0   257360.28979     0.05000  4.83E-03 
 75  2 74  1 75 74  2 73  1 74  0  0   257360.28979     0.05000  4.83E-03 
 75  2 74  1 75 74  1 73  1 74  0  0   257360.28979     0.05000  1.08E-03 
 74  2 72  1 74 73  3 71  1 73  0  0   257373.51365     0.05000  9.92E-04 
 74  2 72  1 74 73  2 71  1 73  0  0   257373.51365     0.05000  4.77E-03 
 74  3 72  1 74 73  3 71  1 73  0  0   257373.51365     0.05000  4.77E-03 
 74  3 72  1 74 73  2 71  1 73  0  0   257373.51365     0.05000  9.92E-04 
 73  3 70  1 73 72  4 69  1 72  0  0   257405.57416     0.05000  8.99E-04 
 73  3 70  1 73 72  3 69  1 72  0  0   257405.57416     0.05000  2.36E-03 
 73  4 70  1 73 72  4 69  1 72  0  0   257405.57416     0.05000  2.36E-03 
 73  4 70  1 73 72  3 69  1 72  0  0   257405.57416     0.05000  8.99E-04 
 62 17 45  1 62 62 16 46  1 62  0  0   257457.19048     0.05000  1.09E-03 
 62 17 46  1 62 62 16 47  1 62  0  0   257457.19048     0.05000  1.09E-03 
 72  4 68  1 72 71  5 67  1 71  0  0   257476.00340     0.05000   1.00000 
 72  4 68  1 72 71  4 67  1 71  0  0   257477.49582     0.05000  2.34E-03 
 72  5 68  1 72 71  5 67  1 71  0  0   257477.49582     0.05000  2.34E-03 
 72  5 68  1 72 71  4 67  1 71  0  0   257479.00854     0.05000   1.00000 
 41  7 34  1 41 40  6 35  1 40  0  0   257595.08558     0.05000   1.00000 
 61 17 44  1 61 61 16 45  1 61  0  0   257621.64996     0.05000  1.11E-03 
 61 17 45  1 61 61 16 46  1 61  0  0   257621.64996     0.05000  1.11E-03 
 71  6 66  1 71 70  6 65  1 70  0  0   257623.72531     0.05000   1.00000 
 71  5 66  1 71 70  5 65  1 70  0  0   257632.96671     0.05000   1.00000 
 61  8 54  1 61 60  7 53  1 60  0  0   257636.02044     0.05000   1.00000 
 67 10 57  1 67 66 10 56  1 66  0  0   257641.17335     0.05000   1.00000 
 71  6 66  1 71 70  5 65  1 70  0  0   257659.85298     0.05000   1.00000 
 29 10 20  1 29 28  9 19  1 28  0  0   257749.06194     0.05000   1.00000 
 60 17 43  1 60 60 16 44  1 60  0  0   257776.41481     0.05000  1.13E-03 
 60 17 44  1 60 60 16 45  1 60  0  0   257776.41481     0.05000  1.13E-03 
 65  8 58  1 65 64  7 57  1 64  0  0   257861.56728     0.05000   1.00000 
 70  7 64  1 70 69  7 63  1 69  0  0   257877.40996     0.05000   1.00000 
 59 17 42  1 59 59 16 43  1 59  0  0   257921.85023     0.05000  1.15E-03 
 59 17 43  1 59 59 16 44  1 59  0  0   257921.85023     0.05000  1.15E-03 
 68 11 58  1 68 67 11 57  1 67  0  0   257950.66231     0.05000   1.00000 
 70  6 64  1 70 69  6 63  1 69  0  0   258009.58900     0.05000   1.00000 
 58 17 41  1 58 58 16 42  1 58  0  0   258058.38910     0.05000  1.16E-03 
 58 17 42  1 58 58 16 43  1 58  0  0   258058.38910     0.05000  1.16E-03 
 69  8 62  1 69 68  8 61  1 68  0  0   258062.12532     0.05000   1.00000 
 69 25 44  1 69 68 25 43  1 68  0  0   258145.80170     0.05000  2.04E-03 
 69 25 45  1 69 68 25 44  1 68  0  0   258145.80170     0.05000  2.04E-03 
 69 26 43  1 69 68 26 42  1 68  0  0   258151.42682     0.05000  1.89E-03 
 69 26 44  1 69 68 26 43  1 68  0  0   258151.42682     0.05000  1.89E-03 
 69 24 45  1 69 68 24 44  1 68  0  0   258152.98145     0.05000  2.20E-03 
 69 24 46  1 69 68 24 45  1 68  0  0   258152.98145     0.05000  2.20E-03 
 69 27 42  1 69 68 27 41  1 68  0  0   258168.29371     0.05000  1.74E-03 
 69 27 43  1 69 68 27 42  1 68  0  0   258168.29371     0.05000  1.74E-03 
 69 23 46  1 69 68 23 45  1 68  0  0   258174.75170     0.05000  2.36E-03 
 69 23 47  1 69 68 23 46  1 68  0  0   258174.75170     0.05000  2.36E-03 
 57 17 40  1 57 57 16 41  1 57  0  0   258186.36619     0.05000  1.18E-03 
 57 17 41  1 57 57 16 42  1 57  0  0   258186.36619     0.05000  1.18E-03 
 69 28 41  1 69 68 28 40  1 68  0  0   258195.26371     0.05000  1.60E-03 
 69 28 42  1 69 68 28 41  1 68  0  0   258195.26371     0.05000  1.60E-03 
 69 22 47  1 69 68 22 46  1 68  0  0   258213.46428     0.05000  2.53E-03 
 69 22 48  1 69 68 22 47  1 68  0  0   258213.46428     0.05000  2.53E-03 
 69 29 40  1 69 68 29 39  1 68  0  0   258231.21129     0.05000  1.47E-03 
 69 29 41  1 69 68 29 40  1 68  0  0   258231.21129     0.05000  1.47E-03 
 69 21 48  1 69 68 21 47  1 68  0  0   258272.00700     0.05000  2.70E-03 
 69 21 49  1 69 68 21 48  1 68  0  0   258272.00700     0.05000  2.70E-03 
 69 30 39  1 69 68 30 38  1 68  0  0   258275.46273     0.05000  1.34E-03 
 69 30 40  1 69 68 30 39  1 68  0  0   258275.46273     0.05000  1.34E-03 
 68 10 59  1 68 67 10 58  1 67  0  0   258292.22897     0.05000   1.00000 
 56 17 39  1 56 56 16 40  1 56  0  0   258306.15759     0.05000  1.20E-03 
 56 17 40  1 56 56 16 41  1 56  0  0   258306.15759     0.05000  1.20E-03 
 69 31 38  1 69 68 31 37  1 68  0  0   258326.96981     0.05000  1.22E-03 
 69 31 39  1 69 68 31 38  1 68  0  0   258326.96981     0.05000  1.22E-03 
 69 20 49  1 69 68 20 48  1 68  0  0   258354.03636     0.05000  2.87E-03 
 69 20 50  1 69 68 20 49  1 68  0  0   258354.03636     0.05000  2.87E-03 
 69 32 37  1 69 68 32 36  1 68  0  0   258385.41028     0.05000  1.11E-03 
 69 32 38  1 69 68 32 37  1 68  0  0   258385.41028     0.05000  1.11E-03 
 55 17 38  1 55 55 16 39  1 55  0  0   258418.03834     0.05000  1.21E-03 
 55 17 39  1 55 55 16 40  1 55  0  0   258418.03834     0.05000  1.21E-03 
 70  7 64  1 70 69  6 63  1 69  0  0   258436.51555     0.05000   1.00000 
 69 19 50  1 69 68 19 49  1 68  0  0   258464.45695     0.05000  3.05E-03 
 69 19 51  1 69 68 19 50  1 68  0  0   258464.45695     0.05000  3.05E-03 
 60  8 53  1 60 59  7 52  1 59  0  0   258498.43047     0.05000   1.00000  
 54 17 37  1 54 54 16 38  1 54  0  0   258522.41011     0.05000  1.22E-03 
 54 17 38  1 54 54 16 39  1 54  0  0   258522.41011     0.05000  1.22E-03 
 69 18 51  1 69 68 18 50  1 68  0  0   258609.65356     0.05000  3.23E-03 
 69 18 52  1 69 68 18 51  1 68  0  0   258609.65356     0.05000  3.23E-03 
 53 17 36  1 53 53 16 37  1 53  0  0   258619.51224     0.05000  1.23E-03 
 53 17 37  1 53 53 16 38  1 53  0  0   258619.51224     0.05000  1.23E-03 
 69 36 33  1 69 68 36 32  1 68  0  0   258677.80942     0.05000  3.66E-04 
 69 36 34  1 69 68 36 33  1 68  0  0   258677.80942     0.05000  3.66E-04 
 52 17 35  1 52 52 16 36  1 52  0  0   258709.69199     0.05000  1.24E-03 
 52 17 36  1 52 52 16 37  1 52  0  0   258709.69199     0.05000  1.24E-03 
 69 37 32  1 69 68 37 31  1 68  0  0   258763.72106     0.05000  3.27E-04 
 69 37 33  1 69 68 37 32  1 68  0  0   258763.72106     0.05000  3.27E-04 
 67  8 59  1 67 66  8 58  1 66  0  0   258783.44136     0.05000   1.00000 
 25 11 14  1 25 24 10 15  1 24  0  0   258785.42021     0.05000  6.96E-04 
 25 11 15  1 25 24 10 14  1 24  0  0   258785.42021     0.05000  6.96E-04 
 51 17 34  1 51 51 16 35  1 51  0  0   258793.31067     0.05000  1.25E-03 
 51 17 35  1 51 51 16 36  1 51  0  0   258793.31067     0.05000  1.25E-03 
 69 17 52  1 69 68 17 51  1 68  0  0   258798.23590     0.05000  3.40E-03 
 69 17 52  1 69 68 17 52  1 68  0  0   258798.23590     0.05000  3.40E-03 
 68 11 57  1 68 67 11 56  1 67  0  0   258802.99854     0.05000   1.00000 
 39  8 32  1 39 38  7 31  1 38  0  0   258832.59478     0.05000   1.00000 
 69 38 31  1 69 68 38 30  1 68  0  0   258854.22343     0.05000  2.91E-04 
 69 38 32  1 69 68 38 31  1 68  0  0   258854.22343     0.05000  2.91E-04 
 50 17 33  1 50 50 16 34  1 50  0  0   258870.62112     0.05000  1.26E-03 
 50 17 34  1 50 50 16 35  1 50  0  0   258870.62112     0.05000  1.26E-03 
 49 17 32  1 49 49 16 33  1 49  0  0   258941.86235     0.05000  1.26E-03 
 49 17 33  1 49 49 16 34  1 49  0  0   258941.86235     0.05000  1.26E-03 
 69 39 30  1 69 68 39 29  1 68  0  0   258948.95773     0.05000  2.58E-04 
 69 39 31  1 69 68 39 30  1 68  0  0   258948.95773     0.05000  2.58E-04 
 48 17 31  1 48 48 16 32  1 48  0  0   259007.41604     0.05000  1.27E-03 
 48 17 32  1 48 48 16 33  1 48  0  0   259007.41604     0.05000  1.27E-03 
 69 16 53  1 69 68 16 52  1 68  0  0   259042.49691     0.05000  1.79E-03 
 69 16 54  1 69 68 16 53  1 68  0  0   259042.49691     0.05000  1.79E-03 
 47 17 30  1 47 47 16 31  1 47  0  0   259067.47945     0.05000  1.27E-03 
 47 17 31  1 47 47 16 32  1 47  0  0   259067.47945     0.05000  1.27E-03 
 46 17 29  1 46 46 16 30  1 46  0  0   259122.32473     0.05000  1.27E-03 
 46 17 30  1 46 46 16 31  1 46  0  0   259122.32473     0.05000  1.27E-03 
 45 17 28  1 45 45 16 29  1 45  0  0   259172.22075     0.05000  1.27E-03 
 45 17 29  1 45 45 16 30  1 45  0  0   259172.22075     0.05000  1.27E-03 
 44 17 27  1 44 44 16 28  1 44  0  0   259217.43224     0.05000  1.26E-03 
 44 17 28  1 44 44 16 29  1 44  0  0   259217.43224     0.05000  1.26E-03 
 69  7 62  1 69 68  7 61  1 68  0  0   259238.54507     0.05000   1.00000 
 43 17 26  1 43 43 16 27  1 43  0  0   259258.18410     0.05000  1.26E-03 
 43 17 27  1 43 43 16 28  1 43  0  0   259258.18410     0.05000  1.26E-03 
 42 17 25  1 42 42 16 26  1 42  0  0   259294.66536     0.05000  1.25E-03 
 42 17 26  1 42 42 16 27  1 42  0  0   259294.66536     0.05000  1.25E-03 
 41 17 24  1 41 41 16 25  1 41  0  0   259327.21542     0.05000  1.24E-03 
 41 17 25  1 41 41 16 26  1 41  0  0   259327.21542     0.05000  1.24E-03 
 40 17 23  1 40 40 16 24  1 40  0  0   259356.03425     0.05000  1.23E-03 
 40 17 24  1 40 40 16 25  1 40  0  0   259356.03425     0.05000  1.23E-03 
 69 15 54  1 69 68 15 53  1 68  0  0   259360.30262     0.05000  1.88E-03 
 69 15 55  1 69 68 15 54  1 68  0  0   259360.30262     0.05000  1.88E-03 
 39 17 22  1 39 39 16 23  1 39  0  0   259381.21241     0.05000  1.21E-03 
 39 17 23  1 39 39 16 24  1 39  0  0   259381.21241     0.05000  1.21E-03 
 38 17 21  1 38 38 16 22  1 38  0  0   259403.11507     0.05000  1.20E-03 
 38 17 22  1 38 38 16 23  1 38  0  0   259403.11507     0.05000  1.20E-03 
 17 17  0  1 1717 16  1  1 17  0  0   259409.99290     0.05000  5.15E-05 
 17 17  1  1 1717 16  2  1 17  0  0   259409.99290     0.05000  5.15E-05 
 37 17 20  1 37 37 16 21  1 37  0  0   259421.88554     0.05000  1.18E-03 
 37 17 21  1 37 37 16 22  1 37  0  0   259421.88554     0.05000  1.18E-03 
 19 17  2  1 19 19 16  3  1 19  0  0   259427.42484     0.05000  2.88E-04 
 19 17  3  1 19 19 16  4  1 19  0  0   259427.42484     0.05000  2.88E-04 
 36 17 19  1 36 36 16 20  1 36  0  0   259437.68499     0.05000  1.15E-03 
 36 17 20  1 36 36 16 21  1 36  0  0   259437.68499     0.05000  1.15E-03 
 35 17 18  1 35 35 16 19  1 35  0  0   259450.88952     0.05000  1.13E-03 
 35 17 19  1 35 35 16 20  1 35  0  0   259450.88952     0.05000  1.13E-03 
 23 17  6  1 23 23 16  7  1 23  0  0   259458.81007     0.05000  5.91E-04 
 23 17  7  1 23 23 16  8  1 23  0  0   259458.81007     0.05000  5.91E-04 
 34 17 17  1 34 34 16 18  1 34  0  0   259461.41013     0.05000  1.10E-03 
 34 17 18  1 34 34 16 19  1 34  0  0   259461.41013     0.05000  1.10E-03 
 24 17  7  1 24 24 16  8  1 24  0  0   259465.12884     0.05000  6.55E-04 
 24 17  8  1 24 24 16  9  1 24  0  0   259465.12884     0.05000  6.55E-04 
 33 17 16  1 33 33 16 17  1 33  0  0   259469.59669     0.05000  1.07E-03 
 33 17 17  1 33 33 16 18  1 33  0  0   259469.59669     0.05000  1.07E-03 
 26 17  9  1 26 26 16 10  1 26  0  0   259475.57855     0.05000  7.71E-04 
 26 17 10  1 26 26 16 11  1 26  0  0   259475.57855     0.05000  7.71E-04 
 32 17 15  1 32 32 16 16  1 32  0  0   259475.57855     0.05000  1.04E-03 
 32 17 16  1 32 32 16 17  1 32  0  0   259475.57855     0.05000  1.04E-03 
 31 17 14  1 31 31 16 15  1 31  0  0   259479.56806     0.05000  1.00E-03 
 31 17 15  1 31 31 16 16  1 31  0  0   259479.56806     0.05000  1.00E-03 
 30 17 13  1 30 30 16 14  1 30  0  0   259481.81382     0.05000  9.61E-04 
 30 17 14  1 30 30 16 15  1 30  0  0   259481.81382     0.05000  9.61E-04 
 21 12  9  1 21 20 11 10  1 20  0  0   259619.66588     0.05000  7.34E-04 
 21 12 10  1 21 20 11  9  1 20  0  0   259619.66588     0.05000  7.34E-04 
 34  9 26  1 34 33  8 25  1 33  0  0   259771.55670     0.05000   1.00000 
 69 14 56  1 69 68 14 55  1 68  0  0   259778.28444     0.05000   1.00000 
 69 14 55  1 69 68 14 54  1 68  0  0   259779.90693     0.05000   1.00000 
 82  2 80  1 82 82  1 81  1 82  0  0   259894.64123     0.05000  1.11E-04 
 82  3 80  1 82 82  2 81  1 82  0  0   259894.64123     0.05000  1.11E-04 
 69 49 20  1 69 68 49 19  1 68  0  0   260093.57378     0.05000  6.30E-05 
 69 49 21  1 69 68 49 20  1 68  0  0   260093.57378     0.05000  6.30E-05 
 69 50 19  1 69 68 50 18  1 68  0  0   260224.77139     0.05000  5.35E-05 
 69 50 20  1 69 68 50 19  1 68  0  0   260224.77139     0.05000  5.35E-05 
 67  8 60  1 67 66  7 59  1 66  0  0   260226.74197     0.05000   1.00000 
 88  4 84  1 88 88  4 85  1 88  0  0   260269.21126     0.05000  1.16E-05 
 88  4 84  1 88 88  3 85  1 88  0  0   260269.21126     0.05000  1.54E-04 
 88  5 84  1 88 88  3 85  1 88  0  0   260269.21126     0.05000  1.16E-05 
 88  5 84  1 88 88  4 85  1 88  0  0   260269.21126     0.05000  1.54E-04 
 69 13 57  1 69 68 13 56  1 68  0  0   260335.75120     0.05000   1.00000 
 69 13 56  1 69 68 13 55  1 68  0  0   260354.04235     0.05000   1.00000 
 17 13  4  1 1716 12  5  1 16  0  0   260365.91140     0.05000  7.73E-04 
 17 13  5  1 1716 12  4  1 16  0  0   260365.91140     0.05000  7.73E-04 
 77  0 77  1 77 76  1 76  1 76  0  0   260700.62966     0.05000  1.17E-03 
 77  0 77  1 77 76  0 76  1 76  0  0   260700.62966     0.05000  4.88E-03 
 77  1 77  1 77 76  1 76  1 76  0  0   260700.62966     0.05000  4.88E-03 
 77  1 77  1 77 76  0 76  1 76  0  0   260700.62966     0.05000  1.17E-03 
 76  1 75  1 76 75  2 74  1 75  0  0   260707.23618     0.05000  1.08E-03 
 76  1 75  1 76 75  1 74  1 75  0  0   260707.23618     0.05000  4.81E-03 
 76  2 75  1 76 75  2 74  1 75  0  0   260707.23618     0.05000  4.81E-03 
 76  2 75  1 76 75  1 74  1 75  0  0   260707.23618     0.05000  1.08E-03 
 67  9 58  1 67 66  9 57  1 66  0  0   260707.23618     0.05000  2.44E-03 
 75  2 73  1 75 74  3 72  1 74  0  0   260719.99510     0.05000  9.92E-04 
 75  2 73  1 75 74  2 72  1 74  0  0   260719.99510     0.05000  4.76E-03 
 75  3 73  1 75 74  3 72  1 74  0  0   260719.99510     0.05000  4.76E-03 
 75  3 73  1 75 74  2 72  1 74  0  0   260719.99510     0.05000  9.92E-04 
 74  3 71  1 74 73  4 70  1 73  0  0   260750.61608     0.05000  9.00E-04 
 74  3 71  1 74 73  3 70  1 73  0  0   260750.61608     0.05000  2.36E-03 
 74  4 71  1 74 73  4 70  1 73  0  0   260750.61608     0.05000  2.36E-03 
 74  4 71  1 74 73  3 70  1 73  0  0   260750.61608     0.05000  2.36E-03 
 39  8 31  1 39 38  7 32  1 38  0  0   260766.21384     0.05000   1.00000 
 73  4 69  1 73 72  4 68  1 72  0  0   260819.21175     0.05000  2.34E-03 
 73  5 69  1 73 72  5 68  1 72  0  0   260819.21175     0.05000  2.34E-03 
 69  9 61  1 69 68  9 60  1 68  0  0   260839.58840     0.05000   1.00000 
 71  6 65  1 71 70  7 64  1 70  0  0   260882.22728     0.05000   1.00000  
 72  6 67  1 72 71  6 66  1 71  0  0   260958.89112     0.05000   1.00000 
 72  5 67  1 72 71  5 66  1 71  0  0   260965.85144     0.05000   1.00000 
 72  6 67  1 72 71  5 66  1 71  0  0   260985.73340     0.05000   1.00000 
 69 12 58  1 69 68 12 57  1 68  0  0   261063.60523     0.05000   1.00000 
 58  8 51  1 58 57  7 50  1 57  0  0   261074.28634     0.05000   1.00000 
 97 18 80  1 97 97 17 81  1 97  0  0   261100.87580     0.05000   1.00000 
 71  7 65  1 71 70  7 64  1 70  0  0   261207.28707     0.05000   1.00000 
 69 12 57  1 69 68 12 56  1 68  0  0   261227.40227     0.05000   1.00000 
 71  6 65  1 71 70  6 64  1 70  0  0   261309.07906     0.05000   1.00000 
 30 10 20  1 30 29  9 21  1 29  0  0   261418.71207     0.05000  6.67E-04 
 30 10 21  1 30 29  9 20  1 29  0  0   261418.71207     0.05000  6.67E-04 
 70  8 63  1 70 69  8 62  1 69  0  0   261434.13179     0.05000   1.00000 
 40  8 33  1 40 39  7 32  1 39  0  0   261611.98417     0.05000   1.00000 
 71  7 65  1 71 70  6 64  1 70  0  0   261634.13346     0.05000   1.00000 
 96 18 78  1 96 96 17 79  1 96  0  0   261763.01078     0.05000   1.00000 
 69 11 59  1 69 68 11 58  1 68  0  0   261839.66693     0.05000   1.00000 
 70 25 45  1 70 69 25 44  1 69  0  0   261883.44313     0.05000  2.05E-03 
 70 25 46  1 70 69 25 45  1 69  0  0   261883.44313     0.05000  2.05E-03 
 70 26 44  1 70 69 26 43  1 69  0  0   261886.92596     0.05000  1.90E-03 
 70 26 45  1 70 69 26 44  1 69  0  0   261886.92596     0.05000  1.90E-03 
 68  8 61  1 68 67  7 60  1 67  0  0   261899.22259     0.05000   1.00000 
 70 27 43  1 70 69 27 42  1 69  0  0   261902.15193     0.05000  1.75E-03 
 70 27 44  1 70 69 27 43  1 69  0  0   261902.15193     0.05000  1.75E-03 
 71  7 64  1 71 70  8 63  1 70  0  0   261911.32144     0.05000   1.00000 
 70 23 47  1 70 69 23 46  1 69  0  0   261918.06553     0.05000  2.37E-03 
 70 23 48  1 70 69 23 47  1 69  0  0   261918.06553     0.05000  2.37E-03 
 70 22 48  1 70 69 22 47  1 69  0  0   261960.57912     0.05000  2.54E-03 
 70 22 49  1 70 69 22 48  1 69  0  0   261960.57912     0.05000  2.54E-03 
 70 29 41  1 70 69 29 40  1 69  0  0   261962.81106     0.05000  1.48E-03 
 70 29 42  1 70 69 29 41  1 69  0  0   261962.81106     0.05000  1.48E-03 
 68  8 60  1 68 67  8 59  1 67  0  0   261990.31925     0.05000   1.00000 
 68 10 58  1 68 67 10 57  1 67  0  0   261992.74641     0.05000   1.00000 
 70 30 40  1 70 69 30 39  1 69  0  0   262006.18056     0.05000  1.35E-03 
 70 30 41  1 70 69 30 40  1 69  0  0   262006.18056     0.05000  1.35E-03 
 70 21 49  1 70 69 21 48  1 69  0  0   262023.65953     0.05000  2.71E-03 
 70 21 50  1 70 69 21 49  1 69  0  0   262023.65953     0.05000  2.71E-03 
 95  6 89  1 95 95  5 90  1 95  0  0   262048.48592     0.05000  1.49E-04 
 95  7 89  1 95 95  6 90  1 95  0  0   262048.48592     0.05000  1.49E-04 
 70 31 39  1 70 69 31 38  1 69  0  0   262057.30527     0.05000  1.23E-03 
 70 31 40  1 70 69 31 39  1 69  0  0   262057.30527     0.05000  1.23E-03 
 69 10 60  1 69 68 10 59  1 68  0  0   262062.98816     0.05000   1.00000 
 70 32 38  1 70 69 32 37  1 69  0  0   262115.44967     0.05000  1.12E-03 
 70 32 39  1 70 69 32 38  1 69  0  0   262115.44967     0.05000  1.12E-03 
 70 33 37  1 70 69 33 36  1 69  0  0   262180.10388     0.05000  1.02E-03 
 70 33 38  1 70 69 33 37  1 69  0  0   262180.10388     0.05000  1.02E-03 
 70 19 51  1 70 69 19 50  1 69  0  0   262228.64492     0.05000  3.06E-03 
 70 19 52  1 70 69 19 51  1 69  0  0   262228.64492     0.05000  3.06E-03 
 70 35 35  1 70 69 35 34  1 69  0  0   262327.08008     0.05000  8.26E-04 
 70 35 36  1 70 69 35 35  1 69  0  0   262327.08008     0.05000  8.26E-04 
 70 18 52  1 70 69 18 51  1 69  0  0   262382.22674     0.05000  3.24E-03 
 70 18 53  1 70 69 18 52  1 69  0  0   262382.22674     0.05000  3.24E-03 
 70  7 63  1 70 69  7 62  1 69  0  0   262391.31513     0.05000   1.00000 
 70 36 34  1 70 69 36 33  1 69  0  0   262408.58905     0.05000  7.40E-04 
 70 36 35  1 70 69 36 34  1 69  0  0   262408.58905     0.05000  7.40E-04 
 95 18 77  1 95 95 17 78  1 95  0  0   262442.75157     0.05000   1.00000 
 70 37 33  1 70 69 37 32  1 69  0  0   262495.07191     0.05000  3.31E-04 
 70 37 34  1 70 69 37 33  1 69  0  0   262495.07191     0.05000  3.31E-04 
 26 11 15  1 26 25 10 16  1 25  0  0   262499.33078     0.05000  7.14E-04 
 26 11 16  1 26 25 10 15  1 25  0  0   262499.33078     0.05000  7.14E-04 
 70 17 53  1 70 69 17 52  1 69  0  0   262581.33843     0.05000  3.41E-03 
 70 17 54  1 70 69 17 53  1 69  0  0   262581.33843     0.05000  3.41E-03 
 57  8 50  1 57 56  7 49  1 56  0  0   262668.53191     0.05000   1.00000 
 70 39 31  1 70 69 39 30  1 69  0  0   262681.64767     0.05000  2.62E-04 
 70 39 32  1 70 69 39 31  1 69  0  0   262681.64767     0.05000  2.62E-04 
 70 16 54  1 70 69 16 53  1 69  0  0   262838.93550     0.05000  1.80E-03 
 70 16 55  1 70 69 16 54  1 69  0  0   262838.93550     0.05000  1.80E-03 
 70 41 29  1 70 69 41 28  1 69  0  0   262885.12797     0.05000  2.04E-04 
 70 41 30  1 70 69 41 29  1 69  0  0   262885.12797     0.05000  2.04E-04 
 69 11 58  1 69 68 11 57  1 68  0  0   262922.57231     0.05000   1.00000 
 70 15 55  1 70 69 15 54  1 69  0  0   263173.98913     0.05000  1.88E-03 
 70 15 56  1 70 69 15 55  1 69  0  0   263173.98913     0.05000  1.88E-03 
 42  7 35  1 42 41  6 36  1 41  0  0   263192.26497     0.05000   1.00000 
 35  9 27  1 35 34  8 26  1 34  0  0   263309.99142     0.05000   1.00000 
 70 45 25  1 70 69 45 24  1 69  0  0   263336.18769     0.05000  1.19E-04 
 70 45 26  1 70 69 45 25  1 69  0  0   263336.18769     0.05000  1.19E-04 
 35  9 26  1 35 34  8 27  1 34  0  0   263340.40885     0.05000   1.00000 
 22 12 10  1 22 21 11 11  1 21  0  0   263352.36999     0.05000  7.53E-04 
 22 12 11  1 22 21 11 10  1 21  0  0   263352.36999     0.05000  7.53E-04 
 70 47 23  1 70 69 47 22  1 69  0  0   263581.65671     0.05000  8.85E-05 
 70 47 24  1 70 69 47 23  1 69  0  0   263581.65671     0.05000  8.85E-05 
 70 14 57  1 70 69 14 56  1 69  0  0   263615.00237     0.05000   1.00000 
 70 14 56  1 70 69 14 55  1 69  0  0   263617.33689     0.05000   1.00000 
 89  4 85  1 89 89  3 86  1 89  0  0   263636.40500     0.05000  1.50E-04 
 89  5 85  1 89 89  4 86  1 89  0  0   263636.40500     0.05000  1.50E-04 
 86  3 83  1 86 86  2 84  1 86  0  0   263667.21135     0.05000  2.72E-04 
 86  4 83  1 86 86  3 84  1 86  0  0   263667.21135     0.05000  2.72E-04 
 93 18 76  1 93 93 17 77  1 93  0  0   263726.41698     0.05000   1.00000 
 99  7 92  1 99 99  7 93  1 99  0  0   263826.39420     0.05000  9.04E-06 
 99  7 92  1 99 99  6 93  1 99  0  0   263826.39420     0.05000  1.35E-04 
 99  8 92  1 99 99  6 93  1 99  0  0   263827.67585     0.05000  9.04E-06 
 99  8 92  1 99 99  7 93  1 99  0  0   263827.67585     0.05000  1.35E-04 
 69  8 62  1 69 68  7 61  1 68  0  0   263851.77708     0.05000   1.00000 
 78  0 78  1 78 77  1 77  1 77  0  0   264047.11247     0.05000  1.17E-03 
 78  0 78  1 78 77  0 77  1 77  0  0   264047.11247     0.05000  4.86E-03 
 78  1 78  1 78 77  1 77  1 77  0  0   264047.11247     0.05000  4.86E-03 
 78  1 78  1 78 77  0 77  1 77  0  0   264047.11247     0.05000  1.17E-03 
 77  1 76  1 77 76  2 75  1 76  0  0   264053.66118     0.05000  1.08E-03 
 77  1 76  1 77 76  1 75  1 76  0  0   264053.66118     0.05000  4.79E-03 
 77  2 76  1 77 76  2 75  1 76  0  0   264053.66118     0.05000  4.79E-03 
 77  2 76  1 77 76  1 75  1 76  0  0   264053.66118     0.05000  1.08E-03 
 76  2 74  1 76 75  3 73  1 75  0  0   264065.85492     0.05000  9.91E-04 
 76  2 74  1 76 75  2 73  1 75  0  0   264065.85492     0.05000  4.74E-03 
 76  3 74  1 76 75  3 73  1 75  0  0   264065.85492     0.05000  4.74E-03 
 76  3 74  1 76 75  2 73  1 75  0  0   264065.85492     0.05000  9.91E-04 
 75  3 72  1 75 74  4 71  1 74  0  0   264095.05797     0.05000  9.01E-04 
 75  3 72  1 75 74  3 71  1 74  0  0   264095.05797     0.05000  2.35E-03 
 75  4 72  1 75 74  4 71  1 74  0  0   264095.05797     0.05000  2.35E-03 
 75  4 72  1 75 74  3 71  1 74  0  0   264095.05797     0.05000  9.01E-04 
 18 13  5  1 1817 12  6  1 17  0  0   264105.49539     0.05000  7.93E-04 
 18 13  6  1 1817 12  5  1 17  0  0   264105.49539     0.05000  7.93E-04 
 74  4 70  1 74 73  4 69  1 73  0  0   264160.54920     0.05000  2.33E-03 
 74  5 70  1 74 73  5 69  1 73  0  0   264160.54920     0.05000  2.33E-03 
 41  8 34  1 41 40  7 33  1 40  0  0   264197.58401     0.05000   1.00000 
 70 13 58  1 70 69 13 57  1 69  0  0   264202.59939     0.05000   1.00000 
 70 13 57  1 70 69 13 56  1 69  0  0   264228.03768     0.05000   1.00000 
 73  5 68  1 73 72  6 67  1 72  0  0   264279.31406     0.05000   1.00000 
 72  6 66  1 72 71  7 65  1 71  0  0   264288.82428     0.05000   1.00000 
 73  6 68  1 73 72  6 67  1 72  0  0   264293.94467     0.05000   1.00000 
 57  9 48  1 57 57  6 51  1 57  0  0   264295.60654     0.05000   1.00000 
 73  5 68  1 73 72  5 67  1 72  0  0   264299.11971     0.05000   1.00000 
 40  8 32  1 40 39  7 33  1 39  0  0   264305.54447     0.05000   1.00000 
 73  6 68  1 73 72  5 67  1 72  0  0   264313.75837     0.05000   1.00000 
 70  9 62  1 70 69  9 61  1 69  0  0   264363.79519     0.05000   1.00000 
116 19 98  1116116 18 99  1116  0  0   264378.03834     0.05000   1.00000 
 72  7 66  1 72 71  7 65  1 71  0  0   264535.71741     0.05000   1.00000 
 72  6 66  1 72 71  6 65  1 71  0  0   264613.85536     0.05000   1.00000 
 68  9 59  1 68 67  9 58  1 67  0  0   264675.01569     0.05000   1.00000 
 71  8 64  1 71 70  8 63  1 70  0  0   264794.43216     0.05000   1.00000 
 14 14  0  1 1413 13  1  1 13  0  0   264810.63117     0.05000  8.47E-04 
 14 14  1  1 1413 13  0  1 13  0  0   264810.63117     0.05000  8.47E-04 
 72  7 66  1 72 71  6 65  1 71  0  0   264860.61795     0.05000   1.00000 
 91 18 73  1 91 91 17 74  1 91  0  0   264872.24790     0.05000   1.00000 
 70 12 59  1 70 69 12 58  1 69  0  0   264960.44697     0.05000   1.00000 
 31 10 21  1 31 30  9 22  1 30  0  0   265078.88577     0.05000  6.81E-04 
 31 10 22  1 31 30  9 21  1 30  0  0   265078.88577     0.05000  6.81E-04 
 69  8 61  1 69 68  8 60  1 68  0  0   265128.37247     0.05000   1.00000 
 70 12 58  1 70 69 12 57  1 69  0  0   265178.38640     0.05000   1.00000 
111 11101  1111111 10102  1111  0  0   265390.97404     0.05000   1.00000 
 90 18 72  1 90 90 17 73  1 90  0  0   265414.48221     0.05000   1.00000 
 90 18 73  1 90 90 17 74  1 90  0  0   265419.49413     0.05000   1.00000 
 96  6 90  1 96 96  5 91  1 96  0  0   265458.79964     0.05000  1.45E-04 
 96  7 90  1 96 96  6 91  1 96  0  0   265458.79964     0.05000  1.45E-04 
107  9 98  1107107  8 99  1107  0  0   265542.59265     0.05000   1.00000 
 71  7 64  1 71 70  7 63  1 70  0  0   265567.23842     0.05000   1.00000 
 71 25 46  1 71 70 25 45  1 70  0  0   265620.75222     0.05000  2.06E-03 
 71 25 47  1 71 70 25 46  1 70  0  0   265620.75222     0.05000  2.06E-03 
 71 26 45  1 71 70 26 44  1 70  0  0   265622.15546     0.05000  1.91E-03 
 71 26 46  1 71 70 26 45  1 70  0  0   265622.15546     0.05000  1.91E-03 
 71 24 47  1 71 70 24 46  1 70  0  0   265633.18095     0.05000  2.22E-03 
 71 24 48  1 71 70 24 47  1 70  0  0   265633.18095     0.05000  2.22E-03 
 71 27 44  1 71 70 27 43  1 70  0  0   265635.67444     0.05000  1.76E-03 
 71 27 45  1 71 70 27 44  1 70  0  0   265635.67444     0.05000  1.76E-03 
 71 28 43  1 71 70 28 42  1 70  0  0   265659.87357     0.05000  1.62E-03 
 71 28 44  1 71 70 28 43  1 70  0  0   265659.87357     0.05000  1.62E-03 
 71 23 48  1 71 70 23 47  1 70  0  0   265661.36931     0.05000  2.38E-03 
 71 23 49  1 71 70 23 48  1 70  0  0   265661.36931     0.05000  2.38E-03 
 71 29 42  1 71 70 29 41  1 70  0  0   265693.84881     0.05000  1.49E-03 
 71 29 43  1 71 70 29 42  1 70  0  0   265693.84881     0.05000  1.49E-03 
 71 22 49  1 71 70 22 48  1 70  0  0   265707.83648     0.05000  2.55E-03 
 71 22 50  1 71 70 22 49  1 70  0  0   265707.83648     0.05000  2.55E-03 
 70 11 60  1 70 69 11 59  1 69  0  0   265721.29633     0.05000   1.00000 
 71 30 41  1 71 70 30 40  1 70  0  0   265736.52537     0.05000  6.80E-04 
 71 30 42  1 71 70 30 41  1 70  0  0   265736.52537     0.05000  6.80E-04 
 81  1 80  1 81 81  0 81  1 81  0  0   265751.61915     0.05000  6.40E-05 
 81  2 80  1 81 81  1 81  1 81  0  0   265751.61915     0.05000  6.40E-05 
 71 21 50  1 71 70 21 49  1 70  0  0   265775.74712     0.05000  2.72E-03 
 71 21 51  1 71 70 21 50  1 70  0  0   265775.74712     0.05000  2.72E-03 
 71 31 40  1 71 70 31 39  1 70  0  0   265786.96172     0.05000  1.24E-03 
 71 31 41  1 71 70 31 40  1 70  0  0   265786.96172     0.05000  1.24E-03 
 70 10 61  1 70 69 10 60  1 69  0  0   265808.25483     0.05000   1.00000 
 71 32 39  1 71 70 32 38  1 70  0  0   265844.85012     0.05000  1.13E-03 
 71 32 40  1 71 70 32 39  1 70  0  0   265844.85012     0.05000  1.13E-03 
 71 20 51  1 71 70 20 50  1 70  0  0   265869.25985     0.05000  2.89E-03 
 71 20 52  1 71 70 20 51  1 70  0  0   265869.25985     0.05000  2.89E-03 
 72  7 65  1 72 71  8 64  1 71  0  0   265881.37704     0.05000   1.00000 
 71 33 38  1 71 70 33 37  1 70  0  0   265909.35840     0.05000  1.02E-03 
 71 33 39  1 71 70 33 38  1 70  0  0   265909.35840     0.05000  1.02E-03 
 71 34 37  1 71 70 34 36  1 70  0  0   265980.15472     0.05000  9.25E-04 
 71 34 38  1 71 70 34 37  1 70  0  0   265980.15472     0.05000  9.25E-04 
 71 19 52  1 71 70 19 51  1 70  0  0   265993.60083     0.05000  3.06E-03 
 71 19 53  1 71 70 19 52  1 70  0  0   265993.60083     0.05000  3.06E-03 
 70  8 63  1 70 69  7 62  1 69  0  0   266047.33637     0.05000   1.00000 
 71 35 36  1 71 70 35 35  1 70  0  0   266056.68278     0.05000  8.33E-04 
 71 35 37  1 71 70 35 36  1 70  0  0   266056.68278     0.05000  8.33E-04 
 55  8 48  1 55 54  7 47  1 54  0  0   266124.30776     0.05000   1.00000 
 71 36 35  1 71 70 36 34  1 70  0  0   266138.57078     0.05000  7.47E-04 
 71 36 36  1 71 70 36 35  1 70  0  0   266138.57078     0.05000  7.47E-04 
 71 18 53  1 71 70 18 52  1 70  0  0   266155.90616     0.05000  3.24E-03 
 71 18 54  1 71 70 18 53  1 70  0  0   266155.90616     0.05000  3.24E-03 
 27 11 16  1 27 26 10 17  1 26  0  0   266209.00333     0.05000  7.32E-04 
 27 11 17  1 27 26 10 16  1 26  0  0   266209.00333     0.05000  7.32E-04 
 69 10 59  1 69 68 10 58  1 68  0  0   266352.80670     0.05000   1.00000 
 71 17 54  1 71 70 17 53  1 70  0  0   266365.98620     0.05000  1.71E-03 
 71 17 55  1 71 70 17 54  1 70  0  0   266365.98620     0.05000  1.71E-03 
 71 39 32  1 71 70 39 31  1 70  0  0   266413.62429     0.05000  2.65E-04 
 71 39 33  1 71 70 39 32  1 70  0  0   266413.62429     0.05000  2.65E-04 
 93  5 88  1 93 93  4 89  1 93  0  0   266496.44066     0.05000  1.49E-04 
 93  6 88  1 93 93  5 89  1 93  0  0   266496.44066     0.05000  1.49E-04 
 71 40 31  1 71 70 40 30  1 70  0  0   266514.09462     0.05000  2.34E-04 
 71 40 32  1 71 70 40 31  1 70  0  0   266514.09462     0.05000  2.34E-04 
 84  2 82  1 84 84  1 83  1 84  0  0   266594.63736     0.05000  1.07E-04 
 84  3 82  1 84 84  2 83  1 84  0  0   266594.63736     0.05000  1.07E-04 
 71 41 30  1 71 70 41 29  1 70  0  0   266618.87325     0.05000  2.07E-04 
 71 41 31  1 71 70 41 30  1 70  0  0   266618.87325     0.05000  2.07E-04 
 71 16 55  1 71 70 16 54  1 70  0  0   266637.38036     0.05000  1.80E-03 
 71 16 56  1 71 70 16 55  1 70  0  0   266637.38036     0.05000  1.80E-03 
 71 42 29  1 71 70 42 28  1 70  0  0   266727.29308     0.05000  1.82E-04 
 71 42 30  1 71 70 42 29  1 70  0  0   266727.29308     0.05000  1.82E-04 
 36  9 27  1 36 35  8 28  1 35  0  0   266870.75085     0.05000   1.00000 
 71 15 56  1 71 70 15 55  1 70  0  0   266990.45737     0.05000  1.89E-03 
 71 15 57  1 71 70 15 56  1 70  0  0   266990.45737     0.05000  1.89E-03 
 90  4 86  1 90 90  3 87  1 90  0  0   267001.57716     0.05000  1.46E-04 
 90  5 86  1 90 90  4 87  1 90  0  0   267001.57716     0.05000  1.46E-04 
 87  3 84  1 87 87  2 85  1 87  0  0   267021.51210     0.05000  2.66E-04 
 87  4 84  1 87 87  3 85  1 87  0  0   267021.51210     0.05000  2.66E-04 
113 19 94  1113113 18 95  1113  0  0   267031.06218     0.05000   1.00000 
 71 45 26  1 71 70 45 25  1 70  0  0   267074.71824     0.05000  1.21E-04 
 71 45 27  1 71 70 45 26  1 70  0  0   267074.71824     0.05000  1.21E-04 
 70 11 59  1 70 69 11 58  1 69  0  0   267083.16169     0.05000  2.25E-03 
 23 12 12  1 23 22 11 11  1 22  0  0   267083.16169     0.05000  7.73E-04 
 55  8 47  1 55 55  5 50  1 55  0  0   267100.11935     0.05000   1.00000 
 86 18 68  1 86 86 17 69  1 86  0  0   267355.77708     0.05000   1.00000 
 79  0 79  1 79 78  1 78  1 78  0  0   267392.96674     0.05000  1.16E-03 
 79  0 79  1 79 78  0 78  1 78  0  0   267392.96674     0.05000  4.83E-03 
 79  1 79  1 79 78  1 78  1 78  0  0   267392.96674     0.05000  4.83E-03 
 79  1 79  1 79 78  0 78  1 78  0  0   267392.96674     0.05000  1.16E-03 
 78  1 77  1 78 77  2 76  1 77  0  0   267399.37506     0.05000  1.08E-03 
 78  1 77  1 78 77  1 76  1 77  0  0   267399.37506     0.05000  4.77E-03 
 78  2 77  1 78 77  2 76  1 77  0  0   267399.37506     0.05000  4.77E-03 
 78  2 77  1 78 77  1 76  1 77  0  0   267399.37506     0.05000  1.08E-03 
 77  2 75  1 77 76  3 74  1 76  0  0   267411.04498     0.05000  9.88E-04 
 77  2 75  1 77 76  2 74  1 76  0  0   267411.04498     0.05000  4.71E-03 
 77  3 75  1 77 76  3 74  1 76  0  0   267411.04498     0.05000  4.71E-03 
 77  3 75  1 77 76  2 74  1 76  0  0   267411.04498     0.05000  9.88E-04 
 76  3 73  1 76 75  4 72  1 75  0  0   267438.96615     0.05000  9.00E-04 
 76  3 73  1 76 75  3 72  1 75  0  0   267438.96615     0.05000  2.34E-03 
 76  4 73  1 76 75  4 72  1 75  0  0   267438.96615     0.05000  2.34E-03 
 76  4 73  1 76 75  3 72  1 75  0  0   267438.96615     0.05000  9.00E-04 
 71 14 58  1 71 70 14 57  1 70  0  0   267455.47376     0.05000   1.00000 
 71 14 57  1 71 70 14 56  1 70  0  0   267458.76505     0.05000   1.00000 
 75  4 71  1 75 74  4 70  1 74  0  0   267501.47125     0.05000  2.32E-03 
 75  5 71  1 75 74  5 70  1 74  0  0   267501.47125     0.05000  2.32E-03 
 74  5 69  1 74 73  6 68  1 73  0  0   267618.01712     0.05000   1.00000 
 74  6 69  1 74 73  6 68  1 73  0  0   267628.88713     0.05000   1.00000 
 74  5 69  1 74 73  5 68  1 73  0  0   267632.70873     0.05000   1.00000 
 74  6 69  1 74 73  5 68  1 73  0  0   267643.48670     0.05000   1.00000 
 73  6 67  1 73 72  7 66  1 72  0  0   267676.01854     0.05000   1.00000 
 71 50 21  1 71 70 50 20  1 70  0  0   267717.77949     0.05000  5.65E-05 
 71 50 22  1 71 70 50 21  1 70  0  0   267717.77949     0.05000  5.65E-05 
 54  8 47  1 54 53  7 46  1 53  0  0   267840.36132     0.05000   1.00000 
 19 13  6  1 19 18 12  7  1 18  0  0   267844.59568     0.05000  8.13E-04 
 19 13  7  1 19 18 12  6  1 18  0  0   267844.59568     0.05000  8.13E-04 
 71  9 63  1 71 70  9 62  1 70  0  0   267860.68029     0.05000   1.00000 
 73  7 67  1 73 72  7 66  1 72  0  0   267862.95826     0.05000   1.00000 
 82 10 72  1 82 81 11 71  1 81  0  0   267899.39485     0.05000   1.00000 
 41  8 33  1 41 40  7 34  1 40  0  0   267901.50308     0.05000   1.00000 
 73  6 67  1 73 72  6 66  1 72  0  0   267922.75840     0.05000   1.00000 
 71 13 59  1 71 70 13 58  1 70  0  0   268074.18106     0.05000   1.00000 
 71 13 58  1 71 70 13 57  1 70  0  0   268109.26540     0.05000   1.00000 
116 12105  1116116 11106  1116  0  0   268118.39071     0.05000   1.00000 
 72  8 65  1 72 71  8 64  1 71  0  0   268144.90175     0.05000   1.00000 
112 19 93  1112112 18 94  1112  0  0   268170.84949     0.05000   1.00000 
 84 18 66  1 84 84 17 67  1 84  0  0   268203.33772     0.05000  3.06E-04 
 84 18 67  1 84 84 17 68  1 84  0  0   268203.33772     0.05000  3.06E-04 
 70  8 62  1 70 69  8 61  1 69  0  0   268214.47453     0.05000   1.00000 
 71  8 64  1 71 70  7 63  1 70  0  0   268450.40718     0.05000   1.00000 
 69  9 60  1 69 68  9 59  1 68  0  0   268540.46712     0.05000   1.00000 
 15 14  1  1 1514 13  2  1 14  0  0   268551.92491     0.05000  8.64E-04 
 15 14  2  1 1514 13  1  1 14  0  0   268551.92491     0.05000  8.64E-04 
 83 18 65  1 83 83 17 66  1 83  0  0   268598.92972     0.05000  3.19E-04 
 83 18 66  1 83 83 17 67  1 83  0  0   268598.92972     0.05000  3.19E-04 
 43  8 36  1 43 42  7 35  1 42  0  0   268635.48424     0.05000   1.00000 
 74  8 66  1 74 73  9 65  1 73  0  0   268638.39897     0.05000   1.00000 
 72  7 65  1 72 71  7 64  1 71  0  0   268764.56275     0.05000   1.00000 
 71 12 60  1 71 70 12 59  1 70  0  0   268859.90899     0.05000   1.00000 
 82 18 64  1 82 82 17 65  1 82  0  0   268976.70331     0.05000  3.31E-04 
 82 18 65  1 82 82 17 66  1 82  0  0   268976.70331     0.05000  3.31E-04 
112 11102  1112112 10103  1112  0  0   268997.80616     0.05000   1.00000 
 71 12 59  1 71 70 12 58  1 70  0  0   269147.63674     0.05000   1.00000 
 41  6 35  1 41 40  5 36  1 40  0  0   269216.90486     0.05000   1.00000 
 43  7 36  1 43 42  6 37  1 42  0  0   269299.81226     0.05000   1.00000 
 81 18 63  1 81 81 17 64  1 81  0  0   269337.45348     0.05000  3.43E-04 
 81 18 64  1 81 81 17 65  1 81  0  0   269337.45348     0.05000  3.43E-04 
 72 26 46  1 72 71 26 45  1 71  0  0   269357.03605     0.05000  1.91E-03 
 72 26 47  1 72 71 26 46  1 71  0  0   269357.03605     0.05000  1.91E-03 
 72 25 47  1 72 71 25 46  1 71  0  0   269357.98928     0.05000  2.06E-03 
 72 25 48  1 72 71 25 47  1 71  0  0   269357.98928     0.05000  2.06E-03 
 72 27 45  1 72 71 27 44  1 71  0  0   269368.73437     0.05000  1.77E-03 
 72 27 46  1 72 71 27 45  1 71  0  0   269368.73437     0.05000  1.77E-03 
 72 24 48  1 72 71 24 47  1 71  0  0   269373.17546     0.05000  2.22E-03 
 72 24 49  1 72 71 24 48  1 71  0  0   269373.17546     0.05000  2.22E-03 
 72 28 44  1 72 71 28 43  1 71  0  0   269391.52713     0.05000  1.63E-03 
 72 28 45  1 72 71 28 44  1 71  0  0   269391.52713     0.05000  1.63E-03 
 72 23 49  1 72 71 23 48  1 71  0  0   269404.65001     0.05000  2.38E-03 
 72 23 50  1 72 71 23 49  1 71  0  0   269404.65001     0.05000  2.38E-03 
 72 22 50  1 72 71 22 49  1 71  0  0   269455.21089     0.05000  2.55E-03 
 72 22 51  1 72 71 22 50  1 71  0  0   269455.21089     0.05000  2.55E-03 
 72 30 42  1 72 71 30 41  1 71  0  0   269466.07127     0.05000  1.37E-03 
 72 30 43  1 72 71 30 42  1 71  0  0   269466.07127     0.05000  1.37E-03 
 72 31 41  1 72 71 31 40  1 71  0  0   269516.02917     0.05000  1.25E-03 
 72 31 42  1 72 71 31 41  1 71  0  0   269516.02917     0.05000  1.25E-03 
 71 10 62  1 71 70 10 61  1 70  0  0   269526.01781     0.05000   1.00000 
 72 21 51  1 72 71 21 50  1 71  0  0   269528.13393     0.05000  2.72E-03 
 72 21 52  1 72 71 21 51  1 71  0  0   269528.13393     0.05000  2.72E-03 
 72 32 40  1 72 71 32 39  1 71  0  0   269573.55251     0.05000  1.14E-03 
 72 32 41  1 72 71 32 40  1 71  0  0   269573.55251     0.05000  1.14E-03 
 71 11 61  1 71 70 11 60  1 70  0  0   269593.16688     0.05000   1.00000 
 72 20 52  1 72 71 20 51  1 71  0  0   269627.59410     0.05000  2.89E-03 
 72 20 53  1 72 71 20 52  1 71  0  0   269627.59410     0.05000  2.89E-03 
 72 33 39  1 72 71 33 38  1 71  0  0   269638.05550     0.05000  1.03E-03 
 72 33 40  1 72 71 33 39  1 71  0  0   269638.05550     0.05000  1.03E-03 
 80 18 62  1 80 80 17 63  1 80  0  0   269681.89917     0.05000  3.56E-04 
 80 18 63  1 80 80 17 64  1 80  0  0   269681.89917     0.05000  3.56E-04 
 72 34 38  1 72 71 34 37  1 71  0  0   269708.78322     0.05000  9.31E-04 
 72 34 39  1 72 71 34 38  1 71  0  0   269708.78322     0.05000  9.31E-04 
 73  7 66  1 73 72  8 65  1 72  0  0   269717.44725     0.05000   1.00000 
 72 19 53  1 72 71 19 52  1 71  0  0   269759.33589     0.05000  3.07E-03 
 72 19 54  1 72 71 19 53  1 71  0  0   269759.33589     0.05000  3.07E-03 
 72 35 37  1 72 71 35 36  1 71  0  0   269785.41536     0.05000  8.39E-04 
 72 35 38  1 72 71 35 37  1 71  0  0   269785.41536     0.05000  8.39E-04 
 72 36 36  1 72 71 36 35  1 71  0  0   269867.68992     0.05000  7.53E-04 
 72 36 37  1 72 71 36 36  1 71  0  0   269867.68992     0.05000  7.53E-04 
 94  5 89  1 94 94  4 90  1 94  0  0   269876.51668     0.05000  1.45E-04 
 94  6 89  1 94 94  5 90  1 94  0  0   269876.51668     0.05000  1.45E-04 
 28 11 17  1 28 27 10 18  1 27  0  0   269913.91206     0.05000  7.48E-04 
 28 11 18  1 28 27 10 17  1 27  0  0   269913.91206     0.05000  7.48E-04 
 72 18 54  1 72 71 18 53  1 71  0  0   269930.75029     0.05000  3.24E-03 
 72 18 55  1 72 71 18 54  1 71  0  0   269930.75029     0.05000  3.24E-03 
 85  3 83  1 85 85  2 84  1 85  0  0   269942.91613     0.05000   1.00000 
 72 37 35  1 72 71 37 34  1 71  0  0   269955.24961     0.05000  6.74E-04 
 72 37 36  1 72 71 37 35  1 71  0  0   269955.24961     0.05000  6.74E-04 
 72 39 33  1 72 71 39 32  1 71  0  0   270144.58129     0.05000  2.67E-04 
 72 39 34  1 72 71 39 33  1 71  0  0   270144.58129     0.05000  2.67E-04 
 72 17 55  1 72 71 17 54  1 71  0  0   270152.06210     0.05000  1.71E-03 
 72 17 56  1 72 71 17 55  1 71  0  0   270152.06210     0.05000  1.71E-03  
110 19 91  1110110 18 92  1110  0  0   270269.62230     0.05000   1.00000 
 37  9 29  1 37 36  8 28  1 36  0  0   270306.92512     0.05000   1.00000 
 78 18 60  1 78 78 17 61  1 78  0  0   270323.84740     0.05000  3.81E-04 
 78 18 61  1 78 78 17 62  1 78  0  0   270323.84740     0.05000  3.81E-04 
 88  3 85  1 88 88  2 86  1 88  0  0   270374.18747     0.05000  1.30E-04 
 88  4 85  1 88 88  3 86  1 88  0  0   270374.18747     0.05000  1.30E-04 
 37  9 28  1 37 36  8 29  1 36  0  0   270380.90447     0.05000   1.00000 
 72 16 56  1 72 71 16 55  1 71  0  0   270437.80785     0.05000  1.80E-03 
 72 16 57  1 72 71 16 56  1 71  0  0   270437.80785     0.05000  1.80E-03 
 77 18 59  1 77 77 17 60  1 77  0  0   270622.62520     0.05000   1.00000 
 70 10 60  1 70 69 10 59  1 69  0  0   270703.73805     0.05000   1.00000 
101  7 94  1101101  7 95  1101  0  0   270706.35876     0.05000  8.51E-06 
101  7 94  1101101  6 95  1101  0  0   270706.35876     0.05000  1.27E-04 
101  8 94  1101101  6 95  1101  0  0   270706.35876     0.05000  8.51E-06 
101  8 94  1101101  7 95  1101  0  0   270706.35876     0.05000  1.27E-04 
 80  0 80  1 80 79  1 79  1 79  0  0   270738.14303     0.05000  1.16E-03 
 80  0 80  1 80 79  0 79  1 79  0  0   270738.14303     0.05000  4.80E-03 
 80  1 80  1 80 79  1 79  1 79  0  0   270738.14303     0.05000  4.80E-03 
 80  1 80  1 80 79  0 79  1 79  0  0   270738.14303     0.05000  1.16E-03 
 79  1 78  1 79 78  2 77  1 78  0  0   270744.38653     0.05000  1.07E-03 
 79  1 78  1 79 78  1 77  1 78  0  0   270744.38653     0.05000  4.74E-03 
 79  2 78  1 79 78  2 77  1 78  0  0   270744.38653     0.05000  4.74E-03 
 79  2 78  1 79 78  1 77  1 78  0  0   270744.38653     0.05000  1.07E-03 
 78  2 76  1 78 77  3 75  1 77  0  0   270755.60038     0.05000  9.85E-04 
 78  2 76  1 78 77  2 75  1 77  0  0   270755.60038     0.05000  4.69E-03 
 78  3 76  1 78 77  3 75  1 77  0  0   270755.60038     0.05000  4.69E-03 
 78  3 76  1 78 77  2 75  1 77  0  0   270755.60038     0.05000  9.85E-04 
 77  3 74  1 77 76  4 73  1 76  0  0   270782.28015     0.05000  8.98E-04 
 77  3 74  1 77 76  3 73  1 76  0  0   270782.28015     0.05000  2.32E-03 
 77  4 74  1 77 76  4 73  1 76  0  0   270782.28015     0.05000  2.32E-03 
 77  4 74  1 77 76  3 73  1 76  0  0   270782.28015     0.05000  8.98E-04 
 72 15 57  1 72 71 15 56  1 71  0  0   270809.81704     0.05000  1.89E-03 
 72 15 58  1 72 71 15 57  1 71  0  0   270809.81704     0.05000  1.89E-03 
 24 12 12  1 24 23 11 13  1 23  0  0   270812.15591     0.05000  7.93E-04 
 24 12 13  1 24 23 11 12  1 23  0  0   270812.15591     0.05000  7.93E-04 
 76  4 72  1 76 75  5 71  1 75  0  0   270841.91781     0.05000  8.10E-04 
 76  4 72  1 76 75  4 71  1 75  0  0   270841.91781     0.05000  2.31E-03 
 76  5 72  1 76 75  5 71  1 75  0  0   270841.91781     0.05000  2.31E-03 
 76  5 72  1 76 75  4 71  1 75  0  0   270841.91781     0.05000  8.10E-04 
 52  8 45  1 52 51  7 44  1 51  0  0   270890.42432     0.05000   1.00000 
 76 18 58  1 76 76 17 59  1 76  0  0   270907.30709     0.05000  4.07E-04 
 76 18 59  1 76 76 17 60  1 76  0  0   270907.30709     0.05000  4.07E-04 
 75  5 70  1 75 74  6 69  1 74  0  0   270955.54384     0.05000   1.00000 
 75  6 70  1 75 74  6 69  1 74  0  0   270963.57985     0.05000   1.00000 
 75  5 70  1 75 74  5 69  1 74  0  0   270966.39324     0.05000   1.00000 
 75  6 70  1 75 74  5 69  1 74  0  0   270974.36694     0.05000   1.00000 
 72  8 65  1 72 71  7 64  1 71  0  0   271028.08975     0.05000   1.00000 
 74  6 68  1 74 73  7 67  1 73  0  0   271048.16467     0.05000   1.00000 
 75 18 57  1 75 75 17 58  1 75  0  0   271178.27135     0.05000  4.20E-04 
 75 18 58  1 75 75 17 59  1 75  0  0   271178.27135     0.05000  4.20E-04 
 74  7 68  1 74 73  7 67  1 73  0  0   271189.54632     0.05000   1.00000 
 74  6 68  1 74 73  6 67  1 73  0  0   271235.21752     0.05000   1.00000 
109 19 90  1109109 18 91  1109  0  0   271239.22268     0.05000   1.00000 
 71  8 63  1 71 70  8 62  1 70  0  0   271265.94948     0.05000   1.00000 
 71 11 60  1 71 70 11 59  1 70  0  0   271286.94074     0.05000   1.00000 
 72 14 59  1 72 71 14 58  1 71  0  0   271299.76616     0.05000   1.00000 
 72 14 58  1 72 71 14 57  1 71  0  0   271304.56610     0.05000   1.00000 
 72  9 64  1 72 71  9 63  1 71  0  0   271331.73403     0.05000   1.00000 
 74  7 68  1 74 73  6 67  1 73  0  0   271376.49178     0.05000   1.00000 
 74 18 56  1 74 74 17 57  1 74  0  0   271436.06461     0.05000  4.33E-04 
 74 18 57  1 74 74 17 58  1 74  0  0   271436.06461     0.05000  4.33E-04 
 73  8 66  1 73 72  8 65  1 72  0  0   271487.19786     0.05000   1.00000 
 42  8 34  1 42 41  7 35  1 41  0  0   271579.76880     0.05000   1.00000 
 20 13  7  1 20 19 12  8  1 19  0  0   271583.32639     0.05000  8.33E-04 
 20 13  8  1 20 19 12  7  1 19  0  0   271583.32639     0.05000  8.33E-04 
 73 18 55  1 73 73 17 56  1 73  0  0   271681.36688     0.05000  4.46E-04 
 73 18 56  1 73 73 17 57  1 73  0  0   271681.36688     0.05000  4.46E-04 
 45  8 38  1 45 44  7 37  1 44  0  0   271828.58238     0.05000   1.00000 
 72 18 54  1 72 72 17 55  1 72  0  0   271914.46548     0.05000  4.59E-04 
 72 18 55  1 72 72 17 56  1 72  0  0   271914.46548     0.05000  4.59E-04 
 72 13 60  1 72 71 13 59  1 71  0  0   271950.51121     0.05000   1.00000 
 73  7 66  1 73 72  7 65  1 72  0  0   271980.96560     0.05000   1.00000 
 72 13 59  1 72 71 13 58  1 71  0  0   271998.40171     0.05000   1.00000 
 71 18 53  1 71 71 17 54  1 71  0  0   272135.76260     0.05000  4.72E-04 
 71 18 54  1 71 71 17 55  1 71  0  0   272135.76260     0.05000  4.72E-04 
 98  6 92  1 98 98  5 93  1 98  0  0   272266.04374     0.05000  1.36E-04 
 98  7 92  1 98 98  6 93  1 98  0  0   272266.04374     0.05000  1.36E-04 
 16 14  2  1 1615 13  3  1 15  0  0   272293.36290     0.05000  8.82E-04 
 16 14  3  1 1615 13  2  1 15  0  0   272293.36290     0.05000  8.82E-04 
 70  9 61  1 70 69  9 60  1 69  0  0   272298.23778     0.05000   1.00000 
 70 18 52  1 70 70 17 53  1 70  0  0   272345.75963     0.05000  4.84E-04 
 70 18 53  1 70 70 17 54  1 70  0  0   272345.75963     0.05000  4.84E-04 
 33 10 23  1 33 32  9 24  1 32  0  0   272367.67202     0.05000  7.06E-04 
 33 10 24  1 33 32  9 23  1 32  0  0   272367.67202     0.05000  7.06E-04 
 83  1 82  1 83 83  0 83  1 83  0  0   272448.71486     0.05000  6.10E-05 
 83  2 82  1 83 83  1 83  1 83  0  0   272448.71486     0.05000  6.10E-05 
 69 18 51  1 69 69 17 52  1 69  0  0   272544.89987     0.05000  4.97E-04 
 69 18 52  1 69 69 17 53  1 69  0  0   272544.89987     0.05000  4.97E-04 
 68 18 50  1 68 68 17 51  1 68  0  0   272733.53467     0.05000  1.02E-03 
 68 18 51  1 68 68 17 52  1 68  0  0   272733.53467     0.05000  1.02E-03 
 72 12 61  1 72 71 12 60  1 71  0  0   272760.98034     0.05000   1.00000 
 67 18 49  1 67 67 17 50  1 67  0  0   272911.94078     0.05000  1.04E-03 
 67 18 50  1 67 67 17 51  1 67  0  0   272911.94078     0.05000  1.04E-03 
 50  8 43  1 50 49  7 42  1 49  0  0   272994.88656     0.05000   1.00000 
 66 18 48  1 66 66 17 49  1 66  0  0   273080.69069     0.05000  1.07E-03 
 66 18 49  1 66 66 17 50  1 66  0  0   273080.69069     0.05000  1.07E-03 
 73 26 47  1 73 72 26 46  1 72  0  0   273091.67363     0.05000  1.92E-03 
 73 26 48  1 73 72 26 47  1 72  0  0   273091.67363     0.05000  1.92E-03 
 73 25 48  1 73 72 25 47  1 72  0  0   273095.03755     0.05000  2.07E-03 
 73 25 49  1 73 72 25 48  1 72  0  0   273095.03755     0.05000  2.07E-03 
 73 27 46  1 73 72 27 45  1 72  0  0   273101.40846     0.05000  1.77E-03 
 73 27 47  1 73 72 27 46  1 72  0  0   273101.40846     0.05000  1.77E-03 
 73 24 49  1 73 72 24 48  1 72  0  0   273113.01833     0.05000  2.22E-03 
 73 24 50  1 73 72 24 49  1 72  0  0   273113.01833     0.05000  2.22E-03 
 73 28 45  1 73 72 28 44  1 72  0  0   273122.65932     0.05000  1.63E-03 
 73 28 46  1 73 72 28 45  1 72  0  0   273122.65932     0.05000  1.63E-03 
 72 12 60  1 72 71 12 59  1 71  0  0   273137.83064     0.05000   1.00000 
 73 23 50  1 73 72 23 49  1 72  0  0   273148.05370     0.05000  2.38E-03 
 73 23 51  1 73 72 23 50  1 72  0  0   273148.05370     0.05000  2.38E-03 
 73 29 44  1 73 72 29 43  1 72  0  0   273154.28733     0.05000  1.50E-03 
 73 29 45  1 73 72 29 44  1 72  0  0   273154.28733     0.05000  1.50E-03 
 73 30 43  1 73 72 30 42  1 72  0  0   273195.16162     0.05000  1.37E-03 
 73 30 44  1 73 72 30 43  1 72  0  0   273195.16162     0.05000  1.37E-03 
 73 22 51  1 73 72 22 50  1 72  0  0   273202.75088     0.05000  2.55E-03 
 73 22 52  1 73 72 22 51  1 72  0  0   273202.75088     0.05000  2.55E-03 
 72 10 63  1 72 71 10 62  1 71  0  0   273215.01046     0.05000   1.00000 
 65 18 47  1 65 65 17 48  1 65  0  0   273240.15128     0.05000  5.45E-04 
 65 18 48  1 65 65 17 49  1 65  0  0   273240.15128     0.05000  5.45E-04 
 73 31 42  1 73 72 31 41  1 72  0  0   273244.52774     0.05000  1.25E-03 
 73 31 43  1 73 72 31 42  1 72  0  0   273244.52774     0.05000  1.25E-03 
 95  5 90  1 95 95  4 91  1 95  0  0   273253.41917     0.05000  1.41E-04 
 95  6 90  1 95 95  5 91  1 95  0  0   273253.41917     0.05000  1.41E-04 
 73 21 52  1 73 72 21 51  1 72  0  0   273280.86382     0.05000  2.72E-03 
 73 21 53  1 73 72 21 52  1 72  0  0   273280.86382     0.05000  2.72E-03 
 86  2 84  1 86 86  1 85  1 86  0  0   273290.10740     0.05000  1.02E-04 
 86  3 84  1 86 86  2 85  1 86  0  0   273290.10740     0.05000  1.02E-04 
 73 32 41  1 73 72 32 40  1 72  0  0   273301.55480     0.05000  1.14E-03 
 73 32 42  1 73 72 32 41  1 72  0  0   273301.55480     0.05000  1.14E-03 
 73 33 40  1 73 72 33 39  1 72  0  0   273365.75486     0.05000  1.03E-03 
 73 33 41  1 73 72 33 40  1 72  0  0   273365.75486     0.05000  1.03E-03 
 73 20 53  1 73 72 20 52  1 72  0  0   273386.55758     0.05000  2.89E-03 
 73 20 54  1 73 72 20 53  1 72  0  0   273386.55758     0.05000  2.89E-03 
 64 18 46  1 64 64 17 47  1 64  0  0   273390.35195     0.05000  1.11E-03 
 64 18 47  1 64 64 17 48  1 64  0  0   273390.35195     0.05000  1.11E-03 
 73 34 39  1 73 72 34 38  1 72  0  0   273436.49221     0.05000  9.35E-04 
 73 34 40  1 73 72 34 39  1 72  0  0   273436.49221     0.05000  9.35E-04 
 72 11 62  1 72 71 11 61  1 71  0  0   273452.69478     0.05000   1.00000 
 73 19 54  1 73 72 19 53  1 72  0  0   273525.86955     0.05000  3.06E-03 
 73 19 55  1 73 72 19 54  1 72  0  0   273525.86955     0.05000  3.06E-03 
 49  8 42  1 49 48  7 41  1 48  0  0   273554.32846     0.05000   1.00000 
 73 36 37  1 73 72 36 36  1 72  0  0   273596.09092     0.05000  3.79E-04 
 73 36 38  1 73 72 36 37  1 72  0  0   273596.09092     0.05000  3.79E-04 
 29 11 18  1 29 28 10 19  1 28  0  0   273613.40457     0.05000  7.65E-04 
 29 11 19  1 29 28 10 18  1 28  0  0   273613.40457     0.05000  7.65E-04 
 62 18 44  1 62 62 17 45  1 62  0  0   273665.27449     0.05000  1.16E-03 
 62 18 45  1 62 62 17 46  1 62  0  0   273665.27449     0.05000  1.16E-03 
 73 37 36  1 73 72 37 35  1 72  0  0   273683.94318     0.05000  6.79E-04 
 73 37 37  1 73 72 37 36  1 72  0  0   273683.94318     0.05000  6.79E-04 
 73 18 55  1 73 72 18 54  1 72  0  0   273706.65219     0.05000  3.24E-03 
 73 18 56  1 73 72 18 55  1 72  0  0   273706.65219     0.05000  3.24E-03 
 89  3 86  1 89 89  3 87  1 89  0  0   273725.13247     0.05000  9.88E-06 
 89  3 86  1 89 89  2 87  1 89  0  0   273725.13247     0.05000  1.27E-04 
 89  4 86  1 89 89  2 87  1 89  0  0   273725.13247     0.05000  9.88E-06 
 92  4 88  1 92 92  4 89  1 92  0  0   273725.13247     0.05000  1.04E-05 
 89  4 86  1 89 89  3 87  1 89  0  0   273725.13247     0.05000  1.27E-04 
 92  4 88  1 92 92  3 89  1 92  0  0   273725.13247     0.05000  1.39E-04 
 92  5 88  1 92 92  3 89  1 92  0  0   273725.13247     0.05000  1.04E-05 
 92  5 88  1 92 92  4 89  1 92  0  0   273725.13247     0.05000  1.39E-04 
 48  8 41  1 48 47  7 40  1 47  0  0   273732.21108     0.05000   1.00000 
 73  8 66  1 73 72  7 65  1 72  0  0   273750.74577     0.05000   1.00000 
 38  9 30  1 38 37  8 29  1 37  0  0   273757.55883     0.05000   1.00000 
 73 38 35  1 73 72 38 34  1 72  0  0   273776.81898     0.05000  3.03E-04 
 73 38 36  1 73 72 38 35  1 72  0  0   273776.81898     0.05000  3.03E-04 
 61 18 43  1 61 61 17 44  1 61  0  0   273790.49859     0.05000  1.18E-03 
 61 18 44  1 61 61 17 45  1 61  0  0   273790.49859     0.05000  1.18E-03 
 75  8 67  1 75 74  9 66  1 74  0  0   273862.44565     0.05000   1.00000 
 38  9 29  1 38 37  8 30  1 37  0  0   273870.62292     0.05000   1.00000 
 73 39 34  1 73 72 39 33  1 72  0  0   273874.57396     0.05000  2.70E-04 
 73 39 35  1 73 72 39 34  1 72  0  0   273874.57396     0.05000  2.70E-04 
 60 18 42  1 60 60 17 43  1 60  0  0   273907.89899     0.05000  1.20E-03 
 60 18 43  1 60 60 17 44  1 60  0  0   273907.89899     0.05000  1.20E-03 
 73 17 56  1 73 72 17 55  1 72  0  0   273939.68513     0.05000  1.71E-03 
 73 17 57  1 73 72 17 56  1 72  0  0   273939.68513     0.05000  1.71E-03 
 73 40 33  1 73 72 40 32  1 72  0  0   273976.82183     0.05000  2.40E-04 
 73 40 34  1 73 72 40 33  1 72  0  0   273976.82183     0.05000  2.40E-04 
 59 18 41  1 59 59 17 42  1 59  0  0   274017.98499     0.05000  1.22E-03 
 59 18 42  1 59 59 17 43  1 59  0  0   274017.98499     0.05000  1.22E-03 
 81  0 81  1 81 80  1 80  1 80  0  0   274082.65170     0.05000  1.15E-03 
 81  0 81  1 81 80  0 80  1 80  0  0   274082.65170     0.05000  2.38E-03 
 81  1 81  1 81 80  1 80  1 80  0  0   274082.65170     0.05000  2.38E-03 
 81  1 81  1 81 80  0 80  1 80  0  0   274082.65170     0.05000  1.15E-03 
 80  1 79  1 80 79  2 78  1 79  0  0   274088.76857     0.05000  1.06E-03 
 80  1 79  1 80 79  1 78  1 79  0  0   274088.76857     0.05000  4.71E-03 
 80  2 79  1 80 79  2 78  1 79  0  0   274088.76857     0.05000  4.71E-03 
 80  2 79  1 80 79  1 78  1 79  0  0   274088.76857     0.05000  1.06E-03 
 79  2 77  1 79 78  3 76  1 78  0  0   274099.46922     0.05000  9.80E-04 
 79  2 77  1 79 78  2 76  1 78  0  0   274099.46922     0.05000  4.65E-03 
 79  3 77  1 79 78  3 76  1 78  0  0   274099.46922     0.05000  4.65E-03 
 79  3 77  1 79 78  2 76  1 78  0  0   274099.46922     0.05000  9.80E-04 
 58 18 40  1 58 58 17 41  1 58  0  0   274120.88410     0.05000  1.24E-03 
 58 18 41  1 58 58 17 42  1 58  0  0   274120.88410     0.05000  1.24E-03 
 78  3 75  1 78 77  4 74  1 77  0  0   274125.01257     0.05000  8.95E-04 
 78  3 75  1 78 77  3 74  1 77  0  0   274125.01257     0.05000  2.31E-03 
 78  4 75  1 78 77  4 74  1 77  0  0   274125.01257     0.05000  2.31E-03 
 78  4 75  1 78 77  3 74  1 77  0  0   274125.01257     0.05000  8.95E-04 
 77  4 73  1 77 76  5 72  1 76  0  0   274181.90164     0.05000  8.09E-04 
 77  4 73  1 77 76  4 72  1 76  0  0   274181.90164     0.05000  2.29E-03 
 77  5 73  1 77 76  5 72  1 76  0  0   274181.90164     0.05000  2.29E-03 
 77  5 73  1 77 76  4 72  1 76  0  0   274181.90164     0.05000  8.09E-04 
 57 18 39  1 57 57 17 40  1 57  0  0   274216.93560     0.05000  1.25E-03 
 57 18 40  1 57 57 17 41  1 57  0  0   274216.93560     0.05000  1.25E-03 
 73 16 57  1 73 72 16 56  1 72  0  0   274240.50322     0.05000  1.80E-03 
 73 16 58  1 73 72 16 57  1 72  0  0   274240.50322     0.05000  1.80E-03 
 76  5 71  1 76 75  6 70  1 75  0  0   274292.16898     0.05000   1.00000 
 76  6 71  1 76 75  6 70  1 75  0  0   274298.07034     0.05000   1.00000 
 76  5 71  1 76 75  5 70  1 75  0  0   274299.97540     0.05000  2.28E-03 
 72  8 64  1 72 71  8 63  1 71  0  0   274299.97540     0.05000  2.37E-03 
 55 18 37  1 55 55 17 38  1 55  0  0   274389.58241     0.05000  1.28E-03 
 55 18 38  1 55 55 17 39  1 55  0  0   274389.58241     0.05000  1.28E-03 
 75  6 69  1 75 74  7 68  1 74  0  0   274408.99532     0.05000   1.00000 
 73 44 29  1 73 72 44 28  1 72  0  0   274426.68513     0.05000  1.44E-04 
 73 44 30  1 73 72 44 29  1 72  0  0   274426.68513     0.05000  1.44E-04 
 54 18 36  1 54 54 17 37  1 54  0  0   274466.76970     0.05000  1.29E-03 
 54 18 37  1 54 54 17 38  1 54  0  0   274466.76970     0.05000  1.29E-03 
 75  7 69  1 75 74  7 68  1 74  0  0   274515.56737     0.05000   1.00000 
 75  6 69  1 75 74  6 68  1 74  0  0   274550.30460     0.05000   1.00000 
 52 18 34  1 52 52 17 35  1 52  0  0   274603.93929     0.05000  1.32E-03 
 52 18 35  1 52 52 17 36  1 52  0  0   274603.93929     0.05000  1.32E-03 
 73 15 58  1 73 72 15 57  1 72  0  0   274632.14932     0.05000  1.88E-03 
 73 15 59  1 73 72 15 58  1 72  0  0   274632.14932     0.05000  1.88E-03 
 75  7 69  1 75 74  6 68  1 74  0  0   274656.89725     0.05000   1.00000 
 51 18 33  1 51 51 17 34  1 51  0  0   274664.51350     0.05000  1.32E-03 
 51 18 34  1 51 51 17 35  1 51  0  0   274664.51350     0.05000  1.32E-03 
 50 18 32  1 50 50 17 33  1 50  0  0   274720.02803     0.05000  1.33E-03 
 50 18 33  1 50 50 17 34  1 50  0  0   274720.02803     0.05000  1.33E-03 
 49 18 31  1 49 49 17 32  1 49  0  0   274770.71446     0.05000  1.34E-03 
 49 18 32  1 49 49 17 33  1 49  0  0   274770.71446     0.05000  1.34E-03 
 73  9 65  1 73 72  9 64  1 72  0  0   274778.85244     0.05000   1.00000 
 48 18 30  1 48 48 17 31  1 48  0  0   274816.85084     0.05000  1.34E-03 
 48 18 31  1 48 48 17 32  1 48  0  0   274816.85084     0.05000  1.34E-03 
 74  8 67  1 74 73  8 66  1 73  0  0   274822.79422     0.05000   1.00000 
 47 18 29  1 47 47 17 30  1 47  0  0   274858.58505     0.05000  1.34E-03 
 47 18 30  1 47 47 17 31  1 47  0  0   274858.58505     0.05000  1.34E-03 
 46 18 28  1 46 46 17 29  1 46  0  0   274896.20132     0.05000  1.34E-03 
 46 18 29  1 46 46 17 30  1 46  0  0   274896.20132     0.05000  1.34E-03 
 45 18 27  1 45 45 17 28  1 45  0  0   274929.96403     0.05000  1.33E-03 
 45 18 28  1 45 45 17 29  1 45  0  0   274929.96403     0.05000  1.33E-03 
 44 18 26  1 44 44 17 27  1 44  0  0   274959.75575     0.05000  1.33E-03 
 44 18 27  1 44 44 17 28  1 44  0  0   274959.75575     0.05000  1.33E-03 
 43 18 25  1 43 43 17 26  1 43  0  0   274986.21158     0.05000  1.32E-03 
 43 18 26  1 43 43 17 27  1 43  0  0   274986.21158     0.05000  1.32E-03 
 20 18  2  1 20 20 17  3  1 20  0  0   275007.80734     0.05000  1.54E-04 
 20 18  3  1 20 20 17  4  1 20  0  0   275007.80734     0.05000  1.54E-04 
 42 18 24  1 42 42 17 25  1 42  0  0   275009.29012     0.05000  1.31E-03 
 42 18 25  1 42 42 17 26  1 42  0  0   275009.29012     0.05000  1.31E-03 
 21 18  3  1 21 21 17  4  1 21  0  0   275018.32037     0.05000  3.97E-04 
 21 18  4  1 21 21 17  5  1 21  0  0   275018.32037     0.05000  3.97E-04 
 71 10 61  1 71 70 10 60  1 70  0  0   275026.52019     0.05000   1.00000 
 41 18 23  1 41 41 17 24  1 41  0  0   275029.14611     0.05000  1.30E-03 
 41 18 24  1 41 41 17 25  1 41  0  0   275029.14611     0.05000  1.30E-03 
 23 18  5  1 23 23 17  6  1 23  0  0   275038.29628     0.05000  5.58E-04 
 23 18  6  1 23 23 17  7  1 23  0  0   275038.29628     0.05000  5.58E-04 
 40 18 22  1 40 40 17 23  1 40  0  0   275046.12945     0.05000  1.28E-03 
 40 18 23  1 40 40 17 24  1 40  0  0   275046.12945     0.05000  1.28E-03 
 24 18  6  1 24 24 17  7  1 24  0  0   275047.83390     0.05000  6.31E-04 
 24 18  7  1 24 24 17  8  1 24  0  0   275047.83390     0.05000  6.31E-04 
 25 18  7  1 25 25 17  8  1 25  0  0   275056.82298     0.05000  6.99E-04 
 25 18  8  1 25 25 17  9  1 25  0  0   275056.82298     0.05000  6.99E-04 
 39 18 21  1 39 39 17 22  1 39  0  0   275060.30634     0.05000  1.27E-03 
 39 18 22  1 39 39 17 23  1 39  0  0   275060.30634     0.05000  1.27E-03 
 26 18  8  1 26 26 17  9  1 26  0  0   275065.18592     0.05000  7.63E-04 
 26 18  9  1 26 26 17 10  1 26  0  0   275065.18592     0.05000  7.63E-04 
 38 18 20  1 38 38 17 21  1 38  0  0   275071.82965     0.05000  1.25E-03 
 38 18 21  1 38 38 17 22  1 38  0  0   275071.82965     0.05000  1.25E-03 
 28 18 10  1 28 28 17 11  1 28  0  0   275079.57442     0.05000  8.78E-04 
 28 18 11  1 28 28 17 12  1 28  0  0   275079.57442     0.05000  8.78E-04 
 37 18 19  1 37 37 17 20  1 37  0  0   275081.01926     0.05000  1.22E-03 
 37 18 20  1 37 37 17 21  1 37  0  0   275081.01926     0.05000  1.22E-03 
 36 18 18  1 36 36 17 19  1 36  0  0   275087.92240     0.05000  1.20E-03 
 36 18 19  1 36 36 17 20  1 36  0  0   275087.92240     0.05000  1.20E-03 
 30 18 12  1 30 30 17 13  1 30  0  0   275090.19533     0.05000  9.78E-04 
 30 18 13  1 30 30 17 14  1 30  0  0   275090.19533     0.05000  9.78E-04 
 35 18 17  1 35 35 17 18  1 35  0  0   275092.55478     0.05000  1.17E-03 
 35 18 18  1 35 35 17 19  1 35  0  0   275092.55478     0.05000  1.17E-03 
 31 18 13  1 31 31 17 14  1 31  0  0   275093.78031     0.05000  1.02E-03 
 31 18 14  1 31 31 17 15  1 31  0  0   275093.78031     0.05000  1.02E-03 
 32 18 14  1 32 32 17 15  1 32  0  0   275095.78588     0.05000  1.06E-03 
 32 18 15  1 32 32 17 16  1 32  0  0   275095.78588     0.05000  1.06E-03 
 73 14 60  1 73 72 14 59  1 72  0  0   275148.15792     0.05000   1.00000 
 73 14 59  1 73 72 14 58  1 72  0  0   275154.86590     0.05000   1.00000 
 74  7 67  1 74 73  7 66  1 73  0  0   275214.13898     0.05000   1.00000 
 21 13  8  1 21 20 12  9  1 20  0  0   275321.10464     0.05000  8.54E-04 
 21 13  9  1 21 20 12  8  1 20  0  0   275321.10464     0.05000  8.54E-04 
 43  8 35  1 43 42  7 36  1 42  0  0   275371.89565     0.05000   1.00000 
106  8 98  1106106  7 99  1106  0  0   275446.62405     0.05000   1.00000 
104 19 86  1104104 18 87  1104  0  0   275488.77540     0.05000   1.00000 
 72 11 61  1 72 71 11 60  1 71  0  0   275535.16938     0.05000   1.00000 
 84  1 83  1 84 84  0 84  1 84  0  0   275796.00579     0.05000  5.95E-05 
 84  2 83  1 84 84  1 84  1 84  0  0   275796.00579     0.05000  5.95E-05 
 73 13 61  1 73 72 13 60  1 72  0  0   275831.40777     0.05000   1.00000 
 73 13 60  1 73 72 13 59  1 72  0  0   275896.49987     0.05000   1.00000 
 71  9 62  1 71 70  9 61  1 70  0  0   275945.80269     0.05000   1.00000 
 44  7 37  1 44 43  6 38  1 43  0  0   275982.99462     0.05000   1.00000 
 34 10 24  1 34 33  9 25  1 33  0  0   275994.37808     0.05000  7.18E-04 
 34 10 25  1 34 33  9 24  1 33  0  0   275994.37808     0.05000  7.18E-04 
 17 14  3  1 1716 13  4  1 16  0  0   276034.96129     0.05000  9.01E-04 
 17 14  4  1 1716 13  3  1 16  0  0   276034.96129     0.05000  9.01E-04  
 74  8 67  1 74 73  7 66  1 73  0  0   276592.55566     0.05000   1.00000 
 73 12 62  1 73 72 12 61  1 72  0  0   276662.50680     0.05000   1.00000 
 60  9 51  1 60 60  6 54  1 60  0  0   276803.81929     0.05000   1.00000 
 74 26 48  1 74 73 26 47  1 73  0  0   276825.95613     0.05000  1.92E-03 
 74 26 49  1 74 73 26 48  1 73  0  0   276825.95613     0.05000  1.92E-03 
 74 25 49  1 74 73 25 48  1 73  0  0   276831.69742     0.05000  2.07E-03 
 74 25 50  1 74 73 25 49  1 73  0  0   276831.69742     0.05000  2.07E-03 
 74 27 47  1 74 73 27 46  1 73  0  0   276833.71133     0.05000  1.77E-03 
 74 27 48  1 74 73 27 47  1 73  0  0   276833.71133     0.05000  1.77E-03 
 74 24 50  1 74 73 24 49  1 73  0  0   276852.81467     0.05000  1.11E-03 
 74 24 51  1 74 73 24 50  1 73  0  0   276852.81467     0.05000  1.11E-03 
 73 10 64  1 73 72 10 63  1 72  0  0   276874.06386     0.05000   1.00000 
102 19 83  1102102 18 84  1102  0  0   276875.82441     0.05000   1.00000 
 74 29 45  1 74 73 29 44  1 73  0  0   276883.70382     0.05000  1.50E-03 
 74 29 46  1 74 73 29 45  1 73  0  0   276883.70382     0.05000  1.50E-03 
 74 23 51  1 74 73 23 50  1 73  0  0   276891.39312     0.05000  2.38E-03 
 74 23 52  1 74 73 23 51  1 73  0  0   276891.39312     0.05000  2.38E-03 
 74 30 44  1 74 73 30 43  1 73  0  0   276923.61448     0.05000  1.37E-03 
 74 30 45  1 74 73 30 44  1 73  0  0   276923.61448     0.05000  1.37E-03 
 74 22 52  1 74 73 22 51  1 73  0  0   276950.57384     0.05000  2.55E-03 
 74 22 53  1 74 73 22 52  1 73  0  0   276950.57384     0.05000  2.55E-03 
 74 31 43  1 74 73 31 42  1 73  0  0   276972.28901     0.05000  1.25E-03 
 74 31 44  1 74 73 31 43  1 73  0  0   276972.28901     0.05000  1.25E-03 
 74 32 42  1 74 73 32 41  1 73  0  0   277028.85415     0.05000  1.14E-03 
 74 32 43  1 74 73 32 42  1 73  0  0   277028.85415     0.05000  1.14E-03 
 74 21 53  1 74 73 21 52  1 73  0  0   277033.84826     0.05000  2.71E-03 
 74 21 54  1 74 73 21 53  1 73  0  0   277033.84826     0.05000  2.71E-03 
 90  3 87  1 90 90  2 88  1 90  0  0   277074.89762     0.05000  2.47E-04 
 90  4 87  1 90 90  3 88  1 90  0  0   277074.89762     0.05000  2.47E-04 
 75  7 68  1 75 74  8 67  1 74  0  0   277083.19350     0.05000   1.00000 
 74 33 41  1 74 73 33 40  1 73  0  0   277092.86407     0.05000  1.04E-03 
 74 33 42  1 74 73 33 41  1 73  0  0   277092.86407     0.05000  1.04E-03 
 74 20 54  1 74 73 20 53  1 73  0  0   277146.03121     0.05000  2.89E-03 
 74 20 55  1 74 73 20 54  1 73  0  0   277146.03121     0.05000  2.89E-03 
 73 12 61  1 73 72 12 60  1 72  0  0   277152.34346     0.05000   1.00000 
 74 34 40  1 74 73 34 39  1 73  0  0   277163.57738     0.05000  9.38E-04 
 74 34 41  1 74 73 34 40  1 73  0  0   277163.57738     0.05000  9.38E-04 
 39  9 31  1 39 38  8 30  1 38  0  0   277169.51492     0.05000   1.00000 
 74 19 55  1 74 73 19 54  1 73  0  0   277293.23253     0.05000  3.06E-03 
 74 19 56  1 74 73 19 55  1 73  0  0   277293.23253     0.05000  3.06E-03 
 73 11 63  1 73 72 11 62  1 72  0  0   277297.30526     0.05000   1.00000 
 30 11 19  1 30 29 10 20  1 29  0  0   277307.04579     0.05000  7.81E-04 
 30 11 20  1 30 29 10 19  1 29  0  0   277307.04579     0.05000  7.81E-04 
 74 36 38  1 74 73 36 37  1 73  0  0   277323.39361     0.05000  3.80E-04 
 74 36 39  1 74 73 36 38  1 73  0  0   277323.39361     0.05000  3.80E-04 
 73  8 65  1 73 72  8 64  1 72  0  0   277330.75475     0.05000   1.00000 
 39  9 30  1 39 38  8 31  1 38  0  0   277340.05119     0.05000   1.00000 
 74 37 37  1 74 73 37 36  1 73  0  0   277411.80206     0.05000  3.41E-04 
 74 37 38  1 74 73 37 37  1 73  0  0   277411.80206     0.05000  3.41E-04 
 82  0 82  1 82 81  0 81  1 81  0  0   277426.43845     0.05000  2.36E-03 
 82  0 82  1 82 81  1 81  1 81  0  0   277426.43845     0.05000  1.14E-03 
 82  1 82  1 82 81  0 81  1 81  0  0   277426.43845     0.05000  1.14E-03 
 82  1 82  1 82 81  1 81  1 81  0  0   277426.43845     0.05000  2.36E-03 
 81  1 80  1 81 80  2 79  1 80  0  0   277432.44544     0.05000  1.06E-03 
 81  1 80  1 81 80  1 79  1 80  0  0   277432.44544     0.05000  4.67E-03 
 81  2 80  1 81 80  2 79  1 80  0  0   277432.44544     0.05000  4.67E-03 
 81  2 80  1 81 80  1 79  1 80  0  0   277432.44544     0.05000  1.06E-03 
 80  2 78  1 80 79  3 77  1 79  0  0   277442.69291     0.05000  9.74E-04 
 80  2 78  1 80 79  2 77  1 79  0  0   277442.69291     0.05000  4.62E-03 
 80  3 78  1 80 79  3 77  1 79  0  0   277442.69291     0.05000  4.62E-03 
 80  3 78  1 80 79  2 77  1 79  0  0   277442.69291     0.05000  9.74E-04 
 79  3 76  1 79 78  4 75  1 78  0  0   277467.08081     0.05000  8.92E-04 
 79  3 76  1 79 78  3 75  1 78  0  0   277467.08081     0.05000  2.29E-03 
 79  4 76  1 79 78  4 75  1 78  0  0   277467.08081     0.05000  2.29E-03 
 79  4 76  1 79 78  3 75  1 78  0  0   277467.08081     0.05000  8.92E-04 
 74 18 56  1 74 73 18 55  1 73  0  0   277483.70065     0.05000  3.23E-03 
 74 18 57  1 74 73 18 56  1 73  0  0   277483.70065     0.05000  3.23E-03 
 74 38 36  1 74 73 38 35  1 73  0  0   277505.29466     0.05000  3.05E-04 
 74 38 37  1 74 73 38 36  1 73  0  0   277505.29466     0.05000  3.05E-04 
 78  4 74  1 78 77  5 73  1 77  0  0   277521.44413     0.05000  8.08E-04 
 78  4 74  1 78 77  4 73  1 77  0  0   277521.44413     0.05000  2.27E-03 
 78  5 74  1 78 77  5 73  1 77  0  0   277521.44413     0.05000  2.27E-03 
 78  5 74  1 78 77  4 73  1 77  0  0   277521.44413     0.05000  8.08E-04 
 74 39 35  1 74 73 39 34  1 73  0  0   277603.77410     0.05000  5.43E-04 
 74 39 36  1 74 73 39 35  1 73  0  0   277603.77410     0.05000  5.43E-04 
 77  5 72  1 77 76  6 71  1 76  0  0   277627.95457     0.05000   1.00000 
 77  6 72  1 77 76  6 71  1 76  0  0   277632.30609     0.05000   1.00000 
 77  5 72  1 77 76  5 71  1 76  0  0   277633.89157     0.05000   1.00000 
 77  6 72  1 77 76  5 71  1 76  0  0   277638.16731     0.05000   1.00000 
123 20103  1123123 19104  1123  0  0   277685.50723     0.05000   1.00000 
 74 40 34  1 74 73 40 33  1 73  0  0   277706.71464     0.05000  2.41E-04 
 74 40 35  1 74 73 40 34  1 73  0  0   277706.71464     0.05000  2.41E-04 
 74 17 57  1 74 73 17 56  1 73  0  0   277728.98126     0.05000  1.70E-03 
 74 17 58  1 74 73 17 57  1 73  0  0   277728.98126     0.05000  1.70E-03 
 76  6 70  1 76 75  7 69  1 75  0  0   277761.07864     0.05000   1.00000 
 76  7 70  1 76 75  7 69  1 75  0  0   277841.19637     0.05000   1.00000 
 76  6 70  1 76 75  6 69  1 75  0  0   277867.66741     0.05000   1.00000 
 74 42 32  1 74 73 42 31  1 73  0  0   277925.78797     0.05000  1.88E-04 
 74 42 33  1 74 73 42 32  1 73  0  0   277925.78797     0.05000  1.88E-04 
 76  7 70  1 76 75  6 69  1 75  0  0   277947.82815     0.05000   1.00000 
 74 43 31  1 74 73 43 30  1 73  0  0   278041.32654     0.05000  1.65E-04 
 74 43 32  1 74 73 43 31  1 73  0  0   278041.32654     0.05000  1.65E-04 
 74 16 58  1 74 73 16 57  1 73  0  0   278045.37737     0.05000  1.79E-03 
 74 16 59  1 74 73 16 58  1 73  0  0   278045.37737     0.05000  1.79E-03 
 75  8 68  1 75 74  8 67  1 74  0  0   278153.03455     0.05000   1.00000 
 74  9 66  1 74 73  9 65  1 73  0  0   278204.03583     0.05000   1.00000 
 75  7 68  1 75 74  7 67  1 74  0  0   278461.53354     0.05000   1.00000 
 76  8 68  1 76 75  9 67  1 75  0  0   278761.25891     0.05000   1.00000 
 74 50 24  1 74 73 50 23  1 73  0  0   278949.13803     0.05000  6.05E-05 
 74 50 25  1 74 73 50 24  1 73  0  0   278949.13803     0.05000  6.05E-05 
 74 14 61  1 74 73 14 60  1 73  0  0   279000.72254     0.05000   1.00000 
 74 14 60  1 74 73 14 59  1 73  0  0   279010.11111     0.05000   1.00000 
 22 13  9  1 22 21 12 10  1 21  0  0   279058.03634     0.05000  8.74E-04 
 22 13 10  1 22 21 12  9  1 21  0  0   279058.03634     0.05000  8.74E-04 
 85  1 84  1 85 85  0 85  1 85  0  0   279142.55911     0.05000  5.85E-05 
 85  2 84  1 85 85  1 85  1 85  0  0   279142.55911     0.05000  5.85E-05 
 72 10 62  1 72 71 10 61  1 71  0  0   279302.04279     0.05000   1.00000 
 44  8 36  1 44 43  7 37  1 43  0  0   279315.83525     0.05000   1.00000 
 72  9 63  1 72 71  9 62  1 71  0  0   279482.85941     0.05000   1.00000 
 75  8 68  1 75 74  7 67  1 74  0  0   279531.50562     0.05000   1.00000 
 35 10 26  1 35 34  9 25  1 34  0  0   279607.13013     0.05000   1.00000 
 35 10 25  1 35 34  9 26  1 34  0  0   279608.53633     0.05000   1.00000 
 74 13 62  1 74 73 13 61  1 73  0  0   279716.75056     0.05000   1.00000 
 18 14  4  1 1817 13  5  1 17  0  0   279776.56296     0.05000  9.21E-04 
 18 14  5  1 1817 13  4  1 17  0  0   279776.56296     0.05000  9.21E-04 
 74 13 61  1 74 73 13 60  1 73  0  0   279804.56931     0.05000   1.00000 
 73 11 62  1 73 72 11 61  1 72  0  0   279826.31404     0.05000   1.00000 
 79  9 70  1 79 78 10 69  1 78  0  0   279920.39147     0.05000   1.00000 
 97  5 92  1 97 97  4 93  1 97  0  0   279998.41425     0.05000  1.32E-04 
 97  6 92  1 97 97  5 93  1 97  0  0   279998.41425     0.05000  1.32E-04 
 74  8 66  1 74 73  8 65  1 73  0  0   280370.71140     0.05000   1.00000 
 91  3 88  1 91 91  2 89  1 91  0  0   280422.94068     0.05000  2.40E-04 
 91  4 88  1 91 91  3 89  1 91  0  0   280422.94068     0.05000  2.40E-04 
 94  4 90  1 94 94  3 91  1 94  0  0   280439.88364     0.05000  2.61E-04 
 94  5 90  1 94 94  4 91  1 94  0  0   280439.88364     0.05000  2.61E-04 
 74 10 65  1 74 73 10 64  1 73  0  0   280502.65451     0.05000   1.00000 
 40  9 32  1 40 39  8 31  1 39  0  0   280536.29215     0.05000   1.00000 
 75 26 49  1 75 74 26 48  1 74  0  0   280559.88094     0.05000  1.91E-03 
 75 26 50  1 75 74 26 49  1 74  0  0   280559.88094     0.05000  1.91E-03 
 74 12 63  1 74 73 12 62  1 73  0  0   280562.99114     0.05000   1.00000 
 75 27 48  1 75 74 27 47  1 74  0  0   280565.56012     0.05000  1.77E-03 
 75 27 49  1 75 74 27 48  1 74  0  0   280565.56012     0.05000  1.77E-03 
 75 25 50  1 75 74 25 49  1 74  0  0   280568.18443     0.05000  2.06E-03 
 75 25 51  1 75 74 25 50  1 74  0  0   280568.18443     0.05000  2.06E-03 
 75 28 47  1 75 74 28 46  1 74  0  0   280583.56739     0.05000  1.63E-03 
 75 28 48  1 75 74 28 47  1 74  0  0   280583.56739     0.05000  1.63E-03 
 75 24 51  1 75 74 24 50  1 74  0  0   280592.35509     0.05000  2.22E-03 
 75 24 52  1 75 74 24 51  1 74  0  0   280592.35509     0.05000  2.22E-03 
 75 29 46  1 75 74 29 45  1 74  0  0   280612.55056     0.05000  1.50E-03 
 75 29 47  1 75 74 29 46  1 74  0  0   280612.55056     0.05000  1.50E-03 
 75 23 52  1 75 74 23 51  1 74  0  0   280634.74111     0.05000  2.38E-03 
 75 23 53  1 75 74 23 52  1 74  0  0   280634.74111     0.05000  2.38E-03 
 76  7 69  1 76 75  8 68  1 75  0  0   280651.39843     0.05000  5.26E-04 
 75 30 45  1 75 74 30 44  1 74  0  0   280651.39843     0.05000  1.37E-03 
 75 30 46  1 75 74 30 45  1 74  0  0   280651.39843     0.05000  1.37E-03 
 75 32 43  1 75 74 32 42  1 74  0  0   280755.55704     0.05000  1.14E-03 
 75 32 44  1 75 74 32 43  1 74  0  0   280755.55704     0.05000  1.14E-03 
 83  0 83  1 83 82  1 82  1 82  0  0   280769.53955     0.05000  1.13E-03 
 83  0 83  1 83 82  0 82  1 82  0  0   280769.53955     0.05000  4.68E-03 
 83  1 83  1 83 82  1 82  1 82  0  0   280769.53955     0.05000  4.68E-03 
 83  1 83  1 83 82  0 82  1 82  0  0   280769.53955     0.05000  1.13E-03 
 82  1 81  1 82 81  2 80  1 81  0  0   280775.41616     0.05000  1.05E-03 
 82  1 81  1 82 81  1 80  1 81  0  0   280775.41616     0.05000  4.63E-03 
 82  2 81  1 82 81  2 80  1 81  0  0   280775.41616     0.05000  4.63E-03 
 82  2 81  1 82 81  1 80  1 81  0  0   280775.41616     0.05000  1.05E-03 
 81  2 79  1 81 80  3 78  1 80  0  0   280785.25545     0.05000  9.68E-04 
 81  2 79  1 81 80  2 78  1 80  0  0   280785.25545     0.05000  4.58E-03 
 81  3 79  1 81 80  3 78  1 80  0  0   280785.25545     0.05000  4.58E-03 
 81  3 79  1 81 80  2 78  1 80  0  0   280785.25545     0.05000  9.68E-04 
 75 21 54  1 75 74 21 53  1 74  0  0   280787.27893     0.05000  2.71E-03 
 75 21 55  1 75 74 21 54  1 74  0  0   280787.27893     0.05000  2.71E-03 
 40  9 31  1 40 39  8 32  1 39  0  0   280789.98015     0.05000   1.00000 
 80  3 77  1 80 79  4 76  1 79  0  0   280808.52611     0.05000  8.87E-04 
 80  3 77  1 80 79  3 76  1 79  0  0   280808.52611     0.05000  2.27E-03 
 80  4 77  1 80 79  4 76  1 79  0  0   280808.52611     0.05000  2.27E-03 
 80  4 77  1 80 79  3 76  1 79  0  0   280808.52611     0.05000  8.87E-04 
 75 33 42  1 75 74 33 41  1 74  0  0   280819.25927     0.05000  1.04E-03 
 75 33 43  1 75 74 33 42  1 74  0  0   280819.25927     0.05000  1.04E-03 
 79  4 75  1 79 78  5 74  1 78  0  0   280860.47101     0.05000  8.05E-04 
 79  4 75  1 79 78  4 74  1 78  0  0   280860.47101     0.05000  2.26E-03 
 79  5 75  1 79 78  5 74  1 78  0  0   280860.47101     0.05000  2.26E-03 
 79  5 75  1 79 78  4 74  1 78  0  0   280860.47101     0.05000  8.05E-04 
 75 34 41  1 75 74 34 40  1 74  0  0   280889.80243     0.05000  9.40E-04 
 75 34 42  1 75 74 34 41  1 74  0  0   280889.80243     0.05000  9.40E-04 
 75 20 55  1 75 74 20 54  1 74  0  0   280906.09566     0.05000  2.88E-03 
 75 20 56  1 75 74 20 55  1 74  0  0   280906.09566     0.05000  2.88E-03 
 78  6 73  1 78 77  6 72  1 77  0  0   280966.33978     0.05000   1.00000 
 78  5 73  1 78 77  5 72  1 77  0  0   280967.53954     0.05000   1.00000 
 78  6 73  1 78 77  5 72  1 77  0  0   280970.61615     0.05000   1.00000 
 31 11 20  1 31 30 10 21  1 30  0  0   280994.26457     0.05000  7.96E-04 
 31 11 21  1 31 30 10 20  1 30  0  0   280994.26457     0.05000  7.96E-04 
 75 36 39  1 75 74 36 38  1 74  0  0   281049.98713     0.05000   1.00000 
 75 36 40  1 75 74 36 39  1 74  0  0   281049.98713     0.05000   1.00000 
 75 19 56  1 75 74 19 55  1 74  0  0   281061.42981     0.05000  3.05E-03 
 75 19 57  1 75 74 19 56  1 74  0  0   281061.42981     0.05000  3.05E-03 
 74 11 64  1 74 73 11 63  1 73  0  0   281124.37866     0.05000   1.00000 
 75 37 38  1 75 74 37 37  1 74  0  0   281138.84993     0.05000  6.85E-04 
 75 37 39  1 75 74 37 38  1 74  0  0   281138.84993     0.05000  6.85E-04 
 77  6 71  1 77 76  6 70  1 76  0  0   281186.68382     0.05000   1.00000 
 74 12 62  1 74 73 12 61  1 73  0  0   281194.55792     0.05000   1.00000 
 75 18 57  1 75 74 18 56  1 74  0  0   281262.02130     0.05000  3.22E-03 
 75 18 58  1 75 74 18 57  1 74  0  0   281262.02130     0.05000  3.22E-03 
 75 39 36  1 75 74 39 35  1 74  0  0   281331.88259     0.05000  2.73E-04 
 75 39 37  1 75 74 39 36  1 74  0  0   281331.88259     0.05000  2.73E-04 
 75 40 35  1 75 74 40 34  1 74  0  0   281435.78366     0.05000  2.42E-04 
 75 40 36  1 75 74 40 35  1 74  0  0   281435.78366     0.05000  2.42E-04 
 76  8 69  1 76 75  8 68  1 75  0  0   281478.98451     0.05000   1.00000 
 75 17 58  1 75 74 17 57  1 74  0  0   281519.93288     0.05000  1.70E-03 
 75 17 59  1 75 74 17 58  1 74  0  0   281519.93288     0.05000  1.70E-03 
 94 19 75  1 94 94 18 76  1 94  0  0   281521.49618     0.05000   1.00000 
 75 41 34  1 75 74 41 33  1 74  0  0   281543.94588     0.05000  2.15E-04 
 75 41 35  1 75 74 41 34  1 74  0  0   281543.94588     0.05000  2.15E-04 
 75  9 67  1 75 74  9 66  1 74  0  0   281609.35119     0.05000   1.00000 
 76  7 69  1 76 75  7 68  1 75  0  0   281721.14693     0.05000   1.00000 
 75 16 60  1 75 74 16 59  1 74  0  0   281852.51779     0.05000   1.00000 
 27 12 15  1 27 26 11 16  1 26  0  0   281983.41401     0.05000  8.49E-04 
 27 12 16  1 27 26 11 15  1 26  0  0   281983.41401     0.05000  8.49E-04 
 75 45 30  1 75 74 45 29  1 74  0  0   282018.06936     0.05000  1.27E-04 
 75 45 31  1 75 74 45 30  1 74  0  0   282018.06936     0.05000  1.27E-04 
 75 15 61  1 75 74 15 60  1 74  0  0   282285.58025     0.05000   1.00000 
 75 15 60  1 75 74 15 59  1 74  0  0   282286.85447     0.05000   1.00000 
108  9100  1108108  8101  1108  0  0   282365.34800     0.05000   1.00000 
101  6 95  1101101  5 96  1101  0  0   282446.20582     0.05000  1.23E-04 
101  7 95  1101101  6 96  1101  0  0   282446.20582     0.05000  1.23E-04 
 86  1 85  1 86 86  0 86  1 86  0  0   282488.09930     0.05000  5.70E-05 
 86  2 85  1 86 86  1 86  1 86  0  0   282488.09930     0.05000  5.70E-05 
 76  8 69  1 76 75  7 68  1 75  0  0   282548.96116     0.05000   1.00000 
 23 13 10  1 23 22 12 11  1 22  0  0   282793.78010     0.05000  8.95E-04 
 23 13 11  1 23 22 12 10  1 22  0  0   282793.78010     0.05000  8.95E-04 
 75 14 62  1 75 74 14 61  1 74  0  0   282857.45734     0.05000   1.00000 
 75 14 61  1 75 74 14 60  1 74  0  0   282870.59093     0.05000   1.00000 
 91 19 72  1 91 91 18 73  1 91  0  0   282896.18848     0.05000  2.44E-04 
 91 19 73  1 91 91 18 74  1 91  0  0   282896.18848     0.05000  2.44E-04 
 73  9 64  1 73 72  9 63  1 72  0  0   282912.03471     0.05000   1.00000 
 36 10 27  1 36 35  9 26  1 35  0  0   283205.73206     0.05000   1.00000 
 36 10 26  1 36 35  9 27  1 35  0  0   283208.29307     0.05000   1.00000 
 45  7 38  1 45 44  6 39  1 44  0  0   283299.43049     0.05000   1.00000 
 90 19 71  1 90 90 18 72  1 90  0  0   283316.52528     0.05000  2.55E-04 
 90 19 72  1 90 90 18 73  1 90  0  0   283316.52528     0.05000  2.55E-04 
 89  2 87  1 89 89  1 88  1 89  0  0   283325.20840     0.05000  9.50E-05 
 89  3 87  1 89 89  2 88  1 89  0  0   283325.20840     0.05000  9.50E-05 
 77  8 69  1 77 76  9 68  1 76  0  0   283377.52771     0.05000   1.00000 
 75  8 67  1 75 74  8 66  1 74  0  0   283428.16641     0.05000   1.00000 
 45  8 37  1 45 44  7 38  1 44  0  0   283456.01326     0.05000   1.00000 
 73 10 63  1 73 72 10 62  1 72  0  0   283512.60138     0.05000   1.00000 
 19 14  5  1 19 18 13  6  1 18  0  0   283518.01489     0.05000  9.41E-04 
 19 14  6  1 19 18 13  5  1 18  0  0   283518.01489     0.05000  9.41E-04 
 75 13 63  1 75 74 13 62  1 74  0  0   283606.27196     0.05000   1.00000 
 89 19 70  1 89 89 18 71  1 89  0  0   283719.19984     0.05000  2.66E-04 
 89 19 71  1 89 89 18 72  1 89  0  0   283719.19984     0.05000  2.66E-04 
 75 13 62  1 75 74 13 61  1 74  0  0   283723.95353     0.05000   1.00000 
 92  3 89  1 92 92  2 90  1 92  0  0   283769.47714     0.05000  2.33E-04 
 92  4 89  1 92 92  3 90  1 92  0  0   283769.47714     0.05000  2.33E-04 
 95  4 91  1 95 95  3 92  1 95  0  0   283794.22305     0.05000  2.54E-04 
 95  5 91  1 95 95  4 92  1 95  0  0   283794.22305     0.05000  2.54E-04 
 41  9 33  1 41 40  8 32  1 40  0  0   283849.50012     0.05000   1.00000 
 75 10 66  1 75 74 10 65  1 74  0  0   284100.58201     0.05000   1.00000 
 88 19 69  1 88 88 18 70  1 88  0  0   284104.76937     0.05000  2.78E-04 
 88 19 70  1 88 88 18 71  1 88  0  0   284104.76937     0.05000  2.78E-04 
 84  0 84  1 84 83  1 83  1 83  0  0   284111.96203     0.05000  1.12E-03 
 84  0 84  1 84 83  0 83  1 83  0  0   284111.96203     0.05000  2.32E-03 
 84  1 84  1 84 83  1 83  1 83  0  0   284111.96203     0.05000  2.32E-03 
 84  1 84  1 84 83  0 83  1 83  0  0   284111.96203     0.05000  1.12E-03 
 83  1 82  1 83 82  2 81  1 82  0  0   284117.69664     0.05000  1.04E-03 
 83  1 82  1 83 82  1 81  1 82  0  0   284117.69664     0.05000  4.58E-03 
 83  2 82  1 83 82  2 81  1 82  0  0   284117.69664     0.05000  4.58E-03 
 83  2 82  1 83 82  1 81  1 82  0  0   284117.69664     0.05000  1.04E-03 
 82  2 80  1 82 81  3 79  1 81  0  0   284127.12937     0.05000  9.60E-04 
 82  2 80  1 82 81  2 79  1 81  0  0   284127.12937     0.05000  4.53E-03 
 82  3 80  1 82 81  3 79  1 81  0  0   284127.12937     0.05000  4.53E-03 
 82  3 80  1 82 81  2 79  1 81  0  0   284127.12937     0.05000  9.60E-04 
 81  3 78  1 81 80  4 77  1 80  0  0   284149.33670     0.05000  8.81E-04 
 81  3 78  1 81 80  3 77  1 80  0  0   284149.33670     0.05000  4.49E-03 
 81  4 78  1 81 80  4 77  1 80  0  0   284149.33670     0.05000  4.49E-03 
 81  4 78  1 81 80  3 77  1 80  0  0   284149.33670     0.05000  8.81E-04 
 74 11 63  1 74 73 11 62  1 73  0  0   284155.45115     0.05000   1.00000 
 77  7 70  1 77 76  8 69  1 76  0  0   284163.07996     0.05000   1.00000 
 15 15  0  1 1514 14  1  1 14  0  0   284196.35813     0.05000  1.00E-03 
 15 15  1  1 1514 14  0  1 14  0  0   284196.35813     0.05000  1.00E-03 
 80  4 76  1 80 79  5 75  1 79  0  0   284198.96163     0.05000  8.01E-04 
 80  4 76  1 80 79  4 75  1 79  0  0   284198.96163     0.05000  2.23E-03 
 80  5 76  1 80 79  5 75  1 79  0  0   284198.96163     0.05000  2.23E-03 
 80  5 76  1 80 79  4 75  1 79  0  0   284198.96163     0.05000  8.01E-04 
 41  9 32  1 41 40  8 33  1 40  0  0   284222.40963     0.05000   1.00000 
 76 26 50  1 76 75 26 49  1 75  0  0   284293.53416     0.05000  1.91E-03 
 76 26 51  1 76 75 26 50  1 75  0  0   284293.53416     0.05000  1.91E-03 
 79  6 74  1 79 78  6 73  1 78  0  0   284300.07870     0.05000   1.00000 
 79  5 74  1 79 78  5 73  1 78  0  0   284300.97842     0.05000   1.00000 
 79  6 74  1 79 78  5 73  1 78  0  0   284303.18168     0.05000   1.00000 
 76 25 51  1 76 75 25 50  1 75  0  0   284304.49072     0.05000  2.06E-03 
 76 25 52  1 76 75 25 51  1 75  0  0   284304.49072     0.05000  2.06E-03 
 76 28 48  1 76 75 28 47  1 75  0  0   284313.21979     0.05000  1.63E-03 
 76 28 49  1 76 75 28 48  1 75  0  0   284313.21979     0.05000  1.63E-03 
 76 24 52  1 76 75 24 51  1 75  0  0   284331.74947     0.05000  2.21E-03 
 76 24 53  1 76 75 24 52  1 75  0  0   284331.74947     0.05000  2.21E-03 
 76 29 47  1 76 75 29 46  1 75  0  0   284340.80068     0.05000  1.50E-03 
 76 29 48  1 76 75 29 47  1 75  0  0   284340.80068     0.05000  1.50E-03 
 76 23 53  1 76 75 23 52  1 75  0  0   284378.20693     0.05000  2.37E-03 
 76 23 54  1 76 75 23 53  1 75  0  0   284378.20693     0.05000  2.37E-03 
 76 31 45  1 76 75 31 44  1 75  0  0   284425.79351     0.05000  1.25E-03 
 76 31 46  1 76 75 31 45  1 75  0  0   284425.79351     0.05000  1.25E-03
[truncated: 284,089 more chars]
