# Supplementary material for: The 130 to 375 GHz Rotational Spectroscopy of s-trans-(Z)‑1-Cyano-1,3-butadiene (C5H5N): Analysis of the Lowest-Energy Vibrationally Excited Dyad (ν19 and ν27)
Source: J Phys Chem A. 2025 Sep 4;129(37):8630–42. doi: 10.1021/acs.jpca.5c04066 (PMC12503384; doi:10.1021/acs.jpca.5c04066)
Supplement: Supplementary file 2 [file jp5c04066_si_002.zip › Z-1,3 Ground State Fit/Zcyano1,3butadiene_Sred.par]

Ztrans24PDN Ground State M. Dorman                      Tue Feb 16 15:15:19 2021
  28 9121   10    0    0.0000E+000    3.0000E+001    1.0000E+000 1.0000000000
s   3  2 0,  ,  ,  ,     ,     ,  ,  ,,,,,
        10099  9.759445938345843E+003 1.00000000E+003 /A
        20099  2.039686937738858E+003 1.00000000E+003 /B
        30099  1.686177389469946E+003 1.00000000E+003 /C
          299 -8.175615866778936E-004 1.00000000E+000 /-DJ
         1199  1.190499879652974E-002 1.00000000E+000 /-DJK
         2099 -6.888037216907163E-002 1.00000000E+000 /-DK
        40199 -2.426310639068358E-004 1.00000000E+000 /d1
        50099 -1.140453341779091E-005 1.00000000E+000 /d2
          311  7.551453222968408E-010 1.00000000E+000 /HJ
         1211  7.698388008355299E-009 1.00000000E+000 /HJK
         2111 -3.904143571952446E-007 1.00000000E+000 /HKJ
         3011  2.149037629297750E-006 1.00000000E+000 /HK
        40211  3.928393908238839E-010 1.00000000E+000 /h1
        50111  7.271414868342282E-011 1.00000000E+000 /h2
        60011  1.428522598924563E-011 1.00000000E+000 /h3
          411  7.091057248649091E-016 1.00000000E+000 /LJ
         1311 -8.232275986357697E-014 1.00000000E+000 /LJJK
         2211 -2.304487394632566E-014 1.00000000E+000 /LJK
         3111  1.329275547985774E-011 1.00000000E+000 /LKKJ
         4011 -9.711671710530116E-011 1.00000000E+000 /LK
        40311  2.369869380144707E-016 1.00000000E+000 /l1
        50211 -2.057434331657687E-016 1.00000000E+000 /l2
        60111 -5.047199155582436E-017 1.00000000E+000 /l3
        70011 -1.450329004094315E-017 1.00000000E+000 /l4
    110010000 -3.585611007690389E-001 1.00000000E+000 /chi_aa*3/2
   -110030000  3.585611007690389E-001 1.00000000E-037 /-chi_cc*3/
    110020000 -1.650522428218329E+000 1.00000000E+000 /chi_bb*3/2
   -110030000  1.650522428218329E+000 1.00000000E-037 /-chi_cc*3/
!
!
!
