# Supplementary material for: The 130 to 375 GHz Rotational Spectroscopy of s-trans-(Z)‑1-Cyano-1,3-butadiene (C5H5N): Analysis of the Lowest-Energy Vibrationally Excited Dyad (ν19 and ν27)
Source: J Phys Chem A. 2025 Sep 4;129(37):8630–42. doi: 10.1021/acs.jpca.5c04066 (PMC12503384; doi:10.1021/acs.jpca.5c04066)
Supplement: Supplementary file 2 [file jp5c04066_si_002.zip › Z-1,3 Multistate Dyad Fit/z24pdn_dyad.lin]

 36  5 32  1 35  5 31  1  0  0  0  0   135006.847726     0.050000  2.28E-02
 57 10 47  2 57  9 48  2  0  0  0  0   135014.150367     0.050000  2.86E-03
 36 15 21  1 35 15 20  1  0  0  0  0   135017.478710     0.050000  8.29E-03
 36 15 22  1 35 15 21  1  0  0  0  0   135017.478710     0.050000  8.29E-03
 36 10 27  0 35 10 26  0  0  0  0  0   135064.58831      0.050000   1.00000
 36 13 23  2 35 13 22  2  0  0  0  0   135168.434671     0.050000  8.90E-03
 36 13 24  2 35 13 23  2  0  0  0  0   135168.434671     0.050000  8.90E-03
 36  9 27  1 35  9 26  1  0  0  0  0   135239.454977     0.050000  1.11E-02
 36 12 24  2 35 12 23  2  0  0  0  0   135254.008068     0.050000  9.44E-03
 36 12 25  2 35 12 24  2  0  0  0  0   135254.008068     0.050000  9.44E-03
 35  4 31  0 34  4 30  0  0  0  0  0   135277.43495      0.050000   1.00000
 36  9 27  0 35  9 26  0  0  0  0  0   135279.16044      0.050000   1.00000
 36 11 25  2 35 11 24  2  0  0  0  0   135348.295585     0.050000  9.94E-03
 36 11 26  2 35 11 25  2  0  0  0  0   135348.295585     0.050000  9.94E-03
 36  5 32  0 35  5 31  0  0  0  0  0   135373.33375      0.050000   1.00000
 36 10 26  2 35 10 25  2  0  0  0  0   135483.619559     0.050000  1.04E-02
 36 10 27  2 35 10 26  2  0  0  0  0   135483.619559     0.050000  1.04E-02
 22  9 14  2 22  8 15  2  0  0  0  0   135581.282852     0.050000  2.06E-03
 22  9 13  2 22  8 14  2  0  0  0  0   135581.282852     0.050000  2.06E-03
 36  8 29  0 35  8 28  0  0  0  0  0   135587.86433      0.050000   1.00000
 36  8 28  0 35  8 27  0  0  0  0  0   135611.69175      0.050000   1.00000
 21  9 13  2 21  8 14  2  0  0  0  0   135635.679314     0.050000  1.96E-03
 21  9 12  2 21  8 13  2  0  0  0  0   135635.679314     0.050000  1.96E-03
 36  9 27  2 35  9 26  2  0  0  0  0   135682.230541     0.050000  1.09E-02
 35  4 32  0 34  3 31  0  0  0  0  0   135725.68777      0.050000   1.00000
 59  7 53  0 59  6 54  0  0  0  0  0   135766.47549      0.050000   1.00000
 36  7 29  1 35  7 28  1  0  0  0  0   135807.313218     0.050000  1.17E-02
 36  7 30  1 35  7 29  1  0  0  0  0   135823.010418     0.050000  2.72E-02
 36  8 28  1 35  8 27  1  0  0  0  0   135865.176743     0.050000  1.16E-02
 36  6 31  1 35  6 30  1  0  0  0  0   135878.576384     0.050000  1.22E-02
 36  8 29  2 35  8 28  2  0  0  0  0   135964.761451     0.050000  1.13E-02
 36  8 28  2 35  8 27  2  0  0  0  0   135986.809761     0.050000  2.47E-02
 36  7 30  0 35  7 29  0  0  0  0  0   135991.34639      0.050000   1.00000
 38  2 36  1 37  3 35  1  0  0  0  0   136006.729749     0.050000  4.47E-03
 35  5 30  0 34  5 29  0  0  0  0  0   136032.80330      0.050000   1.00000
 37  4 34  1 36  4 33  1  0  0  0  0   136080.245972     0.050000  1.78E-02
 38  3 36  1 37  3 35  1  0  0  0  0   136170.913039     0.050000  1.32E-02
 39  1 38  1 38  2 37  1  0  0  0  0   136177.095534     0.050000  5.58E-03
 39  2 38  1 38  2 37  1  0  0  0  0   136182.004843     0.050000  1.35E-02
 39  1 38  1 38  1 37  1  0  0  0  0   136184.081989     0.050000  1.35E-02
 39  2 38  1 38  1 37  1  0  0  0  0   136188.910020     0.050000  5.55E-03
 36  6 31  0 35  6 30  0  0  0  0  0   136191.55202      0.050000   1.00000
 36  5 32  2 35  5 31  2  0  0  0  0   136225.698930     0.050000  1.22E-02
 38  2 36  1 37  2 35  1  0  0  0  0   136231.757282     0.050000  1.32E-02
 36  7 29  0 35  7 28  0  0  0  0  0   136253.20179      0.050000   1.00000
 36  7 30  2 35  7 29  2  0  0  0  0   136303.863326     0.050000  1.17E-02
 56  5 51  2 56  4 52  2  0  0  0  0   136351.613676     0.050000  2.51E-03
 52  4 48  2 52  3 49  2  0  0  0  0   136357.395608     0.050000  2.32E-03
 40  0 40  1 39  0 39  1  0  0  0  0   136362.460589     0.050000  2.61E-02
 40  1 40  1 39  1 39  1  0  0  0  0   136362.460589     0.050000  2.61E-02
 40  1 40  1 39  0 39  1  0  0  0  0   136362.460589     0.050000  1.22E-02
 40  0 40  1 39  1 39  1  0  0  0  0   136362.460589     0.050000  1.22E-02
 38  2 36  0 37  3 35  0  0  0  0  0   136388.55612      0.050000   1.00000
 88 13 75  0 88 12 76  0  0  0  0  0   136391.59607      0.050000   1.00000
 38  3 36  1 37  2 35  1  0  0  0  0   136395.832016     0.050000  4.49E-03
 35  5 30  2 34  5 29  2  0  0  0  0   136472.450259     0.050000  1.22E-02
 37  4 34  0 36  4 33  0  0  0  0  0   136485.69121      0.050000   1.00000
 40  0 40  0 39  0 39  0  0  0  0  0   136490.50025      0.050000  1.15E-03
 40  1 40  0 39  1 39  0  0  0  0  0   136490.50025      0.050000  1.15E-03
 40  1 40  0 39  0 39  0  0  0  0  0   136490.50025      0.050000  5.36E-04
 40  0 40  0 39  1 39  0  0  0  0  0   136490.50025      0.050000  5.36E-04
 39  1 38  0 38  2 37  0  0  0  0  0   136506.32423      0.050000   1.00000
 39  2 38  0 38  2 37  0  0  0  0  0   136511.54549      0.050000   1.00000
 39  1 38  0 38  1 37  0  0  0  0  0   136513.73679      0.050000   1.00000
 39  2 38  0 38  1 37  0  0  0  0  0   136518.96876      0.050000   1.00000
 36  7 29  2 35  7 28  2  0  0  0  0   136547.128386     0.050000  1.17E-02
 71  8 63  0 71  7 64  0  0  0  0  0   136552.68858      0.050000   1.00000
 38  3 36  0 37  3 35  0  0  0  0  0   136566.38260      0.050000   1.00000
 38  2 36  0 37  2 35  0  0  0  0  0   136630.85884      0.050000   1.00000
 62 10 53  0 62  9 54  0  0  0  0  0   136677.32339      0.050000   1.00000
 67 11 56  0 67 10 57  0  0  0  0  0   136714.68085      0.050000   1.00000
 54 10 44  0 54  9 45  0  0  0  0  0   136728.64807      0.050000   1.00000
 63 10 54  0 63  9 55  0  0  0  0  0   136737.90318      0.050000   1.00000
 61 10 52  0 61  9 53  0  0  0  0  0   136761.11056      0.050000   1.00000
 52  5 48  0 52  4 49  0  0  0  0  0   136774.47817      0.050000   1.00000
 38  3 36  0 37  2 35  0  0  0  0  0   136808.69482      0.050000   1.00000
 56 10 46  2 56  9 47  2  0  0  0  0   136829.533692     0.050000  2.97E-03
 37  3 34  1 36  3 33  1  0  0  0  0   136884.151349     0.050000  1.30E-02
 83 10 73  0 83  9 74  0  0  0  0  0   136921.11980      0.050000   1.00000
 83 12 72  0 82 13 69  0  0  0  0  0   136945.57486      0.050000   1.00000
 64 10 55  0 64  9 56  0  0  0  0  0   136960.16305      0.050000   1.00000
 60 10 51  0 60  9 52  0  0  0  0  0   136971.46269      0.050000   1.00000
 18  5 14  0 17  4 13  0  0  0  0  0   136990.49332      0.050000   1.00000
 38  3 36  2 37  2 35  2  0  0  0  0   137055.853411     0.050000  3.74E-03
 40  1 40  2 39  1 39  2  0  0  0  0   137059.662465     0.050000  1.36E-02
 40  0 40  2 39  0 39  2  0  0  0  0   137059.662465     0.050000  1.36E-02
 40  0 40  2 39  1 39  2  0  0  0  0   137059.662465     0.050000  6.50E-03
 40  1 40  2 39  0 39  2  0  0  0  0   137059.662465     0.050000  6.50E-03
 63  8 56  0 63  7 57  0  0  0  0  0   137079.39367      0.050000   1.00000
 36  6 30  1 35  6 29  1  0  0  0  0   137103.235894     0.050000  1.24E-02
 66  9 58  0 66  8 59  0  0  0  0  0   137108.91578      0.050000   1.00000
 39  2 38  2 38  1 37  2  0  0  0  0   137141.155784     0.050000  5.53E-03
 39  1 38  2 38  1 37  2  0  0  0  0   137149.288168     0.050000  1.32E-02
 39  2 38  2 38  2 37  2  0  0  0  0   137151.622306     0.050000  1.32E-02
 39  1 38  2 38  2 37  2  0  0  0  0   137159.769182     0.050000  5.53E-03
 67 10 58  1 67  9 59  1  0  0  0  0   137198.863372     0.050000  2.52E-03
 98 14 84  0 98 13 85  0  0  0  0  0   137216.22232      0.050000   1.00000
 36  4 33  1 35  3 32  1  0  0  0  0   137249.049402     0.050000  3.17E-03
 38  2 36  2 37  2 35  2  0  0  0  0   137275.821802     0.050000  1.35E-02
 59 10 50  0 59  9 51  0  0  0  0  0   137289.55493      0.050000   1.00000
 37  3 34  0 36  3 33  0  0  0  0  0   137326.77184      0.050000   1.00000
 38  3 35  1 37  4 34  1  0  0  0  0   137336.435205     0.050000  3.43E-03
 65 10 56  0 65  9 57  0  0  0  0  0   137359.73865      0.050000   1.00000
 36  6 30  2 35  6 29  2  0  0  0  0   137380.285779     0.050000  1.21E-02
 38  3 36  2 37  3 35  2  0  0  0  0   137392.895888     0.050000  1.35E-02
 77  9 68  0 77  8 69  0  0  0  0  0   137468.30107      0.050000   1.00000
 38  3 35  0 37  4 34  0  0  0  0  0   137596.22537      0.050000   1.00000
 38  2 36  2 37  3 35  2  0  0  0  0   137612.894140     0.050000  3.82E-03
 58 10 49  0 58  9 50  0  0  0  0  0   137697.34238      0.050000   1.00000
 18  5 13  0 17  4 14  0  0  0  0  0   137873.56008      0.050000   1.00000
 36  6 30  0 35  6 29  0  0  0  0  0   137909.55421      0.050000   1.00000
 36  4 33  0 35  3 32  0  0  0  0  0   137912.45858      0.050000   1.00000
 66 10 57  0 66  9 58  0  0  0  0  0   137950.60401      0.050000   1.00000
 37  3 34  2 36  3 33  2  0  0  0  0   137965.141854     0.050000  1.45E-02
 66  9 58  1 66  8 59  1  0  0  0  0   137988.672177     0.050000  2.52E-03
 37  4 34  2 36  4 33  2  0  0  0  0   138049.974121     0.050000  1.30E-02
 53 10 43  0 53  9 44  0  0  0  0  0   138115.42835      0.050000   1.00000
 57 10 48  0 57  9 49  0  0  0  0  0   138176.93574      0.050000   1.00000
 56  6 51  0 56  5 52  0  0  0  0  0   138215.49455      0.050000   1.00000
 37 14 23  1 36 14 22  1  0  0  0  0   138280.912054     0.050000  9.27E-03
 37 14 24  1 36 14 23  1  0  0  0  0   138280.912054     0.050000  9.27E-03
 36  4 32  1 35  4 31  1  0  0  0  0   138310.522821     0.050000  1.31E-02
 37 13 24  1 36 13 23  1  0  0  0  0   138329.419139     0.050000  9.79E-03
 37 13 25  1 36 13 24  1  0  0  0  0   138329.419139     0.050000  9.79E-03
 37 14 23  2 36 14 22  2  0  0  0  0   138334.398700     0.050000  8.81E-03
 37 14 24  2 36 14 23  2  0  0  0  0   138334.398700     0.050000  8.81E-03
 37 18 19  0 36 18 18  0  0  0  0  0   138352.25778      0.050000  5.70E-04
 37 18 20  0 36 18 19  0  0  0  0  0   138352.25778      0.050000  5.70E-04
 37 19 18  0 36 19 17  0  0  0  0  0   138352.88750      0.050000  5.25E-04
 37 19 19  0 36 19 18  0  0  0  0  0   138352.88750      0.050000  5.25E-04
 37 17 20  0 36 17 19  0  0  0  0  0   138359.10664      0.050000  6.15E-04
 37 17 21  0 36 17 20  0  0  0  0  0   138359.10664      0.050000  6.15E-04
 37 20 17  0 36 20 16  0  0  0  0  0   138359.74495      0.050000  4.80E-04
 37 20 18  0 36 20 17  0  0  0  0  0   138359.74495      0.050000  4.80E-04
 37 21 16  0 36 21 15  0  0  0  0  0   138371.99137      0.050000  4.36E-04
 37 21 17  0 36 21 16  0  0  0  0  0   138371.99137      0.050000  4.36E-04
 37 16 21  0 36 16 20  0  0  0  0  0   138374.96192      0.050000  6.60E-04
 37 16 22  0 36 16 21  0  0  0  0  0   138374.96192      0.050000  6.60E-04
 37 22 15  0 36 22 14  0  0  0  0  0   138389.05906      0.050000  3.93E-04
 37 22 16  0 36 22 15  0  0  0  0  0   138389.05906      0.050000  3.93E-04
 37 15 22  0 36 15 21  0  0  0  0  0   138401.83735      0.050000  7.10E-04
 37 15 23  0 36 15 22  0  0  0  0  0   138401.83735      0.050000  7.10E-04
 37 20 17  1 36 20 16  1  0  0  0  0   138404.090509     0.050000  5.95E-03
 37 20 18  1 36 20 17  1  0  0  0  0   138404.090509     0.050000  5.95E-03
 37 19 18  1 36 19 17  1  0  0  0  0   138408.279919     0.050000  6.50E-03
 37 19 19  1 36 19 18  1  0  0  0  0   138408.279919     0.050000  6.50E-03
 37 23 14  0 36 23 13  0  0  0  0  0   138410.16355      0.050000  3.53E-04
 37 23 15  0 36 23 14  0  0  0  0  0   138410.16355      0.050000  3.53E-04
 37 21 16  1 36 21 15  1  0  0  0  0   138411.745708     0.050000  5.41E-03
 37 21 17  1 36 21 16  1  0  0  0  0   138411.745708     0.050000  5.41E-03
 37 12 25  1 36 12 24  1  0  0  0  0   138425.115209     0.050000  1.03E-02
 37 12 26  1 36 12 25  1  0  0  0  0   138425.115209     0.050000  1.03E-02 
 37 22 15  1 36 22 14  1  0  0  0  0   138427.946506     0.050000  4.89E-03
 37 22 16  1 36 22 15  1  0  0  0  0   138427.946506     0.050000  4.89E-03
 37 18 19  1 36 18 18  1  0  0  0  0   138430.698276     0.050000  7.06E-03
 37 18 20  1 36 18 19  1  0  0  0  0   138430.698276     0.050000  7.06E-03
 37 24 13  0 36 24 12  0  0  0  0  0   138435.12923      0.050000  3.14E-04
 37 24 14  0 36 24 13  0  0  0  0  0   138435.12923      0.050000  3.14E-04
 37 14 23  0 36 14 22  0  0  0  0  0   138442.61479      0.050000  7.55E-04
 37 14 24  0 36 14 23  0  0  0  0  0   138442.61479      0.050000  7.55E-04
 37 23 14  1 36 23 13  1  0  0  0  0   138450.661085     0.050000  4.39E-03
 37 23 15  1 36 23 14  1  0  0  0  0   138450.661085     0.050000  4.39E-03
 37 15 22  2 36 15 21  2  0  0  0  0   138451.999255     0.050000  8.35E-03
 37 15 23  2 36 15 22  2  0  0  0  0   138451.999255     0.050000  8.35E-03
 37 25 12  0 36 25 11  0  0  0  0  0   138463.47964      0.050000  2.77E-04
 37 25 13  0 36 25 12  0  0  0  0  0   138463.47964      0.050000  2.77E-04
 37 24 13  1 36 24 12  1  0  0  0  0   138478.752904     0.050000  3.92E-03
 37 24 14  1 36 24 13  1  0  0  0  0   138478.752904     0.050000  3.92E-03
 37 17 20  1 36 17 19  1  0  0  0  0   138484.416882     0.050000  7.64E-03
 37 17 21  1 36 17 20  1  0  0  0  0   138484.416882     0.050000  7.64E-03
 37 26 11  0 36 26 10  0  0  0  0  0   138494.82366      0.050000  2.42E-04
 37 26 12  0 36 26 11  0  0  0  0  0   138494.82366      0.050000  2.42E-04
 37 13 24  0 36 13 23  0  0  0  0  0   138501.36491      0.050000  8.00E-04
 37 13 25  0 36 13 24  0  0  0  0  0   138501.36491      0.050000  8.00E-04
 37 25 12  1 36 25 11  1  0  0  0  0   138511.231631     0.050000  3.46E-03
 37 25 13  1 36 25 12  1  0  0  0  0   138511.231631     0.050000  3.46E-03
 37 16 21  2 36 16 20  2  0  0  0  0   138521.353295     0.050000  7.85E-03
 37 16 22  2 36 16 21  2  0  0  0  0   138521.353295     0.050000  7.85E-03
 37 27 10  0 36 27  9  0  0  0  0  0   138529.11579      0.050000  2.09E-04
 37 27 11  0 36 27 10  0  0  0  0  0   138529.11579      0.050000  2.09E-04
 37 26 11  1 36 26 10  1  0  0  0  0   138547.670748     0.050000  3.03E-03
 37 26 12  1 36 26 11  1  0  0  0  0   138547.670748     0.050000  3.03E-03
 37 17 20  2 36 17 19  2  0  0  0  0   138551.981973     0.050000  7.32E-03
 37 17 21  2 36 17 20  2  0  0  0  0   138551.981973     0.050000  7.32E-03
 37 11 26  1 36 11 25  1  0  0  0  0   138560.218287     0.050000  1.08E-02
 37 11 27  1 36 11 26  1  0  0  0  0   138560.218287     0.050000  1.08E-02
 37 28  9  0 36 28  8  0  0  0  0  0   138566.07765      0.050000  1.78E-04
 37 28 10  0 36 28  9  0  0  0  0  0   138566.07765      0.050000  1.78E-04
 37 18 19  2 36 18 18  2  0  0  0  0   138567.780663     0.050000  6.79E-03
 37 18 20  2 36 18 19  2  0  0  0  0   138567.780663     0.050000  6.79E-03
 37 19 18  2 36 19 17  2  0  0  0  0   138579.274446     0.050000  6.25E-03
 37 19 19  2 36 19 18  2  0  0  0  0   138579.274446     0.050000  6.25E-03
 37 12 25  0 36 12 24  0  0  0  0  0   138583.95979      0.050000  8.45E-04
 37 12 26  0 36 12 25  0  0  0  0  0   138583.95979      0.050000  8.45E-04
 37  5 33  1 36  5 32  1  0  0  0  0   138586.452050     0.050000  2.28E-02
 37 27 10  1 36 27  9  1  0  0  0  0   138587.388232     0.050000  2.62E-03
 37 27 11  1 36 27 10  1  0  0  0  0   138587.388232     0.050000  2.62E-03
 37 20 17  2 36 20 16  2  0  0  0  0   138590.633665     0.050000  5.72E-03
 37 20 18  2 36 20 17  2  0  0  0  0   138590.633665     0.050000  5.72E-03
 37 16 21  1 36 16 20  1  0  0  0  0   138596.919883     0.050000  8.25E-03
 37 16 22  1 36 16 21  1  0  0  0  0   138596.919883     0.050000  8.25E-03
 37 21 16  2 36 21 15  2  0  0  0  0   138603.715406     0.050000  5.20E-03
 37 21 17  2 36 21 16  2  0  0  0  0   138603.715406     0.050000  5.20E-03
 37 29  8  0 36 29  7  0  0  0  0  0   138605.53557      0.050000  1.50E-04
 37 29  9  0 36 29  8  0  0  0  0  0   138605.53557      0.050000  1.50E-04
 37 22 15  2 36 22 14  2  0  0  0  0   138619.211135     0.050000  4.70E-03
 37 22 16  2 36 22 15  2  0  0  0  0   138619.211135     0.050000  4.70E-03
 37 28  9  1 36 28  8  1  0  0  0  0   138630.005813     0.050000  2.24E-03
 37 28 10  1 36 28  9  1  0  0  0  0   138630.005813     0.050000  2.24E-03
 37 23 14  2 36 23 13  2  0  0  0  0   138637.220265     0.050000  4.22E-03
 37 23 15  2 36 23 14  2  0  0  0  0   138637.220265     0.050000  4.22E-03
 37 30  7  0 36 30  6  0  0  0  0  0   138647.23552      0.050000  1.23E-04
 37 30  8  0 36 30  7  0  0  0  0  0   138647.23552      0.050000  1.23E-04
 37 24 13  2 36 24 12  2  0  0  0  0   138658.026104     0.050000  3.75E-03
 37 24 14  2 36 24 13  2  0  0  0  0   138658.026104     0.050000  3.75E-03
 37 25 12  2 36 25 11  2  0  0  0  0   138681.394460     0.050000  3.31E-03
 37 25 13  2 36 25 12  2  0  0  0  0   138681.394460     0.050000  3.31E-03
 37 11 27  0 36 11 26  0  0  0  0  0   138699.39441      0.050000  8.86E-04
 37 11 26  0 36 11 25  0  0  0  0  0   138699.39441      0.050000  8.86E-04
 37 26 11  2 36 26 10  2  0  0  0  0   138707.593925     0.050000  2.89E-03
 37 26 12  2 36 26 11  2  0  0  0  0   138707.593925     0.050000  2.89E-03
 56 10 47  0 56  9 48  0  0  0  0  0   138711.41325      0.050000   1.00000
 37 30  7  1 36 30  6  1  0  0  0  0   138723.553105     0.050000  1.56E-03
 37 30  8  1 36 30  7  1  0  0  0  0   138723.553105     0.050000  1.56E-03
 36  4 32  0 35  4 31  0  0  0  0  0   138734.88174      0.050000   1.00000
 37 27 10  2 36 27  9  2  0  0  0  0   138736.216024     0.050000  2.50E-03
 37 27 11  2 36 27 10  2  0  0  0  0   138736.216024     0.050000  2.50E-03
 67 10 58  0 67  9 59  0  0  0  0  0   138744.33716      0.050000   1.00000
 37 10 27  1 36 10 26  1  0  0  0  0   138755.995847     0.050000  1.13E-02
 37 10 28  1 36 10 27  1  0  0  0  0   138755.995847     0.050000  1.13E-02
 37 31  6  1 36 31  5  1  0  0  0  0   138774.025328     0.050000  1.26E-03
 37 31  7  1 36 31  6  1  0  0  0  0   138774.025328     0.050000  1.26E-03
 37 15 22  1 36 15 21  1  0  0  0  0   138782.992107     0.050000  8.90E-03
 37 15 23  1 36 15 22  1  0  0  0  0   138782.992107     0.050000  8.90E-03
 37 33  4  0 36 33  3  0  0  0  0  0   138785.42523      0.050000  5.80E-05
 37 33  5  0 36 33  4  0  0  0  0  0   138785.42523      0.050000  5.80E-05
 37 29  8  2 36 29  7  2  0  0  0  0   138800.558352     0.050000  1.79E-03
 37 29  9  2 36 29  8  2  0  0  0  0   138800.558352     0.050000  1.79E-03
 37 32  5  1 36 32  4  1  0  0  0  0   138826.447105     0.050000  9.85E-04
 37 32  6  1 36 32  5  1  0  0  0  0   138826.447105     0.050000  9.85E-04
 37 30  7  2 36 30  6  2  0  0  0  0   138836.290301     0.050000  1.48E-03
 37 30  8  2 36 30  7  2  0  0  0  0   138836.290301     0.050000  1.48E-03
 37 10 28  0 36 10 27  0  0  0  0  0   138862.15491      0.050000  9.28E-04
 37 10 27  0 36 10 26  0  0  0  0  0   138862.15491      0.050000  9.28E-04
 61  6 55  0 61  5 56  0  0  0  0  0   138873.12819      0.050000   1.00000
 37 33  4  1 36 33  3  1  0  0  0  0   138881.185655     0.050000  7.38E-04
 37 33  5  1 36 33  4  1  0  0  0  0   138881.185655     0.050000  7.38E-04
 37 32  5  2 36 32  4  2  0  0  0  0   138913.964069     0.050000  9.32E-04
 37 32  6  2 36 32  5  2  0  0  0  0   138913.964069     0.050000  9.32E-04
 37 13 24  2 36 13 23  2  0  0  0  0   138937.245892     0.050000  9.54E-03
 37 13 25  2 36 13 24  2  0  0  0  0   138937.245892     0.050000  9.54E-03
 37  5 33  0 36  5 32  0  0  0  0  0   138973.99498      0.050000   1.00000
 40  4 36  0 39  5 35  0  0  0  0  0   138983.23250      0.050000   1.00000
 37 12 25  2 36 12 24  2  0  0  0  0   139031.982744     0.050000  1.01E-02
 37 12 26  2 36 12 25  2  0  0  0  0   139031.982744     0.050000  1.01E-02
 66  7 59  0 66  6 60  0  0  0  0  0   139043.30203      0.050000   1.00000
 37  9 28  1 36  9 27  1  0  0  0  0   139073.719995     0.050000  1.18E-02
 37  9 29  1 36  9 28  1  0  0  0  0   139084.099619     0.050000  1.18E-02
 37  9 28  0 36  9 27  0  0  0  0  0   139097.97005      0.050000   1.00000
 37 11 26  2 36 11 25  2  0  0  0  0   139137.900990     0.050000  1.06E-02
 37 11 27  2 36 11 26  2  0  0  0  0   139137.900990     0.050000  1.06E-02
 60  7 54  0 60  6 55  0  0  0  0  0   139174.66654      0.050000   1.00000
 36  4 32  2 35  4 31  2  0  0  0  0   139271.024217     0.050000  1.27E-02
 55 10 46  0 55  9 47  0  0  0  0  0   139285.27471      0.050000   1.00000
 37 10 27  2 36 10 26  2  0  0  0  0   139287.713535     0.050000  1.11E-02
 37 10 28  2 36 10 27  2  0  0  0  0   139287.713535     0.050000  1.11E-02
 52 10 42  0 52  9 43  0  0  0  0  0   139333.95101      0.050000   1.00000
 39  2 37  1 38  3 36  1  0  0  0  0   139395.493594     0.050000  4.78E-03
 96 12 84  0 96 11 85  0  0  0  0  0   139423.24243      0.050000   1.00000
 37  8 30  0 36  8 29  0  0  0  0  0   139432.86492      0.050000   1.00000
 37  8 29  0 36  8 28  0  0  0  0  0   139468.17603      0.050000   1.00000
 38  4 35  1 37  4 34  1  0  0  0  0   139473.836491     0.050000  1.78E-02
 37  9 29  2 36  9 28  2  0  0  0  0   139504.538297     0.050000  1.16E-02
 37  9 28  2 36  9 27  2  0  0  0  0   139506.571460     0.050000  1.16E-02
 39  3 37  1 38  3 36  1  0  0  0  0   139514.900559     0.050000  1.39E-02
 40  1 39  1 39  2 38  1  0  0  0  0   139522.070249     0.050000  5.91E-03
 40  2 39  1 39  2 38  1  0  0  0  0   139525.388296     0.050000  1.43E-02
 40  1 39  1 39  1 38  1  0  0  0  0   139526.911206     0.050000  1.43E-02
 40  2 39  1 39  1 38  1  0  0  0  0   139530.324590     0.050000  5.91E-03
 67  9 59  0 67  8 60  0  0  0  0  0   139538.17875      0.050000   1.00000
 77 12 65  0 77 11 66  0  0  0  0  0   139552.85256      0.050000   1.00000
 39  2 37  1 38  2 36  1  0  0  0  0   139559.724693     0.050000  1.39E-02
 66 11 55  0 66 10 56  0  0  0  0  0   139635.03165      0.050000   1.00000
 37  6 32  1 36  6 31  1  0  0  0  0   139648.306085     0.050000  1.30E-02
 37  7 31  1 36  7 30  1  0  0  0  0   139658.002183     0.050000  1.27E-02
 37  4 34  1 36  3 33  1  0  0  0  0   139662.416584     0.050000  3.43E-03
 39  3 37  1 38  2 36  1  0  0  0  0   139679.109177     0.050000  4.80E-03
 41  0 41  1 40  0 40  1  0  0  0  0   139724.699876     0.050000  2.75E-02
 41  1 41  1 40  0 40  1  0  0  0  0   139724.699876     0.050000  1.28E-02
 41  1 41  1 40  1 40  1  0  0  0  0   139724.699876     0.050000  2.75E-02
 41  0 41  1 40  1 40  1  0  0  0  0   139724.699876     0.050000  1.28E-02
 68 10 59  0 68  9 60  0  0  0  0  0   139749.90529      0.050000   1.00000
 37  8 29  1 36  8 28  1  0  0  0  0   139760.863850     0.050000  1.24E-02
 63  8 56  2 63  9 55  2  0  0  0  0   139794.998427     0.050000  2.81E-03
 62 10 53  2 62  9 54  2  0  0  0  0   139798.614134     0.050000  2.86E-03
 39  2 37  0 38  3 36  0  0  0  0  0   139802.06184      0.050000   1.00000
 37  8 30  2 36  8 29  2  0  0  0  0   139812.639140     0.050000  1.20E-02
 37  8 29  2 36  8 28  2  0  0  0  0   139845.389133     0.050000  2.51E-02
 37  7 31  0 36  7 30  0  0  0  0  0   139851.46152      0.050000   1.00000
 41  0 41  0 40  0 40  0  0  0  0  0   139855.60941      0.050000  1.21E-03
 41  1 41  0 40  1 40  0  0  0  0  0   139855.60941      0.050000  1.21E-03
 41  1 41  0 40  0 40  0  0  0  0  0   139855.60941      0.050000  5.64E-04
 41  0 41  0 40  1 40  0  0  0  0  0   139855.60941      0.050000  5.64E-04
 54 10 44  2 54  9 45  2  0  0  0  0   139868.806996     0.050000  3.17E-03
 40  1 39  0 39  2 38  0  0  0  0  0   139872.13481      0.050000   1.00000
 40  2 39  0 39  2 38  0  0  0  0  0   139875.80240      0.050000   1.00000
 40  1 39  0 39  1 38  0  0  0  0  0   139877.35028      0.050000   1.00000
 40  2 39  0 39  1 38  0  0  0  0  0   139881.04098      0.050000   1.00000
 54 10 45  0 54  9 46  0  0  0  0  0   139884.69005      0.050000   1.00000
 64 10 55  2 64  9 56  2  0  0  0  0   139896.729560     0.050000  2.76E-03
 38  4 35  0 37  4 34  0  0  0  0  0   139900.91332      0.050000   1.00000
 61 10 52  2 61  9 53  2  0  0  0  0   139904.971143     0.050000  2.91E-03
 37  5 33  2 36  5 32  2  0  0  0  0   139928.310420     0.050000  1.30E-02
 39  3 37  0 38  3 36  0  0  0  0  0   139932.13870      0.050000   1.00000
 39  2 37  0 38  2 36  0  0  0  0  0   139979.92336      0.050000   1.00000
 37  6 32  0 36  6 31  0  0  0  0  0   139981.05901      0.050000   1.00000
 37  6 32  2 36  6 31  2  0  0  0  0   139996.520242     0.050000  1.27E-02
 36  5 31  0 35  5 30  0  0  0  0  0   140085.50704      0.050000   1.00000
 65 10 56  2 65  9 57  2  0  0  0  0   140101.944586     0.050000  2.72E-03
 39  3 37  0 38  2 36  0  0  0  0  0   140109.90655      0.050000   1.00000
 38  3 35  1 37  3 34  1  0  0  0  0   140114.695289     0.050000  1.37E-02
 37  7 31  2 36  7 30  2  0  0  0  0   140158.419204     0.050000  1.25E-02
 64  8 57  0 64  7 58  0  0  0  0  0   140205.29145      0.050000   1.00000
 37  7 30  0 36  7 29  0  0  0  0  0   140211.92763      0.050000   1.00000
 19  5 15  0 18  4 14  0  0  0  0  0   140247.55562      0.050000   1.00000
 60  7 54  1 60  8 53  1  0  0  0  0   140265.000016     0.050000  2.54E-03
 53  5 49  0 53  4 50  0  0  0  0  0   140277.96696      0.050000   1.00000
 37  4 34  0 36  3 33  0  0  0  0  0   140305.26806      0.050000   1.00000
 59 10 50  2 59  9 51  2  0  0  0  0   140397.563458     0.050000  3.02E-03
 66 10 57  2 66  9 58  2  0  0  0  0   140404.270061     0.050000  2.68E-03
 51 10 41  0 51  9 42  0  0  0  0  0   140407.15030      0.050000   1.00000
 41  0 41  2 40  0 40  2  0  0  0  0   140453.545429     0.050000  1.43E-02
 41  1 41  2 40  1 40  2  0  0  0  0   140453.545429     0.050000  1.43E-02
 41  1 41  2 40  0 40  2  0  0  0  0   140453.545429     0.050000  6.89E-03 
 41  0 41  2 40  1 40  2  0  0  0  0   140453.545429     0.050000  6.89E-03
 37  7 30  2 36  7 29  2  0  0  0  0   140491.693963     0.050000  1.25E-02
 53 10 44  0 53  9 45  0  0  0  0  0   140497.17262      0.050000   1.00000
 39  3 37  2 38  2 36  2  0  0  0  0   140498.300388     0.050000  4.31E-03
 40  2 39  2 39  1 38  2  0  0  0  0   140535.638829     0.050000  5.87E-03
 40  1 39  2 39  1 38  2  0  0  0  0   140542.045194     0.050000  1.39E-02
 40  2 39  2 39  2 38  2  0  0  0  0   140543.830477     0.050000  1.39E-02
 40  1 39  2 39  2 38  2  0  0  0  0   140550.210770     0.050000  5.87E-03
 36  5 31  2 35  5 30  2  0  0  0  0   140562.823041     0.050000  1.30E-02
 38  3 35  0 37  3 34  0  0  0  0  0   140574.68857      0.050000   1.00000
 87 13 74  0 87 12 75  0  0  0  0  0   140588.59404      0.050000   1.00000
 39  2 37  2 38  2 36  2  0  0  0  0   140653.310745     0.050000  1.40E-02
 65 11 54  1 65 10 55  1  0  0  0  0   140685.801493     0.050000  2.73E-03
 39  3 37  2 38  3 36  2  0  0  0  0   140718.305079     0.050000  1.40E-02
 39  2 37  2 38  3 36  2  0  0  0  0   140873.328290     0.050000  4.37E-03
 69 10 60  0 69  9 61  0  0  0  0  0   140973.37138      0.050000   1.00000
 52 10 43  0 52  9 44  0  0  0  0  0   141112.22280      0.050000   1.00000
 53 10 43  2 53  9 44  2  0  0  0  0   141126.801049     0.050000  3.25E-03
 15  6  9  1 14  5 10  1  0  0  0  0   141126.801049     0.050000  1.60E-03
 57 10 48  2 57  9 49  2  0  0  0  0   141192.929447     0.050000  3.13E-03
 37  6 31  2 36  6 30  2  0  0  0  0   141215.092231     0.050000  1.28E-02
 39  3 36  1 38  4 35  1  0  0  0  0   141221.926064     0.050000  3.76E-03
 38  3 35  2 37  3 34  2  0  0  0  0   141232.628207     0.050000  1.45E-02
 44  1 43  0 44  0 44  0  0  0  0  0   141273.60687      0.050000   1.00000
 50 10 40  0 50  9 41  0  0  0  0  0   141355.81669      0.050000   1.00000
 50  3 47  0 50  2 48  0  0  0  0  0   141423.75120      0.050000   1.00000
 50  4 47  0 50  3 48  0  0  0  0  0   141491.90324      0.050000   1.00000
 39  3 36  0 38  4 35  0  0  0  0  0   141533.03547      0.050000   1.00000
 19  5 14  0 18  4 15  0  0  0  0  0   141615.47502      0.050000   1.00000
 37  4 33  1 36  4 32  1  0  0  0  0   141665.421079     0.050000  1.38E-02
 56 10 47  2 56  9 48  2  0  0  0  0   141672.869048     0.050000  3.19E-03
 90 11 79  0 90 10 80  0  0  0  0  0   141702.81160      0.050000   1.00000
 51 10 42  0 51  9 43  0  0  0  0  0   141721.09412      0.050000   1.00000
 57  6 52  0 57  5 53  0  0  0  0  0   141740.90649      0.050000   1.00000
 47  2 45  0 47  1 46  0  0  0  0  0   141788.63313      0.050000   1.00000
 47  3 45  0 47  2 46  0  0  0  0  0   141797.97787      0.050000   1.00000
 38 14 24  1 37 14 23  1  0  0  0  0   142045.590878     0.050000  9.91E-03
 38 14 25  1 37 14 24  1  0  0  0  0   142045.590878     0.050000  9.91E-03
 72  8 64  0 72  7 65  0  0  0  0  0   142087.88860      0.050000   1.00000
 38 14 24  2 37 14 23  2  0  0  0  0   142091.512260     0.050000  9.42E-03
 38 14 25  2 37 14 24  2  0  0  0  0   142091.512260     0.050000  9.42E-03
 38 19 19  0 37 19 18  0  0  0  0  0   142097.89328      0.050000  5.65E-04
 38 19 20  0 37 19 19  0  0  0  0  0   142097.89328      0.050000  5.65E-04
 38 18 20  0 37 18 19  0  0  0  0  0   142099.13380      0.050000  6.15E-04
 38 18 21  0 37 18 20  0  0  0  0  0   142099.13380      0.050000  6.15E-04
 38 20 18  0 37 20 17  0  0  0  0  0   142103.48467      0.050000  5.20E-04
 38 20 19  0 37 20 18  0  0  0  0  0   142103.48467      0.050000  5.20E-04
 37  6 31  0 36  6 30  0  0  0  0  0   142106.09909      0.050000   1.00000
 38 17 21  0 37 17 20  0  0  0  0  0   142108.22560      0.050000  6.60E-04
 38 17 22  0 37 17 21  0  0  0  0  0   142108.22560      0.050000  6.60E-04
 38 21 17  0 37 21 16  0  0  0  0  0   142114.82731      0.050000  4.73E-04
 38 21 18  0 37 21 17  0  0  0  0  0   142114.82731      0.050000  4.73E-04
 37  4 33  0 36  4 32  0  0  0  0  0   142115.79823      0.050000   1.00000
 38 16 22  0 37 16 21  0  0  0  0  0   142126.96624      0.050000  7.10E-04
 38 16 23  0 37 16 22  0  0  0  0  0   142126.96624      0.050000  7.10E-04
 38 22 16  0 37 22 15  0  0  0  0  0   142131.15558      0.050000  4.29E-04
 38 22 17  0 37 22 16  0  0  0  0  0   142131.15558      0.050000  4.29E-04
 38  5 34  1 37  5 33  1  0  0  0  0   142138.050517     0.050000  2.28E-02
 68  9 60  0 68  8 61  0  0  0  0  0   142148.34576      0.050000   1.00000
 38 20 18  1 37 20 17  1  0  0  0  0   142149.976347     0.050000  6.44E-03
 38 20 19  1 37 20 18  1  0  0  0  0   142149.976347     0.050000  6.44E-03
 38 23 15  0 37 23 14  0  0  0  0  0   142152.00850      0.050000  3.86E-04
 38 23 16  0 37 23 15  0  0  0  0  0   142152.00850      0.050000  3.86E-04
 38 21 17  1 37 21 16  1  0  0  0  0   142156.243699     0.050000  5.88E-03
 38 21 18  1 37 21 17  1  0  0  0  0   142156.243699     0.050000  5.88E-03
 38 19 19  1 37 19 18  1  0  0  0  0   142156.243699     0.050000  7.01E-03
 38 19 20  1 37 19 19  1  0  0  0  0   142156.243699     0.050000  7.01E-03
 38 15 23  0 37 15 22  0  0  0  0  0   142157.63966      0.050000  7.60E-04
 38 15 24  0 37 15 23  0  0  0  0  0   142157.63966      0.050000  7.60E-04
 38 22 16  1 37 22 15  1  0  0  0  0   142171.550465     0.050000  5.33E-03
 38 22 17  1 37 22 16  1  0  0  0  0   142171.550465     0.050000  5.33E-03
 38 24 14  0 37 24 13  0  0  0  0  0   142176.72653      0.050000  3.45E-04
 38 24 15  0 37 24 14  0  0  0  0  0   142176.72653      0.050000  3.45E-04
 38 18 20  1 37 18 19  1  0  0  0  0   142181.670611     0.050000  7.60E-03
 38 18 21  1 37 18 20  1  0  0  0  0   142181.670611     0.050000  7.60E-03
 55 10 46  2 55  9 47  2  0  0  0  0   142190.592052     0.050000  3.24E-03
 38 23 15  1 37 23 14  1  0  0  0  0   142193.836097     0.050000  4.81E-03
 38 23 16  1 37 23 15  1  0  0  0  0   142193.836097     0.050000  4.81E-03
 49 10 39  0 49  9 40  0  0  0  0  0   142197.87548      0.050000   1.00000
 38 12 26  1 37 12 25  1  0  0  0  0   142202.454991     0.050000  1.10E-02
 38 12 27  1 37 12 26  1  0  0  0  0   142202.454991     0.050000  1.10E-02
 38 14 24  0 37 14 23  0  0  0  0  0   142203.25723      0.050000  8.05E-04
 38 14 25  0 37 14 24  0  0  0  0  0   142203.25723      0.050000  8.05E-04
 38 15 23  2 37 15 22  2  0  0  0  0   142204.849151     0.050000  8.94E-03
 38 15 24  2 37 15 23  2  0  0  0  0   142204.849151     0.050000  8.94E-03
 38 24 14  1 37 24 13  1  0  0  0  0   142221.816754     0.050000  4.30E-03
 38 24 15  1 37 24 14  1  0  0  0  0   142221.816754     0.050000  4.30E-03
 38 26 12  0 37 26 11  0  0  0  0  0   142236.68537      0.050000  2.69E-04
 38 26 13  0 37 26 12  0  0  0  0  0   142236.68537      0.050000  2.69E-04
 38 17 21  1 37 17 20  1  0  0  0  0   142240.317571     0.050000  8.21E-03
 38 17 22  1 37 17 21  1  0  0  0  0   142240.317571     0.050000  8.21E-03
 38  4 35  1 37  3 34  1  0  0  0  0   142252.126558     0.050000  3.69E-03
 38 25 13  1 37 25 12  1  0  0  0  0   142254.208424     0.050000  3.82E-03
 38 25 14  1 37 25 13  1  0  0  0  0   142254.208424     0.050000  3.82E-03
 38 13 25  0 37 13 24  0  0  0  0  0   142268.23305      0.050000  8.55E-04
 38 13 26  0 37 13 25  0  0  0  0  0   142268.23305      0.050000  8.55E-04
 38 16 22  2 37 16 21  2  0  0  0  0   142274.035076     0.050000  8.42E-03
 38 16 23  2 37 16 22  2  0  0  0  0   142274.035076     0.050000  8.42E-03
 65 11 54  0 65 10 55  0  0  0  0  0   142275.48583      0.050000   1.00000
 38 26 12  1 37 26 11  1  0  0  0  0   142290.886805     0.050000  3.37E-03
 38 26 13  1 37 26 12  1  0  0  0  0   142290.886805     0.050000  3.37E-03
 38  4 35  2 37  4 34  2  0  0  0  0   142290.886805     0.050000  1.36E-02
 38 17 21  2 37 17 20  2  0  0  0  0   142304.269095     0.050000  7.87E-03
 38 17 22  2 37 17 21  2  0  0  0  0   142304.269095     0.050000  7.87E-03
 38 28 10  0 37 28  9  0  0  0  0  0   142308.70424      0.050000  2.02E-04
 38 28 11  0 37 28 10  0  0  0  0  0   142308.70424      0.050000  2.02E-04
 50 10 41  0 50  9 42  0  0  0  0  0   142316.63494      0.050000   1.00000
 38 18 20  2 37 18 19  2  0  0  0  0   142319.230888     0.050000  7.30E-03
 38 18 21  2 37 18 20  2  0  0  0  0   142319.230888     0.050000  7.30E-03
 38 19 19  2 37 19 18  2  0  0  0  0   142329.631107     0.050000  6.74E-03
 38 19 20  2 37 19 19  2  0  0  0  0   142329.631107     0.050000  6.74E-03
 38 27 11  1 37 27 10  1  0  0  0  0   142330.900841     0.050000  2.94E-03
 38 27 12  1 37 27 11  1  0  0  0  0   142330.900841     0.050000  2.94E-03
 64 11 53  1 64 10 54  1  0  0  0  0   142335.985180     0.050000  2.84E-03
 38 20 18  2 37 20 17  2  0  0  0  0   142340.169462     0.050000  6.19E-03 
 38 20 19  2 37 20 18  2  0  0  0  0   142340.169462     0.050000  6.19E-03
 38 11 27  1 37 11 26  1  0  0  0  0   142349.559595     0.050000  1.15E-02
 38 11 28  1 37 11 27  1  0  0  0  0   142349.559595     0.050000  1.15E-02
 38 21 17  2 37 21 16  2  0  0  0  0   142352.428854     0.050000  5.65E-03
 38 21 18  2 37 21 17  2  0  0  0  0   142352.428854     0.050000  5.65E-03
 38 12 26  0 37 12 25  0  0  0  0  0   142359.13057      0.050000  9.00E-04
 38 12 27  0 37 12 26  0  0  0  0  0   142359.13057      0.050000  9.00E-04
 38 22 16  2 37 22 15  2  0  0  0  0   142367.345971     0.050000  5.12E-03
 38 22 17  2 37 22 16  2  0  0  0  0   142367.345971     0.050000  5.12E-03
 38 28 10  1 37 28  9  1  0  0  0  0   142374.339135     0.050000  2.54E-03
 38 28 11  1 37 28 10  1  0  0  0  0   142374.339135     0.050000  2.54E-03
 38 23 15  2 37 23 14  2  0  0  0  0   142384.956280     0.050000  4.61E-03
 38 23 16  2 37 23 15  2  0  0  0  0   142384.956280     0.050000  4.61E-03
 38 30  8  0 37 30  7  0  0  0  0  0   142391.17927      0.050000  1.44E-04
 38 30  9  0 37 30  8  0  0  0  0  0   142391.17927      0.050000  1.44E-04
 38 24 14  2 37 24 13  2  0  0  0  0   142405.588782     0.050000  4.12E-03
 38 24 15  2 37 24 14  2  0  0  0  0   142405.588782     0.050000  4.12E-03
 70 10 61  0 70  9 62  0  0  0  0  0   142417.73715      0.050000   1.00000
 38 29  9  1 37 29  8  1  0  0  0  0   142420.558385     0.050000  2.16E-03
 38 29 10  1 37 29  9  1  0  0  0  0   142420.558385     0.050000  2.16E-03
 38 25 13  2 37 25 12  2  0  0  0  0   142429.008305     0.050000  3.66E-03
 38 25 14  2 37 25 13  2  0  0  0  0   142429.008305     0.050000  3.66E-03
 38 31  7  0 37 31  6  0  0  0  0  0   142436.01841      0.050000  1.18E-04
 38 31  8  0 37 31  7  0  0  0  0  0   142436.01841      0.050000  1.18E-04
 38 26 12  2 37 26 11  2  0  0  0  0   142455.158144     0.050000  3.22E-03
 38 26 13  2 37 26 12  2  0  0  0  0   142455.158144     0.050000  3.22E-03
 38 30  8  1 37 30  7  1  0  0  0  0   142469.373687     0.050000  1.81E-03
 38 30  9  1 37 30  8  1  0  0  0  0   142469.373687     0.050000  1.81E-03
 38 27 11  2 37 27 10  2  0  0  0  0   142484.132962     0.050000  2.80E-03
 38 27 12  2 37 27 11  2  0  0  0  0   142484.132962     0.050000  2.80E-03
 38 11 28  0 37 11 27  0  0  0  0  0   142485.64580      0.050000  9.44E-04
 38 11 27  0 37 11 26  0  0  0  0  0   142485.64580      0.050000  9.44E-04
107 15 92  0107 14 93  0  0  0  0  0   142495.69875      0.050000   1.00000
 38 28 10  2 37 28  9  2  0  0  0  0   142515.433755     0.050000  2.41E-03
 38 28 11  2 37 28 10  2  0  0  0  0   142515.433755     0.050000  2.41E-03
 38 31  7  1 37 31  6  1  0  0  0  0   142520.722782     0.050000  1.49E-03
 38 31  8  1 37 31  7  1  0  0  0  0   142520.722782     0.050000  1.49E-03
 38 33  5  0 37 33  4  0  0  0  0  0   142532.01306      0.050000  7.40E-05
 38 33  6  0 37 33  5  0  0  0  0  0   142532.01306      0.050000  7.40E-05
 38  5 34  0 37  5 33  0  0  0  0  0   142547.70648      0.050000   1.00000
 38 15 23  1 37 15 22  1  0  0  0  0   142549.927412     0.050000  9.52E-03
 38 15 24  1 37 15 23  1  0  0  0  0   142549.927412     0.050000  9.52E-03
 38 10 28  1 37 10 27  1  0  0  0  0   142564.147263     0.050000  1.21E-02
 38 10 29  1 37 10 28  1  0  0  0  0   142564.147263     0.050000  1.21E-02
 38 34  4  0 37 34  3  0  0  0  0  0   142583.17223      0.050000  5.50E-05
 38 34  5  0 37 34  4  0  0  0  0  0   142583.17223      0.050000  5.50E-05
 38 30  8  2 37 30  7  2  0  0  0  0   142585.484474     0.050000  1.72E-03
 38 30  9  2 37 30  8  2  0  0  0  0   142585.484474     0.050000  1.72E-03
 37  4 33  2 36  4 32  2  0  0  0  0   142587.668809     0.050000  1.30E-02
 38 31  7  2 37 31  6  2  0  0  0  0   142623.939519     0.050000  1.42E-03
 38 31  8  2 37 31  7  2  0  0  0  0   142623.939519     0.050000  1.42E-03
 38 33  5  1 37 33  4  1  0  0  0  0   142630.163866     0.050000  9.40E-04
 38 33  6  1 37 33  5  1  0  0  0  0   142630.163866     0.050000  9.40E-04
 61  7 55  0 61  6 56  0  0  0  0  0   142636.13125      0.050000   1.00000
 15  6  9  0 14  5 10  0  0  0  0  0   142652.98502      0.050000   1.00000
 38 10 29  0 37 10 28  0  0  0  0  0   142663.72115      0.050000  9.87E-04
 38 10 28  0 37 10 27  0  0  0  0  0   142663.72115      0.050000  9.87E-04
 38 34  4  1 37 34  3  1  0  0  0  0   142687.849088     0.050000  7.03E-04
 38 34  5  1 37 34  4  1  0  0  0  0   142687.849088     0.050000  7.03E-04
 38 13 25  2 37 13 24  2  0  0  0  0   142707.827589     0.050000  1.02E-02
 38 13 26  2 37 13 25  2  0  0  0  0   142707.827589     0.050000  1.02E-02
 40  2 38  1 39  3 37  1  0  0  0  0   142769.249555     0.050000  5.10E-03
 38 12 27  2 37 12 26  2  0  0  0  0   142812.176487     0.050000  1.08E-02
 38 12 26  2 37 12 25  2  0  0  0  0   142812.176487     0.050000  1.08E-02
 39  4 36  1 38  4 35  1  0  0  0  0   142854.179251     0.050000  1.78E-02
 40  3 38  1 39  3 37  1  0  0  0  0   142855.652495     0.050000  1.46E-02
 41  1 40  1 40  2 39  1  0  0  0  0   142864.067846     0.050000  6.25E-03
 41  2 40  1 40  2 39  1  0  0  0  0   142866.443754     0.050000  1.50E-02
 41  1 40  1 40  1 39  1  0  0  0  0   142867.477902     0.050000  1.50E-02
 41  2 40  1 40  1 39  1  0  0  0  0   142869.864132     0.050000  6.25E-03
 38  4 35  0 37  3 34  0  0  0  0  0   142879.41005      0.050000   1.00000
 40  2 38  1 39  2 37  1  0  0  0  0   142888.609881     0.050000  1.46E-02
 49 10 40  0 49  9 41  0  0  0  0  0   142893.16088      0.050000   1.00000
 38  9 29  1 37  9 28  1  0  0  0  0   142915.970060     0.050000  1.26E-02
 38  9 30  0 37  9 29  0  0  0  0  0   142918.84442      0.050000   1.00000
 38  9 29  0 37  9 28  0  0  0  0  0   142922.49117      0.050000   1.00000
 38 11 28  2 37 11 27  2  0  0  0  0   142930.190454     0.050000  1.13E-02
 38 11 27  2 37 11 26  2  0  0  0  0   142930.190454     0.050000  1.13E-02
 38  9 30  1 37  9 29  1  0  0  0  0   142933.216181     0.050000  1.26E-02
 48 10 38  0 48  9 39  0  0  0  0  0   142948.59563      0.050000   1.00000
 40  3 38  1 39  2 37  1  0  0  0  0   142974.999326     0.050000  5.11E-03
 54  5 50  2 54  4 51  2  0  0  0  0   142992.071683     0.050000  2.39E-03
103 13 90  0103 12 91  0  0  0  0  0   142999.57441      0.050000   1.00000
 42  1 42  1 41  0 41  1  0  0  0  0   143086.586858     0.050000  1.35E-02
 42  0 42  1 41  0 41  1  0  0  0  0   143086.586858     0.050000  2.88E-02
 42  1 42  1 41  1 41  1  0  0  0  0   143086.586858     0.050000  2.88E-02
 42  0 42  1 41  1 41  1  0  0  0  0   143086.586858     0.050000  1.35E-02
 38 10 28  2 37 10 27  2  0  0  0  0   143095.439345     0.050000  1.18E-02
 38 10 29  2 37 10 28  2  0  0  0  0   143095.439345     0.050000  1.18E-02
 62  6 56  0 62  5 57  0  0  0  0  0   143157.90173      0.050000   1.00000
 40  2 38  0 39  3 37  0  0  0  0  0   143201.47079      0.050000   1.00000
 85 12 74  0 84 13 71  0  0  0  0  0   143203.77748      0.050000   1.00000
 51 10 41  2 51  9 42  2  0  0  0  0   143217.674562     0.050000  3.39E-03
 42  0 42  0 41  1 41  0  0  0  0  0   143220.32086      0.050000  5.93E-04
 42  1 42  0 41  1 41  0  0  0  0  0   143220.32086      0.050000  1.27E-03
 42  0 42  0 41  0 41  0  0  0  0  0   143220.32086      0.050000  1.27E-03
 42  1 42  0 41  0 41  0  0  0  0  0   143220.32086      0.050000  5.93E-04
 41  1 40  0 40  2 39  0  0  0  0  0   143237.18660      0.050000   1.00000
 41  2 40  0 40  2 39  0  0  0  0  0   143239.75261      0.050000   1.00000
 41  1 40  0 40  1 39  0  0  0  0  0   143240.87867      0.050000   1.00000
 41  2 40  0 40  1 39  0  0  0  0  0   143243.44562      0.050000   1.00000
 38  8 31  0 37  8 30  0  0  0  0  0   143283.77716      0.050000   1.00000
 53 10 44  2 53  9 45  2  0  0  0  0   143291.877622     0.050000  3.35E-03
 76 12 64  0 76 11 65  0  0  0  0  0   143295.12869      0.050000   1.00000
 40  3 38  0 39  3 37  0  0  0  0  0   143296.28055      0.050000   1.00000
 39  4 36  0 38  4 35  0  0  0  0  0   143304.04280      0.050000   1.00000
 40  2 38  0 39  2 37  0  0  0  0  0   143331.52860      0.050000   1.00000
 38  9 30  2 37  9 29  2  0  0  0  0   143332.852389     0.050000  1.51E-02
 38  8 30  0 37  8 29  0  0  0  0  0   143335.35400      0.050000   1.00000
 38  9 29  2 37  9 28  2  0  0  0  0   143336.195339     0.050000  1.23E-02
 20  5 16  0 19  4 15  0  0  0  0  0   143350.30472      0.050000   1.00000
 39  3 36  1 38  3 35  1  0  0  0  0   143359.314440     0.050000  1.44E-02
 38  6 33  1 37  6 32  1  0  0  0  0   143398.784322     0.050000  1.38E-02
 54  4 50  2 54  3 51  2  0  0  0  0   143412.725527     0.050000  2.41E-03
 37  5 32  1 36  5 31  1  0  0  0  0   143425.651851     0.050000  1.39E-02
 40  3 38  0 39  2 37  0  0  0  0  0   143426.37616      0.050000   1.00000
 65  8 58  0 65  7 59  0  0  0  0  0   143438.21496      0.050000   1.00000
 48 10 39  0 48  9 40  0  0  0  0  0   143446.60835      0.050000   1.00000
 78  9 69  0 78  8 70  0  0  0  0  0   143478.58399      0.050000   1.00000
 38  7 32  1 37  7 31  1  0  0  0  0   143491.986624     0.050000  2.72E-02
 54  4 50  0 54  3 51  0  0  0  0  0   143496.79903      0.050000   1.00000
 68  9 60  1 68  8 61  1  0  0  0  0   143601.226453     0.050000  2.52E-03
 47 10 37  0 47  9 38  0  0  0  0  0   143620.92593      0.050000   1.00000
 38  5 34  2 37  5 33  2  0  0  0  0   143632.376016     0.050000  1.38E-02
 38  8 30  1 37  8 29  1  0  0  0  0   143658.866110     0.050000  1.32E-02
 38  8 31  2 37  8 30  2  0  0  0  0   143665.636547     0.050000  1.28E-02
 38  7 32  0 37  7 31  0  0  0  0  0   143711.30579      0.050000   1.00000
 38  8 30  2 37  8 29  2  0  0  0  0   143713.467647     0.050000  2.56E-02
 58  5 53  2 58  4 54  2  0  0  0  0   143724.785534     0.050000  2.60E-03
 38  6 33  0 37  6 32  0  0  0  0  0   143752.21227      0.050000   1.00000
 54  5 50  0 54  4 51  0  0  0  0  0   143781.04260      0.050000   1.00000
 39  3 36  0 38  3 35  0  0  0  0  0   143837.71360      0.050000   1.00000
 42  0 42  2 41  0 41  2  0  0  0  0   143849.566981     0.050000  1.50E-02
 42  1 42  2 41  1 41  2  0  0  0  0   143849.566981     0.050000  1.50E-02
 42  1 42  2 41  0 41  2  0  0  0  0   143849.566981     0.050000  7.22E-03
 42  0 42  2 41  1 41  2  0  0  0  0   143849.566981     0.050000  7.22E-03
 38  7 31  1 37  7 30  1  0  0  0  0   143849.566981     0.050000  1.21E-02
 52 10 43  2 52  9 44  2  0  0  0  0   143854.591954     0.050000  3.40E-03
 67  7 60  0 67  6 61  0  0  0  0  0   143891.68638      0.050000   1.00000
 40  3 38  2 39  2 37  2  0  0  0  0   143920.366306     0.050000  4.83E-03
 41  2 40  2 40  1 39  2  0  0  0  0   143931.386574     0.050000  6.19E-03
 41  1 40  2 40  1 39  2  0  0  0  0   143936.452010     0.050000  1.46E-02
 41  2 40  2 40  2 39  2  0  0  0  0   143937.817980     0.050000  1.46E-02
 41  1 40  2 40  2 39  2  0  0  0  0   143942.828619     0.050000  6.19E-03
 47 10 38  0 47  9 39  0  0  0  0  0   143973.96410      0.050000   1.00000
 38  7 32  2 37  7 31  2  0  0  0  0   144011.214521     0.050000  1.32E-02
 40  2 38  2 39  2 37  2  0  0  0  0   144035.003211     0.050000  1.45E-02
 37  5 32  0 36  5 31  0  0  0  0  0   144071.69809      0.050000   1.00000
 40  3 38  2 39  3 37  2  0  0  0  0   144075.402350     0.050000  1.45E-02
 71 10 62  0 71  9 63  0  0  0  0  0   144083.09298      0.050000   1.00000
 50 10 40  2 50  9 41  2  0  0  0  0   144087.775828     0.050000  3.44E-03
 39 10 29  1 39  9 30  1  0  0  0  0   144109.957239     0.050000  3.51E-03
 64  9 56  1 64  7 57  1  0  0  0  0   144109.957239     0.050000  1.17E-04
 40  2 38  2 39  3 37  2  0  0  0  0   144189.984285     0.050000  4.84E-03
 38  7 31  0 37  7 30  0  0  0  0  0   144200.35706      0.050000   1.00000
 20  5 15  1 19  4 16  1  0  0  0  0   144207.024070     0.050000  1.64E-03
 46 10 36  0 46  9 37  0  0  0  0  0   144225.72788      0.050000   1.00000
 58  5 53  0 58  4 54  0  0  0  0  0   144285.26082      0.050000   1.00000
 38  6 32  1 37  6 31  1  0  0  0  0   144331.967403     0.050000  1.37E-02
 51 10 42  2 51  9 43  2  0  0  0  0   144413.825496     0.050000  3.44E-03
 71 10 62  1 71 11 61  1  0  0  0  0   144450.297051     0.050000  2.45E-03
 38  7 31  2 37  7 30  2  0  0  0  0   144460.623881     0.050000  1.33E-02
 46 10 37  0 46  9 38  0  0  0  0  0   144473.24477      0.050000   1.00000
 39  3 36  2 38  3 35  2  0  0  0  0   144514.663035     0.050000  1.54E-02
 37  5 32  2 36  5 31  2  0  0  0  0   144586.303038     0.050000  1.39E-02
 41  4 37  1 40  5 36  1  0  0  0  0   144620.275662     0.050000  2.86E-03
 45 10 35  0 45  9 36  0  0  0  0  0   144771.76543      0.050000   1.00000
 59  8 51  0 58  9 50  0  0  0  0  0   144786.38837      0.050000   1.00000
 38 19 19  0 39 18 22  0  0  0  0  0   144850.04835      0.050000  2.80E-05
 38 19 20  0 39 18 21  0  0  0  0  0   144850.04835      0.050000  2.80E-05
 49 10 39  2 49  9 40  2  0  0  0  0   144862.340616     0.050000  3.49E-03
 51  3 48  0 51  2 49  0  0  0  0  0   144889.75622      0.050000   1.00000
 69  9 61  0 69  8 62  0  0  0  0  0   144925.81879      0.050000   1.00000
 38  6 32  2 37  6 31  2  0  0  0  0   144937.050182     0.050000  1.34E-02
 51  4 48  0 51  3 49  0  0  0  0  0   144939.76629      0.050000   1.00000
 45 10 36  0 45  9 37  0  0  0  0  0   144943.46625      0.050000   1.00000
 38  4 34  1 37  4 33  1  0  0  0  0   144950.815626     0.050000  1.45E-02
 38  8 31  1 37  8 30  1  0  0  0  0   144960.509818     0.050000  1.34E-02
 50 10 41  2 50  9 42  2  0  0  0  0   144962.650090     0.050000  3.48E-03
 40  3 37  1 39  4 36  1  0  0  0  0   144984.962294     0.050000  4.08E-03
 39  4 36  1 38  3 35  1  0  0  0  0   144991.576021     0.050000  3.97E-03
 65  8 58  1 65  7 59  1  0  0  0  0   145116.044171     0.050000  2.59E-03
 62 11 51  1 62 10 52  1  0  0  0  0   145168.488324     0.050000  3.05E-03
 48  2 46  0 48  1 47  0  0  0  0  0   145194.94093      0.050000   1.00000
 48  3 46  0 48  2 47  0  0  0  0  0   145201.65419      0.050000   1.00000
 44 10 34  0 44  9 35  0  0  0  0  0   145266.45446      0.050000   1.00000
 58  6 53  0 58  5 54  0  0  0  0  0   145278.66664      0.050000   1.00000
 96 14 82  0 96 13 83  0  0  0  0  0   145301.30823      0.050000   1.00000
 40  3 37  0 39  4 36  0  0  0  0  0   145344.51357      0.050000   1.00000
 44 10 35  0 44  9 36  0  0  0  0  0   145384.21075      0.050000   1.00000
 51  4 48  2 51  3 49  2  0  0  0  0   145403.543769     0.050000  2.09E-03
 20  5 15  0 19  4 16  0  0  0  0  0   145409.88794      0.050000   1.00000
 38  4 34  0 37  4 33  0  0  0  0  0   145428.85500      0.050000   1.00000
 42 20 22  0 43 19 25  0  0  0  0  0   145455.98079      0.050000  2.90E-05
 42 20 23  0 43 19 24  0  0  0  0  0   145455.98079      0.050000  2.90E-05
 49 10 40  2 49  9 41  2  0  0  0  0   145495.620393     0.050000  3.52E-03
 48 10 38  2 48  9 39  2  0  0  0  0   145554.990931     0.050000  3.54E-03
 39  4 36  0 38  3 35  0  0  0  0  0   145608.73798      0.050000   1.00000
 39  5 35  1 38  5 34  1  0  0  0  0   145662.262858     0.050000  2.28E-02
 43 10 33  0 43  9 34  0  0  0  0  0   145715.79073      0.050000   1.00000
 38  4 34  2 37  4 33  2  0  0  0  0   145718.426760     0.050000  1.26E-02
 97 12 85  0 97 11 86  0  0  0  0  0   145752.63857      0.050000   1.00000
 43 10 34  0 43  9 35  0  0  0  0  0   145795.61198      0.050000   1.00000
 39 14 25  1 38 14 24  1  0  0  0  0   145811.787700     0.050000  1.06E-02
 39 14 26  1 38 14 25  1  0  0  0  0   145811.787700     0.050000  1.06E-02
 39 19 20  0 38 19 19  0  0  0  0  0   145843.47041      0.050000  6.05E-04
 39 19 21  0 38 19 20  0  0  0  0  0   145843.47041      0.050000  6.05E-04
 39 18 21  0 38 18 20  0  0  0  0  0   145846.50517      0.050000  6.55E-04
 39 18 22  0 38 18 21  0  0  0  0  0   145846.50517      0.050000  6.55E-04
 39 20 19  0 38 20 18  0  0  0  0  0   145847.61270      0.050000  5.60E-04
 39 20 20  0 38 20 19  0  0  0  0  0   145847.61270      0.050000  5.60E-04
 39 14 25  2 38 14 24  2  0  0  0  0   145849.918065     0.050000  1.00E-02
 39 14 26  2 38 14 25  2  0  0  0  0   145849.918065     0.050000  1.00E-02
 39 21 18  0 38 21 17  0  0  0  0  0   145857.95846      0.050000  5.10E-04
 39 21 19  0 38 21 18  0  0  0  0  0   145857.95846      0.050000  5.10E-04
 39 17 22  0 38 17 21  0  0  0  0  0   145857.95846      0.050000  7.05E-04
 39 17 23  0 38 17 22  0  0  0  0  0   145857.95846      0.050000  7.05E-04
 39 13 27  1 38 13 26  1  0  0  0  0   145871.278412     0.050000  1.11E-02
 39 13 26  1 38 13 25  1  0  0  0  0   145871.278412     0.050000  1.11E-02
 39 22 17  0 38 22 16  0  0  0  0  0   145873.49094      0.050000  4.64E-04
 39 22 18  0 38 22 17  0  0  0  0  0   145873.49094      0.050000  4.64E-04
 39 16 23  0 38 16 22  0  0  0  0  0   145879.98317      0.050000  7.60E-04
 39 16 24  0 38 16 23  0  0  0  0  0   145879.98317      0.050000  7.60E-04
 58  6 53  1 58  5 54  1  0  0  0  0   145886.610182     0.050000  2.47E-03
 39 23 16  0 38 23 15  0  0  0  0  0   145893.84312      0.050000  4.19E-04
 39 23 17  0 38 23 16  0  0  0  0  0   145893.84312      0.050000  4.19E-04
 39 20 19  1 38 20 18  1  0  0  0  0   145896.254283     0.050000  6.93E-03
 39 20 20  1 38 20 19  1  0  0  0  0   145896.254283     0.050000  6.93E-03
 39 21 18  1 38 21 17  1  0  0  0  0   145901.003578     0.050000  6.35E-03
 39 21 19  1 38 21 18  1  0  0  0  0   145901.003578     0.050000  6.35E-03
 39 19 20  1 38 19 19  1  0  0  0  0   145904.720360     0.050000  7.53E-03
 39 19 21  1 38 19 20  1  0  0  0  0   145904.720360     0.050000  7.53E-03
 39 15 24  0 38 15 23  0  0  0  0  0   145914.56979      0.050000  8.10E-04
 39 15 25  0 38 15 24  0  0  0  0  0   145914.56979      0.050000  8.10E-04
 39 22 17  1 38 22 16  1  0  0  0  0   145915.442969     0.050000  5.78E-03
 39 22 18  1 38 22 17  1  0  0  0  0   145915.442969     0.050000  5.78E-03
 39 24 15  0 38 24 14  0  0  0  0  0   145918.35853      0.050000  3.76E-04
 39 24 16  0 38 24 15  0  0  0  0  0   145918.35853      0.050000  3.76E-04
 39 18 21  1 38 18 20  1  0  0  0  0   145933.557655     0.050000  8.15E-03
 39 18 22  1 38 18 21  1  0  0  0  0   145933.557655     0.050000  8.15E-03
 39 23 16  1 38 23 15  1  0  0  0  0   145937.151077     0.050000  5.23E-03
 39 23 17  1 38 23 16  1  0  0  0  0   145937.151077     0.050000  5.23E-03
 39 25 14  0 38 25 13  0  0  0  0  0   145946.63202      0.050000  3.35E-04
 39 25 15  0 38 25 14  0  0  0  0  0   145946.63202      0.050000  3.35E-04
 39 15 24  2 38 15 23  2  0  0  0  0   145958.354681     0.050000  9.53E-03
 39 15 25  2 38 15 24  2  0  0  0  0   145958.354681     0.050000  9.53E-03
 39 24 15  1 38 24 14  1  0  0  0  0   145964.542801     0.050000  4.70E-03
 39 24 16  1 38 24 15  1  0  0  0  0   145964.542801     0.050000  4.70E-03
 39 14 25  0 38 14 24  0  0  0  0  0   145965.38500      0.050000  8.60E-04
 39 14 26  0 38 14 25  0  0  0  0  0   145965.38500      0.050000  8.60E-04
 39 26 13  0 38 26 12  0  0  0  0  0   145978.35202      0.050000  2.96E-04
 39 26 14  0 38 26 13  0  0  0  0  0   145978.35202      0.050000  2.96E-04
 39 12 27  1 38 12 26  1  0  0  0  0   145982.723895     0.050000  1.17E-02
 39 12 28  1 38 12 27  1  0  0  0  0   145982.723895     0.050000  1.17E-02
 39 17 22  1 38 17 21  1  0  0  0  0   145997.215176     0.050000  8.78E-03
 39 17 23  1 38 17 22  1  0  0  0  0   145997.215176     0.050000  8.78E-03
 48 10 39  2 48  9 40  2  0  0  0  0   146008.456430     0.050000  3.56E-03
 39 27 12  0 38 27 11  0  0  0  0  0   146013.28961      0.050000  2.60E-04
 39 27 13  0 38 27 12  0  0  0  0  0   146013.28961      0.050000  2.60E-04
 39 16 23  2 38 16 22  2  0  0  0  0   146027.384539     0.050000  8.99E-03
 39 16 24  2 38 16 23  2  0  0  0  0   146027.384539     0.050000  8.99E-03
 39 26 13  1 38 26 12  1  0  0  0  0   146033.992359     0.050000  3.72E-03
 39 26 14  1 38 26 13  1  0  0  0  0   146033.992359     0.050000  3.72E-03
 39 13 26  0 38 13 25  0  0  0  0  0   146037.04844      0.050000  9.05E-04
 39 13 27  0 38 13 26  0  0  0  0  0   146037.04844      0.050000  9.05E-04
 39 28 11  0 38 28 10  0  0  0  0  0   146051.15871      0.050000  2.25E-04
 39 28 12  0 38 28 11  0  0  0  0  0   146051.15871      0.050000  2.25E-04
 39 17 22  2 38 17 21  2  0  0  0  0   146057.165966     0.050000  8.42E-03
 39 17 23  2 38 17 22  2  0  0  0  0   146057.165966     0.050000  8.42E-03
 39 18 21  2 38 18 20  2  0  0  0  0   146071.004813     0.050000  7.83E-03
 39 18 22  2 38 18 21  2  0  0  0  0   146071.004813     0.050000  7.83E-03
 39 27 12  1 38 27 11  1  0  0  0  0   146074.606418     0.050000  3.26E-03
 39 27 13  1 38 27 12  1  0  0  0  0   146074.606418     0.050000  3.26E-03
 39 19 20  2 38 19 19  2  0  0  0  0   146080.421581     0.050000  7.24E-03
 39 19 21  2 38 19 20  2  0  0  0  0   146080.421581     0.050000  7.24E-03
 39 20 19  2 38 20 18  2  0  0  0  0   146089.898182     0.050000  6.67E-03
 39 20 20  2 38 20 19  2  0  0  0  0   146089.898182     0.050000  6.67E-03
 39 29 10  0 38 29  9  0  0  0  0  0   146091.71789      0.050000  1.94E-04
 39 29 11  0 38 29 10  0  0  0  0  0   146091.71789      0.050000  1.94E-04
 39  5 35  0 38  5 34  0  0  0  0  0   146095.20745      0.050000   1.00000
 39 21 18  2 38 21 17  2  0  0  0  0   146101.394796     0.050000  6.10E-03
 39 21 19  2 38 21 18  2  0  0  0  0   146101.394796     0.050000  6.10E-03
 39 22 17  2 38 22 16  2  0  0  0  0   146115.612233     0.050000  5.55E-03
 39 22 18  2 38 22 17  2  0  0  0  0   146115.612233     0.050000  5.55E-03
 39 28 11  1 38 28 10  1  0  0  0  0   146118.410357     0.050000  2.84E-03
 39 28 12  1 38 28 11  1  0  0  0  0   146118.410357     0.050000  2.84E-03
 39 16 23  1 38 16 22  1  0  0  0  0   146123.452188     0.050000  9.45E-03
 39 16 24  1 38 16 23  1  0  0  0  0   146123.452188     0.050000  9.45E-03
 42 10 32  0 42  9 33  0  0  0  0  0   146124.80511      0.050000   1.00000
 41  2 39  1 40  3 38  1  0  0  0  0   146131.106342     0.050000  5.42E-03
 39 23 16  2 38 23 15  2  0  0  0  0   146132.832291     0.050000  5.01E-03
 39 23 17  2 38 23 16  2  0  0  0  0   146132.832291     0.050000  5.01E-03
 39 30  9  0 38 30  8  0  0  0  0  0   146134.89373      0.050000  1.65E-04
 39 30 10  0 38 30  9  0  0  0  0  0   146134.89373      0.050000  1.65E-04
 39 12 28  0 38 12 27  0  0  0  0  0   146136.66465      0.050000  9.55E-04
 39 12 27  0 38 12 26  0  0  0  0  0   146136.66465      0.050000  9.55E-04
 62  7 56  0 62  6 57  0  0  0  0  0   146139.73145      0.050000   1.00000
 39 11 28  1 38 11 27  1  0  0  0  0   146142.571538     0.050000  1.22E-02
 39 11 29  1 38 11 28  1  0  0  0  0   146142.571538     0.050000  1.22E-02
 39 24 15  2 38 24 14  2  0  0  0  0   146153.196992     0.050000  4.50E-03
 39 24 16  2 38 24 15  2  0  0  0  0   146153.196992     0.050000  4.50E-03
 39 25 14  2 38 25 13  2  0  0  0  0   146176.622750     0.050000  4.01E-03
 39 25 15  2 38 25 14  2  0  0  0  0   146176.622750     0.050000  4.01E-03
 47 10 37  2 47  9 38  2  0  0  0  0   146176.622750     0.050000  3.57E-03
 42 10 33  0 42  9 34  0  0  0  0  0   146178.30084      0.050000   1.00000
 39 31  8  0 38 31  7  0  0  0  0  0   146180.48548      0.050000  1.37E-04
 39 31  9  0 38 31  8  0  0  0  0  0   146180.48548      0.050000  1.37E-04
 41  3 39  1 40  3 38  1  0  0  0  0   146193.393078     0.050000  1.53E-02
 39 26 13  2 38 26 12  2  0  0  0  0   146202.881841     0.050000  3.55E-03
 39 26 14  2 38 26 13  2  0  0  0  0   146202.881841     0.050000  3.55E-03
 42  2 41  1 41  2 40  1  0  0  0  0   146204.658210     0.050000  1.57E-02
 42  1 41  1 41  1 40  1  0  0  0  0   146205.414609     0.050000  1.57E-02
 42  2 41  1 41  1 40  1  0  0  0  0   146206.860288     0.050000  6.59E-03
 39 30  9  1 38 30  8  1  0  0  0  0   146214.888313     0.050000  2.08E-03
 39 30 10  1 38 30  9  1  0  0  0  0   146214.888313     0.050000  2.08E-03
 41  2 39  1 40  2 38  1  0  0  0  0   146217.536493     0.050000  1.53E-02
 40  4 37  1 39  4 36  1  0  0  0  0   146223.190006     0.050000  1.78E-02
 39 32  7  0 38 32  6  0  0  0  0  0   146228.34882      0.050000  1.12E-04
 39 32  8  0 38 32  7  0  0  0  0  0   146228.34882      0.050000  1.12E-04
 39 27 12  2 38 27 11  2  0  0  0  0   146231.771778     0.050000  3.11E-03
 39 27 13  2 38 27 12  2  0  0  0  0   146231.771778     0.050000  3.11E-03
 21  5 17  0 20  4 16  0  0  0  0  0   146262.80474      0.050000   1.00000
 39 28 11  2 38 28 10  2  0  0  0  0   146263.557283     0.050000  2.70E-03
 39 28 12  2 38 28 11  2  0  0  0  0   146263.557283     0.050000  2.70E-03
 39 31  8  1 38 31  7  1  0  0  0  0   146267.301393     0.050000  1.74E-03
 39 31  9  1 38 31  8  1  0  0  0  0   146267.301393     0.050000  1.74E-03
 39 11 28  0 38 11 27  0  0  0  0  0   146275.00214      0.050000  1.00E-03
 39 11 29  0 38 11 28  0  0  0  0  0   146275.00214      0.050000  1.00E-03
 41  3 39  1 40  2 38  1  0  0  0  0   146279.885075     0.050000  5.43E-03
 39 29 10  2 38 29  9  2  0  0  0  0   146297.672865     0.050000  2.32E-03
 39 29 11  2 38 29 10  2  0  0  0  0   146297.672865     0.050000  2.32E-03
 39 15 24  1 38 15 23  1  0  0  0  0   146318.328779     0.050000  1.02E-02
 39 15 25  1 38 15 24  1  0  0  0  0   146318.328779     0.050000  1.02E-02
 38  6 32  0 37  6 31  0  0  0  0  0   146327.90633      0.050000   1.00000
 39 31  8  2 38 31  7  2  0  0  0  0   146373.620490     0.050000  1.65E-03
 39 31  9  2 38 31  8  2  0  0  0  0   146373.620490     0.050000  1.65E-03
 39 10 29  1 38 10 28  1  0  0  0  0   146377.559055     0.050000  1.28E-02
 39 10 30  1 38 10 29  1  0  0  0  0   146377.559055     0.050000  1.28E-02
 39 32  7  2 38 32  6  2  0  0  0  0   146414.932519     0.050000  1.35E-03
 39 32  8  2 38 32  7  2  0  0  0  0   146414.932519     0.050000  1.35E-03
 61 11 50  1 61 10 51  1  0  0  0  0   146418.492152     0.050000  3.14E-03
 39 34  5  1 38 34  4  1  0  0  0  0   146437.708540     0.050000  8.93E-04
 39 34  6  1 38 34  5  1  0  0  0  0   146437.708540     0.050000  8.93E-04
 43  1 43  1 42  1 42  1  0  0  0  0   146448.083732     0.050000  3.01E-02
 43  0 43  1 42  1 42  1  0  0  0  0   146448.083732     0.050000  1.41E-02
 43  0 43  1 42  0 42  1  0  0  0  0   146448.083732     0.050000  3.01E-02
 43  1 43  1 42  0 42  1  0  0  0  0   146448.083732     0.050000  1.41E-02
 39 33  6  2 38 33  5  2  0  0  0  0   146458.524459     0.050000  1.08E-03
 39 33  7  2 38 33  6  2  0  0  0  0   146458.524459     0.050000  1.08E-03
 39 10 29  0 38 10 28  0  0  0  0  0   146469.43973      0.050000  1.05E-03
 39 10 30  0 38 10 29  0  0  0  0  0   146469.43973      0.050000  1.05E-03
 39 13 26  2 38 13 25  2  0  0  0  0   146480.433308     0.050000  1.08E-02
 39 13 27  2 38 13 26  2  0  0  0  0   146480.433308     0.050000  1.08E-02
 30 10 20  1 30  9 21  1  0  0  0  0   146509.698705     0.050000  3.15E-03
 41 10 32  0 41  9 33  0  0  0  0  0   146533.06988      0.050000   1.00000
 39 35  4  2 38 35  3  2  0  0  0  0   146552.016437     0.050000  6.26E-04
 39 35  5  2 38 35  4  2  0  0  0  0   146552.016437     0.050000  6.26E-04
 43  1 43  0 42  0 42  0  0  0  0  0   146584.75834      0.050000  6.23E-04
 43  0 43  0 42  0 42  0  0  0  0  0   146584.75834      0.050000  1.33E-03
 43  1 43  0 42  1 42  0  0  0  0  0   146584.75834      0.050000  1.33E-03
 43  0 43  0 42  1 42  0  0  0  0  0   146584.75834      0.050000  6.23E-04
 41  2 39  0 40  3 38  0  0  0  0  0   146590.32358      0.050000   1.00000
 39 12 27  2 38 12 26  2  0  0  0  0   146594.715702     0.050000  1.14E-02
 39 12 28  2 38 12 27  2  0  0  0  0   146594.715702     0.050000  1.14E-02
 42  1 41  0 41  2 40  0  0  0  0  0   146601.59920      0.050000   1.00000
 42  2 41  0 41  2 40  0  0  0  0  0   146603.35152      0.050000   1.00000
 42  1 41  0 41  1 40  0  0  0  0  0   146604.17679      0.050000   1.00000
 42  2 41  0 41  1 40  0  0  0  0  0   146605.94955      0.050000   1.00000
 40  3 37  1 39  3 36  1  0  0  0  0   146617.244362     0.050000  1.51E-02
 41  3 39  0 40  3 38  0  0  0  0  0   146659.23932      0.050000   1.00000
 41  2 39  0 40  2 38  0  0  0  0  0   146685.14900      0.050000   1.00000
 40  4 37  0 39  4 36  0  0  0  0  0   146696.97872      0.050000   1.00000
 39 11 28  2 38 11 27  2  0  0  0  0   146725.450793     0.050000  1.20E-02
 39 11 29  2 38 11 28  2  0  0  0  0   146725.450793     0.050000  1.20E-02
 46 10 36  2 46  9 37  2  0  0  0  0   146737.358446     0.050000  3.60E-03
 63 11 52  0 63 10 53  0  0  0  0  0   146743.73534      0.050000   1.00000
 49  6 43  0 48  7 42  0  0  0  0  0   146744.85485      0.050000   1.00000
 39  9 31  0 38  9 30  0  0  0  0  0   146747.44974      0.050000   1.00000
 39  9 30  0 38  9 29  0  0  0  0  0   146753.15344      0.050000   1.00000
 41  3 39  0 40  2 38  0  0  0  0  0   146754.10968      0.050000   1.00000
 66  8 59  0 66  7 60  0  0  0  0  0   146762.85419      0.050000   1.00000
 39  9 30  1 38  9 29  1  0  0  0  0   146766.595616     0.050000  1.34E-02
 28 10 18  1 28  9 19  1  0  0  0  0   146792.796004     0.050000  2.99E-03
 28 10 19  1 28  9 20  1  0  0  0  0   146792.796004     0.050000  2.99E-03
 39  9 31  1 38  9 30  1  0  0  0  0   146794.900022     0.050000  1.34E-02
 75 12 63  0 75 11 64  0  0  0  0  0   146808.05455      0.050000   1.00000
 40 10 30  0 40  9 31  0  0  0  0  0   146837.92578      0.050000   1.00000
 40 10 31  0 40  9 32  0  0  0  0  0   146861.10482      0.050000   1.00000
 39 10 30  2 38 10 29  2  0  0  0  0   146906.950426     0.050000  1.25E-02
 39 10 29  2 38 10 28  2  0  0  0  0   146906.950426     0.050000  1.25E-02
 27 10 17  1 27  9 18  1  0  0  0  0   146911.378941     0.050000  2.90E-03
 27 10 18  1 27  9 19  1  0  0  0  0   146911.378941     0.050000  2.90E-03
 46 10 37  2 46  9 38  2  0  0  0  0   146962.603213     0.050000  3.61E-03
 55  4 51  0 55  3 52  0  0  0  0  0   147068.73496      0.050000   1.00000
 25 10 15  1 25  9 16  1  0  0  0  0   147108.999946     0.050000  2.71E-03
 25 10 16  1 25  9 17  1  0  0  0  0   147108.999946     0.050000  2.71E-03
 40  3 37  0 39  3 36  0  0  0  0  0   147115.51580      0.050000   1.00000
 39  6 34  1 38  6 33  1  0  0  0  0   147127.419690     0.050000  1.46E-02
 39  8 32  0 38  8 31  0  0  0  0  0   147140.42787      0.050000   1.00000
 39  9 31  2 38  9 30  2  0  0  0  0   147166.059096     0.050000  2.58E-02
 24 10 14  1 24  9 15  1  0  0  0  0   147190.486637     0.050000  2.60E-03
 24 10 15  1 24  9 16  1  0  0  0  0   147190.486637     0.050000  2.60E-03
 39  8 31  0 38  8 30  0  0  0  0  0   147214.81930      0.050000   1.00000
 54 23 31  0 55 22 34  0  0  0  0  0   147230.47943      0.050000  2.63E-05
 54 23 32  0 55 22 33  0  0  0  0  0   147230.47943      0.050000  2.63E-05
 45 10 35  2 45  9 36  2  0  0  0  0   147244.425000     0.050000  3.62E-03
 43  1 43  2 42  1 42  2  0  0  0  0   147248.050548     0.050000  1.58E-02
 43  0 43  2 42  0 42  2  0  0  0  0   147248.050548     0.050000  1.58E-02
 43  0 43  2 42  1 42  2  0  0  0  0   147248.050548     0.050000  7.48E-03
 43  1 43  2 42  0 42  2  0  0  0  0   147248.050548     0.050000  7.48E-03
 23 10 13  1 23  9 14  1  0  0  0  0   147261.743716     0.050000  2.49E-03
 23 10 14  1 23  9 15  1  0  0  0  0   147261.743716     0.050000  2.49E-03
 55  5 51  0 55  4 52  0  0  0  0  0   147281.87078      0.050000   1.00000
 54  7 47  0 53  8 46  0  0  0  0  0   147284.46618      0.050000   1.00000
 39  7 33  1 38  7 32  1  0  0  0  0   147323.201798     0.050000  1.43E-02
 63  6 57  0 63  5 58  0  0  0  0  0   147326.37532      0.050000   1.00000
 42  2 41  2 41  1 40  2  0  0  0  0   147328.659090     0.050000  6.50E-03
 42  1 41  2 41  1 40  2  0  0  0  0   147332.596661     0.050000  6.50E-03 
 42  2 41  2 41  2 40  2  0  0  0  0   147333.714546     0.050000  1.52E-02
 42  1 41  2 41  2 40  2  0  0  0  0   147337.691971     0.050000  6.50E-03
 39  5 35  2 38  5 34  2  0  0  0  0   147352.794705     0.050000  1.46E-02
 21 10 11  1 21  9 12  1  0  0  0  0   147377.475200     0.050000  2.24E-03
 21 10 12  1 21  9 13  1  0  0  0  0   147377.475200     0.050000  2.24E-03
 45 10 36  2 45  9 37  2  0  0  0  0   147400.586568     0.050000  3.63E-03
 41  2 39  2 40  2 38  2  0  0  0  0   147419.962292     0.050000  1.50E-02
 20 10 10  1 20  9 11  1  0  0  0  0   147423.756719     0.050000  2.11E-03
 20 10 11  1 20  9 12  1  0  0  0  0   147423.756719     0.050000  2.11E-03
 73  8 65  0 73  7 66  0  0  0  0  0   147437.72048      0.050000   1.00000
 38 10 29  0 38  9 30  0  0  0  0  0   147441.64510      0.050000   1.00000
 41  3 39  2 40  3 38  2  0  0  0  0   147447.092529     0.050000  1.50E-02
 38  5 33  1 37  5 32  1  0  0  0  0   147465.673903     0.050000  1.39E-02
 18 10  8  1 18  9  9  1  0  0  0  0   147496.478930     0.050000  1.82E-03
 18 10  9  1 18  9 10  1  0  0  0  0   147496.478930     0.050000  1.82E-03
 62  7 56  1 62  6 57  1  0  0  0  0   147497.551122     0.050000  2.60E-03
 39  6 34  0 38  6 33  0  0  0  0  0   147502.33311      0.050000   1.00000
 39  6 34  2 38  6 33  2  0  0  0  0   147503.265530     0.050000  2.57E-02
 39  8 32  2 38  8 31  2  0  0  0  0   147523.674857     0.050000  1.36E-02
 41  2 39  2 40  3 38  2  0  0  0  0   147534.499191     0.050000  5.30E-03
 39  8 31  1 38  8 30  1  0  0  0  0   147555.416853     0.050000  1.40E-02
 39  7 33  0 38  7 32  0  0  0  0  0   147568.92764      0.050000   1.00000
 39  8 31  2 38  8 30  2  0  0  0  0   147592.575462     0.050000  2.59E-02
 87 12 76  0 86 13 73  0  0  0  0  0   147652.96456      0.050000   1.00000
 44 10 34  2 44  9 35  2  0  0  0  0   147704.542327     0.050000  3.64E-03
 40  3 37  2 39  3 36  2  0  0  0  0   147811.914595     0.050000  1.61E-02
 70  9 62  0 70  8 63  0  0  0  0  0   147855.52785      0.050000   1.00000
 39  7 33  2 38  7 32  2  0  0  0  0   147860.157341     0.050000  1.40E-02
 38  5 33  0 37  5 32  0  0  0  0  0   147983.09772      0.050000   1.00000
 43 10 33  2 43  9 34  2  0  0  0  0   148123.041954     0.050000  3.65E-03
 39  4 35  1 38  4 34  1  0  0  0  0   148180.257541     0.050000  1.51E-02
 39  7 32  0 38  7 31  0  0  0  0  0   148222.77449      0.050000   1.00000
 52  3 49  0 52  2 50  0  0  0  0  0   148347.09332      0.050000   1.00000
 52  4 49  0 52  3 50  0  0  0  0  0   148383.64860      0.050000   1.00000
 64  7 58  2 64  6 59  2  0  0  0  0   148443.644844     0.050000  2.58E-03
 39  7 32  2 38  7 31  2  0  0  0  0   148456.181509     0.050000  1.41E-02
 40  4 37  0 39  3 36  0  0  0  0  0   148468.01095      0.050000   1.00000
 42 10 32  2 42  9 33  2  0  0  0  0   148504.327120     0.050000  3.65E-03
 38  5 33  2 37  5 32  2  0  0  0  0   148533.975196     0.050000  1.47E-02
 42 10 33  2 42  9 34  2  0  0  0  0   148552.831273     0.050000  3.65E-03
 68  7 61  0 68  6 62  0  0  0  0  0   148570.23470      0.050000   1.00000
 49  2 47  0 49  1 48  0  0  0  0  0   148598.24975      0.050000   1.00000
 49  3 47  0 49  2 48  0  0  0  0  0   148603.06017      0.050000   1.00000
 62 11 51  0 62 10 52  0  0  0  0  0   148607.71894      0.050000   1.00000
 66  8 59  1 66  7 60  1  0  0  0  0   148630.490562     0.050000  2.60E-03
 32 10 23  0 32  9 24  0  0  0  0  0   148673.56070      0.050000  2.76E-04
 32 10 22  0 32  9 23  0  0  0  0  0   148673.56070      0.050000  2.76E-04
 39  4 35  0 38  4 34  0  0  0  0  0   148686.57112      0.050000   1.00000
 59 11 48  1 59 10 49  1  0  0  0  0   148698.589520     0.050000  3.32E-03
 31 10 22  0 31  9 23  0  0  0  0  0   148817.91526      0.050000  2.70E-04
 31 10 21  0 31  9 22  0  0  0  0  0   148817.91526      0.050000  2.70E-04
 59  6 54  0 59  5 55  0  0  0  0  0   148823.79160      0.050000   1.00000
 52  4 49  2 52  3 50  2  0  0  0  0   148844.351606     0.050000  2.13E-03
 41 10 32  2 41  9 33  2  0  0  0  0   148884.204592     0.050000  3.65E-03
 22  5 18  0 21  4 17  0  0  0  0  0   148947.70491      0.050000  1.45E-04
 30 10 21  0 30  9 22  0  0  0  0  0   148947.70491      0.050000  2.65E-04
 85 13 72  0 85 12 73  0  0  0  0  0   149001.17138      0.050000   1.00000
 41  3 38  0 40  4 37  0  0  0  0  0   149054.37423      0.050000   1.00000
 29 10 19  0 29  9 20  0  0  0  0  0   149064.13128      0.050000  2.58E-04
 29 10 20  0 29  9 21  0  0  0  0  0   149064.13128      0.050000  2.58E-04
 40  5 36  1 39  5 35  1  0  0  0  0   149159.930839     0.050000  2.28E-02
 28 10 18  0 28  9 19  0  0  0  0  0   149168.12703      0.050000  2.51E-04
 28 10 19  0 28  9 20  0  0  0  0  0   149168.12703      0.050000  2.51E-04
 40 10 31  2 40  9 32  2  0  0  0  0   149190.318265     0.050000  3.64E-03
 41 20 21  0 42 19 24  0  0  0  0  0   149204.31501      0.050000  2.94E-05
 41 20 22  0 42 19 23  0  0  0  0  0   149204.31501      0.050000  2.94E-05
 70 11 60  0 70 10 61  0  0  0  0  0   149220.14587      0.050000   1.00000
 27 10 18  0 27  9 19  0  0  0  0  0   149260.66257      0.050000  2.44E-04
 27 10 17  0 27  9 18  0  0  0  0  0   149260.66257      0.050000  2.44E-04
 45  5 40  0 44  6 39  0  0  0  0  0   149264.81679      0.050000   1.00000
 21  5 16  0 20  4 17  0  0  0  0  0   149282.01793      0.050000   1.00000
 71 11 61  0 71 10 62  0  0  0  0  0   149287.32784      0.050000   1.00000
 69 11 59  0 69 10 60  0  0  0  0  0   149307.10054      0.050000   1.00000
 26 10 16  0 26  9 17  0  0  0  0  0   149342.50365      0.050000  2.36E-04
 26 10 17  0 26  9 18  0  0  0  0  0   149342.50365      0.050000  2.36E-04
 79  9 70  0 79  8 71  0  0  0  0  0   149344.30092      0.050000   1.00000
 25 10 15  0 25  9 16  0  0  0  0  0   149414.69122      0.050000  2.28E-04
 25 10 16  0 25  9 17  0  0  0  0  0   149414.69122      0.050000  2.28E-04
 39  6 33  2 38  8 31  1  0  0  0  0   149456.487483     0.050000  1.43E-02
 24 10 15  0 24  9 16  0  0  0  0  0   149477.87342      0.050000  2.19E-04
 24 10 14  0 24  9 15  0  0  0  0  0   149477.87342      0.050000  2.19E-04
 42  2 40  1 41  3 39  1  0  0  0  0   149483.493108     0.050000  5.74E-03
 72 11 62  0 72 10 63  0  0  0  0  0   149525.06056      0.050000   1.00000
 42  3 40  1 41  3 39  1  0  0  0  0   149528.307492     0.050000  1.60E-02
 68 11 58  0 68 10 59  0  0  0  0  0   149530.42705      0.050000   1.00000
 23 10 14  0 23  9 15  0  0  0  0  0   149532.83915      0.050000  2.09E-04
 23 10 13  0 23  9 14  0  0  0  0  0   149532.83915      0.050000  2.09E-04
 43  1 42  1 42  2 41  1  0  0  0  0   149538.562575     0.050000  6.93E-03
 43  2 42  1 42  2 41  1  0  0  0  0   149539.727574     0.050000  1.64E-02
 43  2 42  1 42  1 41  1  0  0  0  0   149541.322546     0.050000  6.59E-03
 42  2 40  1 41  2 39  1  0  0  0  0   149545.807880     0.050000  1.61E-02
 85 10 75  0 85  9 76  0  0  0  0  0   149549.31800      0.050000   1.00000
 40 14 26  1 39 14 25  1  0  0  0  0   149579.519495     0.050000  1.12E-02
 40 14 27  1 39 14 26  1  0  0  0  0   149579.519495     0.050000  1.12E-02
 41  4 38  1 40  4 37  1  0  0  0  0   149582.429163     0.050000  1.78E-02
 40 19 21  0 39 19 20  0  0  0  0  0   149589.42586      0.050000  6.50E-04
 40 19 22  0 39 19 21  0  0  0  0  0   149589.42586      0.050000  6.50E-04
 42  3 40  1 41  2 39  1  0  0  0  0   149590.633546     0.050000  5.75E-03
 40 20 20  0 39 20 19  0  0  0  0  0   149592.03835      0.050000  6.00E-04
 40 20 21  0 39 20 20  0  0  0  0  0   149592.03835      0.050000  6.00E-04
 40 18 22  0 39 18 21  0  0  0  0  0   149594.50208      0.050000  7.00E-04
 40 18 23  0 39 18 22  0  0  0  0  0   149594.50208      0.050000  7.00E-04
 40 21 19  0 39 21 18  0  0  0  0  0   149601.14875      0.050000  5.50E-04
 40 21 20  0 39 21 19  0  0  0  0  0   149601.14875      0.050000  5.50E-04
 40 17 23  0 39 17 22  0  0  0  0  0   149608.68073      0.050000  7.55E-04
 40 17 24  0 39 17 23  0  0  0  0  0   149608.68073      0.050000  7.55E-04
 40 15 25  1 39 14 25  2  0  0  0  0   149609.682264     0.050000  1.07E-02
 40 15 26  1 39 14 26  2  0  0  0  0   149609.682264     0.050000  1.07E-02
 40 22 18  0 39 22 17  0  0  0  0  0   149615.97037      0.050000  5.00E-04
 40 22 19  0 39 22 18  0  0  0  0  0   149615.97037      0.050000  5.00E-04
 40  5 36  0 39  5 35  0  0  0  0  0   149617.39041      0.050000   1.00000
 42  4 38  0 41  5 37  0  0  0  0  0   149621.11380      0.050000   1.00000
 40 16 24  0 39 16 23  0  0  0  0  0   149633.89032      0.050000  8.05E-04
 40 16 25  0 39 16 24  0  0  0  0  0   149633.89032      0.050000  8.05E-04
 40 23 17  0 39 23 16  0  0  0  0  0   149635.72357      0.050000  4.53E-04
 40 23 18  0 39 23 17  0  0  0  0  0   149635.72357      0.050000  4.53E-04
 40 20 20  1 39 20 19  1  0  0  0  0   149642.972307     0.050000  7.43E-03
 40 20 21  1 39 20 20  1  0  0  0  0   149642.972307     0.050000  7.43E-03
 40 13 28  1 39 13 27  1  0  0  0  0   149645.359926     0.050000  1.18E-02
 40 13 27  1 39 13 26  1  0  0  0  0   149645.359926     0.050000  1.18E-02
 40 21 19  1 39 21 18  1  0  0  0  0   149646.186028     0.050000  6.82E-03
 40 21 20  1 39 21 19  1  0  0  0  0   149646.186028     0.050000  6.82E-03
 40 19 21  1 39 19 20  1  0  0  0  0   149653.815679     0.050000  8.06E-03
 40 19 22  1 39 19 21  1  0  0  0  0   149653.815679     0.050000  8.06E-03
 20 10 11  0 20  9 12  0  0  0  0  0   149655.38423      0.050000  1.77E-04
 20 10 10  0 20  9 11  0  0  0  0  0   149655.38423      0.050000  1.77E-04
 40 22 18  1 39 22 17  1  0  0  0  0   149659.361867     0.050000  6.23E-03
 40 22 19  1 39 22 18  1  0  0  0  0   149659.361867     0.050000  6.23E-03
 40 24 16  0 39 24 15  0  0  0  0  0   149659.94369      0.050000  4.08E-04
 40 24 17  0 39 24 16  0  0  0  0  0   149659.94369      0.050000  4.08E-04
 40 15 25  0 39 15 24  0  0  0  0  0   149672.80909      0.050000  8.60E-04
 40 15 26  0 39 15 25  0  0  0  0  0   149672.80909      0.050000  8.60E-04
 63  7 57  0 63  6 58  0  0  0  0  0   149675.43427      0.050000   1.00000
 42  4 38  1 41  5 37  1  0  0  0  0   149676.779210     0.050000  3.23E-03
 40 23 17  1 39 23 16  1  0  0  0  0   149680.358260     0.050000  5.65E-03
 40 23 18  1 39 23 17  1  0  0  0  0   149680.358260     0.050000  5.65E-03
 40 18 22  1 39 18 21  1  0  0  0  0   149686.222502     0.050000  8.70E-03
 40 18 23  1 39 18 22  1  0  0  0  0   149686.222502     0.050000  8.70E-03
 40 25 15  0 39 25 14  0  0  0  0  0   149688.14345      0.050000  3.65E-04
 40 25 16  0 39 25 15  0  0  0  0  0   149688.14345      0.050000  3.65E-04
 18 10  8  0 18  9  9  0  0  0  0  0   149708.27876      0.050000  1.53E-04
 18 10  9  0 18  9 10  0  0  0  0  0   149708.27876      0.050000  1.53E-04
 40 15 25  2 39 15 24  2  0  0  0  0   149712.886325     0.050000  1.01E-02
 40 15 26  2 39 15 25  2  0  0  0  0   149712.886325     0.050000  1.01E-02
 40 26 14  0 39 26 13  0  0  0  0  0   149719.96499      0.050000  3.24E-04
 40 26 15  0 39 26 14  0  0  0  0  0   149719.96499      0.050000  3.24E-04
 38 10 28  2 38  9 29  2  0  0  0  0   149723.038476     0.050000  3.60E-03
 17 10  7  0 17  9  8  0  0  0  0  0   149727.65736      0.050000  1.40E-04
 17 10  8  0 17  9  9  0  0  0  0  0   149727.65736      0.050000  1.40E-04
 40 14 26  0 39 14 25  0  0  0  0  0   149729.04880      0.050000  9.10E-04
 40 14 27  0 39 14 26  0  0  0  0  0   149729.04880      0.050000  9.10E-04
 40 25 15  1 39 25 14  1  0  0  0  0   149740.072493     0.050000  4.57E-03
 40 25 16  1 39 25 15  1  0  0  0  0   149740.072493     0.050000  4.57E-03
 16 10  6  0 16  9  7  0  0  0  0  0   149743.43875      0.050000  1.26E-04
 16 10  7  0 16  9  8  0  0  0  0  0   149743.43875      0.050000  1.26E-04
 58 11 47  1 58 10 48  1  0  0  0  0   149752.146479     0.050000  3.41E-03
 40 27 13  0 39 27 12  0  0  0  0  0   149755.20268      0.050000  2.86E-04
 40 27 14  0 39 27 13  0  0  0  0  0   149755.20268      0.050000  2.86E-04
 40 17 23  1 39 17 22  1  0  0  0  0   149755.202547     0.050000  9.36E-03
 40 17 24  1 39 17 23  1  0  0  0  0   149755.202547     0.050000  9.36E-03
 40 12 28  1 39 12 27  1  0  0  0  0   149765.833185     0.050000  1.24E-02
 40 12 29  1 39 12 28  1  0  0  0  0   149765.833185     0.050000  1.24E-02
 13 10  3  0 13  9  4  0  0  0  0  0   149771.37218      0.050000  7.95E-05
 13 10  4  0 13  9  5  0  0  0  0  0   149771.37218      0.050000  7.95E-05
 40 26 14  1 39 26 13  1  0  0  0  0   149777.028694     0.050000  4.07E-03
 40 26 15  1 39 26 14  1  0  0  0  0   149777.028694     0.050000  4.07E-03
 40 16 24  2 39 16 23  2  0  0  0  0   149781.467969     0.050000  9.57E-03
 40 16 25  2 39 16 24  2  0  0  0  0   149781.467969     0.050000  9.57E-03
 40 28 12  0 39 28 11  0  0  0  0  0   149793.37654      0.050000  2.50E-04
 40 28 13  0 39 28 12  0  0  0  0  0   149793.37654      0.050000  2.50E-04
 45 21 24  0 46 20 27  0  0  0  0  0   149800.01322      0.050000  2.96E-05
 45 21 25  0 46 20 26  0  0  0  0  0   149800.01322      0.050000  2.96E-05
 40 13 27  0 39 13 26  0  0  0  0  0   149807.79996      0.050000  9.60E-04
 40 13 28  0 39 13 27  0  0  0  0  0   149807.79996      0.050000  9.60E-04
 44  1 44  1 43  0 43  1  0  0  0  0   149809.285108     0.050000  1.48E-02
 44  0 44  1 43  0 43  1  0  0  0  0   149809.285108     0.050000  3.15E-02
 44  1 44  1 43  1 43  1  0  0  0  0   149809.285108     0.050000  3.15E-02
 44  0 44  1 43  1 43  1  0  0  0  0   149809.285108     0.050000  1.48E-02
 40 17 23  2 39 17 22  2  0  0  0  0   149810.619090     0.050000  8.97E-03
 40 17 24  2 39 17 23  2  0  0  0  0   149810.619090     0.050000  8.97E-03
 40 27 13  1 39 27 12  1  0  0  0  0   149817.883647     0.050000  3.60E-03
 40 27 14  1 39 27 13  1  0  0  0  0   149817.883647     0.050000  3.60E-03
 40 18 22  2 39 18 21  2  0  0  0  0   149823.406434     0.050000  8.36E-03
 40 18 23  2 39 18 22  2  0  0  0  0   149823.406434     0.050000  8.36E-03
 40 19 21  2 39 19 20  2  0  0  0  0   149831.511501     0.050000  7.75E-03
 40 19 22  2 39 19 21  2  0  0  0  0   149831.511501     0.050000  7.75E-03
 40 29 11  0 39 29 10  0  0  0  0  0   149834.46265      0.050000  2.17E-04
 40 29 12  0 39 29 11  0  0  0  0  0   149834.46265      0.050000  2.17E-04
 40 20 20  2 39 20 19  2  0  0  0  0   149839.936520     0.050000  7.15E-03
 40 20 21  2 39 20 20  2  0  0  0  0   149839.936520     0.050000  7.15E-03
 40 21 19  2 39 21 18  2  0  0  0  0   149850.498529     0.050000  6.56E-03
 40 21 20  2 39 21 19  2  0  0  0  0   149850.498529     0.050000  6.56E-03
 40 28 12  1 39 28 11  1  0  0  0  0   149862.278703     0.050000  3.15E-03
 40 28 13  1 39 28 12  1  0  0  0  0   149862.278703     0.050000  3.15E-03
 40 22 18  2 39 22 17  2  0  0  0  0   149863.940774     0.050000  5.98E-03
 40 22 19  2 39 22 18  2  0  0  0  0   149863.940774     0.050000  5.98E-03
 67 11 57  0 67 10 58  0  0  0  0  0   149871.98833      0.050000   1.00000
 40 30 10  0 39 30  9  0  0  0  0  0   149878.22886      0.050000  1.86E-04
 40 30 11  0 39 30 10  0  0  0  0  0   149878.22886      0.050000  1.86E-04
 40 23 17  2 39 23 16  2  0  0  0  0   149880.772925     0.050000  5.42E-03
 40 23 18  2 39 23 17  2  0  0  0  0   149880.772925     0.050000  5.42E-03
 41  3 38  1 40  3 37  1  0  0  0  0   149887.132886     0.050000  1.58E-02
 40 16 24  1 39 16 23  1  0  0  0  0   149888.750618     0.050000  1.01E-02
 40 16 25  1 39 16 24  1  0  0  0  0   149888.750618     0.050000  1.01E-02
 40 24 16  2 39 24 15  2  0  0  0  0   149900.753056     0.050000  4.89E-03
 40 24 17  2 39 24 16  2  0  0  0  0   149900.753056     0.050000  4.89E-03
 40 29 11  1 39 29 10  1  0  0  0  0   149909.816163     0.050000  2.73E-03
 40 29 12  1 39 29 11  1  0  0  0  0   149909.816163     0.050000  2.73E-03
 40 12 28  0 39 12 27  0  0  0  0  0   149916.72399      0.050000  1.01E-03
 40 12 29  0 39 12 28  0  0  0  0  0   149916.72399      0.050000  1.01E-03
 40 25 15  2 39 25 14  2  0  0  0  0   149923.850184     0.050000  4.38E-03
 40 25 16  2 39 25 15  2  0  0  0  0   149923.850184     0.050000  4.38E-03
 40 31  9  0 39 31  8  0  0  0  0  0   149924.60990      0.050000  1.57E-04
 40 31 10  0 39 31  9  0  0  0  0  0   149924.60990      0.050000  1.57E-04
 40 11 29  1 39 11 28  1  0  0  0  0   149939.379741     0.050000  1.30E-02
 40 11 30  1 39 11 29  1  0  0  0  0   149939.379741     0.050000  1.30E-02
 44  0 44  0 43  1 43  0  0  0  0  0   149948.76297      0.050000  6.52E-04
 44  1 44  0 43  1 43  0  0  0  0  0   149948.76297      0.050000  1.39E-03
 44  0 44  0 43  0 43  0  0  0  0  0   149948.76297      0.050000  1.39E-03
 44  1 44  0 43  0 43  0  0  0  0  0   149948.76297      0.050000  6.52E-04
 40 26 14  2 39 26 13  2  0  0  0  0   149950.207852     0.050000  3.89E-03
 40 26 15  2 39 26 14  2  0  0  0  0   149950.207852     0.050000  3.89E-03
 40 30 10  1 39 30  9  1  0  0  0  0   149960.261358     0.050000  2.34E-03
 40 30 11  1 39 30 10  1  0  0  0  0   149960.261358     0.050000  2.34E-03
 43  1 42  0 42  2 41  0  0  0  0  0   149965.37924      0.050000   1.00000
 43  2 42  0 42  2 41  0  0  0  0  0   149966.66003      0.050000   1.00000
 43  1 42  0 42  1 41  0  0  0  0  0   149967.16894      0.050000   1.00000
 43  2 42  0 42  1 41  0  0  0  0  0   149968.45213      0.050000   1.00000
 42  2 40  0 41  3 39  0  0  0  0  0   149971.27115      0.050000   1.00000
 40 32  8  0 39 32  7  0  0  0  0  0   149973.31586      0.050000  1.31E-04
 40 32  9  0 39 32  8  0  0  0  0  0   149973.31586      0.050000  1.31E-04
 17  6 12  0 16  5 11  0  0  0  0  0   149988.20844      0.050000   1.00000
 40 28 12  2 39 28 11  2  0  0  0  0   150011.392387     0.050000  3.00E-03
 40 28 13  2 39 28 12  2  0  0  0  0   150011.392387     0.050000  3.00E-03
 40 31  9  1 39 31  8  1  0  0  0  0   150013.430637     0.050000  1.99E-03
 40 31 10  1 39 31  9  1  0  0  0  0   150013.430637     0.050000  1.99E-03
 42  3 40  0 41  3 39  0  0  0  0  0   150021.21778      0.050000   1.00000
 40 33  7  0 39 33  6  0  0  0  0  0   150024.30336      0.050000  1.07E-04
 40 33  8  0 39 33  7  0  0  0  0  0   150024.30336      0.050000  1.07E-04
 42  2 40  0 41  2 39  0  0  0  0  0   150040.20019      0.050000   1.00000
 40 29 11  2 39 29 10  2  0  0  0  0   150046.040160     0.050000  2.60E-03
 40 29 12  2 39 29 11  2  0  0  0  0   150046.040160     0.050000  2.60E-03
 74 12 62  0 74 11 63  0  0  0  0  0   150054.04059      0.050000   1.00000
 40 11 29  0 39 11 28  0  0  0  0  0   150067.60749      0.050000  1.06E-03
 40 11 30  0 39 11 29  0  0  0  0  0   150067.60749      0.050000  1.06E-03
 40 34  6  0 39 34  5  0  0  0  0  0   150077.50223      0.050000  8.55E-05
 40 34  7  0 39 34  6  0  0  0  0  0   150077.50223      0.050000  8.55E-05
 41  4 38  0 40  4 37  0  0  0  0  0   150081.41782      0.050000   1.00000
 40 30 10  2 39 30  9  2  0  0  0  0   150083.187209     0.050000  2.22E-03
 40 30 11  2 39 30 10  2  0  0  0  0   150083.187209     0.050000  2.22E-03
 40 14 26  2 39 15 24  1  0  0  0  0   150088.210143     0.050000  1.08E-02
 40 14 27  2 39 15 25  1  0  0  0  0   150088.210143     0.050000  1.08E-02
 42  3 40  0 41  2 39  0  0  0  0  0   150090.15380      0.050000   1.00000
 40 31  9  2 39 31  8  2  0  0  0  0   150122.949692     0.050000  1.88E-03
 40 31 10  2 39 31  9  2  0  0  0  0   150122.949692     0.050000  1.88E-03
 40 35  5  0 39 35  4  0  0  0  0  0   150132.76459      0.050000  6.60E-05
 40 35  6  0 39 35  5  0  0  0  0  0   150132.76459      0.050000  6.60E-05
 40 36  4  0 39 36  3  0  0  0  0  0   150189.99514      0.050000  4.90E-05
 40 36  5  0 39 36  4  0  0  0  0  0   150189.99514      0.050000  4.90E-05
 40 10 30  1 39 10 29  1  0  0  0  0   150196.021430     0.050000  1.35E-02
 45  5 40  1 44  6 39  1  0  0  0  0   150246.814050     0.050000  2.28E-03
 40 37  3  0 39 37  2  0  0  0  0  0   150249.24664      0.050000  3.40E-05
 40 37  4  0 39 37  3  0  0  0  0  0   150249.24664      0.050000  3.40E-05
 40 13 28  2 39 13 27  2  0  0  0  0   150254.933145     0.050000  1.15E-02
 40 13 27  2 39 13 26  2  0  0  0  0   150254.933145     0.050000  1.15E-02
 61 11 50  0 61 10 51  0  0  0  0  0   150256.36540      0.050000   1.00000
 40 10 30  0 39 10 29  0  0  0  0  0   150279.48485      0.050000  1.11E-03
 40 10 31  0 39 10 30  0  0  0  0  0   150279.48485      0.050000  1.11E-03
 66 11 56  0 66 10 57  0  0  0  0  0   150313.56919      0.050000   1.00000
 74 10 65  0 74  9 66  0  0  0  0  0   150360.07966      0.050000   1.00000
 40 12 28  2 39 12 27  2  0  0  0  0   150379.534056     0.050000  1.21E-02
 40 12 29  2 39 12 28  2  0  0  0  0   150379.534056     0.050000  1.21E-02
 49 22 27  0 50 21 30  0  0  0  0  0   150388.59993      0.050000  2.89E-05
 49 22 28  0 50 21 29  0  0  0  0  0   150388.59993      0.050000  2.89E-05
 41  3 38  0 40  3 37  0  0  0  0  0   150406.83347      0.050000   1.00000
 40 11 30  2 39 11 29  2  0  0  0  0   150523.611976     0.050000  1.27E-02
 40 11 29  2 39 11 28  2  0  0  0  0   150523.611976     0.050000  1.27E-02
 39  6 33  0 38  6 32  0  0  0  0  0   150561.38864      0.050000   1.00000
 74 11 64  0 74 10 65  0  0  0  0  0   150570.01102      0.050000   1.00000
 40  9 32  0 39  9 31  0  0  0  0  0   150581.62173      0.050000   1.00000
 40  9 31  0 39  9 30  0  0  0  0  0   150590.34033      0.050000   1.00000
 56  4 52  0 56  3 53  0  0  0  0  0   150619.89651      0.050000   1.00000
 40  9 31  1 39  9 30  1  0  0  0  0   150625.863502     0.050000  1.41E-02
 44  1 44  2 43  1 43  2  0  0  0  0   150649.340814     0.050000  1.65E-02
 44  0 44  2 43  0 43  2  0  0  0  0   150649.340814     0.050000  1.65E-02
 44  0 44  2 43  1 43  2  0  0  0  0   150649.340814     0.050000  7.81E-03
 44  1 44  2 43  0 43  2  0  0  0  0   150649.340814     0.050000  7.81E-03
 40  9 32  1 39  9 31  1  0  0  0  0   150671.995890     0.050000  1.41E-02
 40 10 30  2 39 10 29  2  0  0  0  0   150722.454121     0.050000  1.33E-02
 40 10 31  2 39 10 30  2  0  0  0  0   150722.454121     0.050000  1.33E-02
 43  2 42  2 42  1 41  2  0  0  0  0   150727.668632     0.050000  6.80E-03
 43  1 42  2 42  1 41  2  0  0  0  0   150730.792732     0.050000  1.60E-02
 43  2 42  2 42  2 41  2  0  0  0  0   150731.670834     0.050000  1.60E-02
 43  1 42  2 42  2 41  2  0  0  0  0   150734.819012     0.050000  6.80E-03
 42  3 40  2 41  2 39  2  0  0  0  0   150739.650429     0.050000  5.69E-03
 57 11 46  1 57 10 47  1  0  0  0  0   150754.994547     0.050000  3.49E-03
 56  5 52  0 56  4 53  0  0  0  0  0   150779.30894      0.050000   1.00000
 42  2 40  2 41  2 39  2  0  0  0  0   150807.704891     0.050000  1.56E-02
 41  4 38  1 40  3 37  1  0  0  0  0   150820.660686     0.050000  4.54E-03
 42  3 40  2 41  3 39  2  0  0  0  0   150827.086831     0.050000  1.56E-02
 40  6 35  1 39  6 34  1  0  0  0  0   150831.925040     0.050000  1.54E-02
 65 11 55  0 65 10 56  0  0  0  0  0   150836.96192      0.050000   1.00000
 32 10 23  2 32  9 24  2  0  0  0  0   150870.019252     0.050000  3.33E-03
 32 10 22  2 32  9 23  2  0  0  0  0   150870.019252     0.050000  3.33E-03
 42  2 40  2 41  3 39  2  0  0  0  0   150895.099134     0.050000  5.70E-03
 71  9 63  0 71  8 64  0  0  0  0  0   150921.79610      0.050000   1.00000
 53 23 30  0 54 22 33  0  0  0  0  0   150972.44689      0.050000  2.74E-05
 53 23 31  0 54 22 32  0  0  0  0  0   150972.44689      0.050000  2.74E-05
 31 10 21  2 31  9 22  2  0  0  0  0   151000.962806     0.050000  3.27E-03
 31 10 22  2 31  9 23  2  0  0  0  0   151000.962806     0.050000  3.27E-03
 40  8 33  0 39  8 32  0  0  0  0  0   151002.23652      0.050000   1.00000
 40  9 32  2 39  9 31  2  0  0  0  0   151004.345547     0.050000  1.38E-02
 40  9 31  2 39  9 30  2  0  0  0  0   151012.215231     0.050000  1.38E-02
 40  8 32  0 39  8 31  0  0  0  0  0   151108.30457      0.050000   1.00000
 40  5 36  2 39  5 35  2  0  0  0  0   151111.422576     0.050000  1.53E-02
 30 10 21  2 30  9 22  2  0  0  0  0   151118.104509     0.050000  3.19E-03
 30 10 20  2 30  9 21  2  0  0  0  0   151118.104509     0.050000  3.19E-03
 41  3 38  2 40  3 37  2  0  0  0  0   151125.686460     0.050000  1.66E-02
 40  7 34  1 39  7 33  1  0  0  0  0   151149.436638     0.050000  1.51E-02
 29 10 19  2 29  9 20  2  0  0  0  0   151221.979846     0.050000  3.12E-03
 29 10 20  2 29  9 21  2  0  0  0  0   151221.979846     0.050000  3.12E-03
 40  6 35  0 39  6 34  0  0  0  0  0   151229.47580      0.050000   1.00000
 40  6 35  2 39  6 34  2  0  0  0  0   151252.507722     0.050000  1.49E-02
 28 10 19  2 28  9 20  2  0  0  0  0   151313.847903     0.050000  3.03E-03
 28 10 18  2 28  9 19  2  0  0  0  0   151313.847903     0.050000  3.03E-03
 39  5 34  1 38  5 33  1  0  0  0  0   151334.311084     0.050000  1.57E-02
 40  4 36  1 39  4 35  1  0  0  0  0   151369.421939     0.050000  1.58E-02
 40  8 33  2 39  8 32  2  0  0  0  0   151386.035220     0.050000  1.43E-02
 75 11 65  0 75 10 66  0  0  0  0  0   151400.75697      0.050000   1.00000
 47  2 46  0 47  1 47  0  0  0  0  0   151410.58953      0.050000  6.92E-05
 47  1 46  0 47  0 47  0  0  0  0  0   151410.58953      0.050000  6.92E-05
 40  7 34  0 39  7 33  0  0  0  0  0   151422.02776      0.050000   1.00000
 64 11 54  0 64 10 55  0  0  0  0  0   151424.97266      0.050000   1.00000
 41  4 38  0 40  3 37  0  0  0  0  0   151433.91218      0.050000   1.00000
 40  8 32  1 39  8 31  1  0  0  0  0   151446.334390     0.050000  1.48E-02
 26 10 17  2 26  9 18  2  0  0  0  0   151464.755027     0.050000  2.84E-03
 26 10 16  2 26  9 17  2  0  0  0  0   151464.755027     0.050000  2.84E-03
 40  8 32  2 39  8 31  2  0  0  0  0   151484.030769     0.050000  1.44E-02
115 16 99  0115 15100  0  0  0  0  0   151505.70033      0.050000   1.00000
 25 10 16  2 25  9 17  2  0  0  0  0   151525.427751     0.050000  2.74E-03
 25 10 15  2 25  9 16  2  0  0  0  0   151525.427751     0.050000  2.74E-03
 57 24 33  0 58 23 36  0  0  0  0  0   151553.90939      0.050000  2.54E-05
 57 24 34  0 58 23 35  0  0  0  0  0   151553.90939      0.050000  2.54E-05
 24 10 14  2 24  9 15  2  0  0  0  0   151577.327830     0.050000  2.63E-03
 24 10 15  2 24  9 16  2  0  0  0  0   151577.327830     0.050000  2.63E-03
 23 10 14  2 23  9 15  2  0  0  0  0   151621.240117     0.050000  2.52E-03
 23 10 13  2 23  9 14  2  0  0  0  0   151621.240117     0.050000  2.52E-03
 22 10 13  2 22  9 14  2  0  0  0  0   151657.807768     0.050000  2.39E-03
 22 10 12  2 22  9 13  2  0  0  0  0   151657.807768     0.050000  2.39E-03
 21 10 11  2 21  9 12  2  0  0  0  0   151687.711704     0.050000  2.27E-03
 21 10 12  2 21  9 13  2  0  0  0  0   151687.711704     0.050000  2.27E-03
 40  7 34  2 39  7 33  2  0  0  0  0   151703.229809     0.050000  1.48E-02
 20 10 10  2 20  9 11  2  0  0  0  0   151711.587675     0.050000  2.13E-03
 20 10 11  2 20  9 12  2  0  0  0  0   151711.587675     0.050000  2.13E-03
 60 11 49  0 60 10 50  0  0  0  0  0   151715.28488      0.050000   1.00000
 19 10  9  2 19  9 10  2  0  0  0  0   151730.246680     0.050000  1.99E-03
 19 10 10  2 19  9 11  2  0  0  0  0   151730.246680     0.050000  1.99E-03
 18 10  8  2 18  9  9  2  0  0  0  0   151744.119381     0.050000  1.84E-03
 18 10  9  2 18  9 10  2  0  0  0  0   151744.119381     0.050000  1.84E-03
 17 10  7  2 17  9  8  2  0  0  0  0   151753.817162     0.050000  1.68E-03
 17 10  8  2 17  9  9  2  0  0  0  0   151753.817162     0.050000  1.68E-03
 16 10  6  2 16  9  7  2  0  0  0  0   151759.784048     0.050000  1.51E-03
 16 10  7  2 16  9  8  2  0  0  0  0   151759.784048     0.050000  1.51E-03
 15 10  5  2 15  9  6  2  0  0  0  0   151762.653689     0.050000  1.34E-03
 15 10  6  2 15  9  7  2  0  0  0  0   151762.653689     0.050000  1.34E-03
 14 10  4  2 14  9  5  2  0  0  0  0   151762.653689     0.050000  1.15E-03
 14 10  5  2 14  9  6  2  0  0  0  0   151762.653689     0.050000  1.15E-03
 60  5 55  0 60  4 56  0  0  0  0  0   151788.93116      0.050000   1.00000
 53  3 50  0 53  2 51  0  0  0  0  0   151796.83477      0.050000   1.00000
 39  5 34  0 38  5 33  0  0  0  0  0   151813.41503      0.050000   1.00000
 53  4 50  0 53  3 51  0  0  0  0  0   151823.56035      0.050000   1.00000
 18  6 12  1 17  5 13  1  0  0  0  0   151872.220795     0.050000  1.61E-03
 40  4 36  0 39  4 35  0  0  0  0  0   151903.56691      0.050000   1.00000
 74 10 65  1 74  9 66  1  0  0  0  0   151921.650430     0.050000  2.40E-03
 50  2 48  0 50  1 49  0  0  0  0  0   151998.50282      0.050000   1.00000
 50  3 48  0 50  2 49  0  0  0  0  0   152001.94035      0.050000   1.00000
111 14 97  0111 13 98  0  0  0  0  0   152045.18337      0.050000   1.00000
 63 11 53  0 63 10 54  0  0  0  0  0   152061.51341      0.050000   1.00000
 67  8 60  1 67  7 61  1  0  0  0  0   152217.173405     0.050000  2.62E-03
 42  3 39  1 41  4 38  1  0  0  0  0   152233.466914     0.050000  4.73E-03
 40  7 33  0 39  7 32  0  0  0  0  0   152283.08984      0.050000   1.00000
 98 12 86  0 98 11 87  0  0  0  0  0   152320.63784      0.050000   1.00000
 53  3 50  2 53  2 51  2  0  0  0  0   152332.710123     0.050000  2.17E-03
 36 19 17  0 37 18 20  0  0  0  0  0   152344.68819      0.050000  2.79E-05
 36 19 18  0 37 18 19  0  0  0  0  0   152344.68819      0.050000  2.79E-05
 60  6 55  0 60  5 56  0  0  0  0  0   152372.22629      0.050000   1.00000
 39  5 34  2 38  5 33  2  0  0  0  0   152398.981235     0.050000  1.55E-02
 76 11 66  0 76 10 67  0  0  0  0  0   152448.45330      0.050000   1.00000
 40  7 33  2 39  7 32  2  0  0  0  0   152479.969175     0.050000  1.49E-02
 74  8 66  0 74  7 67  0  0  0  0  0   152594.36414      0.050000   1.00000
 41  5 37  1 40  5 36  1  0  0  0  0   152632.658314     0.050000  2.28E-02
 42  3 39  0 41  4 38  0  0  0  0  0   152682.91514      0.050000   1.00000
 62 11 52  0 62 10 53  0  0  0  0  0   152731.82317      0.050000   1.00000
 68  9 60  2 68 10 59  2  0  0  0  0   152796.861378     0.050000  2.89E-03
 43  2 41  1 42  3 40  1  0  0  0  0   152828.093449     0.050000  6.06E-03
 75 10 66  0 75  9 67  0  0  0  0  0   152851.31531      0.050000   1.00000
 43  3 41  1 42  3 40  1  0  0  0  0   152860.205507     0.050000  1.68E-02
 44  1 43  1 43  2 42  1  0  0  0  0   152870.352328     0.050000  7.27E-03
 44  1 43  1 43  1 42  1  0  0  0  0   152871.378994     0.050000  1.72E-02
 44  2 43  1 43  2 42  1  0  0  0  0   152871.378994     0.050000  1.72E-02
 43  2 41  1 42  2 40  1  0  0  0  0   152872.969731     0.050000  1.68E-02
 43  3 41  1 42  2 40  1  0  0  0  0   152905.020270     0.050000  6.07E-03
 42  4 39  1 41  4 38  1  0  0  0  0   152933.249461     0.050000  1.78E-02
 40 20 20  0 41 19 23  0  0  0  0  0   152950.27410      0.050000  2.96E-05
 40 20 21  0 41 19 22  0  0  0  0  0   152950.27410      0.050000  2.96E-05
 59 11 48  0 59 10 49  0  0  0  0  0   153008.64448      0.050000   1.00000
 73 12 61  0 73 11 62  0  0  0  0  0   153014.84141      0.050000   1.00000
 84 13 71  0 84 12 72  0  0  0  0  0   153024.80534      0.050000   1.00000
 69  7 62  0 69  6 63  0  0  0  0  0   153092.26078      0.050000   1.00000
 41  5 37  0 40  5 36  0  0  0  0  0   153115.66024      0.050000   1.00000
 67  9 59  2 67 10 58  2  0  0  0  0   153158.375598     0.050000  2.97E-03
 42  3 39  1 41  3 38  1  0  0  0  0   153167.038543     0.050000  1.65E-02
 45  1 45  1 44  0 44  1  0  0  0  0   153170.101238     0.050000  1.55E-02
 45  0 45  1 44  0 44  1  0  0  0  0   153170.101238     0.050000  3.29E-02
 45  1 45  1 44  1 44  1  0  0  0  0   153170.101238     0.050000  3.29E-02
 45  0 45  1 44  1 44  1  0  0  0  0   153170.101238     0.050000  1.55E-02
 64  7 58  0 64  6 59  0  0  0  0  0   153235.04701      0.050000   1.00000
 22  5 17  0 21  4 18  0  0  0  0  0   153263.46420      0.050000   1.00000
 45  0 45  0 44  1 44  0  0  0  0  0   153312.39443      0.050000  6.81E-04
 45  1 45  0 44  1 44  0  0  0  0  0   153312.39443      0.050000  1.45E-03
 45  0 45  0 44  0 44  0  0  0  0  0   153312.39443      0.050000  1.45E-03
 45  1 45  0 44  0 44  0  0  0  0  0   153312.39443      0.050000  6.81E-04
 44  1 43  0 43  2 42  0  0  0  0  0   153328.65858      0.050000   1.00000
 44  1 43  0 43  1 42  0  0  0  0  0   153329.80947      0.050000  1.41E-03
 44  2 43  0 43  2 42  0  0  0  0  0   153329.80947      0.050000  1.41E-03
 44  2 43  0 43  1 42  0  0  0  0  0   153330.89331      0.050000   1.00000
 41 19 22  0 40 19 21  0  0  0  0  0   153335.92083      0.050000  6.90E-04
 41 19 23  0 40 19 22  0  0  0  0  0   153335.92083      0.050000  6.90E-04
 41 20 21  0 40 20 20  0  0  0  0  0   153336.87438      0.050000  6.40E-04
 41 20 22  0 40 20 21  0  0  0  0  0   153336.87438      0.050000  6.40E-04
 41 18 23  0 40 18 22  0  0  0  0  0   153343.14464      0.050000  7.45E-04
 41 18 24  0 40 18 23  0  0  0  0  0   153343.14464      0.050000  7.45E-04
 41 21 20  0 40 21 19  0  0  0  0  0   153344.69410      0.050000  5.85E-04
 41 21 21  0 40 21 20  0  0  0  0  0   153344.69410      0.050000  5.85E-04
 43  2 41  0 42  3 40  0  0  0  0  0   153346.38849      0.050000   1.00000
 41 14 27  1 40 14 26  1  0  0  0  0   153348.862837     0.050000  1.19E-02
 41 14 28  1 40 14 27  1  0  0  0  0   153348.862837     0.050000  1.19E-02
 41 22 19  0 40 22 18  0  0  0  0  0   153358.54422      0.050000  5.35E-04
 41 22 20  0 40 22 19  0  0  0  0  0   153358.54422      0.050000  5.35E-04
 41 17 24  0 40 17 23  0  0  0  0  0   153360.08389      0.050000  8.00E-04
 41 17 25  0 40 17 24  0  0  0  0  0   153360.08389      0.050000  8.00E-04
 41 15 26  1 40 15 25  1  0  0  0  0   153370.712483     0.050000  1.13E-02
 41 15 27  1 40 15 26  1  0  0  0  0   153370.712483     0.050000  1.13E-02
 41 23 18  0 40 23 17  0  0  0  0  0   153377.71515      0.050000  4.87E-04
 41 23 19  0 40 23 18  0  0  0  0  0   153377.71515      0.050000  4.87E-04
 43  3 41  0 42  3 40  0  0  0  0  0   153382.46475      0.050000   1.00000
 41 16 25  0 40 16 24  0  0  0  0  0   153388.83792      0.050000  8.55E-04
 41 16 26  0 40 16 25  0  0  0  0  0   153388.83792      0.050000  8.55E-04
 41 20 21  1 40 20 20  1  0  0  0  0   153390.065319     0.050000  7.94E-03
 41 20 22  1 40 20 21  1  0  0  0  0   153390.065319     0.050000  7.94E-03
 41 21 20  1 40 21 19  1  0  0  0  0   153391.455972     0.050000  7.30E-03
 41 21 21  1 40 21 20  1  0  0  0  0   153391.455972     0.050000  7.30E-03
 43  2 41  0 42  2 40  0  0  0  0  0   153396.30949      0.050000   1.00000
 41 24 17  0 40 24 16  0  0  0  0  0   153401.49685      0.050000  4.41E-04
 41 24 18  0 40 24 17  0  0  0  0  0   153401.49685      0.050000  4.41E-04
 41 22 19  1 40 22 18  1  0  0  0  0   153403.531403     0.050000  6.68E-03
 41 22 20  1 40 22 19  1  0  0  0  0   153403.531403     0.050000  6.68E-03
 41 19 22  1 40 19 21  1  0  0  0  0   153403.531403     0.050000  8.59E-03
 41 19 23  1 40 19 22  1  0  0  0  0   153403.531403     0.050000  8.59E-03
 41 13 29  1 40 13 28  1  0  0  0  0   153421.697455     0.050000  1.25E-02
 41 13 28  1 40 13 27  1  0  0  0  0   153421.697455     0.050000  1.25E-02
 61 11 51  0 61 10 52  0  0  0  0  0   153422.73202      0.050000   1.00000
 41 23 18  1 40 23 17  1  0  0  0  0   153423.778639     0.050000  6.08E-03
 41 23 19  1 40 23 18  1  0  0  0  0   153423.778639     0.050000  6.08E-03
 41 25 16  0 40 25 15  0  0  0  0  0   153429.54951      0.050000  3.96E-04
 41 25 17  0 40 25 16  0  0  0  0  0   153429.54951      0.050000  3.96E-04
 41 15 26  0 40 15 25  0  0  0  0  0   153432.28844      0.050000  9.10E-04
 41 15 27  0 40 15 26  0  0  0  0  0   153432.28844      0.050000  9.10E-04
 41 18 23  1 40 18 22  1  0  0  0  0   153439.736361     0.050000  9.26E-03
 41 18 24  1 40 18 23  1  0  0  0  0   153439.736361     0.050000  9.26E-03
 41 24 17  1 40 24 16  1  0  0  0  0   153450.599971     0.050000  5.51E-03
 41 24 18  1 40 24 17  1  0  0  0  0   153450.599971     0.050000  5.51E-03
 42  4 39  0 41  4 38  0  0  0  0  0   153458.95312      0.050000   1.00000
 41 26 15  0 40 26 14  0  0  0  0  0   153461.45266      0.050000  3.53E-04
 41 26 16  0 40 26 15  0  0  0  0  0   153461.45266      0.050000  3.53E-04
 41 15 26  2 40 15 25  2  0  0  0  0   153468.347840     0.050000  1.07E-02
 41 15 27  2 40 15 26  2  0  0  0  0   153468.347840     0.050000  1.07E-02
 41 14 27  0 40 14 26  0  0  0  0  0   153494.30112      0.050000  9.65E-04
 41 14 28  0 40 14 27  0  0  0  0  0   153494.30112      0.050000  9.65E-04
 41 27 14  0 40 27 13  0  0  0  0  0   153496.79434      0.050000  3.13E-04
 41 27 15  0 40 27 14  0  0  0  0  0   153496.79434      0.050000  3.13E-04
 24  5 20  0 23  4 19  0  0  0  0  0   153498.01443      0.050000   1.00000
 41 17 24  1 40 17 23  1  0  0  0  0   153514.455985     0.050000  9.95E-03
 41 17 25  1 40 17 24  1  0  0  0  0   153514.455985     0.050000  9.95E-03
 41 26 15  1 40 26 14  1  0  0  0  0   153519.849009     0.050000  4.43E-03
 41 26 16  1 40 26 15  1  0  0  0  0   153519.849009     0.050000  4.43E-03
 41 28 13  0 40 28 12  0  0  0  0  0   153535.32016      0.050000  2.75E-04
 41 28 14  0 40 28 13  0  0  0  0  0   153535.32016      0.050000  2.75E-04
 41 16 25  2 40 16 24  2  0  0  0  0   153536.197822     0.050000  1.02E-02
 41 16 26  2 40 16 25  2  0  0  0  0   153536.197822     0.050000  1.02E-02
 44 21 23  0 45 20 26  0  0  0  0  0   153544.98402      0.050000  3.02E-05
 44 21 24  0 45 20 25  0  0  0  0  0   153544.98402      0.050000  3.02E-05
 41 12 29  1 40 12 28  1  0  0  0  0   153551.855666     0.050000  1.31E-02
 41 12 30  1 40 12 29  1  0  0  0  0   153551.855666     0.050000  1.31E-02
 41 27 14  1 40 27 13  1  0  0  0  0   153561.051087     0.050000  3.93E-03
 41 27 15  1 40 27 14  1  0  0  0  0   153561.051087     0.050000  3.93E-03
 41 17 24  2 40 17 23  2  0  0  0  0   153564.595169     0.050000  9.53E-03
 41 17 25  2 40 17 24  2  0  0  0  0   153564.595169     0.050000  9.53E-03
 41 18 23  2 40 18 22  2  0  0  0  0   153576.203750     0.050000  8.90E-03
 41 18 24  2 40 18 23  2  0  0  0  0   153576.203750     0.050000  8.90E-03
 41 29 12  0 40 29 11  0  0  0  0  0   153577.04437      0.050000  2.40E-04
 41 29 13  0 40 29 12  0  0  0  0  0   153577.04437      0.050000  2.40E-04
 41 13 28  0 40 13 27  0  0  0  0  0   153580.58455      0.050000  1.02E-03
 41 13 29  0 40 13 28  0  0  0  0  0   153580.58455      0.050000  1.02E-03
 41 19 22  2 40 19 21  2  0  0  0  0   153583.112899     0.050000  8.26E-03
 41 19 23  2 40 19 22  2  0  0  0  0   153583.112899     0.050000  8.26E-03
 41 20 21  2 40 20 20  2  0  0  0  0   153590.307302     0.050000  7.63E-03
 41 20 22  2 40 20 21  2  0  0  0  0   153590.307302     0.050000  7.63E-03
 41 21 20  2 40 21 19  2  0  0  0  0   153599.845449     0.050000  7.02E-03
 41 21 21  2 40 21 20  2  0  0  0  0   153599.845449     0.050000  7.02E-03
 41 28 13  1 40 28 12  1  0  0  0  0   153605.831171     0.050000  3.46E-03
 41 28 14  1 40 28 13  1  0  0  0  0   153605.831171     0.050000  3.46E-03
 41 22 19  2 40 22 18  2  0  0  0  0   153612.438555     0.050000  6.42E-03
 41 22 20  2 40 22 19  2  0  0  0  0   153612.438555     0.050000  6.42E-03
 41 30 11  0 40 30 10  0  0  0  0  0   153621.33115      0.050000  2.07E-04
 41 30 12  0 40 30 11  0  0  0  0  0   153621.33115      0.050000  2.07E-04
 41 23 18  2 40 23 17  2  0  0  0  0   153628.721178     0.050000  5.84E-03
 41 23 19  2 40 23 18  2  0  0  0  0   153628.721178     0.050000  5.84E-03
 68  8 61  0 68  7 62  0  0  0  0  0   153629.86676      0.050000  2.15E-04
 18  6 13  0 17  5 12  0  0  0  0  0   153629.86676      0.050000  1.73E-04
 41 24 17  2 40 24 16  2  0  0  0  0   153648.269257     0.050000  5.28E-03
 41 24 18  2 40 24 17  2  0  0  0  0   153648.269257     0.050000  5.28E-03
 41 29 12  1 40 29 11  1  0  0  0  0   153653.977705     0.050000  3.02E-03
 41 29 13  1 40 29 12  1  0  0  0  0   153653.977705     0.050000  3.02E-03
 41 16 25  1 40 16 24  1  0  0  0  0   153655.289478     0.050000  1.07E-02
 41 16 26  1 40 16 25  1  0  0  0  0   153655.289478     0.050000  1.07E-02
 41 31 10  0 40 31  9  0  0  0  0  0   153668.42092      0.050000  1.77E-04
 41 31 11  0 40 31 10  0  0  0  0  0   153668.42092      0.050000  1.77E-04
 41 25 16  2 40 25 15  2  0  0  0  0   153671.227213     0.050000  4.74E-03
 41 25 17  2 40 25 16  2  0  0  0  0   153671.227213     0.050000  4.74E-03
 18  6 12  0 17  5 13  0  0  0  0  0   153674.91269      0.050000   1.00000
 41 26 15  2 40 26 14  2  0  0  0  0   153697.459884     0.050000  4.23E-03
 41 26 16  2 40 26 15  2  0  0  0  0   153697.459884     0.050000  4.23E-03
 41 12 30  0 40 12 29  0  0  0  0  0   153699.31702      0.050000  1.07E-03
 41 12 29  0 40 12 28  0  0  0  0  0   153699.31702      0.050000  1.07E-03
 41 30 11  1 40 30 10  1  0  0  0  0   153705.218365     0.050000  2.62E-03
 41 30 12  1 40 30 11  1  0  0  0  0   153705.218365     0.050000  2.62E-03
 42  3 39  0 41  3 38  0  0  0  0  0   153709.96691      0.050000   1.00000
 41 32  9  0 40 32  8  0  0  0  0  0   153718.00082      0.050000  1.49E-04
 41 32 10  0 40 32  9  0  0  0  0  0   153718.00082      0.050000  1.49E-04
 41 27 14  2 40 27 13  2  0  0  0  0   153726.719612     0.050000  3.75E-03
 41 27 15  2 40 27 14  2  0  0  0  0   153726.719612     0.050000  3.75E-03
 41 11 30  1 40 11 29  1  0  0  0  0   153740.172440     0.050000  1.37E-02
 41 11 31  1 40 11 30  1  0  0  0  0   153740.172440     0.050000  1.37E-02
 82 12 70  0 81 13 69  0  0  0  0  0   153752.74104      0.050000   1.00000
 41 28 13  2 40 28 12  2  0  0  0  0   153758.970995     0.050000  3.30E-03
 41 28 14  2 40 28 13  2  0  0  0  0   153758.970995     0.050000  3.30E-03
 41 31 10  1 40 31  9  1  0  0  0  0   153758.970995     0.050000  2.24E-03
 41 31 11  1 40 31 10  1  0  0  0  0   153758.970995     0.050000  2.24E-03
 41 33  8  0 40 33  7  0  0  0  0  0   153769.80823      0.050000  1.23E-04
 41 33  9  0 40 33  8  0  0  0  0  0   153769.80823      0.050000  1.23E-04
 41 29 12  2 40 29 11  2  0  0  0  0   153794.033387     0.050000  2.88E-03
 41 29 13  2 40 29 12  2  0  0  0  0   153794.033387     0.050000  2.88E-03
 41 32  9  1 40 32  8  1  0  0  0  0   153815.807521     0.050000  1.89E-03
 41 32 10  1 40 32  9  1  0  0  0  0   153815.807521     0.050000  1.89E-03
 41 34  7  0 40 34  6  0  0  0  0  0   153824.01855      0.050000  1.01E-04
 41 34  8  0 40 34  7  0  0  0  0  0   153824.01855      0.050000  1.01E-04
 41 14 27  2 40 14 26  2  0  0  0  0   153859.599381     0.050000  1.14E-02
 41 14 28  2 40 14 27  2  0  0  0  0   153859.599381     0.050000  1.14E-02
 41 11 31  0 40 11 30  0  0  0  0  0   153863.47159      0.050000  1.12E-03
 41 11 30  0 40 11 29  0  0  0  0  0   153863.47159      0.050000  1.12E-03
 42  4 39  1 41  3 38  1  0  0  0  0   153866.815441     0.050000  4.84E-03
 41 31 10  2 40 31  9  2  0  0  0  0   153871.900114     0.050000  2.12E-03
 41 31 11  2 40 31 10  2  0  0  0  0   153871.900114     0.050000  2.12E-03
 41 35  6  0 40 35  5  0  0  0  0  0   153880.44187      0.050000  8.05E-05
 41 35  7  0 40 35  6  0  0  0  0  0   153880.44187      0.050000  8.05E-05
 41 32  9  2 40 32  8  2  0  0  0  0   153914.650916     0.050000  1.79E-03
 41 32 10  2 40 32  9  2  0  0  0  0   153914.650916     0.050000  1.79E-03
 41 34  7  1 40 34  6  1  0  0  0  0   153935.997634     0.050000  1.29E-03
 41 34  8  1 40 34  7  1  0  0  0  0   153935.997634     0.050000  1.29E-03
 41 36  5  0 40 36  4  0  0  0  0  0   153938.81661      0.050000  6.20E-05
 41 36  6  0 40 36  5  0  0  0  0  0   153938.81661      0.050000  6.20E-05
 41 33  8  2 40 33  7  2  0  0  0  0   153959.868848     0.050000  1.49E-03
 41 33  9  2 40 33  8  2  0  0  0  0   153959.868848     0.050000  1.49E-03
 41 34  7  2 40 34  6  2  0  0  0  0   154007.118440     0.050000  1.21E-03
 41 34  8  2 40 34  7  2  0  0  0  0   154007.118440     0.050000  1.21E-03
 41 10 31  1 40 10 30  1  0  0  0  0   154020.531503     0.050000  1.43E-02
 41 13 29  2 40 13 28  2  0  0  0  0   154031.550391     0.050000  1.21E-02
 41 13 28  2 40 13 27  2  0  0  0  0   154031.550391     0.050000  1.21E-02
 45  1 45  2 44  1 44  2  0  0  0  0   154053.896827     0.050000  1.73E-02
 45  0 45  2 44  0 44  2  0  0  0  0   154053.896827     0.050000  1.73E-02
 45  0 45  2 44  1 44  2  0  0  0  0   154053.896827     0.050000  8.13E-03
 45  1 45  2 44  0 44  2  0  0  0  0   154053.896827     0.050000  8.13E-03
 41 38  3  0 40 38  2  0  0  0  0  0   154061.66570      0.050000  3.18E-05
 41 38  4  0 40 38  3  0  0  0  0  0   154061.66570      0.050000  3.18E-05
 41 36  5  2 40 36  4  2  0  0  0  0   154065.122876     0.050000  7.96E-04
 41 36  6  2 40 36  5  2  0  0  0  0   154065.122876     0.050000  7.96E-04
 65 11 55  2 65 10 56  2  0  0  0  0   154105.093152     0.050000  3.13E-03
 72  9 64  0 72  8 65  0  0  0  0  0   154108.64558      0.050000   1.00000
 60 11 50  0 60 10 51  0  0  0  0  0   154122.48670      0.050000   1.00000
 41 39  2  0 40 39  1  0  0  0  0  0   154125.87082      0.050000  1.95E-05
 41 39  3  0 40 39  2  0  0  0  0  0   154125.87082      0.050000  1.95E-05
 44  2 43  2 43  1 42  2  0  0  0  0   154128.547074     0.050000  7.11E-03
 44  1 43  2 43  1 42  2  0  0  0  0   154131.045343     0.050000  1.68E-02
 44  2 43  2 43  2 42  2  0  0  0  0   154131.751313     0.050000  1.68E-02
 44  1 43  2 43  2 42  2  0  0  0  0   154134.242854     0.050000  7.11E-03
 43  3 41  2 42  2 40  2  0  0  0  0   154144.223552     0.050000  6.05E-03
 57  4 53  0 57  3 54  0  0  0  0  0   154153.31617      0.050000   1.00000
 58 11 47  0 58 10 48  0  0  0  0  0   154158.63845      0.050000   1.00000
 41 12 29  2 40 12 28  2  0  0  0  0   154166.822523     0.050000  1.28E-02
 41 12 30  2 40 12 29  2  0  0  0  0   154166.822523     0.050000  1.28E-02
 23 16  7  0 24 15 10  0  0  0  0  0   154177.80363      0.050000  1.35E-05
 23 16  8  0 24 15  9  0  0  0  0  0   154177.80363      0.050000  1.35E-05
 43  2 41  2 42  2 40  2  0  0  0  0   154197.906243     0.050000  1.63E-02
 43  3 41  2 42  3 40  2  0  0  0  0   154212.262976     0.050000  1.63E-02
 43  2 41  2 42  3 40  2  0  0  0  0   154265.997195     0.050000  6.07E-03
 57  5 53  0 57  4 54  0  0  0  0  0   154272.18594      0.050000   1.00000
 41 11 30  2 40 11 29  2  0  0  0  0   154324.920169     0.050000  1.34E-02
 41 11 31  2 40 11 30  2  0  0  0  0   154324.920169     0.050000  1.34E-02
 60  8 52  0 59  9 51  0  0  0  0  0   154413.47498      0.050000   1.00000
 41  9 33  0 40  9 32  0  0  0  0  0   154421.54384      0.050000   1.00000
 41  9 32  0 40  9 31  0  0  0  0  0   154434.64444      0.050000   1.00000
 42  3 39  2 41  3 38  2  0  0  0  0   154456.374693     0.050000  1.70E-02
 42  4 39  0 41  3 38  0  0  0  0  0   154485.94975      0.050000   1.00000
 43  4 39  0 42  5 38  0  0  0  0  0   154486.46108      0.050000   1.00000
 41  9 32  1 40  9 31  1  0  0  0  0   154494.127177     0.050000  1.49E-02
 41  6 36  1 40  6 35  1  0  0  0  0   154510.241458     0.050000  1.61E-02
 41  4 37  1 40  4 36  1  0  0  0  0   154534.257744     0.050000  1.65E-02
 71 10 61  0 70 11 60  0  0  0  0  0   154548.55738      0.050000   1.00000
 41  9 33  1 40  9 32  1  0  0  0  0   154568.733848     0.050000  1.49E-02
 52 23 29  0 53 22 32  0  0  0  0  0   154712.29349      0.050000  2.84E-05
 52 23 30  0 53 22 31  0  0  0  0  0   154712.29349      0.050000  2.84E-05
 92 11 81  0 92 10 82  0  0  0  0  0   154732.88458      0.050000   1.00000
 48  2 47  0 48  1 48  0  0  0  0  0   154787.37639      0.050000  7.04E-05
 48  1 47  0 48  0 48  0  0  0  0  0   154787.37639      0.050000  7.04E-05
 40  6 34  0 39  6 33  0  0  0  0  0   154790.04368      0.050000   1.00000
 59 11 49  0 59 10 50  0  0  0  0  0   154821.37762      0.050000   1.00000
 41  9 33  2 40  9 32  2  0  0  0  0   154847.875093     0.050000  1.46E-02
 41  9 32  2 40  9 31  2  0  0  0  0   154859.756459     0.050000  1.46E-02
 41  8 34  0 40  8 33  0  0  0  0  0   154868.73013      0.050000   1.00000
 41  6 36  0 40  6 35  0  0  0  0  0   154931.64363      0.050000   1.00000
 41  5 37  2 40  5 36  2  0  0  0  0   154940.457542     0.050000  1.61E-02
 41  7 35  1 40  7 34  1  0  0  0  0   154968.360698     0.050000  1.59E-02
 41  6 36  2 40  6 35  2  0  0  0  0   155004.250992     0.050000  1.57E-02
 52 11 41  1 52 10 42  1  0  0  0  0   155013.753240     0.050000  3.87E-03
 41  8 33  0 40  8 32  0  0  0  0  0   155017.90933      0.050000   1.00000
 80  9 71  0 80  8 72  0  0  0  0  0   155029.45222      0.050000   1.00000
 50  6 44  0 49  7 43  0  0  0  0  0   155043.69161      0.050000   1.00000
 40  5 35  1 39  5 34  1  0  0  0  0   155081.924246     0.050000  1.65E-02
 41  4 37  0 40  4 36  0  0  0  0  0   155095.23765      0.050000   1.00000
 57 11 46  0 57 10 47  0  0  0  0  0   155185.45628      0.050000   1.00000
 78 11 68  0 78 10 69  0  0  0  0  0   155211.79374      0.050000   1.00000
 54  3 51  0 54  2 52  0  0  0  0  0   155239.78471      0.050000   1.00000
 41  8 34  2 40  8 33  2  0  0  0  0   155252.091622     0.050000  1.51E-02
 54  4 51  0 54  3 52  0  0  0  0  0   155259.25009      0.050000   1.00000
 41  7 35  0 40  7 34  0  0  0  0  0   155268.04217      0.050000   1.00000
 56 24 32  0 57 23 35  0  0  0  0  0   155289.83463      0.050000  2.65E-05
 56 24 33  0 57 23 34  0  0  0  0  0   155289.83463      0.050000  2.65E-05
 25  5 21  0 24  4 20  0  0  0  0  0   155313.76773      0.050000   1.00000
 41  8 33  1 40  8 32  1  0  0  0  0   155329.044174     0.050000  1.56E-02
 65  6 59  0 65  5 60  0  0  0  0  0   155375.20357      0.050000   1.00000
 41  8 33  2 40  8 32  2  0  0  0  0   155389.881636     0.050000  1.51E-02
 51  2 49  0 51  1 50  0  0  0  0  0   155396.21197      0.050000   1.00000
 51  3 49  0 51  2 50  0  0  0  0  0   155398.66138      0.050000   1.00000
 61  5 56  0 61  4 57  0  0  0  0  0   155476.52335      0.050000   1.00000
 58 11 48  0 58 10 49  0  0  0  0  0   155511.16112      0.050000   1.00000
 76 10 67  0 76  9 68  0  0  0  0  0   155522.50893      0.050000   1.00000
 41  7 35  2 40  7 34  2  0  0  0  0   155538.135004     0.050000  1.56E-02
 40  5 35  0 39  5 34  0  0  0  0  0   155558.01727      0.050000   1.00000
 54  4 51  2 54  3 52  2  0  0  0  0   155675.029969     0.050000  2.20E-03
 72 12 60  0 72 11 61  0  0  0  0  0   155688.80784      0.050000   1.00000
 19  6 14  1 18  5 13  1  0  0  0  0   155726.524001     0.050000  2.19E-03
 86 10 76  0 86  9 77  0  0  0  0  0   155735.28113      0.050000   1.00000
 43  3 40  1 42  4 39  1  0  0  0  0   155755.211891     0.050000  5.05E-03
 68  8 61  1 68  7 62  1  0  0  0  0   155861.825259     0.050000  2.63E-03
 62 11 52  2 62 10 53  2  0  0  0  0   155902.322945     0.050000  3.37E-03
 61  6 56  0 61  5 57  0  0  0  0  0   155920.99629      0.050000   1.00000
 46  5 41  0 45  6 40  0  0  0  0  0   156010.94597      0.050000   1.00000
 23  5 18  1 22  4 19  1  0  0  0  0   156018.995032     0.050000  1.84E-03
 42  5 38  1 41  5 37  1  0  0  0  0   156081.791763     0.050000  2.28E-02
 35 19 16  0 36 18 19  0  0  0  0  0   156088.89167      0.050000  2.75E-05
 35 19 17  0 36 18 18  0  0  0  0  0   156088.89167      0.050000  2.75E-05
 93 14 79  0 92 15 78  0  0  0  0  0   156098.77723      0.050000   1.00000
 56 11 45  0 56 10 46  0  0  0  0  0   156106.08507      0.050000   1.00000
 44  2 42  1 43  3 41  1  0  0  0  0   156166.257180     0.050000  6.39E-03
 40  5 35  2 39  5 34  2  0  0  0  0   156176.148916     0.050000  1.63E-02
 57 11 47  0 57 10 48  0  0  0  0  0   156185.27386      0.050000   1.00000
 44  3 42  1 43  3 41  1  0  0  0  0   156189.206056     0.050000  1.75E-02
 45  2 44  1 44  2 43  1  0  0  0  0   156198.709262     0.050000  1.79E-02
 45  1 44  1 44  1 43  1  0  0  0  0   156198.709262     0.050000  1.79E-02
 44  3 42  1 43  2 41  1  0  0  0  0   156221.289280     0.050000  6.39E-03
 43  3 40  0 42  4 39  0  0  0  0  0   156247.14015      0.050000   1.00000
 43  4 40  1 42  4 39  1  0  0  0  0   156276.972392     0.050000  1.78E-02
 41  7 34  0 40  7 33  0  0  0  0  0   156384.54473      0.050000   1.00000
 43  3 40  1 42  3 39  1  0  0  0  0   156454.981721     0.050000  1.72E-02
 55  7 48  0 54  8 47  0  0  0  0  0   156485.22314      0.050000   1.00000
 46  1 46  1 45  1 45  1  0  0  0  0   156530.476996     0.050000  3.43E-02
 46  0 46  1 45  0 45  1  0  0  0  0   156530.476996     0.050000  3.43E-02
 46  0 46  1 45  1 45  1  0  0  0  0   156530.476996     0.050000  1.61E-02
 46  1 46  1 45  0 45  1  0  0  0  0   156530.476996     0.050000  1.61E-02
 41  7 34  2 40  7 33  2  0  0  0  0   156531.400256     0.050000  1.57E-02
 42  5 38  0 41  5 37  0  0  0  0  0   156591.74921      0.050000   1.00000
 46  0 46  0 45  1 45  0  0  0  0  0   156675.69606      0.050000  7.09E-04
 46  1 46  0 45  1 45  0  0  0  0  0   156675.69606      0.050000  1.51E-03
 46  0 46  0 45  0 45  0  0  0  0  0   156675.69606      0.050000  1.51E-03
 46  1 46  0 45  0 45  0  0  0  0  0   156675.69606      0.050000  7.09E-04
 45  1 44  0 44  2 43  0  0  0  0  0   156691.48599      0.050000   1.00000
 45  1 44  0 44  1 43  0  0  0  0  0   156692.33189      0.050000  1.47E-03
 45  2 44  0 44  2 43  0  0  0  0  0   156692.33189      0.050000  1.47E-03
 39 20 19  0 40 19 22  0  0  0  0  0   156694.16473      0.050000  2.97E-05
 39 20 20  0 40 19 21  0  0  0  0  0   156694.16473      0.050000  2.97E-05
 44  2 42  0 43  3 41  0  0  0  0  0   156717.10125      0.050000   1.00000
 44  3 42  0 43  3 41  0  0  0  0  0   156743.14938      0.050000   1.00000
 44  2 42  0 43  2 41  0  0  0  0  0   156753.21727      0.050000   1.00000
 44  3 42  0 43  2 41  0  0  0  0  0   156779.27193      0.050000   1.00000
 26  5 22  0 25  4 21  0  0  0  0  0   156809.35757      0.050000   1.00000
 65  7 59  0 65  6 60  0  0  0  0  0   156811.12028      0.050000   1.00000
 43  4 40  0 42  4 39  0  0  0  0  0   156830.72990      0.050000   1.00000
 56 11 46  0 56 10 47  0  0  0  0  0   156838.46437      0.050000   1.00000
 46  5 41  1 45  6 40  1  0  0  0  0   156854.521950     0.050000  2.65E-03
 79 11 69  0 79 10 70  0  0  0  0  0   156928.39687      0.050000   1.00000
 55 11 44  0 55 10 45  0  0  0  0  0   156935.28779      0.050000   1.00000
 70 12 58  1 70 11 59  1  0  0  0  0   156965.306539     0.050000  2.88E-03
 43  4 40  1 42  3 39  1  0  0  0  0   156976.806037     0.050000  5.13E-03
 43  3 40  0 42  3 39  0  0  0  0  0   157023.17146      0.050000   1.00000
 58  5 54  2 58  4 55  2  0  0  0  0   157052.267476     0.050000  2.54E-03
 42 20 22  0 41 20 21  0  0  0  0  0   157081.93436      0.050000  6.80E-04
 42 20 23  0 41 20 22  0  0  0  0  0   157081.93436      0.050000  6.80E-04
 42 19 23  0 41 19 22  0  0  0  0  0   157082.84714      0.050000  7.35E-04
 42 19 24  0 41 19 23  0  0  0  0  0   157082.84714      0.050000  7.35E-04
 42 21 21  0 41 21 20  0  0  0  0  0   157088.43611      0.050000  6.25E-04
 42 21 22  0 41 21 21  0  0  0  0  0   157088.43611      0.050000  6.25E-04
 42 18 24  0 41 18 23  0  0  0  0  0   157092.37558      0.050000  7.90E-04
 42 18 25  0 41 18 24  0  0  0  0  0   157092.37558      0.050000  7.90E-04
 42 22 20  0 41 22 19  0  0  0  0  0   157101.29091      0.050000  5.75E-04
 42 22 21  0 41 22 20  0  0  0  0  0   157101.29091      0.050000  5.75E-04
 42 17 25  0 41 17 24  0  0  0  0  0   157112.29308      0.050000  8.45E-04
 42 17 26  0 41 17 25  0  0  0  0  0   157112.29308      0.050000  8.45E-04
 42 23 19  0 41 23 18  0  0  0  0  0   157119.80961      0.050000  5.20E-04
 42 23 20  0 41 23 19  0  0  0  0  0   157119.80961      0.050000  5.20E-04
 42 15 27  1 41 15 26  1  0  0  0  0   157133.183360     0.050000  1.19E-02
 42 15 28  1 41 15 27  1  0  0  0  0   157133.183360     0.050000  1.19E-02
 42 20 22  1 41 20 21  1  0  0  0  0   157137.602472     0.050000  8.45E-03
 42 20 23  1 41 20 22  1  0  0  0  0   157137.602472     0.050000  8.45E-03
 42 24 18  0 41 24 17  0  0  0  0  0   157143.14381      0.050000  4.73E-04
 42 24 19  0 41 24 18  0  0  0  0  0   157143.14381      0.050000  4.73E-04
 42 16 26  0 41 16 25  0  0  0  0  0   157144.85335      0.050000  9.05E-04
 42 16 27  0 41 16 26  0  0  0  0  0   157144.85335      0.050000  9.05E-04
 69  8 62  0 69  7 63  0  0  0  0  0   157146.36477      0.050000   1.00000
 42 22 20  1 41 22 19  1  0  0  0  0   157147.891673     0.050000  7.14E-03
 42 22 21  1 41 22 20  1  0  0  0  0   157147.891673     0.050000  7.14E-03
 42 19 23  1 41 19 22  1  0  0  0  0   157153.873792     0.050000  9.13E-03
 42 19 24  1 41 19 23  1  0  0  0  0   157153.873792     0.050000  9.13E-03
 42 23 19  1 41 23 18  1  0  0  0  0   157167.234415     0.050000  6.52E-03
 42 23 20  1 41 23 19  1  0  0  0  0   157167.234415     0.050000  6.52E-03
 42 25 17  0 41 25 16  0  0  0  0  0   157170.92986      0.050000  4.26E-04
 42 25 18  0 41 25 17  0  0  0  0  0   157170.92986      0.050000  4.26E-04
 42 15 27  0 41 15 26  0  0  0  0  0   157193.07614      0.050000  9.60E-04
 42 15 28  0 41 15 27  0  0  0  0  0   157193.07614      0.050000  9.60E-04
 42 18 24  1 41 18 23  1  0  0  0  0   157194.150688     0.050000  9.82E-03
 42 18 25  1 41 18 24  1  0  0  0  0   157194.150688     0.050000  9.82E-03
 42 13 30  1 41 13 29  1  0  0  0  0   157200.296410     0.050000  1.31E-02
 42 13 29  1 41 13 28  1  0  0  0  0   157200.296410     0.050000  1.31E-02
 42 26 16  0 41 26 15  0  0  0  0  0   157202.76389      0.050000  3.82E-04
 42 26 17  0 41 26 16  0  0  0  0  0   157202.76389      0.050000  3.82E-04
 42 15 27  2 41 15 26  2  0  0  0  0   157224.732306     0.050000  1.13E-02
 42 15 28  2 41 15 27  2  0  0  0  0   157224.732306     0.050000  1.13E-02
 42 25 17  1 41 25 16  1  0  0  0  0   157225.673751     0.050000  5.34E-03
 42 25 18  1 41 25 17  1  0  0  0  0   157225.673751     0.050000  5.34E-03
 42 27 15  0 41 27 14  0  0  0  0  0   157238.25960      0.050000  3.39E-04
 42 27 16  0 41 27 15  0  0  0  0  0   157238.25960      0.050000  3.39E-04
 19  6 14  0 18  5 13  0  0  0  0  0   157245.03123      0.050000   1.00000
 58  4 54  2 58  3 55  2  0  0  0  0   157252.198735     0.050000  2.55E-03
 42 14 28  0 41 14 27  0  0  0  0  0   157261.19704      0.050000  1.02E-03
 42 14 29  0 41 14 28  0  0  0  0  0   157261.19704      0.050000  1.02E-03
 42 26 16  1 41 26 15  1  0  0  0  0   157262.686437     0.050000  4.79E-03
 42 26 17  1 41 26 16  1  0  0  0  0   157262.686437     0.050000  4.79E-03
 42 17 25  1 41 17 24  1  0  0  0  0   157274.773772     0.050000  1.05E-02
 42 17 26  1 41 17 25  1  0  0  0  0   157274.773772     0.050000  1.05E-02
 42 28 14  0 41 28 13  0  0  0  0  0   157277.16030      0.050000  3.00E-04
 42 28 15  0 41 28 14  0  0  0  0  0   157277.16030      0.050000  3.00E-04
 43 21 22  0 44 20 25  0  0  0  0  0   157287.80786      0.050000  3.07E-05
 43 21 23  0 44 20 24  0  0  0  0  0   157287.80786      0.050000  3.07E-05
 42 16 26  2 41 16 25  2  0  0  0  0   157291.609666     0.050000  1.07E-02
 42 16 27  2 41 16 26  2  0  0  0  0   157291.609666     0.050000  1.07E-02
 42 27 15  1 41 27 14  1  0  0  0  0   157304.117277     0.050000  4.27E-03
 42 27 16  1 41 27 15  1  0  0  0  0   157304.117277     0.050000  4.27E-03
 58 11 47  2 58 10 48  2  0  0  0  0   157314.279752     0.050000  3.63E-03
 42 29 13  0 41 29 12  0  0  0  0  0   157319.20600      0.050000  2.63E-04
 42 29 14  0 41 29 13  0  0  0  0  0   157319.20600      0.050000  2.63E-04
 42 17 25  2 41 17 24  2  0  0  0  0   157319.206727     0.050000  1.01E-02
 42 17 26  2 41 17 25  2  0  0  0  0   157319.206727     0.050000  1.01E-02
 19  6 13  0 18  5 14  0  0  0  0  0   157324.35227      0.050000   1.00000
 42 18 24  2 41 18 23  2  0  0  0  0   157329.501668     0.050000  9.43E-03
 42 18 25  2 41 18 24  2  0  0  0  0   157329.501668     0.050000  9.43E-03
 42 19 23  2 41 19 22  2  0  0  0  0   157334.959549     0.050000  8.78E-03
 42 19 24  2 41 19 23  2  0  0  0  0   157334.959549     0.050000  8.78E-03
 42 20 22  2 41 20 21  2  0  0  0  0   157340.893461     0.050000  8.12E-03
 42 20 23  2 41 20 22  2  0  0  0  0   157340.893461     0.050000  8.12E-03
 42 12 30  1 41 12 29  1  0  0  0  0   157340.893461     0.050000  1.38E-02
 42 12 31  1 41 12 30  1  0  0  0  0   157340.893461     0.050000  1.38E-02
 42 21 21  2 41 21 20  2  0  0  0  0   157349.347204     0.050000  7.48E-03
 42 21 22  2 41 21 21  2  0  0  0  0   157349.347204     0.050000  7.48E-03
 42 13 29  0 41 13 28  0  0  0  0  0   157355.40597      0.050000  1.07E-03
 42 13 30  0 41 13 29  0  0  0  0  0   157355.40597      0.050000  1.07E-03
 42 22 20  2 41 22 19  2  0  0  0  0   157361.231722     0.050000  6.86E-03
 42 22 21  2 41 22 20  2  0  0  0  0   157361.231722     0.050000  6.86E-03
 42 23 19  2 41 23 18  2  0  0  0  0   157376.707024     0.050000  6.25E-03
 42 23 20  2 41 23 19  2  0  0  0  0   157376.707024     0.050000  6.25E-03
 23  5 18  0 22  4 19  0  0  0  0  0   157392.89724      0.050000   1.00000
 42 24 18  2 41 24 17  2  0  0  0  0   157395.819863     0.050000  5.67E-03
 42 24 19  2 41 24 18  2  0  0  0  0   157395.819863     0.050000  5.67E-03
 42 29 13  1 41 29 12  1  0  0  0  0   157397.944307     0.050000  3.32E-03
 42 29 14  1 41 29 13  1  0  0  0  0   157397.944307     0.050000  3.32E-03
 73  9 65  0 73  8 66  0  0  0  0  0   157400.28578      0.050000   1.00000
 42 31 11  0 41 31 10  0  0  0  0  0   157411.82994      0.050000  1.97E-04
 42 31 12  0 41 31 11  0  0  0  0  0   157411.82994      0.050000  1.97E-04
 42 25 17  2 41 25 16  2  0  0  0  0   157418.482126     0.050000  5.11E-03
 42 25 18  2 41 25 17  2  0  0  0  0   157418.482126     0.050000  5.11E-03
 42 16 26  1 41 16 25  1  0  0  0  0   157423.289743     0.050000  1.13E-02
 42 16 27  1 41 16 26  1  0  0  0  0   157423.289743     0.050000  1.13E-02
 42 26 16  2 41 26 15  2  0  0  0  0   157444.569012     0.050000  4.58E-03
 42 26 17  2 41 26 16  2  0  0  0  0   157444.569012     0.050000  4.58E-03
 42 30 12  1 41 30 11  1  0  0  0  0   157449.859607     0.050000  2.89E-03
 42 30 13  1 41 30 12  1  0  0  0  0   157449.859607     0.050000  2.89E-03
 46  1 46  2 45  1 45  2  0  0  0  0   157462.133618     0.050000  1.80E-02
 46  0 46  2 45  0 45  2  0  0  0  0   157462.133618     0.050000  1.80E-02
 46  0 46  2 45  1 45  2  0  0  0  0   157462.133618     0.050000  8.52E-03
 46  1 46  2 45  0 45  2  0  0  0  0   157462.133618     0.050000  8.52E-03
 42 32 10  0 41 32  9  0  0  0  0  0   157462.13401      0.050000  1.67E-04
 42 32 11  0 41 32 10  0  0  0  0  0   157462.13401      0.050000  1.67E-04
 42 27 15  2 41 27 14  2  0  0  0  0   157474.006429     0.050000  4.07E-03
 42 27 16  2 41 27 15  2  0  0  0  0   157474.006429     0.050000  4.07E-03
 70  7 63  0 70  6 64  0  0  0  0  0   157474.00716      0.050000   1.00000
 42 12 30  0 41 12 29  0  0  0  0  0   157484.61890      0.050000  1.13E-03
 42 12 31  0 41 12 30  0  0  0  0  0   157484.61890      0.050000  1.13E-03
 42 31 11  1 41 31 10  1  0  0  0  0   157504.636934     0.050000  2.49E-03
 42 31 12  1 41 31 11  1  0  0  0  0   157504.636934     0.050000  2.49E-03
 42 28 14  2 41 28 13  2  0  0  0  0   157506.241537     0.050000  3.60E-03
 42 28 15  2 41 28 14  2  0  0  0  0   157506.241537     0.050000  3.60E-03
 48 11 37  1 48 10 38  1  0  0  0  0   157511.029074     0.050000  4.08E-03
 11  8  4  1 10  7  3  1  0  0  0  0   157514.218041     0.050000  2.50E-03
 11  8  3  1 10  7  4  1  0  0  0  0   157514.218041     0.050000  2.50E-03
 45  2 44  2 44  1 43  2  0  0  0  0   157531.618497     0.050000  7.40E-03
 45  1 44  2 44  1 43  2  0  0  0  0   157533.536034     0.050000  1.75E-02
 45  2 44  2 44  2 43  2  0  0  0  0   157534.194299     0.050000  1.75E-02
 45  1 44  2 44  2 43  2  0  0  0  0   157536.014390     0.050000  7.40E-03
 42 29 13  2 41 29 12  2  0  0  0  0   157541.659823     0.050000  3.16E-03
 42 29 14  2 41 29 13  2  0  0  0  0   157541.659823     0.050000  3.16E-03
 42 11 31  1 41 11 30  1  0  0  0  0   157545.038101     0.050000  1.44E-02
 42 11 32  1 41 11 31  1  0  0  0  0   157545.038101     0.050000  1.44E-02
 44  3 42  2 43  2 41  2  0  0  0  0   157547.624903     0.050000  6.38E-03
 75  8 67  0 75  7 68  0  0  0  0  0   157560.85353      0.050000   1.00000
 42 32 10  1 41 32  9  1  0  0  0  0   157562.120321     0.050000  2.13E-03
 42 32 11  1 41 32 10  1  0  0  0  0   157562.120321     0.050000  2.13E-03
 42 34  8  0 41 34  7  0  0  0  0  0   157570.21506      0.050000  1.16E-04
 42 34  9  0 41 34  8  0  0  0  0  0   157570.21506      0.050000  1.16E-04
 44  2 42  2 43  2 41  2  0  0  0  0   157590.409849     0.050000  1.70E-02
 44  3 42  2 43  3 41  2  0  0  0  0   157601.290075     0.050000  1.70E-02
 43  4 40  0 42  3 39  0  0  0  0  0   157606.73021      0.050000   1.00000
 42 31 11  2 41 31 10  2  0  0  0  0   157620.690884     0.050000  2.36E-03
 42 31 12  2 41 31 11  2  0  0  0  0   157620.690884     0.050000  2.36E-03
 42 33  9  1 41 33  8  1  0  0  0  0   157622.190922     0.050000  1.79E-03
 42 33 10  1 41 33  9  1  0  0  0  0   157622.190922     0.050000  1.79E-03
 42 35  7  0 41 35  6  0  0  0  0  0   157627.63854      0.050000  9.50E-05
 42 35  8  0 41 35  7  0  0  0  0  0   157627.63854      0.050000  9.50E-05
 42 14 28  2 41 14 27  2  0  0  0  0   157632.578886     0.050000  1.21E-02
 42 14 29  2 41 14 28  2  0  0  0  0   157632.578886     0.050000  1.21E-02
 42 11 31  0 41 11 30  0  0  0  0  0   157662.87229      0.050000  1.18E-03
 42 11 32  0 41 11 31  0  0  0  0  0   157662.87229      0.050000  1.18E-03
 58  4 54  0 58  3 55  0  0  0  0  0   157671.61429      0.050000   1.00000
 42 34  8  1 41 34  7  1  0  0  0  0   157684.552450     0.050000  1.49E-03
 42 34  9  1 41 34  8  1  0  0  0  0   157684.552450     0.050000  1.49E-03
 54 11 43  0 54 10 44  0  0  0  0  0   157685.50217      0.050000   1.00000
 42 36  6  0 41 36  5  0  0  0  0  0   157687.21749      0.050000  7.55E-05
 42 36  7  0 41 36  6  0  0  0  0  0   157687.21749      0.050000  7.55E-05
 42  4 38  1 41  4 37  1  0  0  0  0   157689.121528     0.050000  1.72E-02
 42 33  9  2 41 33  8  2  0  0  0  0   157709.890594     0.050000  1.69E-03
 42 33 10  2 41 33  9  2  0  0  0  0   157709.890594     0.050000  1.69E-03
 42 37  5  0 41 37  4  0  0  0  0  0   157748.75936      0.050000  5.80E-05
 42 37  6  0 41 37  5  0  0  0  0  0   157748.75936      0.050000  5.80E-05
 42 35  7  1 41 35  6  1  0  0  0  0   157749.404515     0.050000  1.21E-03
 42 35  8  1 41 35  7  1  0  0  0  0   157749.404515     0.050000  1.21E-03
 58  5 54  0 58  4 55  0  0  0  0  0   157760.15087      0.050000   1.00000
 43  3 40  2 42  3 39  2  0  0  0  0   157802.256591     0.050000  1.74E-02
 42 13 29  2 41 13 28  2  0  0  0  0   157810.267957     0.050000  1.28E-02
 42 13 30  2 41 13 29  2  0  0  0  0   157810.267957     0.050000  1.28E-02
 42 38  4  0 41 38  3  0  0  0  0  0   157812.44278      0.050000  4.28E-05
 42 38  5  0 41 38  4  0  0  0  0  0   157812.44278      0.050000  4.28E-05
 42 36  6  2 41 36  5  2  0  0  0  0   157816.165178     0.050000  9.67E-04
 42 36  7  2 41 36  6  2  0  0  0  0   157816.165178     0.050000  9.67E-04
 42 10 32  1 41 10 31  1  0  0  0  0   157851.143518     0.050000  1.50E-02
 42 10 33  1 41 10 32  1  0  0  0  0   157853.943460     0.050000  1.50E-02
 47 22 25  0 48 21 28  0  0  0  0  0   157872.34733      0.050000  3.05E-05
 47 22 26  0 48 21 27  0  0  0  0  0   157872.34733      0.050000  3.05E-05
 59 11 49  2 59 10 50  2  0  0  0  0   157873.397604     0.050000  3.61E-03
 42 10 32  0 41 10 31  0  0  0  0  0   157913.71740      0.050000   1.00000
 22 16  6  0 23 15  9  0  0  0  0  0   157916.25892      0.050000  1.17E-05
 22 16  7  0 23 15  8  0  0  0  0  0   157916.25892      0.050000  1.17E-05
 42 40  2  0 41 40  1  0  0  0  0  0   157945.47300      0.050000  1.81E-05
 42 40  3  0 41 40  2  0  0  0  0  0   157945.47300      0.050000  1.81E-05
 42 12 30  2 41 12 29  2  0  0  0  0   157956.561807     0.050000  1.35E-02
 42 12 31  2 41 12 30  2  0  0  0  0   157956.561807     0.050000  1.35E-02
 27  5 23  0 26  4 22  0  0  0  0  0   157990.84153      0.050000   1.00000
 43  4 40  2 42  4 39  2  0  0  0  0   158058.746187     0.050000  1.73E-02
 54 11 44  0 54 10 45  0  0  0  0  0   158067.93550      0.050000   1.00000
 71 12 59  0 71 11 60  0  0  0  0  0   158086.07041      0.050000   1.00000
 42 11 32  2 41 11 31  2  0  0  0  0   158129.345643     0.050000  1.41E-02
 42 11 31  2 41 11 30  2  0  0  0  0   158129.345643     0.050000  1.41E-02
 42  6 37  1 41  6 36  1  0  0  0  0   158160.809020     0.050000  1.69E-02
 42  9 34  0 41  9 33  0  0  0  0  0   158267.24461      0.050000   1.00000
 42  4 38  0 41  4 37  0  0  0  0  0   158275.82179      0.050000   1.00000
 42  9 33  0 41  9 32  0  0  0  0  0   158286.71141      0.050000   1.00000
 77 10 68  0 77  9 69  0  0  0  0  0   158359.43271      0.050000   1.00000
 42 10 33  2 41 10 32  2  0  0  0  0   158365.469683     0.050000  1.47E-02
 42 10 32  2 41 10 31  2  0  0  0  0   158366.461340     0.050000  1.33E-02
 53 11 42  0 53 10 43  0  0  0  0  0   158367.04894      0.050000   1.00000
 42  9 33  1 41  9 32  1  0  0  0  0   158371.514596     0.050000  1.57E-02
 69 12 57  1 69 11 58  1  0  0  0  0   158415.093952     0.050000  2.99E-03
 15  7  8  0 14  6  9  0  0  0  0  0   158485.98025      0.050000  1.97E-04
 15  7  9  0 14  6  8  0  0  0  0  0   158485.98025      0.050000  1.97E-04
 42  9 34  1 41  9 33  1  0  0  0  0   158491.475522     0.050000  1.57E-02
 58 11 48  2 58 10 49  2  0  0  0  0   158524.921535     0.050000  3.68E-03
 65  7 59  1 65  6 60  1  0  0  0  0   158567.781630     0.050000  2.65E-03
 42  6 37  0 41  6 36  0  0  0  0  0   158607.41546      0.050000   1.00000
 53 11 43  0 53 10 44  0  0  0  0  0   158639.52793      0.050000   1.00000
 55  3 52  0 55  2 53  0  0  0  0  0   158676.92347      0.050000   1.00000
 55  4 52  0 55  3 53  0  0  0  0  0   158691.02392      0.050000   1.00000
 42  9 34  2 41  9 33  2  0  0  0  0   158696.685213     0.050000  1.53E-02
 35  5 31  1 34  4 30  1  0  0  0  0   158712.185555     0.050000  2.54E-03
 42  9 33  2 41  9 32  2  0  0  0  0   158714.230990     0.050000  1.53E-02
 41  5 36  1 40  5 35  1  0  0  0  0   158722.869387     0.050000  1.73E-02
 42  8 35  0 41  8 34  0  0  0  0  0   158739.07448      0.050000   1.00000
 42  6 37  2 41  6 36  2  0  0  0  0   158761.720093     0.050000  1.64E-02
 42  7 36  1 41  7 35  1  0  0  0  0   158777.272596     0.050000  1.67E-02
 52  2 50  0 52  1 51  0  0  0  0  0   158791.49256      0.050000   1.00000
 80 11 70  0 80 10 71  0  0  0  0  0   158864.12191      0.050000   1.00000
 28  5 24  0 27  4 23  0  0  0  0  0   158877.42015      0.050000   1.00000
 42  7 35  1 41  5 37  2  0  0  0  0   158880.632183     0.050000  1.69E-02
 42  4 38  2 41  4 37  2  0  0  0  0   158897.218405     0.050000  1.70E-02
 45 11 34  1 45 10 35  1  0  0  0  0   158921.741060     0.050000  4.17E-03
 44  4 40  1 43  5 39  1  0  0  0  0   158942.389878     0.050000  3.96E-03
 42  8 34  0 41  8 33  0  0  0  0  0   158946.30719      0.050000   1.00000
 52 11 41  0 52 10 42  0  0  0  0  0   158988.52337      0.050000   1.00000
 41  6 35  0 40  6 34  0  0  0  0  0   158996.24494      0.050000   1.00000
 99 12 87  0 99 11 88  0  0  0  0  0   159013.75378      0.050000   1.00000
 55 24 31  0 56 23 34  0  0  0  0  0   159024.10273      0.050000  2.75E-05
 55 24 32  0 56 23 33  0  0  0  0  0   159024.10273      0.050000  2.75E-05
103 15 88  0103 14 89  0  0  0  0  0   159032.76000      0.050000   1.00000
 44  4 40  0 43  5 39  0  0  0  0  0   159086.44778      0.050000   1.00000
 42  7 36  0 41  7 35  0  0  0  0  0   159104.28767      0.050000   1.00000
 37  5 33  1 36  4 32  1  0  0  0  0   159119.638455     0.050000  2.85E-03
 42  8 35  2 41  8 34  2  0  0  0  0   159121.196352     0.050000  1.59E-02
 56 11 45  2 56 10 46  2  0  0  0  0   159126.091543     0.050000  3.80E-03
 62  5 57  0 62  4 58  0  0  0  0  0   159130.05598      0.050000   1.00000
 57 11 47  2 57 10 48  2  0  0  0  0   159162.288903     0.050000  3.76E-03
 52 11 42  0 52 10 43  0  0  0  0  0   159180.90241      0.050000   1.00000
 42  8 34  1 41  8 33  1  0  0  0  0   159202.138145     0.050000  1.64E-02
 41  5 36  0 40  5 35  0  0  0  0  0   159213.76991      0.050000   1.00000
 44  3 41  1 43  4 40  1  0  0  0  0   159227.438725     0.050000  5.38E-03
 66  6 60  0 66  5 61  0  0  0  0  0   159282.77858      0.050000   1.00000
 20  6 15  1 19  5 14  1  0  0  0  0   159296.267684     0.050000  2.31E-03
 42  8 34  2 41  8 33  2  0  0  0  0   159312.253511     0.050000  1.59E-02
 42  7 36  2 41  7 35  2  0  0  0  0   159363.085730     0.050000  1.63E-02
113 16 97  0113 15 98  0  0  0  0  0   159441.07693      0.050000   1.00000
 62  6 57  0 62  5 58  0  0  0  0  0   159467.61682      0.050000   1.00000
 43  5 39  1 42  5 38  1  0  0  0  0   159509.416097     0.050000  2.28E-02
 45  3 43  1 44  3 42  1  0  0  0  0   159515.107627     0.050000  1.82E-02
 46  2 45  1 45  2 44  1  0  0  0  0   159521.767865     0.050000  1.86E-02
 45  2 43  1 44  2 42  1  0  0  0  0   159521.767865     0.050000  1.82E-02
 46  1 45  1 45  1 44  1  0  0  0  0   159521.767865     0.050000  1.86E-02
 45  3 43  1 44  2 42  1  0  0  0  0   159538.057358     0.050000  6.72E-03
 51 11 40  0 51 10 41  0  0  0  0  0   159557.08761      0.050000   1.00000
 44  4 41  1 43  4 40  1  0  0  0  0   159614.614707     0.050000  1.78E-02
 51 11 41  0 51 10 42  0  0  0  0  0   159691.64839      0.050000   1.00000
 44  3 41  1 43  3 40  1  0  0  0  0   159749.227229     0.050000  1.79E-02
 44  3 41  0 43  4 40  0  0  0  0  0   159761.04648      0.050000   1.00000
 68 12 56  1 68 13 55  1  0  0  0  0   159763.653312     0.050000  3.11E-03
 56 11 46  2 56 10 47  2  0  0  0  0   159780.604527     0.050000  3.83E-03
 41  5 36  2 40  5 35  2  0  0  0  0   159861.747687     0.050000  1.70E-02
 47  0 47  1 46  0 46  1  0  0  0  0   159890.507020     0.050000  3.56E-02
 47  1 47  1 46  1 46  1  0  0  0  0   159890.507020     0.050000  3.56E-02
 47  1 47  1 46  0 46  1  0  0  0  0   159890.507020     0.050000  1.68E-02
 47  0 47  1 46  1 46  1  0  0  0  0   159890.507020     0.050000  1.68E-02
 30  5 26  0 29  4 25  0  0  0  0  0   159894.44963      0.050000   1.00000
 55 11 44  2 55 10 45  2  0  0  0  0   159901.527805     0.050000  3.87E-03
 66  9 57  0 65 10 56  0  0  0  0  0   159941.28719      0.050000   1.00000
 47  1 47  0 46  0 46  0  0  0  0  0   160038.61759      0.050000  7.38E-04
 47  0 47  0 46  0 46  0  0  0  0  0   160038.61759      0.050000  1.57E-03
 47  1 47  0 46  1 46  0  0  0  0  0   160038.61759      0.050000  1.57E-03
 47  0 47  0 46  1 46  0  0  0  0  0   160038.61759      0.050000  7.38E-04
 43  5 39  0 42  5 38  0  0  0  0  0   160047.47381      0.050000   1.00000
 46  2 45  0 45  2 44  0  0  0  0  0   160054.48435      0.050000  1.53E-03
 46  1 45  0 45  1 44  0  0  0  0  0   160054.48435      0.050000  1.53E-03
 50 11 39  0 50 10 40  0  0  0  0  0   160078.74344      0.050000   1.00000
 45  2 43  0 44  3 42  0  0  0  0  0   160084.61341      0.050000   1.00000
 45  3 43  0 44  3 42  0  0  0  0  0   160103.32139      0.050000   1.00000
 31  5 27  0 30  4 26  0  0  0  0  0   160108.13319      0.050000   1.00000
 45  2 43  0 44  2 42  0  0  0  0  0   160110.63371      0.050000   1.00000
 45  3 43  0 44  2 42  0  0  0  0  0   160129.37107      0.050000   1.00000
 44  4 41  1 43  3 40  1  0  0  0  0   160136.401656     0.050000  5.44E-03
 34  5 30  0 33  4 29  0  0  0  0  0   160166.14391      0.050000   1.00000
 50 11 40  0 50 10 41  0  0  0  0  0   160171.89138      0.050000   1.00000
 35  5 31  0 34  4 30  0  0  0  0  0   160173.70751      0.050000   1.00000
 32  5 28  0 31  4 27  0  0  0  0  0   160189.19857      0.050000   1.00000
 33  5 29  0 32  4 28  0  0  0  0  0   160190.18395      0.050000   1.00000
 44  4 41  0 43  4 40  0  0  0  0  0   160198.05456      0.050000   1.00000
 70 12 58  0 70 11 59  0  0  0  0  0   160225.41083      0.050000   1.00000
 36  5 32  0 35  4 31  0  0  0  0  0   160269.64614      0.050000   1.00000
 44  3 41  0 43  3 40  0  0  0  0  0   160344.59870      0.050000   1.00000
 24  5 19  1 23  4 20  1  0  0  0  0   160367.930058     0.050000  1.91E-03
 82 13 69  0 82 12 70  0  0  0  0  0   160375.00781      0.050000   1.00000
 55 11 45  2 55 10 46  2  0  0  0  0   160376.169848     0.050000  3.89E-03
 66  7 60  0 66  6 61  0  0  0  0  0   160397.82709      0.050000   1.00000
 62  6 57  1 62  5 58  1  0  0  0  0   160492.929445     0.050000  2.55E-03
 59  5 55  2 59  4 56  2  0  0  0  0   160502.597642     0.050000  2.57E-03
 37  5 33  0 36  4 32  0  0  0  0  0   160508.74822      0.050000   1.00000
 42  7 35  0 41  7 34  0  0  0  0  0   160528.77124      0.050000   1.00000
 49 11 38  0 49 10 39  0  0  0  0  0   160558.28468      0.050000   1.00000
 42  7 35  2 41  7 34  2  0  0  0  0   160606.098990     0.050000  1.66E-02
 49 11 39  0 49 10 40  0  0  0  0  0   160622.14964      0.050000   1.00000
 59  2 57  2 59  3 56  2  0  0  0  0   160666.942621     0.050000  2.58E-03
 70  8 63  0 70  7 64  0  0  0  0  0   160703.12618      0.050000   1.00000
 44  4 41  0 43  3 40  0  0  0  0  0   160781.61436      0.050000   1.00000
 43 20 23  0 42 20 22  0  0  0  0  0   160827.44924      0.050000  7.20E-04
 43 20 24  0 42 20 23  0  0  0  0  0   160827.44924      0.050000  7.20E-04
 43 19 24  0 42 19 23  0  0  0  0  0   160830.26576      0.050000  7.75E-04
 43 19 25  0 42 19 24  0  0  0  0  0   160830.26576      0.050000  7.75E-04
 43 21 22  0 42 21 21  0  0  0  0  0   160832.45068      0.050000  6.65E-04
 43 21 23  0 42 21 22  0  0  0  0  0   160832.45068      0.050000  6.65E-04
 43 18 25  0 42 18 24  0  0  0  0  0   160842.27805      0.050000  8.35E-04
 43 18 26  0 42 18 25  0  0  0  0  0   160842.27805      0.050000  8.35E-04
 43 22 21  0 42 22 20  0  0  0  0  0   160844.19258      0.050000  6.10E-04
 43 22 22  0 42 22 21  0  0  0  0  0   160844.19258      0.050000  6.10E-04
 43  4 39  1 42  4 38  1  0  0  0  0   160845.447097     0.050000  1.78E-02
 43 23 20  0 42 23 19  0  0  0  0  0   160861.82367      0.050000  5.55E-04
 43 23 21  0 42 23 20  0  0  0  0  0   160861.82367      0.050000  5.55E-04
 43 17 26  0 42 17 25  0  0  0  0  0   160865.35343      0.050000  8.95E-04
 43 17 27  0 42 17 26  0  0  0  0  0   160865.35343      0.050000  8.95E-04
 47  0 47  2 46  1 46  2  0  0  0  0   160874.656723     0.050000  8.77E-03
 47  1 47  2 46  1 46  2  0  0  0  0   160874.656723     0.050000  1.88E-02
 47  0 47  2 46  0 46  2  0  0  0  0   160874.656723     0.050000  1.88E-02
 47  1 47  2 46  0 46  2  0  0  0  0   160874.656723     0.050000  8.77E-03
 43 21 22  1 42 21 21  1  0  0  0  0   160883.133860     0.050000  8.27E-03
 43 21 23  1 42 21 22  1  0  0  0  0   160883.133860     0.050000  8.27E-03
 43 24 19  0 42 24 18  0  0  0  0  0   160884.68284      0.050000  5.05E-04
 43 24 20  0 42 24 19  0  0  0  0  0   160884.68284      0.050000  5.05E-04
 43 20 23  1 42 20 22  1  0  0  0  0   160885.694126     0.050000  8.96E-03
 43 20 24  1 42 20 23  1  0  0  0  0   160885.694126     0.050000  8.96E-03
 43 22 21  1 42 22 20  1  0  0  0  0   160892.523001     0.050000  7.60E-03
 43 22 22  1 42 22 21  1  0  0  0  0   160892.523001     0.050000  7.60E-03
 43 14 29  1 42 14 28  1  0  0  0  0   160892.523001     0.050000  1.32E-02
 43 14 30  1 42 14 29  1  0  0  0  0   160892.523001     0.050000  1.32E-02
 43 15 28  1 42 15 27  1  0  0  0  0   160897.020337     0.050000  1.25E-02
 43 15 29  1 42 15 28  1  0  0  0  0   160897.020337     0.050000  1.25E-02
 43 16 27  0 42 16 26  0  0  0  0  0   160901.85479      0.050000  9.55E-04
 43 16 28  0 42 16 27  0  0  0  0  0   160901.85479      0.050000  9.55E-04
 43 19 24  1 42 19 23  1  0  0  0  0   160904.843379     0.050000  9.66E-03
 43 19 25  1 42 19 24  1  0  0  0  0   160904.843379     0.050000  9.66E-03
 43 23 20  1 42 23 19  1  0  0  0  0   160910.756553     0.050000  6.95E-03
 43 23 21  1 42 23 20  1  0  0  0  0   160910.756553     0.050000  6.95E-03
 43 25 18  0 42 25 17  0  0  0  0  0   160912.21543      0.050000  4.57E-04
 43 25 19  0 42 25 18  0  0  0  0  0   160912.21543      0.050000  4.57E-04
 43 24 19  1 42 24 18  1  0  0  0  0   160936.653555     0.050000  6.33E-03
 43 24 20  1 42 24 19  1  0  0  0  0   160936.653555     0.050000  6.33E-03
 46  2 45  2 45  2 44  2  0  0  0  0   160938.772048     0.050000  1.82E-02
 46  1 45  2 45  1 44  2  0  0  0  0   160938.772048     0.050000  1.82E-02
 46  1 45  2 45  2 44  2  0  0  0  0   160940.533501     0.050000  7.70E-03
 43 26 17  0 42 26 16  0  0  0  0  0   160943.90818      0.050000  4.11E-04
 43 26 18  0 42 26 17  0  0  0  0  0   160943.90818      0.050000  4.11E-04
 54 11 44  2 54 10 45  2  0  0  0  0   160946.229553     0.050000  3.96E-03
 43 18 25  1 42 18 24  1  0  0  0  0   160949.282969     0.050000  1.04E-02
 43 18 26  1 42 18 25  1  0  0  0  0   160949.282969     0.050000  1.04E-02
 45  3 43  2 44  2 42  2  0  0  0  0   160950.832069     0.050000  6.69E-03
 43 15 28  0 42 15 27  0  0  0  0  0   160955.14276      0.050000  1.01E-03
 43 15 29  0 42 15 28  0  0  0  0  0   160955.14276      0.050000  1.01E-03
 43 25 18  1 42 25 17  1  0  0  0  0   160968.345999     0.050000  5.73E-03
 43 25 19  1 42 25 18  1  0  0  0  0   160968.345999     0.050000  5.73E-03
 43 27 16  0 42 27 15  0  0  0  0  0   160979.59684      0.050000  3.66E-04
 43 27 17  0 42 27 16  0  0  0  0  0   160979.59684      0.050000  3.66E-04
 43 13 31  1 42 13 30  1  0  0  0  0   160981.195485     0.050000  1.38E-02
 43 13 30  1 42 13 29  1  0  0  0  0   160981.195485     0.050000  1.38E-02
 43 15 28  2 42 15 27  2  0  0  0  0   160982.162522     0.050000  1.19E-02
 43 15 29  2 42 15 28  2  0  0  0  0   160982.162522     0.050000  1.19E-02
 45  2 43  2 44  2 42  2  0  0  0  0   160985.141281     0.050000  1.77E-02
 45  3 43  2 44  3 42  2  0  0  0  0   160993.644331     0.050000  1.77E-02
 43 26 17  1 42 26 16  1  0  0  0  0   161005.344174     0.050000  5.15E-03
 43 26 18  1 42 26 17  1  0  0  0  0   161005.344174     0.050000  5.15E-03
 81 11 71  0 81 10 72  0  0  0  0  0   161012.18129      0.050000   1.00000
 43 28 15  0 42 28 14  0  0  0  0  0   161018.70016      0.050000  3.26E-04
 43 28 16  0 42 28 15  0  0  0  0  0   161018.70016      0.050000  3.26E-04
 45  2 43  2 44  3 42  2  0  0  0  0   161027.865130     0.050000  6.68E-03
 42 21 21  0 43 20 24  0  0  0  0  0   161028.55130      0.050000  3.10E-05
 42 21 22  0 43 20 23  0  0  0  0  0   161028.55130      0.050000  3.10E-05
 43 14 29  0 42 14 28  0  0  0  0  0   161029.75066      0.050000  1.07E-03
 43 14 30  0 42 14 29  0  0  0  0  0   161029.75066      0.050000  1.07E-03
 43 17 26  1 42 17 25  1  0  0  0  0   161036.350450     0.050000  1.11E-02
 43 17 27  1 42 17 26  1  0  0  0  0   161036.350450     0.050000  1.11E-02
 43 27 16  1 42 27 15  1  0  0  0  0   161046.834367     0.050000  4.61E-03
 43 27 17  1 42 27 16  1  0  0  0  0   161046.834367     0.050000  4.61E-03
 43 16 27  2 42 16 26  2  0  0  0  0   161047.751790     0.050000  1.13E-02
 43 16 28  2 42 16 27  2  0  0  0  0   161047.751790     0.050000  1.13E-02
 43 29 14  0 42 29 13  0  0  0  0  0   161061.12585      0.050000  2.86E-04
 43 29 15  0 42 29 14  0  0  0  0  0   161061.12585      0.050000  2.86E-04
 43 17 26  2 42 17 25  2  0  0  0  0   161074.403546     0.050000  1.07E-02
 43 17 27  2 42 17 26  2  0  0  0  0   161074.403546     0.050000  1.07E-02
 43 18 25  2 42 18 24  2  0  0  0  0   161083.361257     0.050000  9.97E-03
 43 18 26  2 42 18 25  2  0  0  0  0   161083.361257     0.050000  9.97E-03
 43 19 24  2 42 19 23  2  0  0  0  0   161087.333474     0.050000  9.29E-03
 43 19 25  2 42 19 24  2  0  0  0  0   161087.333474     0.050000  9.29E-03
 43 20 23  2 42 20 22  2  0  0  0  0   161091.802786     0.050000  8.61E-03
 43 20 24  2 42 20 23  2  0  0  0  0   161091.802786     0.050000  8.61E-03
 43 21 22  2 42 21 21  2  0  0  0  0   161099.106588     0.050000  7.95E-03
 43 21 23  2 42 21 22  2  0  0  0  0   161099.106588     0.050000  7.95E-03
 43 30 13  0 42 30 12  0  0  0  0  0   161106.63126      0.050000  2.50E-04
 43 30 14  0 42 30 13  0  0  0  0  0   161106.63126      0.050000  2.50E-04
 43 22 21  2 42 22 20  2  0  0  0  0   161109.989420     0.050000  7.30E-03
 43 22 22  2 42 22 21  2  0  0  0  0   161109.989420     0.050000  7.30E-03
 43 23 20  2 42 23 19  2  0  0  0  0   161124.822484     0.050000  6.67E-03
 43 23 21  2 42 23 20  2  0  0  0  0   161124.822484     0.050000  6.67E-03
 43 13 30  0 42 13 29  0  0  0  0  0   161132.34516      0.050000  1.12E-03
 43 13 31  0 42 13 30  0  0  0  0  0   161132.34516      0.050000  1.12E-03
 43 12 32  1 42 12 31  1  0  0  0  0   161133.170735     0.050000  1.45E-02
 43 12 31  1 42 12 30  1  0  0  0  0   161133.170735     0.050000  1.45E-02
 43 29 14  1 42 29 13  1  0  0  0  0   161141.681129     0.050000  3.62E-03
 43 29 15  1 42 29 14  1  0  0  0  0   161141.681129     0.050000  3.62E-03
 43 24 19  2 42 24 18  2  0  0  0  0   161143.386005     0.050000  6.06E-03
 43 24 20  2 42 24 19  2  0  0  0  0   161143.386005     0.050000  6.06E-03
 43 31 12  0 42 31 11  0  0  0  0  0   161155.00235      0.050000  2.17E-04
 43 31 13  0 42 31 12  0  0  0  0  0   161155.00235      0.050000  2.17E-04
 44  3 41  2 43  3 40  2  0  0  0  0   161160.300252     0.050000  1.78E-02
 43 25 18  2 42 25 17  2  0  0  0  0   161165.706864     0.050000  5.48E-03
 43 25 19  2 42 25 18  2  0  0  0  0   161165.706864     0.050000  5.48E-03
 59  4 55  0 59  3 56  0  0  0  0  0   161176.96841      0.050000   1.00000
 43 26 17  2 42 26 16  2  0  0  0  0   161191.603832     0.050000  4.92E-03
 43 26 18  2 42 26 17  2  0  0  0  0   161191.603832     0.050000  4.92E-03
 43 16 27  1 42 16 26  1  0  0  0  0   161192.714031     0.050000  1.19E-02
 43 16 28  1 42 16 27  1  0  0  0  0   161192.714031     0.050000  1.19E-02
 43 30 13  1 42 30 12  1  0  0  0  0   161194.209876     0.050000  3.17E-03
 43 30 14  1 42 30 13  1  0  0  0  0   161194.209876     0.050000  3.17E-03
 43 27 16  2 42 27 15  2  0  0  0  0   161220.888983     0.050000  4.40E-03
 43 27 17  2 42 27 16  2  0  0  0  0   161220.888983     0.050000  4.40E-03
 59  5 55  0 59  4 56  0  0  0  0  0   161242.52189      0.050000   1.00000
 43 31 12  1 42 31 11  1  0  0  0  0   161249.773896     0.050000  2.75E-03
 43 31 13  1 42 31 12  1  0  0  0  0   161249.773896     0.050000  2.75E-03
 43 28 15  2 42 28 14  2  0  0  0  0   161253.543195     0.050000  3.90E-03
 43 28 16  2 42 28 15  2  0  0  0  0   161253.543195     0.050000  3.90E-03
 43 33 10  0 42 33  9  0  0  0  0  0   161259.75832      0.050000  1.58E-04
 43 33 11  0 42 33 10  0  0  0  0  0   161259.75832      0.050000  1.58E-04
 43 12 31  0 42 12 30  0  0  0  0  0   161272.61722      0.050000  1.18E-03
 43 12 32  0 42 12 31  0  0  0  0  0   161272.61722      0.050000  1.18E-03
 40  5 36  1 39  4 35  1  0  0  0  0   161283.484573     0.050000  3.45E-03
 43 29 14  2 42 29 13  2  0  0  0  0   161289.066046     0.050000  3.44E-03
 43 29 15  2 42 29 14  2  0  0  0  0   161289.066046     0.050000  3.44E-03
 43 32 11  1 42 32 10  1  0  0  0  0   161308.209708     0.050000  2.37E-03
 43 32 12  1 42 32 11  1  0  0  0  0   161308.209708     0.050000  2.37E-03
 43 34  9  0 42 34  8  0  0  0  0  0   161315.95082      0.050000  1.33E-04
 43 34 10  0 42 34  9  0  0  0  0  0   161315.95082      0.050000  1.33E-04
 44  4 41  2 43  4 40  2  0  0  0  0   161322.924335     0.050000  2.00E-02
 43 30 13  2 42 30 12  2  0  0  0  0   161327.623454     0.050000  3.01E-03
 43 30 14  2 42 30 13  2  0  0  0  0   161327.623454     0.050000  3.01E-03
 43 11 32  1 42 11 31  1  0  0  0  0   161354.261415     0.050000  1.51E-02
 43 11 33  1 42 11 32  1  0  0  0  0   161354.261415     0.050000  1.51E-02
 43 31 12  2 42 31 11  2  0  0  0  0   161369.019759     0.050000  2.61E-03
 43 31 13  2 42 31 12  2  0  0  0  0   161369.019759     0.050000  2.61E-03
 43 35  8  0 42 35  7  0  0  0  0  0   161374.35935      0.050000  1.09E-04
 43 35  9  0 42 35  8  0  0  0  0  0   161374.35935      0.050000  1.09E-04
 43 14 29  2 42 14 28  2  0  0  0  0   161407.181499     0.050000  1.27E-02
 43 14 30  2 42 14 29  2  0  0  0  0   161407.181499     0.050000  1.27E-02
 47 11 36  0 47 10 37  0  0  0  0  0   161407.18206      0.050000   1.00000
 43 32 11  2 42 32 10  2  0  0  0  0   161413.015611     0.050000  2.24E-03
 43 32 12  2 42 32 11  2  0  0  0  0   161413.015611     0.050000  2.24E-03
 43 36  7  0 42 36  6  0  0  0  0  0   161434.97773      0.050000  8.90E-05
 43 36  8  0 42 36  7  0  0  0  0  0   161434.97773      0.050000  8.90E-05
 47 11 37  0 47 10 38  0  0  0  0  0   161436.20740      0.050000   1.00000
 43  4 39  0 42  4 38  0  0  0  0  0   161457.00635      0.050000   1.00000
 43 11 32  0 42 11 31  0  0  0  0  0   161465.84646      0.050000  1.24E-03
 43 11 33  0 42 11 32  0  0  0  0  0   161465.84646      0.050000  1.24E-03
 66  6 60  1 66  5 61  1  0  0  0  0   161481.614506     0.050000  2.64E-03
 53 11 43  2 53 10 44  2  0  0  0  0   161489.075642     0.050000  4.02E-03
 43 37  6  0 42 37  5  0  0  0  0  0   161497.79797      0.050000  7.05E-05
 43 37  7  0 42 37  6  0  0  0  0  0   161497.79797      0.050000  7.05E-05
 43 34  9  2 42 34  8  2  0  0  0  0   161508.601151     0.050000  1.60E-03
 43 34 10  2 42 34  9  2  0  0  0  0   161508.601151     0.050000  1.60E-03
 50  2 49  0 50  1 50  0  0  0  0  0   161537.99188      0.050000  7.26E-05
 50  1 49  0 50  0 50  0  0  0  0  0   161537.99188      0.050000  7.26E-05
 43 38  5  0 42 38  4  0  0  0  0  0   161562.63656      0.050000  5.40E-05
 43 38  6  0 42 38  5  0  0  0  0  0   161562.63656      0.050000  5.40E-05
 43 13 30  2 42 13 29  2  0  0  0  0   161591.105810     0.050000  1.35E-02
 43 13 31  2 42 13 30  2  0  0  0  0   161591.105810     0.050000  1.35E-02
 39  5 35  0 38  4 34  0  0  0  0  0   161606.94638      0.050000   1.00000
 78 12 67  0 78 11 68  0  0  0  0  0   161615.78866      0.050000   1.00000
 43 39  4  0 42 39  3  0  0  0  0  0   161629.53562      0.050000  3.98E-05
 43 39  5  0 42 39  4  0  0  0  0  0   161629.53562      0.050000  3.98E-05
 35 11 24  1 35 10 25  1  0  0  0  0   161681.630755     0.050000  4.00E-03
 35 11 25  1 35 10 26  1  0  0  0  0   161681.630755     0.050000  4.00E-03
 43 10 33  1 42 10 32  1  0  0  0  0   161688.048366     0.050000  1.58E-02
 43 10 34  1 42 10 33  1  0  0  0  0   161692.770896     0.050000  1.58E-02
 43 40  3  0 42 40  2  0  0  0  0  0   161698.49694      0.050000  2.74E-05
 43 40  4  0 42 40  3  0  0  0  0  0   161698.49694      0.050000  2.74E-05
 77 12 66  0 77 11 67  0  0  0  0  0   161705.37077      0.050000   1.00000
 24  5 19  0 23  4 20  0  0  0  0  0   161715.53249      0.050000   1.00000
 71  7 64  0 71  6 65  0  0  0  0  0   161732.18727      0.050000   1.00000
 43 10 34  0 42 10 33  0  0  0  0  0   161736.21881      0.050000   1.00000
 43 12 31  2 42 12 30  2  0  0  0  0   161748.939398     0.050000  1.42E-02
 43 12 32  2 42 12 31  2  0  0  0  0   161748.939398     0.050000  1.42E-02
 87 10 77  0 87  9 78  0  0  0  0  0   161760.12104      0.050000   1.00000
 43 41  2  0 42 41  1  0  0  0  0  0   161769.12904      0.050000  1.67E-05
 43 41  3  0 42 41  2  0  0  0  0  0   161769.12904      0.050000  1.67E-05
 43  6 38  1 42  6 37  1  0  0  0  0   161782.666778     0.050000  1.77E-02
 46 11 36  0 46 10 37  0  0  0  0  0   161802.18976      0.050000   1.00000
 52 11 41  2 52 10 42  2  0  0  0  0   161832.511691     0.050000  4.06E-03
 34 11 23  1 34 10 24  1  0  0  0  0   161843.978550     0.050000  3.94E-03
 34 11 24  1 34 10 25  1  0  0  0  0   161843.978550     0.050000  3.94E-03
 43 11 32  2 42 11 31  2  0  0  0  0   161937.141202     0.050000  1.48E-02
 43 11 33  2 42 11 32  2  0  0  0  0   161937.141202     0.050000  1.48E-02
 80 12 69  0 80 11 70  0  0  0  0  0   161938.62606      0.050000   1.00000
 76 12 65  0 76 11 66  0  0  0  0  0   161939.94791      0.050000   1.00000
 33 11 22  1 33 10 23  1  0  0  0  0   161991.499037     0.050000  3.88E-03
 33 11 23  1 33 10 24  1  0  0  0  0   161991.499037     0.050000  3.88E-03
 56  3 53  0 56  2 54  0  0  0  0  0   162108.54074      0.050000   1.00000
 43  9 35  0 42  9 34  0  0  0  0  0   162118.84744      0.050000   1.00000
 56  4 53  0 56  3 54  0  0  0  0  0   162118.84710      0.050000   1.00000
 32 11 21  1 32 10 22  1  0  0  0  0   162125.367548     0.050000  3.81E-03
 32 11 22  1 32 10 23  1  0  0  0  0   162125.367548     0.050000  3.81E-03
 69 12 57  0 69 11 58  0  0  0  0  0   162130.03022      0.050000   1.00000
 43  4 39  2 42  4 38  2  0  0  0  0   162138.823460     0.050000  1.79E-02
 45 11 35  0 45 10 36  0  0  0  0  0   162142.36835      0.050000   1.00000
 43  9 34  0 42  9 33  0  0  0  0  0   162147.25816      0.050000   1.00000
 53  2 51  0 53  1 52  0  0  0  0  0   162184.39537      0.050000   1.00000
 53  3 51  0 53  2 52  0  0  0  0  0   162185.62118      0.050000   1.00000
 43 10 34  2 42 10 33  2  0  0  0  0   162193.508721     0.050000  1.55E-02
 43 10 33  2 42 10 32  2  0  0  0  0   162195.110812     0.050000  1.33E-02
 31 11 20  1 31 10 21  1  0  0  0  0   162246.504502     0.050000  3.73E-03
 31 11 21  1 31 10 22  1  0  0  0  0   162246.504502     0.050000  3.73E-03
 43  6 38  0 42  6 37  0  0  0  0  0   162255.68384      0.050000   1.00000
 43  9 34  1 42  9 33  1  0  0  0  0   162257.869768     0.050000  1.65E-02
 42  5 37  1 41  5 36  1  0  0  0  0   162263.126996     0.050000  1.80E-02
 75 12 64  0 75 11 65  0  0  0  0  0   162301.49649      0.050000   1.00000
 25 17  8  0 26 16 11  0  0  0  0  0   162311.83931      0.050000  1.61E-05
 25 17  9  0 26 16 10  0  0  0  0  0   162311.83931      0.050000  1.61E-05
 30 11 19  1 30 10 20  1  0  0  0  0   162356.027937     0.050000  3.64E-03
 30 11 20  1 30 10 21  1  0  0  0  0   162356.027937     0.050000  3.64E-03
 43  5 39  2 42  5 38  2  0  0  0  0   162366.818003     0.050000  1.71E-02
 51 11 40  2 51 10 41  2  0  0  0  0   162369.969333     0.050000  4.11E-03
 81 12 70  0 81 11 71  0  0  0  0  0   162381.05531      0.050000   1.00000
 47  5 42  0 46  6 41  0  0  0  0  0   162392.21886      0.050000   1.00000
 56  4 53  2 56  3 54  2  0  0  0  0   162441.854814     0.050000  2.27E-03
 44 11 33  0 44 10 34  0  0  0  0  0   162449.78853      0.050000   1.00000
 29 11 18  1 29 10 19  1  0  0  0  0   162454.627533     0.050000  3.55E-03
 29 11 19  1 29 10 20  1  0  0  0  0   162454.627533     0.050000  3.55E-03
 44 11 34  0 44 10 35  0  0  0  0  0   162458.01216      0.050000   1.00000
 51 11 41  2 51 10 42  2  0  0  0  0   162489.483827     0.050000  4.12E-03
 43  6 38  2 42  6 37  2  0  0  0  0   162526.934927     0.050000  1.71E-02
 40  5 36  0 39  4 35  0  0  0  0  0   162537.76430      0.050000   1.00000
 28 11 17  1 28 10 18  1  0  0  0  0   162543.394707     0.050000  3.45E-03
 28 11 18  1 28 10 19  1  0  0  0  0   162543.394707     0.050000  3.45E-03
 41  5 37  1 40  4 36  1  0  0  0  0   162546.630110     0.050000  3.68E-03
 43  9 35  2 42  9 34  2  0  0  0  0   162550.704940     0.050000  1.61E-02
 43  7 37  1 42  7 36  1  0  0  0  0   162573.221318     0.050000  1.75E-02
 43  9 34  2 42  9 33  2  0  0  0  0   162576.463153     0.050000  1.61E-02
 43  8 36  0 42  8 35  0  0  0  0  0   162612.04965      0.050000   1.00000
 27 11 16  1 27 10 17  1  0  0  0  0   162623.046307     0.050000  3.34E-03
 27 11 17  1 27 10 18  1  0  0  0  0   162623.046307     0.050000  3.34E-03
 45  3 42  1 44  4 41  1  0  0  0  0   162661.029035     0.050000  5.70E-03
 26 11 15  1 26 10 16  1  0  0  0  0   162694.247939     0.050000  3.22E-03
 26 11 16  1 26 10 17  1  0  0  0  0   162694.247939     0.050000  3.22E-03
 63  5 58  0 63  4 59  0  0  0  0  0   162754.77971      0.050000   1.00000
 54 24 30  0 55 23 33  0  0  0  0  0   162756.62856      0.050000  2.86E-05
 54 24 31  0 55 23 32  0  0  0  0  0   162756.62856      0.050000  2.86E-05
 25 11 14  1 25 10 15  1  0  0  0  0   162757.696588     0.050000  3.10E-03
 25 11 15  1 25 10 16  1  0  0  0  0   162757.696588     0.050000  3.10E-03
 74 12 63  0 74 11 64  0  0  0  0  0   162772.06541      0.050000   1.00000
 42  5 37  0 41  5 36  0  0  0  0  0   162779.44098      0.050000   1.00000
 24 11 13  1 24 10 14  1  0  0  0  0   162814.193114     0.050000  2.96E-03
 24 11 14  1 24 10 15  1  0  0  0  0   162814.193114     0.050000  2.96E-03
 92 14 78  0 92 13 79  0  0  0  0  0   162824.32072      0.050000   1.00000
 46  2 44  1 45  3 43  1  0  0  0  0   162826.319492     0.050000  7.04E-03
 21  6 16  1 20  5 15  1  0  0  0  0   162828.324822     0.050000  2.42E-03
 46  3 44  1 45  3 43  1  0  0  0  0   162837.877490     0.050000  1.89E-02
 47  2 46  1 46  2 45  1  0  0  0  0   162839.919989     0.050000  1.93E-02
 47  1 46  1 46  1 45  1  0  0  0  0   162839.919989     0.050000  1.93E-02
 47  1 46  1 46  2 45  1  0  0  0  0   162839.919989     0.050000  8.27E-03
 47  2 46  1 46  1 45  1  0  0  0  0   162839.919989     0.050000  8.27E-03
 46  2 44  1 45  2 43  1  0  0  0  0   162842.627087     0.050000  1.89E-02
 46  3 44  1 45  2 43  1  0  0  0  0   162854.209580     0.050000  7.04E-03
 23 11 12  1 23 10 13  1  0  0  0  0   162864.040405     0.050000  2.82E-03
 23 11 13  1 23 10 14  1  0  0  0  0   162864.040405     0.050000  2.82E-03
 50 11 39  2 50 10 40  2  0  0  0  0   162864.040405     0.050000  4.16E-03
 43  8 35  0 42  8 34  0  0  0  0  0   162896.46963      0.050000   1.00000
 22 11 11  1 22 10 12  1  0  0  0  0   162908.146608     0.050000  2.67E-03
 22 11 12  1 22 10 13  1  0  0  0  0   162908.146608     0.050000  2.67E-03
 44  5 40  1 43  5 39  1  0  0  0  0   162917.452354     0.050000  2.28E-02
 43  7 37  0 42  7 36  0  0  0  0  0   162927.99147      0.050000   1.00000
 45  4 42  1 44  4 41  1  0  0  0  0   162946.877303     0.050000  1.85E-02
 94 14 80  0 93 15 79  0  0  0  0  0   162956.44746      0.050000   1.00000
 20 11  9  1 20 10 10  1  0  0  0  0   162980.753058     0.050000  2.35E-03
 20 11 10  1 20 10 11  1  0  0  0  0   162980.753058     0.050000  2.35E-03
 43  8 36  2 42  8 35  2  0  0  0  0   162991.920365     0.050000  1.66E-02
 63  6 58  0 63  5 59  0  0  0  0  0   163010.35661      0.050000   1.00000
 42 11 32  0 42 10 33  0  0  0  0  0   163020.97520      0.050000   1.00000
 82 12 71  0 82 11 72  0  0  0  0  0   163027.62822      0.050000   1.00000
 45  3 42  1 44  3 41  1  0  0  0  0   163048.144674     0.050000  1.86E-02
 43  8 35  1 42  8 34  1  0  0  0  0   163066.933634     0.050000  1.73E-02
 47  5 42  1 46  6 41  1  0  0  0  0   163087.091343     0.050000  3.03E-03
 51  6 45  0 50  7 44  0  0  0  0  0   163088.17670      0.050000   1.00000
 15 11  4  1 15 10  5  1  0  0  0  0   163092.994783     0.050000  1.37E-03
 15 11  5  1 15 10  6  1  0  0  0  0   163092.994783     0.050000  1.37E-03
 67  6 61  0 67  5 62  0  0  0  0  0   163127.73531      0.050000   1.00000
 42  6 36  0 41  6 35  0  0  0  0  0   163162.66549      0.050000   1.00000
 43  7 37  2 42  7 36  2  0  0  0  0   163176.220475     0.050000  1.71E-02
 45  4 41  1 44  5 40  1  0  0  0  0   163216.543544     0.050000  4.32E-03
 45  3 42  0 44  4 41  0  0  0  0  0   163235.88098      0.050000   1.00000
 48  0 48  1 47  1 47  1  0  0  0  0   163250.109878     0.050000  1.74E-02
 48  1 48  1 47  1 47  1  0  0  0  0   163250.109878     0.050000  3.69E-02
 48  0 48  1 47  0 47  1  0  0  0  0   163250.109878     0.050000  3.69E-02
 48  1 48  1 47  0 47  1  0  0  0  0   163250.109878     0.050000  1.74E-02
 43  8 35  2 42  8 34  2  0  0  0  0   163253.815036     0.050000  1.51E-02
 73 12 62  0 73 11 63  0  0  0  0  0   163333.31436      0.050000   1.00000
 45  4 42  1 44  3 41  1  0  0  0  0   163334.058331     0.050000  5.75E-03
 82 11 72  0 82 10 73  0  0  0  0  0   163363.53539      0.050000   1.00000
 48  1 48  0 47  0 47  0  0  0  0  0   163401.10283      0.050000  7.66E-04
 48  0 48  0 47  0 47  0  0  0  0  0   163401.10283      0.050000  1.62E-03
 48  1 48  0 47  1 47  0  0  0  0  0   163401.10283      0.050000  1.62E-03
 48  0 48  0 47  1 47  0  0  0  0  0   163401.10283      0.050000  7.66E-04
 47  2 46  0 46  2 45  0  0  0  0  0   163416.37587      0.050000  1.59E-03
 47  2 46  0 46  1 45  0  0  0  0  0   163416.37587      0.050000  6.68E-04
 47  1 46  0 46  1 45  0  0  0  0  0   163416.37596      0.050000  1.59E-03
 47  1 46  0 46  2 45  0  0  0  0  0   163416.37596      0.050000  6.68E-04
 46  2 44  0 45  3 43  0  0  0  0  0   163449.64923      0.050000   1.00000
 42  5 37  2 41  5 36  2  0  0  0  0   163453.467639     0.050000  1.78E-02
 45  4 41  0 44  5 40  0  0  0  0  0   163454.07578      0.050000   1.00000
 46  3 44  0 45  3 43  0  0  0  0  0   163463.08390      0.050000   1.00000
 46  2 44  0 45  2 43  0  0  0  0  0   163468.35264      0.050000   1.00000
 46  3 44  0 45  2 43  0  0  0  0  0   163481.81373      0.050000   1.00000
 44  5 40  0 43  5 39  0  0  0  0  0   163484.86229      0.050000   1.00000
 40 11 30  0 40 10 31  0  0  0  0  0   163500.66968      0.050000   1.00000
 45  4 42  0 44  4 41  0  0  0  0  0   163561.88040      0.050000   1.00000
 81 13 68  0 81 12 69  0  0  0  0  0   163631.79987      0.050000   1.00000
 45  3 42  0 44  3 41  0  0  0  0  0   163672.91130      0.050000   1.00000
 39 11 29  0 39 10 30  0  0  0  0  0   163711.86073      0.050000  3.49E-04
 39 11 28  0 39 10 29  0  0  0  0  0   163711.86073      0.050000  3.49E-04
 48 11 37  2 48 10 38  2  0  0  0  0   163738.342349     0.050000  4.23E-03
 41  5 37  0 40  4 36  0  0  0  0  0   163749.87820      0.050000   1.00000
 74  9 66  1 74  8 67  1  0  0  0  0   163762.251286     0.050000  2.52E-03
 48 11 38  2 48 10 39  2  0  0  0  0   163776.586888     0.050000  4.23E-03
 68 12 56  0 68 11 57  0  0  0  0  0   163825.29363      0.050000   1.00000
 83 12 72  0 83 11 73  0  0  0  0  0   163887.99874      0.050000   1.00000
 38 11 28  0 38 10 29  0  0  0  0  0   163906.26590      0.050000  3.47E-04
 38 11 27  0 38 10 28  0  0  0  0  0   163906.26590      0.050000  3.47E-04
 72 12 61  0 72 11 62  0  0  0  0  0   163968.18120      0.050000   1.00000
 67  7 61  0 67  6 62  0  0  0  0  0   163990.19834      0.050000   1.00000
 45  4 42  0 44  3 41  0  0  0  0  0   163998.85552      0.050000   1.00000
 44  4 40  1 43  4 39  1  0  0  0  0   164011.392344     0.050000  1.85E-02
 60  2 58  2 60  3 57  2  0  0  0  0   164066.226164     0.050000  2.60E-03
 37 11 26  0 37 10 27  0  0  0  0  0   164084.30180      0.050000  3.44E-04
 37 11 27  0 37 10 28  0  0  0  0  0   164084.30180      0.050000  3.44E-04
 42  5 38  1 41  4 37  1  0  0  0  0   164094.173747     0.050000  3.93E-03
 45  4 42  2 44  3 41  2  0  0  0  0   164143.574475     0.050000  5.41E-03
 37 20 17  0 38 19 20  0  0  0  0  0   164175.96085      0.050000  2.94E-05
 37 20 18  0 38 19 19  0  0  0  0  0   164175.96085      0.050000  2.94E-05
 75  9 67  0 75  8 68  0  0  0  0  0   164237.78805      0.050000   1.00000
 36 11 25  0 36 10 26  0  0  0  0  0   164247.04660      0.050000  3.40E-04
 36 11 26  0 36 10 27  0  0  0  0  0   164247.04660      0.050000  3.40E-04
 71  8 64  0 71  7 65  0  0  0  0  0   164290.31403      0.050000   1.00000
 48  0 48  2 47  1 47  2  0  0  0  0   164291.882092     0.050000  9.08E-03
 48  1 48  2 47  1 47  2  0  0  0  0   164291.882092     0.050000  1.95E-02
 48  0 48  2 47  0 47  2  0  0  0  0   164291.882092     0.050000  1.95E-02
 48  1 48  2 47  0 47  2  0  0  0  0   164291.882092     0.050000  9.08E-03
 47  2 46  2 46  1 45  2  0  0  0  0   164344.811271     0.050000  7.99E-03
 47  2 46  2 46  2 45  2  0  0  0  0   164346.229327     0.050000  1.90E-02
 47  1 46  2 46  1 45  2  0  0  0  0   164346.229327     0.050000  1.90E-02
 47  1 46  2 46  2 45  2  0  0  0  0   164347.628062     0.050000  7.99E-03
 46  3 44  2 45  2 43  2  0  0  0  0   164354.458434     0.050000  6.99E-03
 21  6 16  0 20  5 15  0  0  0  0  0   164366.01419      0.050000   1.00000
 46  2 44  2 45  2 43  2  0  0  0  0   164381.950188     0.050000  1.84E-02
 46  3 44  2 45  3 43  2  0  0  0  0   164388.711260     0.050000  1.84E-02
 35 11 25  0 35 10 26  0  0  0  0  0   164395.48266      0.050000  3.36E-04
 35 11 24  0 35 10 25  0  0  0  0  0   164395.48266      0.050000  3.36E-04
 46  2 44  2 45  3 43  2  0  0  0  0   164416.137302     0.050000  7.00E-03
 79 10 70  0 79  9 71  0  0  0  0  0   164468.80636      0.050000   1.00000
 45  3 42  2 44  3 41  2  0  0  0  0   164527.563509     0.050000  1.83E-02
 34 11 23  0 34 10 24  0  0  0  0  0   164530.41258      0.050000   1.00000
 44 20 24  0 43 20 23  0  0  0  0  0   164573.25908      0.050000  7.60E-04
 44 20 25  0 43 20 24  0  0  0  0  0   164573.25908      0.050000  7.60E-04
 44 21 23  0 43 21 22  0  0  0  0  0   164576.66018      0.050000  7.05E-04
 44 21 24  0 43 21 23  0  0  0  0  0   164576.66018      0.050000  7.05E-04
 44 19 25  0 43 19 24  0  0  0  0  0   164578.14589      0.050000  8.20E-04
 44 19 26  0 43 19 25  0  0  0  0  0   164578.14589      0.050000  8.20E-04
 44 22 22  0 43 22 21  0  0  0  0  0   164587.22432      0.050000  6.45E-04
 44 22 23  0 43 22 22  0  0  0  0  0   164587.22432      0.050000  6.45E-04
 21  6 15  0 20  5 16  0  0  0  0  0   164589.34967      0.050000   1.00000
 44 18 26  0 43 18 25  0  0  0  0  0   164592.84151      0.050000  8.80E-04
 44 18 27  0 43 18 26  0  0  0  0  0   164592.84151      0.050000  8.80E-04
 44 23 21  0 43 23 20  0  0  0  0  0   164604.01133      0.050000  5.90E-04
 44 23 22  0 43 23 21  0  0  0  0  0   164604.01133      0.050000  5.90E-04
 44 17 27  0 43 17 26  0  0  0  0  0   164619.21617      0.050000  9.40E-04
 44 17 28  0 43 17 27  0  0  0  0  0   164619.21617      0.050000  9.40E-04
 44 24 20  0 43 24 19  0  0  0  0  0   164626.24889      0.050000  5.40E-04
 44 24 21  0 43 24 20  0  0  0  0  0   164626.24889      0.050000  5.40E-04
 44 21 23  1 43 21 22  1  0  0  0  0   164629.393649     0.050000  8.76E-03
 44 21 24  1 43 21 23  1  0  0  0  0   164629.393649     0.050000  8.76E-03
 44 20 24  1 43 20 23  1  0  0  0  0   164634.174937     0.050000  9.47E-03
 44 20 25  1 43 20 24  1  0  0  0  0   164634.174937     0.050000  9.47E-03
 44 22 22  1 43 22 21  1  0  0  0  0   164637.147649     0.050000  8.06E-03
 44 22 23  1 43 22 22  1  0  0  0  0   164637.147649     0.050000  8.06E-03
 45  4 42  2 44  4 41  2  0  0  0  0   164638.378600     0.050000  2.06E-02
 44  4 40  0 43  4 39  0  0  0  0  0   164647.45817      0.050000   1.00000
 33 11 22  0 33 10 23  0  0  0  0  0   164652.71853      0.050000  3.26E-04
 33 11 23  0 33 10 24  0  0  0  0  0   164652.71853      0.050000  3.26E-04
 44 25 19  0 43 25 18  0  0  0  0  0   164653.47221      0.050000  4.88E-04
 44 25 20  0 43 25 19  0  0  0  0  0   164653.47221      0.050000  4.88E-04
 44 23 21  1 43 23 20  1  0  0  0  0   164654.548907     0.050000  7.39E-03
 44 23 22  1 43 23 21  1  0  0  0  0   164654.548907     0.050000  7.39E-03
 44 19 25  1 43 19 24  1  0  0  0  0   164656.495825     0.050000  1.02E-02
 44 19 26  1 43 19 25  1  0  0  0  0   164656.495825     0.050000  1.02E-02
 44 16 28  0 43 16 27  0  0  0  0  0   164659.97272      0.050000  1.00E-03
 44 16 29  0 43 16 28  0  0  0  0  0   164659.97272      0.050000  1.00E-03
 44 15 29  1 43 15 28  1  0  0  0  0   164662.383811     0.050000  1.32E-02
 44 15 30  1 43 15 29  1  0  0  0  0   164662.383811     0.050000  1.32E-02
 44 14 30  1 43 14 29  1  0  0  0  0   164667.106513     0.050000  1.38E-02
 44 14 31  1 43 14 30  1  0  0  0  0   164667.106513     0.050000  1.38E-02
 60  4 56  0 60  3 57  0  0  0  0  0   164670.83724      0.050000   1.00000
101 15 87  0100 16 84  0  0  0  0  0   164675.57094      0.050000   1.00000
 44 24 20  1 43 24 19  1  0  0  0  0   164679.543054     0.050000  6.74E-03
 44 24 21  1 43 24 20  1  0  0  0  0   164679.543054     0.050000  6.74E-03
 44 26 18  0 43 26 17  0  0  0  0  0   164685.01620      0.050000  4.39E-04
 44 26 19  0 43 26 18  0  0  0  0  0   164685.01620      0.050000  4.39E-04
 43  7 36  2 42  7 35  2  0  0  0  0   164694.331681     0.050000  1.74E-02
 44 18 26  1 43 18 25  1  0  0  0  0   164705.479391     0.050000  1.09E-02
 44 18 27  1 43 18 26  1  0  0  0  0   164705.479391     0.050000  1.09E-02
 44 25 19  1 43 25 18  1  0  0  0  0   164710.976185     0.050000  6.12E-03
 44 25 20  1 43 25 19  1  0  0  0  0   164710.976185     0.050000  6.12E-03
 43  7 36  0 42  7 35  0  0  0  0  0   164715.00635      0.050000   1.00000
 44 15 29  0 43 15 28  0  0  0  0  0   164718.60896      0.050000  1.06E-03
 44 15 30  0 43 15 29  0  0  0  0  0   164718.60896      0.050000  1.06E-03
 44 27 17  0 43 27 16  0  0  0  0  0   164720.70230      0.050000  3.94E-04
 44 27 18  0 43 27 17  0  0  0  0  0   164720.70230      0.050000  3.94E-04
 44 15 29  2 43 15 28  2  0  0  0  0   164740.557770     0.050000  1.26E-02
 44 15 30  2 43 15 29  2  0  0  0  0   164740.557770     0.050000  1.26E-02
 44 26 18  1 43 26 17  1  0  0  0  0   164747.830263     0.050000  5.52E-03
 44 26 19  1 43 26 18  1  0  0  0  0   164747.830263     0.050000  5.52E-03
 44 28 16  0 43 28 15  0  0  0  0  0   164760.04161      0.050000  3.50E-04
 44 28 17  0 43 28 16  0  0  0  0  0   164760.04161      0.050000  3.50E-04
 32 11 21  0 32 10 22  0  0  0  0  0   164763.38160      0.050000  3.20E-04
 32 11 22  0 32 10 23  0  0  0  0  0   164763.38160      0.050000  3.20E-04
 44 13 32  1 43 13 31  1  0  0  0  0   164764.592251     0.050000  1.45E-02
 44 13 31  1 43 13 30  1  0  0  0  0   164764.592251     0.050000  1.45E-02
 41 21 20  0 42 20 23  0  0  0  0  0   164767.60333      0.050000  3.11E-05
 41 21 21  0 42 20 22  0  0  0  0  0   164767.60333      0.050000  3.11E-05
 44 27 17  1 43 27 16  1  0  0  0  0   164789.475574     0.050000  4.95E-03
 44 27 18  1 43 27 17  1  0  0  0  0   164789.475574     0.050000  4.95E-03
 44 17 27  1 43 17 26  1  0  0  0  0   164799.011114     0.050000  1.17E-02
 44 17 28  1 43 17 27  1  0  0  0  0   164799.011114     0.050000  1.17E-02
 44 14 30  0 43 14 29  0  0  0  0  0   164800.05169      0.050000  1.12E-03
 44 14 31  0 43 14 30  0  0  0  0  0   164800.05169      0.050000  1.12E-03
 44 29 15  0 43 29 14  0  0  0  0  0   164802.81681      0.050000  3.10E-04
 44 29 16  0 43 29 15  0  0  0  0  0   164802.81681      0.050000  3.10E-04
 44 16 28  2 43 16 27  2  0  0  0  0   164804.548022     0.050000  1.19E-02
 44 16 29  2 43 16 28  2  0  0  0  0   164804.548022     0.050000  1.19E-02
 45 11 34  2 45 10 35  2  0  0  0  0   164812.298664     0.050000  4.29E-03
 45 11 35  2 45 10 36  2  0  0  0  0   164823.354533     0.050000  4.29E-03
 44 17 27  2 43 17 26  2  0  0  0  0   164830.226454     0.050000  1.12E-02
 44 17 28  2 43 17 27  2  0  0  0  0   164830.226454     0.050000  1.12E-02
 44 28 16  1 43 28 15  1  0  0  0  0   164835.364838     0.050000  4.42E-03
 44 28 17  1 43 28 16  1  0  0  0  0   164835.364838     0.050000  4.42E-03
 44 18 26  2 43 18 25  2  0  0  0  0   164837.647649     0.050000  1.05E-02
 44 18 27  2 43 18 26  2  0  0  0  0   164837.647649     0.050000  1.05E-02
 44 19 25  2 43 19 24  2  0  0  0  0   164839.999822     0.050000  9.80E-03
 44 19 26  2 43 19 25  2  0  0  0  0   164839.999822     0.050000  9.80E-03
 44 20 24  2 43 20 23  2  0  0  0  0   164843.006020     0.050000  9.10E-03
 44 20 25  2 43 20 24  2  0  0  0  0   164843.006020     0.050000  9.10E-03
 44 30 14  0 43 30 13  0  0  0  0  0   164848.90206      0.050000  2.73E-04
 44 30 15  0 43 30 14  0  0  0  0  0   164848.90206      0.050000  2.73E-04
 44 22 22  2 43 22 21  2  0  0  0  0   164858.873158     0.050000  7.74E-03
 44 22 23  2 43 22 22  2  0  0  0  0   164858.873158     0.050000  7.74E-03
 31 11 20  0 31 10 21  0  0  0  0  0   164863.04731      0.050000  3.13E-04
 31 11 21  0 31 10 22  0  0  0  0  0   164863.04731      0.050000  3.13E-04
 44 23 21  2 43 23 20  2  0  0  0  0   164872.904605     0.050000  7.09E-03
 44 23 22  2 43 23 21  2  0  0  0  0   164872.904605     0.050000  7.09E-03
 44 29 15  1 43 29 14  1  0  0  0  0   164885.158375     0.050000  3.92E-03
 44 29 16  1 43 29 15  1  0  0  0  0   164885.158375     0.050000  3.92E-03
 44 24 20  2 43 24 19  2  0  0  0  0   164890.899439     0.050000  6.46E-03
 44 24 21  2 43 24 20  2  0  0  0  0   164890.899439     0.050000  6.46E-03
 44 31 13  0 43 31 12  0  0  0  0  0   164897.86099      0.050000  2.38E-04
 44 31 14  0 43 31 13  0  0  0  0  0   164897.86099      0.050000  2.38E-04
 44 13 32  0 43 13 31  0  0  0  0  0   164911.47453      0.050000  1.18E-03
 44 13 31  0 43 13 30  0  0  0  0  0   164911.47453      0.050000  1.18E-03
 44 25 19  2 43 25 18  2  0  0  0  0   164912.853396     0.050000  5.85E-03
 44 25 20  2 43 25 19  2  0  0  0  0   164912.853396     0.050000  5.85E-03
 44 12 33  1 43 12 32  1  0  0  0  0   164928.550395     0.050000  1.52E-02
 44 12 32  1 43 12 31  1  0  0  0  0   164928.550395     0.050000  1.52E-02
 44 26 18  2 43 26 17  2  0  0  0  0   164938.462541     0.050000  5.27E-03
 44 26 19  2 43 26 18  2  0  0  0  0   164938.462541     0.050000  5.27E-03
 44 32 12  0 43 32 11  0  0  0  0  0   164949.64421      0.050000  2.05E-04
 44 32 13  0 43 32 12  0  0  0  0  0   164949.64421      0.050000  2.05E-04
 30 11 19  0 30 10 20  0  0  0  0  0   164952.47406      0.050000  3.06E-04
 30 11 20  0 30 10 21  0  0  0  0  0   164952.47406      0.050000  3.06E-04
 44 16 28  1 43 16 27  1  0  0  0  0   164963.519716     0.050000  1.25E-02
 44 16 29  1 43 16 28  1  0  0  0  0   164963.519716     0.050000  1.25E-02
 44 27 17  2 43 27 16  2  0  0  0  0   164967.784094     0.050000  4.73E-03
 44 27 18  2 43 27 17  2  0  0  0  0   164967.784094     0.050000  4.73E-03
 44 31 13  1 43 31 12  1  0  0  0  0   164994.525546     0.050000  3.01E-03
 44 31 14  1 43 31 13  1  0  0  0  0   164994.525546     0.050000  3.01E-03
 44 28 16  2 43 28 15  2  0  0  0  0   165000.437483     0.050000  4.21E-03
 44 28 17  2 43 28 16  2  0  0  0  0   165000.437483     0.050000  4.21E-03
 44 33 11  0 43 33 10  0  0  0  0  0   165004.20061      0.050000  1.75E-04
 44 33 12  0 43 33 11  0  0  0  0  0   165004.20061      0.050000  1.75E-04
 45  3 42  2 44  4 41  2  0  0  0  0   165022.412553     0.050000  5.44E-03
 29 11 18  0 29 10 19  0  0  0  0  0   165032.46554      0.050000  2.98E-04
 29 11 19  0 29 10 20  0  0  0  0  0   165032.46554      0.050000  2.98E-04
 44 29 15  2 43 29 14  2  0  0  0  0   165036.280928     0.050000  3.73E-03
 44 29 16  2 43 29 15  2  0  0  0  0   165036.280928     0.050000  3.73E-03
 44 32 12  1 43 32 11  1  0  0  0  0   165053.772558     0.050000  2.61E-03
 44 32 13  1 43 32 12  1  0  0  0  0   165053.772558     0.050000  2.61E-03
 44 34 10  0 43 34  9  0  0  0  0  0   165061.18451      0.050000  1.48E-04
 44 34 11  0 43 34 10  0  0  0  0  0   165061.18451      0.050000  1.48E-04
 44 12 33  0 43 12 32  0  0  0  0  0   165063.42654      0.050000  1.24E-03
 44 12 32  0 43 12 31  0  0  0  0  0   165063.42654      0.050000  1.24E-03
 44 30 14  2 43 30 13  2  0  0  0  0   165075.163597     0.050000  3.27E-03
 44 30 15  2 43 30 14  2  0  0  0  0   165075.163597     0.050000  3.27E-03
 28 11 18  0 28 10 19  0  0  0  0  0   165103.65864      0.050000  2.89E-04
 28 11 17  0 28 10 18  0  0  0  0  0   165103.65864      0.050000  2.89E-04
 44 31 13  2 43 31 12  2  0  0  0  0   165117.005951     0.050000  2.85E-03
 44 31 14  2 43 31 13  2  0  0  0  0   165117.005951     0.050000  2.85E-03
 44 35  9  0 43 35  8  0  0  0  0  0   165120.59341      0.050000  1.25E-04
 44 35 10  0 43 35  9  0  0  0  0  0   165120.59341      0.050000  1.25E-04
 44 32 12  2 43 32 11  2  0  0  0  0   165161.667582     0.050000  2.47E-03
 44 32 13  2 43 32 12  2  0  0  0  0   165161.667582     0.050000  2.47E-03
 27 11 16  0 27 10 17  0  0  0  0  0   165166.63045      0.050000  2.80E-04
 27 11 17  0 27 10 18  0  0  0  0  0   165166.63045      0.050000  2.80E-04
 44 11 33  1 43 11 32  1  0  0  0  0   165167.961219     0.050000  1.59E-02
 44 11 34  1 43 11 33  1  0  0  0  0   165167.961219     0.050000  1.59E-02
 44 36  8  0 43 36  7  0  0  0  0  0   165182.35046      0.050000  1.03E-04
 44 36  9  0 43 36  8  0  0  0  0  0   165182.35046      0.050000  1.03E-04
 44 14 30  2 43 14 29  2  0  0  0  0   165183.435016     0.050000  1.33E-02
 44 14 31  2 43 14 30  2  0  0  0  0   165183.435016     0.050000  1.33E-02
 44 33 11  2 43 33 10  2  0  0  0  0   165208.926325     0.050000  2.11E-03
 44 33 12  2 43 33 11  2  0  0  0  0   165208.926325     0.050000  2.11E-03
 26 11 15  0 26 10 16  0  0  0  0  0   165222.11220      0.050000  2.70E-04
 26 11 16  0 26 10 17  0  0  0  0  0   165222.11220      0.050000  2.70E-04
 44 37  7  0 43 37  6  0  0  0  0  0   165246.41280      0.050000  8.30E-05
 44 37  8  0 43 37  7  0  0  0  0  0   165246.41280      0.050000  8.30E-05
 44 34 10  2 43 34  9  2  0  0  0  0   165258.690023     0.050000  1.79E-03
 44 34 11  2 43 34 10  2  0  0  0  0   165258.690023     0.050000  1.79E-03
 25 11 15  0 25 10 16  0  0  0  0  0   165270.68975      0.050000  2.60E-04
 25 11 14  0 25 10 15  0  0  0  0  0   165270.68975      0.050000  2.60E-04
 44 11 33  0 43 11 32  0  0  0  0  0   165272.49454      0.050000  1.29E-03
 44 11 34  0 43 11 33  0  0  0  0  0   165272.49454      0.050000  1.29E-03
 44 35  9  2 43 35  8  2  0  0  0  0   165310.925474     0.050000  1.50E-03
 44 35 10  2 43 35  9  2  0  0  0  0   165310.925474     0.050000  1.50E-03
 24 11 13  0 24 10 14  0  0  0  0  0   165312.91137      0.050000  2.49E-04
 24 11 14  0 24 10 15  0  0  0  0  0   165312.91137      0.050000  2.49E-04
 23 11 12  0 23 10 13  0  0  0  0  0   165349.17844      0.050000  2.37E-04
 23 11 13  0 23 10 14  0  0  0  0  0   165349.17844      0.050000  2.37E-04
 44  4 40  2 43  4 39  2  0  0  0  0   165364.160672     0.050000  1.87E-02
 44 13 32  2 43 13 31  2  0  0  0  0   165374.030505     0.050000  1.41E-02
 44 13 31  2 43 13 30  2  0  0  0  0   165374.030505     0.050000  1.41E-02
 44  6 39  1 43  6 38  1  0  0  0  0   165375.136306     0.050000  1.84E-02
 22 11 11  0 22 10 12  0  0  0  0  0   165380.29180      0.050000  2.25E-04
 22 11 12  0 22 10 13  0  0  0  0  0   165380.29180      0.050000  2.25E-04
 70 12 59  0 70 11 60  0  0  0  0  0   165393.09950      0.050000   1.00000
 21 11 11  0 21 10 12  0  0  0  0  0   165406.41190      0.050000  2.11E-04
 21 11 10  0 21 10 11  0  0  0  0  0   165406.41190      0.050000  2.11E-04
 20 11  9  0 20 10 10  0  0  0  0  0   165428.29232      0.050000  1.97E-04
 20 11 10  0 20 10 11  0  0  0  0  0   165428.29232      0.050000  1.97E-04
 19 11  8  0 19 10  9  0  0  0  0  0   165446.20640      0.050000  1.83E-04
 19 11  9  0 19 10 10  0  0  0  0  0   165446.20640      0.050000  1.83E-04
 18 11  7  0 18 10  8  0  0  0  0  0   165460.65157      0.050000  1.67E-04
 18 11  8  0 18 10  9  0  0  0  0  0   165460.65157      0.050000  1.67E-04
 17 11  6  0 17 10  7  0  0  0  0  0   165472.08070      0.050000  1.50E-04
 17 11  7  0 17 10  8  0  0  0  0  0   165472.08070      0.050000  1.50E-04
 14 11  3  0 14 10  4  0  0  0  0  0   165491.27604      0.050000  9.50E-05
 14 11  4  0 14 10  5  0  0  0  0  0   165491.27604      0.050000  9.50E-05
 44 10 34  1 43 10 33  1  0  0  0  0   165531.716221     0.050000  1.66E-02
 44 12 33  2 43 12 32  2  0  0  0  0   165543.970115     0.050000  1.48E-02
 44 12 32  2 43 12 31  2  0  0  0  0   165543.970115     0.050000  1.48E-02
 54  2 52  0 54  1 53  0  0  0  0  0   165575.12339      0.050000   1.00000
 54  3 52  0 54  2 53  0  0  0  0  0   165576.03730      0.050000   1.00000
 56  7 49  0 55  8 48  0  0  0  0  0   165590.59428      0.050000   1.00000
 44 42  2  0 43 42  1  0  0  0  0  0   165597.06448      0.050000  1.54E-05
 44 42  3  0 43 42  2  0  0  0  0  0   165597.06448      0.050000  1.54E-05
 43  5 38  1 42  5 37  1  0  0  0  0   165707.217573     0.050000  1.87E-02
 44 11 33  2 43 11 32  2  0  0  0  0   165748.385357     0.050000  1.55E-02
 44 11 34  2 43 11 33  2  0  0  0  0   165748.385357     0.050000  1.55E-02
 44  5 40  2 43  5 39  2  0  0  0  0   165789.425855     0.050000  1.79E-02
 82  9 73  0 82  8 74  0  0  0  0  0   165796.29064      0.050000   1.00000
 44  6 39  0 43  6 38  0  0  0  0  0   165875.98774      0.050000   1.00000
 72  7 65  0 72  6 66  0  0  0  0  0   165882.88285      0.050000   1.00000
 17  7 10  0 16  6 11  0  0  0  0  0   165896.77677      0.050000  2.20E-04
 17  7 11  0 16  6 10  0  0  0  0  0   165896.77677      0.050000  2.20E-04
 83 11 73  0 83 10 74  0  0  0  0  0   165906.77651      0.050000   1.00000
 43  5 39  1 42  4 38  1  0  0  0  0   165914.472694     0.050000  4.18E-03
 44  9 36  0 43  9 35  0  0  0  0  0   165976.25376      0.050000   1.00000
 89 13 76  0 88 14 75  0  0  0  0  0   166010.62980      0.050000   1.00000
 44  9 35  0 43  9 34  0  0  0  0  0   166017.30066      0.050000   1.00000
 44 10 35  2 43 10 34  2  0  0  0  0   166026.054783     0.050000  1.62E-02
 44 10 34  2 43 10 33  2  0  0  0  0   166028.753509     0.050000  1.62E-02
 46  3 43  1 45  4 42  1  0  0  0  0   166064.430116     0.050000  6.01E-03
 47  2 45  1 46  3 44  1  0  0  0  0   166149.175927     0.050000  7.36E-03
 48  1 47  1 47  1 46  1  0  0  0  0   166152.432451     0.050000  2.00E-02
 48  2 47  1 47  2 46  1  0  0  0  0   166152.432451     0.050000  2.00E-02
 48  2 47  1 47  1 46  1  0  0  0  0   166152.432451     0.050000  8.61E-03
 48  1 47  1 47  2 46  1  0  0  0  0   166152.432451     0.050000  8.61E-03
 69 12 58  0 69 11 59  0  0  0  0  0   166153.88340      0.050000   1.00000
 47  3 45  1 46  3 44  1  0  0  0  0   166157.323052     0.050000  1.96E-02
 47  2 45  1 46  2 44  1  0  0  0  0   166160.726901     0.050000  1.96E-02
 47  3 45  1 46  2 44  1  0  0  0  0   166168.920185     0.050000  7.36E-03
 43  5 38  0 42  5 37  0  0  0  0  0   166256.19541      0.050000   1.00000
 46  4 43  1 45  4 42  1  0  0  0  0   166274.520206     0.050000  1.92E-02
 25  5 20  0 24  4 21  0  0  0  0  0   166284.06502      0.050000   1.00000
 44  6 39  2 43  6 38  2  0  0  0  0   166300.450836     0.050000  1.78E-02
 45  5 41  1 44  5 40  1  0  0  0  0   166307.987756     0.050000  2.28E-02
 64  5 59  0 64  5 60  0  0  0  0  0   166339.85532      0.050000   1.00000
 46  3 43  1 45  3 42  1  0  0  0  0   166350.299485     0.050000  1.93E-02
 44  7 38  1 43  7 37  1  0  0  0  0   166353.370908     0.050000  2.72E-02
 64  5 59  0 64  4 60  0  0  0  0  0   166354.95380      0.050000   1.00000
 44  9 36  2 43  9 35  2  0  0  0  0   166409.968822     0.050000  1.68E-02
 44  9 35  2 43  9 34  2  0  0  0  0   166447.223640     0.050000  1.68E-02
 44  9 36  1 43  9 35  1  0  0  0  0   166458.593825     0.050000  1.73E-02
 44  8 37  0 43  8 36  0  0  0  0  0   166486.45626      0.050000   1.00000
 38 11 27  2 38 10 28  2  0  0  0  0   166490.301702     0.050000  4.21E-03
 38 11 28  2 38 10 29  2  0  0  0  0   166490.301702     0.050000  4.21E-03
 64  6 59  0 64  5 60  0  0  0  0  0   166547.86051      0.050000   1.00000
 46  4 43  1 45  3 42  1  0  0  0  0   166560.415375     0.050000  6.05E-03
 64  6 59  0 64  4 60  0  0  0  0  0   166562.88549      0.050000   1.00000
 80 13 67  0 80 12 68  0  0  0  0  0   166593.88959      0.050000   1.00000
 49  1 49  1 48  0 48  1  0  0  0  0   166609.379867     0.050000  1.81E-02
 49  0 49  1 48  0 48  1  0  0  0  0   166609.379867     0.050000  3.83E-02
 49  1 49  1 48  1 48  1  0  0  0  0   166609.379867     0.050000  3.83E-02
 49  0 49  1 48  1 48  1  0  0  0  0   166609.379867     0.050000  1.81E-02
 44  8 37  1 43  8 36  1  0  0  0  0   166629.873357     0.050000  1.79E-02
 37 11 27  2 37 10 28  2  0  0  0  0   166655.533133     0.050000  4.17E-03
 37 11 26  2 37 10 27  2  0  0  0  0   166655.533133     0.050000  4.17E-03
 46  3 43  0 45  4 42  0  0  0  0  0   166680.62047      0.050000   1.00000
 66 12 54  0 66 11 55  0  0  0  0  0   166686.11232      0.050000   1.00000
 44  7 38  0 43  7 37  0  0  0  0  0   166736.42717      0.050000   1.00000
 49  0 49  0 48  1 48  0  0  0  0  0   166763.16372      0.050000  7.94E-04
 49  1 49  0 48  1 48  0  0  0  0  0   166763.16372      0.050000  1.68E-03
 49  0 49  0 48  0 48  0  0  0  0  0   166763.16372      0.050000  1.68E-03
 49  1 49  0 48  0 48  0  0  0  0  0   166763.16372      0.050000  7.94E-04
 48  1 47  0 47  1 46  0  0  0  0  0   166777.88007      0.050000  1.64E-03
 48  2 47  0 47  2 46  0  0  0  0  0   166777.88007      0.050000  1.64E-03
 48  2 47  0 47  1 46  0  0  0  0  0   166777.88007      0.050000  6.94E-04
 48  1 47  0 47  2 46  0  0  0  0  0   166777.88007      0.050000  6.94E-04
 36 11 25  2 36 10 26  2  0  0  0  0   166805.296822     0.050000  4.12E-03
 36 11 26  2 36 10 27  2  0  0  0  0   166805.296822     0.050000  4.12E-03
 47  2 45  0 46  3 44  0  0  0  0  0   166812.83907      0.050000   1.00000
 47  3 45  0 46  3 44  0  0  0  0  0   166822.47360      0.050000   1.00000
 47  2 45  0 46  2 44  0  0  0  0  0   166826.28574      0.050000   1.00000
 47  3 45  0 46  2 44  0  0  0  0  0   166835.94870      0.050000   1.00000
 44  8 37  2 43  8 36  2  0  0  0  0   166863.289359     0.050000  1.74E-02
 44  8 36  0 43  8 35  0  0  0  0  0   166871.92010      0.050000   1.00000
120 15105  0120 14106  0  0  0  0  0   166887.10431      0.050000   1.00000
 91 14 77  0 91 13 78  0  0  0  0  0   166893.04325      0.050000   1.00000
 45  5 41  0 44  5 40  0  0  0  0  0   166906.05957      0.050000   1.00000
 68  6 62  0 68  5 63  0  0  0  0  0   166919.73241      0.050000   1.00000
 46  4 43  0 45  4 42  0  0  0  0  0   166922.88833      0.050000   1.00000
 44  8 36  1 43  8 35  1  0  0  0  0   166927.569519     0.050000  1.81E-02
 68 12 57  0 68 11 58  0  0  0  0  0   166929.97239      0.050000   1.00000
 35 11 25  2 35 10 26  2  0  0  0  0   166940.713232     0.050000  4.07E-03
 35 11 24  2 35 10 25  2  0  0  0  0   166940.713232     0.050000  4.07E-03
 43  5 38  2 42  5 37  2  0  0  0  0   166951.563748     0.050000  1.84E-02
 77  8 69  0 77  7 70  0  0  0  0  0   166970.11285      0.050000   1.00000
 44  7 38  2 43  7 37  2  0  0  0  0   166976.283873     0.050000  1.78E-02
 46  3 43  0 45  3 42  0  0  0  0  0   167006.61207      0.050000   1.00000
 43  5 39  0 42  4 38  0  0  0  0  0   167018.03653      0.050000   1.00000
 71  8 64  1 71  9 63  1  0  0  0  0   167027.043320     0.050000  2.64E-03
 34 11 24  2 34 10 25  2  0  0  0  0   167062.401127     0.050000  4.01E-03
 34 11 23  2 34 10 24  2  0  0  0  0   167062.401127     0.050000  4.01E-03
 33 11 23  2 33 10 24  2  0  0  0  0   167171.208044     0.050000  3.94E-03
 33 11 22  2 33 10 23  2  0  0  0  0   167171.208044     0.050000  3.94E-03
 45  4 41  1 44  4 40  1  0  0  0  0   167191.766893     0.050000  1.91E-02
 44  8 36  2 43  8 35  2  0  0  0  0   167217.358403     0.050000  1.75E-02
 46  4 43  0 45  3 42  0  0  0  0  0   167248.89224      0.050000   1.00000
 32 11 22  2 32 10 23  2  0  0  0  0   167268.001395     0.050000  3.86E-03
 32 11 21  2 32 10 22  2  0  0  0  0   167268.001395     0.050000  3.86E-03
 43  6 37  0 42  6 36  0  0  0  0  0   167274.23643      0.050000   1.00000
 46  4 42  1 45  5 41  1  0  0  0  0   167297.215906     0.050000  4.67E-03
 32 19 13  0 33 18 16  0  0  0  0  0   167309.34929      0.050000  2.53E-05
 32 19 14  0 33 18 15  0  0  0  0  0   167309.34929      0.050000  2.53E-05
 61  5 57  2 61  4 58  2  0  0  0  0   167341.624327     0.050000  2.62E-03
 31 11 20  2 31 10 21  2  0  0  0  0   167353.361544     0.050000  3.78E-03
 31 11 21  2 31 10 22  2  0  0  0  0   167353.361544     0.050000  3.78E-03
 30 11 19  2 30 10 20  2  0  0  0  0   167428.164581     0.050000  3.69E-03
 30 11 20  2 30 10 21  2  0  0  0  0   167428.164581     0.050000  3.69E-03
 29 11 18  2 29 10 19  2  0  0  0  0   167493.008160     0.050000  3.59E-03
 29 11 19  2 29 10 20  2  0  0  0  0   167493.008160     0.050000  3.59E-03
 28 11 18  2 28 10 19  2  0  0  0  0   167548.622529     0.050000  3.49E-03
 28 11 17  2 28 10 18  2  0  0  0  0   167548.622529     0.050000  3.49E-03
 94 11 83  0 94 10 84  0  0  0  0  0   167564.93223      0.050000   1.00000
 68  7 62  0 68  6 63  0  0  0  0  0   167584.37953      0.050000   1.00000
 88 10 78  0 88  9 79  0  0  0  0  0   167590.73116      0.050000   1.00000
 27 11 16  2 27 10 17  2  0  0  0  0   167595.527425     0.050000  3.38E-03
 27 11 17  2 27 10 18  2  0  0  0  0   167595.527425     0.050000  3.38E-03
 46  4 43  2 45  3 42  2  0  0  0  0   167597.496324     0.050000  5.84E-03
 79 10 70  0 79  8 71  0  0  0  0  0   167620.73927      0.050000   1.00000
 46  4 42  0 45  5 41  0  0  0  0  0   167622.72330      0.050000   1.00000
  9  9  0  0  8  8  1  0  0  0  0  0   167635.69455      0.050000  2.55E-04
  9  9  1  0  8  8  0  0  0  0  0  0   167635.69455      0.050000  2.55E-04
 25 11 14  2 25 10 15  2  0  0  0  0   167665.891148     0.050000  3.13E-03
 25 11 15  2 25 10 16  2  0  0  0  0   167665.891148     0.050000  3.13E-03
 24 11 13  2 24 10 14  2  0  0  0  0   167690.498592     0.050000  2.99E-03
 24 11 14  2 24 10 15  2  0  0  0  0   167690.498592     0.050000  2.99E-03
 23 11 12  2 23 10 13  2  0  0  0  0   167708.878053     0.050000  2.85E-03
 23 11 13  2 23 10 14  2  0  0  0  0   167708.878053     0.050000  2.85E-03
 80 10 71  0 80  9 72  0  0  0  0  0   167709.69215      0.050000   1.00000
 67 12 56  0 67 11 57  0  0  0  0  0   167710.58783      0.050000   1.00000
 49  0 49  2 48  1 48  2  0  0  0  0   167714.486964     0.050000  9.39E-03
 49  1 49  2 48  0 48  2  0  0  0  0   167714.486964     0.050000  9.39E-03
 49  1 49  2 48  1 48  2  0  0  0  0   167714.487745     0.050000  2.02E-02
 49  0 49  2 48  0 48  2  0  0  0  0   167714.487745     0.050000  2.02E-02
 22 11 11  2 22 10 12  2  0  0  0  0   167721.474883     0.050000  2.70E-03
 22 11 12  2 22 10 13  2  0  0  0  0   167721.474883     0.050000  2.70E-03
 18 11  7  2 18 10  8  2  0  0  0  0   167725.375057     0.050000  2.00E-03
 18 11  8  2 18 10  9  2  0  0  0  0   167725.375057     0.050000  2.00E-03
 48  2 47  2 47  1 46  2  0  0  0  0   167755.371347     0.050000  8.28E-03
 48  2 47  2 47  2 46  2  0  0  0  0   167756.503591     0.050000  1.96E-02
 48  1 47  2 47  1 46  2  0  0  0  0   167756.503591     0.050000  1.96E-02
 48  1 47  2 47  2 46  2  0  0  0  0   167757.605838     0.050000  8.35E-03
 47  3 45  2 46  2 44  2  0  0  0  0   167758.778689     0.050000  7.27E-03
 47  2 45  2 46  2 44  2  0  0  0  0   167780.877462     0.050000  1.91E-02
 47  3 45  2 46  3 44  2  0  0  0  0   167786.277708     0.050000  1.91E-02
 78 11 67  0 77 12 66  0  0  0  0  0   167806.29018      0.050000   1.00000
 86 12 75  0 86 11 76  0  0  0  0  0   167807.42212      0.050000   1.00000
 47  2 45  2 46  3 44  2  0  0  0  0   167808.335153     0.050000  7.28E-03
 22  6 17  0 21  5 16  0  0  0  0  0   167850.85040      0.050000   1.00000
 45  4 41  0 44  4 40  0  0  0  0  0   167852.46759      0.050000   1.00000
 65 12 53  0 65 11 54  0  0  0  0  0   167896.60700      0.050000   1.00000
 72  8 65  0 72  7 66  0  0  0  0  0   167899.52671      0.050000   1.00000
 46  3 43  2 45  3 42  2  0  0  0  0   167901.659807     0.050000  1.88E-02
 36 20 16  0 37 19 19  0  0  0  0  0   167914.15599      0.050000  2.89E-05
 36 20 17  0 37 19 18  0  0  0  0  0   167914.15599      0.050000  2.89E-05
 46  4 43  2 45  4 42  2  0  0  0  0   167981.518692     0.050000  1.88E-02
 44  5 40  1 43  4 39  1  0  0  0  0   167986.521971     0.050000  4.45E-03
 60 12 48  1 60 11 49  1  0  0  0  0   168121.549448     0.050000  3.96E-03
 61  5 57  0 61  4 58  0  0  0  0  0   168190.50328      0.050000   1.00000
 22  6 16  0 21  5 17  0  0  0  0  0   168210.04150      0.050000   1.00000
 52  1 51  0 52  0 52  0  0  0  0  0   168284.89202      0.050000  7.44E-05
 52  2 51  0 52  1 52  0  0  0  0  0   168284.89202      0.050000  7.44E-05
 46  3 43  2 45  4 42  2  0  0  0  0   168285.690729     0.050000  5.87E-03
101 15 86  0101 14 87  0  0  0  0  0   168303.67160      0.050000   1.00000
 45 20 25  0 44 20 24  0  0  0  0  0   168319.51110      0.050000  8.00E-04
 45 20 26  0 44 20 25  0  0  0  0  0   168319.51110      0.050000  8.00E-04
 45 21 24  0 44 21 23  0  0  0  0  0   168321.19273      0.050000  7.40E-04
 45 21 25  0 44 21 24  0  0  0  0  0   168321.19273      0.050000  7.40E-04
 45 19 26  0 44 19 25  0  0  0  0  0   168326.58301      0.050000  8.65E-04
 45 19 27  0 44 19 26  0  0  0  0  0   168326.58301      0.050000  8.65E-04
 45 22 23  0 44 22 22  0  0  0  0  0   168330.41636      0.050000  6.85E-04
 45 22 24  0 44 22 23  0  0  0  0  0   168330.41636      0.050000  6.85E-04
 45 18 27  0 44 18 26  0  0  0  0  0   168344.01451      0.050000  9.25E-04
 45 18 28  0 44 18 27  0  0  0  0  0   168344.01451      0.050000  9.25E-04
 45 23 22  0 44 23 21  0  0  0  0  0   168346.17614      0.050000  6.25E-04
 45 23 23  0 44 23 22  0  0  0  0  0   168346.17614      0.050000  6.25E-04
 45 24 21  0 44 24 20  0  0  0  0  0   168367.83697      0.050000  5.70E-04
 45 24 22  0 44 24 21  0  0  0  0  0   168367.83697      0.050000  5.70E-04
 45 17 28  0 44 17 27  0  0  0  0  0   168373.99591      0.050000  9.85E-04
 45 17 29  0 44 17 28  0  0  0  0  0   168373.99591      0.050000  9.85E-04
 45 21 24  1 44 21 23  1  0  0  0  0   168376.064848     0.050000  9.24E-03
 45 21 25  1 44 21 24  1  0  0  0  0   168376.064848     0.050000  9.24E-03
 45 22 23  1 44 22 22  1  0  0  0  0   168382.082244     0.050000  8.52E-03
 45 22 24  1 44 22 23  1  0  0  0  0   168382.082244     0.050000  8.52E-03
 45 20 25  1 44 20 24  1  0  0  0  0   168383.164565     0.050000  9.98E-03
 45 20 26  1 44 20 25  1  0  0  0  0   168383.164565     0.050000  9.98E-03
 45 25 20  0 44 25 19  0  0  0  0  0   168394.55341      0.050000  5.20E-04
 45 25 21  0 44 25 20  0  0  0  0  0   168394.55341      0.050000  5.20E-04
 45 23 22  1 44 23 21  1  0  0  0  0   168398.281510     0.050000  7.82E-03
 45 23 23  1 44 23 22  1  0  0  0  0   168398.281510     0.050000  7.82E-03
 48  5 43  0 47  6 42  0  0  0  0  0   168400.87161      0.050000   1.00000
 45 19 26  1 44 19 25  1  0  0  0  0   168408.850103     0.050000  1.07E-02
 45 19 27  1 44 19 26  1  0  0  0  0   168408.850103     0.050000  1.07E-02
 45 16 29  0 44 16 28  0  0  0  0  0   168419.20358      0.050000  1.05E-03
 45 16 30  0 44 16 29  0  0  0  0  0   168419.20358      0.050000  1.05E-03
 45 24 21  1 44 24 20  1  0  0  0  0   168422.556229     0.050000  7.15E-03
 45 24 22  1 44 24 21  1  0  0  0  0   168422.556229     0.050000  7.15E-03
 45 26 19  0 44 26 18  0  0  0  0  0   168425.96218      0.050000  4.68E-04
 45 26 20  0 44 26 19  0  0  0  0  0   168425.96218      0.050000  4.68E-04
 45 15 30  1 44 15 29  1  0  0  0  0   168429.150853     0.050000  1.38E-02
 45 15 31  1 44 15 30  1  0  0  0  0   168429.150853     0.050000  1.38E-02
 45 14 32  1 44 14 31  1  0  0  0  0   168443.413050     0.050000  1.45E-02
 45 14 31  1 44 14 30  1  0  0  0  0   168443.413050     0.050000  1.45E-02
 45 25 20  1 44 25 19  1  0  0  0  0   168453.531180     0.050000  6.50E-03
 45 25 21  1 44 25 20  1  0  0  0  0   168453.531180     0.050000  6.50E-03
 45 27 18  0 44 27 17  0  0  0  0  0   168461.62382      0.050000  4.21E-04
 45 27 19  0 44 27 18  0  0  0  0  0   168461.62382      0.050000  4.21E-04
 45 18 27  1 44 18 26  1  0  0  0  0   168462.640487     0.050000  1.15E-02
 45 18 28  1 44 18 27  1  0  0  0  0   168462.640487     0.050000  1.15E-02
 45 15 30  0 44 15 29  0  0  0  0  0   168483.45249      0.050000  1.11E-03
 45 15 31  0 44 15 30  0  0  0  0  0   168483.45249      0.050000  1.11E-03
 66 12 55  0 66 11 56  0  0  0  0  0   168486.60103      0.050000   1.00000
 45 26 19  1 44 26 18  1  0  0  0  0   168490.092552     0.050000  5.89E-03
 45 26 20  1 44 26 19  1  0  0  0  0   168490.092552     0.050000  5.89E-03
 45 15 30  2 44 15 29  2  0  0  0  0   168500.015560     0.050000  1.32E-02
 45 15 31  2 44 15 30  2  0  0  0  0   168500.015560     0.050000  1.32E-02
 45 28 17  0 44 28 16  0  0  0  0  0   168501.12941      0.050000  3.76E-04
 45 28 18  0 44 28 17  0  0  0  0  0   168501.12941      0.050000  3.76E-04
 45 27 18  1 44 27 17  1  0  0  0  0   168531.937357     0.050000  5.30E-03
 45 27 19  1 44 27 18  1  0  0  0  0   168531.937357     0.050000  5.30E-03
 45 29 16  0 44 29 15  0  0  0  0  0   168544.21315      0.050000  3.34E-04
 45 29 17  0 44 29 16  0  0  0  0  0   168544.21315      0.050000  3.34E-04
 45 13 33  1 44 13 32  1  0  0  0  0   168550.387116     0.050000  1.52E-02
 45 13 32  1 44 13 31  1  0  0  0  0   168550.387116     0.050000  1.52E-02
 45 16 29  2 44 16 28  2  0  0  0  0   168562.086793     0.050000  1.25E-02
 45 16 30  2 44 16 29  2  0  0  0  0   168562.086793     0.050000  1.25E-02
 45 17 28  1 44 17 27  1  0  0  0  0   168563.104357     0.050000  1.23E-02
 45 17 29  1 44 17 28  1  0  0  0  0   168563.104357     0.050000  1.23E-02
 45 14 31  0 44 14 30  0  0  0  0  0   168572.12470      0.050000  1.17E-03
 45 14 32  0 44 14 31  0  0  0  0  0   168572.12470      0.050000  1.17E-03
 45 28 17  1 44 28 16  1  0  0  0  0   168578.060797     0.050000  4.74E-03
 45 28 18  1 44 28 17  1  0  0  0  0   168578.060797     0.050000  4.74E-03
 45 17 28  2 44 17 27  2  0  0  0  0   168586.668055     0.050000  1.18E-02
 45 17 29  2 44 17 28  2  0  0  0  0   168586.668055     0.050000  1.18E-02
 45 30 15  0 44 30 14  0  0  0  0  0   168590.71212      0.050000  2.95E-04
 45 30 16  0 44 30 15  0  0  0  0  0   168590.71212      0.050000  2.95E-04
 45 18 27  2 44 18 26  2  0  0  0  0   168592.413182     0.050000  1.10E-02
 45 18 28  2 44 18 27  2  0  0  0  0   168592.413182     0.050000  1.10E-02
 45 19 26  2 44 19 25  2  0  0  0  0   168593.118106     0.050000  1.03E-02
 45 19 27  2 44 19 26  2  0  0  0  0   168593.118106     0.050000  1.03E-02
 45 20 25  2 44 20 24  2  0  0  0  0   168594.536217     0.050000  9.59E-03
 45 20 26  2 44 20 25  2  0  0  0  0   168594.536217     0.050000  9.59E-03
 45  4 41  2 44  4 40  2  0  0  0  0   168598.035914     0.050000  1.94E-02
 45 21 24  2 44 21 23  2  0  0  0  0   168599.185553     0.050000  8.88E-03
 45 21 25  2 44 21 24  2  0  0  0  0   168599.185553     0.050000  8.88E-03
 45 22 23  2 44 22 22  2  0  0  0  0   168607.883432     0.050000  8.18E-03
 45 22 24  2 44 22 23  2  0  0  0  0   168607.883432     0.050000  8.18E-03
 45 23 22  2 44 23 21  2  0  0  0  0   168620.991120     0.050000  7.50E-03
 45 23 23  2 44 23 22  2  0  0  0  0   168620.991120     0.050000  7.50E-03
 45 29 16  1 44 29 15  1  0  0  0  0   168628.175363     0.050000  4.22E-03
 45 29 17  1 44 29 16  1  0  0  0  0   168628.175363     0.050000  4.22E-03
 84 11 74  0 84 10 75  0  0  0  0  0   168629.13251      0.050000   1.00000
 45 24 21  2 44 24 20  2  0  0  0  0   168638.355856     0.050000  6.85E-03
 45 24 22  2 44 24 21  2  0  0  0  0   168638.355856     0.050000  6.85E-03
 45 31 14  0 44 31 13  0  0  0  0  0   168640.27339      0.050000  2.58E-04
 45 31 15  0 44 31 14  0  0  0  0  0   168640.27339      0.050000  2.58E-04
 45 25 20  2 44 25 19  2  0  0  0  0   168659.840948     0.050000  6.22E-03
 45 25 21  2 44 25 20  2  0  0  0  0   168659.840948     0.050000  6.22E-03
 45 26 19  2 44 26 18  2  0  0  0  0   168685.230289     0.050000  5.62E-03
 45 26 20  2 44 26 19  2  0  0  0  0   168685.230289     0.050000  5.62E-03
 45 13 32  0 44 13 31  0  0  0  0  0   168692.87588      0.050000  1.23E-03
 45 13 33  0 44 13 32  0  0  0  0  0   168692.87588      0.050000  1.23E-03
 45 32 13  0 44 32 12  0  0  0  0  0   168692.87588      0.050000  2.24E-04
 45 32 14  0 44 32 13  0  0  0  0  0   168692.87588      0.050000  2.24E-04
 45 27 18  2 44 27 17  2  0  0  0  0   168714.585213     0.050000  5.05E-03
 45 27 19  2 44 27 18  2  0  0  0  0   168714.585213     0.050000  5.05E-03
 45 12 33  1 44 12 32  1  0  0  0  0   168727.238144     0.050000  1.59E-02
 45 12 34  1 44 12 33  1  0  0  0  0   168727.238144     0.050000  1.59E-02
 45 16 29  1 44 16 28  1  0  0  0  0   168735.841644     0.050000  1.31E-02
 45 16 30  1 44 16 29  1  0  0  0  0   168735.841644     0.050000  1.31E-02
 45 31 14  1 44 31 13  1  0  0  0  0   168738.924500     0.050000  3.27E-03
 45 31 15  1 44 31 14  1  0  0  0  0   168738.924500     0.050000  3.27E-03
 45 28 17  2 44 28 16  2  0  0  0  0   168747.167410     0.050000  4.52E-03
 45 28 18  2 44 28 17  2  0  0  0  0   168747.167410     0.050000  4.52E-03
 45 33 12  0 44 33 11  0  0  0  0  0   168748.09082      0.050000  1.93E-04
 45 33 13  0 44 33 12  0  0  0  0  0   168748.09082      0.050000  1.93E-04
 44  7 37  2 43  7 36  2  0  0  0  0   168777.531051     0.050000  1.82E-02
 45 29 16  2 44 29 15  2  0  0  0  0   168783.230252     0.050000  4.01E-03
 45 29 17  2 44 29 16  2  0  0  0  0   168783.230252     0.050000  4.01E-03
 45 32 13  1 44 32 12  1  0  0  0  0   168799.073868     0.050000  2.85E-03
 45 32 14  1 44 32 13  1  0  0  0  0   168799.073868     0.050000  2.85E-03
 45 34 11  0 44 34 10  0  0  0  0  0   168806.04002      0.050000  1.65E-04
 45 34 12  0 44 34 11  0  0  0  0  0   168806.04002      0.050000  1.65E-04
 45 12 33  0 44 12 32  0  0  0  0  0   168857.17869      0.050000  1.29E-03
 45 12 34  0 44 12 33  0  0  0  0  0   168857.17869      0.050000  1.29E-03
 45 33 12  1 44 33 11  1  0  0  0  0   168861.976605     0.050000  2.46E-03
 45 33 13  1 44 33 12  1  0  0  0  0   168861.976605     0.050000  2.46E-03
 45 31 14  2 44 31 13  2  0  0  0  0   168864.699633     0.050000  3.10E-03
 45 31 15  2 44 31 14  2  0  0  0  0   168864.699633     0.050000  3.10E-03
 70 12 59  2 70 11 60  2  0  0  0  0   168886.863893     0.050000  3.19E-03
 45 32 13  2 44 32 12  2  0  0  0  0   168909.814310     0.050000  2.70E-03
 45 32 14  2 44 32 13  2  0  0  0  0   168909.814310     0.050000  2.70E-03
 45 34 11  1 44 34 10  1  0  0  0  0   168927.655633     0.050000  2.11E-03
 45 34 12  1 44 34 11  1  0  0  0  0   168927.655633     0.050000  2.11E-03
 45 36  9  0 44 36  8  0  0  0  0  0   168929.28315      0.050000  1.16E-04
 45 36 10  0 44 36  9  0  0  0  0  0   168929.28315      0.050000  1.16E-04
 45  6 40  1 44  6 39  1  0  0  0  0   168937.948469     0.050000  1.84E-02
 44  7 37  0 43  7 36  0  0  0  0  0   168938.89979      0.050000   1.00000
 45 14 31  2 44 14 30  2  0  0  0  0   168961.441017     0.050000  1.40E-02
 45 14 32  2 44 14 31  2  0  0  0  0   168961.441017     0.050000  1.40E-02
 55  3 53  0 55  2 54  0  0  0  0  0   168964.48366      0.050000   1.00000
 45 11 34  1 44 11 33  1  0  0  0  0   168986.419712     0.050000  1.66E-02
 45 11 35  1 44 11 34  1  0  0  0  0   168986.419712     0.050000  1.66E-02
 45 37  8  0 44 37  7  0  0  0  0  0   168994.34879      0.050000  9.55E-05
 45 37  9  0 44 37  8  0  0  0  0  0   168994.34879      0.050000  9.55E-05
 45 35 10  1 44 35  9  1  0  0  0  0   168995.733690     0.050000  1.78E-03
 45 35 11  1 44 35 10  1  0  0  0  0   168995.733690     0.050000  1.78E-03
 45 34 11  2 44 34 10  2  0  0  0  0   169008.305968     0.050000  1.99E-03
 45 34 12  2 44 34 11  2  0  0  0  0   169008.305968     0.050000  1.99E-03
 67 12 55  2 67 11 56  2  0  0  0  0   169043.362073     0.050000  3.41E-03
 44  5 40  0 43  4 39  0  0  0  0  0   169045.86586      0.050000   1.00000
 44  5 39  1 43  5 38  1  0  0  0  0   169061.830760     0.050000  1.94E-02
 45 38  7  0 44 38  6  0  0  0  0  0   169061.83171      0.050000  7.70E-05
 45 38  8  0 44 38  7  0  0  0  0  0   169061.83171      0.050000  7.70E-05
 45 36  9  2 44 36  8  2  0  0  0  0   169066.417638     0.050000  1.49E-03
 45 36 10  2 44 36  9  2  0  0  0  0   169066.417638     0.050000  1.49E-03
 45 11 34  0 44 11 33  0  0  0  0  0   169083.03275      0.050000  1.35E-03
 45 11 35  0 44 11 34  0  0  0  0  0   169083.03275      0.050000  1.35E-03
 45  5 41  2 44  5 40  2  0  0  0  0   169092.416654     0.050000  1.87E-02
 45 36  9  1 44 36  8  1  0  0  0  0   169117.106810     0.050000  1.40E-03
 45 36 10  1 44 36  9  1  0  0  0  0   169117.106810     0.050000  1.40E-03
 45 39  6  0 44 39  5  0  0  0  0  0   169131.27056      0.050000  6.05E-05
 45 39  7  0 44 39  6  0  0  0  0  0   169131.27056      0.050000  6.05E-05
 45 13 32  2 44 13 31  2  0  0  0  0   169159.294430     0.050000  1.48E-02
 45 13 33  2 44 13 32  2  0  0  0  0   169159.294430     0.050000  1.48E-02
 65 12 54  0 65 11 55  0  0  0  0  0   169250.54973      0.050000   1.00000
 45 12 33  2 44 12 32  2  0  0  0  0   169341.802684     0.050000  1.55E-02
 45 12 34  2 44 12 33  2  0  0  0  0   169341.802684     0.050000  1.55E-02
 45 10 35  1 44 10 34  1  0  0  0  0   169382.601167     0.050000  1.73E-02
 45 10 36  1 44 10 35  1  0  0  0  0   169395.161913     0.050000  1.73E-02
 45 10 36  0 44 10 35  0  0  0  0  0   169398.59846      0.050000   1.00000
 45 10 35  0 44 10 34  0  0  0  0  0   169403.29140      0.050000   1.00000
 47  3 44  1 46  4 43  1  0  0  0  0   169444.318431     0.050000  6.33E-03
 49  2 48  1 48  2 47  1  0  0  0  0   169458.764951     0.050000  2.07E-02
 49  1 48  1 48  1 47  1  0  0  0  0   169458.764951     0.050000  2.07E-02
 45  6 40  0 44  6 39  0  0  0  0  0   169468.24627      0.050000   1.00000
 48  3 46  1 47  3 45  1  0  0  0  0   169473.323838     0.050000  2.03E-02
 48  2 46  1 47  2 45  1  0  0  0  0   169475.744813     0.050000  2.03E-02
 48  3 46  1 47  2 45  1  0  0  0  0   169481.496170     0.050000  7.68E-03
 45 11 34  2 44 11 33  2  0  0  0  0   169563.209805     0.050000  1.62E-02
 45 11 35  2 44 11 34  2  0  0  0  0   169563.209805     0.050000  1.62E-02
 47  4 44  1 46  4 43  1  0  0  0  0   169598.097374     0.050000  1.99E-02
 44  5 39  0 43  5 38  0  0  0  0  0   169648.34817      0.050000   1.00000
 46  5 42  2 45  4 41  2  0  0  0  0   169649.817037     0.050000  3.56E-03
 58 12 46  1 58 11 47  1  0  0  0  0   169649.817037     0.050000  4.15E-03
 47  3 44  1 46  3 43  1  0  0  0  0   169654.444434     0.050000  1.99E-02
 46  5 42  1 45  5 41  1  0  0  0  0   169682.918158     0.050000  1.96E-02
 23  6 18  1 22  5 17  1  0  0  0  0   169734.606924     0.050000  2.63E-03
 68  7 62  1 68  6 63  1  0  0  0  0   169738.847962     0.050000  2.67E-03
 47  4 44  1 46  3 43  1  0  0  0  0   169808.252103     0.050000  6.36E-03
 45  9 37  0 44  9 36  0  0  0  0  0   169839.27793      0.050000   1.00000
 45 10 36  2 44 10 35  2  0  0  0  0   169863.276818     0.050000  1.69E-02
 45 10 35  2 44 10 34  2  0  0  0  0   169867.420949     0.050000  1.69E-02
 45  9 36  0 44  9 35  0  0  0  0  0   169897.92432      0.050000   1.00000
 65  5 60  0 65  5 61  0  0  0  0  0   169922.99153      0.050000   1.00000
 65  5 60  0 65  4 61  0  0  0  0  0   169934.05200      0.050000   1.00000
 73  7 66  0 73  6 67  0  0  0  0  0   169941.08022      0.050000   1.00000
 67  9 58  0 66 10 57  0  0  0  0  0   169965.67818      0.050000   1.00000
 50  0 50  1 49  1 49  1  0  0  0  0   169968.167360     0.050000  1.87E-02
 50  1 50  1 49  1 49  1  0  0  0  0   169968.167360     0.050000  3.96E-02
 50  0 50  1 49  0 49  1  0  0  0  0   169968.167360     0.050000  3.96E-02
 50  1 50  1 49  0 49  1  0  0  0  0   169968.167360     0.050000  1.87E-02
 63 12 51  0 63 11 52  0  0  0  0  0   169972.41677      0.050000   1.00000
 64 12 53  0 64 11 54  0  0  0  0  0   169996.36890      0.050000   1.00000
 23  6 17  1 22  5 18  1  0  0  0  0   170012.642877     0.050000  2.57E-03
 45  9 36  1 44  9 35  1  0  0  0  0   170055.605184     0.050000  1.80E-02
 65  6 60  0 65  5 61  0  0  0  0  0   170079.23587      0.050000   1.00000
 45  6 40  2 44  6 39  2  0  0  0  0   170080.986963     0.050000  1.84E-02
 47  3 44  0 46  4 43  0  0  0  0  0   170102.35303      0.050000   1.00000
 45  7 39  1 44  7 38  1  0  0  0  0   170114.840478     0.050000  1.90E-02
 50  0 50  0 49  1 49  0  0  0  0  0   170124.81805      0.050000  8.21E-04
 50  1 50  0 49  1 49  0  0  0  0  0   170124.81805      0.050000  1.74E-03
 50  0 50  0 49  0 49  0  0  0  0  0   170124.81805      0.050000  1.74E-03
 50  1 50  0 49  0 49  0  0  0  0  0   170124.81805      0.050000  8.21E-04
 49  1 48  0 48  1 47  0  0  0  0  0   170138.97258      0.050000  1.70E-03
 49  2 48  0 48  2 47  0  0  0  0  0   170138.97258      0.050000  1.70E-03
 49  2 48  0 48  1 47  0  0  0  0  0   170138.97258      0.050000  7.20E-04
 49  1 48  0 48  2 47  0  0  0  0  0   170138.97258      0.050000  7.20E-04
 48  2 46  0 47  3 45  0  0  0  0  0   170174.65488      0.050000   1.00000
 48  3 46  0 47  3 45  0  0  0  0  0   170181.52787      0.050000   1.00000
 48  2 46  0 47  2 45  0  0  0  0  0   170184.25549      0.050000   1.00000
 48  3 46  0 47  2 45  0  0  0  0  0   170191.15312      0.050000   1.00000
 95 14 81  0 94 15 80  0  0  0  0  0   170195.00144      0.050000   1.00000
 45  9 37  2 44  9 36  2  0  0  0  0   170274.268128     0.050000  1.76E-02
 47  4 44  0 46  4 43  0  0  0  0  0   170281.78321      0.050000   1.00000
 45  5 41  1 44  4 40  1  0  0  0  0   170283.143617     0.050000  4.72E-03
 66 12 54  2 66 11 55  2  0  0  0  0   170301.625565     0.050000  3.53E-03
 46  5 42  0 45  5 41  0  0  0  0  0   170313.05593      0.050000   1.00000
 45  9 36  2 44  9 35  2  0  0  0  0   170327.570866     0.050000  1.76E-02
 47  3 44  0 46  3 43  0  0  0  0  0   170344.61866      0.050000   1.00000
 44  5 39  2 43  5 38  2  0  0  0  0   170358.536706     0.050000  1.90E-02
 45  8 38  0 44  8 37  0  0  0  0  0   170360.57896      0.050000   1.00000
 45  8 38  1 44  8 37  1  0  0  0  0   170382.690888     0.050000  1.86E-02
 46  4 42  1 45  4 41  1  0  0  0  0   170388.605191     0.050000  1.98E-02
 47  4 44  0 46  3 43  0  0  0  0  0   170524.06426      0.050000   1.00000
 45  7 39  0 44  7 38  0  0  0  0  0   170526.71212      0.050000   1.00000
 14  8  7  0 13  7  6  0  0  0  0  0   170548.29878      0.050000  2.46E-04
 14  8  6  0 13  7  7  0  0  0  0  0   170548.29878      0.050000  2.46E-04
 69  6 63  0 69  6 64  0  0  0  0  0   170618.10301      0.050000   1.00000
 69  6 63  0 69  5 64  0  0  0  0  0   170666.72863      0.050000   1.00000
 44  6 38  1 43  6 37  1  0  0  0  0   170687.950679     0.050000  2.65E-02
 63 12 52  0 63 11 53  0  0  0  0  0   170719.37483      0.050000   1.00000
 45  8 38  2 44  8 37  2  0  0  0  0   170733.513916     0.050000  1.82E-02
 45  7 39  2 44  7 38  2  0  0  0  0   170762.823298     0.050000  1.86E-02
 45  8 37  1 44  8 36  1  0  0  0  0   170791.368835     0.050000  1.88E-02
 52  6 46  0 51  7 45  0  0  0  0  0   170821.51860      0.050000   1.00000
 62 12 50  0 62 11 51  0  0  0  0  0   170867.98143      0.050000   1.00000
 45  8 37  0 44  8 36  0  0  0  0  0   170876.59548      0.050000   1.00000
 56 12 44  1 56 11 45  1  0  0  0  0   170980.828465     0.050000  4.32E-03
 47  4 44  2 46  3 43  2  0  0  0  0   171036.915556     0.050000  6.21E-03
 46  4 42  0 45  4 41  0  0  0  0  0   171074.71055      0.050000   1.00000
 50  0 50  2 49  1 49  2  0  0  0  0   171142.931202     0.050000  9.69E-03
 50  1 50  2 49  1 49  2  0  0  0  0   171142.931202     0.050000  2.09E-02
 50  0 50  2 49  0 49  2  0  0  0  0   171142.931202     0.050000  2.09E-02
 50  1 50  2 49  0 49  2  0  0  0  0   171142.931202     0.050000  9.69E-03
 26  5 21  0 25  4 22  0  0  0  0  0   171157.23653      0.050000   1.00000
 48  3 46  2 47  2 45  2  0  0  0  0   171164.206372     0.050000  7.54E-03
 49  2 48  2 48  1 47  2  0  0  0  0   171168.706732     0.050000  8.56E-03
 49  2 48  2 48  2 47  2  0  0  0  0   171169.644096     0.050000  2.03E-02
 49  1 48  2 48  1 47  2  0  0  0  0   171169.644096     0.050000  2.03E-02
 49  1 48  2 48  2 47  2  0  0  0  0   171170.608044     0.050000  8.64E-03
 69  7 63  0 69  6 64  0  0  0  0  0   171177.16200      0.050000   1.00000
 48  2 46  2 47  2 45  2  0  0  0  0   171181.947753     0.050000  1.98E-02
 48  3 46  2 47  3 45  2  0  0  0  0   171186.325090     0.050000  1.98E-02
 48  2 46  2 47  3 45  2  0  0  0  0   171203.920069     0.050000  7.55E-03
 45  8 37  2 44  8 36  2  0  0  0  0   171206.131492     0.050000  1.83E-02
 47  4 43  1 46  5 42  1  0  0  0  0   171216.086329     0.050000  5.02E-03
 40  5 36  2 39  4 35  2  0  0  0  0   171235.034303     0.050000  1.45E-03
 23  6 18  0 22  5 17  0  0  0  0  0   171266.15670      0.050000   1.00000
 47  3 44  2 46  3 43  2  0  0  0  0   171281.031179     0.050000  1.94E-02
 45  5 41  0 44  4 40  0  0  0  0  0   171304.49899      0.050000   1.00000
 44  6 38  0 43  6 37  0  0  0  0  0   171318.17988      0.050000   1.00000
 77  9 69  0 77  8 70  0  0  0  0  0   171323.16624      0.050000   1.00000
 47  4 44  2 46  4 43  2  0  0  0  0   171341.013348     0.050000  1.94E-02
 65  5 60  1 65  4 61  1  0  0  0  0   171368.085729     0.050000  2.57E-03
 10  9  1  0  9  8  2  0  0  0  0  0   171370.10072      0.050000  2.65E-04
 10  9  2  0  9  8  1  0  0  0  0  0   171370.10072      0.050000  2.65E-04
 62 12 51  0 62 11 52  0  0  0  0  0   171416.01108      0.050000   1.00000
 65 12 53  2 65 11 54  2  0  0  0  0   171434.702187     0.050000  3.65E-03
 78  8 70  0 78  7 71  0  0  0  0  0   171444.68191      0.050000   1.00000
 65  6 60  1 65  5 61  1  0  0  0  0   171465.629141     0.050000  2.57E-03
 85 11 75  0 85 10 76  0  0  0  0  0   171515.68337      0.050000   1.00000
 73  8 66  0 73  7 67  0  0  0  0  0   171523.88646      0.050000   1.00000
 88 12 77  0 88 11 78  0  0  0  0  0   171540.40401      0.050000   1.00000
 44  6 38  2 43  6 37  2  0  0  0  0   171555.885291     0.050000  1.92E-02
 47  3 44  2 46  4 43  2  0  0  0  0   171585.207624     0.050000  6.24E-03
 47  4 43  0 46  5 42  0  0  0  0  0   171624.31765      0.050000   1.00000
 62  4 58  0 62  4 59  0  0  0  0  0   171627.90173      0.050000   1.00000
 62  4 58  0 62  3 59  0  0  0  0  0   171629.52108      0.050000   1.00000
 35 20 15  0 36 19 18  0  0  0  0  0   171650.75376      0.050000  2.82E-05
 35 20 16  0 36 19 17  0  0  0  0  0   171650.75376      0.050000  2.82E-05
 62  5 58  0 62  4 59  0  0  0  0  0   171655.82590      0.050000   1.00000
 53  1 52  0 53  0 53  0  0  0  0  0   171657.20483      0.050000   1.00000
 78 13 65  0 78 12 66  0  0  0  0  0   171668.01386      0.050000   1.00000
 61 12 49  0 61 11 50  0  0  0  0  0   171685.00230      0.050000   1.00000
 23  6 17  0 22  5 18  0  0  0  0  0   171829.67058      0.050000   1.00000
 46  4 42  2 45  4 41  2  0  0  0  0   171852.707384     0.050000  1.99E-02
 77  8 69  1 77  7 70  1  0  0  0  0   171872.272166     0.050000  2.41E-03
 46 20 26  0 45 20 25  0  0  0  0  0   172066.02335      0.050000  8.40E-04
 46 20 27  0 45 20 26  0  0  0  0  0   172066.02335      0.050000  8.40E-04
 46 21 25  0 45 21 24  0  0  0  0  0   172066.02335      0.050000  7.80E-04
 46 21 26  0 45 21 25  0  0  0  0  0   172066.02335      0.050000  7.80E-04
 46 22 24  0 45 22 23  0  0  0  0  0   172073.76730      0.050000  7.20E-04
 46 22 25  0 45 22 24  0  0  0  0  0   172073.76730      0.050000  7.20E-04
 46 19 27  0 45 19 26  0  0  0  0  0   172075.51776      0.050000  9.05E-04
 46 19 28  0 45 19 27  0  0  0  0  0   172075.51776      0.050000  9.05E-04
 61 12 50  0 61 11 51  0  0  0  0  0   172083.81036      0.050000   1.00000
 46 23 23  0 45 23 22  0  0  0  0  0   172088.47020      0.050000  6.60E-04
 46 23 24  0 45 23 23  0  0  0  0  0   172088.47020      0.050000  6.60E-04
 46 18 28  0 45 18 27  0  0  0  0  0   172095.91936      0.050000  9.70E-04
 46 18 29  0 45 18 28  0  0  0  0  0   172095.91936      0.050000  9.70E-04
 62  5 58  1 62  4 59  1  0  0  0  0   172106.935836     0.050000  2.32E-03
 46 24 22  0 45 24 21  0  0  0  0  0   172109.33774      0.050000  6.05E-04
 46 24 23  0 45 24 22  0  0  0  0  0   172109.33774      0.050000  6.05E-04
 46 21 25  1 45 21 24  1  0  0  0  0   172123.034704     0.050000  9.72E-03
 46 21 26  1 45 21 25  1  0  0  0  0   172123.034704     0.050000  9.72E-03
 46 22 24  1 45 22 23  1  0  0  0  0   172127.274355     0.050000  8.98E-03
 46 22 25  1 45 22 24  1  0  0  0  0   172127.274355     0.050000  8.98E-03
 46 17 29  0 45 17 28  0  0  0  0  0   172129.60156      0.050000  1.03E-03
 46 17 30  0 45 17 29  0  0  0  0  0   172129.60156      0.050000  1.03E-03
 46 20 26  1 45 20 25  1  0  0  0  0   172132.628223     0.050000  1.05E-02
 46 20 27  1 45 20 26  1  0  0  0  0   172132.628223     0.050000  1.05E-02
 46 25 21  0 45 25 20  0  0  0  0  0   172135.60540      0.050000  5.50E-04
 46 25 22  0 45 25 21  0  0  0  0  0   172135.60540      0.050000  5.50E-04
 46 23 23  1 45 23 22  1  0  0  0  0   172142.082338     0.050000  8.25E-03
 46 23 24  1 45 23 23  1  0  0  0  0   172142.082338     0.050000  8.25E-03
 46 19 27  1 45 19 26  1  0  0  0  0   172161.805973     0.050000  1.13E-02
 46 19 28  1 45 19 27  1  0  0  0  0   172161.805973     0.050000  1.13E-02
 46 24 22  1 45 24 21  1  0  0  0  0   172165.547824     0.050000  7.56E-03
 46 24 23  1 45 24 22  1  0  0  0  0   172165.547824     0.050000  7.56E-03
 46 26 20  0 45 26 19  0  0  0  0  0   172166.76751      0.050000  4.97E-04
 46 26 21  0 45 26 20  0  0  0  0  0   172166.76751      0.050000  4.97E-04
 46 16 30  0 45 16 29  0  0  0  0  0   172179.51820      0.050000  1.10E-03
 46 16 31  0 45 16 30  0  0  0  0  0   172179.51820      0.050000  1.10E-03
 46 25 21  1 45 25 20  1  0  0  0  0   172195.997500     0.050000  6.89E-03
 46 25 22  1 45 25 21  1  0  0  0  0   172195.997500     0.050000  6.89E-03
 46 15 31  1 45 15 30  1  0  0  0  0   172197.490829     0.050000  1.44E-02
 46 15 32  1 45 15 31  1  0  0  0  0   172197.490829     0.050000  1.44E-02
 46 27 19  0 45 27 18  0  0  0  0  0   172202.29301      0.050000  4.48E-04
 46 27 20  0 45 27 19  0  0  0  0  0   172202.29301      0.050000  4.48E-04
 46 18 28  1 45 18 27  1  0  0  0  0   172220.666173     0.050000  1.21E-02
 46 18 29  1 45 18 28  1  0  0  0  0   172220.666173     0.050000  1.21E-02
 46 14 32  1 45 14 31  1  0  0  0  0   172221.703906     0.050000  1.51E-02
 46 14 33  1 45 14 32  1  0  0  0  0   172221.703906     0.050000  1.51E-02
 46 26 20  1 45 26 19  1  0  0  0  0   172232.461684     0.050000  6.25E-03
 46 26 21  1 45 26 20  1  0  0  0  0   172232.461684     0.050000  6.25E-03
 46 28 18  0 45 28 17  0  0  0  0  0   172242.02008      0.050000  4.01E-04
 46 28 19  0 45 28 18  0  0  0  0  0   172242.02008      0.050000  4.01E-04
 15  8  8  1 14  7  7  1  0  0  0  0   172245.687477     0.050000  3.02E-03
 15  8  7  1 14  7  8  1  0  0  0  0   172245.687477     0.050000  3.02E-03
 46 15 31  0 45 15 30  0  0  0  0  0   172249.72025      0.050000  1.16E-03
 46 15 32  0 45 15 31  0  0  0  0  0   172249.72025      0.050000  1.16E-03
 46 15 31  2 45 15 30  2  0  0  0  0   172260.570602     0.050000  1.38E-02
 46 15 32  2 45 15 31  2  0  0  0  0   172260.570602     0.050000  1.38E-02
 46 27 19  1 45 27 18  1  0  0  0  0   172274.199900     0.050000  5.64E-03
 46 27 20  1 45 27 19  1  0  0  0  0   172274.199900     0.050000  5.64E-03
 46 29 17  0 45 29 16  0  0  0  0  0   172285.39920      0.050000  3.57E-04
 46 29 18  0 45 29 17  0  0  0  0  0   172285.39920      0.050000  3.57E-04
 46 28 18  1 45 28 17  1  0  0  0  0   172320.437560     0.050000  5.06E-03
 46 28 19  1 45 28 18  1  0  0  0  0   172320.437560     0.050000  5.06E-03
 46 16 30  2 45 16 29  2  0  0  0  0   172320.437560     0.050000  1.31E-02
 46 16 31  2 45 16 30  2  0  0  0  0   172320.437560     0.050000  1.31E-02
 46  5 42  2 45  5 41  2  0  0  0  0   172322.586124     0.050000  1.94E-02
 46 17 29  1 45 17 28  1  0  0  0  0   172328.404338     0.050000  1.29E-02
 46 17 30  1 45 17 29  1  0  0  0  0   172328.404338     0.050000  1.29E-02
 46 30 16  0 45 30 15  0  0  0  0  0   172332.23936      0.050000  3.16E-04
 46 30 17  0 45 30 16  0  0  0  0  0   172332.23936      0.050000  3.16E-04
 45  5 40  1 44  5 39  1  0  0  0  0   172336.901243     0.050000  2.01E-02
 46 13 33  1 45 13 32  1  0  0  0  0   172338.800009     0.050000  1.59E-02
 46 13 34  1 45 13 33  1  0  0  0  0   172338.800009     0.050000  1.59E-02
 46 17 29  2 45 17 28  2  0  0  0  0   172343.680764     0.050000  1.23E-02
 46 17 30  2 45 17 29  2  0  0  0  0   172343.680764     0.050000  1.23E-02
 46 14 32  0 45 14 31  0  0  0  0  0   172346.05172      0.050000  1.23E-03
 46 14 33  0 45 14 32  0  0  0  0  0   172346.05172      0.050000  1.23E-03
 46 18 28  2 45 18 27  2  0  0  0  0   172347.806137     0.050000  1.16E-02
 46 18 29  2 45 18 28  2  0  0  0  0   172347.806137     0.050000  1.16E-02
 46 21 25  2 45 21 24  2  0  0  0  0   172349.504608     0.050000  9.34E-03
 46 21 26  2 45 21 25  2  0  0  0  0   172349.504608     0.050000  9.34E-03
 46 22 24  2 45 22 23  2  0  0  0  0   172357.021762     0.050000  8.62E-03
 46 22 25  2 45 22 24  2  0  0  0  0   172357.021762     0.050000  8.62E-03
 46 23 23  2 45 23 22  2  0  0  0  0   172369.152740     0.050000  7.92E-03
 46 23 24  2 45 23 23  2  0  0  0  0   172369.152740     0.050000  7.92E-03
 46 29 17  1 45 29 16  1  0  0  0  0   172370.958684     0.050000  4.52E-03
 46 29 18  1 45 29 17  1  0  0  0  0   172370.958684     0.050000  4.52E-03
 59  3 56  0 59  2 57  0  0  0  0  0   172375.74511      0.050000   1.00000
 59  4 56  0 59  3 57  0  0  0  0  0   172379.72229      0.050000   1.00000
 46 31 15  0 45 31 14  0  0  0  0  0   172382.42567      0.050000  2.78E-04
 46 31 16  0 45 31 15  0  0  0  0  0   172382.42567      0.050000  2.78E-04
 46 24 22  2 45 24 21  2  0  0  0  0   172385.814589     0.050000  7.24E-03
 46 24 23  2 45 24 22  2  0  0  0  0   172385.814589     0.050000  7.24E-03
 46 25 21  2 45 25 20  2  0  0  0  0   172406.814549     0.050000  6.59E-03
 46 25 22  2 45 25 21  2  0  0  0  0   172406.814549     0.050000  6.59E-03
 46 26 20  2 45 26 19  2  0  0  0  0   172431.892302     0.050000  5.97E-03
 46 26 21  2 45 26 20  2  0  0  0  0   172431.892302     0.050000  5.97E-03
 46 32 14  0 45 32 13  0  0  0  0  0   172435.58950      0.050000  2.43E-04
 46 32 15  0 45 32 14  0  0  0  0  0   172435.58950      0.050000  2.43E-04
 64 12 52  2 64 11 53  2  0  0  0  0   172459.369453     0.050000  3.76E-03
 46 27 19  2 45 27 18  2  0  0  0  0   172460.912226     0.050000  5.38E-03
 46 27 20  2 45 27 19  2  0  0  0  0   172460.912226     0.050000  5.38E-03
 46  6 41  1 45  6 40  1  0  0  0  0   172471.750554     0.050000  1.99E-02
 46 13 34  0 45 13 33  0  0  0  0  0   172476.57003      0.050000  1.29E-03
 46 13 33  0 45 13 32  0  0  0  0  0   172476.57003      0.050000  1.29E-03
 59  4 56  2 59  3 57  2  0  0  0  0   172479.377014     0.050000  2.35E-03
 46 31 15  1 45 31 14  1  0  0  0  0   172482.857242     0.050000  3.54E-03
 46 31 16  1 45 31 15  1  0  0  0  0   172482.857242     0.050000  3.54E-03
 46 33 13  0 45 33 12  0  0  0  0  0   172491.58989      0.050000  2.11E-04
 46 33 14  0 45 33 13  0  0  0  0  0   172491.58989      0.050000  2.11E-04
 46 28 18  2 45 28 17  2  0  0  0  0   172493.661664     0.050000  4.82E-03
 46 28 19  2 45 28 18  2  0  0  0  0   172493.661664     0.050000  4.82E-03
 59  3 56  2 59  0 59  2  0  0  0  0   172496.665067     0.050000  2.35E-03
 46 16 30  1 45 16 29  1  0  0  0  0   172509.637542     0.050000  1.37E-02
 46 16 31  1 45 16 30  1  0  0  0  0   172509.637542     0.050000  1.37E-02
 46 12 34  1 45 12 33  1  0  0  0  0   172529.510727     0.050000  1.66E-02
 46 12 35  1 45 12 34  1  0  0  0  0   172529.510727     0.050000  1.66E-02
 46 32 14  1 45 32 13  1  0  0  0  0   172543.844665     0.050000  3.10E-03
 46 32 15  1 45 32 14  1  0  0  0  0   172543.844665     0.050000  3.10E-03
 46 30 16  2 45 30 15  2  0  0  0  0   172569.412476     0.050000  3.81E-03
 46 30 17  2 45 30 16  2  0  0  0  0   172569.412476     0.050000  3.81E-03
 46 12 34  0 45 12 33  0  0  0  0  0   172653.89471      0.050000  1.35E-03
 46 12 35  0 45 12 34  0  0  0  0  0   172653.89471      0.050000  1.35E-03
 46 36 10  0 45 36  9  0  0  0  0  0   172675.72478      0.050000  1.30E-04
 46 36 11  0 45 36 10  0  0  0  0  0   172675.72478      0.050000  1.30E-04
 46 33 13  2 45 33 12  2  0  0  0  0   172706.308377     0.050000  2.54E-03
 46 33 14  2 45 33 13  2  0  0  0  0   172706.308377     0.050000  2.54E-03
 60 12 49  0 60 11 50  0  0  0  0  0   172721.28895      0.050000   1.00000
 46 14 32  2 45 14 31  2  0  0  0  0   172741.147476     0.050000  1.46E-02
 46 14 33  2 45 14 32  2  0  0  0  0   172741.147476     0.050000  1.46E-02
 46 35 11  1 45 35 10  1  0  0  0  0   172743.648275     0.050000  1.98E-03
 46 35 12  1 45 35 11  1  0  0  0  0   172743.648275     0.050000  1.98E-03
 50  2 49  1 49  2 48  1  0  0  0  0   172758.475922     0.050000  2.13E-02
 50  1 49  1 49  1 48  1  0  0  0  0   172758.475922     0.050000  2.13E-02
 50  1 49  1 49  2 48  1  0  0  0  0   172758.475922     0.050000  9.28E-03
 50  2 49  1 49  1 48  1  0  0  0  0   172758.475922     0.050000  9.28E-03
 46  5 42  1 45  4 41  1  0  0  0  0   172774.403662     0.050000  5.00E-03
 49  2 47  1 48  3 46  1  0  0  0  0   172781.683644     0.050000  8.00E-03
 49  3 47  1 48  3 46  1  0  0  0  0   172785.701720     0.050000  2.09E-02
 49  2 47  1 48  2 46  1  0  0  0  0   172787.405294     0.050000  2.09E-02
 49  3 47  1 48  2 46  1  0  0  0  0   172791.405954     0.050000  8.00E-03
100 15 85  0100 14 86  0  0  0  0  0   172801.90524      0.050000   1.00000
 48  3 45  1 47  4 44  1  0  0  0  0   172805.920076     0.050000  6.64E-03
 46 11 35  1 45 11 34  1  0  0  0  0   172809.729283     0.050000  1.73E-02
 46 11 36  1 45 11 35  1  0  0  0  0   172809.729283     0.050000  1.73E-02
 46 35 11  2 45 35 10  2  0  0  0  0   172811.626992     0.050000  1.86E-03
 46 35 12  2 45 35 11  2  0  0  0  0   172811.626992     0.050000  1.86E-03
 46 36 10  2 45 36  9  2  0  0  0  0   172815.475645     0.050000  1.67E-03
 46 36 11  2 45 36 10  2  0  0  0  0   172815.475645     0.050000  1.67E-03
 43 22 21  0 44 21 24  0  0  0  0  0   172817.98109      0.050000  3.22E-05
 43 22 22  0 44 21 23  0  0  0  0  0   172817.98109      0.050000  3.22E-05
 45  7 38  2 44  7 37  2  0  0  0  0   172825.203019     0.050000  1.90E-02
 46 36 10  1 45 36  9  1  0  0  0  0   172868.043452     0.050000  1.57E-03
 46 36 11  1 45 36 10  1  0  0  0  0   172868.043452     0.050000  1.57E-03
 46 39  7  0 45 39  6  0  0  0  0  0   172881.33892      0.050000  7.10E-05
 46 39  8  0 45 39  7  0  0  0  0  0   172881.33892      0.050000  7.10E-05
 46 37  9  2 45 37  8  2  0  0  0  0   172889.677591     0.050000  1.39E-03
 46 37 10  2 45 37  9  2  0  0  0  0   172889.677591     0.050000  1.39E-03
 46 11 35  0 45 11 34  0  0  0  0  0   172897.54093      0.050000  1.41E-03
 46 11 36  0 45 11 35  0  0  0  0  0   172897.54093      0.050000  1.41E-03
 48  4 45  1 47  4 44  1  0  0  0  0   172917.931979     0.050000  2.06E-02
 46 13 33  2 45 13 32  2  0  0  0  0   172946.794751     0.050000  1.54E-02
 46 13 34  2 45 13 33  2  0  0  0  0   172946.794751     0.050000  1.54E-02
 46 40  6  0 45 40  5  0  0  0  0  0   172954.13233      0.050000  5.60E-05
 46 40  7  0 45 40  6  0  0  0  0  0   172954.13233      0.050000  5.60E-05
 48  3 45  1 47  3 44  1  0  0  0  0   172959.615215     0.050000  2.06E-02
 45  5 40  0 44  5 39  0  0  0  0  0   172963.85642      0.050000   1.00000
 46 38  8  1 45 38  7  1  0  0  0  0   172988.216829     0.050000  1.07E-03
 46 38  9  1 45 38  8  1  0  0  0  0   172988.216829     0.050000  1.07E-03
 46  6 41  0 45  6 40  0  0  0  0  0   173032.78990      0.050000   1.00000
 47  5 43  1 46  5 42  1  0  0  0  0   173044.600475     0.050000  2.28E-02
 48  4 45  1 47  3 44  1  0  0  0  0   173071.692269     0.050000  6.66E-03
 46 42  4  0 45 42  3  0  0  0  0  0   173106.15088      0.050000  3.11E-05
 46 42  5  0 45 42  4  0  0  0  0  0   173106.15088      0.050000  3.11E-05
 59 12 47  0 59 11 48  0  0  0  0  0   173121.27156      0.050000   1.00000
 46 12 34  2 45 12 33  2  0  0  0  0   173142.461289     0.050000  1.62E-02
 46 12 35  2 45 12 34  2  0  0  0  0   173142.461289     0.050000  1.62E-02
 45  7 38  0 44  7 37  0  0  0  0  0   173192.32943      0.050000   1.00000
 89 10 79  0 89  9 80  0  0  0  0  0   173210.15783      0.050000   1.00000
 46 10 37  0 45 10 36  0  0  0  0  0   173237.49714      0.050000   1.00000
 46 10 36  1 45 10 35  1  0  0  0  0   173240.968320     0.050000  1.80E-02
 46 10 36  0 45 10 35  0  0  0  0  0   173244.53601      0.050000   1.00000
 46 10 37  1 45 10 36  1  0  0  0  0   173260.770612     0.050000  1.80E-02
 51  0 51  1 50  1 50  1  0  0  0  0   173326.556540     0.050000  1.93E-02
 51  1 51  1 50  1 50  1  0  0  0  0   173326.556540     0.050000  4.08E-02
 51  0 51  1 50  0 50  1  0  0  0  0   173326.556540     0.050000  4.08E-02
 51  1 51  1 50  0 50  1  0  0  0  0   173326.556540     0.050000  1.93E-02
 64 12 53  2 64 11 54  2  0  0  0  0   173344.486506     0.050000  3.80E-03
 46 11 35  2 45 11 34  2  0  0  0  0   173381.720481     0.050000  1.69E-02
 46 11 36  2 45 11 35  2  0  0  0  0   173381.720481     0.050000  1.69E-02
 63 12 51  2 63 11 52  2  0  0  0  0   173390.087203     0.050000  3.86E-03
 69  7 63  1 69  6 64  1  0  0  0  0   173464.066437     0.050000  2.67E-03
 51  1 51  0 50  0 50  0  0  0  0  0   173486.08088      0.050000  8.48E-04
 51  0 51  0 50  0 50  0  0  0  0  0   173486.08088      0.050000  1.79E-03
 51  1 51  0 50  1 50  0  0  0  0  0   173486.08088      0.050000  1.79E-03
 51  0 51  0 50  1 50  0  0  0  0  0   173486.08088      0.050000  8.48E-04
 66  5 61  0 66  4 62  0  0  0  0  0   173494.83812      0.050000   1.00000
 50  1 49  0 49  1 48  0  0  0  0  0   173499.70226      0.050000  1.75E-03
 50  2 49  0 49  2 48  0  0  0  0  0   173499.70226      0.050000  1.75E-03
 50  2 49  0 49  1 48  0  0  0  0  0   173499.70226      0.050000  7.46E-04
 50  1 49  0 49  2 48  0  0  0  0  0   173499.70226      0.050000  7.46E-04
 48  3 45  0 47  4 44  0  0  0  0  0   173506.53448      0.050000   1.00000
 49  2 47  0 48  3 46  0  0  0  0  0   173535.33947      0.050000   1.00000
 49  3 47  0 48  3 46  0  0  0  0  0   173540.27008      0.050000   1.00000
 49  2 47  0 48  2 46  0  0  0  0  0   173542.24515      0.050000   1.00000
 49  3 47  0 48  2 46  0  0  0  0  0   173547.15849      0.050000   1.00000
 47  4 43  1 46  4 42  1  0  0  0  0   173601.855424     0.050000  2.04E-02
 66  6 61  0 66  5 62  0  0  0  0  0   173603.91271      0.050000   1.00000
 48  4 45  0 47  4 44  0  0  0  0  0   173639.09227      0.050000   1.00000
 45  5 40  2 44  5 39  2  0  0  0  0   173680.403257     0.050000  1.95E-02
 48  3 45  0 47  3 44  0  0  0  0  0   173686.00869      0.050000   1.00000
 46 10 37  2 45 10 36  2  0  0  0  0   173705.359108     0.050000  1.76E-02
 47  5 43  0 46  5 42  0  0  0  0  0   173707.88402      0.050000   1.00000
 46 10 36  2 45 10 35  2  0  0  0  0   173711.617678     0.050000  1.76E-02
 89 12 78  0 89 11 79  0  0  0  0  0   173729.33385      0.050000   1.00000
 95 11 84  0 95 10 85  0  0  0  0  0   173746.16176      0.050000   1.00000
 58 12 46  0 58 11 47  0  0  0  0  0   173755.72648      0.050000   1.00000
 46  5 42  0 45  4 41  0  0  0  0  0   173765.07938      0.050000   1.00000
 46  9 37  0 45  9 36  0  0  0  0  0   173790.62367      0.050000   1.00000
 77 13 64  0 77 12 65  0  0  0  0  0   173817.27996      0.050000   1.00000
 48  4 45  0 47  3 44  0  0  0  0  0   173818.57169      0.050000   1.00000
 46  7 40  1 45  7 39  1  0  0  0  0   173854.940944     0.050000  1.98E-02
 46  6 41  2 45  6 40  2  0  0  0  0   173865.704233     0.050000  1.89E-02
 62  8 54  0 61  9 53  0  0  0  0  0   173891.31414      0.050000   1.00000
 86 13 74  0 86 12 75  0  0  0  0  0   173895.37927      0.050000   1.00000
 58 12 47  0 58 11 48  0  0  0  0  0   173902.03738      0.050000   1.00000
 74  7 67  0 74  6 68  0  0  0  0  0   173919.94071      0.050000   1.00000
 51 24 27  0 52 23 30  0  0  0  0  0   173945.07430      0.050000  3.12E-05
 51 24 28  0 52 23 29  0  0  0  0  0   173945.07430      0.050000  3.12E-05
 46  9 37  1 45  9 36  1  0  0  0  0   173965.097054     0.050000  1.88E-02
 87 13 75  0 87 12 76  0  0  0  0  0   173968.81626      0.050000   1.00000
 50 12 38  1 50 11 39  1  0  0  0  0   173979.282532     0.050000  4.69E-03
 85 13 73  0 85 12 74  0  0  0  0  0   173990.34778      0.050000   1.00000
 49  5 44  0 48  6 43  0  0  0  0  0   174043.59474      0.050000   1.00000
 46  9 38  2 45  9 37  2  0  0  0  0   174143.386422     0.050000  1.83E-02
 46  8 39  1 45  8 38  1  0  0  0  0   174158.799279     0.050000  1.94E-02
 46  9 37  2 45  9 36  2  0  0  0  0   174218.682738     0.050000  1.83E-02
 88 13 76  0 88 12 77  0  0  0  0  0   174225.66557      0.050000   1.00000
 89 14 75  0 89 13 76  0  0  0  0  0   174228.86632      0.050000   1.00000
 46  8 39  0 45  8 38  0  0  0  0  0   174232.58178      0.050000   1.00000
 84 13 72  0 84 12 73  0  0  0  0  0   174237.01690      0.050000   1.00000
 62 12 50  2 62 11 51  2  0  0  0  0   174239.034976     0.050000  3.97E-03
 15  8  8  0 14  7  7  0  0  0  0  0   174273.37163      0.050000  2.59E-04
 15  8  7  0 14  7  8  0  0  0  0  0   174273.37163      0.050000  2.59E-04
 46  7 40  0 45  7 39  0  0  0  0  0   174296.45047      0.050000   1.00000
 47  4 43  0 46  4 42  0  0  0  0  0   174314.64552      0.050000   1.00000
 57 12 45  0 57 11 46  0  0  0  0  0   174342.25415      0.050000   1.00000
 70  6 64  0 70  5 65  0  0  0  0  0   174375.48296      0.050000   1.00000
 49  5 44  1 48  6 43  1  0  0  0  0   174422.847125     0.050000  3.81E-03
 48  4 45  2 47  3 44  2  0  0  0  0   174466.975959     0.050000  6.54E-03
 82 10 73  0 82  9 74  0  0  0  0  0   174485.00946      0.050000   1.00000
 57  7 50  0 56  8 49  0  0  0  0  0   174525.62920      0.050000   1.00000
 46  7 40  2 45  7 39  2  0  0  0  0   174535.993839     0.050000  1.93E-02
 49  3 47  2 48  2 46  2  0  0  0  0   174570.943843     0.050000  7.80E-03
 51  0 51  2 50  1 50  2  0  0  0  0   174577.596373     0.050000  9.98E-03
 51  1 51  2 50  1 50  2  0  0  0  0   174577.596373     0.050000  2.16E-02
 51  0 51  2 50  0 50  2  0  0  0  0   174577.596373     0.050000  2.16E-02
 51  1 51  2 50  0 50  2  0  0  0  0   174577.596373     0.050000  9.98E-03
 49  2 47  2 48  2 46  2  0  0  0  0   174585.119580     0.050000  2.04E-02
 50  2 49  2 49  2 48  2  0  0  0  0   174585.918244     0.050000  2.10E-02
 50  1 49  2 49  1 48  2  0  0  0  0   174585.918244     0.050000  2.10E-02
 49  3 47  2 48  3 46  2  0  0  0  0   174588.662139     0.050000  2.05E-02
 24  6 19  0 23  5 18  0  0  0  0  0   174592.87963      0.050000   1.00000
 46  8 39  2 45  8 38  2  0  0  0  0   174600.853966     0.050000  1.89E-02
 49  2 47  2 48  3 46  2  0  0  0  0   174602.907500     0.050000  7.81E-03
 83 13 71  0 83 12 72  0  0  0  0  0   174617.97854      0.050000   1.00000
 48  3 45  2 47  3 44  2  0  0  0  0   174664.546221     0.050000  2.00E-02
 46  8 38  1 45  8 37  1  0  0  0  0   174668.903865     0.050000  1.96E-02
 45  6 39  1 44  6 38  1  0  0  0  0   174701.604159     0.050000  2.04E-02
 48  4 45  2 47  4 44  2  0  0  0  0   174711.108778     0.050000  2.00E-02
 62 12 51  2 62 11 52  2  0  0  0  0   174717.668044     0.050000  3.99E-03
 46  9 38  1 45  9 37  1  0  0  0  0   174726.654270     0.050000  1.89E-02
 70  7 64  0 70  6 65  0  0  0  0  0   174766.28970      0.050000   1.00000
 30 19 11  0 31 18 14  0  0  0  0  0   174781.46314      0.050000  2.27E-05
 30 19 12  0 31 18 13  0  0  0  0  0   174781.46314      0.050000  2.27E-05
 81 10 72  1 81  9 73  1  0  0  0  0   174874.408631     0.050000  2.29E-03
 56 12 44  0 56 11 45  0  0  0  0  0   174885.68490      0.050000   1.00000
 48  3 45  2 47  4 44  2  0  0  0  0   174908.801492     0.050000  6.56E-03
 46  8 38  0 45  8 37  0  0  0  0  0   174914.53687      0.050000   1.00000
 56 12 45  0 56 11 46  0  0  0  0  0   174957.46474      0.050000   1.00000
 48  4 44  1 47  5 43  1  0  0  0  0   175002.185285     0.050000  5.36E-03
 61 12 49  2 61 11 50  2  0  0  0  0   175017.098177     0.050000  4.06E-03
 54  1 53  0 54  0 54  0  0  0  0  0   175028.42498      0.050000  7.59E-05
 54  2 53  0 54  1 54  0  0  0  0  0   175028.42498      0.050000  7.59E-05
 63  4 59  0 63  3 60  0  0  0  0  0   175096.25206      0.050000   1.00000
 63  5 59  0 63  4 60  0  0  0  0  0   175115.57878      0.050000   1.00000
 47  4 43  2 46  4 42  2  0  0  0  0   175132.023319     0.050000  2.03E-02
 60  3 57  1 60  3 58  1  0  0  0  0   175145.244349     0.050000  1.51E-04
 60  3 57  1 60  2 58  1  0  0  0  0   175145.244349     0.050000  1.89E-03
 60  6 55  1 60  3 58  1  0  0  0  0   175147.047156     0.050000  1.89E-03
 60  6 55  1 60  2 58  1  0  0  0  0   175147.047156     0.050000  1.51E-04
 74  8 67  0 74  7 68  0  0  0  0  0   175157.08955      0.050000   1.00000
 46  8 38  2 45  8 37  2  0  0  0  0   175223.175634     0.050000  1.91E-02
 45  6 39  0 44  6 38  0  0  0  0  0   175284.56690      0.050000   1.00000
 71 15 57  1 71 12 60  1  0  0  0  0   175319.505862     0.050000  3.15E-03
 90 13 78  0 90 12 79  0  0  0  0  0   175341.88788      0.050000   1.00000
 55 12 43  0 55 11 44  0  0  0  0  0   175390.08795      0.050000   1.00000
 47  5 43  1 46  4 42  1  0  0  0  0   175430.402489     0.050000  5.28E-03
 55 12 44  0 55 11 45  0  0  0  0  0   175439.70769      0.050000   1.00000
 24  6 18  0 23  5 19  0  0  0  0  0   175456.65881      0.050000   1.00000
 48  4 44  0 47  5 43  0  0  0  0  0   175487.98457      0.050000   1.00000
 47  5 43  2 46  5 42  2  0  0  0  0   175534.544907     0.050000  2.00E-02
 46  5 41  1 45  5 40  1  0  0  0  0   175545.724433     0.050000  2.07E-02
 45  6 39  2 44  6 38  2  0  0  0  0   175656.261760     0.050000  2.01E-02
 63  6 57  1 63  3 60  1  0  0  0  0   175685.442916     0.050000  2.32E-03
 81 13 69  0 81 12 70  0  0  0  0  0   175711.36706      0.050000   1.00000
 57  3 55  0 57  2 56  0  0  0  0  0   175735.81118      0.050000  1.35E-04
 57  2 55  0 57  1 56  0  0  0  0  0   175735.81118      0.050000  1.35E-04
 84  9 75  0 84  8 76  0  0  0  0  0   175770.09602      0.050000   1.00000
 79  8 71  0 79  7 72  0  0  0  0  0   175788.97828      0.050000   1.00000
 60  3 57  0 60  2 58  0  0  0  0  0   175790.08005      0.050000   1.00000
 60  4 57  0 60  3 58  0  0  0  0  0   175792.87227      0.050000   1.00000
 47 21 26  0 46 21 25  0  0  0  0  0   175810.90327      0.050000  8.15E-04
 47 21 27  0 46 21 26  0  0  0  0  0   175810.90327      0.050000  8.15E-04
 47 20 27  0 46 20 26  0  0  0  0  0   175812.99114      0.050000  8.80E-04
 47 20 28  0 46 20 27  0  0  0  0  0   175812.99114      0.050000  8.80E-04
 47 22 25  0 46 22 24  0  0  0  0  0   175817.21934      0.050000  7.55E-04
 47 22 26  0 46 22 25  0  0  0  0  0   175817.21934      0.050000  7.55E-04
 47 19 28  0 46 19 27  0  0  0  0  0   175824.98782      0.050000  9.45E-04
 47 19 29  0 46 19 28  0  0  0  0  0   175824.98782      0.050000  9.45E-04
 47 23 24  0 46 23 23  0  0  0  0  0   175830.87309      0.050000  6.95E-04
 47 23 25  0 46 23 24  0  0  0  0  0   175830.87309      0.050000  6.95E-04
 47 18 29  0 46 18 28  0  0  0  0  0   175848.50362      0.050000  1.01E-03
 47 18 30  0 46 18 29  0  0  0  0  0   175848.50362      0.050000  1.01E-03
 47 24 23  0 46 24 22  0  0  0  0  0   175850.82131      0.050000  6.35E-04
 47 24 24  0 46 24 23  0  0  0  0  0   175850.82131      0.050000  6.35E-04
 47 21 26  1 46 21 25  1  0  0  0  0   175870.270259     0.050000  1.02E-02
 47 21 27  1 46 21 26  1  0  0  0  0   175870.270259     0.050000  1.02E-02
 47 22 25  1 46 22 24  1  0  0  0  0   175872.602387     0.050000  9.43E-03
 47 22 26  1 46 22 25  1  0  0  0  0   175872.602387     0.050000  9.43E-03
 47 25 22  0 46 25 21  0  0  0  0  0   175876.57834      0.050000  5.80E-04
 47 25 23  0 46 25 22  0  0  0  0  0   175876.57834      0.050000  5.80E-04
 47 20 27  1 46 20 26  1  0  0  0  0   175882.610105     0.050000  1.10E-02
 47 20 28  1 46 20 27  1  0  0  0  0   175882.610105     0.050000  1.10E-02
 47 17 30  0 46 17 29  0  0  0  0  0   175886.12917      0.050000  1.08E-03
 47 17 31  0 46 17 30  0  0  0  0  0   175886.12917      0.050000  1.08E-03
 54 12 43  0 54 11 44  0  0  0  0  0   175892.80537      0.050000   1.00000
 47 26 21  0 46 26 20  0  0  0  0  0   175907.39738      0.050000  5.25E-04
 47 26 22  0 46 26 21  0  0  0  0  0   175907.39738      0.050000  5.25E-04
 47 24 23  1 46 24 22  1  0  0  0  0   175908.609136     0.050000  7.97E-03
 47 24 24  1 46 24 23  1  0  0  0  0   175908.609136     0.050000  7.97E-03
 47 19 28  1 46 19 27  1  0  0  0  0   175915.491370     0.050000  1.18E-02
 47 19 29  1 46 19 28  1  0  0  0  0   175915.491370     0.050000  1.18E-02
 47 25 22  1 46 25 21  1  0  0  0  0   175938.376720     0.050000  7.27E-03
 47 25 23  1 46 25 22  1  0  0  0  0   175938.376720     0.050000  7.27E-03
 47 16 31  0 46 16 30  0  0  0  0  0   175941.00293      0.050000  1.14E-03
 47 16 32  0 46 16 31  0  0  0  0  0   175941.00293      0.050000  1.14E-03
 47 27 20  0 46 27 19  0  0  0  0  0   175942.86946      0.050000  4.75E-04
 47 27 21  0 46 27 20  0  0  0  0  0   175942.86946      0.050000  4.75E-04
 47 15 32  1 46 15 31  1  0  0  0  0   175967.361889     0.050000  1.50E-02
 47 15 33  1 46 15 32  1  0  0  0  0   175967.361889     0.050000  1.50E-02
 47 26 21  1 46 26 20  1  0  0  0  0   175974.544546     0.050000  6.61E-03
 47 26 22  1 46 26 21  1  0  0  0  0   175974.544546     0.050000  6.61E-03
 38 21 17  0 39 20 20  0  0  0  0  0   175974.54465      0.050000  3.05E-05
 38 21 18  0 39 20 19  0  0  0  0  0   175974.54465      0.050000  3.05E-05
 47  6 42  1 46  6 41  1  0  0  0  0   175977.126496     0.050000  2.06E-02
 47 18 29  1 46 18 28  1  0  0  0  0   175979.705395     0.050000  1.26E-02
 47 18 30  1 46 18 29  1  0  0  0  0   175979.705395     0.050000  1.26E-02
 47 28 19  0 46 28 18  0  0  0  0  0   175982.58320      0.050000  4.26E-04
 47 28 20  0 46 28 19  0  0  0  0  0   175982.58320      0.050000  4.26E-04
 47 14 33  1 46 14 32  1  0  0  0  0   176001.868372     0.050000  1.58E-02
 47 14 34  1 46 14 33  1  0  0  0  0   176001.868372     0.050000  1.58E-02
 47 27 20  1 46 27 19  1  0  0  0  0   176016.122825     0.050000  5.98E-03
 47 27 21  1 46 27 20  1  0  0  0  0   176016.122825     0.050000  5.98E-03
 47 15 32  0 46 15 31  0  0  0  0  0   176017.45564      0.050000  1.21E-03
 47 15 33  0 46 15 32  0  0  0  0  0   176017.45564      0.050000  1.21E-03
 47 15 32  2 46 15 31  2  0  0  0  0   176022.253565     0.050000  1.43E-02
 47 15 33  2 46 15 32  2  0  0  0  0   176022.253565     0.050000  1.43E-02
 47 29 18  0 46 29 17  0  0  0  0  0   176026.11671      0.050000  3.81E-04
 47 29 19  0 46 29 18  0  0  0  0  0   176026.11671      0.050000  3.81E-04
 51  1 50  1 50  2 49  1  0  0  0  0   176051.080947     0.050000  9.60E-03
 51  2 50  1 50  2 49  1  0  0  0  0   176051.080947     0.050000  2.20E-02
 51  1 50  1 50  1 49  1  0  0  0  0   176051.080947     0.050000  2.20E-02
 51  2 50  1 50  1 49  1  0  0  0  0   176051.080947     0.050000  9.60E-03
 47 30 17  0 46 30 16  0  0  0  0  0   176073.43290      0.050000  3.38E-04
 47 30 18  0 46 30 17  0  0  0  0  0   176073.43290      0.050000  3.38E-04
 47 16 31  2 46 16 30  2  0  0  0  0   176079.480606     0.050000  1.36E-02
 47 16 32  2 46 16 31  2  0  0  0  0   176079.480606     0.050000  1.36E-02
 50  2 48  1 49  3 47  1  0  0  0  0   176091.517440     0.050000  8.32E-03
 50  3 48  1 49  3 47  1  0  0  0  0   176094.249809     0.050000  2.22E-02
 50  2 48  1 49  2 47  1  0  0  0  0   176095.519528     0.050000  2.09E-02
 47 20 27  2 46 20 26  2  0  0  0  0   176098.433419     0.050000  1.06E-02
 47 20 28  2 46 20 27  2  0  0  0  0   176098.433419     0.050000  1.06E-02
 50  3 48  1 49  2 47  1  0  0  0  0   176098.433419     0.050000  8.32E-03
 47 17 30  2 46 17 29  2  0  0  0  0   176101.341442     0.050000  1.29E-02
 47 17 31  2 46 17 30  2  0  0  0  0   176101.341442     0.050000  1.29E-02
 47 18 29  2 46 18 28  2  0  0  0  0   176103.644862     0.050000  1.21E-02
 47 18 30  2 46 18 29  2  0  0  0  0   176103.644862     0.050000  1.21E-02
 47 22 25  2 46 22 24  2  0  0  0  0   176106.329294     0.050000  9.05E-03
 47 22 26  2 46 22 25  2  0  0  0  0   176106.329294     0.050000  9.05E-03
 47 29 18  1 46 29 17  1  0  0  0  0   176113.500278     0.050000  4.82E-03
 47 29 19  1 46 29 18  1  0  0  0  0   176113.500278     0.050000  4.82E-03
 47 23 24  2 46 23 23  2  0  0  0  0   176117.436825     0.050000  8.33E-03
 47 23 25  2 46 23 24  2  0  0  0  0   176117.436825     0.050000  8.33E-03
 47 14 34  0 46 14 33  0  0  0  0  0   176121.71097      0.050000  1.28E-03
 47 14 33  0 46 14 32  0  0  0  0  0   176121.71097      0.050000  1.28E-03
 47 31 16  0 46 31 15  0  0  0  0  0   176124.05087      0.050000  2.99E-04
 47 31 17  0 46 31 16  0  0  0  0  0   176124.05087      0.050000  2.99E-04
 47 13 35  1 46 13 34  1  0  0  0  0   176129.691142     0.050000  1.65E-02
 47 13 34  1 46 13 33  1  0  0  0  0   176129.691142     0.050000  1.65E-02
 47 24 23  2 46 24 22  2  0  0  0  0   176133.196881     0.050000  7.63E-03
 47 24 24  2 46 24 23  2  0  0  0  0   176133.196881     0.050000  7.63E-03
 47 30 17  1 46 30 16  1  0  0  0  0   176168.214083     0.050000  4.29E-03
 47 30 18  1 46 30 17  1  0  0  0  0   176168.214083     0.050000  4.29E-03
 47 32 15  0 46 32 14  0  0  0  0  0   176177.85143      0.050000  2.62E-04
 47 32 16  0 46 32 15  0  0  0  0  0   176177.85143      0.050000  2.62E-04
 47 27 20  2 46 27 19  2  0  0  0  0   176207.215236     0.050000  5.70E-03
 47 27 21  2 46 27 20  2  0  0  0  0   176207.215236     0.050000  5.70E-03
 46  5 41  0 45  5 40  0  0  0  0  0   176214.29596      0.050000   1.00000
 91 13 79  0 91 12 80  0  0  0  0  0   176221.35346      0.050000   1.00000
 47 31 16  1 46 31 15  1  0  0  0  0   176226.493681     0.050000  3.79E-03
 47 31 17  1 46 31 16  1  0  0  0  0   176226.493681     0.050000  3.79E-03
 49  4 46  1 48  4 45  1  0  0  0  0   176234.397033     0.050000  2.06E-02
 47 28 19  2 46 28 18  2  0  0  0  0   176239.890507     0.050000  5.13E-03
 47 28 20  2 46 28 19  2  0  0  0  0   176239.890507     0.050000  5.13E-03
 47 13 34  0 46 13 33  0  0  0  0  0   176262.65517      0.050000  1.34E-03
 47 13 35  0 46 13 34  0  0  0  0  0   176262.65517      0.050000  1.34E-03
 49  3 46  1 48  3 45  1  0  0  0  0   176265.099787     0.050000  2.12E-02
 47 29 18  2 46 29 17  2  0  0  0  0   176276.375843     0.050000  4.58E-03
 47 29 19  2 46 29 18  2  0  0  0  0   176276.375843     0.050000  4.58E-03
 47 16 31  1 46 16 30  1  0  0  0  0   176284.927184     0.050000  1.43E-02
 47 16 32  1 46 16 31  1  0  0  0  0   176284.927184     0.050000  1.43E-02
 47 32 15  1 46 32 14  1  0  0  0  0   176288.162891     0.050000  3.34E-03
 47 32 16  1 46 32 15  1  0  0  0  0   176288.162891     0.050000  3.34E-03
 47 34 13  0 46 34 12  0  0  0  0  0   176294.31286      0.050000  1.98E-04
 47 34 14  0 46 34 13  0  0  0  0  0   176294.31286      0.050000  1.98E-04
 25  6 20  1 24  5 19  1  0  0  0  0   176314.549388     0.050000  2.80E-03
 47 30 17  2 46 30 16  2  0  0  0  0   176316.048832     0.050000  4.07E-03
 47 30 18  2 46 30 17  2  0  0  0  0   176316.048832     0.050000  4.07E-03
 53 12 42  0 53 11 43  0  0  0  0  0   176317.94922      0.050000   1.00000
 47 12 35  1 46 12 34  1  0  0  0  0   176335.340385     0.050000  1.73E-02
 47 12 36  1 46 12 35  1  0  0  0  0   176335.340385     0.050000  1.73E-02
 49  4 46  1 48  3 45  1  0  0  0  0   176346.408472     0.050000  6.97E-03
 47 33 14  1 46 33 13  1  0  0  0  0   176352.940744     0.050000  2.91E-03
 47 33 15  1 46 33 14  1  0  0  0  0   176352.940744     0.050000  2.91E-03
 47 35 12  0 46 35 11  0  0  0  0  0   176356.72942      0.050000  1.69E-04
 47 35 13  0 46 35 12  0  0  0  0  0   176356.72942      0.050000  1.69E-04
 47 31 16  2 46 31 15  2  0  0  0  0   176359.072670     0.050000  3.60E-03
 47 31 17  2 46 31 16  2  0  0  0  0   176359.072670     0.050000  3.60E-03
 80 13 68  0 80 12 69  0  0  0  0  0   176388.28552      0.050000   1.00000
 59 10 49  2 59 11 48  2  0  0  0  0   176392.411315     0.050000  4.25E-03
 48  5 44  1 47  5 43  1  0  0  0  0   176394.496296     0.050000  2.28E-02
 47  5 43  0 46  4 42  0  0  0  0  0   176398.35401      0.050000   1.00000
 47 32 15  2 46 32 14  2  0  0  0  0   176405.328153     0.050000  3.16E-03
 47 32 16  2 46 32 15  2  0  0  0  0   176405.328153     0.050000  3.16E-03
 47 34 13  1 46 34 12  1  0  0  0  0   176420.632146     0.050000  2.52E-03
 47 34 14  1 46 34 13  1  0  0  0  0   176420.632146     0.050000  2.52E-03
 47 36 11  0 46 36 10  0  0  0  0  0   176421.65022      0.050000  1.44E-04
 47 36 12  0 46 36 11  0  0  0  0  0   176421.65022      0.050000  1.44E-04
 47 12 36  0 46 12 35  0  0  0  0  0   176453.68327      0.050000  1.40E-03
 47 12 35  0 46 12 34  0  0  0  0  0   176453.68327      0.050000  1.40E-03
 47 37 10  0 46 37  9  0  0  0  0  0   176489.06167      0.050000  1.21E-04
 47 37 11  0 46 37 10  0  0  0  0  0   176489.06167      0.050000  1.21E-04
 47 35 12  1 46 35 11  1  0  0  0  0   176491.026329     0.050000  2.17E-03
 47 35 13  1 46 35 12  1  0  0  0  0   176491.026329     0.050000  2.17E-03
 47 34 13  2 46 34 12  2  0  0  0  0   176506.448746     0.050000  2.38E-03
 47 34 14  2 46 34 13  2  0  0  0  0   176506.448746     0.050000  2.38E-03
 47 14 34  2 46 14 33  2  0  0  0  0   176522.621348     0.050000  1.52E-02
 47 14 33  2 46 14 32  2  0  0  0  0   176522.621348     0.050000  1.52E-02
 47 38  9  0 46 38  8  0  0  0  0  0   176558.80677      0.050000  1.00E-04
 47 38 10  0 46 38  9  0  0  0  0  0   176558.80677      0.050000  1.00E-04
 47 35 12  2 46 35 11  2  0  0  0  0   176561.171124     0.050000  2.04E-03
 47 35 13  2 46 35 12  2  0  0  0  0   176561.171124     0.050000  2.04E-03
 47  6 42  0 46  6 41  0  0  0  0  0   176570.48020      0.050000   1.00000
 47 39  8  0 46 39  7  0  0  0  0  0   176630.75811      0.050000  8.15E-05
 47 39  9  0 46 39  8  0  0  0  0  0   176630.75811      0.050000  8.15E-05
 47 11 36  1 46 11 35  1  0  0  0  0   176637.961649     0.050000  1.80E-02
 47 11 37  1 46 11 36  1  0  0  0  0   176638.857891     0.050000  1.80E-02
 52  0 52  1 51  1 51  1  0  0  0  0   176684.468069     0.050000  1.99E-02
 52  1 52  1 51  1 51  1  0  0  0  0   176684.468069     0.050000  4.21E-02
 52  0 52  1 51  0 51  1  0  0  0  0   176684.468069     0.050000  4.21E-02
 52  1 52  1 51  0 51  1  0  0  0  0   176684.468069     0.050000  1.99E-02
 96 11 85  0 96 11 86  0  0  0  0  0   176702.66887      0.050000   1.00000
 47 40  7  0 46 40  6  0  0  0  0  0   176704.96372      0.050000  6.55E-05
 47 40  8  0 46 40  7  0  0  0  0  0   176704.96372      0.050000  6.55E-05
 47 13 35  2 46 13 34  2  0  0  0  0   176736.614059     0.050000  1.61E-02
 47 13 34  2 46 13 33  2  0  0  0  0   176736.614059     0.050000  1.61E-02
 47 41  6  0 46 41  5  0  0  0  0  0   176781.35822      0.050000  5.15E-05
 47 41  7  0 46 41  6  0  0  0  0  0   176781.35822      0.050000  5.15E-05
 46  7 39  2 45  7 38  2  0  0  0  0   176792.864565     0.050000  1.97E-02
 12  9  3  1 11  8  4  1  0  0  0  0   176797.999526     0.050000  3.47E-03
 12  9  4  1 11  8  3  1  0  0  0  0   176797.999526     0.050000  3.47E-03
 72 13 59  1 72 12 60  1  0  0  0  0   176828.770691     0.050000  3.26E-03
 48  4 44  1 47  4 43  1  0  0  0  0   176830.644208     0.050000  2.10E-02
 52  0 52  0 51  1 51  0  0  0  0  0   176846.84029      0.050000  8.74E-04
 52  1 52  0 51  1 51  0  0  0  0  0   176846.84029      0.050000  1.84E-03
 52  0 52  0 51  0 51  0  0  0  0  0   176846.84029      0.050000  1.84E-03
 52  1 52  0 51  0 51  0  0  0  0  0   176846.84029      0.050000  8.74E-04
 51  1 50  0 50  1 49  0  0  0  0  0   176860.01725      0.050000  1.81E-03
 51  2 50  0 50  2 49  0  0  0  0  0   176860.01725      0.050000  1.81E-03
 51  2 50  0 50  1 49  0  0  0  0  0   176860.01725      0.050000  7.71E-04
 51  1 50  0 50  2 49  0  0  0  0  0   176860.01725      0.050000  7.71E-04
 50  2 48  0 49  3 47  0  0  0  0  0   176895.12844      0.050000   1.00000
 49  3 46  0 48  4 45  0  0  0  0  0   176897.47859      0.050000   1.00000
 50  3 48  0 49  3 47  0  0  0  0  0   176898.62390      0.050000   1.00000
 50  2 48  0 49  2 47  0  0  0  0  0   176900.02558      0.050000   1.00000
 50  3 48  0 49  2 47  0  0  0  0  0   176903.55556      0.050000   1.00000
 46  5 41  2 45  5 40  2  0  0  0  0   176926.310493     0.050000  1.99E-02
 47 12 35  2 46 12 34  2  0  0  0  0   176946.056340     0.050000  1.69E-02
 47 12 36  2 46 12 35  2  0  0  0  0   176946.056340     0.050000  1.69E-02
 20  7 13  0 19  6 14  0  0  0  0  0   176947.55535      0.050000   1.00000
 49  4 46  0 48  4 45  0  0  0  0  0   176995.11036      0.050000   1.00000
 47 44  3  0 46 44  2  0  0  0  0  0   177022.32648      0.050000  1.94E-05
 47 44  4  0 46 44  3  0  0  0  0  0   177022.32648      0.050000  1.94E-05
 49  3 46  0 48  3 45  0  0  0  0  0   177030.08785      0.050000   1.00000
 67  5 62  0 67  4 63  0  0  0  0  0   177039.76447      0.050000   1.00000
 11  9  2  2 10  8  3  2  0  0  0  0   177046.997893     0.050000  3.32E-03
 11  9  3  2 10  8  2  2  0  0  0  0   177046.997893     0.050000  3.32E-03
 38 12 26  1 38 11 27  1  0  0  0  0   177067.571317     0.050000  4.71E-03
 47 10 38  0 46 10 37  0  0  0  0  0   177081.84538      0.050000   1.00000
 51 12 40  0 51 11 41  0  0  0  0  0   177088.72823      0.050000   1.00000
 48  5 44  0 47  5 43  0  0  0  0  0   177092.46175      0.050000   1.00000
 99 15 84  0 99 14 85  0  0  0  0  0   177101.77851      0.050000   1.00000
 47 10 37  1 46 10 36  1  0  0  0  0   177107.219429     0.050000  1.88E-02
 67  6 62  0 67  5 63  0  0  0  0  0   177121.44904      0.050000   1.00000
 49  4 46  0 48  3 45  0  0  0  0  0   177127.64629      0.050000   1.00000
 79 13 67  0 79 12 68  0  0  0  0  0   177129.31252      0.050000   1.00000
 58 12 47  2 58 11 48  2  0  0  0  0   177130.066665     0.050000  4.34E-03
 47 10 38  1 46 10 37  1  0  0  0  0   177138.229265     0.050000  1.88E-02
 70 15 56  1 70 12 59  1  0  0  0  0   177182.359057     0.050000  3.34E-03
 47 11 36  2 46 11 35  2  0  0  0  0   177204.144774     0.050000  1.76E-02
 47 11 37  2 46 11 36  2  0  0  0  0   177204.144774     0.050000  1.76E-02
 92 13 80  0 92 12 81  0  0  0  0  0   177324.29911      0.050000   1.00000
 88 14 74  0 88 13 75  0  0  0  0  0   177453.41189      0.050000   1.00000
 75 13 62  0 75 12 63  0  0  0  0  0   177461.38447      0.050000   1.00000
 46  7 39  0 45  7 38  0  0  0  0  0   177462.94796      0.050000   1.00000
 47 10 38  2 46 10 37  2  0  0  0  0   177552.398395     0.050000  1.83E-02
 47 10 37  2 46 10 36  2  0  0  0  0   177561.585135     0.050000  1.83E-02
 57 12 45  2 57 11 46  2  0  0  0  0   177569.960080     0.050000  4.41E-03
 48  4 44  0 47  4 43  0  0  0  0  0   177571.59957      0.050000   1.00000
 47  9 39  0 46  9 38  0  0  0  0  0   177581.17367      0.050000   1.00000
 34 12 23  1 34 11 24  1  0  0  0  0   177587.717479     0.050000  4.48E-03
 34 12 22  1 34 11 23  1  0  0  0  0   177587.717479     0.050000  4.48E-03
 47  6 42  2 46  6 41  2  0  0  0  0   177648.965304     0.050000  1.93E-02
 33 12 21  1 33 11 22  1  0  0  0  0   177692.257986     0.050000  4.40E-03
 33 12 22  1 33 11 23  1  0  0  0  0   177692.257986     0.050000  4.40E-03
 47  9 38  0 46  9 37  0  0  0  0  0   177697.05337      0.050000   1.00000
 25  6 20  0 24  5 19  0  0  0  0  0   177807.58165      0.050000   1.00000
 75  7 68  0 75  6 69  0  0  0  0  0   177831.19662      0.050000   1.00000
 31 12 19  1 31 11 20  1  0  0  0  0   177875.438739     0.050000  4.21E-03
 31 12 20  1 31 11 21  1  0  0  0  0   177875.438739     0.050000  4.21E-03
 47  9 38  1 46  9 37  1  0  0  0  0   177879.949412     0.050000  1.96E-02
 49  4 46  2 48  3 45  2  0  0  0  0   177891.090317     0.050000  6.83E-03
 78 13 66  0 78 12 67  0  0  0  0  0   177919.01782      0.050000   1.00000
 47  8 40  1 46  8 39  1  0  0  0  0   177948.063926     0.050000  2.01E-02
 50  3 48  2 49  2 47  2  0  0  0  0   177979.119180     0.050000  8.06E-03
 50  2 48  2 49  2 47  2  0  0  0  0   177990.400981     0.050000  2.11E-02
 50  3 48  2 49  3 47  2  0  0  0  0   177993.319386     0.050000  2.11E-02
 16  8  9  0 15  7  8  0  0  0  0  0   177995.19239      0.050000  2.73E-04
 16  8  8  0 15  7  9  0  0  0  0  0   177995.19239      0.050000  2.73E-04
 51  2 50  2 50  2 49  2  0  0  0  0   178005.226400     0.050000  2.17E-02
 51  1 50  2 50  1 49  2  0  0  0  0   178005.226400     0.050000  2.17E-02
 47  9 39  2 46  9 38  2  0  0  0  0   178016.891107     0.050000  1.90E-02
 52  0 52  2 51  1 51  2  0  0  0  0   178018.865981     0.050000  1.03E-02
 52  1 52  2 51  1 51  2  0  0  0  0   178018.865981     0.050000  2.22E-02
 52  0 52  2 51  0 51  2  0  0  0  0   178018.865981     0.050000  2.22E-02
 52  1 52  2 51  0 51  2  0  0  0  0   178018.865981     0.050000  1.03E-02
 29 12 17  1 29 11 18  1  0  0  0  0   178028.734818     0.050000  3.99E-03
 29 12 18  1 29 11 19  1  0  0  0  0   178028.734818     0.050000  3.99E-03
 47  7 41  0 46  7 40  0  0  0  0  0   178043.11596      0.050000   1.00000
 49  3 46  2 48  3 45  2  0  0  0  0   178051.694459     0.050000  2.07E-02
 48 12 36  0 48 11 37  0  0  0  0  0   178061.86224      0.050000   1.00000
 49  4 46  2 48  4 45  2  0  0  0  0   178088.649974     0.050000  2.06E-02
 28 12 16  1 28 11 17  1  0  0  0  0   178095.563799     0.050000  3.87E-03
 28 12 17  1 28 11 18  1  0  0  0  0   178095.563799     0.050000  3.87E-03
 56 12 44  2 56 11 45  2  0  0  0  0   178096.616786     0.050000  4.49E-03
 47  8 40  0 46  8 39  0  0  0  0  0   178100.16688      0.050000   1.00000
 47  9 38  2 46  9 37  2  0  0  0  0   178122.228892     0.050000  1.90E-02
 27 12 15  1 27 11 16  1  0  0  0  0   178156.688260     0.050000  3.74E-03
 27 12 16  1 27 11 17  1  0  0  0  0   178156.688260     0.050000  3.74E-03
 53  6 47  0 52  7 46  0  0  0  0  0   178197.75762      0.050000   1.00000
 48  5 44  1 47  4 43  1  0  0  0  0   178222.978541     0.050000  5.56E-03
 49  3 46  2 48  4 45  2  0  0  0  0   178249.379931     0.050000  6.85E-03
 25 12 13  1 25 11 14  1  0  0  0  0   178263.481374     0.050000  3.44E-03
 25 12 14  1 25 11 15  1  0  0  0  0   178263.481374     0.050000  3.44E-03
 47  7 41  2 46  7 40  2  0  0  0  0   178297.050130     0.050000  2.00E-02
 24 12 12  1 24 11 13  1  0  0  0  0   178310.148445     0.050000  3.28E-03
 24 12 13  1 24 11 14  1  0  0  0  0   178310.148445     0.050000  3.28E-03
 71  7 65  0 71  6 66  0  0  0  0  0   178349.80942      0.050000   1.00000
 23 12 11  1 23 11 12  1  0  0  0  0   178352.805198     0.050000  3.11E-03
 23 12 12  1 23 11 13  1  0  0  0  0   178352.805198     0.050000  3.11E-03
 22 12 10  1 22 11 11  1  0  0  0  0   178391.819537     0.050000  2.93E-03
 22 12 11  1 22 11 12  1  0  0  0  0   178391.819537     0.050000  2.93E-03
 55  1 54  0 55  0 55  0  0  0  0  0   178398.88114      0.050000  7.65E-05
 55  2 54  0 55  1 55  0  0  0  0  0   178398.88114      0.050000  7.65E-05
 48  4 44  2 47  4 43  2  0  0  0  0   178434.622125     0.050000  2.08E-02
 47  8 40  2 46  8 39  2  0  0  0  0   178463.414736     0.050000  1.96E-02
 29 19 10  0 30 18 13  0  0  0  0  0   178515.46042      0.050000  2.11E-05
 29 19 11  0 30 18 12  0  0  0  0  0   178515.46042      0.050000  2.11E-05
 64  4 60  0 64  3 61  0  0  0  0  0   178555.81048      0.050000   1.00000
 79  9 71  0 79  8 72  0  0  0  0  0   178564.20993      0.050000   1.00000
 64  5 60  0 64  4 61  0  0  0  0  0   178569.98419      0.050000   1.00000
 47  8 39  1 46  8 38  1  0  0  0  0   178573.509570     0.050000  2.04E-02
 55 12 43  2 55 11 44  2  0  0  0  0   178586.849016     0.050000  4.56E-03
 46  6 40  1 45  6 39  1  0  0  0  0   178596.648040     0.050000  2.12E-02
 93 13 81  0 93 12 82  0  0  0  0  0   178654.23740      0.050000   1.00000
 49  4 45  1 48  5 44  1  0  0  0  0   178680.588505     0.050000  5.68E-03
 47  5 42  1 46  5 41  1  0  0  0  0   178704.275737     0.050000  2.13E-02
 77 13 65  0 77 12 66  0  0  0  0  0   178742.71891      0.050000   1.00000
 69 13 57  1 69 12 58  1  0  0  0  0   178745.579320     0.050000  3.51E-03
 48  5 44  2 47  5 43  2  0  0  0  0   178762.823609     0.050000  2.06E-02
 75  8 68  0 75  7 69  0  0  0  0  0   178794.61700      0.050000   1.00000
119 17102  0119 16103  0  0  0  0  0   178860.11251      0.050000   1.00000
102 12 90  0102 11 91  0  0  0  0  0   178902.71343      0.050000   1.00000
 47  8 39  0 46  8 38  0  0  0  0  0   178989.84359      0.050000   1.00000
 74 13 61  0 74 12 62  0  0  0  0  0   179005.74091      0.050000   1.00000
 54 12 42  2 54 11 43  2  0  0  0  0   179043.481495     0.050000  4.62E-03
 47  9 39  1 46  9 38  1  0  0  0  0   179056.404691     0.050000  1.98E-02
 44 12 32  0 44 11 33  0  0  0  0  0   179077.77947      0.050000  4.06E-04
 44 12 33  0 44 11 34  0  0  0  0  0   179077.77947      0.050000  4.06E-04
 25  6 19  0 24  5 20  0  0  0  0  0   179102.59057      0.050000   1.00000
 58  3 56  0 58  2 57  0  0  0  0  0   179118.90880      0.050000  1.36E-04
 58  2 56  0 58  1 57  0  0  0  0  0   179118.90880      0.050000  1.36E-04
 46  6 40  0 45  6 39  0  0  0  0  0   179165.92525      0.050000   1.00000
 48  5 44  0 47  4 43  0  0  0  0  0   179176.16795      0.050000   1.00000
 61  3 58  0 61  2 59  0  0  0  0  0   179200.78782      0.050000   1.00000
 61  4 58  0 61  3 59  0  0  0  0  0   179202.79951      0.050000   1.00000
 49  4 45  0 48  5 44  0  0  0  0  0   179239.25306      0.050000   1.00000
 47  8 39  2 46  8 38  2  0  0  0  0   179271.131056     0.050000  1.98E-02
 43 12 32  0 43 11 33  0  0  0  0  0   179286.87342      0.050000  4.06E-04
 43 12 31  0 43 11 32  0  0  0  0  0   179286.87342      0.050000  4.06E-04
 64  5 60  1 64  4 61  1  0  0  0  0   179290.367756     0.050000  2.31E-03
 52  1 51  1 51  2 50  1  0  0  0  0   179336.268135     0.050000  9.92E-03
 52  2 51  1 51  2 50  1  0  0  0  0   179336.268135     0.050000  2.26E-02
 52  1 51  1 51  1 50  1  0  0  0  0   179336.268135     0.050000  2.26E-02
 52  2 51  1 51  1 50  1  0  0  0  0   179336.268135     0.050000  9.92E-03
 50  5 45  0 49  6 44  0  0  0  0  0   179339.39994      0.050000   1.00000
 51  2 49  1 50  3 48  1  0  0  0  0   179397.217803     0.050000  8.65E-03
 51  3 49  1 50  3 48  1  0  0  0  0   179399.092405     0.050000  2.22E-02
 51  2 49  1 50  2 48  1  0  0  0  0   179399.993603     0.050000  2.22E-02
 51  3 49  1 50  2 48  1  0  0  0  0   179401.974482     0.050000  8.65E-03
 47  5 42  0 46  5 41  0  0  0  0  0   179414.04931      0.050000   1.00000
 26  6 21  1 25  5 20  1  0  0  0  0   179419.771847     0.050000  2.88E-03
 48  6 43  1 47  6 42  1  0  0  0  0   179455.391739     0.050000  2.12E-02
 53 12 41  2 53 11 42  2  0  0  0  0   179469.288971     0.050000  4.68E-03
 42 12 31  0 42 11 32  0  0  0  0  0   179480.07342      0.050000  4.05E-04
 42 12 30  0 42 11 31  0  0  0  0  0   179480.07342      0.050000  4.05E-04
 50  3 47  1 49  4 46  1  0  0  0  0   179488.817359     0.050000  7.26E-03
 50  4 47  1 49  4 46  1  0  0  0  0   179547.626244     0.050000  2.19E-02
 48 21 27  0 47 21 26  0  0  0  0  0   179556.21126      0.050000  8.55E-04
 48 21 28  0 47 21 27  0  0  0  0  0   179556.21126      0.050000  8.55E-04
 48 20 28  0 47 20 27  0  0  0  0  0   179560.46956      0.050000  9.20E-04
 48 20 29  0 47 20 28  0  0  0  0  0   179560.46956      0.050000  9.20E-04
 50  3 47  1 49  3 46  1  0  0  0  0   179570.105334     0.050000  2.19E-02
 48 23 25  0 47 23 24  0  0  0  0  0   179573.21042      0.050000  7.30E-04
 48 23 26  0 47 23 25  0  0  0  0  0   179573.21042      0.050000  7.30E-04
 48 19 29  0 47 19 28  0  0  0  0  0   179574.90757      0.050000  9.85E-04
 48 19 30  0 47 19 29  0  0  0  0  0   179574.90757      0.050000  9.85E-04
 76 13 64  0 76 12 65  0  0  0  0  0   179587.67960      0.050000   1.00000
 48 24 24  0 47 24 23  0  0  0  0  0   179592.35575      0.050000  6.65E-04
 48 24 25  0 47 24 24  0  0  0  0  0   179592.35575      0.050000  6.65E-04
 48 18 30  0 47 18 29  0  0  0  0  0   179601.84659      0.050000  1.06E-03
 48 18 31  0 47 18 30  0  0  0  0  0   179601.84659      0.050000  1.06E-03
 48 25 23  0 47 25 22  0  0  0  0  0   179617.41640      0.050000  6.10E-04
 48 25 24  0 47 25 23  0  0  0  0  0   179617.41640      0.050000  6.10E-04
 48 22 26  1 47 22 25  1  0  0  0  0   179618.037236     0.050000  9.87E-03
 48 22 27  1 47 22 26  1  0  0  0  0   179618.037236     0.050000  9.87E-03
 48 21 27  1 47 21 26  1  0  0  0  0   179618.037236     0.050000  1.07E-02
 48 21 28  1 47 21 27  1  0  0  0  0   179618.037236     0.050000  1.07E-02
 50  4 47  1 49  3 46  1  0  0  0  0   179628.929221     0.050000  7.27E-03
 48 23 25  1 47 23 24  1  0  0  0  0   179630.156523     0.050000  9.11E-03
 48 23 26  1 47 23 25  1  0  0  0  0   179630.156523     0.050000  9.11E-03
 48 20 28  1 47 20 27  1  0  0  0  0   179633.064408     0.050000  1.15E-02
 48 20 29  1 47 20 28  1  0  0  0  0   179633.064408     0.050000  1.15E-02
 48 17 31  0 47 17 30  0  0  0  0  0   179643.59752      0.050000  1.12E-03
 48 17 32  0 47 17 31  0  0  0  0  0   179643.59752      0.050000  1.12E-03
 48 26 22  0 47 26 21  0  0  0  0  0   179647.87696      0.050000  5.55E-04
 48 26 23  0 47 26 22  0  0  0  0  0   179647.87696      0.050000  5.55E-04
 48 24 24  1 47 24 23  1  0  0  0  0   179651.604236     0.050000  8.37E-03
 48 24 25  1 47 24 24  1  0  0  0  0   179651.604236     0.050000  8.37E-03
 41 12 30  0 41 11 31  0  0  0  0  0   179658.34340      0.050000  4.04E-04
 41 12 29  0 41 11 30  0  0  0  0  0   179658.34340      0.050000  4.04E-04
 48 19 29  1 47 19 28  1  0  0  0  0   179669.914797     0.050000  1.23E-02
 48 19 30  1 47 19 29  1  0  0  0  0   179669.914797     0.050000  1.23E-02
 48 25 23  1 47 25 22  1  0  0  0  0   179680.729239     0.050000  7.65E-03
 48 25 24  1 47 25 23  1  0  0  0  0   179680.729239     0.050000  7.65E-03
 48 27 21  0 47 27 20  0  0  0  0  0   179683.20151      0.050000  5.00E-04
 48 27 22  0 47 27 21  0  0  0  0  0   179683.20151      0.050000  5.00E-04
 48 16 32  0 47 16 31  0  0  0  0  0   179703.64283      0.050000  1.19E-03
 48 16 33  0 47 16 32  0  0  0  0  0   179703.64283      0.050000  1.19E-03
 37 21 16  0 38 20 19  0  0  0  0  0   179707.37790      0.050000  2.99E-05
 37 21 17  0 38 20 18  0  0  0  0  0   179707.37790      0.050000  2.99E-05
 48 26 22  1 47 26 21  1  0  0  0  0   179716.586100     0.050000  6.97E-03
 48 26 23  1 47 26 22  1  0  0  0  0   179716.586100     0.050000  6.97E-03
 48 28 20  0 47 28 19  0  0  0  0  0   179722.84597      0.050000  4.51E-04
 48 28 21  0 47 28 20  0  0  0  0  0   179722.84597      0.050000  4.51E-04
 49  5 45  1 48  5 44  1  0  0  0  0   179734.394833     0.050000  2.28E-02
 48 15 34  1 47 15 33  1  0  0  0  0   179738.855553     0.050000  1.56E-02
 48 15 33  1 47 15 32  1  0  0  0  0   179738.855553     0.050000  1.56E-02
 48 18 30  1 47 18 29  1  0  0  0  0   179739.800513     0.050000  1.31E-02
 48 18 31  1 47 18 30  1  0  0  0  0   179739.800513     0.050000  1.31E-02
 48 27 21  1 47 27 20  1  0  0  0  0   179758.000846     0.050000  6.32E-03
 48 27 22  1 47 27 21  1  0  0  0  0   179758.000846     0.050000  6.32E-03
 48 29 19  0 47 29 18  0  0  0  0  0   179766.68576      0.050000  4.04E-04
 48 29 20  0 47 29 19  0  0  0  0  0   179766.68576      0.050000  4.04E-04
 48 14 35  1 47 14 34  1  0  0  0  0   179783.998019     0.050000  1.64E-02
 48 14 34  1 47 14 33  1  0  0  0  0   179783.998019     0.050000  1.64E-02
 48 15 33  2 47 15 32  2  0  0  0  0   179785.129083     0.050000  1.49E-02
 48 15 34  2 47 15 33  2  0  0  0  0   179785.129083     0.050000  1.49E-02
 48 15 33  0 47 15 32  0  0  0  0  0   179786.66779      0.050000  1.26E-03
 48 15 34  0 47 15 33  0  0  0  0  0   179786.66779      0.050000  1.26E-03
 48 28 20  1 47 28 19  1  0  0  0  0   179804.541893     0.050000  5.70E-03
 48 28 21  1 47 28 20  1  0  0  0  0   179804.541893     0.050000  5.70E-03
 48 30 18  0 47 30 17  0  0  0  0  0   179814.26242      0.050000  3.60E-04
 48 30 19  0 47 30 18  0  0  0  0  0   179814.26242      0.050000  3.60E-04
 40 12 29  0 40 11 30  0  0  0  0  0   179822.47950      0.050000  4.02E-04
 40 12 28  0 40 11 29  0  0  0  0  0   179822.47950      0.050000  4.02E-04
 16  8  8  2 15  7  9  2  0  0  0  0   179824.690608     0.050000  3.26E-03
 16  8  9  2 15  7  8  2  0  0  0  0   179824.690608     0.050000  3.26E-03
 48 16 32  2 47 16 31  2  0  0  0  0   179839.256719     0.050000  1.42E-02
 48 16 33  2 47 16 32  2  0  0  0  0   179839.256719     0.050000  1.42E-02
 48 21 27  2 47 21 26  2  0  0  0  0   179850.893786     0.050000  1.02E-02
 48 21 28  2 47 21 27  2  0  0  0  0   179850.893786     0.050000  1.02E-02
 48 20 28  2 47 20 27  2  0  0  0  0   179850.893786     0.050000  1.10E-02
 48 20 29  2 47 20 28  2  0  0  0  0   179850.893786     0.050000  1.10E-02
 48 19 29  2 47 19 28  2  0  0  0  0   179854.851574     0.050000  1.18E-02
 48 19 30  2 47 19 29  2  0  0  0  0   179854.851574     0.050000  1.18E-02
 48 22 26  2 47 22 25  2  0  0  0  0   179855.705050     0.050000  9.48E-03
 48 22 27  2 47 22 26  2  0  0  0  0   179855.705050     0.050000  9.48E-03
 48 17 31  2 47 17 30  2  0  0  0  0   179859.732081     0.050000  1.34E-02
 48 17 32  2 47 17 31  2  0  0  0  0   179859.732081     0.050000  1.34E-02
 48 18 30  2 47 18 29  2  0  0  0  0   179859.732081     0.050000  1.26E-02
 48 18 31  2 47 18 30  2  0  0  0  0   179859.732081     0.050000  1.26E-02
 48 17 31  1 47 17 30  1  0  0  0  0   179862.978760     0.050000  1.40E-02
 48 17 32  1 47 17 31  1  0  0  0  0   179862.978760     0.050000  1.40E-02
 52 12 41  2 52 11 42  2  0  0  0  0   179879.496655     0.050000  4.73E-03
 48 24 24  2 47 24 23  2  0  0  0  0   179880.684623     0.050000  8.01E-03
 48 24 25  2 47 24 24  2  0  0  0  0   179880.684623     0.050000  8.01E-03
 48 14 35  0 47 14 34  0  0  0  0  0   179899.33657      0.050000  1.32E-03
 48 14 34  0 47 14 33  0  0  0  0  0   179899.33657      0.050000  1.32E-03
 48 25 23  2 47 25 22  2  0  0  0  0   179900.449085     0.050000  7.32E-03
 48 25 24  2 47 25 23  2  0  0  0  0   179900.449085     0.050000  7.32E-03
 48 30 18  1 47 30 17  1  0  0  0  0   179910.878564     0.050000  4.57E-03
 48 30 19  1 47 30 18  1  0  0  0  0   179910.878564     0.050000  4.57E-03
 48 32 16  0 47 32 15  0  0  0  0  0   179919.84131      0.050000  2.81E-04
 48 32 17  0 47 32 16  0  0  0  0  0   179919.84131      0.050000  2.81E-04
 48 13 35  1 47 13 34  1  0  0  0  0   179923.529098     0.050000  1.72E-02
 48 13 36  1 47 13 35  1  0  0  0  0   179923.529098     0.050000  1.72E-02
 48 27 21  2 47 27 20  2  0  0  0  0   179953.263262     0.050000  6.02E-03
 48 27 22  2 47 27 21  2  0  0  0  0   179953.263262     0.050000  6.02E-03
 48 31 17  1 47 31 16  1  0  0  0  0   179969.760153     0.050000  4.05E-03
 48 31 18  1 47 31 17  1  0  0  0  0   179969.760153     0.050000  4.05E-03
 39 12 28  0 39 11 29  0  0  0  0  0   179973.34416      0.050000  4.00E-04
 39 12 27  0 39 11 28  0  0  0  0  0   179973.34416      0.050000  4.00E-04
 48 33 15  0 47 33 14  0  0  0  0  0   179977.29747      0.050000  2.46E-04
 48 33 16  0 47 33 15  0  0  0  0  0   179977.29747      0.050000  2.46E-04
 48 28 20  2 47 28 19  2  0  0  0  0   179985.901819     0.050000  5.43E-03
 48 28 21  2 47 28 20  2  0  0  0  0   179985.901819     0.050000  5.43E-03
 80  8 72  0 80  7 73  0  0  0  0  0   180019.69891      0.050000   1.00000
 48 29 19  2 47 29 18  2  0  0  0  0   180022.303437     0.050000  4.86E-03
 48 29 20  2 47 29 19  2  0  0  0  0   180022.303437     0.050000  4.86E-03
 48 32 16  1 47 32 15  1  0  0  0  0   180032.091623     0.050000  3.58E-03
 48 32 17  1 47 32 16  1  0  0  0  0   180032.091623     0.050000  3.58E-03
 48 34 14  0 47 34 13  0  0  0  0  0   180037.74914      0.050000  2.13E-04
 48 34 15  0 47 34 14  0  0  0  0  0   180037.74914      0.050000  2.13E-04
 53  0 53  1 52  1 52  1  0  0  0  0   180042.031535     0.050000  2.05E-02
 53  1 53  1 52  1 52  1  0  0  0  0   180042.031535     0.050000  4.33E-02
 53  0 53  1 52  0 52  1  0  0  0  0   180042.031535     0.050000  4.33E-02
 53  1 53  1 52  0 52  1  0  0  0  0   180042.031535     0.050000  2.05E-02
 48 13 36  0 47 13 35  0  0  0  0  0   180051.16454      0.050000  1.39E-03
 48 13 35  0 47 13 34  0  0  0  0  0   180051.16454      0.050000  1.39E-03
 48 16 32  1 47 16 31  1  0  0  0  0   180061.803284     0.050000  1.49E-02
 48 16 33  1 47 16 32  1  0  0  0  0   180061.803284     0.050000  1.49E-02
 49  4 45  1 48  4 44  1  0  0  0  0   180072.861254     0.050000  2.17E-02
 48  6 43  0 47  6 42  0  0  0  0  0   180082.53157      0.050000   1.00000
 48 31 17  2 47 31 16  2  0  0  0  0   180105.715624     0.050000  3.84E-03
 48 31 18  2 47 31 17  2  0  0  0  0   180105.715624     0.050000  3.84E-03
 47  5 42  2 46  5 41  2  0  0  0  0   180108.380726     0.050000  2.00E-02
 38 12 27  0 38 11 28  0  0  0  0  0   180111.66772      0.050000  3.96E-04
 38 12 26  0 38 11 27  0  0  0  0  0   180111.66772      0.050000  3.96E-04
 68  9 59  0 67 10 58  0  0  0  0  0   180142.72092      0.050000   1.00000
 48 12 37  1 47 12 36  1  0  0  0  0   180144.937277     0.050000  1.80E-02
 48 12 36  1 47 12 35  1  0  0  0  0   180144.937277     0.050000  1.80E-02
 48 32 16  2 47 32 15  2  0  0  0  0   180152.430259     0.050000  3.38E-03
 48 32 17  2 47 32 16  2  0  0  0  0   180152.430259     0.050000  3.38E-03
 48 36 12  0 47 36 11  0  0  0  0  0   180167.02858      0.050000  1.57E-04
 48 36 13  0 47 36 12  0  0  0  0  0   180167.02858      0.050000  1.57E-04
 53  0 53  0 52  1 52  0  0  0  0  0   180207.21790      0.050000  8.99E-04
 53  1 53  0 52  1 52  0  0  0  0  0   180207.21790      0.050000  1.89E-03
 53  0 53  0 52  0 52  0  0  0  0  0   180207.21790      0.050000  1.89E-03
 53  1 53  0 52  0 52  0  0  0  0  0   180207.21790      0.050000  8.99E-04
 52  1 51  0 51  1 50  0  0  0  0  0   180219.91822      0.050000  1.86E-03
 52  2 51  0 51  2 50  0  0  0  0  0   180219.91822      0.050000  1.86E-03
 52  2 51  0 51  1 50  0  0  0  0  0   180219.91822      0.050000  7.95E-04
 52  1 51  0 51  2 50  0  0  0  0  0   180219.91822      0.050000  7.95E-04
 51 12 39  2 51 11 40  2  0  0  0  0   180236.567093     0.050000  4.78E-03
 37 12 25  0 37 11 26  0  0  0  0  0   180238.20195      0.050000  3.92E-04
 37 12 26  0 37 11 27  0  0  0  0  0   180238.20195      0.050000  3.92E-04
 51  2 49  0 50  3 48  0  0  0  0  0   180254.25721      0.050000   1.00000
 48 12 36  0 47 12 35  0  0  0  0  0   180256.71893      0.050000  1.46E-03
 48 12 37  0 47 12 36  0  0  0  0  0   180256.71893      0.050000  1.46E-03
 51  3 49  0 50  3 48  0  0  0  0  0   180256.71893      0.050000   1.00000
 51  2 49  0 50  2 48  0  0  0  0  0   180257.76492      0.050000   1.00000
 51  3 49  0 50  2 48  0  0  0  0  0   180260.21419      0.050000   1.00000
 50  3 47  0 49  4 46  0  0  0  0  0   180278.51255      0.050000   1.00000
 48 14 34  2 47 14 33  2  0  0  0  0   180306.038904     0.050000  1.58E-02
 48 14 35  2 47 14 34  2  0  0  0  0   180306.038904     0.050000  1.58E-02
 48 35 13  2 47 35 12  2  0  0  0  0   180310.390263     0.050000  2.22E-03
 48 35 14  2 47 35 13  2  0  0  0  0   180310.390263     0.050000  2.22E-03
 50  4 47  0 49  4 46  0  0  0  0  0   180350.20286      0.050000   1.00000
 36 12 25  0 36 11 26  0  0  0  0  0   180353.71529      0.050000  3.88E-04
 36 12 24  0 36 11 25  0  0  0  0  0   180353.71529      0.050000  3.88E-04
 50  3 47  0 49  3 46  0  0  0  0  0   180376.09211      0.050000   1.00000
 48 39  9  0 47 39  8  0  0  0  0  0   180379.65220      0.050000  9.20E-05
 48 39 10  0 47 39  9  0  0  0  0  0   180379.65220      0.050000  9.20E-05
 87 14 73  0 87 13 74  0  0  0  0  0   180380.34481      0.050000   1.00000
 48 37 11  2 47 37 10  2  0  0  0  0   180388.609086     0.050000  1.72E-03
 48 37 12  2 47 37 11  2  0  0  0  0   180388.609086     0.050000  1.72E-03
 73 13 60  0 73 12 61  0  0  0  0  0   180395.70914      0.050000   1.00000
 50  4 47  0 49  3 46  0  0  0  0  0   180447.77915      0.050000   1.00000
 48 40  8  0 47 40  7  0  0  0  0  0   180455.16468      0.050000  7.50E-05
 48 40  9  0 47 40  8  0  0  0  0  0   180455.16468      0.050000  7.50E-05
 35 12 24  0 35 11 25  0  0  0  0  0   180458.78486      0.050000  3.82E-04
 35 12 23  0 35 11 24  0  0  0  0  0   180458.78486      0.050000  3.82E-04
 49  5 45  0 48  5 44  0  0  0  0  0   180468.61938      0.050000   1.00000
 48 11 37  1 47 11 36  1  0  0  0  0   180471.841031     0.050000  1.87E-02
 48 11 38  1 47 11 37  1  0  0  0  0   180473.320920     0.050000  1.87E-02
 85  9 76  0 85  8 77  0  0  0  0  0   180490.54840      0.050000   1.00000
 48 13 35  2 47 13 34  2  0  0  0  0   180528.911579     0.050000  1.67E-02
 48 13 36  2 47 13 35  2  0  0  0  0   180528.911579     0.050000  1.67E-02
 48 41  7  0 47 41  6  0  0  0  0  0   180532.86412      0.050000  6.00E-05
 48 41  8  0 47 41  7  0  0  0  0  0   180532.86412      0.050000  6.00E-05
 48 11 38  0 47 11 37  0  0  0  0  0   180538.71619      0.050000   1.00000
 34 12 23  0 34 11 24  0  0  0  0  0   180554.05765      0.050000  3.76E-04
 34 12 22  0 34 11 23  0  0  0  0  0   180554.05765      0.050000  3.76E-04
 68  5 63  0 68  4 64  0  0  0  0  0   180570.69868      0.050000   1.00000
 50 12 39  2 50 11 40  2  0  0  0  0   180587.446203     0.050000  4.83E-03
 21  7 15  0 20  6 14  0  0  0  0  0   180598.14829      0.050000   1.00000
 47  7 40  2 46  7 39  2  0  0  0  0   180625.751742     0.050000  2.04E-02
 68  6 63  0 68  5 64  0  0  0  0  0   180631.69607      0.050000   1.00000
 33 12 22  0 33 11 23  0  0  0  0  0   180640.23649      0.050000  3.69E-04
 33 12 21  0 33 11 22  0  0  0  0  0   180640.23649      0.050000  3.69E-04
 79 10 69  1 79  7 72  1  0  0  0  0   180673.785081     0.050000  2.41E-03
 48 43  5  0 47 43  4  0  0  0  0  0   180694.58033      0.050000  3.56E-05
 48 43  6  0 47 43  5  0  0  0  0  0   180694.58033      0.050000  3.56E-05
 28  5 23  1 27  4 24  1  0  0  0  0   180698.316974     0.050000  2.00E-03
 71  6 65  1 71  5 66  1  0  0  0  0   180710.508861     0.050000  2.65E-03
 32 12 21  0 32 11 22  0  0  0  0  0   180717.85985      0.050000  3.62E-04
 32 12 20  0 32 11 21  0  0  0  0  0   180717.85985      0.050000  3.62E-04
 48 12 36  2 47 12 35  2  0  0  0  0   180752.715105     0.050000  1.75E-02
 48 12 37  2 47 12 36  2  0  0  0  0   180752.715105     0.050000  1.75E-02
 26  6 20  1 25  5 21  1  0  0  0  0   180761.867031     0.050000  2.85E-03
 31 12 20  0 31 11 21  0  0  0  0  0   180787.46416      0.050000  3.54E-04
 31 12 19  0 31 11 20  0  0  0  0  0   180787.46416      0.050000  3.54E-04
 49  4 45  0 48  4 44  0  0  0  0  0   180843.88271      0.050000   1.00000
 30 12 19  0 30 11 20  0  0  0  0  0   180849.64052      0.050000  3.45E-04
 30 12 18  0 30 11 19  0  0  0  0  0   180849.64052      0.050000  3.45E-04
 48 45  3  0 47 45  2  0  0  0  0  0   180864.04118      0.050000  1.76E-05
 48 45  4  0 47 45  3  0  0  0  0  0   180864.04118      0.050000  1.76E-05
 26  6 21  0 25  5 20  0  0  0  0  0   180881.83988      0.050000   1.00000
 71  9 63  1 71  6 66  1  0  0  0  0   180900.787587     0.050000  2.66E-03
 29 12 18  0 29 11 19  0  0  0  0  0   180904.87946      0.050000  3.35E-04
 29 12 17  0 29 11 18  0  0  0  0  0   180904.87946      0.050000  3.35E-04
 49 12 38  2 49 11 39  2  0  0  0  0   180906.757193     0.050000  4.86E-03
 48 10 39  0 47 10 38  0  0  0  0  0   180931.60944      0.050000   1.00000
 68 15 53  1 68 12 56  1  0  0  0  0   180943.673949     0.050000  3.75E-03
 48 10 38  0 47 10 37  0  0  0  0  0   180946.98203      0.050000   1.00000
 48 46  2  0 47 46  1  0  0  0  0  0   180951.75223      0.050000  1.06E-05
 48 46  3  0 47 46  2  0  0  0  0  0   180951.75223      0.050000  1.06E-05
 28 12 16  0 28 11 17  0  0  0  0  0   180953.62511      0.050000  3.25E-04
 28 12 17  0 28 11 18  0  0  0  0  0   180953.62511      0.050000  3.25E-04
 48 10 38  1 47 10 37  1  0  0  0  0   180981.625878     0.050000  1.95E-02
 27 12 15  0 27 11 16  0  0  0  0  0   180996.52569      0.050000  3.14E-04
 27 12 16  0 27 11 17  0  0  0  0  0   180996.52569      0.050000  3.14E-04
 88 11 78  0 88 10 79  0  0  0  0  0   181007.21400      0.050000   1.00000
 48 10 39  1 47 10 38  1  0  0  0  0   181029.928973     0.050000  1.95E-02
 48 11 38  2 47 11 37  2  0  0  0  0   181029.928973     0.050000  1.83E-02
 48 11 37  2 47 11 36  2  0  0  0  0   181030.903044     0.050000  1.83E-02
 26 12 14  0 26 11 15  0  0  0  0  0   181033.90132      0.050000  3.02E-04
 26 12 15  0 26 11 16  0  0  0  0  0   181033.90132      0.050000  3.02E-04
 25 12 13  0 25 11 14  0  0  0  0  0   181066.22553      0.050000  2.89E-04
 25 12 14  0 25 11 15  0  0  0  0  0   181066.22553      0.050000  2.89E-04
 24 12 12  0 24 11 13  0  0  0  0  0   181093.89033      0.050000  2.76E-04
 24 12 13  0 24 11 14  0  0  0  0  0   181093.89033      0.050000  2.76E-04
 23 12 11  0 23 11 12  0  0  0  0  0   181117.39587      0.050000  2.62E-04
 23 12 12  0 23 11 13  0  0  0  0  0   181117.39587      0.050000  2.62E-04
 49  5 45  1 48  4 44  1  0  0  0  0   181126.744132     0.050000  5.84E-03
 22 12 10  0 22 11 11  0  0  0  0  0   181137.00692      0.050000  2.46E-04
 22 12 11  0 22 11 12  0  0  0  0  0   181137.00692      0.050000  2.46E-04
 98 15 83  0 98 14 84  0  0  0  0  0   181148.61953      0.050000   1.00000
 21 12  9  0 21 11 10  0  0  0  0  0   181153.14270      0.050000  2.30E-04
 21 12 10  0 21 11 11  0  0  0  0  0   181153.14270      0.050000  2.30E-04
 19 12  7  0 19 11  8  0  0  0  0  0   181176.39108      0.050000  1.95E-04
 19 12  8  0 19 11  9  0  0  0  0  0   181176.39108      0.050000  1.95E-04
 16 12  4  0 16 11  5  0  0  0  0  0   181193.37814      0.050000  1.33E-04
 16 12  5  0 16 11  6  0  0  0  0  0   181193.37814      0.050000  1.33E-04
 13 12  1  0 13 11  2  0  0  0  0  0   181195.95619      0.050000  6.00E-05
 13 12  2  0 13 11  3  0  0  0  0  0   181195.95619      0.050000  6.00E-05
 48 12 36  2 48 11 37  2  0  0  0  0   181202.413950     0.050000  4.89E-03
 48  7 42  1 47  7 41  1  0  0  0  0   181261.193751     0.050000  2.12E-02
 74 13 62  0 74 12 63  0  0  0  0  0   181296.81915      0.050000   1.00000
 50  4 47  2 49  3 46  2  0  0  0  0   181311.003864     0.050000  7.10E-03
 51  3 49  2 50  2 48  2  0  0  0  0   181388.871678     0.050000  8.31E-03
 51  2 49  2 50  2 48  2  0  0  0  0   181397.956724     0.050000  2.18E-02
 51  3 49  2 50  3 48  2  0  0  0  0   181400.260777     0.050000  2.18E-02
 48 10 39  2 47 10 38  2  0  0  0  0   181404.471321     0.050000  1.90E-02
 51  2 49  2 50  3 48  2  0  0  0  0   181409.341981     0.050000  8.31E-03
 48 10 38  2 47 10 37  2  0  0  0  0   181417.944382     0.050000  1.90E-02
 52  2 51  2 51  2 50  2  0  0  0  0   181427.561059     0.050000  2.23E-02
 52  1 51  2 51  1 50  2  0  0  0  0   181427.561059     0.050000  2.23E-02
 52  1 51  2 51  2 50  2  0  0  0  0   181427.561059     0.050000  9.45E-03
 52  2 51  2 51  1 50  2  0  0  0  0   181427.561059     0.050000  9.45E-03
 50  3 47  2 49  3 46  2  0  0  0  0   181441.994591     0.050000  2.13E-02
 48  9 40  0 47  9 39  0  0  0  0  0   181458.96520      0.050000   1.00000
 53  0 53  2 52  1 52  2  0  0  0  0   181466.697392     0.050000  1.05E-02
 53  1 53  2 52  1 52  2  0  0  0  0   181466.697392     0.050000  2.29E-02
 53  0 53  2 52  0 52  2  0  0  0  0   181466.697392     0.050000  2.29E-02
 53  1 53  2 52  0 52  2  0  0  0  0   181466.697392     0.050000  1.05E-02
 50  4 47  2 49  4 46  2  0  0  0  0   181471.704816     0.050000  2.13E-02
 75  9 66  1 75  6 69  1  0  0  0  0   181504.435224     0.050000  2.60E-03
 84 10 75  0 84  9 76  0  0  0  0  0   181555.53429      0.050000   1.00000
 50  3 47  2 49  4 46  2  0  0  0  0   181602.663745     0.050000  7.12E-03
 48  9 39  0 47  9 38  0  0  0  0  0   181619.36884      0.050000   1.00000
 72 13 59  0 72 12 60  0  0  0  0  0   181651.71215      0.050000   1.00000
 76  7 69  0 76  6 70  0  0  0  0  0   181684.70949      0.050000   1.00000
 72  6 66  0 72  5 67  0  0  0  0  0   181699.53555      0.050000   1.00000
 17  8  9  0 16  7 10  0  0  0  0  0   181712.96021      0.050000  2.87E-04
 17  8 10  0 16  7  9  0  0  0  0  0   181712.96021      0.050000  2.87E-04
 47  7 40  0 46  7 39  0  0  0  0  0   181734.95704      0.050000   1.00000
 48  8 41  1 47  8 40  1  0  0  0  0   181742.589461     0.050000  2.09E-02
 49  4 45  2 48  4 44  2  0  0  0  0   181756.648059     0.050000  2.13E-02
 48  7 42  0 47  7 41  0  0  0  0  0   181764.85056      0.050000   1.00000
 56  2 55  0 56  1 56  0  0  0  0  0   181768.57703      0.050000  7.70E-05
 56  1 55  0 56  0 56  0  0  0  0  0   181768.57703      0.050000  7.70E-05
 48  9 39  1 47  9 38  1  0  0  0  0   181798.960708     0.050000  2.03E-02
 67 15 52  1 67 12 55  1  0  0  0  0   181828.247629     0.050000  3.87E-03
 48  5 43  1 47  5 42  1  0  0  0  0   181829.809261     0.050000  2.19E-02
 48  9 40  2 47  9 39  2  0  0  0  0   181894.143695     0.050000  1.97E-02
 72  7 66  0 72  6 67  0  0  0  0  0   181926.48567      0.050000   1.00000
 48  8 41  0 47  8 40  0  0  0  0  0   181961.01410      0.050000   1.00000
 95 13 83  0 95 12 84  0  0  0  0  0   181994.34011      0.050000   1.00000
 65  4 61  0 65  3 62  0  0  0  0  0   182008.57391      0.050000   1.00000
 49  5 45  2 48  5 44  2  0  0  0  0   182019.663000     0.050000  2.11E-02
 48  9 39  2 47  9 38  2  0  0  0  0   182039.817476     0.050000  1.98E-02
 48  7 42  2 47  7 41  2  0  0  0  0   182047.850103     0.050000  2.07E-02
 49  5 45  0 48  4 44  0  0  0  0  0   182073.18981      0.050000   1.00000
 75  8 68  1 75  7 69  1  0  0  0  0   182128.892340     0.050000  2.61E-03
 73 13 61  0 73 12 62  0  0  0  0  0   182143.06895      0.050000   1.00000
 44 12 32  2 44 11 33  2  0  0  0  0   182199.938391     0.050000  4.94E-03
 44 12 33  2 44 11 34  2  0  0  0  0   182199.938391     0.050000  4.94E-03
 80  9 72  0 80  8 73  0  0  0  0  0   182219.86194      0.050000   1.00000
 28 19  9  0 29 18 12  0  0  0  0  0   182248.12268      0.050000  1.93E-05
 28 19 10  0 29 18 11  0  0  0  0  0   182248.12268      0.050000  1.93E-05
 50  4 46  1 49  5 45  1  0  0  0  0   182272.629136     0.050000  6.00E-03
 83 10 74  1 83  9 75  1  0  0  0  0   182306.531205     0.050000  2.24E-03
 37  7 30  2 37  5 33  2  0  0  0  0   182306.531205     0.050000  3.54E-05
 48  8 41  2 47  8 40  2  0  0  0  0   182319.060431     0.050000  2.04E-02
 21  7 15  2 20  6 14  2  0  0  0  0   182360.360739     0.050000  3.21E-03
 68  7 61  1 68  4 64  1  0  0  0  0   182374.564995     0.050000  2.56E-03
 47  6 41  1 46  6 40  1  0  0  0  0   182379.814208     0.050000  2.19E-02
 62  4 59  2 62  3 60  2  0  0  0  0   182394.096112     0.050000  2.40E-03
 62  3 59  2 62  2 60  2  0  0  0  0   182402.556684     0.050000  2.40E-03
 43 12 31  2 43 11 32  2  0  0  0  0   182404.304436     0.050000  4.94E-03
 43 12 32  2 43 11 33  2  0  0  0  0   182404.304436     0.050000  4.94E-03
 68  6 63  1 68  5 64  1  0  0  0  0   182412.261265     0.050000  2.56E-03
 84 10 75  0 84  8 76  0  0  0  0  0   182488.29055      0.050000   1.00000
 59  2 57  0 59  1 58  0  0  0  0  0   182500.30228      0.050000  1.37E-04
 59  3 57  0 59  2 58  0  0  0  0  0   182500.30228      0.050000  1.37E-04
 48  8 40  1 47  8 39  1  0  0  0  0   182520.839996     0.050000  2.11E-02
 13  9  4  0 12  8  5  0  0  0  0  0   182571.32228      0.050000  3.04E-04
 13  9  5  0 12  8  4  0  0  0  0  0   182571.32228      0.050000  3.04E-04
 48  5 43  0 47  5 42  0  0  0  0  0   182579.13724      0.050000   1.00000
 42 12 31  2 42 11 32  2  0  0  0  0   182592.556972     0.050000  4.92E-03
 42 12 30  2 42 11 31  2  0  0  0  0   182592.556972     0.050000  4.92E-03
 62  3 59  0 62  2 60  0  0  0  0  0   182608.16532      0.050000   1.00000
 62  4 59  0 62  3 60  0  0  0  0  0   182609.63564      0.050000   1.00000
 53  1 52  1 52  2 51  1  0  0  0  0   182613.911224     0.050000  1.02E-02
 53  2 52  1 52  2 51  1  0  0  0  0   182613.911224     0.050000  2.32E-02
 53  1 52  1 52  1 51  1  0  0  0  0   182613.911224     0.050000  2.32E-02
 53  2 52  1 52  1 51  1  0  0  0  0   182613.911224     0.050000  1.02E-02
 52  2 50  1 51  3 49  1  0  0  0  0   182698.768132     0.050000  8.93E-03
 52  3 50  1 51  3 49  1  0  0  0  0   182700.107595     0.050000  2.22E-02
 52  2 50  1 51  2 49  1  0  0  0  0   182700.771241     0.050000  2.22E-02
 52  3 50  1 51  2 49  1  0  0  0  0   182702.104282     0.050000  8.93E-03
 41 12 30  2 41 11 31  2  0  0  0  0   182765.369035     0.050000  4.90E-03
 41 12 29  2 41 11 30  2  0  0  0  0   182765.369035     0.050000  4.90E-03
 26  6 20  0 25  5 21  0  0  0  0  0   182783.21542      0.050000   1.00000
 71 13 58  0 71 12 59  0  0  0  0  0   182791.16299      0.050000   1.00000
 51  3 48  1 50  4 47  1  0  0  0  0   182815.502921     0.050000  7.56E-03
 32 20 12  0 33 19 15  0  0  0  0  0   182851.83363      0.050000  2.49E-05
 32 20 13  0 33 19 14  0  0  0  0  0   182851.83363      0.050000  2.49E-05
 51  4 48  1 50  4 47  1  0  0  0  0   182857.792888     0.050000  2.25E-02
 51  3 48  1 50  3 47  1  0  0  0  0   182874.311139     0.050000  2.25E-02
 65  4 61  1 65  3 62  1  0  0  0  0   182877.030847     0.050000  2.30E-03
 65  4 61  1 65  4 62  1  0  0  0  0   182877.030847     0.050000  1.75E-04
 65  5 61  1 65  4 62  1  0  0  0  0   182883.375728     0.050000  2.30E-03
 65  5 61  1 65  3 62  1  0  0  0  0   182883.375728     0.050000  1.75E-04
 50  4 46  0 49  5 45  0  0  0  0  0   182900.22929      0.050000   1.00000
 49  6 44  1 48  6 43  1  0  0  0  0   182908.108490     0.050000  2.19E-02
 51  4 48  1 50  3 47  1  0  0  0  0   182916.614496     0.050000  7.56E-03
 40 12 29  2 40 11 30  2  0  0  0  0   182923.490436     0.050000  4.87E-03
 40 12 28  2 40 11 29  2  0  0  0  0   182923.490436     0.050000  4.87E-03
 47  6 41  0 46  6 40  0  0  0  0  0   182956.68811      0.050000   1.00000
 72 13 60  0 72 12 61  0  0  0  0  0   182974.15294      0.050000   1.00000
 88 14 74  2 88 13 75  2  0  0  0  0   183021.318537     0.050000  1.92E-03
 86 14 72  0 86 13 73  0  0  0  0  0   183022.62742      0.050000   1.00000
 50  5 46  1 49  5 45  1  0  0  0  0   183065.832205     0.050000  2.28E-02
 39 12 28  2 39 11 29  2  0  0  0  0   183067.592601     0.050000  4.84E-03
 39 12 27  2 39 11 28  2  0  0  0  0   183067.592601     0.050000  4.84E-03
 48  8 40  0 47  8 39  0  0  0  0  0   183105.92059      0.050000   1.00000
 38 12 27  2 38 11 28  2  0  0  0  0   183198.365615     0.050000  4.80E-03
 38 12 26  2 38 11 27  2  0  0  0  0   183198.365615     0.050000  4.80E-03
 58  7 51  0 57  8 50  0  0  0  0  0   183219.39301      0.050000   1.00000
 48  5 43  2 47  5 42  2  0  0  0  0   183242.819649     0.050000  1.99E-02
 49 21 28  0 48 21 27  0  0  0  0  0   183301.73802      0.050000  8.90E-04
 49 21 29  0 48 21 28  0  0  0  0  0   183301.73802      0.050000  8.90E-04
 49 22 27  0 48 22 26  0  0  0  0  0   183304.67371      0.050000  8.25E-04
 49 22 28  0 48 22 27  0  0  0  0  0   183304.67371      0.050000  8.25E-04
 49 20 29  0 48 20 28  0  0  0  0  0   183308.12734      0.050000  9.60E-04
 49 20 30  0 48 20 29  0  0  0  0  0   183308.12734      0.050000  9.60E-04
 49 23 26  0 48 23 25  0  0  0  0  0   183315.70706      0.050000  7.60E-04
 49 23 27  0 48 23 26  0  0  0  0  0   183315.70706      0.050000  7.60E-04
 37 12 26  2 37 11 27  2  0  0  0  0   183316.482920     0.050000  4.74E-03
 37 12 25  2 37 11 26  2  0  0  0  0   183316.482920     0.050000  4.74E-03
 49 19 30  0 48 19 29  0  0  0  0  0   183325.48630      0.050000  1.03E-03
 49 19 31  0 48 19 30  0  0  0  0  0   183325.48630      0.050000  1.03E-03
 50  4 46  1 49  4 45  1  0  0  0  0   183326.525926     0.050000  2.23E-02
 49 24 25  0 48 24 24  0  0  0  0  0   183333.78075      0.050000  7.00E-04
 49 24 26  0 48 24 25  0  0  0  0  0   183333.78075      0.050000  7.00E-04
 48  8 40  2 47  8 39  2  0  0  0  0   183351.439929     0.050000  2.06E-02
 49 18 31  0 48 18 30  0  0  0  0  0   183355.85624      0.050000  1.09E-03
 49 18 32  0 48 18 31  0  0  0  0  0   183355.85624      0.050000  1.09E-03
 49 25 24  0 48 25 23  0  0  0  0  0   183358.19857      0.050000  6.40E-04
 49 25 25  0 48 25 24  0  0  0  0  0   183358.19857      0.050000  6.40E-04
 49 22 27  1 48 22 26  1  0  0  0  0   183363.958889     0.050000  1.03E-02
 49 22 28  1 48 22 27  1  0  0  0  0   183363.958889     0.050000  1.03E-02
 49 21 28  1 48 21 27  1  0  0  0  0   183365.881949     0.050000  1.11E-02
 49 21 29  1 48 21 28  1  0  0  0  0   183365.881949     0.050000  1.11E-02
 49 23 26  1 48 23 25  1  0  0  0  0   183374.343067     0.050000  9.53E-03
 49 23 27  1 48 23 26  1  0  0  0  0   183374.343067     0.050000  9.53E-03
 49 20 29  1 48 20 28  1  0  0  0  0   183384.029191     0.050000  1.20E-02
 49 20 30  1 48 20 29  1  0  0  0  0   183384.029191     0.050000  1.20E-02
 49 26 23  0 48 26 22  0  0  0  0  0   183388.12794      0.050000  5.80E-04
 49 26 24  0 48 26 23  0  0  0  0  0   183388.12794      0.050000  5.80E-04
 49 24 25  1 48 24 24  1  0  0  0  0   183394.583035     0.050000  8.76E-03
 49 24 26  1 48 24 25  1  0  0  0  0   183394.583035     0.050000  8.76E-03
 54  0 54  1 53  1 53  1  0  0  0  0   183399.091914     0.050000  2.11E-02
 54  1 54  1 53  1 53  1  0  0  0  0   183399.091914     0.050000  4.44E-02
 54  0 54  1 53  0 53  1  0  0  0  0   183399.091914     0.050000  4.44E-02
 54  1 54  1 53  0 53  1  0  0  0  0   183399.091914     0.050000  2.11E-02
 49 17 32  0 48 17 31  0  0  0  0  0   183401.95370      0.050000  1.17E-03
 49 17 33  0 48 17 32  0  0  0  0  0   183401.95370      0.050000  1.17E-03
 36 12 24  2 36 11 25  2  0  0  0  0   183422.223424     0.050000  4.68E-03
 36 12 25  2 36 11 26  2  0  0  0  0   183422.223424     0.050000  4.68E-03
 49 27 22  0 48 27 21  0  0  0  0  0   183423.17780      0.050000  5.25E-04
 49 27 23  0 48 27 22  0  0  0  0  0   183423.17780      0.050000  5.25E-04
 49 19 30  1 48 19 29  1  0  0  0  0   183425.134609     0.050000  1.28E-02
 49 19 31  1 48 19 30  1  0  0  0  0   183425.134609     0.050000  1.28E-02
 49 26 23  1 48 26 22  1  0  0  0  0   183458.233214     0.050000  7.32E-03
 49 26 24  1 48 26 23  1  0  0  0  0   183458.233214     0.050000  7.32E-03
 49 28 21  0 48 28 20  0  0  0  0  0   183462.89611      0.050000  4.76E-04
 49 28 22  0 48 28 21  0  0  0  0  0   183462.89611      0.050000  4.76E-04
 49 16 33  0 48 16 32  0  0  0  0  0   183467.49049      0.050000  1.23E-03
 49 16 34  0 48 16 33  0  0  0  0  0   183467.49049      0.050000  1.23E-03
 49 27 22  1 48 27 21  1  0  0  0  0   183499.551917     0.050000  6.65E-03
 49 27 23  1 48 27 22  1  0  0  0  0   183499.551917     0.050000  6.65E-03
 49 18 31  1 48 18 30  1  0  0  0  0   183500.879084     0.050000  1.37E-02
 49 18 32  1 48 18 31  1  0  0  0  0   183500.879084     0.050000  1.37E-02
 49 29 20  0 48 29 19  0  0  0  0  0   183506.87171      0.050000  4.27E-04
 49 29 21  0 48 29 20  0  0  0  0  0   183506.87171      0.050000  4.27E-04
 49 15 34  1 48 15 33  1  0  0  0  0   183512.028839     0.050000  1.62E-02
 49 15 35  1 48 15 34  1  0  0  0  0   183512.028839     0.050000  1.62E-02
 35 12 24  2 35 11 25  2  0  0  0  0   183516.650350     0.050000  4.62E-03
 35 12 23  2 35 11 24  2  0  0  0  0   183516.650350     0.050000  4.62E-03
 59  3 57  2 59  2 58  2  0  0  0  0   183518.680292     0.050000  1.93E-03
 59  3 57  2 59  1 58  2  0  0  0  0   183518.680292     0.050000  1.24E-04
 47  6 41  2 46  6 40  2  0  0  0  0   183520.134672     0.050000  2.16E-02
 49 28 21  1 48 28 20  1  0  0  0  0   183546.136179     0.050000  6.01E-03
 49 28 22  1 48 28 21  1  0  0  0  0   183546.136179     0.050000  6.01E-03
 49 15 34  2 48 15 33  2  0  0  0  0   183549.094563     0.050000  1.55E-02
 49 15 35  2 48 15 34  2  0  0  0  0   183549.094563     0.050000  1.55E-02
 49 30 19  0 48 30 18  0  0  0  0  0   183554.74590      0.050000  3.81E-04
 49 30 20  0 48 30 19  0  0  0  0  0   183554.74590      0.050000  3.81E-04
 49 15 35  0 48 15 34  0  0  0  0  0   183557.37874      0.050000  1.31E-03
 49 15 34  0 48 15 33  0  0  0  0  0   183557.37874      0.050000  1.31E-03
 17  8  9  2 16  7 10  2  0  0  0  0   183558.843181     0.050000  3.43E-03
 17  8 10  2 16  7  9  2  0  0  0  0   183558.843181     0.050000  3.43E-03
 54  1 54  0 53  0 53  0  0  0  0  0   183567.14400      0.050000  9.24E-04
 54  0 54  0 53  0 53  0  0  0  0  0   183567.14400      0.050000  1.95E-03
 54  1 54  0 53  1 53  0  0  0  0  0   183567.14400      0.050000  1.95E-03
 54  0 54  0 53  1 53  0  0  0  0  0   183567.14400      0.050000  9.24E-04
 49 14 35  1 48 14 34  1  0  0  0  0   183568.349462     0.050000  1.70E-02
 49 14 36  1 48 14 35  1  0  0  0  0   183568.349462     0.050000  1.70E-02
 49  6 44  0 48  6 43  0  0  0  0  0   183570.37917      0.050000   1.00000
 53  2 52  0 52  1 51  0  0  0  0  0   183579.42840      0.050000  8.19E-04
 53  1 52  0 52  1 51  0  0  0  0  0   183579.42840      0.050000  1.91E-03
 53  2 52  0 52  2 51  0  0  0  0  0   183579.42840      0.050000  1.91E-03
 53  1 52  0 52  2 51  0  0  0  0  0   183579.42840      0.050000  8.19E-04
 63  8 55  0 62  9 54  0  0  0  0  0   183581.74426      0.050000   1.00000
 49 29 20  1 48 29 19  1  0  0  0  0   183597.508783     0.050000  5.41E-03
 49 29 21  1 48 29 20  1  0  0  0  0   183597.508783     0.050000  5.41E-03
 49 16 33  2 48 16 32  2  0  0  0  0   183599.842519     0.050000  1.47E-02
 49 16 34  2 48 16 33  2  0  0  0  0   183599.842519     0.050000  1.47E-02
 49 21 28  2 48 21 27  2  0  0  0  0   183601.852018     0.050000  1.07E-02
 49 21 29  2 48 21 28  2  0  0  0  0   183601.852018     0.050000  1.07E-02
 49 20 29  2 48 20 28  2  0  0  0  0   183603.662849     0.050000  1.15E-02
 49 20 30  2 48 20 29  2  0  0  0  0   183603.662849     0.050000  1.15E-02
 49 22 27  2 48 22 26  2  0  0  0  0   183605.134203     0.050000  9.90E-03
 49 22 28  2 48 22 27  2  0  0  0  0   183605.134203     0.050000  9.90E-03
 49 31 18  0 48 31 17  0  0  0  0  0   183606.29498      0.050000  3.39E-04
 49 31 19  0 48 31 18  0  0  0  0  0   183606.29498      0.050000  3.39E-04
 49 19 30  2 48 19 29  2  0  0  0  0   183609.605581     0.050000  1.23E-02
 49 19 31  2 48 19 30  2  0  0  0  0   183609.605581     0.050000  1.23E-02
 52  2 50  0 51  3 49  0  0  0  0  0   183612.66563      0.050000   1.00000
 52  2 50  0 51  2 49  0  0  0  0  0   183615.19797      0.050000   1.00000
 52  3 50  0 51  2 49  0  0  0  0  0   183616.88986      0.050000   1.00000
 49 17 32  2 48 17 31  2  0  0  0  0   183618.443833     0.050000  1.39E-02
 49 17 33  2 48 17 32  2  0  0  0  0   183618.443833     0.050000  1.39E-02
 49 24 25  2 48 24 24  2  0  0  0  0   183627.932212     0.050000  8.39E-03
 49 24 26  2 48 24 25  2  0  0  0  0   183627.932212     0.050000  8.39E-03
 49 17 32  1 48 17 31  1  0  0  0  0   183632.298517     0.050000  1.46E-02
 49 17 33  1 48 17 32  1  0  0  0  0   183632.298517     0.050000  1.46E-02
 49 25 24  2 48 25 23  2  0  0  0  0   183647.025028     0.050000  7.68E-03
 49 25 25  2 48 25 24  2  0  0  0  0   183647.025028     0.050000  7.68E-03
 51  3 48  0 50  4 47  0  0  0  0  0   183652.03742      0.050000   1.00000
 49 30 19  1 48 30 18  1  0  0  0  0   183653.084693     0.050000  4.84E-03
 49 30 20  1 48 30 19  1  0  0  0  0   183653.084693     0.050000  4.84E-03
 49 32 17  0 48 32 16  0  0  0  0  0   183661.24084      0.050000  3.00E-04
 49 32 18  0 48 32 17  0  0  0  0  0   183661.24084      0.050000  3.00E-04
 49 26 23  2 48 26 22  2  0  0  0  0   183670.836020     0.050000  6.99E-03
 49 26 24  2 48 26 23  2  0  0  0  0   183670.836020     0.050000  6.99E-03
 33 12 21  2 33 11 22  2  0  0  0  0   183672.494635     0.050000  4.45E-03
 33 12 22  2 33 11 23  2  0  0  0  0   183672.494635     0.050000  4.45E-03
 49 14 35  0 48 14 34  0  0  0  0  0   183678.94718      0.050000  1.37E-03
 49 14 36  0 48 14 35  0  0  0  0  0   183678.94718      0.050000  1.37E-03
 16 12  4  2 16 11  5  2  0  0  0  0   183689.003296     0.050000  1.60E-03
 16 12  5  2 16 11  6  2  0  0  0  0   183689.003296     0.050000  1.60E-03
 49 27 22  2 48 27 21  2  0  0  0  0   183699.129694     0.050000  6.34E-03
 49 27 23  2 48 27 22  2  0  0  0  0   183699.129694     0.050000  6.34E-03
 51  4 48  0 50  4 47  0  0  0  0  0   183704.54447      0.050000   1.00000
 49 31 18  1 48 31 17  1  0  0  0  0   183712.517931     0.050000  4.31E-03
 49 31 19  1 48 31 18  1  0  0  0  0   183712.517931     0.050000  4.31E-03
 49 13 37  1 48 13 36  1  0  0  0  0   183720.011961     0.050000  1.78E-02
 49 13 36  1 48 13 35  1  0  0  0  0   183720.011961     0.050000  1.78E-02
 51  3 48  0 50  3 47  0  0  0  0  0   183723.69809      0.050000   1.00000
 49 28 21  2 48 28 20  2  0  0  0  0   183731.622994     0.050000  5.72E-03
 49 28 22  2 48 28 21  2  0  0  0  0   183731.622994     0.050000  5.72E-03
 32 12 21  2 32 11 22  2  0  0  0  0   183735.124552     0.050000  4.36E-03
 32 12 20  2 32 11 21  2  0  0  0  0   183735.124552     0.050000  4.36E-03
 17 12  5  2 17 11  6  2  0  0  0  0   183735.124552     0.050000  1.85E-03
 17 12  6  2 17 11  7  2  0  0  0  0   183735.124552     0.050000  1.85E-03
 49 29 20  2 48 29 19  2  0  0  0  0   183768.115414     0.050000  5.14E-03
 49 29 21  2 48 29 20  2  0  0  0  0   183768.115414     0.050000  5.14E-03
 51  4 48  0 50  3 47  0  0  0  0  0   183776.19911      0.050000   1.00000
 27  6 22  0 26  5 21  0  0  0  0  0   183782.82040      0.050000   1.00000
 71 13 59  0 71 12 60  0  0  0  0  0   183784.70417      0.050000   1.00000
 31 12 19  2 31 11 20  2  0  0  0  0   183787.972618     0.050000  4.26E-03
 31 12 20  2 31 11 21  2  0  0  0  0   183787.972618     0.050000  4.26E-03
 30 12 19  2 30 11 20  2  0  0  0  0   183831.823673     0.050000  4.15E-03
 30 12 18  2 30 11 19  2  0  0  0  0   183831.823673     0.050000  4.15E-03
 50  5 46  0 49  5 45  0  0  0  0  0   183837.63027      0.050000   1.00000
 49 16 33  1 48 16 32  1  0  0  0  0   183840.233818     0.050000  1.55E-02
 49 16 34  1 48 16 33  1  0  0  0  0   183840.233818     0.050000  1.55E-02
 49 13 36  0 48 13 35  0  0  0  0  0   183842.23850      0.050000  1.44E-03
 49 13 37  0 48 13 36  0  0  0  0  0   183842.23850      0.050000  1.44E-03
 49 35 14  0 48 35 13  0  0  0  0  0   183844.89915      0.050000  1.98E-04
 49 35 15  0 48 35 14  0  0  0  0  0   183844.89915      0.050000  1.98E-04
 20 12  8  2 20 11  9  2  0  0  0  0   183847.208671     0.050000  2.54E-03
 20 12  9  2 20 11 10  2  0  0  0  0   183847.208671     0.050000  2.54E-03
 29 12 17  2 29 11 18  2  0  0  0  0   183866.714569     0.050000  4.03E-03
 29 12 18  2 29 11 19  2  0  0  0  0   183866.714569     0.050000  4.03E-03
 28 12 16  2 28 11 17  2  0  0  0  0   183893.313755     0.050000  3.90E-03
 28 12 17  2 28 11 18  2  0  0  0  0   183893.313755     0.050000  3.90E-03
 22 12 10  2 22 11 11  2  0  0  0  0   183896.978743     0.050000  2.94E-03
 22 12 11  2 22 11 12  2  0  0  0  0   183896.978743     0.050000  2.94E-03
 49 32 17  2 48 32 16  2  0  0  0  0   183899.124994     0.050000  3.61E-03
 49 32 18  2 48 32 17  2  0  0  0  0   183899.124994     0.050000  3.61E-03
 49 36 13  0 48 36 12  0  0  0  0  0   183911.79245      0.050000  1.71E-04
 49 36 14  0 48 36 13  0  0  0  0  0   183911.79245      0.050000  1.71E-04
 25 12 13  2 25 11 14  2  0  0  0  0   183926.357731     0.050000  3.46E-03
 25 12 14  2 25 11 15  2  0  0  0  0   183926.357731     0.050000  3.46E-03
 49 37 12  0 48 37 11  0  0  0  0  0   183981.35602      0.050000  1.46E-04
 49 37 13  0 48 37 12  0  0  0  0  0   183981.35602      0.050000  1.46E-04
 96 13 84  0 96 12 85  0  0  0  0  0   183997.27516      0.050000   1.00000
 40 22 18  0 41 21 21  0  0  0  0  0   184011.37340      0.050000  3.18E-05
 40 22 19  0 41 21 20  0  0  0  0  0   184011.37340      0.050000  3.18E-05
 49 38 11  0 48 38 10  0  0  0  0  0   184053.52068      0.050000  1.23E-04
 49 38 12  0 48 38 11  0  0  0  0  0   184053.52068      0.050000  1.23E-04
 49 12 38  0 48 12 37  0  0  0  0  0   184063.07640      0.050000   1.00000
 69  5 64  0 69  4 65  0  0  0  0  0   184089.10443      0.050000   1.00000
 49 14 36  2 48 14 35  2  0  0  0  0   184091.237248     0.050000  1.64E-02
 49 14 35  2 48 14 34  2  0  0  0  0   184091.237248     0.050000  1.64E-02
 49 36 13  2 48 36 12  2  0  0  0  0   184118.048109     0.050000  2.06E-03
 49 36 14  2 48 36 13  2  0  0  0  0   184118.048109     0.050000  2.06E-03
 50  5 46  1 49  4 45  1  0  0  0  0   184119.711697     0.050000  6.13E-03
 50  4 46  0 49  4 45  0  0  0  0  0   184129.59139      0.050000   1.00000
 69  6 64  0 69  5 65  0  0  0  0  0   184134.70504      0.050000   1.00000
 49 37 12  2 48 37 11  2  0  0  0  0   184137.269279     0.050000  1.88E-03
 49 37 13  2 48 37 12  2  0  0  0  0   184137.269279     0.050000  1.88E-03
 81  8 73  0 81  7 74  0  0  0  0  0   184152.07825      0.050000   1.00000
 64 13 51  1 64 12 52  1  0  0  0  0   184167.238321     0.050000  4.21E-03
 49 37 12  1 48 37 11  1  0  0  0  0   184179.747744     0.050000  1.76E-03
 49 37 13  1 48 37 12  1  0  0  0  0   184179.747744     0.050000  1.76E-03
 49 38 11  2 48 38 10  2  0  0  0  0   184217.731434     0.050000  1.59E-03
 49 38 12  2 48 38 11  2  0  0  0  0   184217.731434     0.050000  1.59E-03
 22  7 15  0 21  6 16  0  0  0  0  0   184254.90110      0.050000   1.00000
 48  7 41  2 47  7 40  2  0  0  0  0   184276.951214     0.050000  2.10E-02
 49 11 38  1 48 11 37  1  0  0  0  0   184311.250694     0.050000  1.94E-02
 49 11 39  1 48 11 38  1  0  0  0  0   184313.727417     0.050000  1.94E-02
 51  5 46  0 50  6 45  0  0  0  0  0   184316.48220      0.050000   1.00000
 49 13 37  2 48 13 36  2  0  0  0  0   184323.610795     0.050000  1.73E-02
 49 13 36  2 48 13 35  2  0  0  0  0   184323.610795     0.050000  1.73E-02
 49 11 39  0 48 11 38  0  0  0  0  0   184365.92396      0.050000   1.00000
 51  5 46  1 50  6 45  1  0  0  0  0   184381.102940     0.050000  4.58E-03
 93 12 82  0 93 11 83  0  0  0  0  0   184391.76037      0.050000   1.00000
 89 11 79  0 89 10 80  0  0  0  0  0   184395.44864      0.050000   1.00000
 49 43  6  0 48 43  5  0  0  0  0  0   184448.43160      0.050000  4.28E-05
 49 43  7  0 48 43  6  0  0  0  0  0   184448.43160      0.050000  4.28E-05
 72  6 66  1 72  5 67  1  0  0  0  0   184467.810041     0.050000  2.64E-03
 49 12 38  2 48 12 37  2  0  0  0  0   184562.514278     0.050000  1.81E-02
 49 12 37  2 48 12 36  2  0  0  0  0   184562.514278     0.050000  1.81E-02
 70 13 58  0 70 12 59  0  0  0  0  0   184570.45110      0.050000   1.00000
 72  9 64  1 72  6 67  1  0  0  0  0   184608.749217     0.050000  2.65E-03
 49 45  4  0 48 45  3  0  0  0  0  0   184621.18875      0.050000  2.35E-05
 49 45  5  0 48 45  4  0  0  0  0  0   184621.18875      0.050000  2.35E-05
 74 10 64  0 73 11 63  0  0  0  0  0   184662.96916      0.050000   1.00000
 49 46  3  0 48 46  2  0  0  0  0  0   184710.39047      0.050000  1.59E-05
 49 46  4  0 48 46  3  0  0  0  0  0   184710.39047      0.050000  1.59E-05
 51  4 48  2 50  3 47  2  0  0  0  0   184728.207398     0.050000  7.35E-03
 69 13 56  0 69 12 57  0  0  0  0  0   184779.88818      0.050000   1.00000
 49 10 40  0 48 10 39  0  0  0  0  0   184787.03449      0.050000   1.00000
 52  3 50  2 51  2 49  2  0  0  0  0   184800.327245     0.050000  8.55E-03
 52  2 50  2 51  2 49  2  0  0  0  0   184807.449579     0.050000  2.24E-02
 49 10 39  0 48 10 38  0  0  0  0  0   184809.20789      0.050000   1.00000
 52  2 50  2 51  3 49  2  0  0  0  0   184816.494085     0.050000  8.55E-03
 51  3 48  2 50  3 47  2  0  0  0  0   184834.920668     0.050000  2.19E-02
 63 13 50  1 63 14 49  1  0  0  0  0   184849.777502     0.050000  4.32E-03
 53  2 52  2 52  2 51  2  0  0  0  0   184852.991271     0.050000  2.29E-02
 53  1 52  2 52  1 51  2  0  0  0  0   184852.991271     0.050000  2.29E-02
 53  1 52  2 52  2 51  2  0  0  0  0   184852.991271     0.050000  9.70E-03
 53  2 52  2 52  1 51  2  0  0  0  0   184852.991271     0.050000  9.70E-03
 51  4 48  2 50  4 47  2  0  0  0  0   184859.101760     0.050000  2.19E-02
 49 11 39  2 48 11 38  2  0  0  0  0   184860.462007     0.050000  1.96E-02
 49 11 38  2 48 11 37  2  0  0  0  0   184861.707249     0.050000  1.83E-02
 49 10 39  1 48 10 38  1  0  0  0  0   184864.427221     0.050000  2.02E-02
 97 15 82  0 97 14 83  0  0  0  0  0   184908.51161      0.050000   1.00000
 54  0 54  2 53  1 53  2  0  0  0  0   184921.012677     0.050000  1.08E-02
 54  1 54  2 53  1 53  2  0  0  0  0   184921.012677     0.050000  2.35E-02
 54  0 54  2 53  0 53  2  0  0  0  0   184921.012677     0.050000  2.35E-02
 54  1 54  2 53  0 53  2  0  0  0  0   184921.012677     0.050000  1.08E-02
 49  7 43  1 48  7 42  1  0  0  0  0   184923.359757     0.050000  2.72E-02
 49  5 44  1 48  5 43  1  0  0  0  0   184938.764367     0.050000  2.24E-02
 49 10 40  1 48 10 39  1  0  0  0  0   184938.764367     0.050000  2.02E-02
 51  3 48  2 50  4 47  2  0  0  0  0   184965.795528     0.050000  7.37E-03
 86  9 77  0 86  8 78  0  0  0  0  0   185056.25744      0.050000   1.00000
 50  5 46  0 49  4 45  0  0  0  0  0   185066.97227      0.050000   1.00000
 50  4 46  2 49  4 45  2  0  0  0  0   185094.116641     0.050000  2.17E-02
 48 24 24  0 49 23 27  0  0  0  0  0   185121.86547      0.050000  3.30E-05
 48 24 25  0 49 23 26  0  0  0  0  0   185121.86547      0.050000  3.30E-05
 57  1 56  0 57  0 57  0  0  0  0  0   185137.33513      0.050000  7.74E-05
 57  2 56  0 57  1 57  0  0  0  0  0   185137.33513      0.050000  7.74E-05
 85 10 76  0 85  9 77  0  0  0  0  0   185168.84297      0.050000   1.00000
 54  6 48  0 53  7 47  0  0  0  0  0   185184.38787      0.050000   1.00000
103 12 91  0103 11 92  0  0  0  0  0   185241.13986      0.050000   1.00000
 49 10 40  2 48 10 39  2  0  0  0  0   185261.598252     0.050000  1.97E-02
 49 10 39  2 48 10 38  2  0  0  0  0   185281.300770     0.050000  1.97E-02
 50  5 46  2 49  5 45  2  0  0  0  0   185304.895828     0.050000  2.16E-02
 73  6 67  0 73  5 68  0  0  0  0  0   185323.31006      0.050000   1.00000
 69 13 57  0 69 12 58  0  0  0  0  0   185328.36569      0.050000   1.00000
 49  9 41  0 48  9 40  0  0  0  0  0   185340.42970      0.050000   1.00000
 85 14 71  0 85 13 72  0  0  0  0  0   185400.03513      0.050000   1.00000
 18  8 10  0 17  7 11  0  0  0  0  0   185425.84693      0.050000  3.00E-04
 18  8 11  0 17  7 10  0  0  0  0  0   185425.84693      0.050000  3.00E-04
 77  7 70  0 77  7 71  0  0  0  0  0   185428.71659      0.050000   1.00000
 76  9 67  1 76  6 70  1  0  0  0  0   185431.885167     0.050000  2.58E-03
 66  4 62  0 66  3 63  0  0  0  0  0   185455.34622      0.050000   1.00000
 49  7 43  0 48  7 42  0  0  0  0  0   185459.90455      0.050000   1.00000
 66  5 62  0 66  4 63  0  0  0  0  0   185463.04402      0.050000   1.00000
 97 11 86  0 97 10 87  0  0  0  0  0   185476.98494      0.050000   1.00000
 77  7 70  0 77  6 71  0  0  0  0  0   185489.03911      0.050000   1.00000
 73  7 67  0 73  6 68  0  0  0  0  0   185495.52197      0.050000   1.00000
 49  8 42  1 48  8 41  1  0  0  0  0   185535.968414     0.050000  2.16E-02
 49  9 40  0 48  9 39  0  0  0  0  0   185559.95775      0.050000   1.00000
 68 13 55  0 68 12 56  0  0  0  0  0   185653.26788      0.050000   1.00000
 63  3 60  2 63  2 61  2  0  0  0  0   185681.969037     0.050000  2.41E-03
 49  9 40  1 48  9 39  1  0  0  0  0   185721.138906     0.050000  2.11E-02
 49  5 44  0 48  5 43  0  0  0  0  0   185725.19549      0.050000   1.00000
 49  9 41  2 48  9 40  2  0  0  0  0   185774.427904     0.050000  2.04E-02
 49  7 43  2 48  7 42  2  0  0  0  0   185790.970495     0.050000  2.19E-02
 51  4 47  1 50  5 46  1  0  0  0  0   185796.205848     0.050000  6.32E-03
 49  8 42  0 48  8 41  0  0  0  0  0   185812.56364      0.050000   1.00000
 60  2 58  0 60  1 59  0  0  0  0  0   185880.16087      0.050000  1.37E-04
 60  3 58  0 60  2 59  0  0  0  0  0   185880.16087      0.050000  1.37E-04
 54  1 53  1 53  2 52  1  0  0  0  0   185884.305665     0.050000  1.05E-02
 54  2 53  1 53  2 52  1  0  0  0  0   185884.305665     0.050000  2.38E-02
 54  1 53  1 53  1 52  1  0  0  0  0   185884.305665     0.050000  2.38E-02
 54  2 53  1 53  1 52  1  0  0  0  0   185884.305665     0.050000  1.05E-02
 81  9 73  0 81  8 74  0  0  0  0  0   185889.04279      0.050000   1.00000
 76 10 67  1 76  7 70  1  0  0  0  0   185903.770994     0.050000  2.60E-03
 49  9 40  2 48  9 39  2  0  0  0  0   185973.849178     0.050000  2.05E-02
 48  7 41  0 47  7 40  0  0  0  0  0   185990.47287      0.050000   1.00000
 53  2 51  1 52  3 50  1  0  0  0  0   185996.300842     0.050000  9.23E-03
 53  3 51  1 52  3 50  1  0  0  0  0   185997.430347     0.050000  2.34E-02
 53  2 51  1 52  2 50  1  0  0  0  0   185997.430347     0.050000  2.34E-02
 53  3 51  1 52  2 50  1  0  0  0  0   185998.668372     0.050000  9.23E-03
 63  4 60  0 63  3 61  0  0  0  0  0   186013.37518      0.050000   1.00000
 69  5 64  1 69  4 65  1  0  0  0  0   186024.301453     0.050000  2.55E-03
 22  7 16  2 21  6 15  2  0  0  0  0   186033.302675     0.050000  3.35E-03
 69  6 64  1 69  5 65  1  0  0  0  0   186051.576148     0.050000  2.55E-03
 48  6 42  1 47  6 41  1  0  0  0  0   186053.687046     0.050000  2.27E-02
 68 13 56  0 68 12 57  0  0  0  0  0   186056.22111      0.050000   1.00000
 77  8 70  0 77  7 71  0  0  0  0  0   186067.09205      0.050000  2.12E-04
 94 14 81  0 94 13 82  0  0  0  0  0   186085.39774      0.050000   1.00000
 52  3 49  1 51  4 48  1  0  0  0  0   186134.869299     0.050000  7.85E-03
 95 14 82  0 95 13 83  0  0  0  0  0   186152.22874      0.050000   1.00000
 52  4 49  1 51  4 48  1  0  0  0  0   186165.105221     0.050000  2.31E-02
 49  8 42  2 48  8 41  2  0  0  0  0   186165.815805     0.050000  1.96E-02
 52  3 49  1 51  3 48  1  0  0  0  0   186177.142537     0.050000  2.31E-02
 52  4 49  1 51  3 48  1  0  0  0  0   186207.489634     0.050000  7.85E-03
 97 13 85  0 97 12 86  0  0  0  0  0   186212.87081      0.050000   1.00000
 50  6 45  1 49  6 44  1  0  0  0  0   186337.007431     0.050000  2.25E-02
 51  5 47  1 50  5 46  1  0  0  0  0   186390.093543     0.050000  2.28E-02
 96 14 83  0 96 13 84  0  0  0  0  0   186406.70878      0.050000   1.00000
 92 14 79  0 92 13 80  0  0  0  0  0   186453.99680      0.050000   1.00000
 67 13 54  0 67 12 55  0  0  0  0  0   186458.73417      0.050000   1.00000
 66  4 62  1 66  3 63  1  0  0  0  0   186471.856879     0.050000  2.29E-03
 51  4 47  0 50  5 46  0  0  0  0  0   186489.28673      0.050000   1.00000
 27  6 21  0 26  5 22  0  0  0  0  0   186519.38166      0.050000   1.00000
 51  4 47  1 50  4 46  1  0  0  0  0   186589.449535     0.050000  2.28E-02
 60 13 47  1 60 12 48  1  0  0  0  0   186640.418205     0.050000  4.62E-03
 48  6 42  0 47  6 41  0  0  0  0  0   186653.24423      0.050000   1.00000
 71 13 58  2 71 12 59  2  0  0  0  0   186690.442149     0.050000  3.58E-03
 67 13 55  0 67 12 56  0  0  0  0  0   186752.73210      0.050000   1.00000
 55  0 55  1 54  1 54  1  0  0  0  0   186755.706020     0.050000  2.16E-02
 55  0 55  1 54  0 54  1  0  0  0  0   186755.706020     0.050000  4.56E-02
 55  1 55  1 54  1 54  1  0  0  0  0   186755.706020     0.050000  4.56E-02
 55  1 55  1 54  0 54  1  0  0  0  0   186755.706020     0.050000  2.16E-02
 60  3 58  2 60  2 59  2  0  0  0  0   186772.295440     0.050000  1.95E-03
 60  3 58  2 60  1 59  2  0  0  0  0   186772.295440     0.050000  1.27E-04
 60  0 60  2 60  1 59  2  0  0  0  0   186773.198059     0.050000  1.95E-03
 60  0 60  2 60  2 59  2  0  0  0  0   186773.198059     0.050000  1.27E-04
 85  9 76  1 85  8 77  1  0  0  0  0   186823.222914     0.050000  2.12E-03
 29  5 24  1 28  4 25  1  0  0  0  0   186842.351312     0.050000  1.97E-03
 91 14 78  0 91 13 79  0  0  0  0  0   186856.65606      0.050000   1.00000
 97 14 84  0 97 13 85  0  0  0  0  0   186861.61428      0.050000   1.00000
 55  0 55  0 54  1 54  0  0  0  0  0   186926.55973      0.050000  9.48E-04
 55  1 55  0 54  1 54  0  0  0  0  0   186926.55973      0.050000  2.00E-03
 55  0 55  0 54  0 54  0  0  0  0  0   186926.55973      0.050000  2.00E-03
 55  1 55  0 54  0 54  0  0  0  0  0   186926.55973      0.050000  9.48E-04
 54  1 53  0 53  1 52  0  0  0  0  0   186938.44701      0.050000  1.96E-03
 54  2 53  0 53  2 52  0  0  0  0  0   186938.44701      0.050000  1.96E-03
 54  2 53  0 53  1 52  0  0  0  0  0   186938.44701      0.050000  8.42E-04
 54  1 53  0 53  2 52  0  0  0  0  0   186938.44701      0.050000  8.42E-04
 53  2 51  0 52  3 50  0  0  0  0  0   186970.59298      0.050000   1.00000
 53  2 51  0 52  2 50  0  0  0  0  0   186972.25109      0.050000   1.00000
 53  3 51  0 52  2 50  0  0  0  0  0   186973.61651      0.050000   1.00000
 52  3 49  0 51  4 48  0  0  0  0  0   187020.05934      0.050000   1.00000
 50  6 45  0 49  6 44  0  0  0  0  0   187035.85527      0.050000   1.00000
 50 21 29  0 49 21 28  0  0  0  0  0   187047.50065      0.050000  9.25E-04
 50 21 30  0 49 21 29  0  0  0  0  0   187047.50065      0.050000  9.25E-04
 50 22 28  0 49 22 27  0  0  0  0  0   187048.61059      0.050000  8.60E-04
 50 22 29  0 49 22 28  0  0  0  0  0   187048.61059      0.050000  8.60E-04
 50 20 30  0 49 20 29  0  0  0  0  0   187056.27629      0.050000  9.95E-04
 50 20 31  0 49 20 30  0  0  0  0  0   187056.27629      0.050000  9.95E-04
 50 23 27  0 49 23 26  0  0  0  0  0   187058.28784      0.050000  7.95E-04
 50 23 28  0 49 23 27  0  0  0  0  0   187058.28784      0.050000  7.95E-04
 52  4 49  0 51  4 48  0  0  0  0  0   187058.28784      0.050000   1.00000
 52  3 49  0 51  3 48  0  0  0  0  0   187072.49754      0.050000   1.00000
 50 24 26  0 49 24 25  0  0  0  0  0   187075.25299      0.050000  7.30E-04
 50 24 27  0 49 24 26  0  0  0  0  0   187075.25299      0.050000  7.30E-04
 50 19 31  0 49 19 30  0  0  0  0  0   187076.57184      0.050000  1.06E-03
 50 19 32  0 49 19 31  0  0  0  0  0   187076.57184      0.050000  1.06E-03
 50 25 25  0 49 25 24  0  0  0  0  0   187098.83829      0.050000  6.70E-04
 50 25 26  0 49 25 25  0  0  0  0  0   187098.83829      0.050000  6.70E-04
 50 21 29  1 49 21 28  1  0  0  0  0   187114.233654     0.050000  1.16E-02
 50 21 30  1 49 21 29  1  0  0  0  0   187114.233654     0.050000  1.16E-02
 50 23 27  1 49 23 26  1  0  0  0  0   187118.599458     0.050000  9.94E-03
 50 23 28  1 49 23 27  1  0  0  0  0   187118.599458     0.050000  9.94E-03
 50 26 24  0 49 26 23  0  0  0  0  0   187128.32947      0.050000  6.10E-04
 50 26 25  0 49 26 24  0  0  0  0  0   187128.32947      0.050000  6.10E-04
 50 20 30  1 49 20 29  1  0  0  0  0   187135.612620     0.050000  1.24E-02
 50 20 31  1 49 20 30  1  0  0  0  0   187135.612620     0.050000  1.24E-02
 50 24 26  1 49 24 25  1  0  0  0  0   187137.563335     0.050000  9.15E-03
 50 24 27  1 49 24 26  1  0  0  0  0   187137.563335     0.050000  9.15E-03
 59 13 46  1 59 12 47  1  0  0  0  0   187159.765677     0.050000  4.71E-03
 50 17 33  0 49 17 32  0  0  0  0  0   187161.27004      0.050000  1.21E-03
 50 17 34  0 49 17 33  0  0  0  0  0   187161.27004      0.050000  1.21E-03
 50 27 23  0 49 27 22  0  0  0  0  0   187163.09058      0.050000  5.55E-04
 50 27 24  0 49 27 23  0  0  0  0  0   187163.09058      0.050000  5.55E-04
 50 25 25  1 49 25 24  1  0  0  0  0   187165.112877     0.050000  8.39E-03
 50 25 26  1 49 25 25  1  0  0  0  0   187165.112877     0.050000  8.39E-03
 35 21 14  0 36 20 17  0  0  0  0  0   187169.27691      0.050000  2.82E-05
 35 21 15  0 36 20 16  0  0  0  0  0   187169.27691      0.050000  2.82E-05
 50 19 31  1 49 19 30  1  0  0  0  0   187181.135755     0.050000  1.33E-02
 50 19 32  1 49 19 31  1  0  0  0  0   187181.135755     0.050000  1.33E-02
 51  5 47  1 50  4 46  1  0  0  0  0   187183.402879     0.050000  6.41E-03
 50 26 24  1 49 26 23  1  0  0  0  0   187199.869876     0.050000  7.67E-03
 50 26 25  1 49 26 24  1  0  0  0  0   187199.869876     0.050000  7.67E-03
 51  5 47  0 50  5 46  0  0  0  0  0   187200.99053      0.050000   1.00000
 50 28 22  0 49 28 21  0  0  0  0  0   187202.65960      0.050000  5.00E-04
 50 28 23  0 49 28 22  0  0  0  0  0   187202.65960      0.050000  5.00E-04
 66 13 53  0 66 12 54  0  0  0  0  0   187204.25122      0.050000   1.00000
 50 16 34  0 49 16 33  0  0  0  0  0   187232.61709      0.050000  1.28E-03
 50 16 35  0 49 16 34  0  0  0  0  0   187232.61709      0.050000  1.28E-03
 50 27 23  1 49 27 22  1  0  0  0  0   187240.979926     0.050000  6.98E-03
 50 27 24  1 49 27 23  1  0  0  0  0   187240.979926     0.050000  6.98E-03
 50 29 21  0 49 29 20  0  0  0  0  0   187246.77042      0.050000  4.49E-04
 50 29 22  0 49 29 21  0  0  0  0  0   187246.77042      0.050000  4.49E-04
 50 18 32  1 49 18 31  1  0  0  0  0   187263.084348     0.050000  1.42E-02
 50 18 33  1 49 18 32  1  0  0  0  0   187263.084348     0.050000  1.42E-02
 49  8 41  0 48  8 40  0  0  0  0  0   187265.02759      0.050000   1.00000
 48  6 42  2 47  6 41  2  0  0  0  0   187287.019253     0.050000  2.23E-02
 50 15 35  1 49 15 34  1  0  0  0  0   187287.019253     0.050000  1.68E-02
 50 15 36  1 49 15 35  1  0  0  0  0   187287.019253     0.050000  1.68E-02
 50 28 22  1 49 28 21  1  0  0  0  0   187287.019253     0.050000  6.32E-03
 50 28 23  1 49 28 22  1  0  0  0  0   187287.019253     0.050000  6.32E-03
 18  8 10  2 17  7 11  2  0  0  0  0   187288.717492     0.050000  3.59E-03
 18  8 11  2 17  7 10  2  0  0  0  0   187288.717492     0.050000  3.59E-03
 50 30 20  0 49 30 19  0  0  0  0  0   187294.90756      0.050000  4.03E-04
 50 30 21  0 49 30 20  0  0  0  0  0   187294.90756      0.050000  4.03E-04
 50 15 35  2 49 15 34  2  0  0  0  0   187314.313427     0.050000  1.60E-02
 50 15 36  2 49 15 35  2  0  0  0  0   187314.313427     0.050000  1.60E-02
 50 15 35  0 49 15 34  0  0  0  0  0   187329.78120      0.050000  1.35E-03
 50 15 36  0 49 15 35  0  0  0  0  0   187329.78120      0.050000  1.35E-03
 50 29 21  1 49 29 20  1  0  0  0  0   187338.989365     0.050000  5.70E-03
 50 29 22  1 49 29 21  1  0  0  0  0   187338.989365     0.050000  5.70E-03
 50 31 19  0 49 31 18  0  0  0  0  0   187346.89717      0.050000  3.58E-04
 50 31 20  0 49 31 19  0  0  0  0  0   187346.89717      0.050000  3.58E-04
 50 21 29  2 49 21 28  2  0  0  0  0   187353.104747     0.050000  1.11E-02
 50 21 30  2 49 21 29  2  0  0  0  0   187353.104747     0.050000  1.11E-02
 50 22 28  2 49 22 27  2  0  0  0  0   187354.773774     0.050000  1.03E-02
 50 22 29  2 49 22 28  2  0  0  0  0   187354.773774     0.050000  1.03E-02
 50 14 36  1 49 14 35  1  0  0  0  0   187354.773774     0.050000  1.76E-02
 50 14 37  1 49 14 36  1  0  0  0  0   187354.773774     0.050000  1.76E-02
 50 20 30  2 49 20 29  2  0  0  0  0   187356.748344     0.050000  1.19E-02
 50 20 31  2 49 20 30  2  0  0  0  0   187356.748344     0.050000  1.19E-02
 50 16 34  2 49 16 33  2  0  0  0  0   187361.230889     0.050000  1.53E-02
 50 16 35  2 49 16 34  2  0  0  0  0   187361.230889     0.050000  1.53E-02
 50 23 27  2 49 23 26  2  0  0  0  0   187362.226161     0.050000  9.53E-03
 50 23 28  2 49 23 27  2  0  0  0  0   187362.226161     0.050000  9.53E-03
 50 19 31  2 49 19 30  2  0  0  0  0   187364.781539     0.050000  1.28E-02
 50 19 32  2 49 19 31  2  0  0  0  0   187364.781539     0.050000  1.28E-02
 50 18 32  2 49 18 31  2  0  0  0  0   187374.298815     0.050000  1.36E-02
 50 18 33  2 49 18 32  2  0  0  0  0   187374.298815     0.050000  1.36E-02
 50 24 26  2 49 24 25  2  0  0  0  0   187375.290788     0.050000  8.76E-03
 50 24 27  2 49 24 26  2  0  0  0  0   187375.290788     0.050000  8.76E-03
 50 17 33  2 49 17 32  2  0  0  0  0   187377.979054     0.050000  1.45E-02
 50 17 34  2 49 17 33  2  0  0  0  0   187377.979054     0.050000  1.45E-02
 90 14 77  0 90 13 78  0  0  0  0  0   187381.42214      0.050000   1.00000
 50 25 25  2 49 25 24  2  0  0  0  0   187393.600083     0.050000  8.03E-03
 50 25 26  2 49 25 25  2  0  0  0  0   187393.600083     0.050000  8.03E-03
 50 30 20  1 49 30 19  1  0  0  0  0   187395.004031     0.050000  5.11E-03
 50 30 21  1 49 30 20  1  0  0  0  0   187395.004031     0.050000  5.11E-03
 50 32 18  0 49 32 17  0  0  0  0  0   187402.30945      0.050000  3.18E-04
 50 32 19  0 49 32 18  0  0  0  0  0   187402.30945      0.050000  3.18E-04
 50 17 33  1 49 17 32  1  0  0  0  0   187403.117968     0.050000  1.51E-02
 50 17 34  1 49 17 33  1  0  0  0  0   187403.117968     0.050000  1.51E-02
 50 26 24  2 49 26 23  2  0  0  0  0   187416.899455     0.050000  7.32E-03
 50 26 25  2 49 26 24  2  0  0  0  0   187416.899455     0.050000  7.32E-03
 51  4 47  0 50  4 46  0  0  0  0  0   187426.66435      0.050000   1.00000
 50 27 23  2 49 27 22  2  0  0  0  0   187444.759569     0.050000  6.65E-03
 50 27 24  2 49 27 23  2  0  0  0  0   187444.759569     0.050000  6.65E-03
 50 14 37  0 49 14 36  0  0  0  0  0   187460.51268      0.050000  1.43E-03
 50 14 36  0 49 14 35  0  0  0  0  0   187460.51268      0.050000  1.43E-03
 49  8 41  2 48  8 40  2  0  0  0  0   187463.611424     0.050000  2.14E-02
 94 12 83  0 94 11 84  0  0  0  0  0   187465.32176      0.050000   1.00000
 50 28 22  2 49 28 21  2  0  0  0  0   187477.184206     0.050000  6.02E-03
 50 28 23  2 49 28 22  2  0  0  0  0   187477.184206     0.050000  6.02E-03
 50 29 21  2 49 29 20  2  0  0  0  0   187513.523860     0.050000  5.41E-03
 50 29 22  2 49 29 21  2  0  0  0  0   187513.523860     0.050000  5.41E-03
 50 13 37  1 49 13 36  1  0  0  0  0   187519.485601     0.050000  1.84E-02
 50 13 38  1 49 13 37  1  0  0  0  0   187519.485601     0.050000  1.84E-02
 50 34 16  0 49 34 15  0  0  0  0  0   187523.22352      0.050000  2.45E-04
 50 34 17  0 49 34 16  0  0  0  0  0   187523.22352      0.050000  2.45E-04
 84 14 70  0 84 13 71  0  0  0  0  0   187536.57616      0.050000   1.00000
 71 13 59  2 71 10 62  2  0  0  0  0   187542.340335     0.050000  3.61E-03
 50 30 20  2 49 30 19  2  0  0  0  0   187553.798603     0.050000  4.85E-03
 50 30 21  2 49 30 20  2  0  0  0  0   187553.798603     0.050000  4.85E-03
 50 33 17  1 49 33 16  1  0  0  0  0   187585.899205     0.050000  3.58E-03
 50 33 18  1 49 33 17  1  0  0  0  0   187585.899205     0.050000  3.58E-03
 50 35 15  0 49 35 14  0  0  0  0  0   187588.24201      0.050000  2.13E-04
 50 35 16  0 49 35 15  0  0  0  0  0   187588.24201      0.050000  2.13E-04
 70  5 65  0 70  4 66  0  0  0  0  0   187596.40568      0.050000   1.00000
 50 31 19  2 49 31 18  2  0  0  0  0   187597.866481     0.050000  4.32E-03
 50 31 20  2 49 31 19  2  0  0  0  0   187597.866481     0.050000  4.32E-03
 50 16 34  1 49 16 33  1  0  0  0  0   187620.315955     0.050000  1.61E-02
 50 16 35  1 49 16 34  1  0  0  0  0   187620.315955     0.050000  1.61E-02
 70  6 65  0 70  5 66  0  0  0  0  0   187630.35250      0.050000   1.00000
 50 13 37  0 49 13 36  0  0  0  0  0   187635.88554      0.050000  1.49E-03
 50 13 38  0 49 13 37  0  0  0  0  0   187635.88554      0.050000  1.49E-03
 50 32 18  2 49 32 17  2  0  0  0  0   187645.370547     0.050000  3.83E-03
 50 32 19  2 49 32 18  2  0  0  0  0   187645.370547     0.050000  3.83E-03
 70 11 59  2 70 12 58  2  0  0  0  0   187684.865393     0.050000  3.70E-03
 50 37 13  0 49 37 12  0  0  0  0  0   187726.79850      0.050000  1.58E-04
 50 37 14  0 49 37 13  0  0  0  0  0   187726.79850      0.050000  1.58E-04
 50 34 16  2 49 34 15  2  0  0  0  0   187750.174264     0.050000  2.96E-03
 50 34 17  2 49 34 16  2  0  0  0  0   187750.174264     0.050000  2.96E-03
 50 12 39  1 49 12 38  1  0  0  0  0   187775.903882     0.050000  1.93E-02
 50 12 38  1 49 12 37  1  0  0  0  0   187775.903882     0.050000  1.93E-02
 50 38 12  0 49 38 11  0  0  0  0  0   187799.89499      0.050000  1.35E-04
 50 38 13  0 49 38 12  0  0  0  0  0   187799.89499      0.050000  1.35E-04
 50 36 14  1 49 36 13  1  0  0  0  0   187806.283580     0.050000  2.37E-03
 50 36 15  1 49 36 14  1  0  0  0  0   187806.283580     0.050000  2.37E-03
 50 35 15  2 49 35 14  2  0  0  0  0   187807.130131     0.050000  2.58E-03
 50 35 16  2 49 35 15  2  0  0  0  0   187807.130131     0.050000  2.58E-03
 90 11 80  0 90 10 81  0  0  0  0  0   187870.33258      0.050000   1.00000
 50 12 38  0 49 12 37  0  0  0  0  0   187872.81172      0.050000  1.56E-03
 50 12 39  0 49 12 38  0  0  0  0  0   187872.81172      0.050000  1.56E-03
 50 39 11  0 49 39 10  0  0  0  0  0   187875.66185      0.050000  1.13E-04
 50 39 12  0 49 39 11  0  0  0  0  0   187875.66185      0.050000  1.13E-04
 50 14 37  2 49 14 36  2  0  0  0  0   187878.425703     0.050000  1.70E-02 
 50 14 36  2 49 14 35  2  0  0  0  0   187878.425703     0.050000  1.70E-02
 50 37 13  2 49 37 12  2  0  0  0  0   187885.385481     0.050000  2.04E-03
 50 37 14  2 49 37 13  2  0  0  0  0   187885.385481     0.050000  2.04E-03
 23  7 16  0 22  6 17  0  0  0  0  0   187887.04889      0.050000   1.00000
 65 13 52  0 65 12 53  0  0  0  0  0   187896.32843      0.050000   1.00000
 89 14 76  0 89 13 77  0  0  0  0  0   188010.86049      0.050000   1.00000
 50  5 45  1 49  5 44  1  0  0  0  0   188044.701354     0.050000  2.30E-02
 65 13 53  0 65 12 54  0  0  0  0  0   188049.28098      0.050000   1.00000
 57 13 44  1 57 12 45  1  0  0  0  0   188096.865786     0.050000  4.89E-03
 50 42  8  0 49 42  7  0  0  0  0  0   188116.80729      0.050000  6.30E-05
 50 42  9  0 49 42  8  0  0  0  0  0   188116.80729      0.050000  6.30E-05
 50 13 38  2 49 13 37  2  0  0  0  0   188120.879905     0.050000  1.79E-02
 50 13 37  2 49 13 36  2  0  0  0  0   188120.879905     0.050000  1.79E-02
 51  5 47  0 50  4 46  0  0  0  0  0   188138.39074      0.050000   1.00000
 52  4 49  2 51  3 48  2  0  0  0  0   188143.409942     0.050000  7.59E-03
 86 12 74  2 86 13 73  2  0  0  0  0   188152.461879     0.050000  2.18E-03
 50 11 39  1 49 11 38  1  0  0  0  0   188156.769337     0.050000  2.01E-02
 50 11 40  1 49 11 39  1  0  0  0  0   188160.817833     0.050000  2.01E-02
 50 11 40  0 49 11 39  0  0  0  0  0   188197.70526      0.050000   1.00000
 50 11 39  0 49 11 38  0  0  0  0  0   188200.11295      0.050000   1.00000
 50 43  7  0 49 43  6  0  0  0  0  0   188201.63647      0.050000  5.00E-05
 50 43  8  0 49 43  7  0  0  0  0  0   188201.63647      0.050000  5.00E-05
 73  6 67  1 73  5 68  1  0  0  0  0   188204.126687     0.050000  2.63E-03
 49  9 41  1 48  9 40  1  0  0  0  0   188209.769197     0.050000  2.15E-02
 53  3 51  2 52  2 50  2  0  0  0  0   188213.343288     0.050000  8.79E-03
 53  2 51  2 52  2 50  2  0  0  0  0   188219.047743     0.050000  2.30E-02
 53  3 51  2 52  3 50  2  0  0  0  0   188220.527157     0.050000  2.30E-02
 53  2 51  2 52  3 50  2  0  0  0  0   188226.155247     0.050000  8.79E-03
 52  3 49  2 51  3 48  2  0  0  0  0   188230.288997     0.050000  2.25E-02
 28  6 22  1 27  5 23  1  0  0  0  0   188239.673810     0.050000  3.03E-03
 29  5 24  0 28  4 25  0  0  0  0  0   188246.25212      0.050000   1.00000
 52  4 49  2 51  4 48  2  0  0  0  0   188250.106927     0.050000  2.25E-02
 54  2 53  2 53  2 52  2  0  0  0  0   188281.294640     0.050000  2.35E-02
 54  1 53  2 53  1 52  2  0  0  0  0   188281.294640     0.050000  2.35E-02
 54  1 53  2 53  2 52  2  0  0  0  0   188281.294640     0.050000  9.95E-03
 54  2 53  2 53  1 52  2  0  0  0  0   188281.294640     0.050000  9.95E-03
 50 44  6  0 49 44  5  0  0  0  0  0   188288.44367      0.050000  3.89E-05
 50 44  7  0 49 44  6  0  0  0  0  0   188288.44367      0.050000  3.89E-05
 73  9 65  1 73  6 68  1  0  0  0  0   188308.129486     0.050000  2.63E-03
 70 13 58  2 70 12 59  2  0  0  0  0   188318.115495     0.050000  3.73E-03
 52  3 49  2 51  4 48  2  0  0  0  0   188336.960567     0.050000  7.61E-03
 96 15 81  0 96 14 82  0  0  0  0  0   188365.37790      0.050000   1.00000
 50 12 38  2 49 12 37  2  0  0  0  0   188375.606435     0.050000  1.88E-02
 50 12 39  2 49 12 38  2  0  0  0  0   188375.606435     0.050000  1.88E-02
 50 45  5  0 49 45  4  0  0  0  0  0   188377.35656      0.050000  2.93E-05
 50 45  6  0 49 45  5  0  0  0  0  0   188377.35656      0.050000  2.93E-05
 55  0 55  2 54  1 54  2  0  0  0  0   188381.085740     0.050000  1.11E-02
 55  1 55  2 54  1 54  2  0  0  0  0   188381.085740     0.050000  2.41E-02
 55  0 55  2 54  0 54  2  0  0  0  0   188381.085740     0.050000  2.41E-02
 55  1 55  2 54  0 54  2  0  0  0  0   188381.085740     0.050000  1.11E-02
 51  4 47  2 50  4 46  2  0  0  0  0   188443.689761     0.050000  2.22E-02
 58  1 57  0 58  0 58  0  0  0  0  0   188505.26558      0.050000  7.77E-05
 58  2 57  0 58  1 58  0  0  0  0  0   188505.26558      0.050000  7.77E-05
 64 13 51  0 64 12 52  0  0  0  0  0   188540.23742      0.050000   1.00000
 50  7 44  1 49  7 43  1  0  0  0  0   188556.260970     0.050000  2.26E-02
 51  5 47  2 50  5 46  2  0  0  0  0   188613.988161     0.050000  2.22E-02
 98 13 86  0 98 12 87  0  0  0  0  0   188631.39413      0.050000   1.00000
 50 10 41  0 49 10 40  0  0  0  0  0   188647.96812      0.050000   1.00000
 64 13 52  0 64 12 53  0  0  0  0  0   188649.41328      0.050000   1.00000
 50 10 40  0 49 10 39  0  0  0  0  0   188679.70218      0.050000   1.00000
 50 11 40  2 49 11 39  2  0  0  0  0   188694.966727     0.050000  1.96E-02
 50 11 39  2 49 11 38  2  0  0  0  0   188697.100838     0.050000  1.96E-02
 88 14 75  0 88 13 76  0  0  0  0  0   188727.37513      0.050000   1.00000
 50 10 40  1 49 10 39  1  0  0  0  0   188755.850769     0.050000  2.09E-02
 47 24 23  0 48 23 26  0  0  0  0  0   188845.25266      0.050000  3.33E-05
 47 24 24  0 48 23 25  0  0  0  0  0   188845.25266      0.050000  3.33E-05
117 17100  0117 16101  0  0  0  0  0   188851.31553      0.050000   1.00000
 50  5 45  0 49  5 44  0  0  0  0  0   188866.23246      0.050000   1.00000
 50 10 41  1 49 10 40  1  0  0  0  0   188870.673876     0.050000  2.09E-02
 67  4 63  0 67  3 64  0  0  0  0  0   188896.40071      0.050000   1.00000
 67  5 63  0 67  4 64  0  0  0  0  0   188902.01644      0.050000   1.00000
 74  6 68  0 74  6 69  0  0  0  0  0   188914.85278      0.050000   1.00000
 29  6 24  0 28  5 23  0  0  0  0  0   188916.46883      0.050000   1.00000
 52  5 47  1 51  6 46  1  0  0  0  0   188924.104648     0.050000  4.95E-03
 74  6 68  0 74  5 69  0  0  0  0  0   188925.79612      0.050000   1.00000
 52  5 47  0 51  6 46  0  0  0  0  0   189008.78403      0.050000   1.00000
 80 16 64  1 80 13 67  1  0  0  0  0   189053.237633     0.050000  2.80E-03
 74  7 68  0 74  6 69  0  0  0  0  0   189056.21390      0.050000   1.00000
 69 13 57  2 69 12 58  2  0  0  0  0   189067.157391     0.050000  3.84E-03
 50 10 41  2 49 10 40  2  0  0  0  0   189123.827077     0.050000  2.04E-02
 50  7 44  0 49  7 43  0  0  0  0  0   189127.12127      0.050000   1.00000
 19  8 11  0 18  7 12  0  0  0  0  0   189132.91932      0.050000  3.14E-04
 19  8 12  0 18  7 11  0  0  0  0  0   189132.91932      0.050000  3.14E-04
 55  1 54  1 54  2 53  1  0  0  0  0   189148.033648     0.050000  1.09E-02
 55  2 54  1 54  2 53  1  0  0  0  0   189148.033648     0.050000  2.44E-02
 55  1 54  1 54  1 53  1  0  0  0  0   189148.033648     0.050000  2.44E-02
 55  2 54  1 54  1 53  1  0  0  0  0   189148.033648     0.050000  1.09E-02
 50 10 40  2 49 10 39  2  0  0  0  0   189152.038422     0.050000  2.04E-02
 10 10  0  2  9  9  1  2  0  0  0  0   189203.450196     0.050000  4.12E-03
 10 10  1  2  9  9  0  2  0  0  0  0   189203.450196     0.050000  4.12E-03
 63 13 51  0 63 12 52  0  0  0  0  0   189217.83625      0.050000   1.00000
 50  9 42  0 49  9 41  0  0  0  0  0   189224.43838      0.050000   1.00000
 78  7 71  0 78  6 72  0  0  0  0  0   189251.05058      0.050000   1.00000
 61  3 59  0 61  2 60  0  0  0  0  0   189258.43619      0.050000  1.37E-04
 61  2 59  0 61  1 60  0  0  0  0  0   189258.43619      0.050000  1.37E-04
 52  4 48  1 51  5 47  1  0  0  0  0   189265.890578     0.050000  6.62E-03
 54  2 52  1 53  2 51  1  0  0  0  0   189291.019723     0.050000  2.40E-02
 54  3 52  1 53  3 51  1  0  0  0  0   189291.019723     0.050000  2.40E-02
 77  7 70  1 77  6 71  1  0  0  0  0   189316.013645     0.050000  2.57E-03
 50  8 43  1 49  8 42  1  0  0  0  0   189322.904990     0.050000  2.23E-02
 64  3 61  0 64  2 62  0  0  0  0  0   189413.51113      0.050000  1.80E-04
 64  3 61  0 64  3 62  0  0  0  0  0   189413.51113      0.050000  1.37E-05
 64  4 61  0 64  2 62  0  0  0  0  0   189414.29131      0.050000  1.37E-05
 64  4 61  0 64  3 62  0  0  0  0  0   189414.29131      0.050000  1.80E-04
 68 13 55  2 68 12 56  2  0  0  0  0   189445.544390     0.050000  3.94E-03
 53  3 50  1 52  4 49  1  0  0  0  0   189448.082591     0.050000  8.14E-03
 83 14 69  0 83 13 70  0  0  0  0  0   189457.03405      0.050000   1.00000
 53  4 50  1 52  4 49  1  0  0  0  0   189469.815463     0.050000  2.36E-02
 53  3 50  1 52  3 49  1  0  0  0  0   189478.471767     0.050000  2.36E-02
 87  9 78  0 87  8 79  0  0  0  0  0   189485.18670      0.050000   1.00000
 53  4 50  1 52  3 49  1  0  0  0  0   189500.130502     0.050000  8.14E-03
 87 14 74  0 87 13 75  0  0  0  0  0   189514.26778      0.050000   1.00000
 50  9 41  0 49  9 40  0  0  0  0  0   189521.79572      0.050000   1.00000
100 14 87  0100 13 88  0  0  0  0  0   189523.32078      0.050000   1.00000
 50  7 44  2 49  7 43  2  0  0  0  0   189529.320387     0.050000  2.19E-02
 53 13 41  1 53 12 42  1  0  0  0  0   189618.562715     0.050000  5.17E-03
 49  6 43  1 48  6 42  1  0  0  0  0   189620.193612     0.050000  2.33E-02
 50  9 41  1 49  9 40  1  0  0  0  0   189646.151961     0.050000  2.18E-02
 50  8 43  0 49  8 42  0  0  0  0  0   189651.93411      0.050000   1.00000
 50  9 42  2 49  9 41  2  0  0  0  0   189656.730728     0.050000  2.11E-02
 70  5 65  1 70  4 66  1  0  0  0  0   189665.395185     0.050000  2.53E-03
 77  8 70  1 77  7 71  1  0  0  0  0   189671.297823     0.050000  2.58E-03
 70  6 65  1 70  5 66  1  0  0  0  0   189685.034783     0.050000  2.53E-03
 23  7 17  2 22  6 16  2  0  0  0  0   189690.989261     0.050000  3.49E-03
 78  8 71  0 78  7 72  0  0  0  0  0   189696.90735      0.050000   1.00000
 62 13 49  0 62 12 50  0  0  0  0  0   189701.46180      0.050000   1.00000
 52  5 48  1 51  5 47  1  0  0  0  0   189708.348042     0.050000  2.34E-02
 51  6 46  1 50  6 45  1  0  0  0  0   189744.328962     0.050000  2.31E-02
 62 13 50  0 62 12 51  0  0  0  0  0   189755.64016      0.050000   1.00000
 52  4 48  1 51  4 47  1  0  0  0  0   189859.792233     0.050000  2.34E-02
 50  9 41  2 49  9 40  2  0  0  0  0   189926.639975     0.050000  2.12E-02
 50  8 43  2 49  8 42  2  0  0  0  0   190001.639453     0.050000  2.17E-02
 61  3 59  2 61  2 60  2  0  0  0  0   190011.017527     0.050000  1.97E-03
 61  3 59  2 61  1 60  2  0  0  0  0   190011.017527     0.050000  1.30E-04
 61  2 59  2 61  2 60  2  0  0  0  0   190011.835934     0.050000  1.30E-04
 61  2 59  2 61  1 60  2  0  0  0  0   190011.835934     0.050000  1.97E-03
 52  4 48  0 51  5 47  0  0  0  0  0   190021.61665      0.050000   1.00000
 67  4 63  1 67  4 64  1  0  0  0  0   190064.838442     0.050000  1.75E-04
 67  4 63  1 67  3 64  1  0  0  0  0   190064.838442     0.050000  2.28E-03
 67  5 63  1 67  4 64  1  0  0  0  0   190068.119082     0.050000  2.28E-03
 67  5 63  1 67  3 64  1  0  0  0  0   190068.119082     0.050000  1.75E-04
 56  0 56  1 55  1 55  1  0  0  0  0   190111.858973     0.050000  2.22E-02
 56  1 56  1 55  1 55  1  0  0  0  0   190111.858973     0.050000  4.66E-02
 56  0 56  1 55  0 55  1  0  0  0  0   190111.858973     0.050000  4.66E-02
 56  1 56  1 55  0 55  1  0  0  0  0   190111.858973     0.050000  2.22E-02
 81  9 73  1 81  8 74  1  0  0  0  0   190165.508909     0.050000  2.42E-03
 49  7 42  0 48  7 41  0  0  0  0  0   190211.42444      0.050000   1.00000
 67 13 54  2 67 12 55  2  0  0  0  0   190229.953732     0.050000  4.06E-03
 49  6 43  0 48  6 42  0  0  0  0  0   190253.75797      0.050000   1.00000
 79 16 63  1 79 13 66  1  0  0  0  0   190277.032669     0.050000  2.93E-03
 56  1 56  0 55  0 55  0  0  0  0  0   190285.61747      0.050000  9.71E-04
 56  0 56  0 55  0 55  0  0  0  0  0   190285.61747      0.050000  2.04E-03
 56  1 56  0 55  1 55  0  0  0  0  0   190285.61747      0.050000  2.04E-03
 56  0 56  0 55  1 55  0  0  0  0  0   190285.61747      0.050000  9.71E-04
 55  2 54  0 54  1 53  0  0  0  0  0   190297.13061      0.050000  8.65E-04
 55  1 54  0 54  1 53  0  0  0  0  0   190297.13061      0.050000  2.00E-03
 55  2 54  0 54  2 53  0  0  0  0  0   190297.13061      0.050000  2.00E-03
 55  1 54  0 54  2 53  0  0  0  0  0   190297.13061      0.050000  8.65E-04
 52  5 48  1 51  4 47  1  0  0  0  0   190302.261991     0.050000  6.69E-03
 30 20 10  0 31 19 13  0  0  0  0  0   190313.34993      0.050000  2.17E-05
 30 20 11  0 31 19 12  0  0  0  0  0   190313.34993      0.050000  2.17E-05
 54  2 52  0 53  3 51  0  0  0  0  0   190327.88131      0.050000   1.00000
 54  2 52  0 53  2 51  0  0  0  0  0   190329.06847      0.050000  1.97E-03
 54  3 52  0 53  3 51  0  0  0  0  0   190329.06847      0.050000  1.97E-03
 54  3 52  0 53  2 51  0  0  0  0  0   190330.20039      0.050000   1.00000
 28  6 22  0 27  5 23  0  0  0  0  0   190336.80413      0.050000   1.00000
 86 14 73  0 86 13 74  0  0  0  0  0   190355.49212      0.050000   1.00000
 53  3 50  0 52  4 49  0  0  0  0  0   190383.71456      0.050000   1.00000
 53  4 50  0 52  4 49  0  0  0  0  0   190411.65204      0.050000   1.00000
 53  3 50  0 52  3 49  0  0  0  0  0   190422.01593      0.050000   1.00000
 53  4 50  0 52  3 49  0  0  0  0  0   190450.06313      0.050000   1.00000
 67 11 57  2 67 12 56  2  0  0  0  0   190478.641260     0.050000  4.07E-03
 51  6 46  0 50  6 45  0  0  0  0  0   190480.97091      0.050000   1.00000
 52  5 48  0 51  5 47  0  0  0  0  0   190559.91551      0.050000   1.00000
 95 12 84  0 95 11 85  0  0  0  0  0   190671.48006      0.050000   1.00000
 52  4 48  0 51  4 47  0  0  0  0  0   190733.37226      0.050000   1.00000
 60 13 48  0 60 12 49  0  0  0  0  0   190742.95072      0.050000   1.00000
 51 22 29  0 50 22 28  0  0  0  0  0   190792.72480      0.050000  8.90E-04
 51 22 30  0 50 22 29  0  0  0  0  0   190792.72480      0.050000  8.90E-04
 51 21 30  0 50 21 29  0  0  0  0  0   190793.61893      0.050000  9.60E-04
 51 21 31  0 50 21 30  0  0  0  0  0   190793.61893      0.050000  9.60E-04
 51 23 28  0 50 23 27  0  0  0  0  0   190800.78265      0.050000  8.25E-04
 51 23 29  0 50 23 28  0  0  0  0  0   190800.78265      0.050000  8.25E-04
 51 20 31  0 50 20 30  0  0  0  0  0   190804.77803      0.050000  1.03E-03
 51 20 32  0 50 20 31  0  0  0  0  0   190804.77803      0.050000  1.03E-03
 51 24 27  0 50 24 26  0  0  0  0  0   190816.63543      0.050000  7.60E-04
 51 24 28  0 50 24 27  0  0  0  0  0   190816.63543      0.050000  7.60E-04
 51 19 32  0 50 19 31  0  0  0  0  0   190828.22278      0.050000  1.11E-03
 51 19 33  0 50 19 32  0  0  0  0  0   190828.22278      0.050000  1.11E-03
 11 10  1  0 10  9  2  0  0  0  0  0   190834.77999      0.050000  3.57E-04
 11 10  2  0 10  9  1  0  0  0  0  0   190834.77999      0.050000  3.57E-04
 51 25 26  0 50 25 25  0  0  0  0  0   190839.43558      0.050000  6.95E-04
 51 25 27  0 50 25 26  0  0  0  0  0   190839.43558      0.050000  6.95E-04
 51 22 29  1 50 22 28  1  0  0  0  0   190856.070405     0.050000  1.12E-02
 51 22 30  1 50 22 29  1  0  0  0  0   190856.070405     0.050000  1.12E-02
 51 21 30  1 50 21 29  1  0  0  0  0   190862.855823     0.050000  1.20E-02
 51 21 31  1 50 21 30  1  0  0  0  0   190862.855823     0.050000  1.20E-02
 51 23 28  1 50 23 27  1  0  0  0  0   190862.855823     0.050000  1.03E-02
 51 23 29  1 50 23 28  1  0  0  0  0   190862.855823     0.050000  1.03E-02
 51 18 33  0 50 18 32  0  0  0  0  0   190866.04397      0.050000  1.18E-03
 51 18 34  0 50 18 33  0  0  0  0  0   190866.04397      0.050000  1.18E-03
 51 26 25  0 50 26 24  0  0  0  0  0   190868.23891      0.050000  6.35E-04
 51 26 26  0 50 26 25  0  0  0  0  0   190868.23891      0.050000  6.35E-04
 51 24 27  1 50 24 26  1  0  0  0  0   190880.575402     0.050000  9.53E-03
 51 24 28  1 50 24 27  1  0  0  0  0   190880.575402     0.050000  9.53E-03
 51 20 31  1 50 20 30  1  0  0  0  0   190887.752713     0.050000  1.29E-02
 51 20 32  1 50 20 31  1  0  0  0  0   190887.752713     0.050000  1.29E-02
 34 21 13  0 35 20 16  0  0  0  0  0   190898.50812      0.050000  2.69E-05
 34 21 14  0 35 20 15  0  0  0  0  0   190898.50812      0.050000  2.69E-05
 51 27 24  0 50 27 23  0  0  0  0  0   190902.74327      0.050000  5.80E-04
 51 27 25  0 50 27 24  0  0  0  0  0   190902.74327      0.050000  5.80E-04
 51 25 26  1 50 25 25  1  0  0  0  0   190907.181215     0.050000  8.75E-03
 51 25 27  1 50 25 26  1  0  0  0  0   190907.181215     0.050000  8.75E-03
 51 17 34  0 50 17 33  0  0  0  0  0   190921.57558      0.050000  1.25E-03
 51 17 35  0 50 17 34  0  0  0  0  0   190921.57558      0.050000  1.25E-03
 51 19 32  1 50 19 31  1  0  0  0  0   190937.847045     0.050000  1.38E-02
 51 19 33  1 50 19 32  1  0  0  0  0   190937.847045     0.050000  1.38E-02
 51 26 25  1 50 26 24  1  0  0  0  0   190941.375887     0.050000  8.01E-03
 51 26 26  1 50 26 25  1  0  0  0  0   190941.375887     0.050000  8.01E-03
 51 28 23  0 50 28 22  0  0  0  0  0   190942.22543      0.050000  5.25E-04
 51 28 24  0 50 28 23  0  0  0  0  0   190942.22543      0.050000  5.25E-04
 49  6 43  2 48  6 42  2  0  0  0  0   190946.041901     0.050000  2.30E-02
 66 13 53  2 66 12 54  2  0  0  0  0   190959.818542     0.050000  4.17E-03
 51 27 24  1 50 27 23  1  0  0  0  0   190982.096250     0.050000  7.30E-03
 51 27 25  1 50 27 24  1  0  0  0  0   190982.096250     0.050000  7.30E-03
 51 29 22  0 50 29 21  0  0  0  0  0   190986.36540      0.050000  4.72E-04
 51 29 23  0 50 29 22  0  0  0  0  0   190986.36540      0.050000  4.72E-04
 51 16 35  0 50 16 34  0  0  0  0  0   190998.92541      0.050000  1.32E-03
 51 16 36  0 50 16 35  0  0  0  0  0   190998.92541      0.050000  1.32E-03
 98 11 87  0 98 10 88  0  0  0  0  0   191008.01404      0.050000   1.00000
 51 18 33  1 50 18 32  1  0  0  0  0   191026.342606     0.050000  1.47E-02
 51 18 34  1 50 18 33  1  0  0  0  0   191026.342606     0.050000  1.47E-02
 51 28 23  1 50 28 22  1  0  0  0  0   191028.460055     0.050000  6.62E-03
 51 28 24  1 50 28 23  1  0  0  0  0   191028.460055     0.050000  6.62E-03
 51 30 21  0 50 30 20  0  0  0  0  0   191034.59061      0.050000  4.23E-04
 51 30 22  0 50 30 21  0  0  0  0  0   191034.59061      0.050000  4.23E-04
 51 15 36  1 50 15 35  1  0  0  0  0   191063.468921     0.050000  1.74E-02
 51 15 37  1 50 15 36  1  0  0  0  0   191063.468921     0.050000  1.74E-02
 30  6 25  0 29  5 24  0  0  0  0  0   191073.70255      0.050000   1.00000
 51 15 36  2 50 15 35  2  0  0  0  0   191080.839609     0.050000  1.66E-02
 51 15 37  2 50 15 36  2  0  0  0  0   191080.839609     0.050000  1.66E-02
 51 31 20  0 50 31 19  0  0  0  0  0   191086.93930      0.050000  3.78E-04
 51 31 21  0 50 31 20  0  0  0  0  0   191086.93930      0.050000  3.78E-04
 71  5 66  0 71  4 67  0  0  0  0  0   191093.73269      0.050000   1.00000
 51 15 36  0 50 15 35  0  0  0  0  0   191103.74252      0.050000  1.40E-03
 51 15 37  0 50 15 36  0  0  0  0  0   191103.74252      0.050000  1.40E-03
 51 22 29  2 50 22 28  2  0  0  0  0   191104.579767     0.050000  1.07E-02
 51 22 30  2 50 22 29  2  0  0  0  0   191104.579767     0.050000  1.07E-02
 51 21 30  2 50 21 29  2  0  0  0  0   191104.579767     0.050000  1.15E-02
 51 21 31  2 50 21 30  2  0  0  0  0   191104.579767     0.050000  1.15E-02
 51 20 31  2 50 20 30  2  0  0  0  0   191110.173629     0.050000  1.24E-02
 51 20 32  2 50 20 31  2  0  0  0  0   191110.173629     0.050000  1.24E-02
 71  6 66  0 71  5 67  0  0  0  0  0   191118.95167      0.050000   1.00000
 51 19 32  2 50 19 31  2  0  0  0  0   191120.471660     0.050000  1.32E-02
 51 19 33  2 50 19 32  2  0  0  0  0   191120.471660     0.050000  1.32E-02
 51 24 27  2 50 24 26  2  0  0  0  0   191122.468051     0.050000  9.13E-03
 51 24 28  2 50 24 27  2  0  0  0  0   191122.468051     0.050000  9.13E-03
 51 16 35  2 50 16 34  2  0  0  0  0   191123.485764     0.050000  1.58E-02
 51 16 36  2 50 16 35  2  0  0  0  0   191123.485764     0.050000  1.58E-02
 51 18 33  2 50 18 32  2  0  0  0  0   191132.230140     0.050000  1.41E-02
 51 18 34  2 50 18 33  2  0  0  0  0   191132.230140     0.050000  1.41E-02
 51 30 21  1 50 30 20  1  0  0  0  0   191136.465809     0.050000  5.38E-03
 51 30 22  1 50 30 21  1  0  0  0  0   191136.465809     0.050000  5.38E-03
 51 17 34  2 50 17 33  2  0  0  0  0   191138.085399     0.050000  1.50E-02
 51 17 35  2 50 17 34  2  0  0  0  0   191138.085399     0.050000  1.50E-02
 51 25 26  2 50 25 25  2  0  0  0  0   191139.985604     0.050000  8.37E-03
 51 25 27  2 50 25 26  2  0  0  0  0   191139.985604     0.050000  8.37E-03
 51 14 38  1 50 14 37  1  0  0  0  0   191143.229533     0.050000  1.82E-02
 51 14 37  1 50 14 36  1  0  0  0  0   191143.229533     0.050000  1.82E-02
 51  5 46  1 50  5 45  1  0  0  0  0   191158.630470     0.050000  2.35E-02
 51 26 25  2 50 26 24  2  0  0  0  0   191162.702373     0.050000  7.65E-03
 51 26 26  2 50 26 25  2  0  0  0  0   191162.702373     0.050000  7.65E-03
 51 17 34  1 50 17 33  1  0  0  0  0   191175.236028     0.050000  1.56E-02
 51 17 35  1 50 17 34  1  0  0  0  0   191175.236028     0.050000  1.56E-02
 51 27 24  2 50 27 23  2  0  0  0  0   191190.151457     0.050000  6.96E-03
 51 27 25  2 50 27 24  2  0  0  0  0   191190.151457     0.050000  6.96E-03
 59 13 47  0 59 12 48  0  0  0  0  0   191194.60058      0.050000   1.00000
 51 31 20  1 50 31 19  1  0  0  0  0   191196.915336     0.050000  4.81E-03
 51 31 21  1 50 31 20  1  0  0  0  0   191196.915336     0.050000  4.81E-03
 51 33 18  0 50 33 17  0  0  0  0  0   191202.45079      0.050000  2.96E-04
 51 33 19  0 50 33 18  0  0  0  0  0   191202.45079      0.050000  2.96E-04
 51 28 23  2 50 28 22  2  0  0  0  0   191222.289558     0.050000  6.30E-03
 51 28 24  2 50 28 23  2  0  0  0  0   191222.289558     0.050000  6.30E-03
 51 14 38  0 50 14 37  0  0  0  0  0   191244.14228      0.050000  1.47E-03
 51 14 37  0 50 14 36  0  0  0  0  0   191244.14228      0.050000  1.47E-03
 51 29 22  2 50 29 21  2  0  0  0  0   191258.627423     0.050000  5.68E-03
 51 29 23  2 50 29 22  2  0  0  0  0   191258.627423     0.050000  5.68E-03
 51 32 19  1 50 32 18  1  0  0  0  0   191261.333784     0.050000  4.28E-03
 51 32 20  1 50 32 19  1  0  0  0  0   191261.333784     0.050000  4.28E-03
 51 34 17  0 50 34 16  0  0  0  0  0   191265.22237      0.050000  2.61E-04
 51 34 18  0 50 34 17  0  0  0  0  0   191265.22237      0.050000  2.61E-04
 52  5 48  0 51  4 47  0  0  0  0  0   191271.64285      0.050000   1.00000
 51 30 21  2 50 30 20  2  0  0  0  0   191299.094228     0.050000  5.10E-03
 51 30 22  2 50 30 21  2  0  0  0  0   191299.094228     0.050000  5.10E-03
 51 13 38  1 50 13 37  1  0  0  0  0   191321.913834     0.050000  1.91E-02
 51 13 39  1 50 13 38  1  0  0  0  0   191321.913834     0.050000  1.91E-02
 51 33 18  1 50 33 17  1  0  0  0  0   191329.248705     0.050000  3.79E-03
 51 33 19  1 50 33 18  1  0  0  0  0   191329.248705     0.050000  3.79E-03
 51 31 20  2 50 31 19  2  0  0  0  0   191343.314135     0.050000  4.56E-03
 51 31 21  2 50 31 20  2  0  0  0  0   191343.314135     0.050000  4.56E-03
104 12 92  0104 11 93  0  0  0  0  0   191366.46895      0.050000   1.00000
 51 32 19  2 50 32 18  2  0  0  0  0   191391.318921     0.050000  4.05E-03
 51 32 20  2 50 32 19  2  0  0  0  0   191391.318921     0.050000  4.05E-03
 51 36 15  0 50 36 14  0  0  0  0  0   191399.80289      0.050000  1.98E-04
 51 36 16  0 50 36 15  0  0  0  0  0   191399.80289      0.050000  1.98E-04
 51 16 35  1 50 16 34  1  0  0  0  0   191401.969306     0.050000  1.66E-02
 51 16 36  1 50 16 35  1  0  0  0  0   191401.969306     0.050000  1.66E-02
 91 11 81  0 91 10 82  0  0  0  0  0   191417.61794      0.050000   1.00000
 51 13 38  0 50 13 37  0  0  0  0  0   191432.27176      0.050000  1.54E-03
 51 13 39  0 50 13 38  0  0  0  0  0   191432.27176      0.050000  1.54E-03
 78 14 64  1 78 13 65  1  0  0  0  0   191434.561639     0.050000  3.05E-03
 51 33 18  2 50 33 17  2  0  0  0  0   191442.545726     0.050000  3.58E-03
 51 33 19  2 50 33 18  2  0  0  0  0   191442.545726     0.050000  3.58E-03
 50  8 42  0 49  8 41  0  0  0  0  0   191467.23932      0.050000   1.00000
 51 37 14  0 50 37 13  0  0  0  0  0   191471.52514      0.050000  1.70E-04
 51 37 15  0 50 37 14  0  0  0  0  0   191471.52514      0.050000  1.70E-04
 95 15 80  0 95 14 81  0  0  0  0  0   191518.25685      0.050000   1.00000
 51 38 13  0 50 38 12  0  0  0  0  0   191545.84843      0.050000  1.46E-04
 51 38 14  0 50 38 13  0  0  0  0  0   191545.84843      0.050000  1.46E-04
 51 36 15  1 50 36 14  1  0  0  0  0   191552.519518     0.050000  2.54E-03
 51 36 16  1 50 36 15  1  0  0  0  0   191552.519518     0.050000  2.54E-03
 51 35 16  2 50 35 15  2  0  0  0  0   191554.810604     0.050000  2.75E-03
 51 35 17  2 50 35 16  2  0  0  0  0   191554.810604     0.050000  2.75E-03
 53  4 50  2 52  3 49  2  0  0  0  0   191557.358212     0.050000  7.82E-03
 47  6 42  1 46  5 41  1  0  0  0  0   191594.297315     0.050000  4.29E-03
 51 12 40  1 50 12 39  1  0  0  0  0   191597.639925     0.050000  1.99E-02
 51 12 39  1 50 12 38  1  0  0  0  0   191597.639925     0.050000  1.99E-02
 50  8 42  2 49  8 41  2  0  0  0  0   191603.443213     0.050000  1.51E-02
 59  7 52  0 58  8 51  0  0  0  0  0   191607.02391      0.050000   1.00000
 51 36 15  2 50 36 14  2  0  0  0  0   191615.391967     0.050000  2.39E-03
 51 36 16  2 50 36 15  2  0  0  0  0   191615.391967     0.050000  2.39E-03
 45 13 33  1 45 12 34  1  0  0  0  0   191622.038812     0.050000  5.42E-03
 45 13 32  1 45 12 33  1  0  0  0  0   191622.038812     0.050000  5.42E-03
 53  3 50  2 52  3 49  2  0  0  0  0   191627.793403     0.050000  2.31E-02
 54  2 52  2 53  2 51  2  0  0  0  0   191632.439263     0.050000  2.36E-02
 54  3 52  2 53  3 51  2  0  0  0  0   191633.662506     0.050000  2.36E-02
 54  2 52  2 53  3 51  2  0  0  0  0   191638.145274     0.050000  9.02E-03
 51 14 38  2 50 14 37  2  0  0  0  0   191667.566845     0.050000  1.76E-02
 51 14 37  2 50 14 36  2  0  0  0  0   191667.566845     0.050000  1.76E-02
 51 12 39  0 50 12 38  0  0  0  0  0   191686.12733      0.050000  1.61E-03
 51 12 40  0 50 12 39  0  0  0  0  0   191686.12733      0.050000  1.61E-03
 51 40 11  0 50 40 10  0  0  0  0  0   191702.04616      0.050000  1.04E-04
 51 40 12  0 50 40 11  0  0  0  0  0   191702.04616      0.050000  1.04E-04
 55  2 54  2 54  2 53  2  0  0  0  0   191712.144814     0.050000  2.41E-02
 55  1 54  2 54  1 53  2  0  0  0  0   191712.144814     0.050000  2.41E-02
 55  1 54  2 54  2 53  2  0  0  0  0   191712.144814     0.050000  1.02E-02
 55  2 54  2 54  1 53  2  0  0  0  0   191712.144814     0.050000  1.02E-02
 53  3 50  2 52  4 49  2  0  0  0  0   191714.519110     0.050000  7.83E-03
 51 38 13  2 50 38 12  2  0  0  0  0   191715.733393     0.050000  1.88E-03
 51 38 14  2 50 38 13  2  0  0  0  0   191715.733393     0.050000  1.88E-03
 65 13 53  2 65 12 54  2  0  0  0  0   191769.612379     0.050000  4.29E-03
 51 41 10  0 50 41  9  0  0  0  0  0   191783.81236      0.050000  8.60E-05
 51 41 11  0 50 41 10  0  0  0  0  0   191783.81236      0.050000  8.60E-05
 44 13 31  1 44 12 32  1  0  0  0  0   191799.045439     0.050000  5.42E-03
 44 13 32  1 44 12 33  1  0  0  0  0   191799.045439     0.050000  5.42E-03
 52  4 48  2 51  4 47  2  0  0  0  0   191802.545909     0.050000  2.28E-02
 51 39 12  1 50 39 11  1  0  0  0  0   191814.049406     0.050000  1.50E-03
 51 39 13  1 50 39 12  1  0  0  0  0   191814.049406     0.050000  1.50E-03
 56  0 56  2 55  1 55  2  0  0  0  0   191845.762540     0.050000  1.13E-02
 56  1 56  2 55  1 55  2  0  0  0  0   191845.762540     0.050000  2.47E-02
 56  0 56  2 55  0 55  2  0  0  0  0   191845.762540     0.050000  2.47E-02
 56  1 56  2 55  0 55  2  0  0  0  0   191845.762540     0.050000  1.13E-02
 59  1 58  0 59  0 59  0  0  0  0  0   191872.48273      0.050000  7.79E-05
 59  2 58  0 59  1 59  0  0  0  0  0   191872.48273      0.050000  7.79E-05
 51 13 38  2 50 13 37  2  0  0  0  0   191920.804632     0.050000  1.85E-02
 51 13 39  2 50 13 38  2  0  0  0  0   191920.804632     0.050000  1.85E-02
 52  5 48  2 51  5 47  2  0  0  0  0   191941.874448     0.050000  2.27E-02
 51 43  8  0 50 43  7  0  0  0  0  0   191953.98961      0.050000  5.70E-05
 51 43  9  0 50 43  8  0  0  0  0  0   191953.98961      0.050000  5.70E-05
 43 13 30  1 43 12 31  1  0  0  0  0   191962.927997     0.050000  5.41E-03
 43 13 31  1 43 12 32  1  0  0  0  0   191962.927997     0.050000  5.41E-03
 42  6 37  1 41  5 36  1  0  0  0  0   191964.592131     0.050000  3.44E-03
 74  7 68  1 74  6 69  1  0  0  0  0   191998.058615     0.050000  2.61E-03
 51 11 40  1 50 11 39  1  0  0  0  0   192008.432193     0.050000  2.07E-02
 57 13 44  0 57 12 45  0  0  0  0  0   192011.56431      0.050000   1.00000
 51  5 46  0 50  5 45  0  0  0  0  0   192012.98834      0.050000   1.00000
 51 11 41  1 50 11 40  1  0  0  0  0   192014.859439     0.050000  2.07E-02
 57 13 45  0 57 12 46  0  0  0  0  0   192019.79505      0.050000   1.00000
 51 11 41  0 50 11 40  0  0  0  0  0   192034.18525      0.050000   1.00000
 51 11 40  0 50 11 39  0  0  0  0  0   192037.89785      0.050000   1.00000
 51 44  7  0 50 44  6  0  0  0  0  0   192042.53040      0.050000  4.53E-05
 51 44  8  0 50 44  7  0  0  0  0  0   192042.53040      0.050000  4.53E-05
 15  9  6  2 14  8  7  2  0  0  0  0   192044.710225     0.050000  3.98E-03
 15  9  7  2 14  8  6  2  0  0  0  0   192044.710225     0.050000  3.98E-03
 42 13 29  1 42 12 30  1  0  0  0  0   192114.841527     0.050000  5.39E-03
 42 13 30  1 42 12 31  1  0  0  0  0   192114.841527     0.050000  5.39E-03
 29  6 23  1 28  5 24  1  0  0  0  0   192114.841527     0.050000  3.10E-03
 51 45  6  0 50 45  5  0  0  0  0  0   192133.04684      0.050000  3.52E-05
 51 45  7  0 50 45  6  0  0  0  0  0   192133.04684      0.050000  3.52E-05
 84 14 71  0 84 13 72  0  0  0  0  0   192144.07982      0.050000   1.00000
 51  7 45  1 50  7 44  1  0  0  0  0   192159.095533     0.050000  2.32E-02
 83  8 75  0 83  7 76  0  0  0  0  0   192175.22330      0.050000   1.00000
 51 12 40  2 50 12 39  2  0  0  0  0   192192.016510     0.050000  1.94E-02
 51 12 39  2 50 12 38  2  0  0  0  0   192192.016510     0.050000  1.94E-02
 65  4 62  2 65  3 63  2  0  0  0  0   192207.894092     0.050000  2.43E-03
 65  3 62  2 65  2 63  2  0  0  0  0   192211.972790     0.050000  2.43E-03
 51 46  5  0 50 46  4  0  0  0  0  0   192225.42712      0.050000  2.65E-05
 51 46  6  0 50 46  5  0  0  0  0  0   192225.42712      0.050000  2.65E-05
 41 13 28  1 41 12 29  1  0  0  0  0   192255.470992     0.050000  5.37E-03
 41 13 29  1 41 12 30  1  0  0  0  0   192255.470992     0.050000  5.37E-03
 64 13 51  2 64 12 52  2  0  0  0  0   192278.066719     0.050000  4.39E-03
 68  4 64  0 68  3 65  0  0  0  0  0   192332.24473      0.050000   1.00000
 68  5 64  0 68  4 65  0  0  0  0  0   192336.30344      0.050000   1.00000
 48  6 43  1 47  5 42  1  0  0  0  0   192345.455823     0.050000  4.52E-03
 64 13 52  2 64 12 53  2  0  0  0  0   192369.485770     0.050000  4.40E-03
 40 13 27  1 40 12 28  1  0  0  0  0   192385.574423     0.050000  5.33E-03
 40 13 28  1 40 12 29  1  0  0  0  0   192385.574423     0.050000  5.33E-03
 56 13 44  0 56 12 45  0  0  0  0  0   192395.60750      0.050000   1.00000
 56  1 55  1 55  2 54  1  0  0  0  0   192406.072457     0.050000  1.12E-02
 56  2 55  1 55  2 54  1  0  0  0  0   192406.072457     0.050000  2.49E-02
 56  1 55  1 55  1 54  1  0  0  0  0   192406.072457     0.050000  2.49E-02
 56  2 55  1 55  1 54  1  0  0  0  0   192406.072457     0.050000  1.12E-02
 87 10 78  0 87  9 79  0  0  0  0  0   192498.27951      0.050000   1.00000
 39 13 26  1 39 12 27  1  0  0  0  0   192505.978121     0.050000  5.29E-03
 39 13 27  1 39 12 28  1  0  0  0  0   192505.978121     0.050000  5.29E-03
 75  6 69  0 75  5 70  0  0  0  0  0   192509.63546      0.050000   1.00000
 51 10 42  0 50 10 41  0  0  0  0  0   192514.41527      0.050000   1.00000
 77 14 63  1 77 13 64  1  0  0  0  0   192529.425413     0.050000  3.18E-03
 51 11 41  2 50 11 40  2  0  0  0  0   192534.094859     0.050000  2.02E-02
 51 11 40  2 50 11 39  2  0  0  0  0   192537.176471     0.050000  2.02E-02
 51 10 41  0 50 10 40  0  0  0  0  0   192559.50745      0.050000   1.00000
 55  3 53  1 54  3 52  1  0  0  0  0   192581.053505     0.050000  2.45E-02
 55  2 53  1 54  2 52  1  0  0  0  0   192581.053505     0.050000  2.45E-02
 76 14 63  1 76 13 64  1  0  0  0  0   192600.165259     0.050000  3.24E-03
 75  7 69  0 75  6 70  0  0  0  0  0   192608.24161      0.050000   1.00000
 75  7 69  0 75  5 70  0  0  0  0  0   192616.11615      0.050000   1.00000
 38 13 25  1 38 12 26  1  0  0  0  0   192617.535338     0.050000  5.24E-03
 38 13 26  1 38 12 27  1  0  0  0  0   192617.535338     0.050000  5.24E-03
 62  2 60  0 62  1 61  0  0  0  0  0   192635.14512      0.050000   1.00000
 51 10 41  1 50 10 40  1  0  0  0  0   192655.800436     0.050000  2.16E-02
 53  4 49  1 52  5 48  1  0  0  0  0   192693.455585     0.050000  6.91E-03
 37 13 25  1 37 12 26  1  0  0  0  0   192720.713083     0.050000  5.18E-03
 37 13 24  1 37 12 25  1  0  0  0  0   192720.713083     0.050000  5.18E-03
 81 14 67  0 81 13 68  0  0  0  0  0   192747.90914      0.050000   1.00000
 54  3 51  1 53  4 50  1  0  0  0  0   192756.395381     0.050000  8.42E-03
 51  7 45  0 50  7 44  0  0  0  0  0   192765.68336      0.050000   1.00000
 54  4 51  1 53  4 50  1  0  0  0  0   192771.827226     0.050000  2.42E-02
 54  3 51  1 53  3 50  1  0  0  0  0   192778.096959     0.050000  2.42E-02
 54  4 51  1 53  3 50  1  0  0  0  0   192793.532763     0.050000  8.42E-03
 65  3 62  0 65  2 63  0  0  0  0  0   192811.83540      0.050000   1.00000
 65  4 62  0 65  3 63  0  0  0  0  0   192812.35438      0.050000   1.00000
 36 13 24  1 36 12 25  1  0  0  0  0   192816.380039     0.050000  5.11E-03
 36 13 23  1 36 12 24  1  0  0  0  0   192816.380039     0.050000  5.11E-03
 51 10 42  1 50 10 41  1  0  0  0  0   192831.706473     0.050000  2.16E-02
 20  8 13  0 19  7 12  0  0  0  0  0   192833.28997      0.050000  3.29E-04
 20  8 12  0 19  7 13  0  0  0  0  0   192833.28997      0.050000  3.29E-04
 35 13 22  1 35 12 23  1  0  0  0  0   192905.069803     0.050000  5.03E-03
 35 13 23  1 35 12 24  1  0  0  0  0   192905.069803     0.050000  5.03E-03
 31  6 26  0 30  5 25  0  0  0  0  0   192913.09808      0.050000   1.00000
 55  6 49  1 54  7 48  1  0  0  0  0   192945.003544     0.050000  3.74E-03
 79  7 72  0 79  6 73  0  0  0  0  0   192976.71161      0.050000   1.00000
 34 13 22  1 34 12 23  1  0  0  0  0   192987.410552     0.050000  4.95E-03
 34 13 21  1 34 12 22  1  0  0  0  0   192987.410552     0.050000  4.95E-03
 51 10 42  2 50 10 41  2  0  0  0  0   192991.142530     0.050000  2.10E-02
 65  3 62  1 65  2 64  2  0  0  0  0   192998.582750     0.050000  1.82E-03
 65  3 62  1 65  1 64  2  0  0  0  0   192998.582750     0.050000  1.48E-04
 65  4 62  1 65  1 64  2  0  0  0  0   192998.582750     0.050000  1.82E-03
 65  4 62  1 65  2 64  2  0  0  0  0   192998.582750     0.050000  1.48E-04
 53  5 49  1 52  5 48  1  0  0  0  0   193021.468352     0.050000  2.39E-02
 51 10 41  2 50 10 40  2  0  0  0  0   193031.246564     0.050000  2.10E-02
 33 13 20  1 33 12 21  1  0  0  0  0   193064.078192     0.050000  4.85E-03
 33 13 21  1 33 12 22  1  0  0  0  0   193064.078192     0.050000  4.85E-03
 83 14 70  0 83 13 71  0  0  0  0  0   193065.99297      0.050000   1.00000
 50  6 44  1 49  6 43  1  0  0  0  0   193082.227461     0.050000  2.39E-02
 51  8 44  1 50  8 43  1  0  0  0  0   193098.847689     0.050000  2.29E-02
 51  9 43  0 50  9 42  0  0  0  0  0   193109.88749      0.050000   1.00000
 52  6 47  1 51  6 46  1  0  0  0  0   193131.952961     0.050000  2.37E-02
 53  4 49  1 52  4 48  1  0  0  0  0   193135.793459     0.050000  2.39E-02
 45  6 40  0 44  5 39  0  0  0  0  0   193167.24761      0.050000   1.00000
 31 13 18  1 31 12 19  1  0  0  0  0   193202.503652     0.050000  4.63E-03
 31 13 19  1 31 12 20  1  0  0  0  0   193202.503652     0.050000  4.63E-03
 53  5 48  1 52  6 47  1  0  0  0  0   193226.638660     0.050000  5.31E-03
 46  6 41  0 45  5 40  0  0  0  0  0   193236.23816      0.050000   1.00000
 83  9 75  0 83  8 76  0  0  0  0  0   193245.83679      0.050000   1.00000
 51  7 45  2 50  7 44  2  0  0  0  0   193265.448802     0.050000  2.25E-02
 71  6 66  1 71  5 67  1  0  0  0  0   193312.244539     0.050000  2.51E-03
 79  8 72  0 79  7 73  0  0  0  0  0   193319.57148      0.050000   1.00000
 29 13 16  1 29 12 17  1  0  0  0  0   193324.857602     0.050000  4.36E-03
 29 13 17  1 29 12 18  1  0  0  0  0   193324.857602     0.050000  4.36E-03
 24  7 18  2 23  6 17  2  0  0  0  0   193330.291629     0.050000  3.63E-03
 44  6 39  0 43  5 38  0  0  0  0  0   193347.44110      0.050000   1.00000
 24  7 17  2 23  6 18  2  0  0  0  0   193380.188823     0.050000  3.63E-03
 28 13 15  1 28 12 16  1  0  0  0  0   193381.267006     0.050000  4.22E-03
 28 13 16  1 28 12 17  1  0  0  0  0   193381.267006     0.050000  4.22E-03
 49  6 44  1 48  5 43  1  0  0  0  0   193423.799803     0.050000  4.75E-03
 78  8 71  1 78  7 72  1  0  0  0  0   193429.292356     0.050000  2.55E-03
 27 13 14  1 27 12 15  1  0  0  0  0   193435.155992     0.050000  4.06E-03
 27 13 15  1 27 12 16  1  0  0  0  0   193435.155992     0.050000  4.06E-03
 53  5 48  0 52  6 47  0  0  0  0  0   193452.53374      0.050000   1.00000
 88  9 79  0 88  9 80  0  0  0  0  0   193460.60468      0.050000   1.00000
 53  5 49  1 52  4 48  1  0  0  0  0   193463.910326     0.050000  6.96E-03
 57  0 57  1 56  1 56  1  0  0  0  0   193467.549720     0.050000  2.27E-02
 57  1 57  1 56  1 56  1  0  0  0  0   193467.549720     0.050000  4.77E-02
 57  0 57  1 56  0 56  1  0  0  0  0   193467.549720     0.050000  4.77E-02
 57  1 57  1 56  0 56  1  0  0  0  0   193467.549720     0.050000  2.27E-02
 51  8 44  0 50  8 43  0  0  0  0  0   193476.57651      0.050000   1.00000
 62 13 50  2 62 12 51  2  0  0  0  0   193481.026105     0.050000  4.60E-03
 26 13 13  1 26 12 14  1  0  0  0  0   193487.005347     0.050000  3.89E-03
 26 13 14  1 26 12 15  1  0  0  0  0   193487.005347     0.050000  3.89E-03
 51  9 42  0 50  9 41  0  0  0  0  0   193508.19079      0.050000   1.00000
 53  4 49  0 52  5 48  0  0  0  0  0   193509.63314      0.050000   1.00000
 30  5 25  1 29  4 26  1  0  0  0  0   193516.005302     0.050000  1.92E-03
 25 13 12  1 25 12 13  1  0  0  0  0   193537.218362     0.050000  3.71E-03
 25 13 13  1 25 12 14  1  0  0  0  0   193537.218362     0.050000  3.71E-03
 51  9 43  2 50  9 42  2  0  0  0  0   193539.938663     0.050000  2.18E-02
 76 14 62  1 76 15 61  1  0  0  0  0   193563.492543     0.050000  3.31E-03
 51  9 42  1 50  9 41  1  0  0  0  0   193575.198923     0.050000  2.25E-02
 24 13 11  1 24 12 12  1  0  0  0  0   193586.129932     0.050000  3.52E-03
 24 13 12  1 24 12 13  1  0  0  0  0   193586.129932     0.050000  3.52E-03
 47  6 42  0 46  5 41  0  0  0  0  0   193592.39208      0.050000   1.00000
 50  7 43  1 49  7 42  1  0  0  0  0   193628.839074     0.050000  2.37E-02
 23 13 10  1 23 12 11  1  0  0  0  0   193634.301056     0.050000  3.32E-03
 23 13 11  1 23 12 12  1  0  0  0  0   193634.301056     0.050000  3.32E-03
 57  1 57  0 56  0 56  0  0  0  0  0   193644.07299      0.050000  9.92E-04
 57  0 57  0 56  0 56  0  0  0  0  0   193644.07299      0.050000  2.09E-03
 57  1 57  0 56  1 56  0  0  0  0  0   193644.07299      0.050000  2.09E-03
 57  0 57  0 56  1 56  0  0  0  0  0   193644.07299      0.050000  9.92E-04
 56  1 55  0 55  2 54  0  0  0  0  0   193655.17558      0.050000  8.86E-04
 56  2 55  0 55  2 54  0  0  0  0  0   193655.17558      0.050000  2.05E-03
 56  1 55  0 55  1 54  0  0  0  0  0   193655.17558      0.050000  2.05E-03
 56  2 55  0 55  1 54  0  0  0  0  0   193655.17558      0.050000  8.86E-04
 22 13  9  1 22 12 10  1  0  0  0  0   193681.950610     0.050000  3.11E-03
 22 13 10  1 22 12 11  1  0  0  0  0   193681.950610     0.050000  3.11E-03
 55  2 53  0 54  2 52  0  0  0  0  0   193685.64946      0.050000  2.01E-03
 55  3 53  0 54  3 52  0  0  0  0  0   193685.64946      0.050000  2.01E-03
 43  6 38  0 42  5 37  0  0  0  0  0   193727.61499      0.050000   1.00000
 54  3 51  0 53  4 50  0  0  0  0  0   193744.28254      0.050000   1.00000
 50  6 44  0 49  6 43  0  0  0  0  0   193758.70886      0.050000   1.00000
 16  9  7  0 15  8  8  0  0  0  0  0   193762.67307      0.050000  3.47E-04
 16  9  8  0 15  8  7  0  0  0  0  0   193762.67307      0.050000  3.47E-04
 54  4 51  0 53  4 50  0  0  0  0  0   193764.60453      0.050000   1.00000
 54  3 51  0 53  3 50  0  0  0  0  0   193772.23317      0.050000   1.00000
 20 13  7  1 20 12  8  1  0  0  0  0   193776.908253     0.050000  2.64E-03
 20 13  8  1 20 12  9  1  0  0  0  0   193776.908253     0.050000  2.64E-03
 54  4 51  0 53  3 50  0  0  0  0  0   193792.60619      0.050000   1.00000
 88  9 79  0 88  8 80  0  0  0  0  0   193794.48089      0.050000   1.00000
 51  8 44  2 50  8 43  2  0  0  0  0   193824.993640     0.050000  2.24E-02
 75 14 62  1 75 13 63  1  0  0  0  0   193869.593782     0.050000  3.39E-03
 51  9 42  2 50  9 41  2  0  0  0  0   193901.319161     0.050000  2.19E-02
 52  6 47  0 51  6 46  0  0  0  0  0   193907.86874      0.050000   1.00000
 53  5 49  0 52  5 48  0  0  0  0  0   193915.15403      0.050000   1.00000
 51 13 39  0 51 12 40  0  0  0  0  0   193951.52911      0.050000  4.44E-04
 51 13 38  0 51 12 39  0  0  0  0  0   193951.52911      0.050000  4.44E-04
 61 13 48  2 61 12 49  2  0  0  0  0   193963.206176     0.050000  4.70E-03
 16 13  3  1 16 12  4  1  0  0  0  0   193971.897308     0.050000  1.51E-03
 16 13  4  1 16 12  5  1  0  0  0  0   193971.897308     0.050000  1.51E-03
 82 14 69  0 82 13 70  0  0  0  0  0   193992.03270      0.050000   1.00000
 96 12 85  0 96 11 86  0  0  0  0  0   193994.24592      0.050000   1.00000
100 13 88  0100 12 89  0  0  0  0  0   194028.88284      0.050000   1.00000
 53  4 49  0 52  4 48  0  0  0  0  0   194047.87916      0.050000   1.00000
 80 14 66  0 80 13 67  0  0  0  0  0   194162.97955      0.050000   1.00000
 50 13 38  0 50 12 39  0  0  0  0  0   194205.42516      0.050000  4.47E-04
 50 13 37  0 50 12 38  0  0  0  0  0   194205.42516      0.050000  4.47E-04
 42  6 37  0 41  5 36  0  0  0  0  0   194251.31225      0.050000   1.00000
 48  6 43  0 47  5 42  0  0  0  0  0   194260.80450      0.050000   1.00000
 29  6 23  0 28  5 24  0  0  0  0  0   194267.81609      0.050000   1.00000
 52  5 47  1 51  5 46  1  0  0  0  0   194287.337333     0.050000  2.40E-02
 94 15 79  0 94 14 80  0  0  0  0  0   194377.66635      0.050000   1.00000
 50  7 43  0 49  7 42  0  0  0  0  0   194380.77772      0.050000   1.00000
 32  6 27  0 31  5 26  0  0  0  0  0   194411.08889      0.050000   1.00000
 49 13 37  0 49 12 38  0  0  0  0  0   194442.34799      0.050000  4.51E-04
 49 13 36  0 49 12 37  0  0  0  0  0   194442.34799      0.050000  4.51E-04
 53  5 49  0 52  4 48  0  0  0  0  0   194453.40104      0.050000   1.00000
 50  6 44  2 49  6 43  2  0  0  0  0   194498.895853     0.050000  2.35E-02
 52 22 30  0 51 22 29  0  0  0  0  0   194536.97952      0.050000  9.25E-04
 52 22 31  0 51 22 30  0  0  0  0  0   194536.97952      0.050000  9.25E-04
 52 21 31  0 51 21 30  0  0  0  0  0   194539.95155      0.050000  9.95E-04
 52 21 32  0 51 21 31  0  0  0  0  0   194539.95155      0.050000  9.95E-04
 52 23 29  0 51 23 28  0  0  0  0  0   194543.45457      0.050000  8.55E-04
 52 23 30  0 51 23 29  0  0  0  0  0   194543.45457      0.050000  8.55E-04
 52 20 32  0 51 20 31  0  0  0  0  0   194553.78817      0.050000  1.07E-03
 52 20 33  0 51 20 32  0  0  0  0  0   194553.78817      0.050000  1.07E-03
 52 24 28  0 51 24 27  0  0  0  0  0   194558.04001      0.050000  7.90E-04
 52 24 29  0 51 24 28  0  0  0  0  0   194558.04001      0.050000  7.90E-04
 52 25 27  0 51 25 26  0  0  0  0  0   194579.83325      0.050000  7.25E-04
 52 25 28  0 51 25 27  0  0  0  0  0   194579.83325      0.050000  7.25E-04
 52 19 33  0 51 19 32  0  0  0  0  0   194580.40010      0.050000  1.14E-03
 52 19 34  0 51 19 33  0  0  0  0  0   194580.40010      0.050000  1.14E-03
 72  5 67  0 72  4 68  0  0  0  0  0   194581.92311      0.050000   1.00000
 72  6 67  0 72  5 68  0  0  0  0  0   194600.64692      0.050000   1.00000
 52 22 30  1 51 22 29  1  0  0  0  0   194602.491251     0.050000  1.16E-02
 52 22 31  1 51 22 30  1  0  0  0  0   194602.491251     0.050000  1.16E-02
 52 23 29  1 51 23 28  1  0  0  0  0   194607.238467     0.050000  1.07E-02
 52 23 30  1 51 23 29  1  0  0  0  0   194607.238467     0.050000  1.07E-02
 52 26 26  0 51 26 25  0  0  0  0  0   194608.10700      0.050000  6.60E-04
 52 26 27  0 51 26 26  0  0  0  0  0   194608.10700      0.050000  6.60E-04
 52 21 31  1 51 21 30  1  0  0  0  0   194611.972212     0.050000  1.25E-02
 52 21 32  1 51 21 31  1  0  0  0  0   194611.972212     0.050000  1.25E-02
 52 18 34  0 51 18 33  0  0  0  0  0   194622.32467      0.050000  1.22E-03
 52 18 35  0 51 18 34  0  0  0  0  0   194622.32467      0.050000  1.22E-03
 52 24 28  1 51 24 27  1  0  0  0  0   194623.586721     0.050000  9.90E-03
 52 24 29  1 51 24 28  1  0  0  0  0   194623.586721     0.050000  9.90E-03
 52 20 32  1 51 20 31  1  0  0  0  0   194640.339724     0.050000  1.33E-02
 52 20 33  1 51 20 32  1  0  0  0  0   194640.339724     0.050000  1.33E-02
 52 27 25  0 51 27 24  0  0  0  0  0   194642.14359      0.050000  6.05E-04
 52 27 26  0 51 27 25  0  0  0  0  0   194642.14359      0.050000  6.05E-04
 52 25 27  1 51 25 26  1  0  0  0  0   194649.177852     0.050000  9.11E-03
 52 25 28  1 51 25 27  1  0  0  0  0   194649.177852     0.050000  9.11E-03
 48 13 36  0 48 12 37  0  0  0  0  0   194663.16644      0.050000  4.53E-04
 48 13 35  0 48 12 36  0  0  0  0  0   194663.16644      0.050000  4.53E-04
 52 28 24  0 51 28 23  0  0  0  0  0   194681.37880      0.050000  5.45E-04
 52 28 25  0 51 28 24  0  0  0  0  0   194681.37880      0.050000  5.45E-04
 52 17 35  0 51 17 34  0  0  0  0  0   194682.87131      0.050000  1.29E-03
 52 17 36  0 51 17 35  0  0  0  0  0   194682.87131      0.050000  1.29E-03
 52 19 33  1 51 19 32  1  0  0  0  0   194695.361391     0.050000  1.43E-02
 52 19 34  1 51 19 33  1  0  0  0  0   194695.361391     0.050000  1.43E-02
 52 27 25  1 51 27 24  1  0  0  0  0   194722.993444     0.050000  7.61E-03
 52 27 26  1 51 27 25  1  0  0  0  0   194722.993444     0.050000  7.61E-03
 52 29 23  0 51 29 22  0  0  0  0  0   194725.52758      0.050000  4.93E-04
 52 29 24  0 51 29 23  0  0  0  0  0   194725.52758      0.050000  4.93E-04
 52 16 36  0 51 16 35  0  0  0  0  0   194766.53356      0.050000  1.37E-03
 52 16 37  0 51 16 36  0  0  0  0  0   194766.53356      0.050000  1.37E-03
 52 28 24  1 51 28 23  1  0  0  0  0   194769.351406     0.050000  6.92E-03
 52 28 25  1 51 28 24  1  0  0  0  0   194769.351406     0.050000  6.92E-03
 52 30 22  0 51 30 21  0  0  0  0  0   194774.03131      0.050000  4.44E-04
 52 30 23  0 51 30 22  0  0  0  0  0   194774.03131      0.050000  4.44E-04
 52 18 34  1 51 18 33  1  0  0  0  0   194790.754112     0.050000  1.52E-02
 52 18 35  1 51 18 34  1  0  0  0  0   194790.754112     0.050000  1.52E-02
 52 29 23  1 51 29 22  1  0  0  0  0   194821.030226     0.050000  6.26E-03
 52 29 24  1 51 29 23  1  0  0  0  0   194821.030226     0.050000  6.26E-03
 50  6 45  1 49  5 44  1  0  0  0  0   194822.300707     0.050000  4.99E-03
 52 31 21  0 51 31 20  0  0  0  0  0   194826.64266      0.050000  3.96E-04
 52 31 22  0 51 31 21  0  0  0  0  0   194826.64266      0.050000  3.96E-04
 52 15 38  1 51 15 37  1  0  0  0  0   194841.715995     0.050000  1.79E-02
 52 15 37  1 51 15 36  1  0  0  0  0   194841.715995     0.050000  1.79E-02
 52 15 37  2 51 15 36  2  0  0  0  0   194848.605664     0.050000  1.71E-02
 52 15 38  2 51 15 37  2  0  0  0  0   194848.605664     0.050000  1.71E-02
 52 22 30  2 51 22 29  2  0  0  0  0   194854.432113     0.050000  1.11E-02
 52 22 31  2 51 22 30  2  0  0  0  0   194854.432113     0.050000  1.11E-02
 52 21 31  2 51 21 30  2  0  0  0  0   194856.110520     0.050000  1.20E-02
 52 21 32  2 51 21 31  2  0  0  0  0   194856.110520     0.050000  1.20E-02
 41  6 36  0 40  5 35  0  0  0  0  0   194857.73958      0.050000   1.00000
 52 23 29  2 51 23 28  2  0  0  0  0   194859.050824     0.050000  1.03E-02
 52 23 30  2 51 23 29  2  0  0  0  0   194859.050824     0.050000  1.03E-02
 52 20 32  2 51 20 31  2  0  0  0  0   194863.825473     0.050000  1.28E-02
 52 20 33  2 51 20 32  2  0  0  0  0   194863.825473     0.050000  1.28E-02
 47 13 35  0 47 12 36  0  0  0  0  0   194868.68213      0.050000  4.55E-04
 47 13 34  0 47 12 35  0  0  0  0  0   194868.68213      0.050000  4.55E-04
 52 24 28  2 51 24 27  2  0  0  0  0   194869.814900     0.050000  9.48E-03
 52 24 29  2 51 24 28  2  0  0  0  0   194869.814900     0.050000  9.48E-03
 52 19 33  2 51 19 32  2  0  0  0  0   194876.516688     0.050000  1.37E-02
 52 19 34  2 51 19 33  2  0  0  0  0   194876.516688     0.050000  1.37E-02
 52 30 22  1 51 30 21  1  0  0  0  0   194877.603448     0.050000  5.64E-03
 52 30 23  1 51 30 22  1  0  0  0  0   194877.603448     0.050000  5.64E-03
 52 15 37  0 51 15 36  0  0  0  0  0   194879.31538      0.050000  1.44E-03
 52 15 38  0 51 15 37  0  0  0  0  0   194879.31538      0.050000  1.44E-03
 52 32 20  0 51 32 19  0  0  0  0  0   194883.12558      0.050000  3.54E-04
 52 32 21  0 51 32 20  0  0  0  0  0   194883.12558      0.050000  3.54E-04
 52 16 36  2 51 16 35  2  0  0  0  0   194886.447691     0.050000  1.63E-02
 52 16 37  2 51 16 36  2  0  0  0  0   194886.447691     0.050000  1.63E-02
 52 18 34  2 51 18 33  2  0  0  0  0   194890.837763     0.050000  1.46E-02
 52 18 35  2 51 18 34  2  0  0  0  0   194890.837763     0.050000  1.46E-02
 52 17 35  2 51 17 34  2  0  0  0  0   194898.972888     0.050000  1.55E-02
 52 17 36  2 51 17 35  2  0  0  0  0   194898.972888     0.050000  1.55E-02
 81 14 68  0 81 13 69  0  0  0  0  0   194913.25879      0.050000   1.00000
 52 14 38  1 51 14 37  1  0  0  0  0   194934.204191     0.050000  1.88E-02
 52 14 39  1 51 14 38  1  0  0  0  0   194934.204191     0.050000  1.88E-02
 52 27 25  2 51 27 24  2  0  0  0  0   194935.433294     0.050000  7.26E-03
 52 27 26  2 51 27 25  2  0  0  0  0   194935.433294     0.050000  7.26E-03
 52 31 21  1 51 31 20  1  0  0  0  0   194938.502025     0.050000  5.05E-03
 52 31 22  1 51 31 21  1  0  0  0  0   194938.502025     0.050000  5.05E-03
 52 33 19  0 51 33 18  0  0  0  0  0   194943.26929      0.050000  3.13E-04
 52 33 20  0 51 33 19  0  0  0  0  0   194943.26929      0.050000  3.13E-04
 52 17 35  1 51 17 34  1  0  0  0  0   194948.901499     0.050000  1.62E-02
 52 17 36  1 51 17 35  1  0  0  0  0   194948.901499     0.050000  1.62E-02
 52 28 24  2 51 28 23  2  0  0  0  0   194967.163793     0.050000  6.58E-03
 52 28 25  2 51 28 24  2  0  0  0  0   194967.163793     0.050000  6.58E-03
 54  4 51  2 53  3 50  2  0  0  0  0   194970.272184     0.050000  8.04E-03
 52 29 23  2 51 29 22  2  0  0  0  0   195003.572020     0.050000  5.95E-03
 52 29 24  2 51 29 23  2  0  0  0  0   195003.572020     0.050000  5.95E-03
 52 32 20  1 51 32 19  1  0  0  0  0   195003.572020     0.050000  4.51E-03
 52 32 21  1 51 32 20  1  0  0  0  0   195003.572020     0.050000  4.51E-03
 52 34 18  0 51 34 17  0  0  0  0  0   195006.62515      0.050000  2.76E-04
 52 34 19  0 51 34 18  0  0  0  0  0   195006.62515      0.050000  2.76E-04
 92 11 82  0 92 10 83  0  0  0  0  0   195024.27128      0.050000   1.00000
 54  3 51  2 53  3 50  2  0  0  0  0   195027.412110     0.050000  2.37E-02
 52 14 38  0 51 14 37  0  0  0  0  0   195029.97215      0.050000  1.52E-03
 52 14 39  0 51 14 38  0  0  0  0  0   195029.97215      0.050000  1.52E-03
 54  4 51  2 53  4 50  2  0  0  0  0   195040.846253     0.050000  2.37E-02
 55  2 53  2 54  2 52  2  0  0  0  0   195047.697285     0.050000  2.42E-02
 55  3 53  2 54  3 52  2  0  0  0  0   195048.723638     0.050000  2.42E-02
 55  2 53  2 54  3 52  2  0  0  0  0   195052.235863     0.050000  9.24E-03
 46 13 34  0 46 12 35  0  0  0  0  0   195059.73720      0.050000  4.57E-04
 46 13 33  0 46 12 34  0  0  0  0  0   195059.73720      0.050000  4.57E-04
 52 33 19  1 51 33 18  1  0  0  0  0   195072.099348     0.050000  4.00E-03
 52 33 20  1 51 33 19  1  0  0  0  0   195072.099348     0.050000  4.00E-03
 52 35 17  0 51 35 16  0  0  0  0  0   195073.32367      0.050000  2.42E-04
 52 35 18  0 51 35 17  0  0  0  0  0   195073.32367      0.050000  2.42E-04
 52 31 21  2 51 31 20  2  0  0  0  0   195088.505859     0.050000  4.79E-03
 52 31 22  2 51 31 21  2  0  0  0  0   195088.505859     0.050000  4.79E-03
 54  3 51  2 53  4 50  2  0  0  0  0   195097.772993     0.050000  8.05E-03
 25  7 18  0 24  6 19  0  0  0  0  0   195104.21248      0.050000   1.00000
 52 13 40  1 51 13 39  1  0  0  0  0   195127.393531     0.050000  1.96E-02
 52 13 39  1 51 13 38  1  0  0  0  0   195127.393531     0.050000  1.96E-02
 52 32 20  2 51 32 19  2  0  0  0  0   195136.626886     0.050000  4.27E-03
 52 32 21  2 51 32 20  2  0  0  0  0   195136.626886     0.050000  4.27E-03
 52 36 16  0 51 36 15  0  0  0  0  0   195143.04730      0.050000  2.11E-04
 52 36 17  0 51 36 16  0  0  0  0  0   195143.04730      0.050000  2.11E-04
 56  1 55  2 55  2 54  2  0  0  0  0   195145.258331     0.050000  1.04E-02
 56  2 55  2 55  2 54  2  0  0  0  0   195145.258331     0.050000  2.47E-02
 56  1 55  2 55  1 54  2  0  0  0  0   195145.258331     0.050000  2.47E-02
 56  2 55  2 55  1 54  2  0  0  0  0   195145.258331     0.050000  1.04E-02
 53  4 49  2 52  4 48  2  0  0  0  0   195168.952260     0.050000  2.33E-02
 52  5 47  0 51  5 46  0  0  0  0  0   195173.28804      0.050000   1.00000
 52 16 36  1 51 16 35  1  0  0  0  0   195185.311082     0.050000  1.71E-02
 52 16 37  1 51 16 36  1  0  0  0  0   195185.311082     0.050000  1.71E-02
 52 33 19  2 51 33 18  2  0  0  0  0   195188.480914     0.050000  3.78E-03
 52 33 20  2 51 33 19  2  0  0  0  0   195188.480914     0.050000  3.78E-03
 52 37 15  0 51 37 14  0  0  0  0  0   195215.61256      0.050000  1.82E-04
 52 37 16  0 51 37 15  0  0  0  0  0   195215.61256      0.050000  1.82E-04
 52 13 39  0 51 13 38  0  0  0  0  0   195231.27580      0.050000  1.59E-03
 52 13 40  0 51 13 39  0  0  0  0  0   195231.27580      0.050000  1.59E-03
 45 13 32  0 45 12 33  0  0  0  0  0   195237.01091      0.050000  4.57E-04
 45 13 33  0 45 12 34  0  0  0  0  0   195237.01091      0.050000  4.57E-04
 60  2 59  0 60  1 60  0  0  0  0  0   195238.95481      0.050000  7.80E-05
 60  1 59  0 60  0 60  0  0  0  0  0   195238.95481      0.050000  7.80E-05
 52 34 18  2 51 34 17  2  0  0  0  0   195243.419589     0.050000  3.33E-03
 52 34 19  2 51 34 18  2  0  0  0  0   195243.419589     0.050000  3.33E-03
 49  6 44  0 48  5 43  0  0  0  0  0   195251.97106      0.050000   1.00000
 53  5 49  2 52  5 48  2  0  0  0  0   195284.169083     0.050000  2.32E-02
 52 38 14  0 51 38 13  0  0  0  0  0   195291.03964      0.050000  1.56E-04
 52 38 15  0 51 38 14  0  0  0  0  0   195291.03964      0.050000  1.56E-04
 52 36 16  1 51 36 15  1  0  0  0  0   195298.180210     0.050000  2.71E-03
 52 36 17  1 51 36 16  1  0  0  0  0   195298.180210     0.050000  2.71E-03
 52 35 17  2 51 35 16  2  0  0  0  0   195301.811654     0.050000  2.92E-03
 52 35 18  2 51 35 17  2  0  0  0  0   195301.811654     0.050000  2.92E-03
 52 36 16  2 51 36 15  2  0  0  0  0   195363.275754     0.050000  2.55E-03
 52 36 17  2 51 36 16  2  0  0  0  0   195363.275754     0.050000  2.55E-03
 58 13 45  2 58 12 46  2  0  0  0  0   195365.914806     0.050000  4.97E-03
 52 39 13  0 51 39 12  0  0  0  0  0   195369.14549      0.050000  1.33E-04
 52 39 14  0 51 39 13  0  0  0  0  0   195369.14549      0.050000  1.33E-04
 58 13 46  2 58 12 47  2  0  0  0  0   195375.893109     0.050000  4.97E-03
 44 13 32  0 44 12 33  0  0  0  0  0   195401.30855      0.050000  4.58E-04
 44 13 31  0 44 12 32  0  0  0  0  0   195401.30855      0.050000  4.58E-04
 52 12 41  1 51 12 40  1  0  0  0  0   195423.771013     0.050000  2.05E-02
 52 12 40  1 51 12 39  1  0  0  0  0   195423.771013     0.050000  2.05E-02
 52 40 12  0 51 40 11  0  0  0  0  0   195449.67341      0.050000  1.13E-04
 52 40 13  0 51 40 12  0  0  0  0  0   195449.67341      0.050000  1.13E-04
 79 14 65  0 79 13 66  0  0  0  0  0   195450.47206      0.050000   1.00000
 52 14 39  2 51 14 38  2  0  0  0  0   195458.797235     0.050000  1.81E-02
 52 14 38  2 51 14 37  2  0  0  0  0   195458.797235     0.050000  1.81E-02
 52 38 14  2 51 38 13  2  0  0  0  0   195463.730967     0.050000  2.03E-03
 52 38 15  2 51 38 14  2  0  0  0  0   195463.730967     0.050000  2.03E-03
 40  6 35  0 39  5 34  0  0  0  0  0   195484.09626      0.050000   1.00000
 52 12 40  0 51 12 39  0  0  0  0  0   195503.09137      0.050000  1.66E-03
 52 12 41  0 51 12 40  0  0  0  0  0   195503.09137      0.050000  1.66E-03
 52 41 11  0 51 41 10  0  0  0  0  0   195532.78309      0.050000  9.45E-05
 52 41 12  0 51 41 11  0  0  0  0  0   195532.78309      0.050000  9.45E-05
 43 13 31  0 43 12 32  0  0  0  0  0   195553.29895      0.050000  4.57E-04
 43 13 30  0 43 12 31  0  0  0  0  0   195553.29895      0.050000  4.57E-04
 33  6 28  0 32  5 27  0  0  0  0  0   195556.52262      0.050000   1.00000
 52 39 13  1 51 39 12  1  0  0  0  0   195564.809179     0.050000  1.62E-03
 52 39 14  1 51 39 13  1  0  0  0  0   195564.809179     0.050000  1.62E-03
 52 42 10  0 51 42  9  0  0  0  0  0   195618.20212      0.050000  7.85E-05
 52 42 11  0 51 42 10  0  0  0  0  0   195618.20212      0.050000  7.85E-05
 75  6 69  1 75  5 70  1  0  0  0  0   195621.705904     0.050000  2.59E-03
 57  1 56  1 56  2 55  1  0  0  0  0   195659.935615     0.050000  1.14E-02
 57  2 56  1 56  2 55  1  0  0  0  0   195659.935615     0.050000  2.54E-02
 57  1 56  1 56  1 55  1  0  0  0  0   195659.935615     0.050000  2.54E-02
 57  2 56  1 56  1 55  1  0  0  0  0   195659.935615     0.050000  1.14E-02
 42 13 30  0 42 12 31  0  0  0  0  0   195693.55299      0.050000  4.56E-04
 42 13 29  0 42 12 30  0  0  0  0  0   195693.55299      0.050000  4.56E-04
 52 43  9  0 51 43  8  0  0  0  0  0   195705.88098      0.050000  6.40E-05
 52 43 10  0 51 43  9  0  0  0  0  0   195705.88098      0.050000  6.40E-05
 51  8 43  0 50  8 42  0  0  0  0  0   195709.75030      0.050000   1.00000
 52 13 40  2 51 13 39  2  0  0  0  0   195723.314582     0.050000  1.91E-02
 52 13 39  2 51 13 38  2  0  0  0  0   195723.314582     0.050000  1.91E-02
 52  7 46  1 51  7 45  1  0  0  0  0   195731.444324     0.050000  2.38E-02
 51  8 43  2 50  8 42  2  0  0  0  0   195761.354346     0.050000  2.58E-02
 69  4 65  0 69  3 66  0  0  0  0  0   195763.16169      0.050000   1.00000
 69  5 65  0 69  4 66  0  0  0  0  0   195766.09995      0.050000   1.00000
 16  9  7  2 15  8  8  2  0  0  0  0   195791.033749     0.050000  4.16E-03
 16  9  8  2 15  8  7  2  0  0  0  0   195791.033749     0.050000  4.16E-03
 52 44  8  0 51 44  7  0  0  0  0  0   195795.83310      0.050000  5.20E-05
 52 44  9  0 51 44  8  0  0  0  0  0   195795.83310      0.050000  5.20E-05
 41 13 28  0 41 12 29  0  0  0  0  0   195822.74977      0.050000  4.54E-04
 41 13 29  0 41 12 30  0  0  0  0  0   195822.74977      0.050000  4.54E-04
 53  4 49  2 52  5 48  2  0  0  0  0   195857.909391     0.050000  6.78E-03
 52 11 41  1 51 11 40  1  0  0  0  0   195866.782526     0.050000  2.07E-02
 56  3 54  1 55  3 53  1  0  0  0  0   195868.014339     0.050000  2.50E-02
 56  2 54  1 55  2 53  1  0  0  0  0   195868.014339     0.050000  2.50E-02
 56  2 54  1 55  3 53  1  0  0  0  0   195868.014339     0.050000  1.01E-02
 56  3 54  1 55  2 53  1  0  0  0  0   195868.014339     0.050000  1.01E-02
 52 11 42  0 51 11 41  0  0  0  0  0   195875.51002      0.050000   1.00000
 52 11 42  1 51 11 41  1  0  0  0  0   195876.900833     0.050000  2.14E-02
 52 11 41  0 51 11 40  0  0  0  0  0   195881.05485      0.050000   1.00000
 52 45  7  0 51 45  6  0  0  0  0  0   195887.90463      0.050000  4.10E-05
 52 45  8  0 51 45  7  0  0  0  0  0   195887.90463      0.050000  4.10E-05
 40 13 28  0 40 12 29  0  0  0  0  0   195941.55360      0.050000  4.51E-04
 40 13 27  0 40 12 28  0  0  0  0  0   195941.55360      0.050000  4.51E-04
 52 46  6  0 51 46  5  0  0  0  0  0   195981.99454      0.050000  3.17E-05
 52 46  7  0 51 46  6  0  0  0  0  0   195981.99454      0.050000  3.17E-05
 73 14 60  1 73 15 59  1  0  0  0  0   196005.068462     0.050000  3.67E-03
 63  3 61  0 63  2 62  0  0  0  0  0   196010.45485      0.050000  1.37E-04
 63  2 61  0 63  1 62  0  0  0  0  0   196010.45485      0.050000  1.37E-04
 52 12 41  2 51 12 40  2  0  0  0  0   196011.938405     0.050000  2.00E-02
 52 12 40  2 51 12 39  2  0  0  0  0   196011.938405     0.050000  2.00E-02
 39 13 27  0 39 12 28  0  0  0  0  0   196050.49791      0.050000  4.48E-04
 39 13 26  0 39 12 27  0  0  0  0  0   196050.49791      0.050000  4.48E-04
 55  3 52  1 54  4 51  1  0  0  0  0   196060.539291     0.050000  8.70E-03
 39  6 34  0 38  5 33  0  0  0  0  0   196068.07646      0.050000   1.00000
 55  4 52  1 54  4 51  1  0  0  0  0   196071.500938     0.050000  2.47E-02
 55  3 52  1 54  3 51  1  0  0  0  0   196075.968773     0.050000  2.31E-02
 76  6 70  0 76  5 71  0  0  0  0  0   196077.19894      0.050000   1.00000
 55  4 52  1 54  3 51  1  0  0  0  0   196086.883732     0.050000  8.69E-03
 54  4 50  1 53  5 49  1  0  0  0  0   196088.237563     0.050000  7.20E-03
 38 13 26  0 38 12 27  0  0  0  0  0   196150.12303      0.050000  4.44E-04
 38 13 25  0 38 12 26  0  0  0  0  0   196150.12303      0.050000  4.44E-04
 76  7 70  0 76  6 71  0  0  0  0  0   196151.51589      0.050000   1.00000
 76  7 70  0 76  5 71  0  0  0  0  0   196157.24326      0.050000   1.00000
 56 13 43  2 56 12 44  2  0  0  0  0   196170.916617     0.050000  5.12E-03
 56 13 44  2 56 12 45  2  0  0  0  0   196175.366879     0.050000  5.12E-03
 88 10 79  0 88  9 80  0  0  0  0  0   196196.43937      0.050000   1.00000
 37 13 25  0 37 12 26  0  0  0  0  0   196240.99621      0.050000  4.39E-04
 37 13 24  0 37 12 25  0  0  0  0  0   196240.99621      0.050000  4.39E-04
 36 13 24  0 36 12 25  0  0  0  0  0   196323.56803      0.050000  4.33E-04
 36 13 23  0 36 12 24  0  0  0  0  0   196323.56803      0.050000  4.33E-04
 54  5 50  1 53  5 49  1  0  0  0  0   196330.264021     0.050000  2.45E-02
 34  6 29  0 33  5 28  0  0  0  0  0   196351.90459      0.050000   1.00000
 52  7 46  0 51  7 45  0  0  0  0  0   196375.29385      0.050000   1.00000
 52 11 42  2 51 11 41  2  0  0  0  0   196377.569737     0.050000  2.08E-02
 52 11 41  2 51 11 40  2  0  0  0  0   196382.277493     0.050000  2.08E-02
 52 10 43  0 51 10 42  0  0  0  0  0   196386.22020      0.050000   1.00000
 35 13 23  0 35 12 24  0  0  0  0  0   196398.41780      0.050000  4.26E-04
 35 13 22  0 35 12 23  0  0  0  0  0   196398.41780      0.050000  4.26E-04
 54  4 50  1 53  4 49  1  0  0  0  0   196416.222054     0.050000  2.45E-02
 51  6 45  1 50  6 44  1  0  0  0  0   196445.310535     0.050000  2.45E-02
 52 10 42  0 51 10 41  0  0  0  0  0   196449.69243      0.050000   1.00000
 34 13 21  0 34 12 22  0  0  0  0  0   196465.94350      0.050000  4.19E-04
 34 13 22  0 34 12 23  0  0  0  0  0   196465.94350      0.050000  4.19E-04
 53  6 48  1 52  6 47  1  0  0  0  0   196502.384429     0.050000  2.42E-02
 51  6 46  1 50  5 45  1  0  0  0  0   196521.847595     0.050000  5.24E-03
 33 13 21  0 33 12 22  0  0  0  0  0   196526.66626      0.050000  4.11E-04
 33 13 20  0 33 12 21  0  0  0  0  0   196526.66626      0.050000  4.11E-04
 38  6 33  0 37  5 32  0  0  0  0  0   196548.76928      0.050000   1.00000
 50  6 45  0 49  5 44  0  0  0  0  0   196562.71410      0.050000   1.00000
 52 10 42  1 51 10 41  1  0  0  0  0   196564.301376     0.050000  2.23E-02
 32 13 19  0 32 12 20  0  0  0  0  0   196580.96246      0.050000  4.03E-04
 32 13 20  0 32 12 21  0  0  0  0  0   196580.96246      0.050000  4.03E-04
 78 14 64  0 78 13 65  0  0  0  0  0   196626.78368      0.050000   1.00000
 31 13 18  0 31 12 19  0  0  0  0  0   196629.34493      0.050000  3.92E-04
 31 13 19  0 31 12 20  0  0  0  0  0   196629.34493      0.050000  3.92E-04
 54  5 50  1 53  4 49  1  0  0  0  0   196658.302829     0.050000  7.24E-03
 80  7 73  0 80  6 74  0  0  0  0  0   196670.97403      0.050000   1.00000
 30 13 17  0 30 12 18  0  0  0  0  0   196672.16937      0.050000  3.82E-04
 30 13 18  0 30 12 19  0  0  0  0  0   196672.16937      0.050000  3.82E-04
 29 13 16  0 29 12 17  0  0  0  0  0   196709.79939      0.050000  3.70E-04
 29 13 17  0 29 12 18  0  0  0  0  0   196709.79939      0.050000  3.70E-04
 79 14 66  0 79 13 67  0  0  0  0  0   196713.32832      0.050000   1.00000
 12 10  2  2 11  9  3  2  0  0  0  0   196715.852489     0.050000  4.43E-03
 12 10  3  2 11  9  2  2  0  0  0  0   196715.852489     0.050000  4.43E-03
 28 13 15  0 28 12 16  0  0  0  0  0   196742.71068      0.050000  3.58E-04
 28 13 16  0 28 12 17  0  0  0  0  0   196742.71068      0.050000  3.58E-04
 27 13 14  0 27 12 15  0  0  0  0  0   196771.12650      0.050000  3.45E-04
 27 13 15  0 27 12 16  0  0  0  0  0   196771.12650      0.050000  3.45E-04
 26 13 13  0 26 12 14  0  0  0  0  0   196795.50468      0.050000  3.30E-04
 26 13 14  0 26 12 15  0  0  0  0  0   196795.50468      0.050000  3.30E-04
 35  6 30  0 34  5 29  0  0  0  0  0   196814.09416      0.050000   1.00000
 25 13 12  0 25 12 13  0  0  0  0  0   196816.13745      0.050000  3.15E-04
 25 13 13  0 25 12 14  0  0  0  0  0   196816.13745      0.050000  3.15E-04
 58  0 58  1 57  1 57  1  0  0  0  0   196822.743437     0.050000  2.32E-02
 58  1 58  1 57  1 57  1  0  0  0  0   196822.743437     0.050000  4.87E-02
 58  0 58  1 57  0 57  1  0  0  0  0   196822.743437     0.050000  4.87E-02
 58  1 58  1 57  0 57  1  0  0  0  0   196822.743437     0.050000  2.32E-02
 22 13  9  0 22 12 10  0  0  0  0  0   196858.76509      0.050000  2.63E-04
 22 13 10  0 22 12 11  0  0  0  0  0   196858.76509      0.050000  2.63E-04
 52  8 45  1 51  8 44  1  0  0  0  0   196859.785282     0.050000  2.36E-02
 52 10 43  2 51 10 42  2  0  0  0  0   196863.386848     0.050000  2.16E-02
 21 13  8  0 21 12  9  0  0  0  0  0   196867.60839      0.050000  2.44E-04
 21 13  9  0 21 12 10  0  0  0  0  0   196867.60839      0.050000  2.44E-04
[truncated: 1,202,995 more chars]
