# Supplementary material for: The 130 to 375 GHz Rotational Spectroscopy of s-trans-(Z)‑1-Cyano-1,3-butadiene (C5H5N): Analysis of the Lowest-Energy Vibrationally Excited Dyad (ν19 and ν27)
Source: J Phys Chem A. 2025 Sep 4;129(37):8630–42. doi: 10.1021/acs.jpca.5c04066 (PMC12503384; doi:10.1021/acs.jpca.5c04066)
Supplement: Supplementary file 2 [file jp5c04066_si_002.zip › Z-1,3 Multistate Dyad Fit/z24pdn_dyad.par]

ztrans24PDN Dyad                          Sun Apr Thu MoSat Jul 16 12:23:50 2022
  99 21091   10    0    0.0000E+000    1.0000E+004    1.0000E+000 1.0000000000
a   1  3 0,    50,  ,   ,     ,     ,   ,     , 0  ,,,,
        10000  9.759445367823140E+003 1.00000000E-037 /A_gs
        20000  2.039691149832261E+003 1.00000000E-037 /B_gs
        30000  1.686173465320423E+003 1.00000000E-037 /C_gs
          200 -8.404187719221758E-004 1.00000000E-037 /-DJ_gs
         1100  1.204230831356012E-002 1.00000000E-037 /-DJK_gs
         2000 -6.899317869346563E-002 1.00000000E-037 /-DK_gs
        40100 -2.426324767141133E-004 1.00000000E-037 /-dJ_gs
        41000 -2.039931588108813E-003 1.00000000E-037 /-dK_gs
          300  9.071740765770954E-010 1.00000000E-037 /HJ_gs
         1200  1.694938141031074E-008 1.00000000E-037 /HJK_gs
         2100 -4.240976935967307E-007 1.00000000E-037 /HKJ_gs
         3000  2.170088968257985E-006 1.00000000E-037 /HK_gs
        40200  4.068073514893244E-010 1.00000000E-037 /hJ_gs
        41100  4.069008537388365E-009 1.00000000E-037 /hJK_gs
        42000  3.178756752126764E-007 1.00000000E-037 /hK_gs
          400  0.000000000000000E+000 1.00000000E-037 /LJ_gs
         1300 -6.922886494168895E-014 1.00000000E-037 /LJJK_gs
         2200 -1.710142951133273E-012 1.00000000E-037 /LJK_gs
         3100  1.809252004588749E-011 1.00000000E-037 /LKKJ_gs
         4000 -9.779251990879221E-011 1.00000000E-037 /LK_gs
        40300  1.942682246994029E-016 1.00000000E-037 /lJ_gs
        41200  0.000000000000000E+000 1.00000000E-037 /lJK_gs
        42100  1.581464217077859E-012 1.00000000E-037 /lKJ_gs
        43000 -3.204109263126702E-011 1.00000000E-037 /lK_gs
        10011  9.825948541548600E+003 1.00000000E+002 /A_v19
        20011  2.037555675086530E+003 1.00000000E+002 /B_v19
        30011  1.684550255861034E+003 1.00000000E+002 /C_v19
          211 -8.252637756421531E-004 1.00000000E+000 /-DJ_v19
         1111  1.190909808548918E-002 1.00000000E+000 /-DJK_v19
         2011 -7.036730584049755E-002 1.00000000E+000 /-DK_v19
        40111 -2.386081876930944E-004 1.00000000E+000 /-dJ_v19
        41011 -2.228395905533897E-003 1.00000000E+000 /-dK_v19
          311  8.951276110584726E-010 1.00000000E+000 /HJ_v19
         1211  1.788122205120188E-008 1.00000000E+000 /HJK_v19
         2111 -3.853388979900326E-007 1.00000000E+000 /HKJ_v19
         3011  2.689288973239607E-006 1.00000000E+000 /HK_v19
        40211  4.047098622309742E-010 1.00000000E+000 /hJ_v19
        41111  4.069008537388365E-009 1.00000000E-037 /hJK_v19
        42011  3.468727865899193E-007 1.00000000E+000 /hK_v19
          411  0.000000000000000E+000 1.00000000E-037 /LJ_v19
         1311 -6.922886494168895E-014 1.00000000E-037 /LJJK_v19
         2211 -2.254918869776132E-012 1.00000000E+000 /LJK_v19
         3111  1.653578081545678E-011 1.00000000E+000 /LKKJ_v19
         4011 -9.779251990879221E-011 1.00000000E-037 /LK_v19
        40311  1.942682246994029E-016 1.00000000E-037 /lJ_v19
        41211  0.000000000000000E+000 1.00000000E-037 /lJK_v19
        42111  1.581464217077859E-012 1.00000000E-037 /lKJ_v19
        43011 -3.204109263126702E-011 1.00000000E-037 /lK_v19
        10022  9.687006466766055E+003 1.00000000E+002 /A_v27
        20022  2.046018418586303E+003 1.00000000E+002 /B_v27
        30022  1.690513575192778E+003 1.00000000E+002 /C_v27
          222 -8.610249506004310E-004 1.00000000E+000 /-DJ_v27
         1122  1.229344753869714E-002 1.00000000E+000 /-DJK_v27
         2022 -6.915092985735444E-002 1.00000000E+000 /-DK_v27
        40122 -2.479349649481263E-004 1.00000000E+000 /-dJ_v27
        41022 -2.006506954961260E-003 1.00000000E+000 /-dK_v27
          322  9.587935448287258E-010 1.00000000E+000 /HJ_v27
         1222  1.605345746694248E-008 1.00000000E+000 /HJK_v27
         2122 -4.651152302776728E-007 1.00000000E+000 /HKJ_v27
         3022  1.706577768525782E-006 1.00000000E+000 /HK_v27
        40222  4.234057019255723E-010 1.00000000E+000 /hJ_v27
        41122  2.642406084829136E-009 1.00000000E+000 /hJK_v27
        42022  3.178756752126764E-007 1.00000000E-037 /hK_v27
          422  0.000000000000000E+000 1.00000000E-037 /LJ_v27
         1322 -6.922886494168895E-014 1.00000000E-037 /LJJK_v27
         2222 -1.197522943802397E-012 1.00000000E+000 /LJK_v27
         3122  2.094095020427302E-011 1.00000000E+000 /LKKJ_v27
         4022 -9.779251990879221E-011 1.00000000E-037 /LK_v27
        40322  1.942682246994029E-016 1.00000000E-037 /lJ_v27
        41222  0.000000000000000E+000 1.00000000E-037 /lJK_v27
        42122  1.581464217077859E-012 1.00000000E-037 /lKJ_v27
        43022 -3.204109263126702E-011 1.00000000E-037 /lK_v27
           11  3.875447084000000E+006 1.00000000E-037 /E19=128fix
          -22  3.875447084000000E+006 1.00000000E-037 /E19=128fix
           22  1.724817859992429E+005 1.00000000E+004 /E27-19
       200012  5.751989421968970E+003 1.00000000E+002 /Ga
       200112  9.240157229984636E-003 1.00000000E+000 /GaJ
       200212  0.000000000000000E+000 1.00000000E-037 /GaJJ
       201112  0.000000000000000E+000 1.00000000E-037 /GaJK
       201012  0.000000000000000E+000 1.00000000E-037 /GaK
       202012  0.000000000000000E+000 1.00000000E-037 /GaKK
       400012  6.767181417050132E+002 1.00000000E+000 /Gb
       400112 -6.340070853783390E-003 1.00000000E+000 /GbJ
       400212  5.299691138976025E-009 1.00000000E+000 /GbJJ
       401012  8.061799753529125E-002 1.00000000E+000 /GbK
       402012  0.000000000000000E+000 1.00000000E-037 /GbKK
       401112  0.000000000000000E+000 1.00000000E-037 /GbJK
       210012 -7.068831671598096E-001 1.00000000E+000 /Fbc
       210112 -7.924531488860685E-007 1.00000000E+000 /FbcJ
       211012  0.000000000000000E+000 1.00000000E-037 /Fbck
       210212  0.000000000000000E+000 1.00000000E-037 /FbcJJ
       211112  0.000000000000000E+000 1.00000000E-037 /FbcJK
       212012  0.000000000000000E+000 1.00000000E-037 /FbcKK
       410012  0.000000000000000E+000 1.00000000E-037 /Fac
       410112  0.000000000000000E+000 1.00000000E-037 /FacJ
       411012  0.000000000000000E+000 1.00000000E-037 /Fack
       410212  0.000000000000000E+000 1.00000000E-037 /FacJJ
       411112  0.000000000000000E+000 1.00000000E-037 /FacJK
       412012  0.000000000000000E+000 1.00000000E-037 /FacKK
!
!
!   start with alphas for each ABC
! last known value of Fbck = -8.932648184744828E-006
!
!
        10000  9.759445367823140E+003 1.00000000E-037 /A_gs
        20000  2.039691149832261E+003 1.00000000E-037 /B_gs
        30000  1.686173465320423E+003 1.00000000E-037 /C_gs
          200 -8.404187719221758E-004 1.00000000E-037 /-DJ_gs
         1100  1.204230831356012E-002 1.00000000E-037 /-DJK_gs
         2000 -6.899317869346563E-002 1.00000000E-037 /-DK_gs
        40100 -2.426324767141133E-004 1.00000000E-037 /-dJ_gs
        41000 -2.039931588108813E-003 1.00000000E-037 /-dK_gs
          300  9.071740765770954E-010 1.00000000E-037 /HJ_gs
         1200  1.694938141031074E-008 1.00000000E-037 /HJK_gs
         2100 -4.240976935967307E-007 1.00000000E-037 /HKJ_gs
         3000  2.170088968257985E-006 1.00000000E-037 /HK_gs
        40200  4.068073514893244E-010 1.00000000E-037 /hJ_gs
        41100  4.069008537388365E-009 1.00000000E-037 /hJK_gs
        42000  3.178756752126764E-007 1.00000000E-037 /hK_gs
          400  0.000000000000000E+000 1.00000000E-037 /LJ_gs
         1300 -6.922886494168895E-014 1.00000000E-037 /LJJK_gs
         2200 -1.710142951133273E-012 1.00000000E-037 /LJK_gs
         3100  1.809252004588749E-011 1.00000000E-037 /LKKJ_gs
         4000 -9.779251990879221E-011 1.00000000E-037 /LK_gs
        40300  1.942682246994029E-016 1.00000000E-037 /lJ_gs
        41200  0.000000000000000E+000 1.00000000E-037 /lJK_gs
        42100  1.581464217077859E-012 1.00000000E-037 /lKJ_gs
        43000 -3.204109263126702E-011 1.00000000E-037 /lK_gs
        10011  9.841645367823139E+003 1.00000000E-037 /A_v19
        20011  2.039791149832261E+003 1.00000000E-037 /B_v19
        30011  1.685734254868323E+003 1.00000000E+002 /C_v19
          211 -8.905884482955538E-004 1.00000000E+000 /-DJ_v19
         1111  1.204230831356012E-002 1.00000000E-037 /-DJK_v19
         2011 -6.899317869346563E-002 1.00000000E-037 /-DK_v19
        40111 -2.426324767141133E-004 1.00000000E-037 /-dJ_v19
        41011 -2.039931588108813E-003 1.00000000E-037 /-dK_v19
          311  9.071740765770954E-010 1.00000000E-037 /HJ_v19
         1211  1.694938141031074E-008 1.00000000E-037 /HJK_v19
         2111 -4.240976935967307E-007 1.00000000E-037 /HKJ_v19
         3011  2.170088968257985E-006 1.00000000E-037 /HK_v19
        40211  4.068073514893244E-010 1.00000000E-037 /hJ_v19
        41111  4.069008537388365E-009 1.00000000E-037 /hJK_v19
        42011  3.178756752126764E-007 1.00000000E-037 /hK_v19
          411  0.000000000000000E+000 1.00000000E-037 /LJ_v19
         1311 -6.922886494168895E-014 1.00000000E-037 /LJJK_v19
         2211 -1.710142951133273E-012 1.00000000E-037 /LJK_v19
         3111  1.809252004588749E-011 1.00000000E-037 /LKKJ_v19
         4011 -9.779251990879221E-011 1.00000000E-037 /LK_v19
        40311  1.942682246994029E-016 1.00000000E-037 /lJ_v19
        41211  0.000000000000000E+000 1.00000000E-037 /lJK_v19
        42111  1.581464217077859E-012 1.00000000E-037 /lKJ_v19
        43011 -3.204109263126702E-011 1.00000000E-037 /lK_v19
        10022  9.673245367823140E+003 1.00000000E-037 /A_v27
        20022  2.043891149832261E+003 1.00000000E-037 /B_v27
        30022  1.689597887981842E+003 1.00000000E+002 /C_v27
          222 -8.074356256611805E-004 1.00000000E+000 /-DJ_v27
         1122  1.204230831356012E-002 1.00000000E-037 /-DJK_v27
         2022 -6.899317869346563E-002 1.00000000E-037 /-DK_v27
        40122 -2.426324767141133E-004 1.00000000E-037 /-dJ_v27
        41022 -2.039931588108813E-003 1.00000000E-037 /-dK_v27
          322  9.071740765770954E-010 1.00000000E-037 /HJ_v27
         1222  1.694938141031074E-008 1.00000000E-037 /HJK_v27
         2122 -4.240976935967307E-007 1.00000000E-037 /HKJ_v27
         3022  2.170088968257985E-006 1.00000000E-037 /HK_v27
        40222  4.068073514893244E-010 1.00000000E-037 /hJ_v27
        41122  4.069008537388365E-009 1.00000000E-037 /hJK_v27
        42022  3.178756752126764E-007 1.00000000E-037 /hK_v27
          422  0.000000000000000E+000 1.00000000E-037 /LJ_v27
         1322 -6.922886494168895E-014 1.00000000E-037 /LJJK_v27
         2222 -1.710142951133273E-012 1.00000000E-037 /LJK_v27
         3122  1.809252004588749E-011 1.00000000E-037 /LKKJ_v27
         4022 -9.779251990879221E-011 1.00000000E-037 /LK_v27
        40322  1.942682246994029E-016 1.00000000E-037 /lJ_v27
        41222  0.000000000000000E+000 1.00000000E-037 /lJK_v27
        42122  1.581464217077859E-012 1.00000000E-037 /lKJ_v27
        43022 -3.204109263126702E-011 1.00000000E-037 /lK_v27
           11  3.875447084000000E+006 1.00000000E-037 /E19=128fix
          -22  3.875447084000000E+006 1.00000000E-037 /E19=128fix
           22  1.836528598000000E+005 1.00000000E-037 /E27-19
       200012  6.376000000000000E+003 1.00000000E-037 /Ga_19_27
       200112  0.000000000000000E+000 1.00000000E-037 /GaJ_19_27
       201012  0.000000000000000E+000 1.00000000E-037 /GaK_19_27
       400012  8.260000000000000E+002 1.00000000E-037 /Gb_19_27
