# Supplementary material for: The 130 to 375 GHz Rotational Spectroscopy of s-trans-(Z)‑1-Cyano-1,3-butadiene (C5H5N): Analysis of the Lowest-Energy Vibrationally Excited Dyad (ν19 and ν27)
Source: J Phys Chem A. 2025 Sep 4;129(37):8630–42. doi: 10.1021/acs.jpca.5c04066 (PMC12503384; doi:10.1021/acs.jpca.5c04066)
Supplement: Supplementary file 2 [file jp5c04066_si_002.zip › Z-1,3 Multistate Dyad Fit/z24pdn_dyad.res]

ztrans24PDN Dyad                          Sun Apr Thu Sat Jul 16 12:23:49 2022

-------------------------------------------------------------------------------------=========
                                              obs         o-c     error     blends     Notes
                                                                         o-c      wt
    / instead of : below denotes (o-c)>3*err
-------------------------------------------------------------------------------------=========
   1: 36  5 32  1   35  5 31  1             135006.8477   0.0313  0.050               
   2: 57 10 47  2   57  9 48  2             135014.1504   0.0675  0.050               
   3: 36 15 21  1   35 15 20  1             135017.4787   0.0267  0.050   0.0268 0.50  
   4: 36 15 22  1   35 15 21  1             135017.4787   0.0267  0.050   0.0268 0.50  
   5: 36 10 27  0   35 10 26  0             135064.5883   0.0583  0.050               
   6: 36 13 23  2   35 13 22  2             135168.4347  -0.0305  0.050  -0.0305 0.50  
   7: 36 13 24  2   35 13 23  2             135168.4347  -0.0305  0.050  -0.0305 0.50  
   8: 36  9 27  1   35  9 26  1             135239.4550   0.0083  0.050               
   9: 36 12 24  2   35 12 23  2             135254.0081   0.0462  0.050   0.0463 0.50  
  10: 36 12 25  2   35 12 24  2             135254.0081   0.0462  0.050   0.0463 0.50  
  11: 35  4 31  0   34  4 30  0             135277.4349   0.0538  0.050               
  12: 36  9 27  0   35  9 26  0             135279.1604  -0.0916  0.050               
  13: 36 11 25  2   35 11 24  2             135348.2956   0.0268  0.050   0.0280 0.50  
  14: 36 11 26  2   35 11 25  2             135348.2956   0.0291  0.050   0.0280 0.50  
  15: 36  5 32  0   35  5 31  0             135373.3337  -0.0082  0.050               
  16: 36 10 26  2   35 10 25  2             135483.6196  -0.0154  0.050   0.0166 0.50  
  17: 36 10 27  2   35 10 26  2             135483.6196   0.0486  0.050   0.0166 0.50  
  18: 22  9 14  2   22  8 15  2             135581.2828   0.0820  0.050   0.0946 0.50  
  19: 22  9 13  2   22  8 14  2             135581.2828   0.1070  0.050   0.0946 0.50  
  20: 36  8 29  0   35  8 28  0             135587.8643   0.0178  0.050               
  21: 36  8 28  0   35  8 27  0             135611.6917   0.0127  0.050               
  22: 21  9 13  2   21  8 14  2             135635.6793   0.1320  0.050   0.1379 0.50  
  23: 21  9 12  2   21  8 13  2             135635.6793   0.1438  0.050   0.1379 0.50  
  24: 36  9 27  2   35  9 26  2             135682.2305  -0.0795  0.050               
  25: 35  4 32  0   34  3 31  0             135725.6878   0.0054  0.050               
  26: 59  7 53  0   59  6 54  0             135766.4755  -0.0031  0.050               
  27: 36  7 29  1   35  7 28  1             135807.3132   0.1022  0.050               
  28: 36  7 30  1   35  7 29  1             135823.0104  -0.0572  0.050               
  29: 36  8 28  1   35  8 27  1             135865.1767  -0.1330  0.050               
  30: 36  6 31  1   35  6 30  1             135878.5764   0.0405  0.050               
  31: 36  8 29  2   35  8 28  2             135964.7614   0.0372  0.050               
  32: 36  8 28  2   35  8 27  2             135986.8098   0.0085  0.050               
  33: 36  7 30  0   35  7 29  0             135991.3464   0.0095  0.050               
  34: 38  2 36  1   37  3 35  1             136006.7297   0.0354  0.050               
  35: 35  5 30  0   34  5 29  0             136032.8033  -0.0076  0.050               
  36: 37  4 34  1   36  4 33  1             136080.2460  -0.0189  0.050               
  37: 38  3 36  1   37  3 35  1             136170.9130   0.0260  0.050               
  38: 39  1 38  1   38  2 37  1             136177.0955  -0.0426  0.050               
  39: 39  2 38  1   38  2 37  1             136182.0048   0.0089  0.050               
  40: 39  1 38  1   38  1 37  1             136184.0820   0.0173  0.050               
  41: 39  2 38  1   38  1 37  1             136188.9100  -0.0124  0.050               
  42: 36  6 31  0   35  6 30  0             136191.5520  -0.0055  0.050               
  43: 36  5 32  2   35  5 31  2             136225.6989  -0.0431  0.050               
  44: 38  2 36  1   37  2 35  1             136231.7573   0.1077  0.050               
  45: 36  7 29  0   35  7 28  0             136253.2018   0.0165  0.050               
  46: 36  7 30  2   35  7 29  2             136303.8633   0.0785  0.050               
  47: 56  5 51  2   56  4 52  2             136351.6137  -0.0272  0.050               
  48: 52  4 48  2   52  3 49  2             136357.3956  -0.0395  0.050               
  49: 40  0 40  1   39  0 39  1             136362.4606  -0.0239  0.050  -0.0098 0.34  
  50: 40  1 40  1   39  1 39  1             136362.4606   0.0042  0.050  -0.0098 0.34  
  51: 40  1 40  1   39  0 39  1             136362.4606  -0.0845  0.050  -0.0098 0.16  
  52: 40  0 40  1   39  1 39  1             136362.4606   0.0648  0.050  -0.0098 0.16  
  53: 38  2 36  0   37  3 35  0             136388.5561   0.0144  0.050               
  54: 88 13 75  0   88 12 76  0             136391.5961   0.0294  0.050               
  55: 38  3 36  1   37  2 35  1             136395.8320  -0.0102  0.050               
  56: 35  5 30  2   34  5 29  2             136472.4503   0.0112  0.050               
  57: 37  4 34  0   36  4 33  0             136485.6912   0.0032  0.050               
  58: 40  0 40  0   39  0 39  0             136490.5003  -0.0066  0.050   0.0077 0.34  
  59: 40  1 40  0   39  1 39  0             136490.5003   0.0221  0.050   0.0077 0.34  
  60: 40  1 40  0   39  0 39  0             136490.5003  -0.0688  0.050   0.0077 0.16  
  61: 40  0 40  0   39  1 39  0             136490.5003   0.0843  0.050   0.0077 0.16  
  62: 39  1 38  0   38  2 37  0             136506.3242   0.0212  0.050               
  63: 39  2 38  0   38  2 37  0             136511.5455   0.0141  0.050               
  64: 39  1 38  0   38  1 37  0             136513.7368   0.0167  0.050               
  65: 39  2 38  0   38  1 37  0             136518.9688   0.0203  0.050               
  66: 36  7 29  2   35  7 28  2             136547.1284   0.0826  0.050               
  67: 71  8 63  0   71  7 64  0             136552.6886  -0.0489  0.050               
  68: 38  3 36  0   37  3 35  0             136566.3826   0.0014  0.050               
  69: 38  2 36  0   37  2 35  0             136630.8588   0.0117  0.050               
  70: 62 10 53  0   62  9 54  0             136677.3234   0.0339  0.050               
  71: 67 11 56  0   67 10 57  0             136714.6809   0.0049  0.050               
  72: 54 10 44  0   54  9 45  0             136728.6481   0.0115  0.050               
  73: 63 10 54  0   63  9 55  0             136737.9032   0.0139  0.050               
  74: 61 10 52  0   61  9 53  0             136761.1106  -0.0398  0.050               
  75: 52  5 48  0   52  4 49  0             136774.4782   0.0050  0.050               
  76: 38  3 36  0   37  2 35  0             136808.6948   0.0082  0.050               
  77: 56 10 46  2   56  9 47  2             136829.5337   0.0525  0.050               
  78: 37  3 34  1   36  3 33  1             136884.1514   0.0152  0.050               
  79: 83 10 73  0   83  9 74  0             136921.1198   0.0348  0.050               
  80: 83 12 72  0   82 13 69  0             136945.5749  -0.0331  0.050               
  81: 64 10 55  0   64  9 56  0             136960.1631   0.0466  0.050               
  82: 60 10 51  0   60  9 52  0             136971.4627   0.0616  0.050               
  83: 18  5 14  0   17  4 13  0             136990.4933  -0.0592  0.050               
  84: 38  3 36  2   37  2 35  2             137055.8534   0.0847  0.050               
  85: 40  1 40  2   39  1 39  2             137059.6625   0.0035  0.050   0.0290 0.34  
  86: 40  0 40  2   39  0 39  2             137059.6625   0.0543  0.050   0.0290 0.34  
  87: 40  0 40  2   39  1 39  2             137059.6625  -0.1842  0.050   0.0290 0.16  
  88: 40  1 40  2   39  0 39  2             137059.6625   0.2421  0.050   0.0290 0.16  
  89: 63  8 56  0   63  7 57  0             137079.3937  -0.0181  0.050               
  90: 36  6 30  1   35  6 29  1             137103.2359   0.1312  0.050               
  91: 66  9 58  0   66  8 59  0             137108.9158   0.0210  0.050               
  92: 39  2 38  2   38  1 37  2             137141.1558   0.0232  0.050               
  93: 39  1 38  2   38  1 37  2             137149.2882   0.0016  0.050               
  94: 39  2 38  2   38  2 37  2             137151.6223  -0.0071  0.050               
  95: 39  1 38  2   38  2 37  2             137159.7692  -0.0143  0.050               
  96: 67 10 58  1   67  9 59  1             137198.8634  -0.0648  0.050               
  97: 98 14 84  0   98 13 85  0             137216.2223  -0.0057  0.050               
  98: 36  4 33  1   35  3 32  1             137249.0494   0.0633  0.050               
  99: 38  2 36  2   37  2 35  2             137275.8218  -0.0152  0.050               
 100: 59 10 50  0   59  9 51  0             137289.5549  -0.0240  0.050               
 101: 37  3 34  0   36  3 33  0             137326.7718  -0.0225  0.050               
 102: 38  3 35  1   37  4 34  1             137336.4352   0.0367  0.050               
 103: 65 10 56  0   65  9 57  0             137359.7387   0.0088  0.050               
 104: 36  6 30  2   35  6 29  2             137380.2858   0.1492  0.050               
 105: 38  3 36  2   37  3 35  2             137392.8959  -0.0428  0.050               
 106: 77  9 68  0   77  8 69  0             137468.3011   0.0004  0.050               
 107: 38  3 35  0   37  4 34  0             137596.2254   0.0046  0.050               
 108: 38  2 36  2   37  3 35  2             137612.8941  -0.1130  0.050               
 109: 58 10 49  0   58  9 50  0             137697.3424   0.0131  0.050               
 110: 18  5 13  0   17  4 14  0             137873.5601   0.0686  0.050               
 111: 36  6 30  0   35  6 29  0             137909.5542   0.0026  0.050               
 112: 36  4 33  0   35  3 32  0             137912.4586  -0.0124  0.050               
 113: 66 10 57  0   66  9 58  0             137950.6040  -0.0064  0.050               
 114: 37  3 34  2   36  3 33  2             137965.1419   0.0580  0.050               
 115: 66  9 58  1   66  8 59  1             137988.6722  -0.0575  0.050               
 116: 37  4 34  2   36  4 33  2             138049.9741  -0.1027  0.050               
 117: 53 10 43  0   53  9 44  0             138115.4284  -0.0259  0.050               
 118: 57 10 48  0   57  9 49  0             138176.9357   0.0721  0.050               
 119: 56  6 51  0   56  5 52  0             138215.4946   0.0612  0.050               
 120: 37 14 23  1   36 14 22  1             138280.9121  -0.0482  0.050  -0.0483 0.50  
 121: 37 14 24  1   36 14 23  1             138280.9121  -0.0482  0.050  -0.0483 0.50  
 122: 36  4 32  1   35  4 31  1             138310.5228   0.0100  0.050               
 123: 37 13 24  1   36 13 23  1             138329.4191  -0.0659  0.050  -0.0659 0.50  
 124: 37 13 25  1   36 13 24  1             138329.4191  -0.0658  0.050  -0.0659 0.50  
 125: 37 14 23  2   36 14 22  2             138334.3987  -0.0433  0.050  -0.0433 0.50  
 126: 37 14 24  2   36 14 23  2             138334.3987  -0.0433  0.050  -0.0433 0.50  
 127: 37 18 19  0   36 18 18  0             138352.2578  -0.0072  0.050  -0.0072 0.50  
 128: 37 18 20  0   36 18 19  0             138352.2578  -0.0072  0.050  -0.0072 0.50  
 129: 37 19 18  0   36 19 17  0             138352.8875   0.0392  0.050   0.0393 0.50  
 130: 37 19 19  0   36 19 18  0             138352.8875   0.0392  0.050   0.0393 0.50  
 131: 37 17 20  0   36 17 19  0             138359.1066  -0.0211  0.050  -0.0212 0.50  
 132: 37 17 21  0   36 17 20  0             138359.1066  -0.0211  0.050  -0.0212 0.50  
 133: 37 20 17  0   36 20 16  0             138359.7449   0.0198  0.050   0.0198 0.50  
 134: 37 20 18  0   36 20 17  0             138359.7449   0.0198  0.050   0.0198 0.50  
 135: 37 21 16  0   36 21 15  0             138371.9914  -0.0202  0.050  -0.0203 0.50  
 136: 37 21 17  0   36 21 16  0             138371.9914  -0.0202  0.050  -0.0203 0.50  
 137: 37 16 21  0   36 16 20  0             138374.9619  -0.0032  0.050  -0.0032 0.50  
 138: 37 16 22  0   36 16 21  0             138374.9619  -0.0032  0.050  -0.0032 0.50  
 139: 37 22 15  0   36 22 14  0             138389.0591   0.0397  0.050   0.0398 0.50  
 140: 37 22 16  0   36 22 15  0             138389.0591   0.0397  0.050   0.0398 0.50  
 141: 37 15 22  0   36 15 21  0             138401.8373  -0.0058  0.050  -0.0059 0.50  
 142: 37 15 23  0   36 15 22  0             138401.8373  -0.0058  0.050  -0.0059 0.50  
 143: 37 20 17  1   36 20 16  1             138404.0905  -0.0110  0.050  -0.0111 0.50  
 144: 37 20 18  1   36 20 17  1             138404.0905  -0.0110  0.050  -0.0111 0.50  
 145: 37 19 18  1   36 19 17  1             138408.2799  -0.0091  0.050  -0.0092 0.50  
 146: 37 19 19  1   36 19 18  1             138408.2799  -0.0091  0.050  -0.0092 0.50  
 147: 37 23 14  0   36 23 13  0             138410.1635  -0.0405  0.050  -0.0405 0.50  
 148: 37 23 15  0   36 23 14  0             138410.1635  -0.0405  0.050  -0.0405 0.50  
 149: 37 21 16  1   36 21 15  1             138411.7457  -0.0211  0.050  -0.0211 0.50  
 150: 37 21 17  1   36 21 16  1             138411.7457  -0.0211  0.050  -0.0211 0.50  
 151: 37 12 25  1   36 12 24  1             138425.1152   0.0060  0.050   0.0060 0.50  
 152: 37 12 26  1   36 12 25  1             138425.1152   0.0060  0.050   0.0060 0.50  
 153: 37 22 15  1   36 22 14  1             138427.9465  -0.0059  0.050  -0.0060 0.50  
 154: 37 22 16  1   36 22 15  1             138427.9465  -0.0059  0.050  -0.0060 0.50  
 155: 37 18 19  1   36 18 18  1             138430.6983   0.0669  0.050   0.0669 0.50  
 156: 37 18 20  1   36 18 19  1             138430.6983   0.0669  0.050   0.0669 0.50  
 157: 37 24 13  0   36 24 12  0             138435.1292  -0.0013  0.050  -0.0013 0.50  
 158: 37 24 14  0   36 24 13  0             138435.1292  -0.0013  0.050  -0.0013 0.50  
 159: 37 14 23  0   36 14 22  0             138442.6148  -0.0033  0.050  -0.0034 0.50  
 160: 37 14 24  0   36 14 23  0             138442.6148  -0.0033  0.050  -0.0034 0.50  
 161: 37 23 14  1   36 23 13  1             138450.6611  -0.0390  0.050  -0.0391 0.50  
 162: 37 23 15  1   36 23 14  1             138450.6611  -0.0390  0.050  -0.0391 0.50  
 163: 37 15 22  2   36 15 21  2             138451.9993  -0.0396  0.050  -0.0396 0.50  
 164: 37 15 23  2   36 15 22  2             138451.9993  -0.0396  0.050  -0.0396 0.50  
 165: 37 25 12  0   36 25 11  0             138463.4796   0.0336  0.050   0.0336 0.50  
 166: 37 25 13  0   36 25 12  0             138463.4796   0.0336  0.050   0.0336 0.50  
 167: 37 24 13  1   36 24 12  1             138478.7529  -0.0035  0.050  -0.0035 0.50  
 168: 37 24 14  1   36 24 13  1             138478.7529  -0.0035  0.050  -0.0035 0.50  
 169: 37 17 20  1   36 17 19  1             138484.4169   0.0217  0.050   0.0217 0.50  
 170: 37 17 21  1   36 17 20  1             138484.4169   0.0217  0.050   0.0217 0.50  
 171: 37 26 11  0   36 26 10  0             138494.8237  -0.0377  0.050  -0.0378 0.50  
 172: 37 26 12  0   36 26 11  0             138494.8237  -0.0377  0.050  -0.0378 0.50  
 173: 37 13 24  0   36 13 23  0             138501.3649   0.0244  0.050   0.0244 0.50  
 174: 37 13 25  0   36 13 24  0             138501.3649   0.0244  0.050   0.0244 0.50  
 175: 37 25 12  1   36 25 11  1             138511.2316  -0.0335  0.050  -0.0335 0.50  
 176: 37 25 13  1   36 25 12  1             138511.2316  -0.0335  0.050  -0.0335 0.50  
 177: 37 16 21  2   36 16 20  2             138521.3533   0.0366  0.050   0.0366 0.50  
 178: 37 16 22  2   36 16 21  2             138521.3533   0.0366  0.050   0.0366 0.50  
 179: 37 27 10  0   36 27  9  0             138529.1158  -0.0214  0.050  -0.0215 0.50  
 180: 37 27 11  0   36 27 10  0             138529.1158  -0.0214  0.050  -0.0215 0.50  
 181: 37 26 11  1   36 26 10  1             138547.6707   0.0593  0.050   0.0594 0.50  
 182: 37 26 12  1   36 26 11  1             138547.6707   0.0593  0.050   0.0594 0.50  
 183: 37 17 20  2   36 17 19  2             138551.9820  -0.0245  0.050  -0.0245 0.50  
 184: 37 17 21  2   36 17 20  2             138551.9820  -0.0245  0.050  -0.0245 0.50  
 185: 37 11 26  1   36 11 25  1             138560.2183  -0.0325  0.050  -0.0346 0.50  
 186: 37 11 27  1   36 11 26  1             138560.2183  -0.0367  0.050  -0.0346 0.50  
 187: 37 28  9  0   36 28  8  0             138566.0776   0.0046  0.050   0.0046 0.50  
 188: 37 28 10  0   36 28  9  0             138566.0776   0.0046  0.050   0.0046 0.50  
 189: 37 18 19  2   36 18 18  2             138567.7807  -0.0314  0.050  -0.0314 0.50  
 190: 37 18 20  2   36 18 19  2             138567.7807  -0.0314  0.050  -0.0314 0.50  
 191: 37 19 18  2   36 19 17  2             138579.2744  -0.0126  0.050  -0.0127 0.50  
 192: 37 19 19  2   36 19 18  2             138579.2744  -0.0126  0.050  -0.0127 0.50  
 193: 37 12 25  0   36 12 24  0             138583.9598   0.0241  0.050   0.0242 0.50  
 194: 37 12 26  0   36 12 25  0             138583.9598   0.0243  0.050   0.0242 0.50  
 195: 37  5 33  1   36  5 32  1             138586.4520  -0.0039  0.050               
 196: 37 27 10  1   36 27  9  1             138587.3882   0.0522  0.050   0.0522 0.50  
 197: 37 27 11  1   36 27 10  1             138587.3882   0.0522  0.050   0.0522 0.50  
 198: 37 20 17  2   36 20 16  2             138590.6337  -0.0433  0.050  -0.0434 0.50  
 199: 37 20 18  2   36 20 17  2             138590.6337  -0.0433  0.050  -0.0434 0.50  
 200: 37 16 21  1   36 16 20  1             138596.9199  -0.0119  0.050  -0.0120 0.50  
 201: 37 16 22  1   36 16 21  1             138596.9199  -0.0119  0.050  -0.0120 0.50  
 202: 37 21 16  2   36 21 15  2             138603.7154  -0.0135  0.050  -0.0135 0.50  
 203: 37 21 17  2   36 21 16  2             138603.7154  -0.0135  0.050  -0.0135 0.50  
 204: 37 29  8  0   36 29  7  0             138605.5356   0.0364  0.050   0.0365 0.50  
 205: 37 29  9  0   36 29  8  0             138605.5356   0.0364  0.050   0.0365 0.50  
 206: 37 22 15  2   36 22 14  2             138619.2111   0.0507  0.050   0.0508 0.50  
 207: 37 22 16  2   36 22 15  2             138619.2111   0.0507  0.050   0.0508 0.50  
 208: 37 28  9  1   36 28  8  1             138630.0058  -0.0800  0.050  -0.0801 0.50  
 209: 37 28 10  1   36 28  9  1             138630.0058  -0.0800  0.050  -0.0801 0.50  
 210: 37 23 14  2   36 23 13  2             138637.2203  -0.0196  0.050  -0.0197 0.50  
 211: 37 23 15  2   36 23 14  2             138637.2203  -0.0196  0.050  -0.0197 0.50  
 212: 37 30  7  0   36 30  6  0             138647.2355  -0.0350  0.050  -0.0350 0.50  
 213: 37 30  8  0   36 30  7  0             138647.2355  -0.0350  0.050  -0.0350 0.50  
 214: 37 24 13  2   36 24 12  2             138658.0261  -0.0061  0.050  -0.0061 0.50  
 215: 37 24 14  2   36 24 13  2             138658.0261  -0.0061  0.050  -0.0061 0.50  
 216: 37 25 12  2   36 25 11  2             138681.3945  -0.1136  0.050  -0.1137 0.50  
 217: 37 25 13  2   36 25 12  2             138681.3945  -0.1136  0.050  -0.1137 0.50  
 218: 37 11 27  0   36 11 26  0             138699.3944  -0.0134  0.050  -0.0159 0.50  
 219: 37 11 26  0   36 11 25  0             138699.3944  -0.0183  0.050  -0.0159 0.50  
 220: 37 26 11  2   36 26 10  2             138707.5939  -0.0026  0.050  -0.0026 0.50  
 221: 37 26 12  2   36 26 11  2             138707.5939  -0.0026  0.050  -0.0026 0.50  
 222: 56 10 47  0   56  9 48  0             138711.4133   0.0520  0.050               
 223: 37 30  7  1   36 30  6  1             138723.5531  -0.0495  0.050  -0.0496 0.50  
 224: 37 30  8  1   36 30  7  1             138723.5531  -0.0495  0.050  -0.0496 0.50  
 225: 36  4 32  0   35  4 31  0             138734.8817   0.0018  0.050               
 226: 37 27 10  2   36 27  9  2             138736.2160   0.0064  0.050   0.0064 0.50  
 227: 37 27 11  2   36 27 10  2             138736.2160   0.0064  0.050   0.0064 0.50  
 228: 67 10 58  0   67  9 59  0             138744.3372  -0.0110  0.050               
 229: 37 10 27  1   36 10 26  1             138755.9959   0.0805  0.050  -0.0331 0.50  
 230: 37 10 28  1   36 10 27  1             138755.9959  -0.1467  0.050  -0.0331 0.50  
 231: 37 31  6  1   36 31  5  1             138774.0253   0.0627  0.050   0.0627 0.50  
 232: 37 31  7  1   36 31  6  1             138774.0253   0.0627  0.050   0.0627 0.50  
 233: 37 15 22  1   36 15 21  1             138782.9921   0.0057  0.050   0.0058 0.50  
 234: 37 15 23  1   36 15 22  1             138782.9921   0.0057  0.050   0.0058 0.50  
 235: 37 33  4  0   36 33  3  0             138785.4252  -0.0610  0.050  -0.0611 0.50  
 236: 37 33  5  0   36 33  4  0             138785.4252  -0.0610  0.050  -0.0611 0.50  
 237: 37 29  8  2   36 29  7  2             138800.5584  -0.0834  0.050  -0.0834 0.50  
 238: 37 29  9  2   36 29  8  2             138800.5584  -0.0834  0.050  -0.0834 0.50  
 239: 37 32  5  1   36 32  4  1             138826.4471  -0.0634  0.050  -0.0635 0.50  
 240: 37 32  6  1   36 32  5  1             138826.4471  -0.0634  0.050  -0.0635 0.50  
 241: 37 30  7  2   36 30  6  2             138836.2903   0.0073  0.050   0.0073 0.50  
 242: 37 30  8  2   36 30  7  2             138836.2903   0.0073  0.050   0.0073 0.50  
 243: 37 10 28  0   36 10 27  0             138862.1549   0.0606  0.050  -0.0010 0.50  
 244: 37 10 27  0   36 10 26  0             138862.1549  -0.0627  0.050  -0.0010 0.50  
 245: 61  6 55  0   61  5 56  0             138873.1282  -0.0444  0.050               
 246: 37 33  4  1   36 33  3  1             138881.1857   0.0668  0.050   0.0668 0.50  
 247: 37 33  5  1   36 33  4  1             138881.1857   0.0668  0.050   0.0668 0.50  
 248: 37 32  5  2   36 32  4  2             138913.9641  -0.0428  0.050  -0.0429 0.50  
 249: 37 32  6  2   36 32  5  2             138913.9641  -0.0428  0.050  -0.0429 0.50  
 250: 37 13 24  2   36 13 23  2             138937.2459   0.0490  0.050   0.0491 0.50  
 251: 37 13 25  2   36 13 24  2             138937.2459   0.0490  0.050   0.0491 0.50  
 252: 37  5 33  0   36  5 32  0             138973.9950   0.0288  0.050               
 253: 40  4 36  0   39  5 35  0             138983.2325   0.0655  0.050               
 254: 37 12 25  2   36 12 24  2             139031.9827   0.0089  0.050   0.0090 0.50  
 255: 37 12 26  2   36 12 25  2             139031.9827   0.0090  0.050   0.0090 0.50  
 256: 66  7 59  0   66  6 60  0             139043.3020   0.0748  0.050               
 257: 37  9 28  1   36  9 27  1             139073.7200  -0.0583  0.050               
 258: 37  9 29  1   36  9 28  1             139084.0996  -0.1331  0.050               
 259: 37  9 28  0   36  9 27  0             139097.9701  -0.0586  0.050               
 260: 37 11 26  2   36 11 25  2             139137.9010   0.0290  0.050   0.0311 0.50  
 261: 37 11 27  2   36 11 26  2             139137.9010   0.0331  0.050   0.0311 0.50  
 262: 60  7 54  0   60  6 55  0             139174.6665  -0.0153  0.050               
 263: 36  4 32  2   35  4 31  2             139271.0242  -0.0364  0.050               
 264: 55 10 46  0   55  9 47  0             139285.2747  -0.0192  0.050               
 265: 37 10 27  2   36 10 26  2             139287.7135  -0.0418  0.050   0.0121 0.50  
 266: 37 10 28  2   36 10 27  2             139287.7135   0.0661  0.050   0.0121 0.50  
 267: 52 10 42  0   52  9 43  0             139333.9510  -0.0009  0.050               
 268: 39  2 37  1   38  3 36  1             139395.4936  -0.0389  0.050               
 269: 96 12 84  0   96 11 85  0             139423.2424  -0.0545  0.050               
 270: 37  8 30  0   36  8 29  0             139432.8649   0.0254  0.050               
 271: 37  8 29  0   36  8 28  0             139468.1760   0.0224  0.050               
 272: 38  4 35  1   37  4 34  1             139473.8365   0.0243  0.050               
 273: 37  9 29  2   36  9 28  2             139504.5383   0.1154  0.050               
 274: 37  9 28  2   36  9 27  2             139506.5715  -0.0347  0.050               
 275: 39  3 37  1   38  3 36  1             139514.9006   0.0127  0.050               
 276: 40  1 39  1   39  2 38  1             139522.0702  -0.0059  0.050               
 277: 40  2 39  1   39  2 38  1             139525.3883  -0.0861  0.050               
 278: 40  1 39  1   39  1 38  1             139526.9112  -0.0227  0.050               
 279: 40  2 39  1   39  1 38  1             139530.3246  -0.0076  0.050               
 280: 67  9 59  0   67  8 60  0             139538.1787   0.0785  0.050               
 281: 77 12 65  0   77 11 66  0             139552.8526   0.0008  0.050               
 282: 39  2 37  1   38  2 36  1             139559.7247  -0.0006  0.050               
 283: 66 11 55  0   66 10 56  0             139635.0316   0.0023  0.050               
 284: 37  6 32  1   36  6 31  1             139648.3061   0.0296  0.050               
 285: 37  7 31  1   36  7 30  1             139658.0022  -0.0580  0.050               
 286: 37  4 34  1   36  3 33  1             139662.4166  -0.0299  0.050               
 287: 39  3 37  1   38  2 36  1             139679.1092   0.0286  0.050               
 288: 41  0 41  1   40  0 40  1             139724.6999  -0.0118  0.050  -0.0022 0.34  
 289: 41  1 41  1   40  0 40  1             139724.6999  -0.0532  0.050  -0.0022 0.16  
 290: 41  1 41  1   40  1 40  1             139724.6999   0.0074  0.050  -0.0022 0.34  
 291: 41  0 41  1   40  1 40  1             139724.6999   0.0488  0.050  -0.0022 0.16  
 292: 68 10 59  0   68  9 60  0             139749.9053   0.0021  0.050               
 293: 37  8 29  1   36  8 28  1             139760.8638  -0.0939  0.050               
 294: 63  8 56  2   63  9 55  2             139794.9984  -0.0776  0.050               
 295: 62 10 53  2   62  9 54  2             139798.6141  -0.0947  0.050               
 296: 39  2 37  0   38  3 36  0             139802.0618   0.0076  0.050               
 297: 37  8 30  2   36  8 29  2             139812.6391   0.0185  0.050               
 298: 37  8 29  2   36  8 28  2             139845.3891   0.0648  0.050               
 299: 37  7 31  0   36  7 30  0             139851.4615   0.0215  0.050               
 300: 41  0 41  0   40  0 40  0             139855.6094   0.0092  0.050   0.0191 0.34  
 301: 41  1 41  0   40  1 40  0             139855.6094   0.0289  0.050   0.0191 0.34  
 302: 41  1 41  0   40  0 40  0             139855.6094  -0.0331  0.050   0.0191 0.16  
 303: 41  0 41  0   40  1 40  0             139855.6094   0.0714  0.050   0.0191 0.16  
 304: 54 10 44  2   54  9 45  2             139868.8070   0.0409  0.050               
 305: 40  1 39  0   39  2 38  0             139872.1348   0.0025  0.050               
 306: 40  2 39  0   39  2 38  0             139875.8024  -0.0086  0.050               
 307: 40  1 39  0   39  1 38  0             139877.3503  -0.0102  0.050               
 308: 40  2 39  0   39  1 38  0             139881.0410   0.0015  0.050               
 309: 54 10 45  0   54  9 46  0             139884.6901   0.0226  0.050               
 310: 64 10 55  2   64  9 56  2             139896.7296  -0.0084  0.050               
 311: 38  4 35  0   37  4 34  0             139900.9133   0.0046  0.050               
 312: 61 10 52  2   61  9 53  2             139904.9711  -0.0503  0.050               
 313: 37  5 33  2   36  5 32  2             139928.3104   0.0377  0.050               
 314: 39  3 37  0   38  3 36  0             139932.1387   0.0169  0.050               
 315: 39  2 37  0   38  2 36  0             139979.9234   0.0296  0.050               
 316: 37  6 32  0   36  6 31  0             139981.0590   0.0327  0.050               
 317: 37  6 32  2   36  6 31  2             139996.5202   0.1217  0.050               
 318: 36  5 31  0   35  5 30  0             140085.5070  -0.0080  0.050               
 319: 65 10 56  2   65  9 57  2             140101.9446  -0.0431  0.050               
 320: 39  3 37  0   38  2 36  0             140109.9066  -0.0547  0.050               
 321: 38  3 35  1   37  3 34  1             140114.6953  -0.0135  0.050               
 322: 37  7 31  2   36  7 30  2             140158.4192   0.0394  0.050               
 323: 64  8 57  0   64  7 58  0             140205.2914  -0.0131  0.050               
 324: 37  7 30  0   36  7 29  0             140211.9276   0.0195  0.050               
 325: 19  5 15  0   18  4 14  0             140247.5556  -0.0203  0.050               
 326: 60  7 54  1   60  8 53  1             140265.0000  -0.1330  0.050               
 327: 53  5 49  0   53  4 50  0             140277.9670  -0.0084  0.050               
 328: 37  4 34  0   36  3 33  0             140305.2681   0.0014  0.050               
 329: 59 10 50  2   59  9 51  2             140397.5635  -0.0976  0.050               
 330: 66 10 57  2   66  9 58  2             140404.2701  -0.0256  0.050               
 331: 51 10 41  0   51  9 42  0             140407.1503  -0.0408  0.050               
 332: 41  0 41  2   40  0 40  2             140453.5454   0.0115  0.050  -0.0083 0.34  
 333: 41  1 41  2   40  1 40  2             140453.5454  -0.0281  0.050  -0.0083 0.34  
 334: 41  1 41  2   40  0 40  2             140453.5454   0.1596  0.050  -0.0083 0.16  
 335: 41  0 41  2   40  1 40  2             140453.5454  -0.1762  0.050  -0.0083 0.16  
 336: 37  7 30  2   36  7 29  2             140491.6940   0.0315  0.050               
 337: 53 10 44  0   53  9 45  0             140497.1726  -0.0012  0.050               
 338: 39  3 37  2   38  2 36  2             140498.3004   0.0316  0.050               
 339: 40  2 39  2   39  1 38  2             140535.6388  -0.0075  0.050               
 340: 40  1 39  2   39  1 38  2             140542.0452   0.0039  0.050               
 341: 40  2 39  2   39  2 38  2             140543.8305   0.0300  0.050               
 342: 40  1 39  2   39  2 38  2             140550.2108   0.0154  0.050               
 343: 36  5 31  2   35  5 30  2             140562.8230  -0.0176  0.050               
 344: 38  3 35  0   37  3 34  0             140574.6886  -0.0043  0.050               
 345: 87 13 74  0   87 12 75  0             140588.5940   0.0738  0.050               
 346: 39  2 37  2   38  2 36  2             140653.3108  -0.0056  0.050               
 347: 65 11 54  1   65 10 55  1             140685.8015   0.0874  0.050               
 348: 39  3 37  2   38  3 36  2             140718.3051  -0.0321  0.050               
 349: 39  2 37  2   38  3 36  2             140873.3283  -0.0565  0.050               
 350: 69 10 60  0   69  9 61  0             140973.3714   0.0152  0.050               
 351: 52 10 43  0   52  9 44  0             141112.2228  -0.0377  0.050               
 352: 53 10 43  2   53  9 44  2             141126.8011   0.0883  0.050   0.0093 0.67  
 353: 15  6  9  1   14  5 10  1             141126.8011  -0.1512  0.050   0.0093 0.33  
 354: 57 10 48  2   57  9 49  2             141192.9294  -0.0622  0.050               
 355: 37  6 31  2   36  6 30  2             141215.0922   0.0951  0.050               
 356: 39  3 36  1   38  4 35  1             141221.9261   0.0316  0.050               
 357: 38  3 35  2   37  3 34  2             141232.6282   0.0623  0.050               
 358: 44  1 43  0   44  0 44  0             141273.6069  -0.0756  0.050               
 359: 50 10 40  0   50  9 41  0             141355.8167  -0.0081  0.050               
 360: 50  3 47  0   50  2 48  0             141423.7512  -0.0336  0.050               
 361: 50  4 47  0   50  3 48  0             141491.9032  -0.0355  0.050               
 362: 39  3 36  0   38  4 35  0             141533.0355  -0.0041  0.050               
 363: 19  5 14  0   18  4 15  0             141615.4750  -0.0101  0.050               
 364: 37  4 33  1   36  4 32  1             141665.4211  -0.0054  0.050               
 365: 56 10 47  2   56  9 48  2             141672.8691  -0.0857  0.050               
 366: 90 11 79  0   90 10 80  0             141702.8116   0.0043  0.050               
 367: 51 10 42  0   51  9 43  0             141721.0941  -0.0269  0.050               
 368: 57  6 52  0   57  5 53  0             141740.9065  -0.0164  0.050               
 369: 47  2 45  0   47  1 46  0             141788.6331  -0.0232  0.050               
 370: 47  3 45  0   47  2 46  0             141797.9779  -0.0153  0.050               
 371: 38 14 24  1   37 14 23  1             142045.5909  -0.0482  0.050  -0.0483 0.50  
 372: 38 14 25  1   37 14 24  1             142045.5909  -0.0482  0.050  -0.0483 0.50  
 373: 72  8 64  0   72  7 65  0             142087.8886  -0.0764  0.050               
 374: 38 14 24  2   37 14 23  2             142091.5123  -0.0437  0.050  -0.0438 0.50  
 375: 38 14 25  2   37 14 24  2             142091.5123  -0.0437  0.050  -0.0438 0.50  
 376: 38 19 19  0   37 19 18  0             142097.8933  -0.0382  0.050  -0.0383 0.50  
 377: 38 19 20  0   37 19 19  0             142097.8933  -0.0382  0.050  -0.0383 0.50  
 378: 38 18 20  0   37 18 19  0             142099.1338   0.0454  0.050   0.0454 0.50  
 379: 38 18 21  0   37 18 20  0             142099.1338   0.0454  0.050   0.0454 0.50  
 380: 38 20 18  0   37 20 17  0             142103.4847  -0.0152  0.050  -0.0152 0.50  
 381: 38 20 19  0   37 20 18  0             142103.4847  -0.0152  0.050  -0.0152 0.50  
 382: 37  6 31  0   36  6 30  0             142106.0991   0.0110  0.050               
 383: 38 17 21  0   37 17 20  0             142108.2256   0.0060  0.050   0.0060 0.50  
 384: 38 17 22  0   37 17 21  0             142108.2256   0.0060  0.050   0.0060 0.50  
 385: 38 21 17  0   37 21 16  0             142114.8273  -0.0085  0.050  -0.0086 0.50  
 386: 38 21 18  0   37 21 17  0             142114.8273  -0.0085  0.050  -0.0086 0.50  
 387: 37  4 33  0   36  4 32  0             142115.7982   0.0583  0.050               
 388: 38 16 22  0   37 16 21  0             142126.9662  -0.0166  0.050  -0.0166 0.50  
 389: 38 16 23  0   37 16 22  0             142126.9662  -0.0166  0.050  -0.0166 0.50  
 390: 38 22 16  0   37 22 15  0             142131.1556  -0.0384  0.050  -0.0384 0.50  
 391: 38 22 17  0   37 22 16  0             142131.1556  -0.0384  0.050  -0.0384 0.50  
 392: 38  5 34  1   37  5 33  1             142138.0505  -0.0278  0.050               
 393: 68  9 60  0   68  8 61  0             142148.3458  -0.0053  0.050               
 394: 38 20 18  1   37 20 17  1             142149.9764   0.0056  0.050   0.0057 0.50  
 395: 38 20 19  1   37 20 18  1             142149.9764   0.0056  0.050   0.0057 0.50  
 396: 38 23 15  0   37 23 14  0             142152.0085   0.0229  0.050   0.0229 0.50  
 397: 38 23 16  0   37 23 15  0             142152.0085   0.0229  0.050   0.0229 0.50  
 398: 38 21 17  1   37 21 16  1             142156.2437  -0.0240  0.050  -0.0011 0.23  
 399: 38 21 18  1   37 21 17  1             142156.2437  -0.0240  0.050  -0.0011 0.23  
 400: 38 19 19  1   37 19 18  1             142156.2437   0.0181  0.050  -0.0011 0.27  
 401: 38 19 20  1   37 19 19  1             142156.2437   0.0181  0.050  -0.0011 0.27  
 402: 38 15 23  0   37 15 22  0             142157.6397   0.0184  0.050   0.0185 0.50  
 403: 38 15 24  0   37 15 23  0             142157.6397   0.0184  0.050   0.0185 0.50  
 404: 38 22 16  1   37 22 15  1             142171.5505  -0.0322  0.050  -0.0323 0.50  
 405: 38 22 17  1   37 22 16  1             142171.5505  -0.0322  0.050  -0.0323 0.50  
 406: 38 24 14  0   37 24 13  0             142176.7265  -0.0132  0.050  -0.0133 0.50  
 407: 38 24 15  0   37 24 14  0             142176.7265  -0.0132  0.050  -0.0133 0.50  
 408: 38 18 20  1   37 18 19  1             142181.6706  -0.0267  0.050  -0.0267 0.50  
 409: 38 18 21  1   37 18 20  1             142181.6706  -0.0267  0.050  -0.0267 0.50  
 410: 55 10 46  2   55  9 47  2             142190.5921  -0.0749  0.050               
 411: 38 23 15  1   37 23 14  1             142193.8361  -0.0004  0.050  -0.0004 0.50  
 412: 38 23 16  1   37 23 15  1             142193.8361  -0.0004  0.050  -0.0004 0.50  
 413: 49 10 39  0   49  9 40  0             142197.8755   0.0376  0.050               
 414: 38 12 26  1   37 12 25  1             142202.4550  -0.1121  0.050  -0.1122 0.50  
 415: 38 12 27  1   37 12 26  1             142202.4550  -0.1121  0.050  -0.1122 0.50  
 416: 38 14 24  0   37 14 23  0             142203.2572   0.0190  0.050   0.0190 0.50  
 417: 38 14 25  0   37 14 24  0             142203.2572   0.0190  0.050   0.0190 0.50  
 418: 38 15 23  2   37 15 22  2             142204.8491   0.0661  0.050   0.0661 0.50  
 419: 38 15 24  2   37 15 23  2             142204.8491   0.0661  0.050   0.0661 0.50  
 420: 38 24 14  1   37 24 13  1             142221.8167   0.1188  0.050   0.1189 0.50  
 421: 38 24 15  1   37 24 14  1             142221.8167   0.1188  0.050   0.1189 0.50  
 422: 38 26 12  0   37 26 11  0             142236.6854   0.0051  0.050   0.0051 0.50  
 423: 38 26 13  0   37 26 12  0             142236.6854   0.0051  0.050   0.0051 0.50  
 424: 38 17 21  1   37 17 20  1             142240.3176   0.0379  0.050   0.0380 0.50  
 425: 38 17 22  1   37 17 21  1             142240.3176   0.0379  0.050   0.0380 0.50  
 426: 38  4 35  1   37  3 34  1             142252.1266   0.0040  0.050               
 427: 38 25 13  1   37 25 12  1             142254.2084  -0.0483  0.050  -0.0483 0.50  
 428: 38 25 14  1   37 25 13  1             142254.2084  -0.0483  0.050  -0.0483 0.50  
 429: 38 13 25  0   37 13 24  0             142268.2331  -0.0089  0.050  -0.0089 0.50  
 430: 38 13 26  0   37 13 25  0             142268.2331  -0.0089  0.050  -0.0089 0.50  
 431: 38 16 22  2   37 16 21  2             142274.0351  -0.0095  0.050  -0.0095 0.50  
 432: 38 16 23  2   37 16 22  2             142274.0351  -0.0095  0.050  -0.0095 0.50  
 433: 65 11 54  0   65 10 55  0             142275.4858   0.0515  0.050               
 434: 38 26 12  1   37 26 11  1             142290.8868   0.0276  0.050  -0.0486 0.17  
 435: 38 26 13  1   37 26 12  1             142290.8868   0.0276  0.050  -0.0486 0.17  
 436: 38  4 35  2   37  4 34  2             142290.8868  -0.0863  0.050  -0.0486 0.67  
 437: 38 17 21  2   37 17 20  2             142304.2691  -0.0444  0.050  -0.0444 0.50  
 438: 38 17 22  2   37 17 21  2             142304.2691  -0.0444  0.050  -0.0444 0.50  
 439: 38 28 10  0   37 28  9  0             142308.7042  -0.0015  0.050  -0.0016 0.50  
 440: 38 28 11  0   37 28 10  0             142308.7042  -0.0015  0.050  -0.0016 0.50  
 441: 50 10 41  0   50  9 42  0             142316.6349   0.0124  0.050               
 442: 38 18 20  2   37 18 19  2             142319.2309   0.0240  0.050   0.0240 0.50  
 443: 38 18 21  2   37 18 20  2             142319.2309   0.0240  0.050   0.0240 0.50  
 444: 38 19 19  2   37 19 18  2             142329.6311  -0.0444  0.050  -0.0445 0.50  
 445: 38 19 20  2   37 19 19  2             142329.6311  -0.0444  0.050  -0.0445 0.50  
 446: 38 27 11  1   37 27 10  1             142330.9008  -0.1157  0.050  -0.1158 0.50  
 447: 38 27 12  1   37 27 11  1             142330.9008  -0.1157  0.050  -0.1158 0.50  
 448: 64 11 53  1   64 10 54  1             142335.9852  -0.1086  0.050               
 449: 38 20 18  2   37 20 17  2             142340.1695   0.0138  0.050   0.0138 0.50  
 450: 38 20 19  2   37 20 18  2             142340.1695   0.0138  0.050   0.0138 0.50  
 451: 38 11 27  1   37 11 26  1             142349.5596  -0.0274  0.050  -0.0314 0.50  
 452: 38 11 28  1   37 11 27  1             142349.5596  -0.0352  0.050  -0.0314 0.50  
 453: 38 21 17  2   37 21 16  2             142352.4288  -0.0348  0.050  -0.0348 0.50  
 454: 38 21 18  2   37 21 17  2             142352.4288  -0.0348  0.050  -0.0348 0.50  
 455: 38 12 26  0   37 12 25  0             142359.1306   0.0362  0.050   0.0364 0.50  
 456: 38 12 27  0   37 12 26  0             142359.1306   0.0365  0.050   0.0364 0.50  
 457: 38 22 16  2   37 22 15  2             142367.3460   0.0105  0.050   0.0106 0.50  
 458: 38 22 17  2   37 22 16  2             142367.3460   0.0105  0.050   0.0106 0.50  
 459: 38 28 10  1   37 28  9  1             142374.3391  -0.0139  0.050  -0.0139 0.50  
 460: 38 28 11  1   37 28 10  1             142374.3391  -0.0139  0.050  -0.0139 0.50  
 461: 38 23 15  2   37 23 14  2             142384.9563  -0.0800  0.050  -0.0801 0.50  
 462: 38 23 16  2   37 23 15  2             142384.9563  -0.0800  0.050  -0.0801 0.50  
 463: 38 30  8  0   37 30  7  0             142391.1793  -0.0259  0.050  -0.0259 0.50  
 464: 38 30  9  0   37 30  8  0             142391.1793  -0.0259  0.050  -0.0259 0.50  
 465: 38 24 14  2   37 24 13  2             142405.5888  -0.0318  0.050  -0.0318 0.50  
 466: 38 24 15  2   37 24 14  2             142405.5888  -0.0318  0.050  -0.0318 0.50  
 467: 70 10 61  0   70  9 62  0             142417.7372  -0.0203  0.050               
 468: 38 29  9  1   37 29  8  1             142420.5584  -0.0137  0.050  -0.0137 0.50  
 469: 38 29 10  1   37 29  9  1             142420.5584  -0.0137  0.050  -0.0137 0.50  
 470: 38 25 13  2   37 25 12  2             142429.0083  -0.0376  0.050  -0.0377 0.50  
 471: 38 25 14  2   37 25 13  2             142429.0083  -0.0376  0.050  -0.0377 0.50  
 472: 38 31  7  0   37 31  6  0             142436.0184   0.0139  0.050   0.0140 0.50  
 473: 38 31  8  0   37 31  7  0             142436.0184   0.0139  0.050   0.0140 0.50  
 474: 38 26 12  2   37 26 11  2             142455.1581  -0.0702  0.050  -0.0703 0.50  
 475: 38 26 13  2   37 26 12  2             142455.1581  -0.0702  0.050  -0.0703 0.50  
 476: 38 30  8  1   37 30  7  1             142469.3737  -0.0615  0.050  -0.0615 0.50  
 477: 38 30  9  1   37 30  8  1             142469.3737  -0.0615  0.050  -0.0615 0.50  
 478: 38 27 11  2   37 27 10  2             142484.1330   0.0648  0.050   0.0648 0.50  
 479: 38 27 12  2   37 27 11  2             142484.1330   0.0648  0.050   0.0648 0.50  
 480: 38 11 28  0   37 11 27  0             142485.6458   0.0022  0.050  -0.0020 0.50  
 481: 38 11 27  0   37 11 26  0             142485.6458  -0.0063  0.050  -0.0020 0.50  
 482:107 15 92  0  107 14 93  0             142495.6988  -0.0889  0.050               
 483: 38 28 10  2   37 28  9  2             142515.4338  -0.0280  0.050  -0.0281 0.50  
 484: 38 28 11  2   37 28 10  2             142515.4338  -0.0280  0.050  -0.0281 0.50  
 485: 38 31  7  1   37 31  6  1             142520.7228  -0.0244  0.050  -0.0244 0.50  
 486: 38 31  8  1   37 31  7  1             142520.7228  -0.0244  0.050  -0.0244 0.50  
 487: 38 33  5  0   37 33  4  0             142532.0131  -0.1019  0.050  -0.1020 0.50  
 488: 38 33  6  0   37 33  5  0             142532.0131  -0.1019  0.050  -0.1020 0.50  
 489: 38  5 34  0   37  5 33  0             142547.7065  -0.0047  0.050               
 490: 38 15 23  1   37 15 22  1             142549.9274   0.0006  0.050   0.0007 0.50  
 491: 38 15 24  1   37 15 23  1             142549.9274   0.0006  0.050   0.0007 0.50  
 492: 38 10 28  1   37 10 27  1             142564.1473   0.1653  0.050  -0.0304 0.50  
 493: 38 10 29  1   37 10 28  1             142564.1473  -0.2260  0.050  -0.0304 0.50  
 494: 38 34  4  0   37 34  3  0             142583.1722  -0.0612  0.050  -0.0612 0.50  
 495: 38 34  5  0   37 34  4  0             142583.1722  -0.0612  0.050  -0.0612 0.50  
 496: 38 30  8  2   37 30  7  2             142585.4845  -0.0299  0.050  -0.0299 0.50  
 497: 38 30  9  2   37 30  8  2             142585.4845  -0.0299  0.050  -0.0299 0.50  
 498: 37  4 33  2   36  4 32  2             142587.6688  -0.0294  0.050               
 499: 38 31  7  2   37 31  6  2             142623.9395  -0.0491  0.050  -0.0492 0.50  
 500: 38 31  8  2   37 31  7  2             142623.9395  -0.0491  0.050  -0.0492 0.50  
 501: 38 33  5  1   37 33  4  1             142630.1639   0.0679  0.050   0.0679 0.50  
 502: 38 33  6  1   37 33  5  1             142630.1639   0.0679  0.050   0.0679 0.50  
 503: 61  7 55  0   61  6 56  0             142636.1313  -0.0105  0.050               
 504: 15  6  9  0   14  5 10  0             142652.9850   0.0204  0.050               
 505: 38 10 29  0   37 10 28  0             142663.7211   0.0984  0.050  -0.0037 0.50  
 506: 38 10 28  0   37 10 27  0             142663.7211  -0.1058  0.050  -0.0037 0.50  
 507: 38 34  4  1   37 34  3  1             142687.8491  -0.0317  0.050  -0.0318 0.50  
 508: 38 34  5  1   37 34  4  1             142687.8491  -0.0317  0.050  -0.0318 0.50  
 509: 38 13 25  2   37 13 24  2             142707.8276  -0.0056  0.050  -0.0056 0.50  
 510: 38 13 26  2   37 13 25  2             142707.8276  -0.0056  0.050  -0.0056 0.50  
 511: 40  2 38  1   39  3 37  1             142769.2496   0.0017  0.050               
 512: 38 12 27  2   37 12 26  2             142812.1765  -0.0089  0.050  -0.0090 0.50  
 513: 38 12 26  2   37 12 25  2             142812.1765  -0.0091  0.050  -0.0090 0.50  
 514: 39  4 36  1   38  4 35  1             142854.1792  -0.0194  0.050               
 515: 40  3 38  1   39  3 37  1             142855.6525  -0.0203  0.050               
 516: 41  1 40  1   40  2 39  1             142864.0678  -0.0150  0.050               
 517: 41  2 40  1   40  2 39  1             142866.4438  -0.0105  0.050               
 518: 41  1 40  1   40  1 39  1             142867.4779  -0.0033  0.050               
 519: 41  2 40  1   40  1 39  1             142869.8641   0.0115  0.050               
 520: 38  4 35  0   37  3 34  0             142879.4101   0.0292  0.050               
 521: 40  2 38  1   39  2 37  1             142888.6099   0.0069  0.050               
 522: 49 10 40  0   49  9 41  0             142893.1609  -0.0227  0.050               
 523: 38  9 29  1   37  9 28  1             142915.9701  -0.0510  0.050               
 524: 38  9 30  0   37  9 29  0             142918.8444   0.0620  0.050               
 525: 38  9 29  0   37  9 28  0             142922.4912  -0.0505  0.050               
 526: 38 11 28  2   37 11 27  2             142930.1904  -0.0322  0.050  -0.0358 0.50  
 527: 38 11 27  2   37 11 26  2             142930.1904  -0.0394  0.050  -0.0358 0.50  
 528: 38  9 30  1   37  9 29  1             142933.2162  -0.1110  0.050               
 529: 48 10 38  0   48  9 39  0             142948.5956   0.0180  0.050               
 530: 40  3 38  1   39  2 37  1             142974.9993  -0.0287  0.050               
 531: 54  5 50  2   54  4 51  2             142992.0717   0.0001  0.050               
 532:103 13 90  0  103 12 91  0             142999.5744  -0.0188  0.050               
 533: 42  1 42  1   41  0 41  1             143086.5869  -0.0356  0.050  -0.0008 0.16  
 534: 42  0 42  1   41  0 41  1             143086.5869  -0.0074  0.050  -0.0008 0.34  
 535: 42  1 42  1   41  1 41  1             143086.5869   0.0057  0.050  -0.0008 0.34  
 536: 42  0 42  1   41  1 41  1             143086.5869   0.0340  0.050  -0.0008 0.16  
 537: 38 10 28  2   37 10 27  2             143095.4393  -0.0890  0.050   0.0004 0.50  
 538: 38 10 29  2   37 10 28  2             143095.4393   0.0899  0.050   0.0004 0.50  
 539: 62  6 56  0   62  5 57  0             143157.9017  -0.0020  0.050               
 540: 40  2 38  0   39  3 37  0             143201.4708   0.0072  0.050               
 541: 85 12 74  0   84 13 71  0             143203.7775   0.0050  0.050               
 542: 51 10 41  2   51  9 42  2             143217.6746  -0.0265  0.050               
 543: 42  0 42  0   41  1 41  0             143220.3209   0.0140  0.050  -0.0216 0.16  
 544: 42  1 42  0   41  1 41  0             143220.3209  -0.0149  0.050  -0.0216 0.34  
 545: 42  0 42  0   41  0 41  0             143220.3209  -0.0283  0.050  -0.0216 0.34  
 546: 42  1 42  0   41  0 41  0             143220.3209  -0.0573  0.050  -0.0216 0.16  
 547: 41  1 40  0   40  2 39  0             143237.1866   0.0172  0.050               
 548: 41  2 40  0   40  2 39  0             143239.7526  -0.0009  0.050               
 549: 41  1 40  0   40  1 39  0             143240.8787   0.0305  0.050               
 550: 41  2 40  0   40  1 39  0             143243.4456   0.0132  0.050               
 551: 38  8 31  0   37  8 30  0             143283.7772   0.0084  0.050               
 552: 53 10 44  2   53  9 45  2             143291.8776  -0.0567  0.050               
 553: 76 12 64  0   76 11 65  0             143295.1287  -0.0046  0.050               
 554: 40  3 38  0   39  3 37  0             143296.2805  -0.0031  0.050               
 555: 39  4 36  0   38  4 35  0             143304.0428  -0.0106  0.050               
 556: 40  2 38  0   39  2 37  0             143331.5286  -0.0025  0.050               
 557: 38  9 30  2   37  9 29  2             143332.8524   0.1311  0.050               
 558: 38  8 30  0   37  8 29  0             143335.3540  -0.0357  0.050               
 559: 38  9 29  2   37  9 28  2             143336.1953   0.0698  0.050               
 560: 20  5 16  0   19  4 15  0             143350.3047  -0.0477  0.050               
 561: 39  3 36  1   38  3 35  1             143359.3144   0.0063  0.050               
 562: 38  6 33  1   37  6 32  1             143398.7843   0.0136  0.050               
 563: 54  4 50  2   54  3 51  2             143412.7255   0.0312  0.050               
 564: 37  5 32  1   36  5 31  1             143425.6518   0.0856  0.050               
 565: 40  3 38  0   39  2 37  0             143426.3762   0.0249  0.050               
 566: 65  8 58  0   65  7 59  0             143438.2150  -0.0080  0.050               
 567: 48 10 39  0   48  9 40  0             143446.6083  -0.0096  0.050               
 568: 78  9 69  0   78  8 70  0             143478.5840  -0.0231  0.050               
 569: 38  7 32  1   37  7 31  1             143491.9866  -0.0607  0.050               
 570: 54  4 50  0   54  3 51  0             143496.7990  -0.0577  0.050               
 571: 68  9 60  1   68  8 61  1             143601.2264  -0.0450  0.050               
 572: 47 10 37  0   47  9 38  0             143620.9259  -0.0257  0.050               
 573: 38  5 34  2   37  5 33  2             143632.3760  -0.0318  0.050               
 574: 38  8 30  1   37  8 29  1             143658.8661  -0.1334  0.050               
 575: 38  8 31  2   37  8 30  2             143665.6365  -0.0500  0.050               
 576: 38  7 32  0   37  7 31  0             143711.3058  -0.0040  0.050               
 577: 38  8 30  2   37  8 29  2             143713.4677  -0.0049  0.050               
 578: 58  5 53  2   58  4 54  2             143724.7855   0.0800  0.050               
 579: 38  6 33  0   37  6 32  0             143752.2123   0.0850  0.050               
 580: 54  5 50  0   54  4 51  0             143781.0426  -0.0170  0.050               
 581: 39  3 36  0   38  3 35  0             143837.7136  -0.0140  0.050               
 582: 42  0 42  2   41  0 41  2             143849.5670   0.0013  0.050   0.0016 0.27  
 583: 42  1 42  2   41  1 41  2             143849.5670  -0.0298  0.050   0.0016 0.27  
 584: 42  1 42  2   41  0 41  2             143849.5670   0.1182  0.050   0.0016 0.13  
 585: 42  0 42  2   41  1 41  2             143849.5670  -0.1467  0.050   0.0016 0.13  
 586: 38  7 31  1   37  7 30  1             143849.5670   0.0601  0.050   0.0016 0.21  
 587: 52 10 43  2   52  9 44  2             143854.5920  -0.0821  0.050               
 588: 67  7 60  0   67  6 61  0             143891.6864  -0.0667  0.050               
 589: 40  3 38  2   39  2 37  2             143920.3663   0.0097  0.050               
 590: 41  2 40  2   40  1 39  2             143931.3866  -0.0282  0.050               
 591: 41  1 40  2   40  1 39  2             143936.4520  -0.0092  0.050               
 592: 41  2 40  2   40  2 39  2             143937.8180   0.0082  0.050               
 593: 41  1 40  2   40  2 39  2             143942.8286  -0.0275  0.050               
 594: 47 10 38  0   47  9 39  0             143973.9641   0.0053  0.050               
 595: 38  7 32  2   37  7 31  2             144011.2145   0.0790  0.050               
 596: 40  2 38  2   39  2 37  2             144035.0032   0.0341  0.050               
 597: 37  5 32  0   36  5 31  0             144071.6981   0.0071  0.050               
 598: 40  3 38  2   39  3 37  2             144075.4023  -0.0018  0.050               
 599: 71 10 62  0   71  9 63  0             144083.0930   0.0116  0.050               
 600: 50 10 40  2   50  9 41  2             144087.7758  -0.0104  0.050               
 601: 39 10 29  1   39  9 30  1             144109.9572  -0.0478  0.050  -0.0461 0.97  
 602: 64  9 56  1   64  7 57  1             144109.9572   0.0038  0.050  -0.0461 0.03  
 603: 40  2 38  2   39  3 37  2             144189.9843  -0.0324  0.050               
 604: 38  7 31  0   37  7 30  0             144200.3571  -0.0197  0.050               
 605: 20  5 15  1   19  4 16  1             144207.0241  -0.1200  0.050               
 606: 46 10 36  0   46  9 37  0             144225.7279   0.0199  0.050               
 607: 58  5 53  0   58  4 54  0             144285.2608  -0.0288  0.050               
 608: 38  6 32  1   37  6 31  1             144331.9674   0.0696  0.050               
 609: 51 10 42  2   51  9 43  2             144413.8255  -0.0729  0.050               
 610: 71 10 62  1   71 11 61  1             144450.2970  -0.1163  0.050               
 611: 38  7 31  2   37  7 30  2             144460.6239   0.0719  0.050               
 612: 46 10 37  0   46  9 38  0             144473.2448  -0.0308  0.050               
 613: 39  3 36  2   38  3 35  2             144514.6630   0.0374  0.050               
 614: 37  5 32  2   36  5 31  2             144586.3030  -0.0087  0.050               
 615: 41  4 37  1   40  5 36  1             144620.2757   0.0312  0.050               
 616: 45 10 35  0   45  9 36  0             144771.7654   0.0245  0.050               
 617: 59  8 51  0   58  9 50  0             144786.3884  -0.0182  0.050               
 618: 38 19 19  0   39 18 22  0             144850.0483   0.1021  0.050   0.1022 0.50  
 619: 38 19 20  0   39 18 21  0             144850.0483   0.1021  0.050   0.1022 0.50  
 620: 49 10 39  2   49  9 40  2             144862.3406  -0.0754  0.050               
 621: 51  3 48  0   51  2 49  0             144889.7562  -0.0336  0.050               
 622: 69  9 61  0   69  8 62  0             144925.8188  -0.0052  0.050               
 623: 38  6 32  2   37  6 31  2             144937.0502   0.0365  0.050               
 624: 51  4 48  0   51  3 49  0             144939.7663  -0.0162  0.050               
 625: 45 10 36  0   45  9 37  0             144943.4662  -0.0305  0.050               
 626: 38  4 34  1   37  4 33  1             144950.8156   0.0224  0.050               
 627: 38  8 31  1   37  8 30  1             144960.5098  -0.0954  0.050               
 628: 50 10 41  2   50  9 42  2             144962.6501  -0.0716  0.050               
 629: 40  3 37  1   39  4 36  1             144984.9623  -0.0081  0.050               
 630: 39  4 36  1   38  3 35  1             144991.5760  -0.0363  0.050               
 631: 65  8 58  1   65  7 59  1             145116.0442  -0.0860  0.050               
 632: 62 11 51  1   62 10 52  1             145168.4883  -0.0502  0.050               
 633: 48  2 46  0   48  1 47  0             145194.9409  -0.0784  0.050               
 634: 48  3 46  0   48  2 47  0             145201.6542  -0.0484  0.050               
 635: 44 10 34  0   44  9 35  0             145266.4545   0.0630  0.050               
 636: 58  6 53  0   58  5 54  0             145278.6666  -0.0137  0.050               
 637: 96 14 82  0   96 13 83  0             145301.3082   0.0329  0.050               
 638: 40  3 37  0   39  4 36  0             145344.5136  -0.0006  0.050               
 639: 44 10 35  0   44  9 36  0             145384.2107  -0.0307  0.050               
 640: 51  4 48  2   51  3 49  2             145403.5438   0.0731  0.050               
 641: 20  5 15  0   19  4 16  0             145409.8879   0.0195  0.050               
 642: 38  4 34  0   37  4 33  0             145428.8550  -0.0031  0.050               
 643: 42 20 22  0   43 19 25  0             145455.9808   0.0659  0.050   0.0659 0.50  
 644: 42 20 23  0   43 19 24  0             145455.9808   0.0659  0.050   0.0659 0.50  
 645: 49 10 40  2   49  9 41  2             145495.6204  -0.0339  0.050               
 646: 48 10 38  2   48  9 39  2             145554.9909   0.0023  0.050               
 647: 39  4 36  0   38  3 35  0             145608.7380  -0.0033  0.050               
 648: 39  5 35  1   38  5 34  1             145662.2629   0.0035  0.050               
 649: 43 10 33  0   43  9 34  0             145715.7907   0.0715  0.050               
 650: 38  4 34  2   37  4 33  2             145718.4268   0.1163  0.050               
 651: 97 12 85  0   97 11 86  0             145752.6386  -0.0452  0.050               
 652: 43 10 34  0   43  9 35  0             145795.6120  -0.0582  0.050               
 653: 39 14 25  1   38 14 24  1             145811.7877  -0.0280  0.050  -0.0280 0.50  
 654: 39 14 26  1   38 14 25  1             145811.7877  -0.0280  0.050  -0.0280 0.50  
 655: 39 19 20  0   38 19 19  0             145843.4704   0.0083  0.050   0.0084 0.50  
 656: 39 19 21  0   38 19 20  0             145843.4704   0.0083  0.050   0.0084 0.50  
 657: 39 18 21  0   38 18 20  0             145846.5052   0.0064  0.050   0.0064 0.50  
 658: 39 18 22  0   38 18 21  0             145846.5052   0.0064  0.050   0.0064 0.50  
 659: 39 20 19  0   38 20 18  0             145847.6127   0.0094  0.050   0.0094 0.50  
 660: 39 20 20  0   38 20 19  0             145847.6127   0.0094  0.050   0.0094 0.50  
 661: 39 14 25  2   38 14 24  2             145849.9181  -0.0374  0.050  -0.0374 0.50  
 662: 39 14 26  2   38 14 25  2             145849.9181  -0.0374  0.050  -0.0374 0.50  
 663: 39 21 18  0   38 21 17  0             145857.9585   0.0712  0.050  -0.0318 0.21  
 664: 39 21 19  0   38 21 18  0             145857.9585   0.0712  0.050  -0.0318 0.21  
 665: 39 17 22  0   38 17 21  0             145857.9585  -0.1063  0.050  -0.0318 0.29  
 666: 39 17 23  0   38 17 22  0             145857.9585  -0.1063  0.050  -0.0318 0.29  
 667: 39 13 27  1   38 13 26  1             145871.2784  -0.0285  0.050  -0.0286 0.50  
 668: 39 13 26  1   38 13 25  1             145871.2784  -0.0286  0.050  -0.0286 0.50  
 669: 39 22 17  0   38 22 16  0             145873.4909  -0.0171  0.050  -0.0172 0.50  
 670: 39 22 18  0   38 22 17  0             145873.4909  -0.0171  0.050  -0.0172 0.50  
 671: 39 16 23  0   38 16 22  0             145879.9832   0.0283  0.050   0.0283 0.50  
 672: 39 16 24  0   38 16 23  0             145879.9832   0.0283  0.050   0.0283 0.50  
 673: 58  6 53  1   58  5 54  1             145886.6102  -0.0225  0.050               
 674: 39 23 16  0   38 23 15  0             145893.8431   0.0127  0.050   0.0127 0.50  
 675: 39 23 17  0   38 23 16  0             145893.8431   0.0127  0.050   0.0127 0.50  
 676: 39 20 19  1   38 20 18  1             145896.2543   0.0028  0.050   0.0029 0.50  
 677: 39 20 20  1   38 20 19  1             145896.2543   0.0028  0.050   0.0029 0.50  
 678: 39 21 18  1   38 21 17  1             145901.0036  -0.0475  0.050  -0.0475 0.50  
 679: 39 21 19  1   38 21 18  1             145901.0036  -0.0475  0.050  -0.0475 0.50  
 680: 39 19 20  1   38 19 19  1             145904.7204  -0.0165  0.050  -0.0165 0.50  
 681: 39 19 21  1   38 19 20  1             145904.7204  -0.0165  0.050  -0.0165 0.50  
 682: 39 15 24  0   38 15 23  0             145914.5698  -0.0296  0.050  -0.0297 0.50  
 683: 39 15 25  0   38 15 24  0             145914.5698  -0.0296  0.050  -0.0297 0.50  
 684: 39 22 17  1   38 22 16  1             145915.4430   0.0535  0.050   0.0536 0.50  
 685: 39 22 18  1   38 22 17  1             145915.4430   0.0535  0.050   0.0536 0.50  
 686: 39 24 15  0   38 24 14  0             145918.3585   0.0128  0.050   0.0128 0.50  
 687: 39 24 16  0   38 24 15  0             145918.3585   0.0128  0.050   0.0128 0.50  
 688: 39 18 21  1   38 18 20  1             145933.5577   0.0049  0.050   0.0049 0.50  
 689: 39 18 22  1   38 18 21  1             145933.5577   0.0049  0.050   0.0049 0.50  
 690: 39 23 16  1   38 23 15  1             145937.1511   0.0906  0.050   0.0907 0.50  
 691: 39 23 17  1   38 23 16  1             145937.1511   0.0906  0.050   0.0907 0.50  
 692: 39 25 14  0   38 25 13  0             145946.6320  -0.0108  0.050  -0.0108 0.50  
 693: 39 25 15  0   38 25 14  0             145946.6320  -0.0108  0.050  -0.0108 0.50  
 694: 39 15 24  2   38 15 23  2             145958.3547  -0.0458  0.050  -0.0459 0.50  
 695: 39 15 25  2   38 15 24  2             145958.3547  -0.0458  0.050  -0.0459 0.50  
 696: 39 24 15  1   38 24 14  1             145964.5428  -0.1080  0.050  -0.1080 0.50  
 697: 39 24 16  1   38 24 15  1             145964.5428  -0.1080  0.050  -0.1080 0.50  
 698: 39 14 25  0   38 14 24  0             145965.3850   0.0197  0.050   0.0198 0.50  
 699: 39 14 26  0   38 14 25  0             145965.3850   0.0197  0.050   0.0198 0.50  
 700: 39 26 13  0   38 26 12  0             145978.3520  -0.0332  0.050  -0.0332 0.50  
 701: 39 26 14  0   38 26 13  0             145978.3520  -0.0332  0.050  -0.0332 0.50  
 702: 39 12 27  1   38 12 26  1             145982.7239  -0.0674  0.050  -0.0675 0.50  
 703: 39 12 28  1   38 12 27  1             145982.7239  -0.0675  0.050  -0.0675 0.50  
 704: 39 17 22  1   38 17 21  1             145997.2152  -0.0161  0.050  -0.0161 0.50  
 705: 39 17 23  1   38 17 22  1             145997.2152  -0.0161  0.050  -0.0161 0.50  
 706: 48 10 39  2   48  9 40  2             146008.4564  -0.0378  0.050               
 707: 39 27 12  0   38 27 11  0             146013.2896  -0.0047  0.050  -0.0047 0.50  
 708: 39 27 13  0   38 27 12  0             146013.2896  -0.0047  0.050  -0.0047 0.50  
 709: 39 16 23  2   38 16 22  2             146027.3845  -0.0430  0.050  -0.0430 0.50  
 710: 39 16 24  2   38 16 23  2             146027.3845  -0.0430  0.050  -0.0430 0.50  
 711: 39 26 13  1   38 26 12  1             146033.9924  -0.0028  0.050  -0.0028 0.50  
 712: 39 26 14  1   38 26 13  1             146033.9924  -0.0028  0.050  -0.0028 0.50  
 713: 39 13 26  0   38 13 25  0             146037.0484   0.0068  0.050   0.0069 0.50  
 714: 39 13 27  0   38 13 26  0             146037.0484   0.0068  0.050   0.0069 0.50  
 715: 39 28 11  0   38 28 10  0             146051.1587   0.0212  0.050   0.0212 0.50  
 716: 39 28 12  0   38 28 11  0             146051.1587   0.0212  0.050   0.0212 0.50  
 717: 39 17 22  2   38 17 21  2             146057.1660  -0.0166  0.050  -0.0166 0.50  
 718: 39 17 23  2   38 17 22  2             146057.1660  -0.0166  0.050  -0.0166 0.50  
 719: 39 18 21  2   38 18 20  2             146071.0048  -0.0647  0.050  -0.0647 0.50  
 720: 39 18 22  2   38 18 21  2             146071.0048  -0.0647  0.050  -0.0647 0.50  
 721: 39 27 12  1   38 27 11  1             146074.6064   0.0716  0.050   0.0716 0.50  
 722: 39 27 13  1   38 27 12  1             146074.6064   0.0716  0.050   0.0716 0.50  
 723: 39 19 20  2   38 19 19  2             146080.4216  -0.0135  0.050  -0.0135 0.50  
 724: 39 19 21  2   38 19 20  2             146080.4216  -0.0135  0.050  -0.0135 0.50  
 725: 39 20 19  2   38 20 18  2             146089.8982  -0.0148  0.050  -0.0148 0.50  
 726: 39 20 20  2   38 20 19  2             146089.8982  -0.0148  0.050  -0.0148 0.50  
 727: 39 29 10  0   38 29  9  0             146091.7179  -0.0002  0.050  -0.0002 0.50  
 728: 39 29 11  0   38 29 10  0             146091.7179  -0.0002  0.050  -0.0002 0.50  
 729: 39  5 35  0   38  5 34  0             146095.2074   0.0306  0.050               
 730: 39 21 18  2   38 21 17  2             146101.3948   0.0018  0.050   0.0019 0.50  
 731: 39 21 19  2   38 21 18  2             146101.3948   0.0018  0.050   0.0019 0.50  
 732: 39 22 17  2   38 22 16  2             146115.6122  -0.0168  0.050  -0.0169 0.50  
 733: 39 22 18  2   38 22 17  2             146115.6122  -0.0168  0.050  -0.0169 0.50  
 734: 39 28 11  1   38 28 10  1             146118.4104  -0.0026  0.050  -0.0026 0.50  
 735: 39 28 12  1   38 28 11  1             146118.4104  -0.0026  0.050  -0.0026 0.50  
 736: 39 16 23  1   38 16 22  1             146123.4522  -0.0146  0.050  -0.0146 0.50  
 737: 39 16 24  1   38 16 23  1             146123.4522  -0.0146  0.050  -0.0146 0.50  
 738: 42 10 32  0   42  9 33  0             146124.8051   0.0622  0.050               
 739: 41  2 39  1   40  3 38  1             146131.1063   0.0168  0.050               
 740: 39 23 16  2   38 23 15  2             146132.8323  -0.0516  0.050  -0.0517 0.50  
 741: 39 23 17  2   38 23 16  2             146132.8323  -0.0516  0.050  -0.0517 0.50  
 742: 39 30  9  0   38 30  8  0             146134.8937   0.0250  0.050   0.0250 0.50  
 743: 39 30 10  0   38 30  9  0             146134.8937   0.0250  0.050   0.0250 0.50  
 744: 39 12 28  0   38 12 27  0             146136.6646   0.0001  0.050  -0.0002 0.50  
 745: 39 12 27  0   38 12 26  0             146136.6646  -0.0004  0.050  -0.0002 0.50  
 746: 62  7 56  0   62  6 57  0             146139.7314   0.0560  0.050               
 747: 39 11 28  1   38 11 27  1             146142.5715  -0.0174  0.050  -0.0245 0.50  
 748: 39 11 29  1   38 11 28  1             146142.5715  -0.0316  0.050  -0.0245 0.50  
 749: 39 24 15  2   38 24 14  2             146153.1970  -0.0030  0.050  -0.0030 0.50  
 750: 39 24 16  2   38 24 15  2             146153.1970  -0.0030  0.050  -0.0030 0.50  
 751: 39 25 14  2   38 25 13  2             146176.6228   0.1014  0.050   0.0089 0.35  
 752: 39 25 15  2   38 25 14  2             146176.6228   0.1014  0.050   0.0089 0.35  
 753: 47 10 37  2   47  9 38  2             146176.6228  -0.1989  0.050   0.0089 0.31  
 754: 42 10 33  0   42  9 34  0             146178.3008  -0.0522  0.050               
 755: 39 31  8  0   38 31  7  0             146180.4855   0.0403  0.050   0.0403 0.50  
 756: 39 31  9  0   38 31  8  0             146180.4855   0.0403  0.050   0.0403 0.50  
 757: 41  3 39  1   40  3 38  1             146193.3931  -0.0433  0.050               
 758: 39 26 13  2   38 26 12  2             146202.8818   0.1318  0.050   0.1318 0.50  
 759: 39 26 14  2   38 26 13  2             146202.8818   0.1318  0.050   0.1318 0.50  
 760: 42  2 41  1   41  2 40  1             146204.6582   0.0199  0.050               
 761: 42  1 41  1   41  1 40  1             146205.4146   0.0555  0.050               
 762: 42  2 41  1   41  1 40  1             146206.8603  -0.1493  0.050               
 763: 39 30  9  1   38 30  8  1             146214.8883  -0.0963  0.050  -0.0964 0.50  
 764: 39 30 10  1   38 30  9  1             146214.8883  -0.0963  0.050  -0.0964 0.50  
 765: 41  2 39  1   40  2 38  1             146217.5365   0.0218  0.050               
 766: 40  4 37  1   39  4 36  1             146223.1900  -0.0086  0.050               
 767: 39 32  7  0   38 32  6  0             146228.3488   0.0263  0.050   0.0264 0.50  
 768: 39 32  8  0   38 32  7  0             146228.3488   0.0263  0.050   0.0264 0.50  
 769: 39 27 12  2   38 27 11  2             146231.7718  -0.0017  0.050  -0.0017 0.50  
 770: 39 27 13  2   38 27 12  2             146231.7718  -0.0017  0.050  -0.0017 0.50  
 771: 21  5 17  0   20  4 16  0             146262.8047  -0.0658  0.050               
 772: 39 28 11  2   38 28 10  2             146263.5573   0.0801  0.050   0.0801 0.50  
 773: 39 28 12  2   38 28 11  2             146263.5573   0.0801  0.050   0.0801 0.50  
 774: 39 31  8  1   38 31  7  1             146267.3014   0.0848  0.050   0.0849 0.50  
 775: 39 31  9  1   38 31  8  1             146267.3014   0.0848  0.050   0.0849 0.50  
 776: 39 11 28  0   38 11 27  0             146275.0021  -0.0063  0.050   0.0011 0.50  
 777: 39 11 29  0   38 11 28  0             146275.0021   0.0086  0.050   0.0011 0.50  
 778: 41  3 39  1   40  2 38  1             146279.8851   0.0235  0.050               
 779: 39 29 10  2   38 29  9  2             146297.6729  -0.0773  0.050  -0.0773 0.50  
 780: 39 29 11  2   38 29 10  2             146297.6729  -0.0773  0.050  -0.0773 0.50  
 781: 39 15 24  1   38 15 23  1             146318.3288   0.0137  0.050   0.0138 0.50  
 782: 39 15 25  1   38 15 24  1             146318.3288   0.0137  0.050   0.0138 0.50  
 783: 38  6 32  0   37  6 31  0             146327.9063   0.0029  0.050               
 784: 39 31  8  2   38 31  7  2             146373.6205   0.0256  0.050   0.0256 0.50  
 785: 39 31  9  2   38 31  8  2             146373.6205   0.0256  0.050   0.0256 0.50  
 786: 39 10 29  1   38 10 28  1             146377.5591   0.3162  0.050  -0.0161 0.50  
 787: 39 10 30  1   38 10 29  1             146377.5591  -0.3484  0.050  -0.0161 0.50  
 788: 39 32  7  2   38 32  6  2             146414.9325  -0.0470  0.050  -0.0471 0.50  
 789: 39 32  8  2   38 32  7  2             146414.9325  -0.0470  0.050  -0.0471 0.50  
 790: 61 11 50  1   61 10 51  1             146418.4922  -0.0357  0.050               
 791: 39 34  5  1   38 34  4  1             146437.7085   0.0201  0.050   0.0202 0.50  
 792: 39 34  6  1   38 34  5  1             146437.7085   0.0201  0.050   0.0202 0.50  
 793: 43  1 43  1   42  1 42  1             146448.0837  -0.0303  0.050  -0.0348 0.34  
 794: 43  0 43  1   42  1 42  1             146448.0837  -0.0110  0.050  -0.0348 0.16  
 795: 43  0 43  1   42  0 42  1             146448.0837  -0.0393  0.050  -0.0348 0.34  
 796: 43  1 43  1   42  0 42  1             146448.0837  -0.0585  0.050  -0.0348 0.16  
 797: 39 33  6  2   38 33  5  2             146458.5245  -0.0350  0.050  -0.0350 0.50  
 798: 39 33  7  2   38 33  6  2             146458.5245  -0.0350  0.050  -0.0350 0.50  
 799: 39 10 29  0   38 10 28  0             146469.4397  -0.1598  0.050   0.0069 0.50  
 800: 39 10 30  0   38 10 29  0             146469.4397   0.1735  0.050   0.0069 0.50  
 801: 39 13 26  2   38 13 25  2             146480.4333   0.0192  0.050   0.0192 0.50  
 802: 39 13 27  2   38 13 26  2             146480.4333   0.0192  0.050   0.0192 0.50  
 803: 30 10 20  1   30  9 21  1             146509.6987  -0.0888  0.050               
 804: 41 10 32  0   41  9 33  0             146533.0699  -0.0898  0.050               
 805: 39 35  4  2   38 35  3  2             146552.0164   0.0151  0.050   0.0152 0.50  
 806: 39 35  5  2   38 35  4  2             146552.0164   0.0151  0.050   0.0152 0.50  
 807: 43  1 43  0   42  0 42  0             146584.7583  -0.0058  0.050   0.0184 0.16  
 808: 43  0 43  0   42  0 42  0             146584.7583   0.0138  0.050   0.0184 0.34  
 809: 43  1 43  0   42  1 42  0             146584.7583   0.0230  0.050   0.0184 0.34  
 810: 43  0 43  0   42  1 42  0             146584.7583   0.0427  0.050   0.0184 0.16  
 811: 41  2 39  0   40  3 38  0             146590.3236   0.0125  0.050               
 812: 39 12 27  2   38 12 26  2             146594.7157   0.0431  0.050   0.0433 0.50  
 813: 39 12 28  2   38 12 27  2             146594.7157   0.0435  0.050   0.0433 0.50  
 814: 42  1 41  0   41  2 40  0             146601.5992   0.0480  0.050               
 815: 42  2 41  0   41  2 40  0             146603.3515  -0.0120  0.050               
 816: 42  1 41  0   41  1 40  0             146604.1768   0.0414  0.050               
 817: 42  2 41  0   41  1 40  0             146605.9495   0.0017  0.050               
 818: 40  3 37  1   39  3 36  1             146617.2444  -0.0303  0.050               
 819: 41  3 39  0   40  3 38  0             146659.2393   0.0115  0.050               
 820: 41  2 39  0   40  2 38  0             146685.1490   0.0178  0.050               
 821: 40  4 37  0   39  4 36  0             146696.9787  -0.0103  0.050               
 822: 39 11 28  2   38 11 27  2             146725.4508   0.0025  0.050   0.0088 0.50  
 823: 39 11 29  2   38 11 28  2             146725.4508   0.0150  0.050   0.0088 0.50  
 824: 46 10 36  2   46  9 37  2             146737.3584  -0.0062  0.050               
 825: 63 11 52  0   63 10 53  0             146743.7353   0.0125  0.050               
 826: 49  6 43  0   48  7 42  0             146744.8549  -0.0765  0.050               
 827: 39  9 31  0   38  9 30  0             146747.4497   0.0560  0.050               
 828: 39  9 30  0   38  9 29  0             146753.1534  -0.0188  0.050               
 829: 41  3 39  0   40  2 38  0             146754.1097   0.0617  0.050               
 830: 66  8 59  0   66  7 60  0             146762.8542   0.0243  0.050               
 831: 39  9 30  1   38  9 29  1             146766.5956  -0.0072  0.050               
 832: 28 10 18  1   28  9 19  1             146792.7960  -0.0438  0.050   0.0169 0.50  
 833: 28 10 19  1   28  9 20  1             146792.7960   0.0776  0.050   0.0169 0.50  
 834: 39  9 31  1   38  9 30  1             146794.9000  -0.0920  0.050               
 835: 75 12 63  0   75 11 64  0             146808.0546  -0.0315  0.050               
 836: 40 10 30  0   40  9 31  0             146837.9258  -0.0038  0.050               
 837: 40 10 31  0   40  9 32  0             146861.1048  -0.0627  0.050               
 838: 39 10 30  2   38 10 29  2             146906.9504   0.1300  0.050  -0.0160 0.50  
 839: 39 10 29  2   38 10 28  2             146906.9504  -0.1621  0.050  -0.0160 0.50  
 840: 27 10 17  1   27  9 18  1             146911.3789   0.0168  0.050   0.0474 0.50  
 841: 27 10 18  1   27  9 19  1             146911.3789   0.0779  0.050   0.0474 0.50  
 842: 46 10 37  2   46  9 38  2             146962.6032  -0.0642  0.050               
 843: 55  4 51  0   55  3 52  0             147068.7350  -0.0041  0.050               
 844: 25 10 15  1   25  9 16  1             147108.9999  -0.0088  0.050  -0.0017 0.50  
 845: 25 10 16  1   25  9 17  1             147108.9999   0.0054  0.050  -0.0017 0.50  
 846: 40  3 37  0   39  3 36  0             147115.5158  -0.0121  0.050               
 847: 39  6 34  1   38  6 33  1             147127.4197   0.0038  0.050               
 848: 39  8 32  0   38  8 31  0             147140.4279   0.0542  0.050               
 849: 39  9 31  2   38  9 30  2             147166.0591   0.0844  0.050               
 850: 24 10 14  1   24  9 15  1             147190.4866   0.0257  0.050   0.0290 0.50  
 851: 24 10 15  1   24  9 16  1             147190.4866   0.0323  0.050   0.0290 0.50  
 852: 39  8 31  0   38  8 30  0             147214.8193  -0.0256  0.050               
 853: 54 23 31  0   55 22 34  0             147230.4794  -0.0169  0.050  -0.0169 0.50  
 854: 54 23 32  0   55 22 33  0             147230.4794  -0.0169  0.050  -0.0169 0.50  
 855: 45 10 35  2   45  9 36  2             147244.4250  -0.0256  0.050               
 856: 43  1 43  2   42  1 42  2             147248.0506  -0.0113  0.050   0.0010 0.34  
 857: 43  0 43  2   42  0 42  2             147248.0506   0.0132  0.050   0.0010 0.34  
 858: 43  0 43  2   42  1 42  2             147248.0506  -0.1036  0.050   0.0010 0.16  
 859: 43  1 43  2   42  0 42  2             147248.0506   0.1056  0.050   0.0010 0.16  
 860: 23 10 13  1   23  9 14  1             147261.7437   0.0088  0.050   0.0103 0.50  
 861: 23 10 14  1   23  9 15  1             147261.7437   0.0117  0.050   0.0103 0.50  
 862: 55  5 51  0   55  4 52  0             147281.8708  -0.0659  0.050               
 863: 54  7 47  0   53  8 46  0             147284.4662  -0.0298  0.050               
 864: 39  7 33  1   38  7 32  1             147323.2018  -0.0335  0.050               
 865: 63  6 57  0   63  5 58  0             147326.3753   0.0190  0.050               
 866: 42  2 41  2   41  1 40  2             147328.6591  -0.0160  0.050               
 867: 42  1 41  2   41  1 40  2             147332.5967  -0.0754  0.050               
 868: 42  2 41  2   41  2 40  2             147333.7146  -0.0070  0.050               
 869: 42  1 41  2   41  2 40  2             147337.6920  -0.0265  0.050               
 870: 39  5 35  2   38  5 34  2             147352.7947   0.0612  0.050               
 871: 21 10 11  1   21  9 12  1             147377.4752  -0.0206  0.050  -0.0204 0.50  
 872: 21 10 12  1   21  9 13  1             147377.4752  -0.0201  0.050  -0.0204 0.50  
 873: 45 10 36  2   45  9 37  2             147400.5866  -0.1104  0.050               
 874: 41  2 39  2   40  2 38  2             147419.9623   0.0119  0.050               
 875: 20 10 10  1   20  9 11  1             147423.7567   0.0667  0.050   0.0669 0.50  
 876: 20 10 11  1   20  9 12  1             147423.7567   0.0669  0.050   0.0669 0.50  
 877: 73  8 65  0   73  7 66  0             147437.7205  -0.0276  0.050               
 878: 38 10 29  0   38  9 30  0             147441.6451  -0.0719  0.050               
 879: 41  3 39  2   40  3 38  2             147447.0925  -0.0534  0.050               
 880: 38  5 33  1   37  5 32  1             147465.6739   0.1205  0.050               
 881: 18 10  8  1   18  9  9  1             147496.4789  -0.0540  0.050  -0.0540 0.50  
 882: 18 10  9  1   18  9 10  1             147496.4789  -0.0540  0.050  -0.0540 0.50  
 883: 62  7 56  1   62  6 57  1             147497.5511  -0.1066  0.050               
 884: 39  6 34  0   38  6 33  0             147502.3331  -0.0207  0.050               
 885: 39  6 34  2   38  6 33  2             147503.2655   0.1334  0.050               
 886: 39  8 32  2   38  8 31  2             147523.6749   0.0534  0.050               
 887: 41  2 39  2   40  3 38  2             147534.4992  -0.0636  0.050               
 888: 39  8 31  1   38  8 30  1             147555.4169  -0.0318  0.050               
 889: 39  7 33  0   38  7 32  0             147568.9276   0.0010  0.050               
 890: 39  8 31  2   38  8 30  2             147592.5755   0.0536  0.050               
 891: 87 12 76  0   86 13 73  0             147652.9646  -0.0173  0.050               
 892: 44 10 34  2   44  9 35  2             147704.5423  -0.0087  0.050               
 893: 40  3 37  2   39  3 36  2             147811.9146  -0.0020  0.050               
 894: 70  9 62  0   70  8 63  0             147855.5279  -0.0017  0.050               
 895: 39  7 33  2   38  7 32  2             147860.1573   0.0744  0.050               
 896: 38  5 33  0   37  5 32  0             147983.0977   0.0117  0.050               
 897: 43 10 33  2   43  9 34  2             148123.0420   0.0293  0.050               
 898: 39  4 35  1   38  4 34  1             148180.2575  -0.0051  0.050               
 899: 39  7 32  0   38  7 31  0             148222.7745  -0.0030  0.050               
 900: 52  3 49  0   52  2 50  0             148347.0933  -0.0063  0.050               
 901: 52  4 49  0   52  3 50  0             148383.6486  -0.0314  0.050               
 902: 64  7 58  2   64  6 59  2             148443.6448   0.0268  0.050               
 903: 39  7 32  2   38  7 31  2             148456.1815   0.0269  0.050               
 904: 40  4 37  0   39  3 36  0             148468.0109   0.0081  0.050               
 905: 42 10 32  2   42  9 33  2             148504.3271   0.0599  0.050               
 906: 38  5 33  2   37  5 32  2             148533.9752   0.0056  0.050               
 907: 42 10 33  2   42  9 34  2             148552.8313  -0.1344  0.050               
 908: 68  7 61  0   68  6 62  0             148570.2347   0.0262  0.050               
 909: 49  2 47  0   49  1 48  0             148598.2497   0.0221  0.050               
 910: 49  3 47  0   49  2 48  0             148603.0602   0.0574  0.050               
 911: 62 11 51  0   62 10 52  0             148607.7189   0.0754  0.050               
 912: 66  8 59  1   66  7 60  1             148630.4906  -0.1099  0.050               
 913: 32 10 23  0   32  9 24  0             148673.5607  -0.2232  0.050   0.0086 0.50  
 914: 32 10 22  0   32  9 23  0             148673.5607   0.2405  0.050   0.0086 0.50  
 915: 39  4 35  0   38  4 34  0             148686.5711  -0.0076  0.050               
 916: 59 11 48  1   59 10 49  1             148698.5895   0.0704  0.050               
 917: 31 10 22  0   31  9 23  0             148817.9153  -0.0765  0.050   0.0551 0.50  
 918: 31 10 21  0   31  9 22  0             148817.9153   0.1866  0.050   0.0551 0.50  
 919: 59  6 54  0   59  5 55  0             148823.7916   0.0179  0.050               
 920: 52  4 49  2   52  3 50  2             148844.3516   0.0831  0.050               
 921: 41 10 32  2   41  9 33  2             148884.2046  -0.0521  0.050               
 922: 22  5 18  0   21  4 17  0             148947.7049   0.0025  0.050  -0.0490 0.35  
 923: 30 10 21  0   30  9 22  0             148947.7049  -0.0772  0.050  -0.0490 0.65  
 924: 85 13 72  0   85 12 73  0             149001.1714   0.0121  0.050               
 925: 41  3 38  0   40  4 37  0             149054.3742   0.0136  0.050               
 926: 29 10 19  0   29  9 20  0             149064.1313   0.0285  0.050  -0.0112 0.50  
 927: 29 10 20  0   29  9 21  0             149064.1313  -0.0510  0.050  -0.0112 0.50  
 928: 40  5 36  1   39  5 35  1             149159.9308  -0.0597  0.050               
 929: 28 10 18  0   28  9 19  0             149168.1270   0.0001  0.050  -0.0210 0.50  
 930: 28 10 19  0   28  9 20  0             149168.1270  -0.0421  0.050  -0.0210 0.50  
 931: 40 10 31  2   40  9 32  2             149190.3183  -0.1202  0.050               
 932: 41 20 21  0   42 19 24  0             149204.3150   0.1019  0.050   0.1019 0.50  
 933: 41 20 22  0   42 19 23  0             149204.3150   0.1019  0.050   0.1019 0.50  
 934: 70 11 60  0   70 10 61  0             149220.1459   0.0036  0.050               
 935: 27 10 18  0   27  9 19  0             149260.6626  -0.0083  0.050   0.0026 0.50  
 936: 27 10 17  0   27  9 18  0             149260.6626   0.0135  0.050   0.0026 0.50  
 937: 45  5 40  0   44  6 39  0             149264.8168  -0.0429  0.050               
 938: 21  5 16  0   20  4 17  0             149282.0179   0.0243  0.050               
 939: 71 11 61  0   71 10 62  0             149287.3278   0.0355  0.050               
 940: 69 11 59  0   69 10 60  0             149307.1005   0.0474  0.050               
 941: 26 10 16  0   26  9 17  0             149342.5036  -0.0547  0.050  -0.0603 0.50  
 942: 26 10 17  0   26  9 18  0             149342.5036  -0.0658  0.050  -0.0603 0.50  
 943: 79  9 70  0   79  8 71  0             149344.3009   0.0407  0.050               
 944: 25 10 15  0   25  9 16  0             149414.6912  -0.0059  0.050  -0.0086 0.50  
 945: 25 10 16  0   25  9 17  0             149414.6912  -0.0113  0.050  -0.0086 0.50  
 946: 39  6 33  2   38  8 31  1             149456.4875  -0.0219  0.050               
 947: 24 10 15  0   24  9 16  0             149477.8734   0.0075  0.050   0.0088 0.50  
 948: 24 10 14  0   24  9 15  0             149477.8734   0.0100  0.050   0.0088 0.50  
 949: 42  2 40  1   41  3 39  1             149483.4931   0.0321  0.050               
 950: 72 11 62  0   72 10 63  0             149525.0606   0.0404  0.050               
 951: 42  3 40  1   41  3 39  1             149528.3075   0.0321  0.050               
 952: 68 11 58  0   68 10 59  0             149530.4270   0.0139  0.050               
 953: 23 10 14  0   23  9 15  0             149532.8392   0.0237  0.050   0.0243 0.50  
 954: 23 10 13  0   23  9 14  0             149532.8392   0.0248  0.050   0.0243 0.50  
 955: 43  1 42  1   42  2 41  1             149538.5626   0.0266  0.050               
 956: 43  2 42  1   42  2 41  1             149539.7276   0.0457  0.050               
 957: 43  2 42  1   42  1 41  1             149541.3226  -0.0097  0.050               
 958: 42  2 40  1   41  2 39  1             149545.8079   0.0000  0.050               
 959: 85 10 75  0   85  9 76  0             149549.3180  -0.0924  0.050               
 960: 40 14 26  1   39 14 25  1             149579.5195  -0.0267  0.050  -0.0267 0.50  
 961: 40 14 27  1   39 14 26  1             149579.5195  -0.0267  0.050  -0.0267 0.50  
 962: 41  4 38  1   40  4 37  1             149582.4292   0.0089  0.050               
 963: 40 19 21  0   39 19 20  0             149589.4259  -0.0235  0.050  -0.0236 0.50  
 964: 40 19 22  0   39 19 21  0             149589.4259  -0.0235  0.050  -0.0236 0.50  
 965: 42  3 40  1   41  2 39  1             149590.6335   0.0112  0.050               
 966: 40 20 20  0   39 20 19  0             149592.0383  -0.0035  0.050  -0.0036 0.50  
 967: 40 20 21  0   39 20 20  0             149592.0383  -0.0035  0.050  -0.0036 0.50  
 968: 40 18 22  0   39 18 21  0             149594.5021  -0.0074  0.050  -0.0074 0.50  
 969: 40 18 23  0   39 18 22  0             149594.5021  -0.0074  0.050  -0.0074 0.50  
 970: 40 21 19  0   39 21 18  0             149601.1487  -0.0208  0.050  -0.0209 0.50  
 971: 40 21 20  0   39 21 19  0             149601.1487  -0.0208  0.050  -0.0209 0.50  
 972: 40 17 23  0   39 17 22  0             149608.6807  -0.0008  0.050  -0.0008 0.50  
 973: 40 17 24  0   39 17 23  0             149608.6807  -0.0008  0.050  -0.0008 0.50  
 974: 40 15 25  1   39 14 25  2             149609.6823   0.0101  0.050   0.0101 0.50  
 975: 40 15 26  1   39 14 26  2             149609.6823   0.0101  0.050   0.0101 0.50  
 976: 40 22 18  0   39 22 17  0             149615.9704   0.0067  0.050   0.0068 0.50  
 977: 40 22 19  0   39 22 18  0             149615.9704   0.0067  0.050   0.0068 0.50  
 978: 40  5 36  0   39  5 35  0             149617.3904   0.0157  0.050               
 979: 42  4 38  0   41  5 37  0             149621.1138  -0.0514  0.050               
 980: 40 16 24  0   39 16 23  0             149633.8903  -0.0147  0.050  -0.0148 0.50  
 981: 40 16 25  0   39 16 24  0             149633.8903  -0.0147  0.050  -0.0148 0.50  
 982: 40 23 17  0   39 23 16  0             149635.7236  -0.0149  0.050  -0.0149 0.50  
 983: 40 23 18  0   39 23 17  0             149635.7236  -0.0149  0.050  -0.0149 0.50  
 984: 40 20 20  1   39 20 19  1             149642.9723   0.0179  0.050   0.0179 0.50  
 985: 40 20 21  1   39 20 20  1             149642.9723   0.0179  0.050   0.0179 0.50  
 986: 40 13 28  1   39 13 27  1             149645.3599  -0.0542  0.050  -0.0542 0.50  
 987: 40 13 27  1   39 13 26  1             149645.3599  -0.0542  0.050  -0.0542 0.50  
 988: 40 21 19  1   39 21 18  1             149646.1860   0.0626  0.050   0.0627 0.50  
 989: 40 21 20  1   39 21 19  1             149646.1860   0.0626  0.050   0.0627 0.50  
 990: 40 19 21  1   39 19 20  1             149653.8157  -0.0235  0.050  -0.0235 0.50  
 991: 40 19 22  1   39 19 21  1             149653.8157  -0.0235  0.050  -0.0235 0.50  
 992: 20 10 11  0   20  9 12  0             149655.3842   0.0056  0.050   0.0057 0.50  
 993: 20 10 10  0   20  9 11  0             149655.3842   0.0057  0.050   0.0057 0.50  
 994: 40 22 18  1   39 22 17  1             149659.3619  -0.0142  0.050  -0.0142 0.50  
 995: 40 22 19  1   39 22 18  1             149659.3619  -0.0142  0.050  -0.0142 0.50  
 996: 40 24 16  0   39 24 15  0             149659.9437  -0.0029  0.050  -0.0029 0.50  
 997: 40 24 17  0   39 24 16  0             149659.9437  -0.0029  0.050  -0.0029 0.50  
 998: 40 15 25  0   39 15 24  0             149672.8091  -0.0001  0.050  -0.0001 0.50  
 999: 40 15 26  0   39 15 25  0             149672.8091  -0.0001  0.050  -0.0001 0.50  
1000: 63  7 57  0   63  6 58  0             149675.4343  -0.0205  0.050               
1001: 42  4 38  1   41  5 37  1             149676.7792   0.0589  0.050               
1002: 40 23 17  1   39 23 16  1             149680.3583  -0.0146  0.050  -0.0146 0.50  
1003: 40 23 18  1   39 23 17  1             149680.3583  -0.0146  0.050  -0.0146 0.50  
1004: 40 18 22  1   39 18 21  1             149686.2225   0.0013  0.050   0.0013 0.50  
1005: 40 18 23  1   39 18 22  1             149686.2225   0.0013  0.050   0.0013 0.50  
1006: 40 25 15  0   39 25 14  0             149688.1435  -0.0017  0.050  -0.0018 0.50  
1007: 40 25 16  0   39 25 15  0             149688.1435  -0.0017  0.050  -0.0018 0.50  
1008: 18 10  8  0   18  9  9  0             149708.2788   0.0455  0.050   0.0456 0.50  
1009: 18 10  9  0   18  9 10  0             149708.2788   0.0455  0.050   0.0456 0.50  
1010: 40 15 25  2   39 15 24  2             149712.8863  -0.0327  0.050  -0.0328 0.50  
1011: 40 15 26  2   39 15 25  2             149712.8863  -0.0327  0.050  -0.0328 0.50  
1012: 40 26 14  0   39 26 13  0             149719.9650  -0.0070  0.050  -0.0070 0.50  
1013: 40 26 15  0   39 26 14  0             149719.9650  -0.0070  0.050  -0.0070 0.50  
1014: 38 10 28  2   38  9 29  2             149723.0385   0.0079  0.050               
1015: 17 10  7  0   17  9  8  0             149727.6574  -0.0881  0.050  -0.0881 0.50  
1016: 17 10  8  0   17  9  9  0             149727.6574  -0.0881  0.050  -0.0881 0.50  
1017: 40 14 26  0   39 14 25  0             149729.0488   0.0084  0.050   0.0085 0.50  
1018: 40 14 27  0   39 14 26  0             149729.0488   0.0084  0.050   0.0085 0.50  
1019: 40 25 15  1   39 25 14  1             149740.0725  -0.0020  0.050  -0.0020 0.50  
1020: 40 25 16  1   39 25 15  1             149740.0725  -0.0020  0.050  -0.0020 0.50  
1021: 16 10  6  0   16  9  7  0             149743.4388   0.0910  0.050   0.0910 0.50  
1022: 16 10  7  0   16  9  8  0             149743.4388   0.0910  0.050   0.0910 0.50  
1023: 58 11 47  1   58 10 48  1             149752.1465   0.0894  0.050               
1024: 40 27 13  0   39 27 12  0             149755.2027   0.0751  0.050   0.0752 0.50  
1025: 40 27 14  0   39 27 13  0             149755.2027   0.0751  0.050   0.0752 0.50  
1026: 40 17 23  1   39 17 22  1             149755.2025  -0.0785  0.050  -0.0786 0.50  
1027: 40 17 24  1   39 17 23  1             149755.2025  -0.0785  0.050  -0.0786 0.50  
1028: 40 12 28  1   39 12 27  1             149765.8332  -0.0330  0.050  -0.0331 0.50  
1029: 40 12 29  1   39 12 28  1             149765.8332  -0.0331  0.050  -0.0331 0.50  
1030: 13 10  3  0   13  9  4  0             149771.3722  -0.0430  0.050  -0.0430 0.50  
1031: 13 10  4  0   13  9  5  0             149771.3722  -0.0430  0.050  -0.0430 0.50  
1032: 40 26 14  1   39 26 13  1             149777.0287   0.0133  0.050   0.0133 0.50  
1033: 40 26 15  1   39 26 14  1             149777.0287   0.0133  0.050   0.0133 0.50  
1034: 40 16 24  2   39 16 23  2             149781.4680  -0.0091  0.050  -0.0092 0.50  
1035: 40 16 25  2   39 16 24  2             149781.4680  -0.0091  0.050  -0.0092 0.50  
1036: 40 28 12  0   39 28 11  0             149793.3765   0.0149  0.050   0.0150 0.50  
1037: 40 28 13  0   39 28 12  0             149793.3765   0.0149  0.050   0.0150 0.50  
1038: 45 21 24  0   46 20 27  0             149800.0132  -0.0186  0.050  -0.0186 0.50  
1039: 45 21 25  0   46 20 26  0             149800.0132  -0.0186  0.050  -0.0186 0.50  
1040: 40 13 27  0   39 13 26  0             149807.8000   0.0057  0.050   0.0058 0.50  
1041: 40 13 28  0   39 13 27  0             149807.8000   0.0058  0.050   0.0058 0.50  
1042: 44  1 44  1   43  0 43  1             149809.2851  -0.0171  0.050  -0.0010 0.16  
1043: 44  0 44  1   43  0 43  1             149809.2851  -0.0040  0.050  -0.0010 0.34  
1044: 44  1 44  1   43  1 43  1             149809.2851   0.0020  0.050  -0.0010 0.34  
1045: 44  0 44  1   43  1 43  1             149809.2851   0.0151  0.050  -0.0010 0.16  
1046: 40 17 23  2   39 17 22  2             149810.6191  -0.0030  0.050  -0.0031 0.50  
1047: 40 17 24  2   39 17 23  2             149810.6191  -0.0030  0.050  -0.0031 0.50  
1048: 40 27 13  1   39 27 12  1             149817.8837  -0.0016  0.050  -0.0016 0.50  
1049: 40 27 14  1   39 27 13  1             149817.8837  -0.0016  0.050  -0.0016 0.50  
1050: 40 18 22  2   39 18 21  2             149823.4064  -0.0012  0.050  -0.0012 0.50  
1051: 40 18 23  2   39 18 22  2             149823.4064  -0.0012  0.050  -0.0012 0.50  
1052: 40 19 21  2   39 19 20  2             149831.5115  -0.0602  0.050  -0.0602 0.50  
1053: 40 19 22  2   39 19 21  2             149831.5115  -0.0602  0.050  -0.0602 0.50  
1054: 40 29 11  0   39 29 10  0             149834.4627  -0.0006  0.050  -0.0006 0.50  
1055: 40 29 12  0   39 29 11  0             149834.4627  -0.0006  0.050  -0.0006 0.50  
1056: 40 20 20  2   39 20 19  2             149839.9365  -0.0169  0.050  -0.0170 0.50  
1057: 40 20 21  2   39 20 20  2             149839.9365  -0.0169  0.050  -0.0170 0.50  
1058: 40 21 19  2   39 21 18  2             149850.4985  -0.0206  0.050  -0.0206 0.50  
1059: 40 21 20  2   39 21 19  2             149850.4985  -0.0206  0.050  -0.0206 0.50  
1060: 40 28 12  1   39 28 11  1             149862.2787   0.0195  0.050   0.0195 0.50  
1061: 40 28 13  1   39 28 12  1             149862.2787   0.0195  0.050   0.0195 0.50  
1062: 40 22 18  2   39 22 17  2             149863.9408  -0.1016  0.050  -0.1016 0.50  
1063: 40 22 19  2   39 22 18  2             149863.9408  -0.1016  0.050  -0.1016 0.50  
1064: 67 11 57  0   67 10 58  0             149871.9883  -0.0180  0.050               
1065: 40 30 10  0   39 30  9  0             149878.2289  -0.0239  0.050  -0.0240 0.50  
1066: 40 30 11  0   39 30 10  0             149878.2289  -0.0239  0.050  -0.0240 0.50  
1067: 40 23 17  2   39 23 16  2             149880.7729  -0.0091  0.050  -0.0091 0.50  
1068: 40 23 18  2   39 23 17  2             149880.7729  -0.0091  0.050  -0.0091 0.50  
1069: 41  3 38  1   40  3 37  1             149887.1329   0.0077  0.050               
1070: 40 16 24  1   39 16 23  1             149888.7506   0.0374  0.050   0.0374 0.50  
1071: 40 16 25  1   39 16 24  1             149888.7506   0.0374  0.050   0.0374 0.50  
1072: 40 24 16  2   39 24 15  2             149900.7531  -0.0152  0.050  -0.0153 0.50  
1073: 40 24 17  2   39 24 16  2             149900.7531  -0.0152  0.050  -0.0153 0.50  
1074: 40 29 11  1   39 29 10  1             149909.8162   0.0144  0.050   0.0145 0.50  
1075: 40 29 12  1   39 29 11  1             149909.8162   0.0144  0.050   0.0145 0.50  
1076: 40 12 28  0   39 12 27  0             149916.7240   0.0005  0.050   0.0010 0.50  
1077: 40 12 29  0   39 12 28  0             149916.7240   0.0014  0.050   0.0010 0.50  
1078: 40 25 15  2   39 25 14  2             149923.8502  -0.0805  0.050  -0.0805 0.50  
1079: 40 25 16  2   39 25 15  2             149923.8502  -0.0805  0.050  -0.0805 0.50  
1080: 40 31  9  0   39 31  8  0             149924.6099   0.0339  0.050   0.0340 0.50  
1081: 40 31 10  0   39 31  9  0             149924.6099   0.0339  0.050   0.0340 0.50  
1082: 40 11 29  1   39 11 28  1             149939.3797  -0.0183  0.050  -0.0311 0.50  
1083: 40 11 30  1   39 11 29  1             149939.3797  -0.0439  0.050  -0.0311 0.50  
1084: 44  0 44  0   43  1 43  0             149948.7630   0.0061  0.050  -0.0104 0.16  
1085: 44  1 44  0   43  1 43  0             149948.7630  -0.0072  0.050  -0.0104 0.34  
1086: 44  0 44  0   43  0 43  0             149948.7630  -0.0135  0.050  -0.0104 0.34  
1087: 44  1 44  0   43  0 43  0             149948.7630  -0.0269  0.050  -0.0104 0.16  
1088: 40 26 14  2   39 26 13  2             149950.2079   0.0510  0.050   0.0511 0.50  
1089: 40 26 15  2   39 26 14  2             149950.2079   0.0510  0.050   0.0511 0.50  
1090: 40 30 10  1   39 30  9  1             149960.2614   0.0185  0.050   0.0186 0.50  
1091: 40 30 11  1   39 30 10  1             149960.2614   0.0185  0.050   0.0186 0.50  
1092: 43  1 42  0   42  2 41  0             149965.3792   0.0079  0.050               
1093: 43  2 42  0   42  2 41  0             149966.6600   0.0194  0.050               
1094: 43  1 42  0   42  1 41  0             149967.1689  -0.0148  0.050               
1095: 43  2 42  0   42  1 41  0             149968.4521  -0.0009  0.050               
1096: 42  2 40  0   41  3 39  0             149971.2711  -0.0067  0.050               
1097: 40 32  8  0   39 32  7  0             149973.3159   0.0172  0.050   0.0172 0.50  
1098: 40 32  9  0   39 32  8  0             149973.3159   0.0172  0.050   0.0172 0.50  
1099: 17  6 12  0   16  5 11  0             149988.2084  -0.0404  0.050               
1100: 40 28 12  2   39 28 11  2             150011.3924   0.0979  0.050   0.0979 0.50  
1101: 40 28 13  2   39 28 12  2             150011.3924   0.0979  0.050   0.0979 0.50  
1102: 40 31  9  1   39 31  8  1             150013.4306   0.0690  0.050   0.0691 0.50  
1103: 40 31 10  1   39 31  9  1             150013.4306   0.0690  0.050   0.0691 0.50  
1104: 42  3 40  0   41  3 39  0             150021.2178  -0.0098  0.050               
1105: 40 33  7  0   39 33  6  0             150024.3034  -0.0003  0.050  -0.0004 0.50  
1106: 40 33  8  0   39 33  7  0             150024.3034  -0.0003  0.050  -0.0004 0.50  
1107: 42  2 40  0   41  2 39  0             150040.2002   0.0055  0.050               
1108: 40 29 11  2   39 29 10  2             150046.0402   0.0821  0.050   0.0822 0.50  
1109: 40 29 12  2   39 29 11  2             150046.0402   0.0821  0.050   0.0822 0.50  
1110: 74 12 62  0   74 11 63  0             150054.0406  -0.0129  0.050               
1111: 40 11 29  0   39 11 28  0             150067.6075   0.0162  0.050   0.0290 0.50  
1112: 40 11 30  0   39 11 29  0             150067.6075   0.0416  0.050   0.0290 0.50  
1113: 40 34  6  0   39 34  5  0             150077.5022   0.0143  0.050   0.0143 0.50  
1114: 40 34  7  0   39 34  6  0             150077.5022   0.0143  0.050   0.0143 0.50  
1115: 41  4 38  0   40  4 37  0             150081.4178  -0.0087  0.050               
1116: 40 30 10  2   39 30  9  2             150083.1872  -0.0099  0.050  -0.0099 0.50  
1117: 40 30 11  2   39 30 10  2             150083.1872  -0.0099  0.050  -0.0099 0.50  
1118: 40 14 26  2   39 15 24  1             150088.2101   0.0169  0.050   0.0170 0.50  
1119: 40 14 27  2   39 15 25  1             150088.2101   0.0169  0.050   0.0170 0.50  
1120: 42  3 40  0   41  2 39  0             150090.1538   0.0093  0.050               
1121: 40 31  9  2   39 31  8  2             150122.9497   0.0429  0.050   0.0430 0.50  
1122: 40 31 10  2   39 31  9  2             150122.9497   0.0429  0.050   0.0430 0.50  
1123: 40 35  5  0   39 35  4  0             150132.7646   0.0053  0.050   0.0053 0.50  
1124: 40 35  6  0   39 35  5  0             150132.7646   0.0053  0.050   0.0053 0.50  
1125: 40 36  4  0   39 36  3  0             150189.9951  -0.0401  0.050  -0.0402 0.50  
1126: 40 36  5  0   39 36  4  0             150189.9951  -0.0401  0.050  -0.0402 0.50  
1127: 40 10 30  1   39 10 29  1             150196.0214   0.0508  0.050               
1128: 45  5 40  1   44  6 39  1             150246.8140   0.0321  0.050               
1129: 40 37  3  0   39 37  2  0             150249.2466   0.0049  0.050   0.0050 0.50  
1130: 40 37  4  0   39 37  3  0             150249.2466   0.0049  0.050   0.0050 0.50  
1131: 40 13 28  2   39 13 27  2             150254.9331  -0.0485  0.050  -0.0486 0.50  
1132: 40 13 27  2   39 13 26  2             150254.9331  -0.0485  0.050  -0.0486 0.50  
1133: 61 11 50  0   61 10 51  0             150256.3654  -0.0329  0.050               
1134: 40 10 30  0   39 10 29  0             150279.4849  -0.2321  0.050   0.0360 0.50  
1135: 40 10 31  0   39 10 30  0             150279.4849   0.3041  0.050   0.0360 0.50  
1136: 66 11 56  0   66 10 57  0             150313.5692   0.0701  0.050               
1137: 74 10 65  0   74  9 66  0             150360.0797   0.0119  0.050               
1138: 40 12 28  2   39 12 27  2             150379.5341   0.0226  0.050   0.0231 0.50  
1139: 40 12 29  2   39 12 28  2             150379.5341   0.0234  0.050   0.0231 0.50  
1140: 49 22 27  0   50 21 30  0             150388.5999   0.0247  0.050   0.0248 0.50  
1141: 49 22 28  0   50 21 29  0             150388.5999   0.0247  0.050   0.0248 0.50  
1142: 41  3 38  0   40  3 37  0             150406.8335  -0.0018  0.050               
1143: 40 11 30  2   39 11 29  2             150523.6120  -0.0030  0.050  -0.0137 0.50  
1144: 40 11 29  2   39 11 28  2             150523.6120  -0.0243  0.050  -0.0137 0.50  
1145: 39  6 33  0   38  6 32  0             150561.3886   0.0072  0.050               
1146: 74 11 64  0   74 10 65  0             150570.0110   0.0119  0.050               
1147: 40  9 32  0   39  9 31  0             150581.6217   0.0190  0.050               
1148: 40  9 31  0   39  9 30  0             150590.3403  -0.0284  0.050               
1149: 56  4 52  0   56  3 53  0             150619.8965   0.0332  0.050               
1150: 40  9 31  1   39  9 30  1             150625.8635  -0.0355  0.050               
1151: 44  1 44  2   43  1 43  2             150649.3408  -0.0068  0.050   0.0028 0.34  
1152: 44  0 44  2   43  0 43  2             150649.3408   0.0124  0.050   0.0028 0.34  
1153: 44  0 44  2   43  1 43  2             150649.3408  -0.0799  0.050   0.0028 0.16  
1154: 44  1 44  2   43  0 43  2             150649.3408   0.0854  0.050   0.0028 0.16  
1155: 40  9 32  1   39  9 31  1             150671.9959  -0.1040  0.050               
1156: 40 10 30  2   39 10 29  2             150722.4541  -0.2242  0.050   0.0110 0.50  
1157: 40 10 31  2   39 10 30  2             150722.4541   0.2461  0.050   0.0110 0.50  
1158: 43  2 42  2   42  1 41  2             150727.6686   0.0223  0.050               
1159: 43  1 42  2   42  1 41  2             150730.7927  -0.0253  0.050               
1160: 43  2 42  2   42  2 41  2             150731.6708   0.0276  0.050               
1161: 43  1 42  2   42  2 41  2             150734.8190   0.0039  0.050               
1162: 42  3 40  2   41  2 39  2             150739.6504   0.0130  0.050               
1163: 57 11 46  1   57 10 47  1             150754.9946   0.0565  0.050               
1164: 56  5 52  0   56  4 53  0             150779.3089   0.0083  0.050               
1165: 42  2 40  2   41  2 39  2             150807.7049  -0.0065  0.050               
1166: 41  4 38  1   40  3 37  1             150820.6607   0.0122  0.050               
1167: 42  3 40  2   41  3 39  2             150827.0868   0.0325  0.050               
1168: 40  6 35  1   39  6 34  1             150831.9250   0.0388  0.050               
1169: 65 11 55  0   65 10 56  0             150836.9619   0.0643  0.050               
1170: 32 10 23  2   32  9 24  2             150870.0193  -0.1846  0.050   0.0250 0.50  
1171: 32 10 22  2   32  9 23  2             150870.0193   0.2346  0.050   0.0250 0.50  
1172: 42  2 40  2   41  3 39  2             150895.0991  -0.0292  0.050               
1173: 71  9 63  0   71  8 64  0             150921.7961   0.0188  0.050               
1174: 53 23 30  0   54 22 33  0             150972.4469   0.0756  0.050   0.0756 0.50  
1175: 53 23 31  0   54 22 32  0             150972.4469   0.0756  0.050   0.0756 0.50  
1176: 31 10 21  2   31  9 22  2             151000.9628   0.0620  0.050  -0.0570 0.50  
1177: 31 10 22  2   31  9 23  2             151000.9628  -0.1759  0.050  -0.0570 0.50  
1178: 40  8 33  0   39  8 32  0             151002.2365   0.0033  0.050               
1179: 40  9 32  2   39  9 31  2             151004.3455   0.0310  0.050               
1180: 40  9 31  2   39  9 30  2             151012.2152  -0.0447  0.050               
1181: 40  8 32  0   39  8 31  0             151108.3046   0.0040  0.050               
1182: 40  5 36  2   39  5 35  2             151111.4226  -0.0019  0.050               
1183: 30 10 21  2   30  9 22  2             151118.1045   0.0172  0.050   0.0834 0.50  
1184: 30 10 20  2   30  9 21  2             151118.1045   0.1495  0.050   0.0834 0.50  
1185: 41  3 38  2   40  3 37  2             151125.6865  -0.0188  0.050               
1186: 40  7 34  1   39  7 33  1             151149.4366  -0.0572  0.050               
1187: 29 10 19  2   29  9 20  2             151221.9799   0.0373  0.050   0.0014 0.50  
1188: 29 10 20  2   29  9 21  2             151221.9799  -0.0345  0.050   0.0014 0.50  
1189: 40  6 35  0   39  6 34  0             151229.4758  -0.0085  0.050               
1190: 40  6 35  2   39  6 34  2             151252.5077   0.0768  0.050               
1191: 28 10 19  2   28  9 20  2             151313.8479   0.0036  0.050   0.0227 0.50  
1192: 28 10 18  2   28  9 19  2             151313.8479   0.0418  0.050   0.0227 0.50  
1193: 39  5 34  1   38  5 33  1             151334.3111   0.0286  0.050               
1194: 40  4 36  1   39  4 35  1             151369.4219  -0.0380  0.050               
1195: 40  8 33  2   39  8 32  2             151386.0352   0.0691  0.050               
1196: 75 11 65  0   75 10 66  0             151400.7570  -0.0095  0.050               
1197: 47  2 46  0   47  1 47  0             151410.5895  -0.1201  0.050   0.0284 0.50  
1198: 47  1 46  0   47  0 47  0             151410.5895   0.1770  0.050   0.0284 0.50  
1199: 40  7 34  0   39  7 33  0             151422.0278   0.0266  0.050               
1200: 64 11 54  0   64 10 55  0             151424.9727   0.0133  0.050               
1201: 41  4 38  0   40  3 37  0             151433.9122   0.0108  0.050               
1202: 40  8 32  1   39  8 31  1             151446.3344  -0.1120  0.050               
1203: 26 10 17  2   26  9 18  2             151464.7550   0.0418  0.050   0.0468 0.50  
1204: 26 10 16  2   26  9 17  2             151464.7550   0.0518  0.050   0.0468 0.50  
1205: 40  8 32  2   39  8 31  2             151484.0308   0.0052  0.050               
1206:115 16 99  0  115 15100  0             151505.7003   0.0068  0.050               
1207: 25 10 16  2   25  9 17  2             151525.4278   0.0173  0.050   0.0198 0.50  
1208: 25 10 15  2   25  9 16  2             151525.4278   0.0222  0.050   0.0198 0.50  
1209: 57 24 33  0   58 23 36  0             151553.9094   0.0480  0.050   0.0481 0.50  
1210: 57 24 34  0   58 23 35  0             151553.9094   0.0480  0.050   0.0481 0.50  
1211: 24 10 14  2   24  9 15  2             151577.3278   0.0000  0.050  -0.0011 0.50  
1212: 24 10 15  2   24  9 16  2             151577.3278  -0.0022  0.050  -0.0011 0.50  
1213: 23 10 14  2   23  9 15  2             151621.2401   0.0235  0.050   0.0241 0.50  
1214: 23 10 13  2   23  9 14  2             151621.2401   0.0246  0.050   0.0241 0.50  
1215: 22 10 13  2   22  9 14  2             151657.8078   0.0250  0.050   0.0253 0.50  
1216: 22 10 12  2   22  9 13  2             151657.8078   0.0254  0.050   0.0253 0.50  
1217: 21 10 11  2   21  9 12  2             151687.7117   0.0001  0.050   0.0001 0.50  
1218: 21 10 12  2   21  9 13  2             151687.7117   0.0000  0.050   0.0001 0.50  
1219: 40  7 34  2   39  7 33  2             151703.2298   0.1155  0.050               
1220: 20 10 10  2   20  9 11  2             151711.5877  -0.0697  0.050  -0.0698 0.50  
1221: 20 10 11  2   20  9 12  2             151711.5877  -0.0698  0.050  -0.0698 0.50  
1222: 60 11 49  0   60 10 50  0             151715.2849   0.0114  0.050               
1223: 19 10  9  2   19  9 10  2             151730.2467   0.0009  0.050   0.0009 0.50  
1224: 19 10 10  2   19  9 11  2             151730.2467   0.0009  0.050   0.0009 0.50  
1225: 18 10  8  2   18  9  9  2             151744.1194   0.0448  0.050   0.0448 0.50  
1226: 18 10  9  2   18  9 10  2             151744.1194   0.0447  0.050   0.0448 0.50  
1227: 17 10  7  2   17  9  8  2             151753.8172   0.1022  0.050   0.1022 0.50  
1228: 17 10  8  2   17  9  9  2             151753.8172   0.1021  0.050   0.1022 0.50  
1229: 16 10  6  2   16  9  7  2             151759.7840   0.0732  0.050   0.0732 0.50  
1230: 16 10  7  2   16  9  8  2             151759.7840   0.0732  0.050   0.0732 0.50  
1231: 15 10  5  2   15  9  6  2             151762.6537   0.0744  0.050  -0.0323 0.27  
1232: 15 10  6  2   15  9  7  2             151762.6537   0.0744  0.050  -0.0323 0.27  
1233: 14 10  4  2   14  9  5  2             151762.6537  -0.1566  0.050  -0.0323 0.23  
1234: 14 10  5  2   14  9  6  2             151762.6537  -0.1566  0.050  -0.0323 0.23  
1235: 60  5 55  0   60  4 56  0             151788.9312   0.0278  0.050               
1236: 53  3 50  0   53  2 51  0             151796.8348   0.0180  0.050               
1237: 39  5 34  0   38  5 33  0             151813.4150  -0.0013  0.050               
1238: 53  4 50  0   53  3 51  0             151823.5604   0.0393  0.050               
1239: 18  6 12  1   17  5 13  1             151872.2208   0.1192  0.050               
1240: 40  4 36  0   39  4 35  0             151903.5669  -0.0220  0.050               
1241: 74 10 65  1   74  9 66  1             151921.6504  -0.0819  0.050               
1242: 50  2 48  0   50  1 49  0             151998.5028  -0.0548  0.050               
1243: 50  3 48  0   50  2 49  0             152001.9403  -0.0233  0.050               
1244:111 14 97  0  111 13 98  0             152045.1834  -0.0503  0.050               
1245: 63 11 53  0   63 10 54  0             152061.5134  -0.0250  0.050               
1246: 67  8 60  1   67  7 61  1             152217.1734   0.0279  0.050               
1247: 42  3 39  1   41  4 38  1             152233.4669  -0.0153  0.050               
1248: 40  7 33  0   39  7 32  0             152283.0898  -0.0070  0.050               
1249: 98 12 86  0   98 11 87  0             152320.6378   0.0564  0.050               
1250: 53  3 50  2   53  2 51  2             152332.7101   0.0303  0.050               
1251: 36 19 17  0   37 18 20  0             152344.6882  -0.0653  0.050  -0.0654 0.50  
1252: 36 19 18  0   37 18 19  0             152344.6882  -0.0653  0.050  -0.0654 0.50  
1253: 60  6 55  0   60  5 56  0             152372.2263  -0.0230  0.050               
1254: 39  5 34  2   38  5 33  2             152398.9812  -0.0084  0.050               
1255: 76 11 66  0   76 10 67  0             152448.4533  -0.0194  0.050               
1256: 40  7 33  2   39  7 32  2             152479.9692   0.0487  0.050               
1257: 74  8 66  0   74  7 67  0             152594.3641  -0.0035  0.050               
1258: 41  5 37  1   40  5 36  1             152632.6583   0.0320  0.050               
1259: 42  3 39  0   41  4 38  0             152682.9151   0.0119  0.050               
1260: 62 11 52  0   62 10 53  0             152731.8232  -0.0332  0.050               
1261: 68  9 60  2   68 10 59  2             152796.8614   0.0779  0.050               
1262: 43  2 41  1   42  3 40  1             152828.0934  -0.0157  0.050               
1263: 75 10 66  0   75  9 67  0             152851.3153  -0.0021  0.050               
1264: 43  3 41  1   42  3 40  1             152860.2055  -0.0019  0.050               
1265: 44  1 43  1   43  2 42  1             152870.3523  -0.0458  0.050               
1266: 44  1 43  1   43  1 42  1             152871.3790  -0.1650  0.050   0.0112 0.50  
1267: 44  2 43  1   43  2 42  1             152871.3790   0.1875  0.050   0.0112 0.50  
1268: 43  2 41  1   42  2 40  1             152872.9697   0.0462  0.050               
1269: 43  3 41  1   42  2 40  1             152905.0203  -0.0015  0.050               
1270: 42  4 39  1   41  4 38  1             152933.2495  -0.0314  0.050               
1271: 40 20 20  0   41 19 23  0             152950.2741   0.0498  0.050   0.0498 0.50  
1272: 40 20 21  0   41 19 22  0             152950.2741   0.0498  0.050   0.0498 0.50  
1273: 59 11 48  0   59 10 49  0             153008.6445   0.0535  0.050               
1274: 73 12 61  0   73 11 62  0             153014.8414  -0.0744  0.050               
1275: 84 13 71  0   84 12 72  0             153024.8053   0.0677  0.050               
1276: 69  7 62  0   69  6 63  0             153092.2608  -0.0009  0.050               
1277: 41  5 37  0   40  5 36  0             153115.6602  -0.0159  0.050               
1278: 67  9 59  2   67 10 58  2             153158.3756  -0.0211  0.050               
1279: 42  3 39  1   41  3 38  1             153167.0385   0.0329  0.050               
1280: 45  1 45  1   44  0 44  1             153170.1012   0.0085  0.050   0.0195 0.16  
1281: 45  0 45  1   44  0 44  1             153170.1012   0.0174  0.050   0.0195 0.34  
1282: 45  1 45  1   44  1 44  1             153170.1012   0.0216  0.050   0.0195 0.34  
1283: 45  0 45  1   44  1 44  1             153170.1012   0.0305  0.050   0.0195 0.16  
1284: 64  7 58  0   64  6 59  0             153235.0470   0.0476  0.050               
1285: 22  5 17  0   21  4 18  0             153263.4642  -0.0337  0.050               
1286: 45  0 45  0   44  1 44  0             153312.3944  -0.0281  0.050  -0.0395 0.16  
1287: 45  1 45  0   44  1 44  0             153312.3944  -0.0373  0.050  -0.0395 0.34  
1288: 45  0 45  0   44  0 44  0             153312.3944  -0.0416  0.050  -0.0395 0.34  
1289: 45  1 45  0   44  0 44  0             153312.3944  -0.0507  0.050  -0.0395 0.16  
1290: 44  1 43  0   43  2 42  0             153328.6586  -0.0341  0.050               
1291: 44  1 43  0   43  1 42  0             153329.8095  -0.1525  0.050   0.0383 0.50  
1292: 44  2 43  0   43  2 42  0             153329.8095   0.2290  0.050   0.0383 0.50  
1293: 44  2 43  0   43  1 42  0             153330.8933   0.0436  0.050               
1294: 41 19 22  0   40 19 21  0             153335.9208   0.0174  0.050   0.0174 0.50  
1295: 41 19 23  0   40 19 22  0             153335.9208   0.0174  0.050   0.0174 0.50  
1296: 41 20 21  0   40 20 20  0             153336.8744   0.0520  0.050   0.0520 0.50  
1297: 41 20 22  0   40 20 21  0             153336.8744   0.0520  0.050   0.0520 0.50  
1298: 41 18 23  0   40 18 22  0             153343.1446   0.0105  0.050   0.0106 0.50  
1299: 41 18 24  0   40 18 23  0             153343.1446   0.0105  0.050   0.0106 0.50  
1300: 41 21 20  0   40 21 19  0             153344.6941   0.0069  0.050   0.0069 0.50  
1301: 41 21 21  0   40 21 20  0             153344.6941   0.0069  0.050   0.0069 0.50  
1302: 43  2 41  0   42  3 40  0             153346.3885   0.0107  0.050               
1303: 41 14 27  1   40 14 26  1             153348.8628  -0.0233  0.050  -0.0233 0.50  
1304: 41 14 28  1   40 14 27  1             153348.8628  -0.0233  0.050  -0.0233 0.50  
1305: 41 22 19  0   40 22 18  0             153358.5442  -0.0179  0.050  -0.0179 0.50  
1306: 41 22 20  0   40 22 19  0             153358.5442  -0.0179  0.050  -0.0179 0.50  
1307: 41 17 24  0   40 17 23  0             153360.0839  -0.0039  0.050  -0.0040 0.50  
1308: 41 17 25  0   40 17 24  0             153360.0839  -0.0039  0.050  -0.0040 0.50  
1309: 41 15 26  1   40 15 25  1             153370.7125  -0.0259  0.050  -0.0260 0.50  
1310: 41 15 27  1   40 15 26  1             153370.7125  -0.0259  0.050  -0.0260 0.50  
1311: 41 23 18  0   40 23 17  0             153377.7152   0.0054  0.050   0.0055 0.50  
1312: 41 23 19  0   40 23 18  0             153377.7152   0.0054  0.050   0.0055 0.50  
1313: 43  3 41  0   42  3 40  0             153382.4648  -0.0215  0.050               
1314: 41 16 25  0   40 16 24  0             153388.8379  -0.0194  0.050  -0.0194 0.50  
1315: 41 16 26  0   40 16 25  0             153388.8379  -0.0194  0.050  -0.0194 0.50  
1316: 41 20 21  1   40 20 20  1             153390.0653  -0.0249  0.050  -0.0249 0.50  
1317: 41 20 22  1   40 20 21  1             153390.0653  -0.0249  0.050  -0.0249 0.50  
1318: 41 21 20  1   40 21 19  1             153391.4560  -0.0352  0.050  -0.0352 0.50  
1319: 41 21 21  1   40 21 20  1             153391.4560  -0.0352  0.050  -0.0352 0.50  
1320: 43  2 41  0   42  2 40  0             153396.3095  -0.0180  0.050               
1321: 41 24 17  0   40 24 16  0             153401.4968  -0.0439  0.050  -0.0439 0.50  
1322: 41 24 18  0   40 24 17  0             153401.4968  -0.0439  0.050  -0.0439 0.50  
1323: 41 22 19  1   40 22 18  1             153403.5314  -0.0147  0.050  -0.0162 0.22  
1324: 41 22 20  1   40 22 19  1             153403.5314  -0.0147  0.050  -0.0162 0.22  
1325: 41 19 22  1   40 19 21  1             153403.5314  -0.0173  0.050  -0.0162 0.28  
1326: 41 19 23  1   40 19 22  1             153403.5314  -0.0173  0.050  -0.0162 0.28  
1327: 41 13 29  1   40 13 28  1             153421.6975  -0.0343  0.050  -0.0344 0.50  
1328: 41 13 28  1   40 13 27  1             153421.6975  -0.0344  0.050  -0.0344 0.50  
1329: 61 11 51  0   61 10 52  0             153422.7320   0.0405  0.050               
1330: 41 23 18  1   40 23 17  1             153423.7786   0.0036  0.050   0.0037 0.50  
1331: 41 23 19  1   40 23 18  1             153423.7786   0.0036  0.050   0.0037 0.50  
1332: 41 25 16  0   40 25 15  0             153429.5495  -0.0297  0.050  -0.0298 0.50  
1333: 41 25 17  0   40 25 16  0             153429.5495  -0.0297  0.050  -0.0298 0.50  
1334: 41 15 26  0   40 15 25  0             153432.2884   0.0063  0.050   0.0063 0.50  
1335: 41 15 27  0   40 15 26  0             153432.2884   0.0063  0.050   0.0063 0.50  
1336: 41 18 23  1   40 18 22  1             153439.7364   0.0098  0.050   0.0098 0.50  
1337: 41 18 24  1   40 18 23  1             153439.7364   0.0098  0.050   0.0098 0.50  
1338: 41 24 17  1   40 24 16  1             153450.6000   0.0125  0.050   0.0126 0.50  
1339: 41 24 18  1   40 24 17  1             153450.6000   0.0125  0.050   0.0126 0.50  
1340: 42  4 39  0   41  4 38  0             153458.9531   0.0585  0.050               
1341: 41 26 15  0   40 26 14  0             153461.4527   0.0165  0.050   0.0166 0.50  
1342: 41 26 16  0   40 26 15  0             153461.4527   0.0165  0.050   0.0166 0.50  
1343: 41 15 26  2   40 15 25  2             153468.3478  -0.0192  0.050  -0.0192 0.50  
1344: 41 15 27  2   40 15 26  2             153468.3478  -0.0192  0.050  -0.0192 0.50  
1345: 41 14 27  0   40 14 26  0             153494.3011  -0.0041  0.050  -0.0042 0.50  
1346: 41 14 28  0   40 14 27  0             153494.3011  -0.0041  0.050  -0.0042 0.50  
1347: 41 27 14  0   40 27 13  0             153496.7943   0.0047  0.050   0.0047 0.50  
1348: 41 27 15  0   40 27 14  0             153496.7943   0.0047  0.050   0.0047 0.50  
1349: 24  5 20  0   23  4 19  0             153498.0144   0.0439  0.050               
1350: 41 17 24  1   40 17 23  1             153514.4560  -0.0042  0.050  -0.0043 0.50  
1351: 41 17 25  1   40 17 24  1             153514.4560  -0.0042  0.050  -0.0043 0.50  
1352: 41 26 15  1   40 26 14  1             153519.8490  -0.0665  0.050  -0.0666 0.50  
1353: 41 26 16  1   40 26 15  1             153519.8490  -0.0665  0.050  -0.0666 0.50  
1354: 41 28 13  0   40 28 12  0             153535.3202  -0.0513  0.050  -0.0514 0.50  
1355: 41 28 14  0   40 28 13  0             153535.3202  -0.0513  0.050  -0.0514 0.50  
1356: 41 16 25  2   40 16 24  2             153536.1978  -0.0069  0.050  -0.0069 0.50  
1357: 41 16 26  2   40 16 25  2             153536.1978  -0.0069  0.050  -0.0069 0.50  
1358: 44 21 23  0   45 20 26  0             153544.9840   0.0612  0.050   0.0612 0.50  
1359: 44 21 24  0   45 20 25  0             153544.9840   0.0612  0.050   0.0612 0.50  
1360: 41 12 29  1   40 12 28  1             153551.8557  -0.0247  0.050  -0.0249 0.50  
1361: 41 12 30  1   40 12 29  1             153551.8557  -0.0250  0.050  -0.0249 0.50  
1362: 41 27 14  1   40 27 13  1             153561.0511  -0.0115  0.050  -0.0115 0.50  
1363: 41 27 15  1   40 27 14  1             153561.0511  -0.0115  0.050  -0.0115 0.50  
1364: 41 17 24  2   40 17 23  2             153564.5952  -0.0451  0.050  -0.0452 0.50  
1365: 41 17 25  2   40 17 24  2             153564.5952  -0.0451  0.050  -0.0452 0.50  
1366: 41 18 23  2   40 18 22  2             153576.2037  -0.0245  0.050  -0.0246 0.50  
1367: 41 18 24  2   40 18 23  2             153576.2037  -0.0245  0.050  -0.0246 0.50  
1368: 41 29 12  0   40 29 11  0             153577.0444   0.0887  0.050   0.0887 0.50  
1369: 41 29 13  0   40 29 12  0             153577.0444   0.0887  0.050   0.0887 0.50  
1370: 41 13 28  0   40 13 27  0             153580.5845   0.0285  0.050   0.0285 0.50  
1371: 41 13 29  0   40 13 28  0             153580.5845   0.0285  0.050   0.0285 0.50  
1372: 41 19 22  2   40 19 21  2             153583.1129   0.0216  0.050   0.0217 0.50  
1373: 41 19 23  2   40 19 22  2             153583.1129   0.0216  0.050   0.0217 0.50  
1374: 41 20 21  2   40 20 20  2             153590.3073   0.0260  0.050   0.0260 0.50  
1375: 41 20 22  2   40 20 21  2             153590.3073   0.0260  0.050   0.0260 0.50  
1376: 41 21 20  2   40 21 19  2             153599.8454   0.0006  0.050   0.0007 0.50  
1377: 41 21 21  2   40 21 20  2             153599.8454   0.0006  0.050   0.0007 0.50  
1378: 41 28 13  1   40 28 12  1             153605.8312  -0.0539  0.050  -0.0540 0.50  
1379: 41 28 14  1   40 28 13  1             153605.8312  -0.0539  0.050  -0.0540 0.50  
1380: 41 22 19  2   40 22 18  2             153612.4386  -0.1374  0.050  -0.1374 0.50  
1381: 41 22 20  2   40 22 19  2             153612.4386  -0.1374  0.050  -0.1374 0.50  
1382: 41 30 11  0   40 30 10  0             153621.3312  -0.0183  0.050  -0.0183 0.50  
1383: 41 30 12  0   40 30 11  0             153621.3312  -0.0183  0.050  -0.0183 0.50  
1384: 41 23 18  2   40 23 17  2             153628.7212  -0.0085  0.050  -0.0086 0.50  
1385: 41 23 19  2   40 23 18  2             153628.7212  -0.0085  0.050  -0.0086 0.50  
1386: 68  8 61  0   68  7 62  0             153629.8668   0.0028  0.050  -0.0023 0.55  
1387: 18  6 13  0   17  5 12  0             153629.8668  -0.0086  0.050  -0.0023 0.45  
1388: 41 24 17  2   40 24 16  2             153648.2693  -0.0541  0.050  -0.0541 0.50  
1389: 41 24 18  2   40 24 17  2             153648.2693  -0.0541  0.050  -0.0541 0.50  
1390: 41 29 12  1   40 29 11  1             153653.9777  -0.0492  0.050  -0.0492 0.50  
1391: 41 29 13  1   40 29 12  1             153653.9777  -0.0492  0.050  -0.0492 0.50  
1392: 41 16 25  1   40 16 24  1             153655.2895  -0.0267  0.050  -0.0267 0.50  
1393: 41 16 26  1   40 16 25  1             153655.2895  -0.0267  0.050  -0.0267 0.50  
1394: 41 31 10  0   40 31  9  0             153668.4209   0.0331  0.050   0.0331 0.50  
1395: 41 31 11  0   40 31 10  0             153668.4209   0.0331  0.050   0.0331 0.50  
1396: 41 25 16  2   40 25 15  2             153671.2272  -0.0435  0.050  -0.0436 0.50  
1397: 41 25 17  2   40 25 16  2             153671.2272  -0.0435  0.050  -0.0436 0.50  
1398: 18  6 12  0   17  5 13  0             153674.9127   0.0558  0.050               
1399: 41 26 15  2   40 26 14  2             153697.4599   0.0157  0.050   0.0158 0.50  
1400: 41 26 16  2   40 26 15  2             153697.4599   0.0157  0.050   0.0158 0.50  
1401: 41 12 30  0   40 12 29  0             153699.3170  -0.0287  0.050  -0.0296 0.50  
1402: 41 12 29  0   40 12 28  0             153699.3170  -0.0305  0.050  -0.0296 0.50  
1403: 41 30 11  1   40 30 10  1             153705.2184   0.0171  0.050   0.0172 0.50  
1404: 41 30 12  1   40 30 11  1             153705.2184   0.0171  0.050   0.0172 0.50  
1405: 42  3 39  0   41  3 38  0             153709.9669  -0.0022  0.050               
1406: 41 32  9  0   40 32  8  0             153718.0008   0.0733  0.050   0.0734 0.50  
1407: 41 32 10  0   40 32  9  0             153718.0008   0.0733  0.050   0.0734 0.50  
1408: 41 27 14  2   40 27 13  2             153726.7196   0.0167  0.050   0.0168 0.50  
1409: 41 27 15  2   40 27 14  2             153726.7196   0.0167  0.050   0.0168 0.50  
1410: 41 11 30  1   40 11 29  1             153740.1724   0.0066  0.050  -0.0159 0.50  
1411: 41 11 31  1   40 11 30  1             153740.1724  -0.0384  0.050  -0.0159 0.50  
1412: 82 12 70  0   81 13 69  0             153752.7410  -0.0333  0.050               
1413: 41 28 13  2   40 28 12  2             153758.9710   0.0636  0.050  -0.0439 0.30  
1414: 41 28 14  2   40 28 13  2             153758.9710   0.0636  0.050  -0.0439 0.30  
1415: 41 31 10  1   40 31  9  1             153758.9710  -0.2021  0.050  -0.0439 0.20  
1416: 41 31 11  1   40 31 10  1             153758.9710  -0.2021  0.050  -0.0439 0.20  
1417: 41 33  8  0   40 33  7  0             153769.8082  -0.0352  0.050  -0.0352 0.50  
1418: 41 33  9  0   40 33  8  0             153769.8082  -0.0352  0.050  -0.0352 0.50  
1419: 41 29 12  2   40 29 11  2             153794.0334   0.1082  0.050   0.1083 0.50  
1420: 41 29 13  2   40 29 12  2             153794.0334   0.1082  0.050   0.1083 0.50  
1421: 41 32  9  1   40 32  8  1             153815.8075   0.0595  0.050   0.0595 0.50  
1422: 41 32 10  1   40 32  9  1             153815.8075   0.0595  0.050   0.0595 0.50  
1423: 41 34  7  0   40 34  6  0             153824.0186  -0.0070  0.050  -0.0070 0.50  
1424: 41 34  8  0   40 34  7  0             153824.0186  -0.0070  0.050  -0.0070 0.50  
1425: 41 14 27  2   40 14 26  2             153859.5994  -0.0040  0.050  -0.0041 0.50  
1426: 41 14 28  2   40 14 27  2             153859.5994  -0.0040  0.050  -0.0041 0.50  
1427: 41 11 31  0   40 11 30  0             153863.4716  -0.0010  0.050  -0.0224 0.50  
1428: 41 11 30  0   40 11 29  0             153863.4716  -0.0437  0.050  -0.0224 0.50  
1429: 42  4 39  1   41  3 38  1             153866.8154   0.0111  0.050               
1430: 41 31 10  2   40 31  9  2             153871.9001  -0.0154  0.050  -0.0155 0.50  
1431: 41 31 11  2   40 31 10  2             153871.9001  -0.0154  0.050  -0.0155 0.50  
1432: 41 35  6  0   40 35  5  0             153880.4419   0.0660  0.050   0.0660 0.50  
1433: 41 35  7  0   40 35  6  0             153880.4419   0.0660  0.050   0.0660 0.50  
1434: 41 32  9  2   40 32  8  2             153914.6509  -0.0188  0.050  -0.0189 0.50  
1435: 41 32 10  2   40 32  9  2             153914.6509  -0.0188  0.050  -0.0189 0.50  
1436: 41 34  7  1   40 34  6  1             153935.9976  -0.0785  0.050  -0.0785 0.50  
1437: 41 34  8  1   40 34  7  1             153935.9976  -0.0785  0.050  -0.0785 0.50  
1438: 41 36  5  0   40 36  4  0             153938.8166   0.0098  0.050   0.0099 0.50  
1439: 41 36  6  0   40 36  5  0             153938.8166   0.0098  0.050   0.0099 0.50  
1440: 41 33  8  2   40 33  7  2             153959.8688   0.0699  0.050   0.0700 0.50  
1441: 41 33  9  2   40 33  8  2             153959.8688   0.0699  0.050   0.0700 0.50  
1442: 41 34  7  2   40 34  6  2             154007.1184  -0.0957  0.050  -0.0958 0.50  
1443: 41 34  8  2   40 34  7  2             154007.1184  -0.0957  0.050  -0.0958 0.50  
1444: 41 10 31  1   40 10 30  1             154020.5315   0.0718  0.050               
1445: 41 13 29  2   40 13 28  2             154031.5504  -0.0304  0.050  -0.0305 0.50  
1446: 41 13 28  2   40 13 27  2             154031.5504  -0.0304  0.050  -0.0305 0.50  
1447: 45  1 45  2   44  1 44  2             154053.8968   0.0160  0.050   0.0236 0.34  
1448: 45  0 45  2   44  0 44  2             154053.8968   0.0312  0.050   0.0236 0.34  
1449: 45  0 45  2   44  1 44  2             154053.8968  -0.0417  0.050   0.0236 0.16  
1450: 45  1 45  2   44  0 44  2             154053.8968   0.0890  0.050   0.0236 0.16  
1451: 41 38  3  0   40 38  2  0             154061.6657   0.0644  0.050   0.0645 0.50  
1452: 41 38  4  0   40 38  3  0             154061.6657   0.0644  0.050   0.0645 0.50  
1453: 41 36  5  2   40 36  4  2             154065.1229  -0.0199  0.050  -0.0200 0.50  
1454: 41 36  6  2   40 36  5  2             154065.1229  -0.0199  0.050  -0.0200 0.50  
1455: 65 11 55  2   65 10 56  2             154105.0932   0.0293  0.050               
1456: 72  9 64  0   72  8 65  0             154108.6456   0.0221  0.050               
1457: 60 11 50  0   60 10 51  0             154122.4867  -0.0001  0.050               
1458: 41 39  2  0   40 39  1  0             154125.8708   0.0435  0.050   0.0436 0.50  
1459: 41 39  3  0   40 39  2  0             154125.8708   0.0435  0.050   0.0436 0.50  
1460: 44  2 43  2   43  1 42  2             154128.5471   0.0084  0.050               
1461: 44  1 43  2   43  1 42  2             154131.0453  -0.0118  0.050               
1462: 44  2 43  2   43  2 42  2             154131.7513   0.0409  0.050               
1463: 44  1 43  2   43  2 42  2             154134.2429   0.0139  0.050               
1464: 43  3 41  2   42  2 40  2             154144.2235   0.0385  0.050               
1465: 57  4 53  0   57  3 54  0             154153.3162  -0.0261  0.050               
1466: 58 11 47  0   58 10 48  0             154158.6384  -0.0523  0.050               
1467: 41 12 29  2   40 12 28  2             154166.8225   0.0425  0.050   0.0432 0.50  
1468: 41 12 30  2   40 12 29  2             154166.8225   0.0438  0.050   0.0432 0.50  
1469: 23 16  7  0   24 15 10  0             154177.8036   0.0168  0.050   0.0168 0.50  
1470: 23 16  8  0   24 15  9  0             154177.8036   0.0168  0.050   0.0168 0.50  
1471: 43  2 41  2   42  2 40  2             154197.9062  -0.0211  0.050               
1472: 43  3 41  2   42  3 40  2             154212.2630   0.0038  0.050               
1473: 43  2 41  2   42  3 40  2             154265.9972  -0.0042  0.050               
1474: 57  5 53  0   57  4 54  0             154272.1859  -0.0449  0.050               
1475: 41 11 30  2   40 11 29  2             154324.9202   0.0126  0.050   0.0305 0.50  
1476: 41 11 31  2   40 11 30  2             154324.9202   0.0483  0.050   0.0305 0.50  
1477: 60  8 52  0   59  9 51  0             154413.4750   0.0056  0.050               
1478: 41  9 33  0   40  9 32  0             154421.5438   0.0090  0.050               
1479: 41  9 32  0   40  9 31  0             154434.6444  -0.0203  0.050               
1480: 42  3 39  2   41  3 38  2             154456.3747  -0.0188  0.050               
1481: 42  4 39  0   41  3 38  0             154485.9497  -0.0108  0.050               
1482: 43  4 39  0   42  5 38  0             154486.4611   0.0231  0.050               
1483: 41  9 32  1   40  9 31  1             154494.1272  -0.0569  0.050               
1484: 41  6 36  1   40  6 35  1             154510.2415   0.0299  0.050               
1485: 41  4 37  1   40  4 36  1             154534.2577  -0.0240  0.050               
1486: 71 10 61  0   70 11 60  0             154548.5574   0.0027  0.050               
1487: 41  9 33  1   40  9 32  1             154568.7338  -0.1286  0.050               
1488: 52 23 29  0   53 22 32  0             154712.2935   0.0441  0.050   0.0442 0.50  
1489: 52 23 30  0   53 22 31  0             154712.2935   0.0441  0.050   0.0442 0.50  
1490: 92 11 81  0   92 10 82  0             154732.8846  -0.0571  0.050               
1491: 48  2 47  0   48  1 48  0             154787.3764  -0.0538  0.050   0.0496 0.50  
1492: 48  1 47  0   48  0 48  0             154787.3764   0.1530  0.050   0.0496 0.50  
1493: 40  6 34  0   39  6 33  0             154790.0437  -0.0039  0.050               
1494: 59 11 49  0   59 10 50  0             154821.3776  -0.0060  0.050               
1495: 41  9 33  2   40  9 32  2             154847.8751   0.0297  0.050               
1496: 41  9 32  2   40  9 31  2             154859.7565   0.0048  0.050               
1497: 41  8 34  0   40  8 33  0             154868.7301  -0.0042  0.050               
1498: 41  6 36  0   40  6 35  0             154931.6436  -0.0064  0.050               
1499: 41  5 37  2   40  5 36  2             154940.4575   0.0569  0.050               
1500: 41  7 35  1   40  7 34  1             154968.3607  -0.0271  0.050               
1501: 41  6 36  2   40  6 35  2             155004.2510   0.0456  0.050               
1502: 52 11 41  1   52 10 42  1             155013.7532   0.0449  0.050               
1503: 41  8 33  0   40  8 32  0             155017.9093  -0.0081  0.050               
1504: 80  9 71  0   80  8 72  0             155029.4522  -0.0614  0.050               
1505: 50  6 44  0   49  7 43  0             155043.6916  -0.0661  0.050               
1506: 40  5 35  1   39  5 34  1             155081.9243   0.0340  0.050               
1507: 41  4 37  0   40  4 36  0             155095.2376  -0.0087  0.050               
1508: 57 11 46  0   57 10 47  0             155185.4563   0.0240  0.050               
1509: 78 11 68  0   78 10 69  0             155211.7937   0.0295  0.050               
1510: 54  3 51  0   54  2 52  0             155239.7847  -0.0479  0.050               
1511: 41  8 34  2   40  8 33  2             155252.0916   0.0161  0.050               
1512: 54  4 51  0   54  3 52  0             155259.2501  -0.0345  0.050               
1513: 41  7 35  0   40  7 34  0             155268.0422   0.0263  0.050               
1514: 56 24 32  0   57 23 35  0             155289.8346   0.0082  0.050   0.0082 0.50  
1515: 56 24 33  0   57 23 34  0             155289.8346   0.0082  0.050   0.0082 0.50  
1516: 25  5 21  0   24  4 20  0             155313.7677   0.0030  0.050               
1517: 41  8 33  1   40  8 32  1             155329.0442  -0.0245  0.050               
1518: 65  6 59  0   65  5 60  0             155375.2036   0.0008  0.050               
1519: 41  8 33  2   40  8 32  2             155389.8816   0.0236  0.050               
1520: 51  2 49  0   51  1 50  0             155396.2120  -0.0266  0.050               
1521: 51  3 49  0   51  2 50  0             155398.6614  -0.0027  0.050               
1522: 61  5 56  0   61  4 57  0             155476.5234   0.0457  0.050               
1523: 58 11 48  0   58 10 49  0             155511.1611  -0.0255  0.050               
1524: 76 10 67  0   76  9 68  0             155522.5089   0.0247  0.050               
1525: 41  7 35  2   40  7 34  2             155538.1350   0.0415  0.050               
1526: 40  5 35  0   39  5 34  0             155558.0173   0.0010  0.050               
1527: 54  4 51  2   54  3 52  2             155675.0300  -0.0331  0.050               
1528: 72 12 60  0   72 11 61  0             155688.8078   0.0071  0.050               
1529: 19  6 14  1   18  5 13  1             155726.5240  -0.0210  0.050               
1530: 86 10 76  0   86  9 77  0             155735.2811   0.0588  0.050               
1531: 43  3 40  1   42  4 39  1             155755.2119   0.0203  0.050               
1532: 68  8 61  1   68  7 62  1             155861.8253  -0.0708  0.050               
1533: 62 11 52  2   62 10 53  2             155902.3229  -0.0210  0.050               
1534: 61  6 56  0   61  5 57  0             155920.9963  -0.0034  0.050               
1535: 46  5 41  0   45  6 40  0             156010.9460   0.0313  0.050               
1536: 23  5 18  1   22  4 19  1             156018.9950  -0.0701  0.050               
1537: 42  5 38  1   41  5 37  1             156081.7918  -0.0232  0.050               
1538: 35 19 16  0   36 18 19  0             156088.8917   0.0753  0.050   0.0753 0.50  
1539: 35 19 17  0   36 18 18  0             156088.8917   0.0753  0.050   0.0753 0.50  
1540: 93 14 79  0   92 15 78  0             156098.7772   0.0532  0.050               
1541: 56 11 45  0   56 10 46  0             156106.0851   0.0300  0.050               
1542: 44  2 42  1   43  3 41  1             156166.2572  -0.0203  0.050               
1543: 40  5 35  2   39  5 34  2             156176.1489  -0.0144  0.050               
1544: 57 11 47  0   57 10 48  0             156185.2739  -0.0038  0.050               
1545: 44  3 42  1   43  3 41  1             156189.2061   0.0180  0.050               
1546: 45  2 44  1   44  2 43  1             156198.7093  -0.0151  0.050  -0.1379 0.50  
1547: 45  1 44  1   44  1 43  1             156198.7093  -0.2607  0.050  -0.1379 0.50  
1548: 44  3 42  1   43  2 41  1             156221.2893   0.0029  0.050               
1549: 43  3 40  0   42  4 39  0             156247.1401  -0.0066  0.050               
1550: 43  4 40  1   42  4 39  1             156276.9724  -0.0250  0.050               
1551: 41  7 34  0   40  7 33  0             156384.5447  -0.0022  0.050               
1552: 43  3 40  1   42  3 39  1             156454.9817  -0.0084  0.050               
1553: 55  7 48  0   54  8 47  0             156485.2231   0.0002  0.050               
1554: 46  1 46  1   45  1 45  1             156530.4770  -0.0184  0.050  -0.0198 0.34  
1555: 46  0 46  1   45  0 45  1             156530.4770  -0.0212  0.050  -0.0198 0.34  
1556: 46  0 46  1   45  1 45  1             156530.4770  -0.0123  0.050  -0.0198 0.16  
1557: 46  1 46  1   45  0 45  1             156530.4770  -0.0273  0.050  -0.0198 0.16  
1558: 41  7 34  2   40  7 33  2             156531.4003   0.1296  0.050               
1559: 42  5 38  0   41  5 37  0             156591.7492   0.0026  0.050               
1560: 46  0 46  0   45  1 45  0             156675.6961  -0.0087  0.050  -0.0164 0.16  
1561: 46  1 46  0   45  1 45  0             156675.6961  -0.0149  0.050  -0.0164 0.34  
1562: 46  0 46  0   45  0 45  0             156675.6961  -0.0179  0.050  -0.0164 0.34  
1563: 46  1 46  0   45  0 45  0             156675.6961  -0.0241  0.050  -0.0164 0.16  
1564: 45  1 44  0   44  2 43  0             156691.4860  -0.0700  0.050               
1565: 45  1 44  0   44  1 43  0             156692.3319  -0.1118  0.050   0.0220 0.50  
1566: 45  2 44  0   44  2 43  0             156692.3319   0.1558  0.050   0.0220 0.50  
1567: 39 20 19  0   40 19 22  0             156694.1647   0.0790  0.050   0.0790 0.50  
1568: 39 20 20  0   40 19 21  0             156694.1647   0.0790  0.050   0.0790 0.50  
1569: 44  2 42  0   43  3 41  0             156717.1013  -0.0108  0.050               
1570: 44  3 42  0   43  3 41  0             156743.1494  -0.0020  0.050               
1571: 44  2 42  0   43  2 41  0             156753.2173  -0.0034  0.050               
1572: 44  3 42  0   43  2 41  0             156779.2719   0.0119  0.050               
1573: 26  5 22  0   25  4 21  0             156809.3576   0.0771  0.050               
1574: 65  7 59  0   65  6 60  0             156811.1203   0.0007  0.050               
1575: 43  4 40  0   42  4 39  0             156830.7299   0.0026  0.050               
1576: 56 11 46  0   56 10 47  0             156838.4644  -0.0231  0.050               
1577: 46  5 41  1   45  6 40  1             156854.5219   0.0271  0.050               
1578: 79 11 69  0   79 10 70  0             156928.3969   0.0184  0.050               
1579: 55 11 44  0   55 10 45  0             156935.2878   0.0202  0.050               
1580: 70 12 58  1   70 11 59  1             156965.3065   0.0222  0.050               
1581: 43  4 40  1   42  3 39  1             156976.8060   0.0099  0.050               
1582: 43  3 40  0   42  3 39  0             157023.1715   0.0332  0.050               
1583: 58  5 54  2   58  4 55  2             157052.2675   0.0192  0.050               
1584: 42 20 22  0   41 20 21  0             157081.9344  -0.0167  0.050  -0.0168 0.50  
1585: 42 20 23  0   41 20 22  0             157081.9344  -0.0167  0.050  -0.0168 0.50  
1586: 42 19 23  0   41 19 22  0             157082.8471   0.0136  0.050   0.0136 0.50  
1587: 42 19 24  0   41 19 23  0             157082.8471   0.0136  0.050   0.0136 0.50  
1588: 42 21 21  0   41 21 20  0             157088.4361  -0.0076  0.050  -0.0076 0.50  
1589: 42 21 22  0   41 21 21  0             157088.4361  -0.0076  0.050  -0.0076 0.50  
1590: 42 18 24  0   41 18 23  0             157092.3756  -0.0103  0.050  -0.0103 0.50  
1591: 42 18 25  0   41 18 24  0             157092.3756  -0.0103  0.050  -0.0103 0.50  
1592: 42 22 20  0   41 22 19  0             157101.2909  -0.0145  0.050  -0.0145 0.50  
1593: 42 22 21  0   41 22 20  0             157101.2909  -0.0145  0.050  -0.0145 0.50  
1594: 42 17 25  0   41 17 24  0             157112.2931  -0.0087  0.050  -0.0088 0.50  
1595: 42 17 26  0   41 17 25  0             157112.2931  -0.0087  0.050  -0.0088 0.50  
1596: 42 23 19  0   41 23 18  0             157119.8096   0.0658  0.050   0.0658 0.50  
1597: 42 23 20  0   41 23 19  0             157119.8096   0.0658  0.050   0.0658 0.50  
1598: 42 15 27  1   41 15 26  1             157133.1834  -0.0043  0.050  -0.0043 0.50  
1599: 42 15 28  1   41 15 27  1             157133.1834  -0.0043  0.050  -0.0043 0.50  
1600: 42 20 22  1   41 20 21  1             157137.6025  -0.0672  0.050  -0.0673 0.50  
1601: 42 20 23  1   41 20 22  1             157137.6025  -0.0672  0.050  -0.0673 0.50  
1602: 42 24 18  0   41 24 17  0             157143.1438   0.0175  0.050   0.0176 0.50  
1603: 42 24 19  0   41 24 18  0             157143.1438   0.0175  0.050   0.0176 0.50  
1604: 42 16 26  0   41 16 25  0             157144.8533   0.0175  0.050   0.0176 0.50  
1605: 42 16 27  0   41 16 26  0             157144.8533   0.0175  0.050   0.0176 0.50  
1606: 69  8 62  0   69  7 63  0             157146.3648  -0.0319  0.050               
1607: 42 22 20  1   41 22 19  1             157147.8917  -0.0115  0.050  -0.0115 0.50  
1608: 42 22 21  1   41 22 20  1             157147.8917  -0.0115  0.050  -0.0115 0.50  
1609: 42 19 23  1   41 19 22  1             157153.8738  -0.0083  0.050  -0.0083 0.50  
1610: 42 19 24  1   41 19 23  1             157153.8738  -0.0083  0.050  -0.0083 0.50  
1611: 42 23 19  1   41 23 18  1             157167.2344  -0.0332  0.050  -0.0332 0.50  
1612: 42 23 20  1   41 23 19  1             157167.2344  -0.0332  0.050  -0.0332 0.50  
1613: 42 25 17  0   41 25 16  0             157170.9299  -0.0119  0.050  -0.0119 0.50  
1614: 42 25 18  0   41 25 17  0             157170.9299  -0.0119  0.050  -0.0119 0.50  
1615: 42 15 27  0   41 15 26  0             157193.0761   0.0263  0.050   0.0263 0.50  
1616: 42 15 28  0   41 15 27  0             157193.0761   0.0263  0.050   0.0263 0.50  
1617: 42 18 24  1   41 18 23  1             157194.1507   0.0575  0.050   0.0576 0.50  
1618: 42 18 25  1   41 18 24  1             157194.1507   0.0575  0.050   0.0576 0.50  
1619: 42 13 30  1   41 13 29  1             157200.2964  -0.0265  0.050  -0.0266 0.50  
1620: 42 13 29  1   41 13 28  1             157200.2964  -0.0266  0.050  -0.0266 0.50  
1621: 42 26 16  0   41 26 15  0             157202.7639  -0.0090  0.050  -0.0091 0.50  
1622: 42 26 17  0   41 26 16  0             157202.7639  -0.0090  0.050  -0.0091 0.50  
1623: 42 15 27  2   41 15 26  2             157224.7323  -0.0413  0.050  -0.0413 0.50  
1624: 42 15 28  2   41 15 27  2             157224.7323  -0.0413  0.050  -0.0413 0.50  
1625: 42 25 17  1   41 25 16  1             157225.6737   0.0199  0.050   0.0200 0.50  
1626: 42 25 18  1   41 25 17  1             157225.6737   0.0199  0.050   0.0200 0.50  
1627: 42 27 15  0   41 27 14  0             157238.2596  -0.0155  0.050  -0.0155 0.50  
1628: 42 27 16  0   41 27 15  0             157238.2596  -0.0155  0.050  -0.0155 0.50  
1629: 19  6 14  0   18  5 13  0             157245.0312  -0.0829  0.050               
1630: 58  4 54  2   58  3 55  2             157252.1987   0.0570  0.050               
1631: 42 14 28  0   41 14 27  0             157261.1970  -0.0054  0.050  -0.0054 0.50  
1632: 42 14 29  0   41 14 28  0             157261.1970  -0.0054  0.050  -0.0054 0.50  
1633: 42 26 16  1   41 26 15  1             157262.6864  -0.0051  0.050  -0.0051 0.50  
1634: 42 26 17  1   41 26 16  1             157262.6864  -0.0051  0.050  -0.0051 0.50  
1635: 42 17 25  1   41 17 24  1             157274.7738  -0.0262  0.050  -0.0262 0.50  
1636: 42 17 26  1   41 17 25  1             157274.7738  -0.0262  0.050  -0.0262 0.50  
1637: 42 28 14  0   41 28 13  0             157277.1603  -0.0004  0.050  -0.0004 0.50  
1638: 42 28 15  0   41 28 14  0             157277.1603  -0.0004  0.050  -0.0004 0.50  
1639: 43 21 22  0   44 20 25  0             157287.8079   0.0833  0.050   0.0834 0.50  
1640: 43 21 23  0   44 20 24  0             157287.8079   0.0833  0.050   0.0834 0.50  
1641: 42 16 26  2   41 16 25  2             157291.6097  -0.0122  0.050  -0.0123 0.50  
1642: 42 16 27  2   41 16 26  2             157291.6097  -0.0122  0.050  -0.0123 0.50  
1643: 42 27 15  1   41 27 14  1             157304.1173   0.0559  0.050   0.0559 0.50  
1644: 42 27 16  1   41 27 15  1             157304.1173   0.0559  0.050   0.0559 0.50  
1645: 58 11 47  2   58 10 48  2             157314.2797  -0.0167  0.050               
1646: 42 29 13  0   41 29 12  0             157319.2060   0.0183  0.050   0.0183 0.50  
1647: 42 29 14  0   41 29 13  0             157319.2060   0.0183  0.050   0.0183 0.50  
1648: 42 17 25  2   41 17 24  2             157319.2067  -0.0379  0.050  -0.0380 0.50  
1649: 42 17 26  2   41 17 25  2             157319.2067  -0.0379  0.050  -0.0380 0.50  
1650: 19  6 13  0   18  5 14  0             157324.3523   0.0218  0.050               
1651: 42 18 24  2   41 18 23  2             157329.5017  -0.0367  0.050  -0.0367 0.50  
1652: 42 18 25  2   41 18 24  2             157329.5017  -0.0367  0.050  -0.0367 0.50  
1653: 42 19 23  2   41 19 22  2             157334.9595  -0.0396  0.050  -0.0397 0.50  
1654: 42 19 24  2   41 19 23  2             157334.9595  -0.0396  0.050  -0.0397 0.50  
1655: 42 20 22  2   41 20 21  2             157340.8935  -0.0067  0.050  -0.0241 0.19  
1656: 42 20 23  2   41 20 22  2             157340.8935  -0.0067  0.050  -0.0241 0.19  
1657: 42 12 30  1   41 12 29  1             157340.8935  -0.0339  0.050  -0.0241 0.31  
1658: 42 12 31  1   41 12 30  1             157340.8935  -0.0346  0.050  -0.0241 0.31  
1659: 42 21 21  2   41 21 20  2             157349.3472  -0.0248  0.050  -0.0248 0.50  
1660: 42 21 22  2   41 21 21  2             157349.3472  -0.0248  0.050  -0.0248 0.50  
1661: 42 13 29  0   41 13 28  0             157355.4060   0.0213  0.050   0.0214 0.50  
1662: 42 13 30  0   41 13 29  0             157355.4060   0.0214  0.050   0.0214 0.50  
1663: 42 22 20  2   41 22 19  2             157361.2317   0.0013  0.050   0.0014 0.50  
1664: 42 22 21  2   41 22 20  2             157361.2317   0.0013  0.050   0.0014 0.50  
1665: 42 23 19  2   41 23 18  2             157376.7070  -0.0190  0.050  -0.0191 0.50  
1666: 42 23 20  2   41 23 19  2             157376.7070  -0.0190  0.050  -0.0191 0.50  
1667: 23  5 18  0   22  4 19  0             157392.8972   0.0715  0.050               
1668: 42 24 18  2   41 24 17  2             157395.8199  -0.0429  0.050  -0.0430 0.50  
1669: 42 24 19  2   41 24 18  2             157395.8199  -0.0429  0.050  -0.0430 0.50  
1670: 42 29 13  1   41 29 12  1             157397.9443  -0.0381  0.050  -0.0382 0.50  
1671: 42 29 14  1   41 29 13  1             157397.9443  -0.0381  0.050  -0.0382 0.50  
1672: 73  9 65  0   73  8 66  0             157400.2858   0.0028  0.050               
1673: 42 31 11  0   41 31 10  0             157411.8299  -0.0417  0.050  -0.0417 0.50  
1674: 42 31 12  0   41 31 11  0             157411.8299  -0.0417  0.050  -0.0417 0.50  
1675: 42 25 17  2   41 25 16  2             157418.4821  -0.0558  0.050  -0.0558 0.50  
1676: 42 25 18  2   41 25 17  2             157418.4821  -0.0558  0.050  -0.0558 0.50  
1677: 42 16 26  1   41 16 25  1             157423.2897  -0.0137  0.050  -0.0138 0.50  
1678: 42 16 27  1   41 16 26  1             157423.2897  -0.0137  0.050  -0.0138 0.50  
1679: 42 26 16  2   41 26 15  2             157444.5690  -0.0383  0.050  -0.0383 0.50  
1680: 42 26 17  2   41 26 16  2             157444.5690  -0.0383  0.050  -0.0383 0.50  
1681: 42 30 12  1   41 30 11  1             157449.8596   0.0081  0.050   0.0081 0.50  
1682: 42 30 13  1   41 30 12  1             157449.8596   0.0081  0.050   0.0081 0.50  
1683: 46  1 46  2   45  1 45  2             157462.1336   0.0000  0.050   0.0060 0.34  
1684: 46  0 46  2   45  0 45  2             157462.1336   0.0120  0.050   0.0060 0.34  
1685: 46  0 46  2   45  1 45  2             157462.1336  -0.0457  0.050   0.0060 0.16  
1686: 46  1 46  2   45  0 45  2             157462.1336   0.0576  0.050   0.0060 0.16  
1687: 42 32 10  0   41 32  9  0             157462.1340  -0.0652  0.050  -0.0653 0.50  
1688: 42 32 11  0   41 32 10  0             157462.1340  -0.0652  0.050  -0.0653 0.50  
1689: 42 27 15  2   41 27 14  2             157474.0064   0.0909  0.050   0.0910 0.50  
1690: 42 27 16  2   41 27 15  2             157474.0064   0.0909  0.050   0.0910 0.50  
1691: 70  7 63  0   70  6 64  0             157474.0072   0.0008  0.050               
1692: 42 12 30  0   41 12 29  0             157484.6189   0.0011  0.050   0.0026 0.50  
1693: 42 12 31  0   41 12 30  0             157484.6189   0.0041  0.050   0.0026 0.50  
1694: 42 31 11  1   41 31 10  1             157504.6369  -0.0051  0.050  -0.0052 0.50  
1695: 42 31 12  1   41 31 11  1             157504.6369  -0.0051  0.050  -0.0052 0.50  
1696: 42 28 14  2   41 28 13  2             157506.2415  -0.0677  0.050  -0.0677 0.50  
1697: 42 28 15  2   41 28 14  2             157506.2415  -0.0677  0.050  -0.0677 0.50  
1698: 48 11 37  1   48 10 38  1             157511.0291   0.0574  0.050               
1699: 11  8  4  1   10  7  3  1             157514.2180  -0.0172  0.050  -0.0168 0.50  
1700: 11  8  3  1   10  7  4  1             157514.2180  -0.0163  0.050  -0.0168 0.50  
1701: 45  2 44  2   44  1 43  2             157531.6185   0.0604  0.050               
1702: 45  1 44  2   44  1 43  2             157533.5360  -0.0212  0.050               
1703: 45  2 44  2   44  2 43  2             157534.1943   0.1176  0.050               
1704: 45  1 44  2   44  2 43  2             157536.0144  -0.0614  0.050               
1705: 42 29 13  2   41 29 12  2             157541.6598   0.0156  0.050   0.0157 0.50  
1706: 42 29 14  2   41 29 13  2             157541.6598   0.0156  0.050   0.0157 0.50  
1707: 42 11 31  1   41 11 30  1             157545.0381  -0.0161  0.050  -0.0553 0.50  
1708: 42 11 32  1   41 11 31  1             157545.0381  -0.0945  0.050  -0.0553 0.50  
1709: 44  3 42  2   43  2 41  2             157547.6249   0.0068  0.050               
1710: 75  8 67  0   75  7 68  0             157560.8535  -0.0590  0.050               
1711: 42 32 10  1   41 32  9  1             157562.1203  -0.0272  0.050  -0.0273 0.50  
1712: 42 32 11  1   41 32 10  1             157562.1203  -0.0272  0.050  -0.0273 0.50  
1713: 42 34  8  0   41 34  7  0             157570.2151   0.0592  0.050   0.0593 0.50  
1714: 42 34  9  0   41 34  8  0             157570.2151   0.0592  0.050   0.0593 0.50  
1715: 44  2 42  2   43  2 41  2             157590.4098  -0.0076  0.050               
1716: 44  3 42  2   43  3 41  2             157601.2901  -0.0702  0.050               
1717: 43  4 40  0   42  3 39  0             157606.7302   0.0114  0.050               
1718: 42 31 11  2   41 31 10  2             157620.6909   0.0782  0.050   0.0783 0.50  
1719: 42 31 12  2   41 31 11  2             157620.6909   0.0782  0.050   0.0783 0.50  
1720: 42 33  9  1   41 33  8  1             157622.1909  -0.0032  0.050  -0.0033 0.50  
1721: 42 33 10  1   41 33  9  1             157622.1909  -0.0032  0.050  -0.0033 0.50  
1722: 42 35  7  0   41 35  6  0             157627.6385   0.0754  0.050   0.0754 0.50  
1723: 42 35  8  0   41 35  7  0             157627.6385   0.0754  0.050   0.0754 0.50  
1724: 42 14 28  2   41 14 27  2             157632.5789  -0.0093  0.050  -0.0094 0.50  
1725: 42 14 29  2   41 14 28  2             157632.5789  -0.0093  0.050  -0.0094 0.50  
1726: 42 11 31  0   41 11 30  0             157662.8723  -0.0292  0.050   0.0061 0.50  
1727: 42 11 32  0   41 11 31  0             157662.8723   0.0414  0.050   0.0061 0.50  
1728: 58  4 54  0   58  3 55  0             157671.6143  -0.0838  0.050               
1729: 42 34  8  1   41 34  7  1             157684.5524  -0.0817  0.050  -0.0818 0.50  
1730: 42 34  9  1   41 34  8  1             157684.5524  -0.0817  0.050  -0.0818 0.50  
1731: 54 11 43  0   54 10 44  0             157685.5022   0.0376  0.050               
1732: 42 36  6  0   41 36  5  0             157687.2175   0.0887  0.050   0.0887 0.50  
1733: 42 36  7  0   41 36  6  0             157687.2175   0.0887  0.050   0.0887 0.50  
1734: 42  4 38  1   41  4 37  1             157689.1215   0.0194  0.050               
1735: 42 33  9  2   41 33  8  2             157709.8906   0.0135  0.050   0.0136 0.50  
1736: 42 33 10  2   41 33  9  2             157709.8906   0.0135  0.050   0.0136 0.50  
1737: 42 37  5  0   41 37  4  0             157748.7594  -0.0095  0.050  -0.0095 0.50  
1738: 42 37  6  0   41 37  5  0             157748.7594  -0.0095  0.050  -0.0095 0.50  
1739: 42 35  7  1   41 35  6  1             157749.4045   0.0634  0.050   0.0635 0.50  
1740: 42 35  8  1   41 35  7  1             157749.4045   0.0634  0.050   0.0635 0.50  
1741: 58  5 54  0   58  4 55  0             157760.1509   0.0406  0.050               
1742: 43  3 40  2   42  3 39  2             157802.2566  -0.0299  0.050               
1743: 42 13 29  2   41 13 28  2             157810.2680   0.0094  0.050   0.0095 0.50  
1744: 42 13 30  2   41 13 29  2             157810.2680   0.0094  0.050   0.0095 0.50  
1745: 42 38  4  0   41 38  3  0             157812.4428   0.0354  0.050   0.0354 0.50  
1746: 42 38  5  0   41 38  4  0             157812.4428   0.0354  0.050   0.0354 0.50  
1747: 42 36  6  2   41 36  5  2             157816.1652  -0.0398  0.050  -0.0398 0.50  
1748: 42 36  7  2   41 36  6  2             157816.1652  -0.0398  0.050  -0.0398 0.50  
1749: 42 10 32  1   41 10 31  1             157851.1435   0.1171  0.050               
1750: 42 10 33  1   41 10 32  1             157853.9435  -0.1093  0.050               
1751: 47 22 25  0   48 21 28  0             157872.3473   0.0706  0.050   0.0707 0.50  
1752: 47 22 26  0   48 21 27  0             157872.3473   0.0706  0.050   0.0707 0.50  
1753: 59 11 49  2   59 10 50  2             157873.3976  -0.0200  0.050               
1754: 42 10 32  0   41 10 31  0             157913.7174  -0.0845  0.050               
1755: 22 16  6  0   23 15  9  0             157916.2589   0.0946  0.050   0.0946 0.50  
1756: 22 16  7  0   23 15  8  0             157916.2589   0.0946  0.050   0.0946 0.50  
1757: 42 40  2  0   41 40  1  0             157945.4730   0.0660  0.050   0.0661 0.50  
1758: 42 40  3  0   41 40  2  0             157945.4730   0.0660  0.050   0.0661 0.50  
1759: 42 12 30  2   41 12 29  2             157956.5618   0.0033  0.050   0.0045 0.50  
1760: 42 12 31  2   41 12 30  2             157956.5618   0.0056  0.050   0.0045 0.50  
1761: 27  5 23  0   26  4 22  0             157990.8415   0.0891  0.050               
1762: 43  4 40  2   42  4 39  2             158058.7462  -0.1040  0.050               
1763: 54 11 44  0   54 10 45  0             158067.9355   0.0396  0.050               
1764: 71 12 59  0   71 11 60  0             158086.0704  -0.0212  0.050               
1765: 42 11 32  2   41 11 31  2             158129.3456   0.0246  0.050  -0.0050 0.50  
1766: 42 11 31  2   41 11 30  2             158129.3456  -0.0346  0.050  -0.0050 0.50  
1767: 42  6 37  1   41  6 36  1             158160.8090  -0.0285  0.050               
1768: 42  9 34  0   41  9 33  0             158267.2446  -0.0309  0.050               
1769: 42  4 38  0   41  4 37  0             158275.8218   0.0189  0.050               
1770: 42  9 33  0   41  9 32  0             158286.7114   0.0095  0.050               
1771: 77 10 68  0   77  9 69  0             158359.4327   0.0591  0.050               
1772: 42 10 33  2   41 10 32  2             158365.4697   0.1286  0.050               
1773: 42 10 32  2   41 10 31  2             158366.4613  -0.0510  0.050               
1774: 53 11 42  0   53 10 43  0             158367.0489   0.0463  0.050               
1775: 42  9 33  1   41  9 32  1             158371.5146  -0.0563  0.050               
1776: 69 12 57  1   69 11 58  1             158415.0940   0.0153  0.050               
1777: 15  7  8  0   14  6  9  0             158485.9802   0.0361  0.050   0.1010 0.50  
1778: 15  7  9  0   14  6  8  0             158485.9802   0.1659  0.050   0.1010 0.50  
1779: 42  9 34  1   41  9 33  1             158491.4755  -0.1204  0.050               
1780: 58 11 48  2   58 10 49  2             158524.9215  -0.0271  0.050               
1781: 65  7 59  1   65  6 60  1             158567.7816  -0.0859  0.050               
1782: 42  6 37  0   41  6 36  0             158607.4155   0.0255  0.050               
1783: 53 11 43  0   53 10 44  0             158639.5279  -0.0318  0.050               
1784: 55  3 52  0   55  2 53  0             158676.9235   0.0503  0.050               
1785: 55  4 52  0   55  3 53  0             158691.0239   0.0106  0.050               
1786: 42  9 34  2   41  9 33  2             158696.6852   0.0532  0.050               
1787: 35  5 31  1   34  4 30  1             158712.1856  -0.0413  0.050               
1788: 42  9 33  2   41  9 32  2             158714.2310  -0.0247  0.050               
1789: 41  5 36  1   40  5 35  1             158722.8694  -0.0281  0.050               
1790: 42  8 35  0   41  8 34  0             158739.0745   0.0321  0.050               
1791: 42  6 37  2   41  6 36  2             158761.7201   0.0371  0.050               
1792: 42  7 36  1   41  7 35  1             158777.2726   0.0349  0.050               
1793: 52  2 50  0   52  1 51  0             158791.4926   0.0308  0.050               
1794: 80 11 70  0   80 10 71  0             158864.1219   0.0602  0.050               
1795: 28  5 24  0   27  4 23  0             158877.4201   0.0940  0.050               
1796: 42  7 35  1   41  5 37  2             158880.6322   0.0307  0.050               
1797: 42  4 38  2   41  4 37  2             158897.2184  -0.1413  0.050               
1798: 45 11 34  1   45 10 35  1             158921.7411   0.0077  0.050               
1799: 44  4 40  1   43  5 39  1             158942.3899   0.0581  0.050               
1800: 42  8 34  0   41  8 33  0             158946.3072   0.0226  0.050               
1801: 52 11 41  0   52 10 42  0             158988.5234   0.0317  0.050               
1802: 41  6 35  0   40  6 34  0             158996.2449   0.0383  0.050               
1803: 99 12 87  0   99 11 88  0             159013.7538  -0.0159  0.050               
1804: 55 24 31  0   56 23 34  0             159024.1027   0.0743  0.050   0.0744 0.50  
1805: 55 24 32  0   56 23 33  0             159024.1027   0.0743  0.050   0.0744 0.50  
1806:103 15 88  0  103 14 89  0             159032.7600   0.0572  0.050               
1807: 44  4 40  0   43  5 39  0             159086.4478   0.0185  0.050               
1808: 42  7 36  0   41  7 35  0             159104.2877   0.0049  0.050               
1809: 37  5 33  1   36  4 32  1             159119.6385  -0.0129  0.050               
1810: 42  8 35  2   41  8 34  2             159121.1964   0.1046  0.050               
1811: 56 11 45  2   56 10 46  2             159126.0915  -0.0136  0.050               
1812: 62  5 57  0   62  4 58  0             159130.0560   0.0143  0.050               
1813: 57 11 47  2   57 10 48  2             159162.2889  -0.0295  0.050               
1814: 52 11 42  0   52 10 43  0             159180.9024  -0.0354  0.050               
1815: 42  8 34  1   41  8 33  1             159202.1382  -0.0018  0.050               
1816: 41  5 36  0   40  5 35  0             159213.7699  -0.0064  0.050               
1817: 44  3 41  1   43  4 40  1             159227.4387  -0.0087  0.050               
1818: 66  6 60  0   66  5 61  0             159282.7786   0.0528  0.050               
1819: 20  6 15  1   19  5 14  1             159296.2677  -0.0562  0.050               
1820: 42  8 34  2   41  8 33  2             159312.2535   0.0076  0.050               
1821: 42  7 36  2   41  7 35  2             159363.0857   0.0825  0.050               
1822:113 16 97  0  113 15 98  0             159441.0769  -0.0185  0.050               
1823: 62  6 57  0   62  5 58  0             159467.6168  -0.0170  0.050               
1824: 43  5 39  1   42  5 38  1             159509.4161  -0.0077  0.050               
1825: 45  3 43  1   44  3 42  1             159515.1076  -0.0169  0.050               
1826: 46  2 45  1   45  2 44  1             159521.7679  -0.0223  0.050  -0.0628 0.34  
1827: 45  2 43  1   44  2 42  1             159521.7679   0.0289  0.050  -0.0628 0.33  
1828: 46  1 45  1   45  1 44  1             159521.7679  -0.1930  0.050  -0.0628 0.34  
1829: 45  3 43  1   44  2 42  1             159538.0574   0.0223  0.050               
1830: 51 11 40  0   51 10 41  0             159557.0876   0.0137  0.050               
1831: 44  4 41  1   43  4 40  1             159614.6147   0.0265  0.050               
1832: 51 11 41  0   51 10 42  0             159691.6484  -0.0252  0.050               
1833: 44  3 41  1   43  3 40  1             159749.2272  -0.0261  0.050               
1834: 44  3 41  0   43  4 40  0             159761.0465   0.0004  0.050               
1835: 68 12 56  1   68 13 55  1             159763.6533   0.0935  0.050               
1836: 56 11 46  2   56 10 47  2             159780.6045  -0.0332  0.050               
1837: 41  5 36  2   40  5 35  2             159861.7477   0.0267  0.050               
1838: 47  0 47  1   46  0 46  1             159890.5070  -0.0170  0.050  -0.0160 0.34  
1839: 47  1 47  1   46  1 46  1             159890.5070  -0.0150  0.050  -0.0160 0.34  
1840: 47  1 47  1   46  0 46  1             159890.5070  -0.0211  0.050  -0.0160 0.16  
1841: 47  0 47  1   46  1 46  1             159890.5070  -0.0109  0.050  -0.0160 0.16  
1842: 30  5 26  0   29  4 25  0             159894.4496   0.0383  0.050               
1843: 55 11 44  2   55 10 45  2             159901.5278  -0.0138  0.050               
1844: 66  9 57  0   65 10 56  0             159941.2872  -0.0064  0.050               
1845: 47  1 47  0   46  0 46  0             160038.6176   0.0120  0.050   0.0173 0.16  
1846: 47  0 47  0   46  0 46  0             160038.6176   0.0162  0.050   0.0173 0.34  
1847: 47  1 47  0   46  1 46  0             160038.6176   0.0182  0.050   0.0173 0.34  
1848: 47  0 47  0   46  1 46  0             160038.6176   0.0225  0.050   0.0173 0.16  
1849: 43  5 39  0   42  5 38  0             160047.4738   0.0030  0.050               
1850: 46  2 45  0   45  2 44  0             160054.4844   0.0652  0.050  -0.0285 0.50  
1851: 46  1 45  0   45  1 44  0             160054.4844  -0.1222  0.050  -0.0285 0.50  
1852: 50 11 39  0   50 10 40  0             160078.7434   0.0663  0.050               
1853: 45  2 43  0   44  3 42  0             160084.6134   0.0211  0.050               
1854: 45  3 43  0   44  3 42  0             160103.3214  -0.0060  0.050               
1855: 31  5 27  0   30  4 26  0             160108.1332   0.0792  0.050               
1856: 45  2 43  0   44  2 42  0             160110.6337   0.0022  0.050               
1857: 45  3 43  0   44  2 42  0             160129.3711   0.0043  0.050               
1858: 44  4 41  1   43  3 40  1             160136.4017   0.0076  0.050               
1859: 34  5 30  0   33  4 29  0             160166.1439   0.0544  0.050               
1860: 50 11 40  0   50 10 41  0             160171.8914  -0.0217  0.050               
1861: 35  5 31  0   34  4 30  0             160173.7075   0.0437  0.050               
1862: 32  5 28  0   31  4 27  0             160189.1986   0.0777  0.050               
1863: 33  5 29  0   32  4 28  0             160190.1840   0.0648  0.050               
1864: 44  4 41  0   43  4 40  0             160198.0546  -0.0095  0.050               
1865: 70 12 58  0   70 11 59  0             160225.4108  -0.0011  0.050               
1866: 36  5 32  0   35  4 31  0             160269.6461   0.0214  0.050               
1867: 44  3 41  0   43  3 40  0             160344.5987  -0.0278  0.050               
1868: 24  5 19  1   23  4 20  1             160367.9301  -0.0391  0.050               
1869: 82 13 69  0   82 12 70  0             160375.0078   0.0458  0.050               
1870: 55 11 45  2   55 10 46  2             160376.1699  -0.0201  0.050               
1871: 66  7 60  0   66  6 61  0             160397.8271  -0.0005  0.050               
1872: 62  6 57  1   62  5 58  1             160492.9294  -0.0440  0.050               
1873: 59  5 55  2   59  4 56  2             160502.5976  -0.0081  0.050               
1874: 37  5 33  0   36  4 32  0             160508.7482   0.0373  0.050               
1875: 42  7 35  0   41  7 34  0             160528.7712  -0.0115  0.050               
1876: 49 11 38  0   49 10 39  0             160558.2847   0.0481  0.050               
1877: 42  7 35  2   41  7 34  2             160606.0990   0.0582  0.050               
1878: 49 11 39  0   49 10 40  0             160622.1496  -0.0361  0.050               
1879: 59  2 57  2   59  3 56  2             160666.9426   0.0253  0.050               
1880: 70  8 63  0   70  7 64  0             160703.1262   0.0179  0.050               
1881: 44  4 41  0   43  3 40  0             160781.6144  -0.0302  0.050               
1882: 43 20 23  0   42 20 22  0             160827.4492   0.0147  0.050   0.0147 0.50  
1883: 43 20 24  0   42 20 23  0             160827.4492   0.0147  0.050   0.0147 0.50  
1884: 43 19 24  0   42 19 23  0             160830.2658   0.0164  0.050   0.0164 0.50  
1885: 43 19 25  0   42 19 24  0             160830.2658   0.0164  0.050   0.0164 0.50  
1886: 43 21 22  0   42 21 21  0             160832.4507   0.0077  0.050   0.0077 0.50  
1887: 43 21 23  0   42 21 22  0             160832.4507   0.0077  0.050   0.0077 0.50  
1888: 43 18 25  0   42 18 24  0             160842.2780  -0.0002  0.050  -0.0002 0.50  
1889: 43 18 26  0   42 18 25  0             160842.2780  -0.0002  0.050  -0.0002 0.50  
1890: 43 22 21  0   42 22 20  0             160844.1926  -0.0024  0.050  -0.0024 0.50  
1891: 43 22 22  0   42 22 21  0             160844.1926  -0.0024  0.050  -0.0024 0.50  
1892: 43  4 39  1   42  4 38  1             160845.4471   0.0018  0.050               
1893: 43 23 20  0   42 23 19  0             160861.8237  -0.0167  0.050  -0.0168 0.50  
1894: 43 23 21  0   42 23 20  0             160861.8237  -0.0167  0.050  -0.0168 0.50  
1895: 43 17 26  0   42 17 25  0             160865.3534   0.0118  0.050   0.0118 0.50  
1896: 43 17 27  0   42 17 26  0             160865.3534   0.0118  0.050   0.0118 0.50  
1897: 47  0 47  2   46  1 46  2             160874.6567   0.0015  0.050   0.0425 0.16  
1898: 47  1 47  2   46  1 46  2             160874.6567   0.0376  0.050   0.0425 0.34  
1899: 47  0 47  2   46  0 46  2             160874.6567   0.0472  0.050   0.0425 0.34  
1900: 47  1 47  2   46  0 46  2             160874.6567   0.0833  0.050   0.0425 0.16  
1901: 43 21 22  1   42 21 21  1             160883.1339  -0.0059  0.050  -0.0060 0.50  
1902: 43 21 23  1   42 21 22  1             160883.1339  -0.0059  0.050  -0.0060 0.50  
1903: 43 24 19  0   42 24 18  0             160884.6828  -0.0182  0.050  -0.0182 0.50  
1904: 43 24 20  0   42 24 19  0             160884.6828  -0.0182  0.050  -0.0182 0.50  
1905: 43 20 23  1   42 20 22  1             160885.6941  -0.0096  0.050  -0.0097 0.50  
1906: 43 20 24  1   42 20 23  1             160885.6941  -0.0096  0.050  -0.0097 0.50  
1907: 43 22 21  1   42 22 20  1             160892.5230   0.0724  0.050  -0.0327 0.18  
1908: 43 22 22  1   42 22 21  1             160892.5230   0.0724  0.050  -0.0327 0.18  
1909: 43 14 29  1   42 14 28  1             160892.5230  -0.0931  0.050  -0.0327 0.32  
1910: 43 14 30  1   42 14 29  1             160892.5230  -0.0931  0.050  -0.0327 0.32  
1911: 43 15 28  1   42 15 27  1             160897.0203  -0.0336  0.050  -0.0336 0.50  
1912: 43 15 29  1   42 15 28  1             160897.0203  -0.0336  0.050  -0.0336 0.50  
1913: 43 16 27  0   42 16 26  0             160901.8548  -0.0096  0.050  -0.0097 0.50  
1914: 43 16 28  0   42 16 27  0             160901.8548  -0.0096  0.050  -0.0097 0.50  
1915: 43 19 24  1   42 19 23  1             160904.8434  -0.0126  0.050  -0.0126 0.50  
1916: 43 19 25  1   42 19 24  1             160904.8434  -0.0126  0.050  -0.0126 0.50  
1917: 43 23 20  1   42 23 19  1             160910.7565  -0.0952  0.050  -0.0952 0.50  
1918: 43 23 21  1   42 23 20  1             160910.7565  -0.0952  0.050  -0.0952 0.50  
1919: 43 25 18  0   42 25 17  0             160912.2154  -0.0138  0.050  -0.0138 0.50  
1920: 43 25 19  0   42 25 18  0             160912.2154  -0.0138  0.050  -0.0138 0.50  
1921: 43 24 19  1   42 24 18  1             160936.6536   0.0955  0.050   0.0956 0.50  
1922: 43 24 20  1   42 24 19  1             160936.6536   0.0955  0.050   0.0956 0.50  
1923: 46  2 45  2   45  2 44  2             160938.7720  -0.1329  0.050   0.0740 0.50  
1924: 46  1 45  2   45  1 44  2             160938.7720   0.2808  0.050   0.0740 0.50  
1925: 46  1 45  2   45  2 44  2             160940.5335   0.0431  0.050               
1926: 43 26 17  0   42 26 16  0             160943.9082  -0.0697  0.050  -0.0697 0.50  
1927: 43 26 18  0   42 26 17  0             160943.9082  -0.0697  0.050  -0.0697 0.50  
1928: 54 11 44  2   54 10 45  2             160946.2295  -0.0649  0.050               
1929: 43 18 25  1   42 18 24  1             160949.2830  -0.0626  0.050  -0.0627 0.50  
1930: 43 18 26  1   42 18 25  1             160949.2830  -0.0626  0.050  -0.0627 0.50  
1931: 45  3 43  2   44  2 42  2             160950.8321   0.0037  0.050               
1932: 43 15 28  0   42 15 27  0             160955.1428  -0.0018  0.050  -0.0019 0.50  
1933: 43 15 29  0   42 15 28  0             160955.1428  -0.0018  0.050  -0.0019 0.50  
1934: 43 25 18  1   42 25 17  1             160968.3460  -0.0010  0.050  -0.0010 0.50  
1935: 43 25 19  1   42 25 18  1             160968.3460  -0.0010  0.050  -0.0010 0.50  
1936: 43 27 16  0   42 27 15  0             160979.5968   0.0187  0.050   0.0187 0.50  
1937: 43 27 17  0   42 27 16  0             160979.5968   0.0187  0.050   0.0187 0.50  
1938: 43 13 31  1   42 13 30  1             160981.1955  -0.0576  0.050  -0.0577 0.50  
1939: 43 13 30  1   42 13 29  1             160981.1955  -0.0578  0.050  -0.0577 0.50  
1940: 43 15 28  2   42 15 27  2             160982.1625  -0.0063  0.050  -0.0064 0.50  
1941: 43 15 29  2   42 15 28  2             160982.1625  -0.0063  0.050  -0.0064 0.50  
1942: 45  2 43  2   44  2 42  2             160985.1413   0.0523  0.050               
1943: 45  3 43  2   44  3 42  2             160993.6443   0.0165  0.050               
1944: 43 26 17  1   42 26 16  1             161005.3442   0.0051  0.050   0.0051 0.50  
1945: 43 26 18  1   42 26 17  1             161005.3442   0.0051  0.050   0.0051 0.50  
1946: 81 11 71  0   81 10 72  0             161012.1813   0.0265  0.050               
1947: 43 28 15  0   42 28 14  0             161018.7002  -0.0222  0.050  -0.0222 0.50  
1948: 43 28 16  0   42 28 15  0             161018.7002  -0.0222  0.050  -0.0222 0.50  
1949: 45  2 43  2   44  3 42  2             161027.8651  -0.0232  0.050               
1950: 42 21 21  0   43 20 24  0             161028.5513  -0.0090  0.050  -0.0091 0.50  
1951: 42 21 22  0   43 20 23  0             161028.5513  -0.0090  0.050  -0.0091 0.50  
1952: 43 14 29  0   42 14 28  0             161029.7507  -0.0243  0.050  -0.0243 0.50  
1953: 43 14 30  0   42 14 29  0             161029.7507  -0.0243  0.050  -0.0243 0.50  
1954: 43 17 26  1   42 17 25  1             161036.3504   0.0187  0.050   0.0188 0.50  
1955: 43 17 27  1   42 17 26  1             161036.3504   0.0187  0.050   0.0188 0.50  
1956: 43 27 16  1   42 27 15  1             161046.8344  -0.0415  0.050  -0.0415 0.50  
1957: 43 27 17  1   42 27 16  1             161046.8344  -0.0415  0.050  -0.0415 0.50  
1958: 43 16 27  2   42 16 26  2             161047.7518   0.0114  0.050   0.0114 0.50  
1959: 43 16 28  2   42 16 27  2             161047.7518   0.0114  0.050   0.0114 0.50  
1960: 43 29 14  0   42 29 13  0             161061.1259  -0.0259  0.050  -0.0260 0.50  
1961: 43 29 15  0   42 29 14  0             161061.1259  -0.0259  0.050  -0.0260 0.50  
1962: 43 17 26  2   42 17 25  2             161074.4035  -0.0389  0.050  -0.0390 0.50  
1963: 43 17 27  2   42 17 26  2             161074.4035  -0.0389  0.050  -0.0390 0.50  
1964: 43 18 25  2   42 18 24  2             161083.3613   0.0169  0.050   0.0170 0.50  
1965: 43 18 26  2   42 18 25  2             161083.3613   0.0169  0.050   0.0170 0.50  
1966: 43 19 24  2   42 19 23  2             161087.3335   0.0324  0.050   0.0325 0.50  
1967: 43 19 25  2   42 19 24  2             161087.3335   0.0324  0.050   0.0325 0.50  
1968: 43 20 23  2   42 20 22  2             161091.8028  -0.0112  0.050  -0.0113 0.50  
1969: 43 20 24  2   42 20 23  2             161091.8028  -0.0112  0.050  -0.0113 0.50  
1970: 43 21 22  2   42 21 21  2             161099.1066   0.0037  0.050   0.0037 0.50  
1971: 43 21 23  2   42 21 22  2             161099.1066   0.0037  0.050   0.0037 0.50  
1972: 43 30 13  0   42 30 12  0             161106.6313  -0.0153  0.050  -0.0154 0.50  
1973: 43 30 14  0   42 30 13  0             161106.6313  -0.0153  0.050  -0.0154 0.50  
1974: 43 22 21  2   42 22 20  2             161109.9894  -0.0165  0.050  -0.0166 0.50  
1975: 43 22 22  2   42 22 21  2             161109.9894  -0.0165  0.050  -0.0166 0.50  
1976: 43 23 20  2   42 23 19  2             161124.8225   0.0524  0.050   0.0525 0.50  
1977: 43 23 21  2   42 23 20  2             161124.8225   0.0524  0.050   0.0525 0.50  
1978: 43 13 30  0   42 13 29  0             161132.3452   0.0062  0.050   0.0063 0.50  
1979: 43 13 31  0   42 13 30  0             161132.3452   0.0064  0.050   0.0063 0.50  
1980: 43 12 32  1   42 12 31  1             161133.1707   0.0630  0.050   0.0638 0.50  
1981: 43 12 31  1   42 12 30  1             161133.1707   0.0645  0.050   0.0638 0.50  
1982: 43 29 14  1   42 29 13  1             161141.6811   0.0204  0.050   0.0204 0.50  
1983: 43 29 15  1   42 29 14  1             161141.6811   0.0204  0.050   0.0204 0.50  
1984: 43 24 19  2   42 24 18  2             161143.3860   0.0019  0.050   0.0019 0.50  
1985: 43 24 20  2   42 24 19  2             161143.3860   0.0019  0.050   0.0019 0.50  
1986: 43 31 12  0   42 31 11  0             161155.0023  -0.0161  0.050  -0.0161 0.50  
1987: 43 31 13  0   42 31 12  0             161155.0023  -0.0161  0.050  -0.0161 0.50  
1988: 44  3 41  2   43  3 40  2             161160.3003  -0.0507  0.050               
1989: 43 25 18  2   42 25 17  2             161165.7069  -0.0215  0.050  -0.0215 0.50  
1990: 43 25 19  2   42 25 18  2             161165.7069  -0.0215  0.050  -0.0215 0.50  
1991: 59  4 55  0   59  3 56  0             161176.9684  -0.0062  0.050               
1992: 43 26 17  2   42 26 16  2             161191.6038  -0.0377  0.050  -0.0377 0.50  
1993: 43 26 18  2   42 26 17  2             161191.6038  -0.0377  0.050  -0.0377 0.50  
1994: 43 16 27  1   42 16 26  1             161192.7140   0.0115  0.050   0.0116 0.50  
1995: 43 16 28  1   42 16 27  1             161192.7140   0.0115  0.050   0.0116 0.50  
1996: 43 30 13  1   42 30 12  1             161194.2099   0.0247  0.050   0.0247 0.50  
1997: 43 30 14  1   42 30 13  1             161194.2099   0.0247  0.050   0.0247 0.50  
1998: 43 27 16  2   42 27 15  2             161220.8890  -0.0633  0.050  -0.0633 0.50  
1999: 43 27 17  2   42 27 16  2             161220.8890  -0.0633  0.050  -0.0633 0.50  
2000: 59  5 55  0   59  4 56  0             161242.5219  -0.0336  0.050               
2001: 43 31 12  1   42 31 11  1             161249.7739   0.0147  0.050   0.0147 0.50  
2002: 43 31 13  1   42 31 12  1             161249.7739   0.0147  0.050   0.0147 0.50  
2003: 43 28 15  2   42 28 14  2             161253.5432   0.0498  0.050   0.0499 0.50  
2004: 43 28 16  2   42 28 15  2             161253.5432   0.0498  0.050   0.0499 0.50  
2005: 43 33 10  0   42 33  9  0             161259.7583  -0.0041  0.050  -0.0041 0.50  
2006: 43 33 11  0   42 33 10  0             161259.7583  -0.0041  0.050  -0.0041 0.50  
2007: 43 12 31  0   42 12 30  0             161272.6172  -0.0005  0.050   0.0020 0.50  
2008: 43 12 32  0   42 12 31  0             161272.6172   0.0046  0.050   0.0020 0.50  
2009: 40  5 36  1   39  4 35  1             161283.4846  -0.0128  0.050               
2010: 43 29 14  2   42 29 13  2             161289.0660  -0.0415  0.050  -0.0416 0.50  
2011: 43 29 15  2   42 29 14  2             161289.0660  -0.0415  0.050  -0.0416 0.50  
2012: 43 32 11  1   42 32 10  1             161308.2097   0.0462  0.050   0.0462 0.50  
2013: 43 32 12  1   42 32 11  1             161308.2097   0.0462  0.050   0.0462 0.50  
2014: 43 34  9  0   42 34  8  0             161315.9508   0.0830  0.050   0.0830 0.50  
2015: 43 34 10  0   42 34  9  0             161315.9508   0.0830  0.050   0.0830 0.50  
2016: 44  4 41  2   43  4 40  2             161322.9243  -0.0645  0.050               
2017: 43 30 13  2   42 30 12  2             161327.6235  -0.0269  0.050  -0.0269 0.50  
2018: 43 30 14  2   42 30 13  2             161327.6235  -0.0269  0.050  -0.0269 0.50  
2019: 43 11 32  1   42 11 31  1             161354.2614   0.0235  0.050  -0.0437 0.50  
2020: 43 11 33  1   42 11 32  1             161354.2614  -0.1108  0.050  -0.0437 0.50  
2021: 43 31 12  2   42 31 11  2             161369.0198   0.0307  0.050   0.0307 0.50  
2022: 43 31 13  2   42 31 12  2             161369.0198   0.0307  0.050   0.0307 0.50  
2023: 43 35  8  0   42 35  7  0             161374.3594   0.0495  0.050   0.0495 0.50  
2024: 43 35  9  0   42 35  8  0             161374.3594   0.0495  0.050   0.0495 0.50  
2025: 43 14 29  2   42 14 28  2             161407.1815  -0.0089  0.050  -0.0090 0.50  
2026: 43 14 30  2   42 14 29  2             161407.1815  -0.0089  0.050  -0.0090 0.50  
2027: 47 11 36  0   47 10 37  0             161407.1821   0.0836  0.050               
2028: 43 32 11  2   42 32 10  2             161413.0156   0.0129  0.050   0.0129 0.50  
2029: 43 32 12  2   42 32 11  2             161413.0156   0.0129  0.050   0.0129 0.50  
2030: 43 36  7  0   42 36  6  0             161434.9777  -0.0120  0.050  -0.0120 0.50  
2031: 43 36  8  0   42 36  7  0             161434.9777  -0.0120  0.050  -0.0120 0.50  
2032: 47 11 37  0   47 10 38  0             161436.2074  -0.0677  0.050               
2033: 43  4 39  0   42  4 38  0             161457.0064  -0.0128  0.050               
2034: 43 11 32  0   42 11 31  0             161465.8465  -0.0311  0.050   0.0266 0.50  
2035: 43 11 33  0   42 11 32  0             161465.8465   0.0842  0.050   0.0266 0.50  
2036: 66  6 60  1   66  5 61  1             161481.6145   0.0517  0.050               
2037: 53 11 43  2   53 10 44  2             161489.0756  -0.0843  0.050               
2038: 43 37  6  0   42 37  5  0             161497.7980  -0.0207  0.050  -0.0208 0.50  
2039: 43 37  7  0   42 37  6  0             161497.7980  -0.0207  0.050  -0.0208 0.50  
2040: 43 34  9  2   42 34  8  2             161508.6012  -0.0210  0.050  -0.0211 0.50  
2041: 43 34 10  2   42 34  9  2             161508.6012  -0.0210  0.050  -0.0211 0.50  
2042: 50  2 49  0   50  1 50  0             161537.9919  -0.0392  0.050   0.0108 0.50  
2043: 50  1 49  0   50  0 50  0             161537.9919   0.0607  0.050   0.0108 0.50  
2044: 43 38  5  0   42 38  4  0             161562.6366  -0.0797  0.050  -0.0798 0.50  
2045: 43 38  6  0   42 38  5  0             161562.6366  -0.0797  0.050  -0.0798 0.50  
2046: 43 13 30  2   42 13 29  2             161591.1058   0.0418  0.050   0.0419 0.50  
2047: 43 13 31  2   42 13 30  2             161591.1058   0.0419  0.050   0.0419 0.50  
2048: 39  5 35  0   38  4 34  0             161606.9464  -0.0544  0.050               
2049: 78 12 67  0   78 11 68  0             161615.7887  -0.0253  0.050               
2050: 43 39  4  0   42 39  3  0             161629.5356  -0.0734  0.050  -0.0735 0.50  
2051: 43 39  5  0   42 39  4  0             161629.5356  -0.0734  0.050  -0.0735 0.50  
2052: 35 11 24  1   35 10 25  1             161681.6308  -0.0045  0.050   0.0745 0.50  
2053: 35 11 25  1   35 10 26  1             161681.6308   0.1535  0.050   0.0745 0.50  
2054: 43 10 33  1   42 10 32  1             161688.0484   0.0405  0.050               
2055: 43 10 34  1   42 10 33  1             161692.7709  -0.1441  0.050               
2056: 43 40  3  0   42 40  2  0             161698.4969   0.0674  0.050   0.0674 0.50  
2057: 43 40  4  0   42 40  3  0             161698.4969   0.0674  0.050   0.0674 0.50  
2058: 77 12 66  0   77 11 67  0             161705.3708  -0.0105  0.050               
2059: 24  5 19  0   23  4 20  0             161715.5325   0.0210  0.050               
2060: 71  7 64  0   71  6 65  0             161732.1873   0.0286  0.050               
2061: 43 10 34  0   42 10 33  0             161736.2188   0.0458  0.050               
2062: 43 12 31  2   42 12 30  2             161748.9394   0.0104  0.050   0.0125 0.50  
2063: 43 12 32  2   42 12 31  2             161748.9394   0.0144  0.050   0.0125 0.50  
2064: 87 10 77  0   87  9 78  0             161760.1210   0.0201  0.050               
2065: 43 41  2  0   42 41  1  0             161769.1290   0.0136  0.050   0.0137 0.50  
2066: 43 41  3  0   42 41  2  0             161769.1290   0.0136  0.050   0.0137 0.50  
2067: 43  6 38  1   42  6 37  1             161782.6668  -0.0031  0.050               
2068: 46 11 36  0   46 10 37  0             161802.1898  -0.0543  0.050               
2069: 52 11 41  2   52 10 42  2             161832.5117  -0.0060  0.050               
2070: 34 11 23  1   34 10 24  1             161843.9785   0.0182  0.050   0.0612 0.50  
2071: 34 11 24  1   34 10 25  1             161843.9785   0.1042  0.050   0.0612 0.50  
2072: 43 11 32  2   42 11 31  2             161937.1412  -0.0373  0.050   0.0111 0.50  
2073: 43 11 33  2   42 11 32  2             161937.1412   0.0595  0.050   0.0111 0.50  
2074: 80 12 69  0   80 11 70  0             161938.6261  -0.0168  0.050               
2075: 76 12 65  0   76 11 66  0             161939.9479   0.0544  0.050               
2076: 33 11 22  1   33 10 23  1             161991.4990   0.0271  0.050   0.0500 0.50  
2077: 33 11 23  1   33 10 24  1             161991.4990   0.0729  0.050   0.0500 0.50  
2078: 56  3 53  0   56  2 54  0             162108.5407   0.0075  0.050               
2079: 43  9 35  0   42  9 34  0             162118.8474  -0.0084  0.050               
2080: 56  4 53  0   56  3 54  0             162118.8471   0.0549  0.050               
2081: 32 11 21  1   32 10 22  1             162125.3675   0.0789  0.050   0.0910 0.50  
2082: 32 11 22  1   32 10 23  1             162125.3675   0.1029  0.050   0.0910 0.50  
2083: 69 12 57  0   69 11 58  0             162130.0302  -0.0483  0.050               
2084: 43  4 39  2   42  4 38  2             162138.8235  -0.0824  0.050               
2085: 45 11 35  0   45 10 36  0             162142.3684  -0.0625  0.050               
2086: 43  9 34  0   42  9 33  0             162147.2582  -0.0001  0.050               
2087: 53  2 51  0   53  1 52  0             162184.3954   0.0067  0.050               
2088: 53  3 51  0   53  2 52  0             162185.6212   0.0079  0.050               
2089: 43 10 34  2   42 10 33  2             162193.5087   0.1132  0.050               
2090: 43 10 33  2   42 10 32  2             162195.1108  -0.0981  0.050               
2091: 31 11 20  1   31 10 21  1             162246.5045   0.0545  0.050   0.0607 0.50  
2092: 31 11 21  1   31 10 22  1             162246.5045   0.0668  0.050   0.0607 0.50  
2093: 43  6 38  0   42  6 37  0             162255.6838  -0.0046  0.050               
2094: 43  9 34  1   42  9 33  1             162257.8698  -0.0712  0.050               
2095: 42  5 37  1   41  5 36  1             162263.1270   0.0197  0.050               
2096: 75 12 64  0   75 11 65  0             162301.4965   0.0119  0.050               
2097: 25 17  8  0   26 16 11  0             162311.8393   0.0721  0.050   0.0722 0.50  
2098: 25 17  9  0   26 16 10  0             162311.8393   0.0721  0.050   0.0722 0.50  
2099: 30 11 19  1   30 10 20  1             162356.0279   0.1035  0.050   0.1066 0.50  
2100: 30 11 20  1   30 10 21  1             162356.0279   0.1097  0.050   0.1066 0.50  
2101: 43  5 39  2   42  5 38  2             162366.8180   0.0078  0.050               
2102: 51 11 40  2   51 10 41  2             162369.9693   0.0005  0.050               
2103: 81 12 70  0   81 11 71  0             162381.0553  -0.0049  0.050               
2104: 47  5 42  0   46  6 41  0             162392.2189   0.0336  0.050               
2105: 56  4 53  2   56  3 54  2             162441.8548   0.0308  0.050               
2106: 44 11 33  0   44 10 34  0             162449.7885  -0.0167  0.050               
2107: 29 11 18  1   29 10 19  1             162454.6275   0.0116  0.050   0.0132 0.50  
2108: 29 11 19  1   29 10 20  1             162454.6275   0.0146  0.050   0.0132 0.50  
2109: 44 11 34  0   44 10 35  0             162458.0122  -0.0831  0.050               
2110: 51 11 41  2   51 10 42  2             162489.4838  -0.0937  0.050               
2111: 43  6 38  2   42  6 37  2             162526.9349   0.0232  0.050               
2112: 40  5 36  0   39  4 35  0             162537.7643  -0.0324  0.050               
2113: 28 11 17  1   28 10 18  1             162543.3947   0.0255  0.050   0.0263 0.50  
2114: 28 11 18  1   28 10 19  1             162543.3947   0.0270  0.050   0.0263 0.50  
2115: 41  5 37  1   40  4 36  1             162546.6301  -0.0335  0.050               
2116: 43  9 35  2   42  9 34  2             162550.7049   0.0194  0.050               
2117: 43  7 37  1   42  7 36  1             162573.2213   0.0208  0.050               
2118: 43  9 34  2   42  9 33  2             162576.4631  -0.0003  0.050               
2119: 43  8 36  0   42  8 35  0             162612.0497  -0.0235  0.050               
2120: 27 11 16  1   27 10 17  1             162623.0463   0.0714  0.050   0.0718 0.50  
2121: 27 11 17  1   27 10 18  1             162623.0463   0.0721  0.050   0.0718 0.50  
2122: 45  3 42  1   44  4 41  1             162661.0290   0.0114  0.050               
2123: 26 11 15  1   26 10 16  1             162694.2479   0.0743  0.050   0.0745 0.50  
2124: 26 11 16  1   26 10 17  1             162694.2479   0.0746  0.050   0.0745 0.50  
2125: 63  5 58  0   63  4 59  0             162754.7797   0.0004  0.050               
2126: 54 24 30  0   55 23 33  0             162756.6286   0.0669  0.050   0.0670 0.50  
2127: 54 24 31  0   55 23 32  0             162756.6286   0.0669  0.050   0.0670 0.50  
2128: 25 11 14  1   25 10 15  1             162757.6966   0.0369  0.050   0.0370 0.50  
2129: 25 11 15  1   25 10 16  1             162757.6966   0.0370  0.050   0.0370 0.50  
2130: 74 12 63  0   74 11 64  0             162772.0654   0.0807  0.050               
2131: 42  5 37  0   41  5 36  0             162779.4410   0.0006  0.050               
2132: 24 11 13  1   24 10 14  1             162814.1931   0.1091  0.050   0.1091 0.50  
2133: 24 11 14  1   24 10 15  1             162814.1931   0.1091  0.050   0.1091 0.50  
2134: 92 14 78  0   92 13 79  0             162824.3207   0.0655  0.050               
2135: 46  2 44  1   45  3 43  1             162826.3195  -0.0202  0.050               
2136: 21  6 16  1   20  5 15  1             162828.3248  -0.0750  0.050               
2137: 46  3 44  1   45  3 43  1             162837.8775  -0.0135  0.050               
2138: 47  2 46  1   46  2 45  1             162839.9200   0.0625  0.050   0.0033 0.35  
2139: 47  1 46  1   46  1 45  1             162839.9200  -0.0558  0.050   0.0033 0.35  
2140: 47  1 46  1   46  2 45  1             162839.9200   0.3209  0.050   0.0033 0.15  
2141: 47  2 46  1   46  1 45  1             162839.9200  -0.3143  0.050   0.0033 0.15  
2142: 46  2 44  1   45  2 43  1             162842.6271  -0.0087  0.050               
2143: 46  3 44  1   45  2 43  1             162854.2096   0.0224  0.050               
2144: 23 11 12  1   23 10 13  1             162864.0404  -0.0166  0.050   0.0245 0.29  
2145: 23 11 13  1   23 10 14  1             162864.0404  -0.0165  0.050   0.0245 0.29  
2146: 50 11 39  2   50 10 40  2             162864.0404   0.0801  0.050   0.0245 0.42  
2147: 43  8 35  0   42  8 34  0             162896.4696   0.0193  0.050               
2148: 22 11 11  1   22 10 12  1             162908.1466  -0.0042  0.050  -0.0042 0.50  
2149: 22 11 12  1   22 10 13  1             162908.1466  -0.0042  0.050  -0.0042 0.50  
2150: 44  5 40  1   43  5 39  1             162917.4524  -0.0051  0.050               
2151: 43  7 37  0   42  7 36  0             162927.9915  -0.0235  0.050               
2152: 45  4 42  1   44  4 41  1             162946.8773  -0.0073  0.050               
2153: 94 14 80  0   93 15 79  0             162956.4475   0.0161  0.050               
2154: 20 11  9  1   20 10 10  1             162980.7531  -0.0575  0.050  -0.0576 0.50  
2155: 20 11 10  1   20 10 11  1             162980.7531  -0.0575  0.050  -0.0576 0.50  
2156: 43  8 36  2   42  8 35  2             162991.9204  -0.0048  0.050               
2157: 63  6 58  0   63  5 59  0             163010.3566  -0.0008  0.050               
2158: 42 11 32  0   42 10 33  0             163020.9752   0.0590  0.050               
2159: 82 12 71  0   82 11 72  0             163027.6282   0.0059  0.050               
2160: 45  3 42  1   44  3 41  1             163048.1447  -0.0135  0.050               
2161: 43  8 35  1   42  8 34  1             163066.9336   0.0223  0.050               
2162: 47  5 42  1   46  6 41  1             163087.0913   0.0513  0.050               
2163: 51  6 45  0   50  7 44  0             163088.1767  -0.0137  0.050               
2164: 15 11  4  1   15 10  5  1             163092.9948  -0.0810  0.050  -0.0810 0.50  
2165: 15 11  5  1   15 10  6  1             163092.9948  -0.0810  0.050  -0.0810 0.50  
2166: 67  6 61  0   67  5 62  0             163127.7353   0.0131  0.050               
2167: 42  6 36  0   41  6 35  0             163162.6655  -0.0233  0.050               
2168: 43  7 37  2   42  7 36  2             163176.2205   0.0979  0.050               
2169: 45  4 41  1   44  5 40  1             163216.5435  -0.0961  0.050               
2170: 45  3 42  0   44  4 41  0             163235.8810   0.0095  0.050               
2171: 48  0 48  1   47  1 47  1             163250.1099  -0.0385  0.050  -0.0420 0.16  
2172: 48  1 48  1   47  1 47  1             163250.1099  -0.0413  0.050  -0.0420 0.34  
2173: 48  0 48  1   47  0 47  1             163250.1099  -0.0426  0.050  -0.0420 0.34  
2174: 48  1 48  1   47  0 47  1             163250.1099  -0.0454  0.050  -0.0420 0.16  
2175: 43  8 35  2   42  8 34  2             163253.8150   0.0381  0.050               
2176: 73 12 62  0   73 11 63  0             163333.3144  -0.0559  0.050               
2177: 45  4 42  1   44  3 41  1             163334.0583   0.0330  0.050               
2178: 82 11 72  0   82 10 73  0             163363.5354   0.0218  0.050               
2179: 48  1 48  0   47  0 47  0             163401.1028   0.0108  0.050   0.0144 0.16  
2180: 48  0 48  0   47  0 47  0             163401.1028   0.0137  0.050   0.0144 0.34  
2181: 48  1 48  0   47  1 47  0             163401.1028   0.0150  0.050   0.0144 0.34  
2182: 48  0 48  0   47  1 47  0             163401.1028   0.0179  0.050   0.0144 0.16  
2183: 47  2 46  0   46  2 45  0             163416.3759   0.0759  0.050  -0.0520 0.70  
2184: 47  2 46  0   46  1 45  0             163416.3759  -0.3565  0.050  -0.0520 0.30  
2185: 47  1 46  0   46  1 45  0             163416.3760  -0.0551  0.050   0.0728 0.70  
2186: 47  1 46  0   46  2 45  0             163416.3760   0.3774  0.050   0.0728 0.30  
2187: 46  2 44  0   45  3 43  0             163449.6492   0.0145  0.050               
2188: 42  5 37  2   41  5 36  2             163453.4676  -0.0499  0.050               
2189: 45  4 41  0   44  5 40  0             163454.0758   0.0343  0.050               
2190: 46  3 44  0   45  3 43  0             163463.0839  -0.0019  0.050               
2191: 46  2 44  0   45  2 43  0             163468.3526  -0.0172  0.050               
2192: 46  3 44  0   45  2 43  0             163481.8137  -0.0073  0.050               
2193: 44  5 40  0   43  5 39  0             163484.8623  -0.0124  0.050               
2194: 40 11 30  0   40 10 31  0             163500.6697   0.0610  0.050               
2195: 45  4 42  0   44  4 41  0             163561.8804   0.0220  0.050               
2196: 81 13 68  0   81 12 69  0             163631.7999   0.0367  0.050               
2197: 45  3 42  0   44  3 41  0             163672.9113   0.0218  0.050               
2198: 39 11 29  0   39 10 30  0             163711.8607  -0.3627  0.050   0.0360 0.50  
2199: 39 11 28  0   39 10 29  0             163711.8607   0.4348  0.050   0.0360 0.50  
2200: 48 11 37  2   48 10 38  2             163738.3423   0.0822  0.050               
2201: 41  5 37  0   40  4 36  0             163749.8782  -0.0057  0.050               
2202: 74  9 66  1   74  8 67  1             163762.2513  -0.0770  0.050               
2203: 48 11 38  2   48 10 39  2             163776.5869  -0.1177  0.050               
2204: 68 12 56  0   68 11 57  0             163825.2936   0.0076  0.050               
2205: 83 12 72  0   83 11 73  0             163887.9987   0.0038  0.050               
2206: 38 11 28  0   38 10 29  0             163906.2659  -0.2302  0.050   0.0093 0.50  
2207: 38 11 27  0   38 10 28  0             163906.2659   0.2488  0.050   0.0093 0.50  
2208: 72 12 61  0   72 11 62  0             163968.1812   0.0044  0.050               
2209: 67  7 61  0   67  6 62  0             163990.1983  -0.0262  0.050               
2210: 45  4 42  0   44  3 41  0             163998.8555  -0.0208  0.050               
2211: 44  4 40  1   43  4 39  1             164011.3923  -0.0126  0.050               
2212: 60  2 58  2   60  3 57  2             164066.2262  -0.0101  0.050               
2213: 37 11 26  0   37 10 27  0             164084.3018   0.1098  0.050  -0.0318 0.50  
2214: 37 11 27  0   37 10 28  0             164084.3018  -0.1735  0.050  -0.0318 0.50  
2215: 42  5 38  1   41  4 37  1             164094.1737  -0.0230  0.050               
2216: 45  4 42  2   44  3 41  2             164143.5745   0.0985  0.050               
2217: 37 20 17  0   38 19 20  0             164175.9609   0.0668  0.050   0.0669 0.50  
2218: 37 20 18  0   38 19 19  0             164175.9609   0.0668  0.050   0.0669 0.50  
2219: 75  9 67  0   75  8 68  0             164237.7881   0.0001  0.050               
2220: 36 11 25  0   36 10 26  0             164247.0466   0.0497  0.050  -0.0327 0.50  
2221: 36 11 26  0   36 10 27  0             164247.0466  -0.1151  0.050  -0.0327 0.50  
2222: 71  8 64  0   71  7 65  0             164290.3140   0.0232  0.050               
2223: 48  0 48  2   47  1 47  2             164291.8821  -0.0237  0.050   0.0086 0.16  
2224: 48  1 48  2   47  1 47  2             164291.8821   0.0048  0.050   0.0086 0.34  
2225: 48  0 48  2   47  0 47  2             164291.8821   0.0123  0.050   0.0086 0.34  
2226: 48  1 48  2   47  0 47  2             164291.8821   0.0409  0.050   0.0086 0.16  
2227: 47  2 46  2   46  1 45  2             164344.8113   0.0367  0.050               
2228: 47  2 46  2   46  2 45  2             164346.2293  -0.1305  0.050   0.0345 0.50  
2229: 47  1 46  2   46  1 45  2             164346.2293   0.1995  0.050   0.0345 0.50  
2230: 47  1 46  2   46  2 45  2             164347.6281   0.0128  0.050               
2231: 46  3 44  2   45  2 43  2             164354.4584   0.0540  0.050               
2232: 21  6 16  0   20  5 15  0             164366.0142  -0.0848  0.050               
2233: 46  2 44  2   45  2 43  2             164381.9502   0.0499  0.050               
2234: 46  3 44  2   45  3 43  2             164388.7113   0.0462  0.050               
2235: 35 11 25  0   35 10 26  0             164395.4827  -0.0266  0.050   0.0206 0.50  
2236: 35 11 24  0   35 10 25  0             164395.4827   0.0677  0.050   0.0206 0.50  
2237: 46  2 44  2   45  3 43  2             164416.1373  -0.0235  0.050               
2238: 79 10 70  0   79  9 71  0             164468.8064  -0.0342  0.050               
2239: 45  3 42  2   44  3 41  2             164527.5635  -0.0156  0.050               
2240: 34 11 23  0   34 10 24  0             164530.4126   0.0391  0.050               
2241: 44 20 24  0   43 20 23  0             164573.2591  -0.0197  0.050  -0.0198 0.50  
2242: 44 20 25  0   43 20 24  0             164573.2591  -0.0197  0.050  -0.0198 0.50  
2243: 44 21 23  0   43 21 22  0             164576.6602  -0.0284  0.050  -0.0284 0.50  
2244: 44 21 24  0   43 21 23  0             164576.6602  -0.0284  0.050  -0.0284 0.50  
2245: 44 19 25  0   43 19 24  0             164578.1459  -0.0143  0.050  -0.0144 0.50  
2246: 44 19 26  0   43 19 25  0             164578.1459  -0.0143  0.050  -0.0144 0.50  
2247: 44 22 22  0   43 22 21  0             164587.2243  -0.0079  0.050  -0.0079 0.50  
2248: 44 22 23  0   43 22 22  0             164587.2243  -0.0079  0.050  -0.0079 0.50  
2249: 21  6 15  0   20  5 16  0             164589.3497   0.0601  0.050               
2250: 44 18 26  0   43 18 25  0             164592.8415   0.0169  0.050   0.0170 0.50  
2251: 44 18 27  0   43 18 26  0             164592.8415   0.0169  0.050   0.0170 0.50  
2252: 44 23 21  0   43 23 20  0             164604.0113   0.0122  0.050   0.0122 0.50  
2253: 44 23 22  0   43 23 21  0             164604.0113   0.0122  0.050   0.0122 0.50  
2254: 44 17 27  0   43 17 26  0             164619.2162  -0.0091  0.050  -0.0092 0.50  
2255: 44 17 28  0   43 17 27  0             164619.2162  -0.0091  0.050  -0.0092 0.50  
2256: 44 24 20  0   43 24 19  0             164626.2489  -0.0142  0.050  -0.0142 0.50  
2257: 44 24 21  0   43 24 20  0             164626.2489  -0.0142  0.050  -0.0142 0.50  
2258: 44 21 23  1   43 21 22  1             164629.3937  -0.0403  0.050  -0.0403 0.50  
2259: 44 21 24  1   43 21 23  1             164629.3937  -0.0403  0.050  -0.0403 0.50  
2260: 44 20 24  1   43 20 23  1             164634.1749  -0.0284  0.050  -0.0284 0.50  
2261: 44 20 25  1   43 20 24  1             164634.1749  -0.0284  0.050  -0.0284 0.50  
2262: 44 22 22  1   43 22 21  1             164637.1476  -0.0440  0.050  -0.0440 0.50  
2263: 44 22 23  1   43 22 22  1             164637.1476  -0.0440  0.050  -0.0440 0.50  
2264: 45  4 42  2   44  4 41  2             164638.3786  -0.0549  0.050               
2265: 44  4 40  0   43  4 39  0             164647.4582  -0.0038  0.050               
2266: 33 11 22  0   33 10 23  0             164652.7185  -0.0313  0.050  -0.0459 0.50  
2267: 33 11 23  0   33 10 24  0             164652.7185  -0.0605  0.050  -0.0459 0.50  
2268: 44 25 19  0   43 25 18  0             164653.4722   0.0340  0.050   0.0340 0.50  
2269: 44 25 20  0   43 25 19  0             164653.4722   0.0340  0.050   0.0340 0.50  
2270: 44 23 21  1   43 23 20  1             164654.5489   0.0206  0.050   0.0206 0.50  
2271: 44 23 22  1   43 23 21  1             164654.5489   0.0206  0.050   0.0206 0.50  
2272: 44 19 25  1   43 19 24  1             164656.4958   0.0083  0.050   0.0083 0.50  
2273: 44 19 26  1   43 19 25  1             164656.4958   0.0083  0.050   0.0083 0.50  
2274: 44 16 28  0   43 16 27  0             164659.9727   0.0048  0.050   0.0048 0.50  
2275: 44 16 29  0   43 16 28  0             164659.9727   0.0048  0.050   0.0048 0.50  
2276: 44 15 29  1   43 15 28  1             164662.3838   0.0115  0.050   0.0116 0.50  
2277: 44 15 30  1   43 15 29  1             164662.3838   0.0115  0.050   0.0116 0.50  
2278: 44 14 30  1   43 14 29  1             164667.1065  -0.0113  0.050  -0.0114 0.50  
2279: 44 14 31  1   43 14 30  1             164667.1065  -0.0113  0.050  -0.0114 0.50  
2280: 60  4 56  0   60  3 57  0             164670.8372   0.0048  0.050               
2281:101 15 87  0  100 16 84  0             164675.5709  -0.0683  0.050               
2282: 44 24 20  1   43 24 19  1             164679.5431  -0.0101  0.050  -0.0101 0.50  
2283: 44 24 21  1   43 24 20  1             164679.5431  -0.0101  0.050  -0.0101 0.50  
2284: 44 26 18  0   43 26 17  0             164685.0162  -0.0300  0.050  -0.0300 0.50  
2285: 44 26 19  0   43 26 18  0             164685.0162  -0.0300  0.050  -0.0300 0.50  
2286: 43  7 36  2   42  7 35  2             164694.3317   0.0403  0.050               
2287: 44 18 26  1   43 18 25  1             164705.4794  -0.0298  0.050  -0.0299 0.50  
2288: 44 18 27  1   43 18 26  1             164705.4794  -0.0298  0.050  -0.0299 0.50  
2289: 44 25 19  1   43 25 18  1             164710.9762   0.0040  0.050   0.0040 0.50  
2290: 44 25 20  1   43 25 19  1             164710.9762   0.0040  0.050   0.0040 0.50  
2291: 43  7 36  0   42  7 35  0             164715.0064   0.0306  0.050               
2292: 44 15 29  0   43 15 28  0             164718.6090   0.0098  0.050   0.0098 0.50  
2293: 44 15 30  0   43 15 29  0             164718.6090   0.0098  0.050   0.0098 0.50  
2294: 44 27 17  0   43 27 16  0             164720.7023   0.0094  0.050   0.0094 0.50  
2295: 44 27 18  0   43 27 17  0             164720.7023   0.0094  0.050   0.0094 0.50  
2296: 44 15 29  2   43 15 28  2             164740.5578  -0.0259  0.050  -0.0260 0.50  
2297: 44 15 30  2   43 15 29  2             164740.5578  -0.0259  0.050  -0.0260 0.50  
2298: 44 26 18  1   43 26 17  1             164747.8303  -0.0234  0.050  -0.0234 0.50  
2299: 44 26 19  1   43 26 18  1             164747.8303  -0.0234  0.050  -0.0234 0.50  
2300: 44 28 16  0   43 28 15  0             164760.0416  -0.0080  0.050  -0.0081 0.50  
2301: 44 28 17  0   43 28 16  0             164760.0416  -0.0080  0.050  -0.0081 0.50  
2302: 32 11 21  0   32 10 22  0             164763.3816   0.0053  0.050  -0.0025 0.50  
2303: 32 11 22  0   32 10 23  0             164763.3816  -0.0104  0.050  -0.0025 0.50  
2304: 44 13 32  1   43 13 31  1             164764.5922   0.0014  0.050   0.0013 0.50  
2305: 44 13 31  1   43 13 30  1             164764.5922   0.0011  0.050   0.0013 0.50  
2306: 41 21 20  0   42 20 23  0             164767.6033   0.0521  0.050   0.0522 0.50  
2307: 41 21 21  0   42 20 22  0             164767.6033   0.0521  0.050   0.0522 0.50  
2308: 44 27 17  1   43 27 16  1             164789.4756  -0.0250  0.050  -0.0251 0.50  
2309: 44 27 18  1   43 27 17  1             164789.4756  -0.0250  0.050  -0.0251 0.50  
2310: 44 17 27  1   43 17 26  1             164799.0111  -0.0755  0.050  -0.0756 0.50  
2311: 44 17 28  1   43 17 27  1             164799.0111  -0.0755  0.050  -0.0756 0.50  
2312: 44 14 30  0   43 14 29  0             164800.0517  -0.0152  0.050  -0.0152 0.50  
2313: 44 14 31  0   43 14 30  0             164800.0517  -0.0152  0.050  -0.0152 0.50  
2314: 44 29 15  0   43 29 14  0             164802.8168  -0.0235  0.050  -0.0235 0.50  
2315: 44 29 16  0   43 29 15  0             164802.8168  -0.0235  0.050  -0.0235 0.50  
2316: 44 16 28  2   43 16 27  2             164804.5480  -0.0239  0.050  -0.0239 0.50  
2317: 44 16 29  2   43 16 28  2             164804.5480  -0.0239  0.050  -0.0239 0.50  
2318: 45 11 34  2   45 10 35  2             164812.2987   0.0525  0.050               
2319: 45 11 35  2   45 10 36  2             164823.3545  -0.1445  0.050               
2320: 44 17 27  2   43 17 26  2             164830.2264  -0.0141  0.050  -0.0142 0.50  
2321: 44 17 28  2   43 17 27  2             164830.2264  -0.0141  0.050  -0.0142 0.50  
2322: 44 28 16  1   43 28 15  1             164835.3648  -0.0107  0.050  -0.0107 0.50  
2323: 44 28 17  1   43 28 16  1             164835.3648  -0.0107  0.050  -0.0107 0.50  
2324: 44 18 26  2   43 18 25  2             164837.6476  -0.0044  0.050  -0.0045 0.50  
2325: 44 18 27  2   43 18 26  2             164837.6476  -0.0044  0.050  -0.0045 0.50  
2326: 44 19 25  2   43 19 24  2             164839.9998  -0.0017  0.050  -0.0017 0.50  
2327: 44 19 26  2   43 19 25  2             164839.9998  -0.0017  0.050  -0.0017 0.50  
2328: 44 20 24  2   43 20 23  2             164843.0060  -0.0202  0.050  -0.0203 0.50  
2329: 44 20 25  2   43 20 24  2             164843.0060  -0.0202  0.050  -0.0203 0.50  
2330: 44 30 14  0   43 30 13  0             164848.9021   0.0716  0.050   0.0717 0.50  
2331: 44 30 15  0   43 30 14  0             164848.9021   0.0716  0.050   0.0717 0.50  
2332: 44 22 22  2   43 22 21  2             164858.8732  -0.0299  0.050  -0.0299 0.50  
2333: 44 22 23  2   43 22 22  2             164858.8732  -0.0299  0.050  -0.0299 0.50  
2334: 31 11 20  0   31 10 21  0             164863.0473   0.0040  0.050  -0.0001 0.50  
2335: 31 11 21  0   31 10 22  0             164863.0473  -0.0042  0.050  -0.0001 0.50  
2336: 44 23 21  2   43 23 20  2             164872.9046   0.0444  0.050   0.0444 0.50  
2337: 44 23 22  2   43 23 21  2             164872.9046   0.0444  0.050   0.0444 0.50  
2338: 44 29 15  1   43 29 14  1             164885.1584   0.1044  0.050   0.1045 0.50  
2339: 44 29 16  1   43 29 15  1             164885.1584   0.1044  0.050   0.1045 0.50  
2340: 44 24 20  2   43 24 19  2             164890.8994   0.0148  0.050   0.0148 0.50  
2341: 44 24 21  2   43 24 20  2             164890.8994   0.0148  0.050   0.0148 0.50  
2342: 44 31 13  0   43 31 12  0             164897.8610   0.0418  0.050   0.0419 0.50  
2343: 44 31 14  0   43 31 13  0             164897.8610   0.0418  0.050   0.0419 0.50  
2344: 44 13 32  0   43 13 31  0             164911.4745  -0.0046  0.050  -0.0048 0.50  
2345: 44 13 31  0   43 13 30  0             164911.4745  -0.0049  0.050  -0.0048 0.50  
2346: 44 25 19  2   43 25 18  2             164912.8534   0.0150  0.050   0.0151 0.50  
2347: 44 25 20  2   43 25 19  2             164912.8534   0.0150  0.050   0.0151 0.50  
2348: 44 12 33  1   43 12 32  1             164928.5504   0.0256  0.050   0.0273 0.50  
2349: 44 12 32  1   43 12 31  1             164928.5504   0.0289  0.050   0.0273 0.50  
2350: 44 26 18  2   43 26 17  2             164938.4625  -0.0794  0.050  -0.0794 0.50  
2351: 44 26 19  2   43 26 18  2             164938.4625  -0.0794  0.050  -0.0794 0.50  
2352: 44 32 12  0   43 32 11  0             164949.6442   0.0112  0.050   0.0112 0.50  
2353: 44 32 13  0   43 32 12  0             164949.6442   0.0112  0.050   0.0112 0.50  
2354: 30 11 19  0   30 10 20  0             164952.4741  -0.0291  0.050  -0.0313 0.50  
2355: 30 11 20  0   30 10 21  0             164952.4741  -0.0334  0.050  -0.0313 0.50  
2356: 44 16 28  1   43 16 27  1             164963.5197  -0.0205  0.050  -0.0206 0.50  
2357: 44 16 29  1   43 16 28  1             164963.5197  -0.0205  0.050  -0.0206 0.50  
2358: 44 27 17  2   43 27 16  2             164967.7841  -0.0234  0.050  -0.0234 0.50  
2359: 44 27 18  2   43 27 17  2             164967.7841  -0.0234  0.050  -0.0234 0.50  
2360: 44 31 13  1   43 31 12  1             164994.5255   0.0105  0.050   0.0105 0.50  
2361: 44 31 14  1   43 31 13  1             164994.5255   0.0105  0.050   0.0105 0.50  
2362: 44 28 16  2   43 28 15  2             165000.4375  -0.0153  0.050  -0.0154 0.50  
2363: 44 28 17  2   43 28 16  2             165000.4375  -0.0153  0.050  -0.0154 0.50  
2364: 44 33 11  0   43 33 10  0             165004.2006   0.0795  0.050   0.0795 0.50  
2365: 44 33 12  0   43 33 11  0             165004.2006   0.0795  0.050   0.0795 0.50  
2366: 45  3 42  2   44  4 41  2             165022.4126  -0.1242  0.050               
2367: 29 11 18  0   29 10 19  0             165032.4655  -0.0075  0.050  -0.0087 0.50  
2368: 29 11 19  0   29 10 20  0             165032.4655  -0.0097  0.050  -0.0087 0.50  
2369: 44 29 15  2   43 29 14  2             165036.2809  -0.0270  0.050  -0.0270 0.50  
2370: 44 29 16  2   43 29 15  2             165036.2809  -0.0270  0.050  -0.0270 0.50  
2371: 44 32 12  1   43 32 11  1             165053.7726  -0.0130  0.050  -0.0131 0.50  
2372: 44 32 13  1   43 32 12  1             165053.7726  -0.0130  0.050  -0.0131 0.50  
2373: 44 34 10  0   43 34  9  0             165061.1845   0.0337  0.050   0.0338 0.50  
2374: 44 34 11  0   43 34 10  0             165061.1845   0.0337  0.050   0.0338 0.50  
2375: 44 12 33  0   43 12 32  0             165063.4265   0.0009  0.050  -0.0034 0.50  
2376: 44 12 32  0   43 12 31  0             165063.4265  -0.0077  0.050  -0.0034 0.50  
2377: 44 30 14  2   43 30 13  2             165075.1636  -0.0528  0.050  -0.0528 0.50  
2378: 44 30 15  2   43 30 14  2             165075.1636  -0.0528  0.050  -0.0528 0.50  
2379: 28 11 18  0   28 10 19  0             165103.6586   0.0210  0.050   0.0216 0.50  
2380: 28 11 17  0   28 10 18  0             165103.6586   0.0221  0.050   0.0216 0.50  
2381: 44 31 13  2   43 31 12  2             165117.0059  -0.0298  0.050  -0.0298 0.50  
2382: 44 31 14  2   43 31 13  2             165117.0059  -0.0298  0.050  -0.0298 0.50  
2383: 44 35  9  0   43 35  8  0             165120.5934  -0.0111  0.050  -0.0111 0.50  
2384: 44 35 10  0   43 35  9  0             165120.5934  -0.0111  0.050  -0.0111 0.50  
2385: 44 32 12  2   43 32 11  2             165161.6676   0.0311  0.050   0.0312 0.50  
2386: 44 32 13  2   43 32 12  2             165161.6676   0.0311  0.050   0.0312 0.50  
2387: 27 11 16  0   27 10 17  0             165166.6304  -0.0151  0.050  -0.0154 0.50  
2388: 27 11 17  0   27 10 18  0             165166.6304  -0.0156  0.050  -0.0154 0.50  
2389: 44 11 33  1   43 11 32  1             165167.9612   0.0561  0.050  -0.0575 0.50  
2390: 44 11 34  1   43 11 33  1             165167.9612  -0.1711  0.050  -0.0575 0.50  
2391: 44 36  8  0   43 36  7  0             165182.3505  -0.0273  0.050  -0.0274 0.50  
2392: 44 36  9  0   43 36  8  0             165182.3505  -0.0273  0.050  -0.0274 0.50  
2393: 44 14 30  2   43 14 29  2             165183.4350  -0.0185  0.050  -0.0185 0.50  
2394: 44 14 31  2   43 14 30  2             165183.4350  -0.0185  0.050  -0.0185 0.50  
2395: 44 33 11  2   43 33 10  2             165208.9263   0.0261  0.050   0.0261 0.50  
2396: 44 33 12  2   43 33 11  2             165208.9263   0.0261  0.050   0.0261 0.50  
2397: 26 11 15  0   26 10 16  0             165222.1122  -0.0106  0.050  -0.0107 0.50  
2398: 26 11 16  0   26 10 17  0             165222.1122  -0.0108  0.050  -0.0107 0.50  
2399: 44 37  7  0   43 37  6  0             165246.4128   0.0362  0.050   0.0362 0.50  
2400: 44 37  8  0   43 37  7  0             165246.4128   0.0362  0.050   0.0362 0.50  
2401: 44 34 10  2   43 34  9  2             165258.6900  -0.0290  0.050  -0.0291 0.50  
2402: 44 34 11  2   43 34 10  2             165258.6900  -0.0290  0.050  -0.0291 0.50  
2403: 25 11 15  0   25 10 16  0             165270.6897   0.0272  0.050   0.0273 0.50  
2404: 25 11 14  0   25 10 15  0             165270.6897   0.0273  0.050   0.0273 0.50  
2405: 44 11 33  0   43 11 32  0             165272.4945  -0.0850  0.050   0.0078 0.50  
2406: 44 11 34  0   43 11 33  0             165272.4945   0.1007  0.050   0.0078 0.50  
2407: 44 35  9  2   43 35  8  2             165310.9255  -0.0686  0.050  -0.0686 0.50  
2408: 44 35 10  2   43 35  9  2             165310.9255  -0.0686  0.050  -0.0686 0.50  
2409: 24 11 13  0   24 10 14  0             165312.9114   0.0797  0.050   0.0798 0.50  
2410: 24 11 14  0   24 10 15  0             165312.9114   0.0797  0.050   0.0798 0.50  
2411: 23 11 12  0   23 10 13  0             165349.1784   0.0070  0.050   0.0071 0.50  
2412: 23 11 13  0   23 10 14  0             165349.1784   0.0070  0.050   0.0071 0.50  
2413: 44  4 40  2   43  4 39  2             165364.1607  -0.0365  0.050               
2414: 44 13 32  2   43 13 31  2             165374.0305  -0.0179  0.050  -0.0180 0.50  
2415: 44 13 31  2   43 13 30  2             165374.0305  -0.0181  0.050  -0.0180 0.50  
2416: 44  6 39  1   43  6 38  1             165375.1363   0.0376  0.050               
2417: 22 11 11  0   22 10 12  0             165380.2918   0.0939  0.050   0.0940 0.50  
2418: 22 11 12  0   22 10 13  0             165380.2918   0.0939  0.050   0.0940 0.50  
2419: 70 12 59  0   70 11 60  0             165393.0995   0.0357  0.050               
2420: 21 11 11  0   21 10 12  0             165406.4119   0.0092  0.050   0.0093 0.50  
2421: 21 11 10  0   21 10 11  0             165406.4119   0.0093  0.050   0.0093 0.50  
2422: 20 11  9  0   20 10 10  0             165428.2923   0.0385  0.050   0.0385 0.50  
2423: 20 11 10  0   20 10 11  0             165428.2923   0.0385  0.050   0.0385 0.50  
2424: 19 11  8  0   19 10  9  0             165446.2064   0.0101  0.050   0.0101 0.50  
2425: 19 11  9  0   19 10 10  0             165446.2064   0.0101  0.050   0.0101 0.50  
2426: 18 11  7  0   18 10  8  0             165460.6516  -0.0008  0.050  -0.0008 0.50  
2427: 18 11  8  0   18 10  9  0             165460.6516  -0.0008  0.050  -0.0008 0.50  
2428: 17 11  6  0   17 10  7  0             165472.0807   0.0583  0.050   0.0584 0.50  
2429: 17 11  7  0   17 10  8  0             165472.0807   0.0583  0.050   0.0584 0.50  
2430: 14 11  3  0   14 10  4  0             165491.2760  -0.0130  0.050  -0.0131 0.50  
2431: 14 11  4  0   14 10  5  0             165491.2760  -0.0130  0.050  -0.0131 0.50  
2432: 44 10 34  1   43 10 33  1             165531.7162  -0.0420  0.050               
2433: 44 12 33  2   43 12 32  2             165543.9701   0.0008  0.050  -0.0025 0.50  
2434: 44 12 32  2   43 12 31  2             165543.9701  -0.0059  0.050  -0.0025 0.50  
2435: 54  2 52  0   54  1 53  0             165575.1234  -0.0337  0.050               
2436: 54  3 52  0   54  2 53  0             165576.0373   0.0117  0.050               
2437: 56  7 49  0   55  8 48  0             165590.5943   0.0190  0.050               
2438: 44 42  2  0   43 42  1  0             165597.0645   0.0481  0.050   0.0481 0.50  
2439: 44 42  3  0   43 42  2  0             165597.0645   0.0481  0.050   0.0481 0.50  
2440: 43  5 38  1   42  5 37  1             165707.2176  -0.0083  0.050               
2441: 44 11 33  2   43 11 32  2             165748.3854  -0.0478  0.050   0.0303 0.50  
2442: 44 11 34  2   43 11 33  2             165748.3854   0.1084  0.050   0.0303 0.50  
2443: 44  5 40  2   43  5 39  2             165789.4259  -0.0888  0.050               
2444: 82  9 73  0   82  8 74  0             165796.2906  -0.0054  0.050               
2445: 44  6 39  0   43  6 38  0             165875.9877  -0.0096  0.050               
2446: 72  7 65  0   72  6 66  0             165882.8828   0.0116  0.050               
2447: 17  7 10  0   16  6 11  0             165896.7768  -0.3111  0.050   0.0219 0.50  
2448: 17  7 11  0   16  6 10  0             165896.7768   0.3549  0.050   0.0219 0.50  
2449: 83 11 73  0   83 10 74  0             165906.7765  -0.0628  0.050               
2450: 43  5 39  1   42  4 38  1             165914.4727  -0.0459  0.050               
2451: 44  9 36  0   43  9 35  0             165976.2538   0.0212  0.050               
2452: 89 13 76  0   88 14 75  0             166010.6298  -0.0175  0.050               
2453: 44  9 35  0   43  9 34  0             166017.3007   0.0184  0.050               
2454: 44 10 35  2   43 10 34  2             166026.0548   0.0746  0.050               
2455: 44 10 34  2   43 10 33  2             166028.7535  -0.0009  0.050               
2456: 46  3 43  1   45  4 42  1             166064.4301   0.0088  0.050               
2457: 47  2 45  1   46  3 44  1             166149.1759  -0.0060  0.050               
2458: 48  1 47  1   47  1 46  1             166152.4324  -0.0160  0.050   0.0248 0.35  
2459: 48  2 47  1   47  2 46  1             166152.4324   0.0657  0.050   0.0248 0.35  
2460: 48  2 47  1   47  1 46  1             166152.4324  -0.1926  0.050   0.0248 0.15  
2461: 48  1 47  1   47  2 46  1             166152.4324   0.2423  0.050   0.0248 0.15  
2462: 69 12 58  0   69 11 59  0             166153.8834   0.0000  0.050               
2463: 47  3 45  1   46  3 44  1             166157.3231  -0.0184  0.050               
2464: 47  2 45  1   46  2 44  1             166160.7269  -0.0063  0.050               
2465: 47  3 45  1   46  2 44  1             166168.9202   0.0273  0.050               
2466: 43  5 38  0   42  5 37  0             166256.1954   0.0006  0.050               
2467: 46  4 43  1   45  4 42  1             166274.5202  -0.0302  0.050               
2468: 25  5 20  0   24  4 21  0             166284.0650  -0.0043  0.050               
2469: 44  6 39  2   43  6 38  2             166300.4508   0.0330  0.050               
2470: 45  5 41  1   44  5 40  1             166307.9878   0.0095  0.050               
2471: 64  5 59  0   64  5 60  0             166339.8553  -0.0742  0.050               
2472: 46  3 43  1   45  3 42  1             166350.2995   0.0111  0.050               
2473: 44  7 38  1   43  7 37  1             166353.3709   0.0052  0.050               
2474: 64  5 59  0   64  4 60  0             166354.9538   0.0095  0.050               
2475: 44  9 36  2   43  9 35  2             166409.9688   0.0237  0.050               
2476: 44  9 35  2   43  9 34  2             166447.2236   0.0076  0.050               
2477: 44  9 36  1   43  9 35  1             166458.5938  -0.1126  0.050               
2478: 44  8 37  0   43  8 36  0             166486.4563  -0.0177  0.050               
2479: 38 11 27  2   38 10 28  2             166490.3017   0.2072  0.050  -0.0028 0.50  
2480: 38 11 28  2   38 10 29  2             166490.3017  -0.2127  0.050  -0.0028 0.50  
2481: 64  6 59  0   64  5 60  0             166547.8605  -0.0036  0.050               
2482: 46  4 43  1   45  3 42  1             166560.4154  -0.0021  0.050               
2483: 64  6 59  0   64  4 60  0             166562.8855   0.0065  0.050               
2484: 80 13 67  0   80 12 68  0             166593.8896   0.0067  0.050               
2485: 49  1 49  1   48  0 48  1             166609.3799   0.0025  0.050   0.0049 0.16  
2486: 49  0 49  1   48  0 48  1             166609.3799   0.0044  0.050   0.0049 0.34  
2487: 49  1 49  1   48  1 48  1             166609.3799   0.0053  0.050   0.0049 0.34  
2488: 49  0 49  1   48  1 48  1             166609.3799   0.0072  0.050   0.0049 0.16  
2489: 44  8 37  1   43  8 36  1             166629.8734  -0.0832  0.050               
2490: 37 11 27  2   37 10 28  2             166655.5331  -0.1081  0.050   0.0160 0.50  
2491: 37 11 26  2   37 10 27  2             166655.5331   0.1401  0.050   0.0160 0.50  
2492: 46  3 43  0   45  4 42  0             166680.6205   0.0163  0.050               
2493: 66 12 54  0   66 11 55  0             166686.1123   0.0570  0.050               
2494: 44  7 38  0   43  7 37  0             166736.4272   0.0174  0.050               
2495: 49  0 49  0   48  1 48  0             166763.1637  -0.0020  0.050  -0.0044 0.16  
2496: 49  1 49  0   48  1 48  0             166763.1637  -0.0039  0.050  -0.0044 0.34  
2497: 49  0 49  0   48  0 48  0             166763.1637  -0.0048  0.050  -0.0044 0.34  
2498: 49  1 49  0   48  0 48  0             166763.1637  -0.0068  0.050  -0.0044 0.16  
2499: 48  1 47  0   47  1 46  0             166777.8801  -0.0198  0.050   0.0259 0.35  
2500: 48  2 47  0   47  2 46  0             166777.8801   0.0717  0.050   0.0259 0.35  
2501: 48  2 47  0   47  1 46  0             166777.8801  -0.2296  0.050   0.0259 0.15  
2502: 48  1 47  0   47  2 46  0             166777.8801   0.2815  0.050   0.0259 0.15  
2503: 36 11 25  2   36 10 26  2             166805.2968   0.0203  0.050  -0.0518 0.50  
2504: 36 11 26  2   36 10 27  2             166805.2968  -0.1240  0.050  -0.0518 0.50  
2505: 47  2 45  0   46  3 44  0             166812.8391   0.0039  0.050               
2506: 47  3 45  0   46  3 44  0             166822.4736   0.0003  0.050               
2507: 47  2 45  0   46  2 44  0             166826.2857  -0.0005  0.050               
2508: 47  3 45  0   46  2 44  0             166835.9487   0.0242  0.050               
2509: 44  8 37  2   43  8 36  2             166863.2894   0.0460  0.050               
2510: 44  8 36  0   43  8 35  0             166871.9201   0.0021  0.050               
2511:120 15105  0  120 14106  0             166887.1043  -0.0556  0.050               
2512: 91 14 77  0   91 13 78  0             166893.0432   0.0776  0.050               
2513: 45  5 41  0   44  5 40  0             166906.0596   0.0126  0.050               
2514: 68  6 62  0   68  5 63  0             166919.7324   0.0176  0.050               
2515: 46  4 43  0   45  4 42  0             166922.8883  -0.0040  0.050               
2516: 44  8 36  1   43  8 35  1             166927.5695   0.0356  0.050               
2517: 68 12 57  0   68 11 58  0             166929.9724   0.0141  0.050               
2518: 35 11 25  2   35 10 26  2             166940.7132  -0.0120  0.050   0.0292 0.50  
2519: 35 11 24  2   35 10 25  2             166940.7132   0.0705  0.050   0.0292 0.50  
2520: 43  5 38  2   42  5 37  2             166951.5638   0.0298  0.050               
2521: 77  8 69  0   77  7 70  0             166970.1129  -0.0246  0.050               
2522: 44  7 38  2   43  7 37  2             166976.2839   0.0626  0.050               
2523: 46  3 43  0   45  3 42  0             167006.6121   0.0210  0.050               
2524: 43  5 39  0   42  4 38  0             167018.0365  -0.0155  0.050               
2525: 71  8 64  1   71  9 63  1             167027.0433  -0.0621  0.050               
2526: 34 11 24  2   34 10 25  2             167062.4011   0.0113  0.050   0.0346 0.50  
2527: 34 11 23  2   34 10 24  2             167062.4011   0.0577  0.050   0.0346 0.50  
2528: 33 11 23  2   33 10 24  2             167171.2080  -0.0064  0.050   0.0063 0.50  
2529: 33 11 22  2   33 10 23  2             167171.2080   0.0191  0.050   0.0063 0.50  
2530: 45  4 41  1   44  4 40  1             167191.7669   0.0014  0.050               
2531: 44  8 36  2   43  8 35  2             167217.3584  -0.0044  0.050               
2532: 46  4 43  0   45  3 42  0             167248.8922   0.0129  0.050               
2533: 32 11 22  2   32 10 23  2             167268.0014   0.0341  0.050   0.0410 0.50  
2534: 32 11 21  2   32 10 22  2             167268.0014   0.0479  0.050   0.0410 0.50  
2535: 43  6 37  0   42  6 36  0             167274.2364   0.0131  0.050               
2536: 46  4 42  1   45  5 41  1             167297.2159  -0.0257  0.050               
2537: 32 19 13  0   33 18 16  0             167309.3493  -0.0333  0.050  -0.0333 0.50  
2538: 32 19 14  0   33 18 15  0             167309.3493  -0.0333  0.050  -0.0333 0.50  
2539: 61  5 57  2   61  4 58  2             167341.6243  -0.0239  0.050               
2540: 31 11 20  2   31 10 21  2             167353.3615  -0.0166  0.050  -0.0203 0.50  
2541: 31 11 21  2   31 10 22  2             167353.3615  -0.0239  0.050  -0.0203 0.50  
2542: 30 11 19  2   30 10 20  2             167428.1646  -0.0102  0.050  -0.0122 0.50  
2543: 30 11 20  2   30 10 21  2             167428.1646  -0.0140  0.050  -0.0122 0.50  
2544: 29 11 18  2   29 10 19  2             167493.0082  -0.0200  0.050  -0.0210 0.50  
2545: 29 11 19  2   29 10 20  2             167493.0082  -0.0219  0.050  -0.0210 0.50  
2546: 28 11 18  2   28 10 19  2             167548.6225   0.0228  0.050   0.0233 0.50  
2547: 28 11 17  2   28 10 18  2             167548.6225   0.0237  0.050   0.0233 0.50  
2548: 94 11 83  0   94 10 84  0             167564.9322  -0.0718  0.050               
2549: 68  7 62  0   68  6 63  0             167584.3795   0.0036  0.050               
2550: 88 10 78  0   88  9 79  0             167590.7312  -0.0287  0.050               
2551: 27 11 16  2   27 10 17  2             167595.5274   0.0026  0.050   0.0024 0.50  
2552: 27 11 17  2   27 10 18  2             167595.5274   0.0022  0.050   0.0024 0.50  
2553: 46  4 43  2   45  3 42  2             167597.4963   0.0693  0.050               
2554: 79 10 70  0   79  8 71  0             167620.7393  -0.0024  0.050               
2555: 46  4 42  0   45  5 41  0             167622.7233   0.0228  0.050               
2556:  9  9  0  0    8  8  1  0             167635.6945   0.0027  0.050   0.0028 0.50  
2557:  9  9  1  0    8  8  0  0             167635.6945   0.0027  0.050   0.0028 0.50  
2558: 25 11 14  2   25 10 15  2             167665.8912  -0.0049  0.050  -0.0050 0.50  
2559: 25 11 15  2   25 10 16  2             167665.8912  -0.0050  0.050  -0.0050 0.50  
2560: 24 11 13  2   24 10 14  2             167690.4986  -0.0245  0.050  -0.0246 0.50  
2561: 24 11 14  2   24 10 15  2             167690.4986  -0.0245  0.050  -0.0246 0.50  
2562: 23 11 12  2   23 10 13  2             167708.8780   0.0062  0.050   0.0062 0.50  
2563: 23 11 13  2   23 10 14  2             167708.8780   0.0062  0.050   0.0062 0.50  
2564: 80 10 71  0   80  9 72  0             167709.6921   0.0467  0.050               
2565: 67 12 56  0   67 11 57  0             167710.5878   0.0254  0.050               
2566: 49  0 49  2   48  1 48  2             167714.4870   0.0099  0.050   0.0355 0.50  
2567: 49  1 49  2   48  0 48  2             167714.4870   0.0610  0.050   0.0355 0.50  
2568: 49  1 49  2   48  1 48  2             167714.4877   0.0332  0.050   0.0363 0.50  
2569: 49  0 49  2   48  0 48  2             167714.4877   0.0392  0.050   0.0363 0.50  
2570: 22 11 11  2   22 10 12  2             167721.4749  -0.0194  0.050  -0.0194 0.50  
2571: 22 11 12  2   22 10 13  2             167721.4749  -0.0194  0.050  -0.0194 0.50  
2572: 18 11  7  2   18 10  8  2             167725.3751   0.0665  0.050   0.0665 0.50  
2573: 18 11  8  2   18 10  9  2             167725.3751   0.0665  0.050   0.0665 0.50  
2574: 48  2 47  2   47  1 46  2             167755.3714   0.0288  0.050               
2575: 48  2 47  2   47  2 46  2             167756.5036  -0.0941  0.050   0.0374 0.50  
2576: 48  1 47  2   47  1 46  2             167756.5036   0.1690  0.050   0.0374 0.50  
2577: 48  1 47  2   47  2 46  2             167757.6058   0.0159  0.050               
2578: 47  3 45  2   46  2 44  2             167758.7787   0.0224  0.050               
2579: 47  2 45  2   46  2 44  2             167780.8775   0.0387  0.050               
2580: 47  3 45  2   46  3 44  2             167786.2777   0.0256  0.050               
2581: 78 11 67  0   77 12 66  0             167806.2902  -0.0799  0.050               
2582: 86 12 75  0   86 11 76  0             167807.4221  -0.0274  0.050               
2583: 47  2 45  2   46  3 44  2             167808.3351   0.0005  0.050               
2584: 22  6 17  0   21  5 16  0             167850.8504  -0.0465  0.050               
2585: 45  4 41  0   44  4 40  0             167852.4676  -0.0194  0.050               
2586: 65 12 53  0   65 11 54  0             167896.6070   0.0048  0.050               
2587: 72  8 65  0   72  7 66  0             167899.5267  -0.0356  0.050               
2588: 46  3 43  2   45  3 42  2             167901.6598   0.0004  0.050               
2589: 36 20 16  0   37 19 19  0             167914.1560   0.0555  0.050   0.0556 0.50  
2590: 36 20 17  0   37 19 18  0             167914.1560   0.0555  0.050   0.0556 0.50  
2591: 46  4 43  2   45  4 42  2             167981.5187  -0.0115  0.050               
2592: 44  5 40  1   43  4 39  1             167986.5220  -0.0088  0.050               
2593: 60 12 48  1   60 11 49  1             168121.5494   0.1299  0.050               
2594: 61  5 57  0   61  4 58  0             168190.5033   0.0481  0.050               
2595: 22  6 16  0   21  5 17  0             168210.0415   0.0158  0.050               
2596: 52  1 51  0   52  0 52  0             168284.8920  -0.0505  0.050  -0.0747 0.50  
2597: 52  2 51  0   52  1 52  0             168284.8920  -0.0987  0.050  -0.0747 0.50  
2598: 46  3 43  2   45  4 42  2             168285.6907  -0.0718  0.050               
2599:101 15 86  0  101 14 87  0             168303.6716  -0.0905  0.050               
2600: 45 20 25  0   44 20 24  0             168319.5111   0.0207  0.050   0.0208 0.50  
2601: 45 20 26  0   44 20 25  0             168319.5111   0.0207  0.050   0.0208 0.50  
2602: 45 21 24  0   44 21 23  0             168321.1927   0.0086  0.050   0.0086 0.50  
2603: 45 21 25  0   44 21 24  0             168321.1927   0.0086  0.050   0.0086 0.50  
2604: 45 19 26  0   44 19 25  0             168326.5830   0.0072  0.050   0.0073 0.50  
2605: 45 19 27  0   44 19 26  0             168326.5830   0.0072  0.050   0.0073 0.50  
2606: 45 22 23  0   44 22 22  0             168330.4164  -0.0021  0.050  -0.0022 0.50  
2607: 45 22 24  0   44 22 23  0             168330.4164  -0.0021  0.050  -0.0022 0.50  
2608: 45 18 27  0   44 18 26  0             168344.0145  -0.0235  0.050  -0.0235 0.50  
2609: 45 18 28  0   44 18 27  0             168344.0145  -0.0235  0.050  -0.0235 0.50  
2610: 45 23 22  0   44 23 21  0             168346.1761  -0.0431  0.050  -0.0432 0.50  
2611: 45 23 23  0   44 23 22  0             168346.1761  -0.0431  0.050  -0.0432 0.50  
2612: 45 24 21  0   44 24 20  0             168367.8370   0.0267  0.050   0.0268 0.50  
2613: 45 24 22  0   44 24 21  0             168367.8370   0.0267  0.050   0.0268 0.50  
2614: 45 17 28  0   44 17 27  0             168373.9959   0.0246  0.050   0.0247 0.50  
2615: 45 17 29  0   44 17 28  0             168373.9959   0.0246  0.050   0.0247 0.50  
2616: 45 21 24  1   44 21 23  1             168376.0648   0.0145  0.050   0.0146 0.50  
2617: 45 21 25  1   44 21 24  1             168376.0648   0.0145  0.050   0.0146 0.50  
2618: 45 22 23  1   44 22 22  1             168382.0822  -0.0476  0.050  -0.0477 0.50  
2619: 45 22 24  1   44 22 23  1             168382.0822  -0.0476  0.050  -0.0477 0.50  
2620: 45 20 25  1   44 20 24  1             168383.1646  -0.0150  0.050  -0.0151 0.50  
2621: 45 20 26  1   44 20 25  1             168383.1646  -0.0150  0.050  -0.0151 0.50  
2622: 45 25 20  0   44 25 19  0             168394.5534  -0.0115  0.050  -0.0116 0.50  
2623: 45 25 21  0   44 25 20  0             168394.5534  -0.0115  0.050  -0.0116 0.50  
2624: 45 23 22  1   44 23 21  1             168398.2815  -0.0164  0.050  -0.0164 0.50  
2625: 45 23 23  1   44 23 22  1             168398.2815  -0.0164  0.050  -0.0164 0.50  
2626: 48  5 43  0   47  6 42  0             168400.8716   0.0341  0.050               
2627: 45 19 26  1   44 19 25  1             168408.8501   0.0560  0.050   0.0561 0.50  
2628: 45 19 27  1   44 19 26  1             168408.8501   0.0560  0.050   0.0561 0.50  
2629: 45 16 29  0   44 16 28  0             168419.2036   0.0330  0.050   0.0330 0.50  
2630: 45 16 30  0   44 16 29  0             168419.2036   0.0330  0.050   0.0330 0.50  
2631: 45 24 21  1   44 24 20  1             168422.5562   0.0030  0.050   0.0030 0.50  
2632: 45 24 22  1   44 24 21  1             168422.5562   0.0030  0.050   0.0030 0.50  
2633: 45 26 19  0   44 26 18  0             168425.9622  -0.0108  0.050  -0.0109 0.50  
2634: 45 26 20  0   44 26 19  0             168425.9622  -0.0108  0.050  -0.0109 0.50  
2635: 45 15 30  1   44 15 29  1             168429.1509  -0.0274  0.050  -0.0274 0.50  
2636: 45 15 31  1   44 15 30  1             168429.1509  -0.0274  0.050  -0.0274 0.50  
2637: 45 14 32  1   44 14 31  1             168443.4131  -0.0397  0.050  -0.0397 0.50  
2638: 45 14 31  1   44 14 30  1             168443.4131  -0.0397  0.050  -0.0397 0.50  
2639: 45 25 20  1   44 25 19  1             168453.5312   0.0050  0.050   0.0050 0.50  
2640: 45 25 21  1   44 25 20  1             168453.5312   0.0050  0.050   0.0050 0.50  
2641: 45 27 18  0   44 27 17  0             168461.6238   0.0103  0.050   0.0104 0.50  
2642: 45 27 19  0   44 27 18  0             168461.6238   0.0103  0.050   0.0104 0.50  
2643: 45 18 27  1   44 18 26  1             168462.6405   0.0308  0.050   0.0308 0.50  
2644: 45 18 28  1   44 18 27  1             168462.6405   0.0308  0.050   0.0308 0.50  
2645: 45 15 30  0   44 15 29  0             168483.4525   0.0061  0.050   0.0061 0.50  
2646: 45 15 31  0   44 15 30  0             168483.4525   0.0061  0.050   0.0061 0.50  
2647: 66 12 55  0   66 11 56  0             168486.6010   0.0004  0.050               
2648: 45 26 19  1   44 26 18  1             168490.0926  -0.1384  0.050  -0.1384 0.50  
2649: 45 26 20  1   44 26 19  1             168490.0926  -0.1384  0.050  -0.1384 0.50  
2650: 45 15 30  2   44 15 29  2             168500.0156  -0.0343  0.050  -0.0343 0.50  
2651: 45 15 31  2   44 15 30  2             168500.0156  -0.0343  0.050  -0.0343 0.50  
2652: 45 28 17  0   44 28 16  0             168501.1294  -0.0063  0.050  -0.0063 0.50  
2653: 45 28 18  0   44 28 17  0             168501.1294  -0.0063  0.050  -0.0063 0.50  
2654: 45 27 18  1   44 27 17  1             168531.9374   0.0074  0.050   0.0074 0.50  
2655: 45 27 19  1   44 27 18  1             168531.9374   0.0074  0.050   0.0074 0.50  
2656: 45 29 16  0   44 29 15  0             168544.2131  -0.0323  0.050  -0.0323 0.50  
2657: 45 29 17  0   44 29 16  0             168544.2131  -0.0323  0.050  -0.0323 0.50  
2658: 45 13 33  1   44 13 32  1             168550.3871  -0.0205  0.050  -0.0208 0.50  
2659: 45 13 32  1   44 13 31  1             168550.3871  -0.0210  0.050  -0.0208 0.50  
2660: 45 16 29  2   44 16 28  2             168562.0868  -0.0420  0.050  -0.0421 0.50  
2661: 45 16 30  2   44 16 29  2             168562.0868  -0.0420  0.050  -0.0421 0.50  
2662: 45 17 28  1   44 17 27  1             168563.1044   0.0079  0.050   0.0079 0.50  
2663: 45 17 29  1   44 17 28  1             168563.1044   0.0079  0.050   0.0079 0.50  
2664: 45 14 31  0   44 14 30  0             168572.1247   0.0015  0.050   0.0016 0.50  
2665: 45 14 32  0   44 14 31  0             168572.1247   0.0016  0.050   0.0016 0.50  
2666: 45 28 17  1   44 28 16  1             168578.0608   0.0066  0.050   0.0066 0.50  
2667: 45 28 18  1   44 28 17  1             168578.0608   0.0066  0.050   0.0066 0.50  
2668: 45 17 28  2   44 17 27  2             168586.6681   0.0225  0.050   0.0226 0.50  
2669: 45 17 29  2   44 17 28  2             168586.6681   0.0225  0.050   0.0226 0.50  
2670: 45 30 15  0   44 30 14  0             168590.7121   0.0192  0.050   0.0192 0.50  
2671: 45 30 16  0   44 30 15  0             168590.7121   0.0192  0.050   0.0192 0.50  
2672: 45 18 27  2   44 18 26  2             168592.4132  -0.0543  0.050  -0.0544 0.50  
2673: 45 18 28  2   44 18 27  2             168592.4132  -0.0543  0.050  -0.0544 0.50  
2674: 45 19 26  2   44 19 25  2             168593.1181   0.0125  0.050   0.0125 0.50  
2675: 45 19 27  2   44 19 26  2             168593.1181   0.0125  0.050   0.0125 0.50  
2676: 45 20 25  2   44 20 24  2             168594.5362  -0.0039  0.050  -0.0040 0.50  
2677: 45 20 26  2   44 20 25  2             168594.5362  -0.0039  0.050  -0.0040 0.50  
2678: 45  4 41  2   44  4 40  2             168598.0359  -0.0763  0.050               
2679: 45 21 24  2   44 21 23  2             168599.1855   0.0030  0.050   0.0030 0.50  
2680: 45 21 25  2   44 21 24  2             168599.1855   0.0030  0.050   0.0030 0.50  
2681: 45 22 23  2   44 22 22  2             168607.8834  -0.0382  0.050  -0.0382 0.50  
2682: 45 22 24  2   44 22 23  2             168607.8834  -0.0382  0.050  -0.0382 0.50  
2683: 45 23 22  2   44 23 21  2             168620.9911  -0.0040  0.050  -0.0041 0.50  
2684: 45 23 23  2   44 23 22  2             168620.9911  -0.0040  0.050  -0.0041 0.50  
2685: 45 29 16  1   44 29 15  1             168628.1754   0.0210  0.050   0.0210 0.50  
2686: 45 29 17  1   44 29 16  1             168628.1754   0.0210  0.050   0.0210 0.50  
2687: 84 11 74  0   84 10 75  0             168629.1325   0.0698  0.050               
2688: 45 24 21  2   44 24 20  2             168638.3559  -0.0057  0.050  -0.0058 0.50  
2689: 45 24 22  2   44 24 21  2             168638.3559  -0.0057  0.050  -0.0058 0.50  
2690: 45 31 14  0   44 31 13  0             168640.2734   0.0090  0.050   0.0091 0.50  
2691: 45 31 15  0   44 31 14  0             168640.2734   0.0090  0.050   0.0091 0.50  
2692: 45 25 20  2   44 25 19  2             168659.8410  -0.0227  0.050  -0.0228 0.50  
2693: 45 25 21  2   44 25 20  2             168659.8410  -0.0227  0.050  -0.0228 0.50  
2694: 45 26 19  2   44 26 18  2             168685.2303  -0.0730  0.050  -0.0731 0.50  
2695: 45 26 20  2   44 26 19  2             168685.2303  -0.0730  0.050  -0.0731 0.50  
2696: 45 13 32  0   44 13 31  0             168692.8759   0.0072  0.050   0.0219 0.42  
2697: 45 13 33  0   44 13 32  0             168692.8759   0.0078  0.050   0.0219 0.42  
2698: 45 32 13  0   44 32 12  0             168692.8759   0.1006  0.050   0.0219 0.08  
2699: 45 32 14  0   44 32 13  0             168692.8759   0.1006  0.050   0.0219 0.08  
2700: 45 27 18  2   44 27 17  2             168714.5852   0.1102  0.050   0.1102 0.50  
2701: 45 27 19  2   44 27 18  2             168714.5852   0.1102  0.050   0.1102 0.50  
2702: 45 12 33  1   44 12 32  1             168727.2381  -0.0469  0.050  -0.0501 0.50  
2703: 45 12 34  1   44 12 33  1             168727.2381  -0.0532  0.050  -0.0501 0.50  
2704: 45 16 29  1   44 16 28  1             168735.8416  -0.0023  0.050  -0.0023 0.50  
2705: 45 16 30  1   44 16 29  1             168735.8416  -0.0023  0.050  -0.0023 0.50  
2706: 45 31 14  1   44 31 13  1             168738.9245   0.0241  0.050   0.0241 0.50  
2707: 45 31 15  1   44 31 14  1             168738.9245   0.0241  0.050   0.0241 0.50  
2708: 45 28 17  2   44 28 16  2             168747.1674  -0.0135  0.050  -0.0135 0.50  
2709: 45 28 18  2   44 28 17  2             168747.1674  -0.0135  0.050  -0.0135 0.50  
2710: 45 33 12  0   44 33 11  0             168748.0908   0.0255  0.050   0.0255 0.50  
2711: 45 33 13  0   44 33 12  0             168748.0908   0.0255  0.050   0.0255 0.50  
2712: 44  7 37  2   43  7 36  2             168777.5310   0.0781  0.050               
2713: 45 29 16  2   44 29 15  2             168783.2302  -0.0070  0.050  -0.0071 0.50  
2714: 45 29 17  2   44 29 16  2             168783.2302  -0.0070  0.050  -0.0071 0.50  
2715: 45 32 13  1   44 32 12  1             168799.0739   0.0698  0.050   0.0698 0.50  
2716: 45 32 14  1   44 32 13  1             168799.0739   0.0698  0.050   0.0698 0.50  
2717: 45 34 11  0   44 34 10  0             168806.0400   0.0463  0.050   0.0464 0.50  
2718: 45 34 12  0   44 34 11  0             168806.0400   0.0463  0.050   0.0464 0.50  
2719: 45 12 33  0   44 12 32  0             168857.1787   0.0207  0.050   0.0281 0.50  
2720: 45 12 34  0   44 12 33  0             168857.1787   0.0353  0.050   0.0281 0.50  
2721: 45 33 12  1   44 33 11  1             168861.9766   0.0036  0.050   0.0036 0.50  
2722: 45 33 13  1   44 33 12  1             168861.9766   0.0036  0.050   0.0036 0.50  
2723: 45 31 14  2   44 31 13  2             168864.6996  -0.0442  0.050  -0.0442 0.50  
2724: 45 31 15  2   44 31 14  2             168864.6996  -0.0442  0.050  -0.0442 0.50  
2725: 70 12 59  2   70 11 60  2             168886.8639  -0.0245  0.050               
2726: 45 32 13  2   44 32 12  2             168909.8143  -0.0879  0.050  -0.0879 0.50  
2727: 45 32 14  2   44 32 13  2             168909.8143  -0.0879  0.050  -0.0879 0.50  
2728: 45 34 11  1   44 34 10  1             168927.6556   0.0239  0.050   0.0239 0.50  
2729: 45 34 12  1   44 34 11  1             168927.6556   0.0239  0.050   0.0239 0.50  
2730: 45 36  9  0   44 36  8  0             168929.2832   0.0019  0.050   0.0019 0.50  
2731: 45 36 10  0   44 36  9  0             168929.2832   0.0019  0.050   0.0019 0.50  
2732: 45  6 40  1   44  6 39  1             168937.9485  -0.0561  0.050               
2733: 44  7 37  0   43  7 36  0             168938.8998  -0.0057  0.050               
2734: 45 14 31  2   44 14 30  2             168961.4410   0.0196  0.050   0.0197 0.50  
2735: 45 14 32  2   44 14 31  2             168961.4410   0.0197  0.050   0.0197 0.50  
2736: 55  3 53  0   55  2 54  0             168964.4837  -0.0170  0.050               
2737: 45 11 34  1   44 11 33  1             168986.4197   0.1604  0.050  -0.0293 0.50  
2738: 45 11 35  1   44 11 34  1             168986.4197  -0.2191  0.050  -0.0293 0.50  
2739: 45 37  8  0   44 37  7  0             168994.3488  -0.0813  0.050  -0.0813 0.50  
2740: 45 37  9  0   44 37  8  0             168994.3488  -0.0813  0.050  -0.0813 0.50  
2741: 45 35 10  1   44 35  9  1             168995.7337  -0.0961  0.050  -0.0962 0.50  
2742: 45 35 11  1   44 35 10  1             168995.7337  -0.0961  0.050  -0.0962 0.50  
2743: 45 34 11  2   44 34 10  2             169008.3060  -0.0911  0.050  -0.0911 0.50  
2744: 45 34 12  2   44 34 11  2             169008.3060  -0.0911  0.050  -0.0911 0.50  
2745: 67 12 55  2   67 11 56  2             169043.3621  -0.0826  0.050               
2746: 44  5 40  0   43  4 39  0             169045.8659  -0.0418  0.050               
2747: 44  5 39  1   43  5 38  1             169061.8308  -0.0423  0.050               
2748: 45 38  7  0   44 38  6  0             169061.8317   0.0389  0.050   0.0390 0.50  
2749: 45 38  8  0   44 38  7  0             169061.8317   0.0389  0.050   0.0390 0.50  
2750: 45 36  9  2   44 36  8  2             169066.4176  -0.0198  0.050  -0.0198 0.50  
2751: 45 36 10  2   44 36  9  2             169066.4176  -0.0198  0.050  -0.0198 0.50  
2752: 45 11 34  0   44 11 33  0             169083.0328  -0.1207  0.050   0.0271 0.50  
2753: 45 11 35  0   44 11 34  0             169083.0328   0.1749  0.050   0.0271 0.50  
2754: 45  5 41  2   44  5 40  2             169092.4166  -0.1223  0.050               
2755: 45 36  9  1   44 36  8  1             169117.1068   0.0299  0.050   0.0300 0.50  
2756: 45 36 10  1   44 36  9  1             169117.1068   0.0299  0.050   0.0300 0.50  
2757: 45 39  6  0   44 39  5  0             169131.2706  -0.0167  0.050  -0.0167 0.50  
2758: 45 39  7  0   44 39  6  0             169131.2706  -0.0167  0.050  -0.0167 0.50  
2759: 45 13 32  2   44 13 31  2             169159.2944   0.0281  0.050   0.0283 0.50  
2760: 45 13 33  2   44 13 32  2             169159.2944   0.0285  0.050   0.0283 0.50  
2761: 65 12 54  0   65 11 55  0             169250.5497  -0.0027  0.050               
2762: 45 12 33  2   44 12 32  2             169341.8027   0.0152  0.050   0.0210 0.50  
2763: 45 12 34  2   44 12 33  2             169341.8027   0.0267  0.050   0.0210 0.50  
2764: 45 10 35  1   44 10 34  1             169382.6012  -0.0417  0.050               
2765: 45 10 36  1   44 10 35  1             169395.1619  -0.0197  0.050               
2766: 45 10 36  0   44 10 35  0             169398.5985   0.0762  0.050               
2767: 45 10 35  0   44 10 34  0             169403.2914   0.0101  0.050               
2768: 47  3 44  1   46  4 43  1             169444.3184  -0.0012  0.050               
2769: 49  2 48  1   48  2 47  1             169458.7650   0.0124  0.050  -0.0157 0.50  
2770: 49  1 48  1   48  1 47  1             169458.7650  -0.0439  0.050  -0.0157 0.50  
2771: 45  6 40  0   44  6 39  0             169468.2463   0.0065  0.050               
2772: 48  3 46  1   47  3 45  1             169473.3238   0.0003  0.050               
2773: 48  2 46  1   47  2 45  1             169475.7448   0.0051  0.050               
2774: 48  3 46  1   47  2 45  1             169481.4962   0.0130  0.050               
2775: 45 11 34  2   44 11 33  2             169563.2098  -0.0736  0.050   0.0509 0.50  
2776: 45 11 35  2   44 11 34  2             169563.2098   0.1754  0.050   0.0509 0.50  
2777: 47  4 44  1   46  4 43  1             169598.0974  -0.0057  0.050               
2778: 44  5 39  0   43  5 38  0             169648.3482  -0.0089  0.050               
2779: 46  5 42  2   45  4 41  2             169649.8170   0.3623  0.050   0.0153 0.46  
2780: 58 12 46  1   58 11 47  1             169649.8170  -0.2823  0.050   0.0153 0.54  
2781: 47  3 44  1   46  3 43  1             169654.4444  -0.0043  0.050               
2782: 46  5 42  1   45  5 41  1             169682.9182  -0.1145  0.050               
2783: 23  6 18  1   22  5 17  1             169734.6069  -0.0867  0.050               
2784: 68  7 62  1   68  6 63  1             169738.8480  -0.0385  0.050               
2785: 47  4 44  1   46  3 43  1             169808.2521   0.0198  0.050               
2786: 45  9 37  0   44  9 36  0             169839.2779   0.0109  0.050               
2787: 45 10 36  2   44 10 35  2             169863.2768   0.0334  0.050               
2788: 45 10 35  2   44 10 34  2             169867.4209  -0.0176  0.050               
2789: 45  9 36  0   44  9 35  0             169897.9243  -0.0073  0.050               
2790: 65  5 60  0   65  5 61  0             169922.9915  -0.0402  0.050               
2791: 65  5 60  0   65  4 61  0             169934.0520   0.0341  0.050               
2792: 73  7 66  0   73  6 67  0             169941.0802   0.0441  0.050               
2793: 67  9 58  0   66 10 57  0             169965.6782   0.0643  0.050               
2794: 50  0 50  1   49  1 49  1             169968.1674  -0.0149  0.050  -0.0166 0.16  
2795: 50  1 50  1   49  1 49  1             169968.1674  -0.0162  0.050  -0.0166 0.34  
2796: 50  0 50  1   49  0 49  1             169968.1674  -0.0169  0.050  -0.0166 0.34  
2797: 50  1 50  1   49  0 49  1             169968.1674  -0.0182  0.050  -0.0166 0.16  
2798: 63 12 51  0   63 11 52  0             169972.4168   0.0063  0.050               
2799: 64 12 53  0   64 11 54  0             169996.3689  -0.0042  0.050               
2800: 23  6 17  1   22  5 18  1             170012.6429   0.0798  0.050               
2801: 45  9 36  1   44  9 35  1             170055.6052  -0.0232  0.050               
2802: 65  6 60  0   65  5 61  0             170079.2359  -0.0041  0.050               
2803: 45  6 40  2   44  6 39  2             170080.9870  -0.0303  0.050               
2804: 47  3 44  0   46  4 43  0             170102.3530   0.0338  0.050               
2805: 45  7 39  1   44  7 38  1             170114.8405  -0.0174  0.050               
2806: 50  0 50  0   49  1 49  0             170124.8181  -0.0109  0.050  -0.0125 0.16  
2807: 50  1 50  0   49  1 49  0             170124.8181  -0.0122  0.050  -0.0125 0.34  
2808: 50  0 50  0   49  0 49  0             170124.8181  -0.0128  0.050  -0.0125 0.34  
2809: 50  1 50  0   49  0 49  0             170124.8181  -0.0141  0.050  -0.0125 0.16  
2810: 49  1 48  0   48  1 47  0             170138.9726  -0.0250  0.050   0.0070 0.35  
2811: 49  2 48  0   48  2 47  0             170138.9726   0.0389  0.050   0.0070 0.35  
2812: 49  2 48  0   48  1 47  0             170138.9726  -0.1708  0.050   0.0070 0.15  
2813: 49  1 48  0   48  2 47  0             170138.9726   0.1847  0.050   0.0070 0.15  
2814: 48  2 46  0   47  3 45  0             170174.6549   0.0301  0.050               
2815: 48  3 46  0   47  3 45  0             170181.5279   0.0101  0.050               
2816: 48  2 46  0   47  2 45  0             170184.2555  -0.0074  0.050               
2817: 48  3 46  0   47  2 45  0             170191.1531  -0.0027  0.050               
2818: 95 14 81  0   94 15 80  0             170195.0014   0.0891  0.050               
2819: 45  9 37  2   44  9 36  2             170274.2681   0.0108  0.050               
2820: 47  4 44  0   46  4 43  0             170281.7832  -0.0135  0.050               
2821: 45  5 41  1   44  4 40  1             170283.1436   0.0396  0.050               
2822: 66 12 54  2   66 11 55  2             170301.6256   0.0381  0.050               
2823: 46  5 42  0   45  5 41  0             170313.0559  -0.0095  0.050               
2824: 45  9 36  2   44  9 35  2             170327.5709   0.0318  0.050               
2825: 47  3 44  0   46  3 43  0             170344.6187   0.0112  0.050               
2826: 44  5 39  2   43  5 38  2             170358.5367   0.0336  0.050               
2827: 45  8 38  0   44  8 37  0             170360.5790  -0.0324  0.050               
2828: 45  8 38  1   44  8 37  1             170382.6909  -0.0958  0.050               
2829: 46  4 42  1   45  4 41  1             170388.6052   0.0250  0.050               
2830: 47  4 44  0   46  3 43  0             170524.0643  -0.0207  0.050               
2831: 45  7 39  0   44  7 38  0             170526.7121  -0.0229  0.050               
2832: 14  8  7  0   13  7  6  0             170548.2988  -0.0445  0.050  -0.0448 0.50  
2833: 14  8  6  0   13  7  7  0             170548.2988  -0.0451  0.050  -0.0448 0.50  
2834: 69  6 63  0   69  6 64  0             170618.1030  -0.0280  0.050               
2835: 69  6 63  0   69  5 64  0             170666.7286  -0.0065  0.050               
2836: 44  6 38  1   43  6 37  1             170687.9507   0.0923  0.050               
2837: 63 12 52  0   63 11 53  0             170719.3748   0.0125  0.050               
2838: 45  8 38  2   44  8 37  2             170733.5139   0.0388  0.050               
2839: 45  7 39  2   44  7 38  2             170762.8233   0.0781  0.050               
2840: 45  8 37  1   44  8 36  1             170791.3688   0.0465  0.050               
2841: 52  6 46  0   51  7 45  0             170821.5186   0.0239  0.050               
2842: 62 12 50  0   62 11 51  0             170867.9814   0.0359  0.050               
2843: 45  8 37  0   44  8 36  0             170876.5955   0.0173  0.050               
2844: 56 12 44  1   56 11 45  1             170980.8285   0.0607  0.050               
2845: 47  4 44  2   46  3 43  2             171036.9156   0.1192  0.050               
2846: 46  4 42  0   45  4 41  0             171074.7105   0.0046  0.050               
2847: 50  0 50  2   49  1 49  2             171142.9312   0.0460  0.050   0.0662 0.16  
2848: 50  1 50  2   49  1 49  2             171142.9312   0.0638  0.050   0.0662 0.34  
2849: 50  0 50  2   49  0 49  2             171142.9312   0.0686  0.050   0.0662 0.34  
2850: 50  1 50  2   49  0 49  2             171142.9312   0.0864  0.050   0.0662 0.16  
2851: 26  5 21  0   25  4 22  0             171157.2365  -0.0395  0.050               
2852: 48  3 46  2   47  2 45  2             171164.2064   0.0242  0.050               
2853: 49  2 48  2   48  1 47  2             171168.7067  -0.0580  0.050               
2854: 49  2 48  2   48  2 47  2             171169.6441  -0.1128  0.050  -0.0080 0.50  
2855: 49  1 48  2   48  1 47  2             171169.6441   0.0969  0.050  -0.0080 0.50  
2856: 49  1 48  2   48  2 47  2             171170.6080   0.0687  0.050               
2857: 69  7 63  0   69  6 64  0             171177.1620  -0.0212  0.050               
2858: 48  2 46  2   47  2 45  2             171181.9477   0.0415  0.050               
2859: 48  3 46  2   47  3 45  2             171186.3251   0.0604  0.050               
2860: 48  2 46  2   47  3 45  2             171203.9201  -0.0686  0.050               
2861: 45  8 37  2   44  8 36  2             171206.1315   0.0064  0.050               
2862: 47  4 43  1   46  5 42  1             171216.0863  -0.0500  0.050               
2863: 40  5 36  2   39  4 35  2             171235.0343  -0.0997  0.050               
2864: 23  6 18  0   22  5 17  0             171266.1567  -0.0391  0.050               
2865: 47  3 44  2   46  3 43  2             171281.0312   0.0191  0.050               
2866: 45  5 41  0   44  4 40  0             171304.4990   0.0064  0.050               
2867: 44  6 38  0   43  6 37  0             171318.1799   0.0206  0.050               
2868: 77  9 69  0   77  8 70  0             171323.1662  -0.0594  0.050               
2869: 47  4 44  2   46  4 43  2             171341.0133  -0.0153  0.050               
2870: 65  5 60  1   65  4 61  1             171368.0857  -0.0024  0.050               
2871: 10  9  1  0    9  8  2  0             171370.1007   0.0587  0.050   0.0587 0.50  
2872: 10  9  2  0    9  8  1  0             171370.1007   0.0587  0.050   0.0587 0.50  
2873: 62 12 51  0   62 11 52  0             171416.0111  -0.0020  0.050               
2874: 65 12 53  2   65 11 54  2             171434.7022   0.0475  0.050               
2875: 78  8 70  0   78  7 71  0             171444.6819  -0.0294  0.050               
2876: 65  6 60  1   65  5 61  1             171465.6291  -0.0046  0.050               
2877: 85 11 75  0   85 10 76  0             171515.6834  -0.0771  0.050               
2878: 73  8 66  0   73  7 67  0             171523.8865   0.0769  0.050               
2879: 88 12 77  0   88 11 78  0             171540.4040   0.0230  0.050               
2880: 44  6 38  2   43  6 37  2             171555.8853   0.1019  0.050               
2881: 47  3 44  2   46  4 43  2             171585.2076  -0.0368  0.050               
2882: 47  4 43  0   46  5 42  0             171624.3177   0.0088  0.050               
2883: 62  4 58  0   62  4 59  0             171627.9017  -0.0601  0.050               
2884: 62  4 58  0   62  3 59  0             171629.5211   0.0599  0.050               
2885: 35 20 15  0   36 19 18  0             171650.7538   0.0772  0.050   0.0772 0.50  
2886: 35 20 16  0   36 19 17  0             171650.7538   0.0772  0.050   0.0772 0.50  
2887: 62  5 58  0   62  4 59  0             171655.8259  -0.0334  0.050               
2888: 53  1 52  0   53  0 53  0             171657.2048   0.0861  0.050               
2889: 78 13 65  0   78 12 66  0             171668.0139   0.0522  0.050               
2890: 61 12 49  0   61 11 50  0             171685.0023   0.0307  0.050               
2891: 23  6 17  0   22  5 18  0             171829.6706  -0.0192  0.050               
2892: 46  4 42  2   45  4 41  2             171852.7074  -0.0590  0.050               
2893: 77  8 69  1   77  7 70  1             171872.2722   0.0032  0.050               
2894: 46 20 26  0   45 20 25  0             172066.0234  -0.0516  0.050   0.0167 0.26  
2895: 46 20 27  0   45 20 26  0             172066.0234  -0.0516  0.050   0.0167 0.26  
2896: 46 21 25  0   45 21 24  0             172066.0234   0.0903  0.050   0.0167 0.24  
2897: 46 21 26  0   45 21 25  0             172066.0234   0.0903  0.050   0.0167 0.24  
2898: 46 22 24  0   45 22 23  0             172073.7673   0.0122  0.050   0.0123 0.50  
2899: 46 22 25  0   45 22 24  0             172073.7673   0.0122  0.050   0.0123 0.50  
2900: 46 19 27  0   45 19 26  0             172075.5178   0.0127  0.050   0.0127 0.50  
2901: 46 19 28  0   45 19 27  0             172075.5178   0.0127  0.050   0.0127 0.50  
2902: 61 12 50  0   61 11 51  0             172083.8104  -0.0433  0.050               
2903: 46 23 23  0   45 23 22  0             172088.4702  -0.0301  0.050  -0.0301 0.50  
2904: 46 23 24  0   45 23 23  0             172088.4702  -0.0301  0.050  -0.0301 0.50  
2905: 46 18 28  0   45 18 27  0             172095.9194  -0.0126  0.050  -0.0126 0.50  
2906: 46 18 29  0   45 18 28  0             172095.9194  -0.0126  0.050  -0.0126 0.50  
2907: 62  5 58  1   62  4 59  1             172106.9358  -0.0223  0.050               
2908: 46 24 22  0   45 24 21  0             172109.3377  -0.0022  0.050  -0.0023 0.50  
2909: 46 24 23  0   45 24 22  0             172109.3377  -0.0022  0.050  -0.0023 0.50  
2910: 46 21 25  1   45 21 24  1             172123.0347   0.0393  0.050   0.0393 0.50  
2911: 46 21 26  1   45 21 25  1             172123.0347   0.0393  0.050   0.0393 0.50  
2912: 46 22 24  1   45 22 23  1             172127.2744   0.0057  0.050   0.0057 0.50  
2913: 46 22 25  1   45 22 24  1             172127.2744   0.0057  0.050   0.0057 0.50  
2914: 46 17 29  0   45 17 28  0             172129.6016   0.0039  0.050   0.0039 0.50  
2915: 46 17 30  0   45 17 29  0             172129.6016   0.0039  0.050   0.0039 0.50  
2916: 46 20 26  1   45 20 25  1             172132.6282  -0.0157  0.050  -0.0157 0.50  
2917: 46 20 27  1   45 20 26  1             172132.6282  -0.0157  0.050  -0.0157 0.50  
2918: 46 25 21  0   45 25 20  0             172135.6054  -0.0005  0.050  -0.0005 0.50  
2919: 46 25 22  0   45 25 21  0             172135.6054  -0.0005  0.050  -0.0005 0.50  
2920: 46 23 23  1   45 23 22  1             172142.0823  -0.0792  0.050  -0.0792 0.50  
2921: 46 23 24  1   45 23 23  1             172142.0823  -0.0792  0.050  -0.0792 0.50  
2922: 46 19 27  1   45 19 26  1             172161.8060   0.0127  0.050   0.0127 0.50  
2923: 46 19 28  1   45 19 27  1             172161.8060   0.0127  0.050   0.0127 0.50  
2924: 46 24 22  1   45 24 21  1             172165.5478  -0.0090  0.050  -0.0091 0.50  
2925: 46 24 23  1   45 24 22  1             172165.5478  -0.0090  0.050  -0.0091 0.50  
2926: 46 26 20  0   45 26 19  0             172166.7675   0.0141  0.050   0.0141 0.50  
2927: 46 26 21  0   45 26 20  0             172166.7675   0.0141  0.050   0.0141 0.50  
2928: 46 16 30  0   45 16 29  0             172179.5182   0.0207  0.050   0.0208 0.50  
2929: 46 16 31  0   45 16 30  0             172179.5182   0.0207  0.050   0.0208 0.50  
2930: 46 25 21  1   45 25 20  1             172195.9975  -0.0085  0.050  -0.0086 0.50  
2931: 46 25 22  1   45 25 21  1             172195.9975  -0.0085  0.050  -0.0086 0.50  
2932: 46 15 31  1   45 15 30  1             172197.4908  -0.0181  0.050  -0.0181 0.50  
2933: 46 15 32  1   45 15 31  1             172197.4908  -0.0181  0.050  -0.0181 0.50  
2934: 46 27 19  0   45 27 18  0             172202.2930  -0.0407  0.050  -0.0407 0.50  
2935: 46 27 20  0   45 27 19  0             172202.2930  -0.0407  0.050  -0.0407 0.50  
2936: 46 18 28  1   45 18 27  1             172220.6662  -0.0067  0.050  -0.0067 0.50  
2937: 46 18 29  1   45 18 28  1             172220.6662  -0.0067  0.050  -0.0067 0.50  
2938: 46 14 32  1   45 14 31  1             172221.7039   0.0251  0.050   0.0252 0.50  
2939: 46 14 33  1   45 14 32  1             172221.7039   0.0252  0.050   0.0252 0.50  
2940: 46 26 20  1   45 26 19  1             172232.4617  -0.0047  0.050  -0.0048 0.50  
2941: 46 26 21  1   45 26 20  1             172232.4617  -0.0047  0.050  -0.0048 0.50  
2942: 46 28 18  0   45 28 17  0             172242.0201   0.0465  0.050   0.0465 0.50  
2943: 46 28 19  0   45 28 18  0             172242.0201   0.0465  0.050   0.0465 0.50  
2944: 15  8  8  1   14  7  7  1             172245.6875  -0.0503  0.050   0.0573 0.50  
2945: 15  8  7  1   14  7  8  1             172245.6875   0.1648  0.050   0.0573 0.50  
2946: 46 15 31  0   45 15 30  0             172249.7203   0.0002  0.050   0.0002 0.50  
2947: 46 15 32  0   45 15 31  0             172249.7203   0.0002  0.050   0.0002 0.50  
2948: 46 15 31  2   45 15 30  2             172260.5706  -0.0294  0.050  -0.0295 0.50  
2949: 46 15 32  2   45 15 31  2             172260.5706  -0.0294  0.050  -0.0295 0.50  
2950: 46 27 19  1   45 27 18  1             172274.1999   0.0419  0.050   0.0419 0.50  
2951: 46 27 20  1   45 27 19  1             172274.1999   0.0419  0.050   0.0419 0.50  
2952: 46 29 17  0   45 29 16  0             172285.3992   0.0397  0.050   0.0398 0.50  
2953: 46 29 18  0   45 29 17  0             172285.3992   0.0397  0.050   0.0398 0.50  
2954: 46 28 18  1   45 28 17  1             172320.4376  -0.0413  0.050  -0.0015 0.14  
2955: 46 28 19  1   45 28 18  1             172320.4376  -0.0413  0.050  -0.0015 0.14  
2956: 46 16 30  2   45 16 29  2             172320.4376   0.0138  0.050  -0.0015 0.36  
2957: 46 16 31  2   45 16 30  2             172320.4376   0.0138  0.050  -0.0015 0.36  
2958: 46  5 42  2   45  5 41  2             172322.5861  -0.1158  0.050               
2959: 46 17 29  1   45 17 28  1             172328.4043   0.0120  0.050   0.0120 0.50  
2960: 46 17 30  1   45 17 29  1             172328.4043   0.0120  0.050   0.0120 0.50  
2961: 46 30 16  0   45 30 15  0             172332.2394   0.0138  0.050   0.0138 0.50  
2962: 46 30 17  0   45 30 16  0             172332.2394   0.0138  0.050   0.0138 0.50  
2963: 45  5 40  1   44  5 39  1             172336.9012  -0.0200  0.050               
2964: 46 13 33  1   45 13 32  1             172338.8000   0.0203  0.050   0.0207 0.50  
2965: 46 13 34  1   45 13 33  1             172338.8000   0.0210  0.050   0.0207 0.50  
2966: 46 17 29  2   45 17 28  2             172343.6808   0.0175  0.050   0.0175 0.50  
2967: 46 17 30  2   45 17 29  2             172343.6808   0.0175  0.050   0.0175 0.50  
2968: 46 14 32  0   45 14 31  0             172346.0517   0.0621  0.050   0.0622 0.50  
2969: 46 14 33  0   45 14 32  0             172346.0517   0.0622  0.050   0.0622 0.50  
2970: 46 18 28  2   45 18 27  2             172347.8061   0.0101  0.050   0.0101 0.50  
2971: 46 18 29  2   45 18 28  2             172347.8061   0.0101  0.050   0.0101 0.50  
2972: 46 21 25  2   45 21 24  2             172349.5046  -0.0299  0.050  -0.0300 0.50  
2973: 46 21 26  2   45 21 25  2             172349.5046  -0.0299  0.050  -0.0300 0.50  
2974: 46 22 24  2   45 22 23  2             172357.0218  -0.0398  0.050  -0.0399 0.50  
2975: 46 22 25  2   45 22 24  2             172357.0218  -0.0398  0.050  -0.0399 0.50  
2976: 46 23 23  2   45 23 22  2             172369.1527  -0.0208  0.050  -0.0208 0.50  
2977: 46 23 24  2   45 23 23  2             172369.1527  -0.0208  0.050  -0.0208 0.50  
2978: 46 29 17  1   45 29 16  1             172370.9587   0.0045  0.050   0.0045 0.50  
2979: 46 29 18  1   45 29 17  1             172370.9587   0.0045  0.050   0.0045 0.50  
2980: 59  3 56  0   59  2 57  0             172375.7451  -0.0131  0.050               
2981: 59  4 56  0   59  3 57  0             172379.7223   0.0873  0.050               
2982: 46 31 15  0   45 31 14  0             172382.4257   0.0809  0.050   0.0809 0.50  
2983: 46 31 16  0   45 31 15  0             172382.4257   0.0809  0.050   0.0809 0.50  
2984: 46 24 22  2   45 24 21  2             172385.8146   0.0023  0.050   0.0024 0.50  
2985: 46 24 23  2   45 24 22  2             172385.8146   0.0023  0.050   0.0024 0.50  
2986: 46 25 21  2   45 25 20  2             172406.8146   0.0139  0.050   0.0140 0.50  
2987: 46 25 22  2   45 25 21  2             172406.8146   0.0139  0.050   0.0140 0.50  
2988: 46 26 20  2   45 26 19  2             172431.8923  -0.0283  0.050  -0.0283 0.50  
2989: 46 26 21  2   45 26 20  2             172431.8923  -0.0283  0.050  -0.0283 0.50  
2990: 46 32 14  0   45 32 13  0             172435.5895   0.0683  0.050   0.0683 0.50  
2991: 46 32 15  0   45 32 14  0             172435.5895   0.0683  0.050   0.0683 0.50  
2992: 64 12 52  2   64 11 53  2             172459.3694   0.0429  0.050               
2993: 46 27 19  2   45 27 18  2             172460.9122  -0.0363  0.050  -0.0364 0.50  
2994: 46 27 20  2   45 27 19  2             172460.9122  -0.0363  0.050  -0.0364 0.50  
2995: 46  6 41  1   45  6 40  1             172471.7505   0.0018  0.050               
2996: 46 13 34  0   45 13 33  0             172476.5700   0.0001  0.050  -0.0004 0.50  
2997: 46 13 33  0   45 13 32  0             172476.5700  -0.0008  0.050  -0.0004 0.50  
2998: 59  4 56  2   59  3 57  2             172479.3770   0.1032  0.050               
2999: 46 31 15  1   45 31 14  1             172482.8572  -0.0484  0.050  -0.0485 0.50  
3000: 46 31 16  1   45 31 15  1             172482.8572  -0.0484  0.050  -0.0485 0.50  
3001: 46 33 13  0   45 33 12  0             172491.5899   0.0053  0.050   0.0053 0.50  
3002: 46 33 14  0   45 33 13  0             172491.5899   0.0053  0.050   0.0053 0.50  
3003: 46 28 18  2   45 28 17  2             172493.6617  -0.0088  0.050  -0.0088 0.50  
3004: 46 28 19  2   45 28 18  2             172493.6617  -0.0088  0.050  -0.0088 0.50  
3005: 59  3 56  2   59  0 59  2             172496.6651   0.0043  0.050               
3006: 46 16 30  1   45 16 29  1             172509.6375  -0.0031  0.050  -0.0031 0.50  
3007: 46 16 31  1   45 16 30  1             172509.6375  -0.0031  0.050  -0.0031 0.50  
3008: 46 12 34  1   45 12 33  1             172529.5107  -0.0052  0.050  -0.0113 0.50  
3009: 46 12 35  1   45 12 34  1             172529.5107  -0.0172  0.050  -0.0113 0.50  
3010: 46 32 14  1   45 32 13  1             172543.8447   0.0360  0.050   0.0361 0.50  
3011: 46 32 15  1   45 32 14  1             172543.8447   0.0360  0.050   0.0361 0.50  
3012: 46 30 16  2   45 30 15  2             172569.4125  -0.0081  0.050  -0.0081 0.50  
3013: 46 30 17  2   45 30 16  2             172569.4125  -0.0081  0.050  -0.0081 0.50  
3014: 46 12 34  0   45 12 33  0             172653.8947   0.0112  0.050   0.0233 0.50  
3015: 46 12 35  0   45 12 34  0             172653.8947   0.0354  0.050   0.0233 0.50  
3016: 46 36 10  0   45 36  9  0             172675.7248   0.0367  0.050   0.0367 0.50  
3017: 46 36 11  0   45 36 10  0             172675.7248   0.0367  0.050   0.0367 0.50  
3018: 46 33 13  2   45 33 12  2             172706.3084  -0.0365  0.050  -0.0365 0.50  
3019: 46 33 14  2   45 33 13  2             172706.3084  -0.0365  0.050  -0.0365 0.50  
3020: 60 12 49  0   60 11 50  0             172721.2889   0.0012  0.050               
3021: 46 14 32  2   45 14 31  2             172741.1475   0.0088  0.050   0.0089 0.50  
3022: 46 14 33  2   45 14 32  2             172741.1475   0.0088  0.050   0.0089 0.50  
3023: 46 35 11  1   45 35 10  1             172743.6483  -0.0315  0.050  -0.0315 0.50  
3024: 46 35 12  1   45 35 11  1             172743.6483  -0.0315  0.050  -0.0315 0.50  
3025: 50  2 49  1   49  2 48  1             172758.4759  -0.0027  0.050  -0.0221 0.35  
3026: 50  1 49  1   49  1 48  1             172758.4759  -0.0415  0.050  -0.0221 0.35  
3027: 50  1 49  1   49  2 48  1             172758.4759   0.0786  0.050  -0.0221 0.15  
3028: 50  2 49  1   49  1 48  1             172758.4759  -0.1229  0.050  -0.0221 0.15  
3029: 46  5 42  1   45  4 41  1             172774.4037   0.0324  0.050               
3030: 49  2 47  1   48  3 46  1             172781.6836   0.0192  0.050               
3031: 49  3 47  1   48  3 46  1             172785.7017   0.0090  0.050               
3032: 49  2 47  1   48  2 46  1             172787.4053  -0.0026  0.050               
3033: 49  3 47  1   48  2 46  1             172791.4059  -0.0302  0.050               
3034:100 15 85  0  100 14 86  0             172801.9052  -0.0651  0.050               
3035: 48  3 45  1   47  4 44  1             172805.9201   0.0522  0.050               
3036: 46 11 35  1   45 11 34  1             172809.7293   0.2086  0.050  -0.1045 0.50  
3037: 46 11 36  1   45 11 35  1             172809.7293  -0.4176  0.050  -0.1045 0.50  
3038: 46 35 11  2   45 35 10  2             172811.6270   0.0467  0.050   0.0467 0.50  
3039: 46 35 12  2   45 35 11  2             172811.6270   0.0467  0.050   0.0467 0.50  
3040: 46 36 10  2   45 36  9  2             172815.4757  -0.0139  0.050  -0.0140 0.50  
3041: 46 36 11  2   45 36 10  2             172815.4757  -0.0139  0.050  -0.0140 0.50  
3042: 43 22 21  0   44 21 24  0             172817.9811   0.0931  0.050   0.0931 0.50  
3043: 43 22 22  0   44 21 23  0             172817.9811   0.0931  0.050   0.0931 0.50  
3044: 45  7 38  2   44  7 37  2             172825.2030   0.0995  0.050               
3045: 46 36 10  1   45 36  9  1             172868.0434  -0.0033  0.050  -0.0034 0.50  
3046: 46 36 11  1   45 36 10  1             172868.0434  -0.0033  0.050  -0.0034 0.50  
3047: 46 39  7  0   45 39  6  0             172881.3389   0.0336  0.050   0.0337 0.50  
3048: 46 39  8  0   45 39  7  0             172881.3389   0.0336  0.050   0.0337 0.50  
3049: 46 37  9  2   45 37  8  2             172889.6776   0.0000  0.050   0.0000 0.50  
3050: 46 37 10  2   45 37  9  2             172889.6776   0.0000  0.050   0.0000 0.50  
3051: 46 11 35  0   45 11 34  0             172897.5409  -0.2159  0.050   0.0165 0.50  
3052: 46 11 36  0   45 11 35  0             172897.5409   0.2489  0.050   0.0165 0.50  
3053: 48  4 45  1   47  4 44  1             172917.9320  -0.0069  0.050               
3054: 46 13 33  2   45 13 32  2             172946.7948   0.0216  0.050   0.0220 0.50  
3055: 46 13 34  2   45 13 33  2             172946.7948   0.0223  0.050   0.0220 0.50  
3056: 46 40  6  0   45 40  5  0             172954.1323  -0.0669  0.050  -0.0670 0.50  
3057: 46 40  7  0   45 40  6  0             172954.1323  -0.0669  0.050  -0.0670 0.50  
3058: 48  3 45  1   47  3 44  1             172959.6152  -0.0360  0.050               
3059: 45  5 40  0   44  5 39  0             172963.8564  -0.0153  0.050               
3060: 46 38  8  1   45 38  7  1             172988.2168   0.0137  0.050   0.0138 0.50  
3061: 46 38  9  1   45 38  8  1             172988.2168   0.0137  0.050   0.0138 0.50  
3062: 46  6 41  0   45  6 40  0             173032.7899  -0.0078  0.050               
3063: 47  5 43  1   46  5 42  1             173044.6005   0.0113  0.050               
3064: 48  4 45  1   47  3 44  1             173071.6923  -0.0301  0.050               
3065: 46 42  4  0   45 42  3  0             173106.1509   0.0768  0.050   0.0769 0.50  
3066: 46 42  5  0   45 42  4  0             173106.1509   0.0768  0.050   0.0769 0.50  
3067: 59 12 47  0   59 11 48  0             173121.2716  -0.0136  0.050               
3068: 46 12 34  2   45 12 33  2             173142.4613   0.0071  0.050   0.0166 0.50  
3069: 46 12 35  2   45 12 34  2             173142.4613   0.0261  0.050   0.0166 0.50  
3070: 45  7 38  0   44  7 37  0             173192.3294  -0.0004  0.050               
3071: 89 10 79  0   89  9 80  0             173210.1578  -0.0628  0.050               
3072: 46 10 37  0   45 10 36  0             173237.4971   0.0183  0.050               
3073: 46 10 36  1   45 10 35  1             173240.9683  -0.0588  0.050               
3074: 46 10 36  0   45 10 35  0             173244.5360  -0.0511  0.050               
3075: 46 10 37  1   45 10 36  1             173260.7706  -0.0455  0.050               
3076: 51  0 51  1   50  1 50  1             173326.5565  -0.0128  0.050  -0.0139 0.16  
3077: 51  1 51  1   50  1 50  1             173326.5565  -0.0137  0.050  -0.0139 0.34  
3078: 51  0 51  1   50  0 50  1             173326.5565  -0.0141  0.050  -0.0139 0.34  
3079: 51  1 51  1   50  0 50  1             173326.5565  -0.0150  0.050  -0.0139 0.16  
3080: 64 12 53  2   64 11 54  2             173344.4865  -0.0621  0.050               
3081: 46 11 35  2   45 11 34  2             173381.7205  -0.1575  0.050   0.0386 0.50  
3082: 46 11 36  2   45 11 35  2             173381.7205   0.2348  0.050   0.0386 0.50  
3083: 63 12 51  2   63 11 52  2             173390.0872   0.0316  0.050               
3084: 69  7 63  1   69  6 64  1             173464.0664  -0.0607  0.050               
3085: 51  1 51  0   50  0 50  0             173486.0809   0.0126  0.050   0.0138 0.16  
3086: 51  0 51  0   50  0 50  0             173486.0809   0.0135  0.050   0.0138 0.34  
3087: 51  1 51  0   50  1 50  0             173486.0809   0.0139  0.050   0.0138 0.34  
3088: 51  0 51  0   50  1 50  0             173486.0809   0.0148  0.050   0.0138 0.16  
3089: 66  5 61  0   66  4 62  0             173494.8381  -0.0087  0.050               
3090: 50  1 49  0   49  1 48  0             173499.7023  -0.0074  0.050   0.0148 0.35  
3091: 50  2 49  0   49  2 48  0             173499.7023   0.0370  0.050   0.0148 0.35  
3092: 50  2 49  0   49  1 48  0             173499.7023  -0.1087  0.050   0.0148 0.15  
3093: 50  1 49  0   49  2 48  0             173499.7023   0.1384  0.050   0.0148 0.15  
3094: 48  3 45  0   47  4 44  0             173506.5345   0.0007  0.050               
3095: 49  2 47  0   48  3 46  0             173535.3395   0.0266  0.050               
3096: 49  3 47  0   48  3 46  0             173540.2701   0.0362  0.050               
3097: 49  2 47  0   48  2 46  0             173542.2452   0.0393  0.050               
3098: 49  3 47  0   48  2 46  0             173547.1585   0.0316  0.050               
3099: 47  4 43  1   46  4 42  1             173601.8554  -0.0720  0.050               
3100: 66  6 61  0   66  5 62  0             173603.9127   0.0312  0.050               
3101: 48  4 45  0   47  4 44  0             173639.0923   0.0220  0.050               
3102: 45  5 40  2   44  5 39  2             173680.4033   0.0365  0.050               
3103: 48  3 45  0   47  3 44  0             173686.0087  -0.0026  0.050               
3104: 46 10 37  2   45 10 36  2             173705.3591   0.0355  0.050               
3105: 47  5 43  0   46  5 42  0             173707.8840  -0.0512  0.050               
3106: 46 10 36  2   45 10 35  2             173711.6177   0.0207  0.050               
3107: 89 12 78  0   89 11 79  0             173729.3338  -0.0176  0.050               
3108: 95 11 84  0   95 10 85  0             173746.1618   0.0777  0.050               
3109: 58 12 46  0   58 11 47  0             173755.7265   0.0733  0.050               
3110: 46  5 42  0   45  4 41  0             173765.0794   0.0084  0.050               
3111: 46  9 37  0   45  9 36  0             173790.6237   0.0034  0.050               
3112: 77 13 64  0   77 12 65  0             173817.2800  -0.0051  0.050               
3113: 48  4 45  0   47  3 44  0             173818.5717   0.0238  0.050               
3114: 46  7 40  1   45  7 39  1             173854.9409   0.0020  0.050               
3115: 46  6 41  2   45  6 40  2             173865.7042   0.0198  0.050               
3116: 62  8 54  0   61  9 53  0             173891.3141   0.0154  0.050               
3117: 86 13 74  0   86 12 75  0             173895.3793   0.0187  0.050               
3118: 58 12 47  0   58 11 48  0             173902.0374   0.0062  0.050               
3119: 74  7 67  0   74  6 68  0             173919.9407  -0.0052  0.050               
3120: 51 24 27  0   52 23 30  0             173945.0743   0.0056  0.050   0.0056 0.50  
3121: 51 24 28  0   52 23 29  0             173945.0743   0.0056  0.050   0.0056 0.50  
3122: 46  9 37  1   45  9 36  1             173965.0971  -0.0098  0.050               
3123: 87 13 75  0   87 12 76  0             173968.8163   0.0680  0.050               
3124: 50 12 38  1   50 11 39  1             173979.2825   0.0211  0.050               
3125: 85 13 73  0   85 12 74  0             173990.3478   0.0546  0.050               
3126: 49  5 44  0   48  6 43  0             174043.5947   0.0414  0.050               
3127: 46  9 38  2   45  9 37  2             174143.3864   0.0333  0.050               
3128: 46  8 39  1   45  8 38  1             174158.7993  -0.1198  0.050               
3129: 46  9 37  2   45  9 36  2             174218.6827  -0.0002  0.050               
3130: 88 13 76  0   88 12 77  0             174225.6656  -0.0050  0.050               
3131: 89 14 75  0   89 13 76  0             174228.8663   0.0358  0.050               
3132: 46  8 39  0   45  8 38  0             174232.5818   0.0091  0.050               
3133: 84 13 72  0   84 12 73  0             174237.0169   0.0251  0.050               
3134: 62 12 50  2   62 11 51  2             174239.0350  -0.1306  0.050               
3135: 15  8  8  0   14  7  7  0             174273.3716  -0.0833  0.050  -0.0842 0.50  
3136: 15  8  7  0   14  7  8  0             174273.3716  -0.0850  0.050  -0.0842 0.50  
3137: 46  7 40  0   45  7 39  0             174296.4505   0.0331  0.050               
3138: 47  4 43  0   46  4 42  0             174314.6455  -0.0283  0.050               
3139: 57 12 45  0   57 11 46  0             174342.2541   0.0886  0.050               
3140: 70  6 64  0   70  5 65  0             174375.4830  -0.0108  0.050               
3141: 49  5 44  1   48  6 43  1             174422.8471  -0.0490  0.050               
3142: 48  4 45  2   47  3 44  2             174466.9760   0.0520  0.050               
3143: 82 10 73  0   82  9 74  0             174485.0095  -0.0476  0.050               
3144: 57  7 50  0   56  8 49  0             174525.6292  -0.0431  0.050               
3145: 46  7 40  2   45  7 39  2             174535.9938   0.0359  0.050               
3146: 49  3 47  2   48  2 46  2             174570.9438   0.0401  0.050               
3147: 51  0 51  2   50  1 50  2             174577.5964   0.0290  0.050   0.0449 0.16  
3148: 51  1 51  2   50  1 50  2             174577.5964   0.0430  0.050   0.0449 0.34  
3149: 51  0 51  2   50  0 50  2             174577.5964   0.0468  0.050   0.0449 0.34  
3150: 51  1 51  2   50  0 50  2             174577.5964   0.0608  0.050   0.0449 0.16  
3151: 49  2 47  2   48  2 46  2             174585.1196   0.0120  0.050               
3152: 50  2 49  2   49  2 48  2             174585.9182  -0.0266  0.050   0.0568 0.50  
3153: 50  1 49  2   49  1 48  2             174585.9182   0.1402  0.050   0.0568 0.50  
3154: 49  3 47  2   48  3 46  2             174588.6621   0.0343  0.050               
3155: 24  6 19  0   23  5 18  0             174592.8796  -0.0705  0.050               
3156: 46  8 39  2   45  8 38  2             174600.8540   0.0202  0.050               
3157: 49  2 47  2   48  3 46  2             174602.9075   0.0759  0.050               
3158: 83 13 71  0   83 12 72  0             174617.9785  -0.0249  0.050               
3159: 48  3 45  2   47  3 44  2             174664.5462  -0.0527  0.050               
3160: 46  8 38  1   45  8 37  1             174668.9039   0.1082  0.050               
3161: 45  6 39  1   44  6 38  1             174701.6042   0.0408  0.050               
3162: 48  4 45  2   47  4 44  2             174711.1088  -0.0309  0.050               
3163: 62 12 51  2   62 11 52  2             174717.6680  -0.0644  0.050               
3164: 46  9 38  1   45  9 37  1             174726.6543  -0.1054  0.050               
3165: 70  7 64  0   70  6 65  0             174766.2897   0.0293  0.050               
3166: 30 19 11  0   31 18 14  0             174781.4631   0.0080  0.050   0.0080 0.50  
3167: 30 19 12  0   31 18 13  0             174781.4631   0.0080  0.050   0.0080 0.50  
3168: 81 10 72  1   81  9 73  1             174874.4086  -0.0487  0.050               
3169: 56 12 44  0   56 11 45  0             174885.6849   0.0776  0.050               
3170: 48  3 45  2   47  4 44  2             174908.8015  -0.0132  0.050               
3171: 46  8 38  0   45  8 37  0             174914.5369  -0.0059  0.050               
3172: 56 12 45  0   56 11 46  0             174957.4647  -0.0832  0.050               
3173: 48  4 44  1   47  5 43  1             175002.1853   0.0058  0.050               
3174: 61 12 49  2   61 11 50  2             175017.0982   0.0491  0.050               
3175: 54  1 53  0   54  0 54  0             175028.4250  -0.0071  0.050  -0.0187 0.50  
3176: 54  2 53  0   54  1 54  0             175028.4250  -0.0303  0.050  -0.0187 0.50  
3177: 63  4 59  0   63  3 60  0             175096.2521  -0.0030  0.050               
3178: 63  5 59  0   63  4 60  0             175115.5788  -0.0862  0.050               
3179: 47  4 43  2   46  4 42  2             175132.0233  -0.0570  0.050               
3180: 60  3 57  1   60  3 58  1             175145.2443   0.0165  0.050  -0.0416 0.07  
3181: 60  3 57  1   60  2 58  1             175145.2443  -0.0462  0.050  -0.0416 0.93  
3182: 60  6 55  1   60  3 58  1             175147.0472  -0.0350  0.050  -0.0397 0.93  
3183: 60  6 55  1   60  2 58  1             175147.0472  -0.0978  0.050  -0.0397 0.07  
3184: 74  8 67  0   74  7 68  0             175157.0896  -0.0088  0.050               
3185: 46  8 38  2   45  8 37  2             175223.1756   0.0196  0.050               
3186: 45  6 39  0   44  6 38  0             175284.5669   0.0082  0.050               
3187: 71 15 57  1   71 12 60  1             175319.5059   0.0148  0.050               
3188: 90 13 78  0   90 12 79  0             175341.8879   0.0499  0.050               
3189: 55 12 43  0   55 11 44  0             175390.0879   0.0846  0.050               
3190: 47  5 43  1   46  4 42  1             175430.4025   0.0223  0.050               
3191: 55 12 44  0   55 11 45  0             175439.7077  -0.0767  0.050               
3192: 24  6 18  0   23  5 19  0             175456.6588   0.0312  0.050               
3193: 48  4 44  0   47  5 43  0             175487.9846   0.0260  0.050               
3194: 47  5 43  2   46  5 42  2             175534.5449  -0.1064  0.050               
3195: 46  5 41  1   45  5 40  1             175545.7244   0.0069  0.050               
3196: 45  6 39  2   44  6 38  2             175656.2618   0.0986  0.050               
3197: 63  6 57  1   63  3 60  1             175685.4429  -0.0890  0.050               
3198: 81 13 69  0   81 12 70  0             175711.3671   0.0208  0.050               
3199: 57  3 55  0   57  2 56  0             175735.8112  -0.1178  0.050   0.0358 0.50  
3200: 57  2 55  0   57  1 56  0             175735.8112   0.1894  0.050   0.0358 0.50  
3201: 84  9 75  0   84  8 76  0             175770.0960  -0.0196  0.050               
3202: 79  8 71  0   79  7 72  0             175788.9783  -0.0013  0.050               
3203: 60  3 57  0   60  2 58  0             175790.0800   0.0013  0.050               
3204: 60  4 57  0   60  3 58  0             175792.8723  -0.0001  0.050               
3205: 47 21 26  0   46 21 25  0             175810.9033  -0.0353  0.050  -0.0353 0.50  
3206: 47 21 27  0   46 21 26  0             175810.9033  -0.0353  0.050  -0.0353 0.50  
3207: 47 20 27  0   46 20 26  0             175812.9911  -0.0478  0.050  -0.0479 0.50  
3208: 47 20 28  0   46 20 27  0             175812.9911  -0.0478  0.050  -0.0479 0.50  
3209: 47 22 25  0   46 22 24  0             175817.2193  -0.0235  0.050  -0.0235 0.50  
3210: 47 22 26  0   46 22 25  0             175817.2193  -0.0235  0.050  -0.0235 0.50  
3211: 47 19 28  0   46 19 27  0             175824.9878   0.0303  0.050   0.0303 0.50  
3212: 47 19 29  0   46 19 28  0             175824.9878   0.0303  0.050   0.0303 0.50  
3213: 47 23 24  0   46 23 23  0             175830.8731   0.0317  0.050   0.0317 0.50  
3214: 47 23 25  0   46 23 24  0             175830.8731   0.0317  0.050   0.0317 0.50  
3215: 47 18 29  0   46 18 28  0             175848.5036  -0.0162  0.050  -0.0162 0.50  
3216: 47 18 30  0   46 18 29  0             175848.5036  -0.0162  0.050  -0.0162 0.50  
3217: 47 24 23  0   46 24 22  0             175850.8213  -0.0288  0.050  -0.0289 0.50  
3218: 47 24 24  0   46 24 23  0             175850.8213  -0.0288  0.050  -0.0289 0.50  
3219: 47 21 26  1   46 21 25  1             175870.2703  -0.0058  0.050  -0.0059 0.50  
3220: 47 21 27  1   46 21 26  1             175870.2703  -0.0058  0.050  -0.0059 0.50  
3221: 47 22 25  1   46 22 24  1             175872.6024  -0.0088  0.050  -0.0089 0.50  
3222: 47 22 26  1   46 22 25  1             175872.6024  -0.0088  0.050  -0.0089 0.50  
3223: 47 25 22  0   46 25 21  0             175876.5783   0.0211  0.050   0.0211 0.50  
3224: 47 25 23  0   46 25 22  0             175876.5783   0.0211  0.050   0.0211 0.50  
3225: 47 20 27  1   46 20 26  1             175882.6101   0.0023  0.050   0.0024 0.50  
3226: 47 20 28  1   46 20 27  1             175882.6101   0.0023  0.050   0.0024 0.50  
3227: 47 17 30  0   46 17 29  0             175886.1292   0.0061  0.050   0.0061 0.50  
3228: 47 17 31  0   46 17 30  0             175886.1292   0.0061  0.050   0.0061 0.50  
3229: 54 12 43  0   54 11 44  0             175892.8054  -0.0977  0.050               
3230: 47 26 21  0   46 26 20  0             175907.3974   0.0151  0.050   0.0151 0.50  
3231: 47 26 22  0   46 26 21  0             175907.3974   0.0151  0.050   0.0151 0.50  
3232: 47 24 23  1   46 24 22  1             175908.6091   0.0463  0.050   0.0464 0.50  
3233: 47 24 24  1   46 24 23  1             175908.6091   0.0463  0.050   0.0464 0.50  
3234: 47 19 28  1   46 19 27  1             175915.4914  -0.0119  0.050  -0.0119 0.50  
3235: 47 19 29  1   46 19 28  1             175915.4914  -0.0119  0.050  -0.0119 0.50  
3236: 47 25 22  1   46 25 21  1             175938.3767  -0.0319  0.050  -0.0320 0.50  
3237: 47 25 23  1   46 25 22  1             175938.3767  -0.0319  0.050  -0.0320 0.50  
3238: 47 16 31  0   46 16 30  0             175941.0029   0.0293  0.050   0.0294 0.50  
3239: 47 16 32  0   46 16 31  0             175941.0029   0.0293  0.050   0.0294 0.50  
3240: 47 27 20  0   46 27 19  0             175942.8695   0.0218  0.050   0.0219 0.50  
3241: 47 27 21  0   46 27 20  0             175942.8695   0.0218  0.050   0.0219 0.50  
3242: 47 15 32  1   46 15 31  1             175967.3619  -0.0402  0.050  -0.0403 0.50  
3243: 47 15 33  1   46 15 32  1             175967.3619  -0.0402  0.050  -0.0403 0.50  
3244: 47 26 21  1   46 26 20  1             175974.5445  -0.0110  0.050  -0.0110 0.50  
3245: 47 26 22  1   46 26 21  1             175974.5445  -0.0110  0.050  -0.0110 0.50  
3246: 38 21 17  0   39 20 20  0             175974.5446  -0.0779  0.050  -0.0780 0.50  
3247: 38 21 18  0   39 20 19  0             175974.5446  -0.0779  0.050  -0.0780 0.50  
3248: 47  6 42  1   46  6 41  1             175977.1265  -0.0155  0.050               
3249: 47 18 29  1   46 18 28  1             175979.7054  -0.0202  0.050  -0.0202 0.50  
3250: 47 18 30  1   46 18 29  1             175979.7054  -0.0202  0.050  -0.0202 0.50  
3251: 47 28 19  0   46 28 18  0             175982.5832   0.0271  0.050   0.0272 0.50  
3252: 47 28 20  0   46 28 19  0             175982.5832   0.0271  0.050   0.0272 0.50  
3253: 47 14 33  1   46 14 32  1             176001.8684   0.0137  0.050   0.0139 0.50  
3254: 47 14 34  1   46 14 33  1             176001.8684   0.0139  0.050   0.0139 0.50  
3255: 47 27 20  1   46 27 19  1             176016.1228  -0.0560  0.050  -0.0561 0.50  
3256: 47 27 21  1   46 27 20  1             176016.1228  -0.0560  0.050  -0.0561 0.50  
3257: 47 15 32  0   46 15 31  0             176017.4556   0.0013  0.050   0.0014 0.50  
3258: 47 15 33  0   46 15 32  0             176017.4556   0.0013  0.050   0.0014 0.50  
3259: 47 15 32  2   46 15 31  2             176022.2536  -0.0141  0.050  -0.0141 0.50  
3260: 47 15 33  2   46 15 32  2             176022.2536  -0.0141  0.050  -0.0141 0.50  
3261: 47 29 18  0   46 29 17  0             176026.1167  -0.0574  0.050  -0.0575 0.50  
3262: 47 29 19  0   46 29 18  0             176026.1167  -0.0574  0.050  -0.0575 0.50  
3263: 51  1 50  1   50  2 49  1             176051.0810   0.0474  0.050  -0.0207 0.15  
3264: 51  2 50  1   50  2 49  1             176051.0810  -0.0074  0.050  -0.0207 0.35  
3265: 51  1 50  1   50  1 49  1             176051.0810  -0.0340  0.050  -0.0207 0.35  
3266: 51  2 50  1   50  1 49  1             176051.0810  -0.0889  0.050  -0.0207 0.15  
3267: 47 30 17  0   46 30 16  0             176073.4329   0.0132  0.050   0.0133 0.50  
3268: 47 30 18  0   46 30 17  0             176073.4329   0.0132  0.050   0.0133 0.50  
3269: 47 16 31  2   46 16 30  2             176079.4806   0.0110  0.050   0.0110 0.50  
3270: 47 16 32  2   46 16 31  2             176079.4806   0.0110  0.050   0.0110 0.50  
3271: 50  2 48  1   49  3 47  1             176091.5174   0.0044  0.050               
3272: 50  3 48  1   49  3 47  1             176094.2498  -0.0780  0.050               
3273: 50  2 48  1   49  2 47  1             176095.5195  -0.0217  0.050               
3274: 47 20 27  2   46 20 26  2             176098.4334  -0.0515  0.050  -0.0153 0.36  
3275: 47 20 28  2   46 20 27  2             176098.4334  -0.0515  0.050  -0.0153 0.36  
3276: 50  3 48  1   49  2 47  1             176098.4334   0.0772  0.050  -0.0153 0.28  
3277: 47 17 30  2   46 17 29  2             176101.3414   0.0418  0.050   0.0418 0.50  
3278: 47 17 31  2   46 17 30  2             176101.3414   0.0418  0.050   0.0418 0.50  
3279: 47 18 29  2   46 18 28  2             176103.6449   0.0024  0.050   0.0025 0.50  
3280: 47 18 30  2   46 18 29  2             176103.6449   0.0024  0.050   0.0025 0.50  
3281: 47 22 25  2   46 22 24  2             176106.3293   0.0064  0.050   0.0065 0.50  
3282: 47 22 26  2   46 22 25  2             176106.3293   0.0064  0.050   0.0065 0.50  
3283: 47 29 18  1   46 29 17  1             176113.5003   0.0547  0.050   0.0547 0.50  
3284: 47 29 19  1   46 29 18  1             176113.5003   0.0547  0.050   0.0547 0.50  
3285: 47 23 24  2   46 23 23  2             176117.4368   0.0433  0.050   0.0433 0.50  
3286: 47 23 25  2   46 23 24  2             176117.4368   0.0433  0.050   0.0433 0.50  
3287: 47 14 34  0   46 14 33  0             176121.7110  -0.0022  0.050  -0.0023 0.50  
3288: 47 14 33  0   46 14 32  0             176121.7110  -0.0023  0.050  -0.0023 0.50  
3289: 47 31 16  0   46 31 15  0             176124.0509  -0.0002  0.050  -0.0003 0.50  
3290: 47 31 17  0   46 31 16  0             176124.0509  -0.0002  0.050  -0.0003 0.50  
3291: 47 13 35  1   46 13 34  1             176129.6911  -0.0925  0.050  -0.0930 0.50  
3292: 47 13 34  1   46 13 33  1             176129.6911  -0.0935  0.050  -0.0930 0.50  
3293: 47 24 23  2   46 24 22  2             176133.1969  -0.0364  0.050  -0.0365 0.50  
3294: 47 24 24  2   46 24 23  2             176133.1969  -0.0364  0.050  -0.0365 0.50  
3295: 47 30 17  1   46 30 16  1             176168.2141   0.0319  0.050   0.0319 0.50  
3296: 47 30 18  1   46 30 17  1             176168.2141   0.0319  0.050   0.0319 0.50  
3297: 47 32 15  0   46 32 14  0             176177.8514  -0.0094  0.050  -0.0095 0.50  
3298: 47 32 16  0   46 32 15  0             176177.8514  -0.0094  0.050  -0.0095 0.50  
3299: 47 27 20  2   46 27 19  2             176207.2152  -0.0068  0.050  -0.0068 0.50  
3300: 47 27 21  2   46 27 20  2             176207.2152  -0.0068  0.050  -0.0068 0.50  
3301: 46  5 41  0   45  5 40  0             176214.2960   0.0013  0.050               
3302: 91 13 79  0   91 12 80  0             176221.3535   0.0223  0.050               
3303: 47 31 16  1   46 31 15  1             176226.4937  -0.0279  0.050  -0.0279 0.50  
3304: 47 31 17  1   46 31 16  1             176226.4937  -0.0279  0.050  -0.0279 0.50  
3305: 49  4 46  1   48  4 45  1             176234.3970   0.0391  0.050               
3306: 47 28 19  2   46 28 18  2             176239.8905  -0.0239  0.050  -0.0239 0.50  
3307: 47 28 20  2   46 28 19  2             176239.8905  -0.0239  0.050  -0.0239 0.50  
3308: 47 13 34  0   46 13 33  0             176262.6552   0.0023  0.050   0.0032 0.50  
3309: 47 13 35  0   46 13 34  0             176262.6552   0.0040  0.050   0.0032 0.50  
3310: 49  3 46  1   48  3 45  1             176265.0998   0.0074  0.050               
3311: 47 29 18  2   46 29 17  2             176276.3758   0.1235  0.050   0.1236 0.50  
3312: 47 29 19  2   46 29 18  2             176276.3758   0.1235  0.050   0.1236 0.50  
3313: 47 16 31  1   46 16 30  1             176284.9272  -0.0302  0.050  -0.0302 0.50  
3314: 47 16 32  1   46 16 31  1             176284.9272  -0.0302  0.050  -0.0302 0.50  
3315: 47 32 15  1   46 32 14  1             176288.1629  -0.0262  0.050  -0.0262 0.50  
3316: 47 32 16  1   46 32 15  1             176288.1629  -0.0262  0.050  -0.0262 0.50  
3317: 47 34 13  0   46 34 12  0             176294.3129  -0.0025  0.050  -0.0026 0.50  
3318: 47 34 14  0   46 34 13  0             176294.3129  -0.0025  0.050  -0.0026 0.50  
3319: 25  6 20  1   24  5 19  1             176314.5494  -0.1108  0.050               
3320: 47 30 17  2   46 30 16  2             176316.0488   0.0071  0.050   0.0072 0.50  
3321: 47 30 18  2   46 30 17  2             176316.0488   0.0071  0.050   0.0072 0.50  
3322: 53 12 42  0   53 11 43  0             176317.9492  -0.0474  0.050               
3323: 47 12 35  1   46 12 34  1             176335.3404  -0.0014  0.050  -0.0124 0.50  
3324: 47 12 36  1   46 12 35  1             176335.3404  -0.0234  0.050  -0.0124 0.50  
3325: 49  4 46  1   48  3 45  1             176346.4085  -0.0205  0.050               
3326: 47 33 14  1   46 33 13  1             176352.9407  -0.0132  0.050  -0.0133 0.50  
3327: 47 33 15  1   46 33 14  1             176352.9407  -0.0132  0.050  -0.0133 0.50  
3328: 47 35 12  0   46 35 11  0             176356.7294   0.0666  0.050   0.0667 0.50  
3329: 47 35 13  0   46 35 12  0             176356.7294   0.0666  0.050   0.0667 0.50  
3330: 47 31 16  2   46 31 15  2             176359.0727  -0.0347  0.050  -0.0347 0.50  
3331: 47 31 17  2   46 31 16  2             176359.0727  -0.0347  0.050  -0.0347 0.50  
3332: 80 13 68  0   80 12 69  0             176388.2855   0.0397  0.050               
3333: 59 10 49  2   59 11 48  2             176392.4113  -0.0729  0.050               
3334: 48  5 44  1   47  5 43  1             176394.4963   0.0085  0.050               
3335: 47  5 43  0   46  4 42  0             176398.3540   0.0537  0.050               
3336: 47 32 15  2   46 32 14  2             176405.3281   0.0370  0.050   0.0370 0.50  
3337: 47 32 16  2   46 32 15  2             176405.3281   0.0370  0.050   0.0370 0.50  
3338: 47 34 13  1   46 34 12  1             176420.6321   0.0118  0.050   0.0118 0.50  
3339: 47 34 14  1   46 34 13  1             176420.6321   0.0118  0.050   0.0118 0.50  
3340: 47 36 11  0   46 36 10  0             176421.6502   0.0638  0.050   0.0639 0.50  
3341: 47 36 12  0   46 36 11  0             176421.6502   0.0638  0.050   0.0639 0.50  
3342: 47 12 36  0   46 12 35  0             176453.6833   0.0122  0.050  -0.0074 0.50  
3343: 47 12 35  0   46 12 34  0             176453.6833  -0.0271  0.050  -0.0074 0.50  
3344: 47 37 10  0   46 37  9  0             176489.0617   0.0863  0.050   0.0864 0.50  
3345: 47 37 11  0   46 37 10  0             176489.0617   0.0863  0.050   0.0864 0.50  
3346: 47 35 12  1   46 35 11  1             176491.0263   0.0060  0.050   0.0061 0.50  
3347: 47 35 13  1   46 35 12  1             176491.0263   0.0060  0.050   0.0061 0.50  
3348: 47 34 13  2   46 34 12  2             176506.4488  -0.0046  0.050  -0.0047 0.50  
3349: 47 34 14  2   46 34 13  2             176506.4488  -0.0046  0.050  -0.0047 0.50  
3350: 47 14 34  2   46 14 33  2             176522.6214  -0.0296  0.050  -0.0296 0.50  
3351: 47 14 33  2   46 14 32  2             176522.6214  -0.0296  0.050  -0.0296 0.50  
3352: 47 38  9  0   46 38  8  0             176558.8068   0.0771  0.050   0.0772 0.50  
3353: 47 38 10  0   46 38  9  0             176558.8068   0.0771  0.050   0.0772 0.50  
3354: 47 35 12  2   46 35 11  2             176561.1711  -0.0125  0.050  -0.0126 0.50  
3355: 47 35 13  2   46 35 12  2             176561.1711  -0.0125  0.050  -0.0126 0.50  
3356: 47  6 42  0   46  6 41  0             176570.4802  -0.0038  0.050               
3357: 47 39  8  0   46 39  7  0             176630.7581  -0.0003  0.050  -0.0004 0.50  
3358: 47 39  9  0   46 39  8  0             176630.7581  -0.0003  0.050  -0.0004 0.50  
3359: 47 11 36  1   46 11 35  1             176637.9617   0.0342  0.050               
3360: 47 11 37  1   46 11 36  1             176638.8579  -0.0908  0.050               
3361: 52  0 52  1   51  1 51  1             176684.4681  -0.0573  0.050  -0.0581 0.16  
3362: 52  1 52  1   51  1 51  1             176684.4681  -0.0579  0.050  -0.0581 0.34  
3363: 52  0 52  1   51  0 51  1             176684.4681  -0.0582  0.050  -0.0581 0.34  
3364: 52  1 52  1   51  0 51  1             176684.4681  -0.0588  0.050  -0.0581 0.16  
3365: 96 11 85  0   96 11 86  0             176702.6689  -0.0406  0.050               
3366: 47 40  7  0   46 40  6  0             176704.9637  -0.0153  0.050  -0.0154 0.50  
3367: 47 40  8  0   46 40  7  0             176704.9637  -0.0153  0.050  -0.0154 0.50  
3368: 47 13 35  2   46 13 34  2             176736.6141  -0.0124  0.050  -0.0131 0.50  
3369: 47 13 34  2   46 13 33  2             176736.6141  -0.0136  0.050  -0.0131 0.50  
3370: 47 41  6  0   46 41  5  0             176781.3582   0.0430  0.050   0.0430 0.50  
3371: 47 41  7  0   46 41  6  0             176781.3582   0.0430  0.050   0.0430 0.50  
3372: 46  7 39  2   45  7 38  2             176792.8646   0.0474  0.050               
3373: 12  9  3  1   11  8  4  1             176797.9995   0.0293  0.050   0.0294 0.50  
3374: 12  9  4  1   11  8  3  1             176797.9995   0.0293  0.050   0.0294 0.50  
3375: 72 13 59  1   72 12 60  1             176828.7707   0.0735  0.050               
3376: 48  4 44  1   47  4 43  1             176830.6442   0.0120  0.050               
3377: 52  0 52  0   51  1 51  0             176846.8403  -0.0279  0.050  -0.0287 0.16  
3378: 52  1 52  0   51  1 51  0             176846.8403  -0.0285  0.050  -0.0287 0.34  
3379: 52  0 52  0   51  0 51  0             176846.8403  -0.0288  0.050  -0.0287 0.34  
3380: 52  1 52  0   51  0 51  0             176846.8403  -0.0294  0.050  -0.0287 0.16  
3381: 51  1 50  0   50  1 49  0             176860.0173  -0.0057  0.050   0.0097 0.35  
3382: 51  2 50  0   50  2 49  0             176860.0173   0.0252  0.050   0.0097 0.35  
3383: 51  2 50  0   50  1 49  0             176860.0173  -0.0761  0.050   0.0097 0.15  
3384: 51  1 50  0   50  2 49  0             176860.0173   0.0955  0.050   0.0097 0.15  
3385: 50  2 48  0   49  3 47  0             176895.1284   0.0096  0.050               
3386: 49  3 46  0   48  4 45  0             176897.4786  -0.0329  0.050               
3387: 50  3 48  0   49  3 47  0             176898.6239  -0.0022  0.050               
3388: 50  2 48  0   49  2 47  0             176900.0256  -0.0142  0.050               
3389: 50  3 48  0   49  2 47  0             176903.5556   0.0083  0.050               
3390: 46  5 41  2   45  5 40  2             176926.3105   0.0356  0.050               
3391: 47 12 35  2   46 12 34  2             176946.0563  -0.0148  0.050   0.0007 0.50  
3392: 47 12 36  2   46 12 35  2             176946.0563   0.0162  0.050   0.0007 0.50  
3393: 20  7 13  0   19  6 14  0             176947.5554   0.0893  0.050               
3394: 49  4 46  0   48  4 45  0             176995.1104   0.0100  0.050               
3395: 47 44  3  0   46 44  2  0             177022.3265  -0.0110  0.050  -0.0111 0.50  
3396: 47 44  4  0   46 44  3  0             177022.3265  -0.0110  0.050  -0.0111 0.50  
3397: 49  3 46  0   48  3 45  0             177030.0879   0.0397  0.050               
3398: 67  5 62  0   67  4 63  0             177039.7645   0.0034  0.050               
3399: 11  9  2  2   10  8  3  2             177046.9979   0.0442  0.050   0.0443 0.50  
3400: 11  9  3  2   10  8  2  2             177046.9979   0.0442  0.050   0.0443 0.50  
3401: 38 12 26  1   38 11 27  1             177067.5713  -0.1165  0.050               
3402: 47 10 38  0   46 10 37  0             177081.8454   0.0376  0.050               
3403: 51 12 40  0   51 11 41  0             177088.7282  -0.0885  0.050               
3404: 48  5 44  0   47  5 43  0             177092.4617  -0.0754  0.050               
3405: 99 15 84  0   99 14 85  0             177101.7785   0.0255  0.050               
3406: 47 10 37  1   46 10 36  1             177107.2194  -0.0417  0.050               
3407: 67  6 62  0   67  5 63  0             177121.4490   0.0226  0.050               
3408: 49  4 46  0   48  3 45  0             177127.6463   0.0094  0.050               
3409: 79 13 67  0   79 12 68  0             177129.3125  -0.0513  0.050               
3410: 58 12 47  2   58 11 48  2             177130.0667   0.0216  0.050               
3411: 47 10 38  1   46 10 37  1             177138.2293  -0.0300  0.050               
3412: 70 15 56  1   70 12 59  1             177182.3591   0.0739  0.050               
3413: 47 11 36  2   46 11 35  2             177204.1448  -0.2331  0.050   0.0723 0.50  
3414: 47 11 37  2   46 11 36  2             177204.1448   0.3778  0.050   0.0723 0.50  
3415: 92 13 80  0   92 12 81  0             177324.2991  -0.0180  0.050               
3416: 88 14 74  0   88 13 75  0             177453.4119   0.0534  0.050               
3417: 75 13 62  0   75 12 63  0             177461.3845   0.0589  0.050               
3418: 46  7 39  0   45  7 38  0             177462.9480   0.0333  0.050               
3419: 47 10 38  2   46 10 37  2             177552.3984   0.0556  0.050               
3420: 47 10 37  2   46 10 36  2             177561.5851  -0.0373  0.050               
3421: 57 12 45  2   57 11 46  2             177569.9601   0.0055  0.050               
3422: 48  4 44  0   47  4 43  0             177571.5996   0.0145  0.050               
3423: 47  9 39  0   46  9 38  0             177581.1737   0.0490  0.050               
3424: 34 12 23  1   34 11 24  1             177587.7175  -0.1177  0.050  -0.1183 0.50  
3425: 34 12 22  1   34 11 23  1             177587.7175  -0.1188  0.050  -0.1183 0.50  
3426: 47  6 42  2   46  6 41  2             177648.9653  -0.1191  0.050               
3427: 33 12 21  1   33 11 22  1             177692.2580   0.0252  0.050   0.0255 0.50  
3428: 33 12 22  1   33 11 23  1             177692.2580   0.0257  0.050   0.0255 0.50  
3429: 47  9 38  0   46  9 37  0             177697.0534  -0.0131  0.050               
3430: 25  6 20  0   24  5 19  0             177807.5817  -0.0375  0.050               
3431: 75  7 68  0   75  6 69  0             177831.1966   0.0025  0.050               
3432: 31 12 19  1   31 11 20  1             177875.4387   0.0515  0.050   0.0516 0.50  
3433: 31 12 20  1   31 11 21  1             177875.4387   0.0516  0.050   0.0516 0.50  
3434: 47  9 38  1   46  9 37  1             177879.9494  -0.0536  0.050               
3435: 49  4 46  2   48  3 45  2             177891.0903   0.1054  0.050               
3436: 78 13 66  0   78 12 67  0             177919.0178   0.0200  0.050               
3437: 47  8 40  1   46  8 39  1             177948.0639  -0.1121  0.050               
3438: 50  3 48  2   49  2 47  2             177979.1192   0.0346  0.050               
3439: 50  2 48  2   49  2 47  2             177990.4010  -0.0406  0.050               
3440: 50  3 48  2   49  3 47  2             177993.3194   0.0311  0.050               
3441: 16  8  9  0   15  7  8  0             177995.1924  -0.0362  0.050  -0.0385 0.50  
3442: 16  8  8  0   15  7  9  0             177995.1924  -0.0408  0.050  -0.0385 0.50  
3443: 51  2 50  2   50  2 49  2             178005.2264   0.0016  0.050   0.0679 0.50  
3444: 51  1 50  2   50  1 49  2             178005.2264   0.1342  0.050   0.0679 0.50  
3445: 47  9 39  2   46  9 38  2             178016.8911   0.0681  0.050               
3446: 52  0 52  2   51  1 51  2             178018.8660   0.0504  0.050   0.0630 0.16  
3447: 52  1 52  2   51  1 51  2             178018.8660   0.0614  0.050   0.0630 0.34  
3448: 52  0 52  2   51  0 51  2             178018.8660   0.0644  0.050   0.0630 0.34  
3449: 52  1 52  2   51  0 51  2             178018.8660   0.0754  0.050   0.0630 0.16  
3450: 29 12 17  1   29 11 18  1             178028.7348   0.0935  0.050   0.0936 0.50  
3451: 29 12 18  1   29 11 19  1             178028.7348   0.0935  0.050   0.0936 0.50  
3452: 47  7 41  0   46  7 40  0             178043.1160  -0.0076  0.050               
3453: 49  3 46  2   48  3 45  2             178051.6945  -0.0355  0.050               
3454: 48 12 36  0   48 11 37  0             178061.8622   0.0171  0.050               
3455: 49  4 46  2   48  4 45  2             178088.6500  -0.0100  0.050               
3456: 28 12 16  1   28 11 17  1             178095.5638   0.0371  0.050   0.0372 0.50  
3457: 28 12 17  1   28 11 18  1             178095.5638   0.0372  0.050   0.0372 0.50  
3458: 56 12 44  2   56 11 45  2             178096.6168   0.0362  0.050               
3459: 47  8 40  0   46  8 39  0             178100.1669  -0.0149  0.050               
3460: 47  9 38  2   46  9 37  2             178122.2289   0.0633  0.050               
3461: 27 12 15  1   27 11 16  1             178156.6883   0.0548  0.050   0.0549 0.50  
3462: 27 12 16  1   27 11 17  1             178156.6883   0.0548  0.050   0.0549 0.50  
3463: 53  6 47  0   52  7 46  0             178197.7576   0.0728  0.050               
3464: 48  5 44  1   47  4 43  1             178222.9785   0.0380  0.050               
3465: 49  3 46  2   48  4 45  2             178249.3799  -0.0251  0.050               
3466: 25 12 13  1   25 11 14  1             178263.4814   0.0183  0.050   0.0183 0.50  
3467: 25 12 14  1   25 11 15  1             178263.4814   0.0183  0.050   0.0183 0.50  
3468: 47  7 41  2   46  7 40  2             178297.0501   0.0525  0.050               
3469: 24 12 12  1   24 11 13  1             178310.1485   0.0657  0.050   0.0658 0.50  
3470: 24 12 13  1   24 11 14  1             178310.1485   0.0657  0.050   0.0658 0.50  
3471: 71  7 65  0   71  6 66  0             178349.8094  -0.0065  0.050               
3472: 23 12 11  1   23 11 12  1             178352.8052   0.0868  0.050   0.0869 0.50  
3473: 23 12 12  1   23 11 13  1             178352.8052   0.0868  0.050   0.0869 0.50  
3474: 22 12 10  1   22 11 11  1             178391.8195   0.0779  0.050   0.0780 0.50  
3475: 22 12 11  1   22 11 12  1             178391.8195   0.0779  0.050   0.0780 0.50  
3476: 55  1 54  0   55  0 55  0             178398.8811  -0.0169  0.050  -0.0249 0.50  
3477: 55  2 54  0   55  1 55  0             178398.8811  -0.0329  0.050  -0.0249 0.50  
3478: 48  4 44  2   47  4 43  2             178434.6221  -0.0313  0.050               
3479: 47  8 40  2   46  8 39  2             178463.4147   0.0513  0.050               
3480: 29 19 10  0   30 18 13  0             178515.4604   0.0650  0.050   0.0650 0.50  
3481: 29 19 11  0   30 18 12  0             178515.4604   0.0650  0.050   0.0650 0.50  
3482: 64  4 60  0   64  3 61  0             178555.8105   0.0452  0.050               
3483: 79  9 71  0   79  8 72  0             178564.2099   0.0169  0.050               
3484: 64  5 60  0   64  4 61  0             178569.9842  -0.0256  0.050               
3485: 47  8 39  1   46  8 38  1             178573.5096   0.1039  0.050               
3486: 55 12 43  2   55 11 44  2             178586.8490   0.1123  0.050               
3487: 46  6 40  1   45  6 39  1             178596.6480   0.0403  0.050               
3488: 93 13 81  0   93 12 82  0             178654.2374   0.0009  0.050               
3489: 49  4 45  1   48  5 44  1             178680.5885   0.0478  0.050               
3490: 47  5 42  1   46  5 41  1             178704.2757  -0.0182  0.050               
3491: 77 13 65  0   77 12 66  0             178742.7189  -0.0190  0.050               
3492: 69 13 57  1   69 12 58  1             178745.5793   0.0820  0.050               
3493: 48  5 44  2   47  5 43  2             178762.8236  -0.0677  0.050               
3494: 75  8 68  0   75  7 69  0             178794.6170   0.0522  0.050               
3495:119 17102  0  119 16103  0             178860.1125  -0.0510  0.050               
3496:102 12 90  0  102 11 91  0             178902.7134  -0.0461  0.050               
3497: 47  8 39  0   46  8 38  0             178989.8436   0.0029  0.050               
3498: 74 13 61  0   74 12 62  0             179005.7409   0.0031  0.050               
3499: 54 12 42  2   54 11 43  2             179043.4815   0.0662  0.050               
3500: 47  9 39  1   46  9 38  1             179056.4047  -0.1059  0.050               
3501: 44 12 32  0   44 11 33  0             179077.7795   0.2019  0.050  -0.0249 0.50  
3502: 44 12 33  0   44 11 34  0             179077.7795  -0.2517  0.050  -0.0249 0.50  
3503: 25  6 19  0   24  5 20  0             179102.5906   0.0264  0.050               
3504: 58  3 56  0   58  2 57  0             179118.9088  -0.1062  0.050   0.0022 0.50  
3505: 58  2 56  0   58  1 57  0             179118.9088   0.1106  0.050   0.0022 0.50  
3506: 46  6 40  0   45  6 39  0             179165.9253   0.0268  0.050               
3507: 48  5 44  0   47  4 43  0             179176.1680   0.0042  0.050               
3508: 61  3 58  0   61  2 59  0             179200.7878  -0.0228  0.050               
3509: 61  4 58  0   61  3 59  0             179202.7995  -0.0216  0.050               
3510: 49  4 45  0   48  5 44  0             179239.2531  -0.0234  0.050               
3511: 47  8 39  2   46  8 38  2             179271.1311   0.0353  0.050               
3512: 43 12 32  0   43 11 33  0             179286.8734  -0.1260  0.050   0.0123 0.50  
3513: 43 12 31  0   43 11 32  0             179286.8734   0.1506  0.050   0.0123 0.50  
3514: 64  5 60  1   64  4 61  1             179290.3678  -0.0382  0.050               
3515: 52  1 51  1   51  2 50  1             179336.2681   0.0345  0.050  -0.0113 0.15  
3516: 52  2 51  1   51  2 50  1             179336.2681  -0.0022  0.050  -0.0113 0.35  
3517: 52  1 51  1   51  1 50  1             179336.2681  -0.0203  0.050  -0.0113 0.35  
3518: 52  2 51  1   51  1 50  1             179336.2681  -0.0571  0.050  -0.0113 0.15  
3519: 50  5 45  0   49  6 44  0             179339.3999   0.0315  0.050               
3520: 51  2 49  1   50  3 48  1             179397.2178   0.0300  0.050               
3521: 51  3 49  1   50  3 48  1             179399.0924  -0.0550  0.050               
3522: 51  2 49  1   50  2 48  1             179399.9936  -0.0091  0.050               
3523: 51  3 49  1   50  2 48  1             179401.9745   0.0120  0.050               
3524: 47  5 42  0   46  5 41  0             179414.0493  -0.0190  0.050               
3525: 26  6 21  1   25  5 20  1             179419.7718  -0.1341  0.050               
3526: 48  6 43  1   47  6 42  1             179455.3917  -0.0095  0.050               
3527: 53 12 41  2   53 11 42  2             179469.2890   0.1182  0.050               
3528: 42 12 31  0   42 11 32  0             179480.0734  -0.0756  0.050   0.0076 0.50  
3529: 42 12 30  0   42 11 31  0             179480.0734   0.0908  0.050   0.0076 0.50  
3530: 50  3 47  1   49  4 46  1             179488.8174   0.0227  0.050               
3531: 50  4 47  1   49  4 46  1             179547.6262   0.0388  0.050               
3532: 48 21 27  0   47 21 26  0             179556.2113   0.0070  0.050   0.0070 0.50  
3533: 48 21 28  0   47 21 27  0             179556.2113   0.0070  0.050   0.0070 0.50  
3534: 48 20 28  0   47 20 27  0             179560.4696   0.0813  0.050   0.0813 0.50  
3535: 48 20 29  0   47 20 28  0             179560.4696   0.0813  0.050   0.0813 0.50  
3536: 50  3 47  1   49  3 46  1             179570.1053  -0.0258  0.050               
3537: 48 23 25  0   47 23 24  0             179573.2104  -0.0311  0.050  -0.0311 0.50  
3538: 48 23 26  0   47 23 25  0             179573.2104  -0.0311  0.050  -0.0311 0.50  
3539: 48 19 29  0   47 19 28  0             179574.9076  -0.0348  0.050  -0.0348 0.50  
3540: 48 19 30  0   47 19 29  0             179574.9076  -0.0348  0.050  -0.0348 0.50  
3541: 76 13 64  0   76 12 65  0             179587.6796   0.0483  0.050               
3542: 48 24 24  0   47 24 23  0             179592.3557   0.0176  0.050   0.0176 0.50  
3543: 48 24 25  0   47 24 24  0             179592.3557   0.0176  0.050   0.0176 0.50  
3544: 48 18 30  0   47 18 29  0             179601.8466   0.0316  0.050   0.0317 0.50  
3545: 48 18 31  0   47 18 30  0             179601.8466   0.0316  0.050   0.0317 0.50  
3546: 48 25 23  0   47 25 22  0             179617.4164   0.0015  0.050   0.0015 0.50  
3547: 48 25 24  0   47 25 23  0             179617.4164   0.0015  0.050   0.0015 0.50  
3548: 48 22 26  1   47 22 25  1             179618.0372  -0.1238  0.050   0.0122 0.24  
3549: 48 22 27  1   47 22 26  1             179618.0372  -0.1238  0.050   0.0122 0.24  
3550: 48 21 27  1   47 21 26  1             179618.0372   0.1377  0.050   0.0122 0.26  
3551: 48 21 28  1   47 21 27  1             179618.0372   0.1377  0.050   0.0122 0.26  
3552: 50  4 47  1   49  3 46  1             179628.9292   0.0052  0.050               
3553: 48 23 25  1   47 23 24  1             179630.1565  -0.0168  0.050  -0.0169 0.50  
3554: 48 23 26  1   47 23 25  1             179630.1565  -0.0168  0.050  -0.0169 0.50  
3555: 48 20 28  1   47 20 27  1             179633.0644  -0.0183  0.050  -0.0184 0.50  
3556: 48 20 29  1   47 20 28  1             179633.0644  -0.0183  0.050  -0.0184 0.50  
3557: 48 17 31  0   47 17 30  0             179643.5975   0.0314  0.050   0.0315 0.50  
3558: 48 17 32  0   47 17 31  0             179643.5975   0.0314  0.050   0.0315 0.50  
3559: 48 26 22  0   47 26 21  0             179647.8770   0.0225  0.050   0.0225 0.50  
3560: 48 26 23  0   47 26 22  0             179647.8770   0.0225  0.050   0.0225 0.50  
3561: 48 24 24  1   47 24 23  1             179651.6042   0.0347  0.050   0.0348 0.50  
3562: 48 24 25  1   47 24 24  1             179651.6042   0.0347  0.050   0.0348 0.50  
3563: 41 12 30  0   41 11 31  0             179658.3434  -0.0217  0.050   0.0277 0.50  
3564: 41 12 29  0   41 11 30  0             179658.3434   0.0770  0.050   0.0277 0.50  
3565: 48 19 29  1   47 19 28  1             179669.9148  -0.0279  0.050  -0.0279 0.50  
3566: 48 19 30  1   47 19 29  1             179669.9148  -0.0279  0.050  -0.0279 0.50  
3567: 48 25 23  1   47 25 22  1             179680.7292  -0.0016  0.050  -0.0016 0.50  
3568: 48 25 24  1   47 25 23  1             179680.7292  -0.0016  0.050  -0.0016 0.50  
3569: 48 27 21  0   47 27 20  0             179683.2015   0.0526  0.050   0.0526 0.50  
3570: 48 27 22  0   47 27 21  0             179683.2015   0.0526  0.050   0.0526 0.50  
3571: 48 16 32  0   47 16 31  0             179703.6428   0.0183  0.050   0.0184 0.50  
3572: 48 16 33  0   47 16 32  0             179703.6428   0.0183  0.050   0.0184 0.50  
3573: 37 21 16  0   38 20 19  0             179707.3779  -0.0121  0.050  -0.0121 0.50  
3574: 37 21 17  0   38 20 18  0             179707.3779  -0.0121  0.050  -0.0121 0.50  
3575: 48 26 22  1   47 26 21  1             179716.5861   0.0925  0.050   0.0925 0.50  
3576: 48 26 23  1   47 26 22  1             179716.5861   0.0925  0.050   0.0925 0.50  
3577: 48 28 20  0   47 28 19  0             179722.8460  -0.0300  0.050  -0.0300 0.50  
3578: 48 28 21  0   47 28 20  0             179722.8460  -0.0300  0.050  -0.0300 0.50  
3579: 49  5 45  1   48  5 44  1             179734.3948  -0.0117  0.050               
3580: 48 15 34  1   47 15 33  1             179738.8556  -0.0413  0.050  -0.0413 0.50  
3581: 48 15 33  1   47 15 32  1             179738.8556  -0.0413  0.050  -0.0413 0.50  
3582: 48 18 30  1   47 18 29  1             179739.8005   0.0055  0.050   0.0056 0.50  
3583: 48 18 31  1   47 18 30  1             179739.8005   0.0055  0.050   0.0056 0.50  
3584: 48 27 21  1   47 27 20  1             179758.0009   0.0139  0.050   0.0140 0.50  
3585: 48 27 22  1   47 27 21  1             179758.0009   0.0139  0.050   0.0140 0.50  
3586: 48 29 19  0   47 29 18  0             179766.6858   0.0040  0.050   0.0040 0.50  
3587: 48 29 20  0   47 29 19  0             179766.6858   0.0040  0.050   0.0040 0.50  
3588: 48 14 35  1   47 14 34  1             179783.9980  -0.0426  0.050  -0.0427 0.50  
3589: 48 14 34  1   47 14 33  1             179783.9980  -0.0428  0.050  -0.0427 0.50  
3590: 48 15 33  2   47 15 32  2             179785.1291   0.0417  0.050   0.0418 0.50  
3591: 48 15 34  2   47 15 33  2             179785.1291   0.0417  0.050   0.0418 0.50  
3592: 48 15 33  0   47 15 32  0             179786.6678  -0.0162  0.050  -0.0163 0.50  
3593: 48 15 34  0   47 15 33  0             179786.6678  -0.0162  0.050  -0.0163 0.50  
3594: 48 28 20  1   47 28 19  1             179804.5419   0.0026  0.050   0.0026 0.50  
3595: 48 28 21  1   47 28 20  1             179804.5419   0.0026  0.050   0.0026 0.50  
3596: 48 30 18  0   47 30 17  0             179814.2624  -0.0039  0.050  -0.0039 0.50  
3597: 48 30 19  0   47 30 18  0             179814.2624  -0.0039  0.050  -0.0039 0.50  
3598: 40 12 29  0   40 11 30  0             179822.4795  -0.0124  0.050   0.0165 0.50  
3599: 40 12 28  0   40 11 29  0             179822.4795   0.0453  0.050   0.0165 0.50  
3600: 16  8  8  2   15  7  9  2             179824.6906   0.0927  0.050   0.0950 0.50  
3601: 16  8  9  2   15  7  8  2             179824.6906   0.0971  0.050   0.0950 0.50  
3602: 48 16 32  2   47 16 31  2             179839.2567  -0.0235  0.050  -0.0236 0.50  
3603: 48 16 33  2   47 16 32  2             179839.2567  -0.0235  0.050  -0.0236 0.50  
3604: 48 21 27  2   47 21 26  2             179850.8938   0.0244  0.050  -0.0025 0.24  
3605: 48 21 28  2   47 21 27  2             179850.8938   0.0244  0.050  -0.0025 0.24  
3606: 48 20 28  2   47 20 27  2             179850.8938  -0.0275  0.050  -0.0025 0.26  
3607: 48 20 29  2   47 20 28  2             179850.8938  -0.0275  0.050  -0.0025 0.26  
3608: 48 19 29  2   47 19 28  2             179854.8516  -0.0301  0.050  -0.0301 0.50  
3609: 48 19 30  2   47 19 29  2             179854.8516  -0.0301  0.050  -0.0301 0.50  
3610: 48 22 26  2   47 22 25  2             179855.7050   0.0002  0.050   0.0002 0.50  
3611: 48 22 27  2   47 22 26  2             179855.7050   0.0002  0.050   0.0002 0.50  
3612: 48 17 31  2   47 17 30  2             179859.7321   0.1719  0.050  -0.0466 0.26  
3613: 48 17 32  2   47 17 31  2             179859.7321   0.1719  0.050  -0.0466 0.26  
3614: 48 18 30  2   47 18 29  2             179859.7321  -0.2791  0.050  -0.0466 0.24  
3615: 48 18 31  2   47 18 30  2             179859.7321  -0.2791  0.050  -0.0466 0.24  
3616: 48 17 31  1   47 17 30  1             179862.9788   0.0109  0.050   0.0110 0.50  
3617: 48 17 32  1   47 17 31  1             179862.9788   0.0109  0.050   0.0110 0.50  
3618: 52 12 41  2   52 11 42  2             179879.4967  -0.0576  0.050               
3619: 48 24 24  2   47 24 23  2             179880.6846   0.0627  0.050   0.0627 0.50  
3620: 48 24 25  2   47 24 24  2             179880.6846   0.0627  0.050   0.0627 0.50  
3621: 48 14 35  0   47 14 34  0             179899.3366  -0.0061  0.050  -0.0062 0.50  
3622: 48 14 34  0   47 14 33  0             179899.3366  -0.0062  0.050  -0.0062 0.50  
3623: 48 25 23  2   47 25 22  2             179900.4491   0.0577  0.050   0.0577 0.50  
3624: 48 25 24  2   47 25 23  2             179900.4491   0.0577  0.050   0.0577 0.50  
3625: 48 30 18  1   47 30 17  1             179910.8786   0.0751  0.050   0.0751 0.50  
3626: 48 30 19  1   47 30 18  1             179910.8786   0.0751  0.050   0.0751 0.50  
3627: 48 32 16  0   47 32 15  0             179919.8413   0.0570  0.050   0.0571 0.50  
3628: 48 32 17  0   47 32 16  0             179919.8413   0.0570  0.050   0.0571 0.50  
3629: 48 13 35  1   47 13 34  1             179923.5291   0.0226  0.050   0.0233 0.50  
3630: 48 13 36  1   47 13 35  1             179923.5291   0.0239  0.050   0.0233 0.50  
3631: 48 27 21  2   47 27 20  2             179953.2633  -0.0258  0.050  -0.0258 0.50  
3632: 48 27 22  2   47 27 21  2             179953.2633  -0.0258  0.050  -0.0258 0.50  
3633: 48 31 17  1   47 31 16  1             179969.7601   0.0217  0.050   0.0217 0.50  
3634: 48 31 18  1   47 31 17  1             179969.7601   0.0217  0.050   0.0217 0.50  
3635: 39 12 28  0   39 11 29  0             179973.3442   0.0089  0.050   0.0256 0.50  
3636: 39 12 27  0   39 11 28  0             179973.3442   0.0422  0.050   0.0256 0.50  
3637: 48 33 15  0   47 33 14  0             179977.2975  -0.0085  0.050  -0.0085 0.50  
3638: 48 33 16  0   47 33 15  0             179977.2975  -0.0085  0.050  -0.0085 0.50  
3639: 48 28 20  2   47 28 19  2             179985.9018  -0.0037  0.050  -0.0037 0.50  
3640: 48 28 21  2   47 28 20  2             179985.9018  -0.0037  0.050  -0.0037 0.50  
3641: 80  8 72  0   80  7 73  0             180019.6989   0.0617  0.050               
3642: 48 29 19  2   47 29 18  2             180022.3034  -0.0184  0.050  -0.0184 0.50  
3643: 48 29 20  2   47 29 19  2             180022.3034  -0.0184  0.050  -0.0184 0.50  
3644: 48 32 16  1   47 32 15  1             180032.0916  -0.0438  0.050  -0.0438 0.50  
3645: 48 32 17  1   47 32 16  1             180032.0916  -0.0438  0.050  -0.0438 0.50  
3646: 48 34 14  0   47 34 13  0             180037.7491  -0.0229  0.050  -0.0230 0.50  
3647: 48 34 15  0   47 34 14  0             180037.7491  -0.0229  0.050  -0.0230 0.50  
3648: 53  0 53  1   52  1 52  1             180042.0315  -0.0107  0.050  -0.0112 0.16  
3649: 53  1 53  1   52  1 52  1             180042.0315  -0.0111  0.050  -0.0112 0.34  
3650: 53  0 53  1   52  0 52  1             180042.0315  -0.0113  0.050  -0.0112 0.34  
3651: 53  1 53  1   52  0 52  1             180042.0315  -0.0117  0.050  -0.0112 0.16  
3652: 48 13 36  0   47 13 35  0             180051.1645  -0.0161  0.050  -0.0176 0.50  
3653: 48 13 35  0   47 13 34  0             180051.1645  -0.0190  0.050  -0.0176 0.50  
3654: 48 16 32  1   47 16 31  1             180061.8033  -0.0183  0.050  -0.0183 0.50  
3655: 48 16 33  1   47 16 32  1             180061.8033  -0.0183  0.050  -0.0183 0.50  
3656: 49  4 45  1   48  4 44  1             180072.8612   0.0123  0.050               
3657: 48  6 43  0   47  6 42  0             180082.5316   0.0341  0.050               
3658: 48 31 17  2   47 31 16  2             180105.7156  -0.0286  0.050  -0.0287 0.50  
3659: 48 31 18  2   47 31 17  2             180105.7156  -0.0286  0.050  -0.0287 0.50  
3660: 47  5 42  2   46  5 41  2             180108.3807   0.0757  0.050               
3661: 38 12 27  0   38 11 28  0             180111.6677   0.0035  0.050   0.0130 0.50  
3662: 38 12 26  0   38 11 27  0             180111.6677   0.0224  0.050   0.0130 0.50  
3663: 68  9 59  0   67 10 58  0             180142.7209   0.0402  0.050               
3664: 48 12 37  1   47 12 36  1             180144.9373  -0.0014  0.050   0.0183 0.50  
3665: 48 12 36  1   47 12 35  1             180144.9373   0.0379  0.050   0.0183 0.50  
3666: 48 32 16  2   47 32 15  2             180152.4303   0.0356  0.050   0.0357 0.50  
3667: 48 32 17  2   47 32 16  2             180152.4303   0.0356  0.050   0.0357 0.50  
3668: 48 36 12  0   47 36 11  0             180167.0286   0.0644  0.050   0.0644 0.50  
3669: 48 36 13  0   47 36 12  0             180167.0286   0.0644  0.050   0.0644 0.50  
3670: 53  0 53  0   52  1 52  0             180207.2179  -0.0092  0.050  -0.0097 0.16  
3671: 53  1 53  0   52  1 52  0             180207.2179  -0.0096  0.050  -0.0097 0.34  
3672: 53  0 53  0   52  0 52  0             180207.2179  -0.0098  0.050  -0.0097 0.34  
3673: 53  1 53  0   52  0 52  0             180207.2179  -0.0102  0.050  -0.0097 0.16  
3674: 52  1 51  0   51  1 50  0             180219.9182  -0.0067  0.050   0.0040 0.35  
3675: 52  2 51  0   51  2 50  0             180219.9182   0.0147  0.050   0.0040 0.35  
3676: 52  2 51  0   51  1 50  0             180219.9182  -0.0555  0.050   0.0040 0.15  
3677: 52  1 51  0   51  2 50  0             180219.9182   0.0635  0.050   0.0040 0.15  
3678: 51 12 39  2   51 11 40  2             180236.5671   0.1275  0.050               
3679: 37 12 25  0   37 11 26  0             180238.2019  -0.0011  0.050  -0.0064 0.50  
3680: 37 12 26  0   37 11 27  0             180238.2019  -0.0116  0.050  -0.0064 0.50  
3681: 51  2 49  0   50  3 48  0             180254.2572   0.0606  0.050               
3682: 48 12 36  0   47 12 35  0             180256.7189  -0.0248  0.050   0.0264 0.00  
3683: 48 12 37  0   47 12 36  0             180256.7189   0.0387  0.050   0.0264 0.00  
3684: 51  3 49  0   50  3 48  0             180256.7189   0.0264  0.050   0.0264 1.00  
3685: 51  2 49  0   50  2 48  0             180257.7649   0.0609  0.050               
3686: 51  3 49  0   50  2 48  0             180260.2142   0.0143  0.050               
3687: 50  3 47  0   49  4 46  0             180278.5126  -0.0083  0.050               
3688: 48 14 34  2   47 14 33  2             180306.0389   0.0339  0.050   0.0340 0.50  
3689: 48 14 35  2   47 14 34  2             180306.0389   0.0340  0.050   0.0340 0.50  
3690: 48 35 13  2   47 35 12  2             180310.3903   0.0779  0.050   0.0779 0.50  
3691: 48 35 14  2   47 35 13  2             180310.3903   0.0779  0.050   0.0779 0.50  
3692: 50  4 47  0   49  4 46  0             180350.2029   0.0207  0.050               
3693: 36 12 25  0   36 11 26  0             180353.7153   0.0293  0.050   0.0322 0.50  
3694: 36 12 24  0   36 11 25  0             180353.7153   0.0350  0.050   0.0322 0.50  
3695: 50  3 47  0   49  3 46  0             180376.0921  -0.0174  0.050               
3696: 48 39  9  0   47 39  8  0             180379.6522   0.0182  0.050   0.0183 0.50  
3697: 48 39 10  0   47 39  9  0             180379.6522   0.0182  0.050   0.0183 0.50  
3698: 87 14 73  0   87 13 74  0             180380.3448   0.0001  0.050               
3699: 48 37 11  2   47 37 10  2             180388.6091  -0.0647  0.050  -0.0648 0.50  
3700: 48 37 12  2   47 37 11  2             180388.6091  -0.0647  0.050  -0.0648 0.50  
3701: 73 13 60  0   73 12 61  0             180395.7091  -0.0651  0.050               
3702: 50  4 47  0   49  3 46  0             180447.7791   0.0082  0.050               
3703: 48 40  8  0   47 40  7  0             180455.1647  -0.0002  0.050  -0.0002 0.50  
3704: 48 40  9  0   47 40  8  0             180455.1647  -0.0002  0.050  -0.0002 0.50  
3705: 35 12 24  0   35 11 25  0             180458.7849   0.0317  0.050   0.0333 0.50  
3706: 35 12 23  0   35 11 24  0             180458.7849   0.0348  0.050   0.0333 0.50  
3707: 49  5 45  0   48  5 44  0             180468.6194   0.0281  0.050               
3708: 48 11 37  1   47 11 36  1             180471.8410   0.1042  0.050               
3709: 48 11 38  1   47 11 37  1             180473.3209  -0.0633  0.050               
3710: 85  9 76  0   85  8 77  0             180490.5484   0.0035  0.050               
3711: 48 13 35  2   47 13 34  2             180528.9116   0.0202  0.050   0.0213 0.50  
3712: 48 13 36  2   47 13 35  2             180528.9116   0.0223  0.050   0.0213 0.50  
3713: 48 41  7  0   47 41  6  0             180532.8641  -0.0128  0.050  -0.0129 0.50  
3714: 48 41  8  0   47 41  7  0             180532.8641  -0.0128  0.050  -0.0129 0.50  
3715: 48 11 38  0   47 11 37  0             180538.7162   0.0709  0.050               
3716: 34 12 23  0   34 11 24  0             180554.0577  -0.0006  0.050   0.0002 0.50  
3717: 34 12 22  0   34 11 23  0             180554.0577   0.0009  0.050   0.0002 0.50  
3718: 68  5 63  0   68  4 64  0             180570.6987   0.0273  0.050               
3719: 50 12 39  2   50 11 40  2             180587.4462   0.0325  0.050               
3720: 21  7 15  0   20  6 14  0             180598.1483   0.0341  0.050               
3721: 47  7 40  2   46  7 39  2             180625.7517   0.0667  0.050               
3722: 68  6 63  0   68  5 64  0             180631.6961  -0.0012  0.050               
3723: 33 12 22  0   33 11 23  0             180640.2365   0.0191  0.050   0.0196 0.50  
3724: 33 12 21  0   33 11 22  0             180640.2365   0.0200  0.050   0.0196 0.50  
3725: 79 10 69  1   79  7 72  1             180673.7851  -0.0057  0.050               
3726: 48 43  5  0   47 43  4  0             180694.5803   0.0256  0.050   0.0256 0.50  
3727: 48 43  6  0   47 43  5  0             180694.5803   0.0256  0.050   0.0256 0.50  
3728: 28  5 23  1   27  4 24  1             180698.3170   0.0289  0.050               
3729: 71  6 65  1   71  5 66  1             180710.5089  -0.0384  0.050               
3730: 32 12 21  0   32 11 22  0             180717.8599   0.0393  0.050   0.0396 0.50  
3731: 32 12 20  0   32 11 21  0             180717.8599   0.0397  0.050   0.0396 0.50  
3732: 48 12 36  2   47 12 35  2             180752.7151  -0.0228  0.050   0.0024 0.50  
3733: 48 12 37  2   47 12 36  2             180752.7151   0.0275  0.050   0.0024 0.50  
3734: 26  6 20  1   25  5 21  1             180761.8670   0.0151  0.050               
3735: 31 12 20  0   31 11 21  0             180787.4642   0.0305  0.050   0.0307 0.50  
3736: 31 12 19  0   31 11 20  0             180787.4642   0.0307  0.050   0.0307 0.50  
3737: 49  4 45  0   48  4 44  0             180843.8827   0.0275  0.050               
3738: 30 12 19  0   30 11 20  0             180849.6405   0.0414  0.050   0.0415 0.50  
3739: 30 12 18  0   30 11 19  0             180849.6405   0.0415  0.050   0.0415 0.50  
3740: 48 45  3  0   47 45  2  0             180864.0412  -0.0954  0.050  -0.0955 0.50  
3741: 48 45  4  0   47 45  3  0             180864.0412  -0.0954  0.050  -0.0955 0.50  
3742: 26  6 21  0   25  5 20  0             180881.8399  -0.0350  0.050               
3743: 71  9 63  1   71  6 66  1             180900.7876  -0.0102  0.050               
3744: 29 12 18  0   29 11 19  0             180904.8795   0.0420  0.050   0.0421 0.50  
3745: 29 12 17  0   29 11 18  0             180904.8795   0.0421  0.050   0.0421 0.50  
3746: 49 12 38  2   49 11 39  2             180906.7572  -0.1336  0.050               
3747: 48 10 39  0   47 10 38  0             180931.6094  -0.0078  0.050               
3748: 68 15 53  1   68 12 56  1             180943.6739   0.0625  0.050               
3749: 48 10 38  0   47 10 37  0             180946.9820   0.0102  0.050               
3750: 48 46  2  0   47 46  1  0             180951.7522   0.0079  0.050   0.0079 0.50  
3751: 48 46  3  0   47 46  2  0             180951.7522   0.0079  0.050   0.0079 0.50  
3752: 28 12 16  0   28 11 17  0             180953.6251  -0.0223  0.050  -0.0223 0.50  
3753: 28 12 17  0   28 11 18  0             180953.6251  -0.0223  0.050  -0.0223 0.50  
3754: 48 10 38  1   47 10 37  1             180981.6259  -0.0323  0.050               
3755: 27 12 15  0   27 11 16  0             180996.5257   0.0179  0.050   0.0179 0.50  
3756: 27 12 16  0   27 11 17  0             180996.5257   0.0179  0.050   0.0179 0.50  
3757: 88 11 78  0   88 10 79  0             181007.2140   0.0120  0.050               
3758: 48 10 39  1   47 10 38  1             181029.9290   0.0382  0.050  -0.0231 0.52  
3759: 48 11 38  2   47 11 37  2             181029.9290  -0.0885  0.050  -0.0231 0.48  
3760: 48 11 37  2   47 11 36  2             181030.9030  -0.0554  0.050               
3761: 26 12 14  0   26 11 15  0             181033.9013   0.0240  0.050   0.0241 0.50  
3762: 26 12 15  0   26 11 16  0             181033.9013   0.0240  0.050   0.0241 0.50  
3763: 25 12 13  0   25 11 14  0             181066.2255   0.0300  0.050   0.0300 0.50  
3764: 25 12 14  0   25 11 15  0             181066.2255   0.0300  0.050   0.0300 0.50  
3765: 24 12 12  0   24 11 13  0             181093.8903   0.0066  0.050   0.0066 0.50  
3766: 24 12 13  0   24 11 14  0             181093.8903   0.0066  0.050   0.0066 0.50  
3767: 23 12 11  0   23 11 12  0             181117.3959   0.0509  0.050   0.0510 0.50  
3768: 23 12 12  0   23 11 13  0             181117.3959   0.0509  0.050   0.0510 0.50  
3769: 49  5 45  1   48  4 44  1             181126.7441   0.0292  0.050               
3770: 22 12 10  0   22 11 11  0             181137.0069   0.0423  0.050   0.0423 0.50  
3771: 22 12 11  0   22 11 12  0             181137.0069   0.0423  0.050   0.0423 0.50  
3772: 98 15 83  0   98 14 84  0             181148.6195  -0.0184  0.050               
3773: 21 12  9  0   21 11 10  0             181153.1427   0.0318  0.050   0.0319 0.50  
3774: 21 12 10  0   21 11 11  0             181153.1427   0.0318  0.050   0.0319 0.50  
3775: 19 12  7  0   19 11  8  0             181176.3911   0.0199  0.050   0.0199 0.50  
3776: 19 12  8  0   19 11  9  0             181176.3911   0.0199  0.050   0.0199 0.50  
3777: 16 12  4  0   16 11  5  0             181193.3781  -0.0733  0.050  -0.0733 0.50  
3778: 16 12  5  0   16 11  6  0             181193.3781  -0.0733  0.050  -0.0733 0.50  
3779: 13 12  1  0   13 11  2  0             181195.9562   0.0395  0.050   0.0395 0.50  
3780: 13 12  2  0   13 11  3  0             181195.9562   0.0395  0.050   0.0395 0.50  
3781: 48 12 36  2   48 11 37  2             181202.4139   0.0862  0.050               
3782: 48  7 42  1   47  7 41  1             181261.1938   0.0241  0.050               
3783: 74 13 62  0   74 12 63  0             181296.8191  -0.0254  0.050               
3784: 50  4 47  2   49  3 46  2             181311.0039   0.0447  0.050               
3785: 51  3 49  2   50  2 48  2             181388.8717   0.0342  0.050               
3786: 51  2 49  2   50  2 48  2             181397.9567   0.0629  0.050               
3787: 51  3 49  2   50  3 48  2             181400.2608   0.0662  0.050               
3788: 48 10 39  2   47 10 38  2             181404.4713   0.0731  0.050               
3789: 51  2 49  2   50  3 48  2             181409.3420   0.0910  0.050               
3790: 48 10 38  2   47 10 37  2             181417.9444  -0.0367  0.050               
3791: 52  2 51  2   51  2 50  2             181427.5611  -0.0387  0.050   0.0138 0.35  
3792: 52  1 51  2   51  1 50  2             181427.5611   0.0664  0.050   0.0138 0.35  
3793: 52  1 51  2   51  2 50  2             181427.5611  -0.4163  0.050   0.0138 0.15  
3794: 52  2 51  2   51  1 50  2             181427.5611   0.4440  0.050   0.0138 0.15  
3795: 50  3 47  2   49  3 46  2             181441.9946   0.0674  0.050               
3796: 48  9 40  0   47  9 39  0             181458.9652   0.0071  0.050               
3797: 53  0 53  2   52  1 52  2             181466.6974   0.0009  0.050   0.0108 0.16  
3798: 53  1 53  2   52  1 52  2             181466.6974   0.0095  0.050   0.0108 0.34  
3799: 53  0 53  2   52  0 52  2             181466.6974   0.0119  0.050   0.0108 0.34  
3800: 53  1 53  2   52  0 52  2             181466.6974   0.0205  0.050   0.0108 0.16  
3801: 50  4 47  2   49  4 46  2             181471.7048   0.0005  0.050               
3802: 75  9 66  1   75  6 69  1             181504.4352  -0.0516  0.050               
3803: 84 10 75  0   84  9 76  0             181555.5343   0.0467  0.050               
3804: 50  3 47  2   49  4 46  2             181602.6638  -0.0085  0.050               
3805: 48  9 39  0   47  9 38  0             181619.3688   0.0229  0.050               
3806: 72 13 59  0   72 12 60  0             181651.7122   0.0445  0.050               
3807: 76  7 69  0   76  6 70  0             181684.7095  -0.0139  0.050               
3808: 72  6 66  0   72  5 67  0             181699.5356   0.0005  0.050               
3809: 17  8  9  0   16  7 10  0             181712.9602   0.0158  0.050   0.0218 0.50  
3810: 17  8 10  0   16  7  9  0             181712.9602   0.0277  0.050   0.0218 0.50  
3811: 47  7 40  0   46  7 39  0             181734.9570   0.0529  0.050               
3812: 48  8 41  1   47  8 40  1             181742.5895  -0.0608  0.050               
3813: 49  4 45  2   48  4 44  2             181756.6481  -0.0570  0.050               
3814: 48  7 42  0   47  7 41  0             181764.8506   0.0160  0.050               
3815: 56  2 55  0   56  1 56  0             181768.5770   0.0367  0.050   0.0422 0.50  
3816: 56  1 55  0   56  0 56  0             181768.5770   0.0477  0.050   0.0422 0.50  
3817: 48  9 39  1   47  9 38  1             181798.9607  -0.0353  0.050               
3818: 67 15 52  1   67 12 55  1             181828.2476   0.0979  0.050               
3819: 48  5 43  1   47  5 42  1             181829.8093   0.0124  0.050               
3820: 48  9 40  2   47  9 39  2             181894.1437   0.0526  0.050               
3821: 72  7 66  0   72  6 67  0             181926.4857  -0.0624  0.050               
3822: 48  8 41  0   47  8 40  0             181961.0141  -0.0168  0.050               
3823: 95 13 83  0   95 12 84  0             181994.3401   0.0192  0.050               
3824: 65  4 61  0   65  3 62  0             182008.5739  -0.0518  0.050               
3825: 49  5 45  2   48  5 44  2             182019.6630  -0.0435  0.050               
3826: 48  9 39  2   47  9 38  2             182039.8175   0.0033  0.050               
3827: 48  7 42  2   47  7 41  2             182047.8501   0.0374  0.050               
3828: 49  5 45  0   48  4 44  0             182073.1898   0.0199  0.050               
3829: 75  8 68  1   75  7 69  1             182128.8923  -0.0060  0.050               
3830: 73 13 61  0   73 12 62  0             182143.0689   0.0000  0.050               
3831: 44 12 32  2   44 11 33  2             182199.9384   0.1633  0.050  -0.0277 0.50  
3832: 44 12 33  2   44 11 34  2             182199.9384  -0.2187  0.050  -0.0277 0.50  
3833: 80  9 72  0   80  8 73  0             182219.8619   0.0511  0.050               
3834: 28 19  9  0   29 18 12  0             182248.1227   0.0167  0.050   0.0168 0.50  
3835: 28 19 10  0   29 18 11  0             182248.1227   0.0167  0.050   0.0168 0.50  
3836: 50  4 46  1   49  5 45  1             182272.6291   0.0178  0.050               
3837: 83 10 74  1   83  9 75  1             182306.5312  -0.0267  0.050  -0.0344 0.98  
3838: 37  7 30  2   37  5 33  2             182306.5312  -0.5170  0.050  -0.0344 0.02  
3839: 48  8 41  2   47  8 40  2             182319.0604   0.0482  0.050               
3840: 21  7 15  2   20  6 14  2             182360.3607   0.0335  0.050               
3841: 68  7 61  1   68  4 64  1             182374.5650  -0.0262  0.050               
3842: 47  6 41  1   46  6 40  1             182379.8142   0.0617  0.050               
3843: 62  4 59  2   62  3 60  2             182394.0961   0.0275  0.050               
3844: 62  3 59  2   62  2 60  2             182402.5567  -0.0173  0.050               
3845: 43 12 31  2   43 11 32  2             182404.3044   0.0721  0.050  -0.0441 0.50  
3846: 43 12 32  2   43 11 33  2             182404.3044  -0.1604  0.050  -0.0441 0.50  
3847: 68  6 63  1   68  5 64  1             182412.2613  -0.0228  0.050               
3848: 84 10 75  0   84  8 76  0             182488.2906  -0.0080  0.050               
3849: 59  2 57  0   59  1 58  0             182500.3023   0.0257  0.050  -0.0508 0.50  
3850: 59  3 57  0   59  2 58  0             182500.3023  -0.1272  0.050  -0.0508 0.50  
3851: 48  8 40  1   47  8 39  1             182520.8400   0.1070  0.050               
3852: 13  9  4  0   12  8  5  0             182571.3223   0.0913  0.050   0.0914 0.50  
3853: 13  9  5  0   12  8  4  0             182571.3223   0.0913  0.050   0.0914 0.50  
3854: 48  5 43  0   47  5 42  0             182579.1372   0.0009  0.050               
3855: 42 12 31  2   42 11 32  2             182592.5570  -0.0645  0.050   0.0053 0.50  
3856: 42 12 30  2   42 11 31  2             182592.5570   0.0751  0.050   0.0053 0.50  
3857: 62  3 59  0   62  2 60  0             182608.1653  -0.0065  0.050               
3858: 62  4 59  0   62  3 60  0             182609.6356   0.0190  0.050               
3859: 53  1 52  1   52  2 51  1             182613.9112  -0.0028  0.050  -0.0336 0.15  
3860: 53  2 52  1   52  2 51  1             182613.9112  -0.0274  0.050  -0.0336 0.35  
3861: 53  1 52  1   52  1 51  1             182613.9112  -0.0396  0.050  -0.0336 0.35  
3862: 53  2 52  1   52  1 51  1             182613.9112  -0.0642  0.050  -0.0336 0.15  
3863: 52  2 50  1   51  3 49  1             182698.7681   0.0011  0.050               
3864: 52  3 50  1   51  3 49  1             182700.1076  -0.0184  0.050               
3865: 52  2 50  1   51  2 49  1             182700.7712   0.0445  0.050               
3866: 52  3 50  1   51  2 49  1             182702.1043   0.0185  0.050               
3867: 41 12 30  2   41 11 31  2             182765.3690  -0.0173  0.050   0.0240 0.50  
3868: 41 12 29  2   41 11 30  2             182765.3690   0.0654  0.050   0.0240 0.50  
3869: 26  6 20  0   25  5 21  0             182783.2154  -0.0734  0.050               
3870: 71 13 58  0   71 12 59  0             182791.1630   0.0033  0.050               
3871: 51  3 48  1   50  4 47  1             182815.5029   0.0267  0.050               
3872: 32 20 12  0   33 19 15  0             182851.8336   0.0019  0.050   0.0019 0.50  
3873: 32 20 13  0   33 19 14  0             182851.8336   0.0019  0.050   0.0019 0.50  
3874: 51  4 48  1   50  4 47  1             182857.7929  -0.0123  0.050               
3875: 51  3 48  1   50  3 47  1             182874.3111   0.0420  0.050               
3876: 65  4 61  1   65  3 62  1             182877.0309  -0.0827  0.050  -0.0623 0.93  
3877: 65  4 61  1   65  4 62  1             182877.0309   0.2066  0.050  -0.0623 0.07  
3878: 65  5 61  1   65  4 62  1             182883.3757  -0.0374  0.050  -0.0579 0.93  
3879: 65  5 61  1   65  3 62  1             182883.3757  -0.3268  0.050  -0.0579 0.07  
3880: 50  4 46  0   49  5 45  0             182900.2293  -0.0073  0.050               
3881: 49  6 44  1   48  6 43  1             182908.1085   0.0198  0.050               
3882: 51  4 48  1   50  3 47  1             182916.6145   0.0164  0.050               
3883: 40 12 29  2   40 11 30  2             182923.4904   0.0109  0.050   0.0351 0.50  
3884: 40 12 28  2   40 11 29  2             182923.4904   0.0593  0.050   0.0351 0.50  
3885: 47  6 41  0   46  6 40  0             182956.6881   0.0034  0.050               
3886: 72 13 60  0   72 12 61  0             182974.1529  -0.0005  0.050               
3887: 88 14 74  2   88 13 75  2             183021.3185   0.0597  0.050               
3888: 86 14 72  0   86 13 73  0             183022.6274  -0.0136  0.050               
3889: 50  5 46  1   49  5 45  1             183065.8322  -0.0099  0.050               
3890: 39 12 28  2   39 11 29  2             183067.5926   0.0086  0.050   0.0226 0.50  
3891: 39 12 27  2   39 11 28  2             183067.5926   0.0365  0.050   0.0226 0.50  
3892: 48  8 40  0   47  8 39  0             183105.9206  -0.0124  0.050               
3893: 38 12 27  2   38 11 28  2             183198.3656   0.0181  0.050   0.0260 0.50  
3894: 38 12 26  2   38 11 27  2             183198.3656   0.0339  0.050   0.0260 0.50  
3895: 58  7 51  0   57  8 50  0             183219.3930   0.0342  0.050               
3896: 48  5 43  2   47  5 42  2             183242.8196   0.1262  0.050               
3897: 49 21 28  0   48 21 27  0             183301.7380   0.0049  0.050   0.0050 0.50  
3898: 49 21 29  0   48 21 28  0             183301.7380   0.0049  0.050   0.0050 0.50  
3899: 49 22 27  0   48 22 26  0             183304.6737  -0.0029  0.050  -0.0029 0.50  
3900: 49 22 28  0   48 22 27  0             183304.6737  -0.0029  0.050  -0.0029 0.50  
3901: 49 20 29  0   48 20 28  0             183308.1273  -0.0013  0.050  -0.0014 0.50  
3902: 49 20 30  0   48 20 29  0             183308.1273  -0.0013  0.050  -0.0014 0.50  
3903: 49 23 26  0   48 23 25  0             183315.7071   0.0071  0.050   0.0072 0.50  
3904: 49 23 27  0   48 23 26  0             183315.7071   0.0071  0.050   0.0072 0.50  
3905: 37 12 26  2   37 11 27  2             183316.4829   0.0981  0.050   0.1026 0.50  
3906: 37 12 25  2   37 11 26  2             183316.4829   0.1069  0.050   0.1026 0.50  
3907: 49 19 30  0   48 19 29  0             183325.4863   0.0173  0.050   0.0173 0.50  
3908: 49 19 31  0   48 19 30  0             183325.4863   0.0173  0.050   0.0173 0.50  
3909: 50  4 46  1   49  4 45  1             183326.5259   0.0486  0.050               
3910: 49 24 25  0   48 24 24  0             183333.7808  -0.0205  0.050  -0.0206 0.50  
3911: 49 24 26  0   48 24 25  0             183333.7808  -0.0205  0.050  -0.0206 0.50  
3912: 48  8 40  2   47  8 39  2             183351.4399  -0.0137  0.050               
3913: 49 18 31  0   48 18 30  0             183355.8562   0.0255  0.050   0.0256 0.50  
3914: 49 18 32  0   48 18 31  0             183355.8562   0.0255  0.050   0.0256 0.50  
3915: 49 25 24  0   48 25 23  0             183358.1986   0.0236  0.050   0.0236 0.50  
3916: 49 25 25  0   48 25 24  0             183358.1986   0.0236  0.050   0.0236 0.50  
3917: 49 22 27  1   48 22 26  1             183363.9589   0.0373  0.050   0.0374 0.50  
3918: 49 22 28  1   48 22 27  1             183363.9589   0.0373  0.050   0.0374 0.50  
3919: 49 21 28  1   48 21 27  1             183365.8820   0.0096  0.050   0.0096 0.50  
3920: 49 21 29  1   48 21 28  1             183365.8820   0.0096  0.050   0.0096 0.50  
3921: 49 23 26  1   48 23 25  1             183374.3431   0.0200  0.050   0.0201 0.50  
3922: 49 23 27  1   48 23 26  1             183374.3431   0.0200  0.050   0.0201 0.50  
3923: 49 20 29  1   48 20 28  1             183384.0292  -0.0517  0.050  -0.0518 0.50  
3924: 49 20 30  1   48 20 29  1             183384.0292  -0.0517  0.050  -0.0518 0.50  
3925: 49 26 23  0   48 26 22  0             183388.1279  -0.0368  0.050  -0.0368 0.50  
3926: 49 26 24  0   48 26 23  0             183388.1279  -0.0368  0.050  -0.0368 0.50  
3927: 49 24 25  1   48 24 24  1             183394.5830   0.0076  0.050   0.0077 0.50  
3928: 49 24 26  1   48 24 25  1             183394.5830   0.0076  0.050   0.0077 0.50  
3929: 54  0 54  1   53  1 53  1             183399.0919  -0.0197  0.050  -0.0200 0.16  
3930: 54  1 54  1   53  1 53  1             183399.0919  -0.0199  0.050  -0.0200 0.34  
3931: 54  0 54  1   53  0 53  1             183399.0919  -0.0201  0.050  -0.0200 0.34  
3932: 54  1 54  1   53  0 53  1             183399.0919  -0.0203  0.050  -0.0200 0.16  
3933: 49 17 32  0   48 17 31  0             183401.9537   0.0082  0.050   0.0083 0.50  
3934: 49 17 33  0   48 17 32  0             183401.9537   0.0082  0.050   0.0083 0.50  
3935: 36 12 24  2   36 11 25  2             183422.2234  -0.0506  0.050  -0.0531 0.50  
3936: 36 12 25  2   36 11 26  2             183422.2234  -0.0554  0.050  -0.0531 0.50  
3937: 49 27 22  0   48 27 21  0             183423.1778  -0.0534  0.050  -0.0534 0.50  
3938: 49 27 23  0   48 27 22  0             183423.1778  -0.0534  0.050  -0.0534 0.50  
3939: 49 19 30  1   48 19 29  1             183425.1346   0.0041  0.050   0.0041 0.50  
3940: 49 19 31  1   48 19 30  1             183425.1346   0.0041  0.050   0.0041 0.50  
3941: 49 26 23  1   48 26 22  1             183458.2332  -0.0426  0.050  -0.0426 0.50  
3942: 49 26 24  1   48 26 23  1             183458.2332  -0.0426  0.050  -0.0426 0.50  
3943: 49 28 21  0   48 28 20  0             183462.8961  -0.0301  0.050  -0.0301 0.50  
3944: 49 28 22  0   48 28 21  0             183462.8961  -0.0301  0.050  -0.0301 0.50  
3945: 49 16 33  0   48 16 32  0             183467.4905   0.0144  0.050   0.0145 0.50  
3946: 49 16 34  0   48 16 33  0             183467.4905   0.0144  0.050   0.0145 0.50  
3947: 49 27 22  1   48 27 21  1             183499.5519  -0.0239  0.050  -0.0239 0.50  
3948: 49 27 23  1   48 27 22  1             183499.5519  -0.0239  0.050  -0.0239 0.50  
3949: 49 18 31  1   48 18 30  1             183500.8791  -0.0294  0.050  -0.0294 0.50  
3950: 49 18 32  1   48 18 31  1             183500.8791  -0.0294  0.050  -0.0294 0.50  
3951: 49 29 20  0   48 29 19  0             183506.8717  -0.0023  0.050  -0.0023 0.50  
3952: 49 29 21  0   48 29 20  0             183506.8717  -0.0023  0.050  -0.0023 0.50  
3953: 49 15 34  1   48 15 33  1             183512.0288  -0.0046  0.050  -0.0046 0.50  
3954: 49 15 35  1   48 15 34  1             183512.0288  -0.0045  0.050  -0.0046 0.50  
3955: 35 12 24  2   35 11 25  2             183516.6504   0.0668  0.050   0.0681 0.50  
3956: 35 12 23  2   35 11 24  2             183516.6504   0.0693  0.050   0.0681 0.50  
3957: 59  3 57  2   59  2 58  2             183518.6803   0.1205  0.050   0.1242 0.94  
3958: 59  3 57  2   59  1 58  2             183518.6803   0.1811  0.050   0.1242 0.06  
3959: 47  6 41  2   46  6 40  2             183520.1347   0.0476  0.050               
3960: 49 28 21  1   48 28 20  1             183546.1362  -0.0245  0.050  -0.0246 0.50  
3961: 49 28 22  1   48 28 21  1             183546.1362  -0.0245  0.050  -0.0246 0.50  
3962: 49 15 34  2   48 15 33  2             183549.0946   0.0003  0.050   0.0004 0.50  
3963: 49 15 35  2   48 15 34  2             183549.0946   0.0003  0.050   0.0004 0.50  
3964: 49 30 19  0   48 30 18  0             183554.7459  -0.0109  0.050  -0.0110 0.50  
3965: 49 30 20  0   48 30 19  0             183554.7459  -0.0109  0.050  -0.0110 0.50  
3966: 49 15 35  0   48 15 34  0             183557.3787  -0.0661  0.050  -0.0662 0.50  
3967: 49 15 34  0   48 15 33  0             183557.3787  -0.0662  0.050  -0.0662 0.50  
3968: 17  8  9  2   16  7 10  2             183558.8432   0.0469  0.050   0.0525 0.50  
3969: 17  8 10  2   16  7  9  2             183558.8432   0.0581  0.050   0.0525 0.50  
3970: 54  1 54  0   53  0 53  0             183567.1440   0.0093  0.050   0.0097 0.16  
3971: 54  0 54  0   53  0 53  0             183567.1440   0.0095  0.050   0.0097 0.34  
3972: 54  1 54  0   53  1 53  0             183567.1440   0.0097  0.050   0.0097 0.34  
3973: 54  0 54  0   53  1 53  0             183567.1440   0.0100  0.050   0.0097 0.16  
3974: 49 14 35  1   48 14 34  1             183568.3495   0.0495  0.050   0.0498 0.50  
3975: 49 14 36  1   48 14 35  1             183568.3495   0.0500  0.050   0.0498 0.50  
3976: 49  6 44  0   48  6 43  0             183570.3792   0.0131  0.050               
3977: 53  2 52  0   52  1 51  0             183579.4284  -0.0091  0.050   0.0321 0.15  
3978: 53  1 52  0   52  1 51  0             183579.4284   0.0246  0.050   0.0321 0.35  
3979: 53  2 52  0   52  2 51  0             183579.4284   0.0396  0.050   0.0321 0.35  
3980: 53  1 52  0   52  2 51  0             183579.4284   0.0734  0.050   0.0321 0.15  
3981: 63  8 55  0   62  9 54  0             183581.7443  -0.0321  0.050               
3982: 49 29 20  1   48 29 19  1             183597.5088   0.0377  0.050   0.0377 0.50  
3983: 49 29 21  1   48 29 20  1             183597.5088   0.0377  0.050   0.0377 0.50  
3984: 49 16 33  2   48 16 32  2             183599.8425  -0.0278  0.050  -0.0278 0.50  
3985: 49 16 34  2   48 16 33  2             183599.8425  -0.0278  0.050  -0.0278 0.50  
3986: 49 21 28  2   48 21 27  2             183601.8520  -0.0021  0.050  -0.0022 0.50  
3987: 49 21 29  2   48 21 28  2             183601.8520  -0.0021  0.050  -0.0022 0.50  
3988: 49 20 29  2   48 20 28  2             183603.6628  -0.0073  0.050  -0.0073 0.50  
3989: 49 20 30  2   48 20 29  2             183603.6628  -0.0073  0.050  -0.0073 0.50  
3990: 49 22 27  2   48 22 26  2             183605.1342  -0.0727  0.050  -0.0728 0.50  
3991: 49 22 28  2   48 22 27  2             183605.1342  -0.0727  0.050  -0.0728 0.50  
3992: 49 31 18  0   48 31 17  0             183606.2950  -0.0086  0.050  -0.0087 0.50  
3993: 49 31 19  0   48 31 18  0             183606.2950  -0.0086  0.050  -0.0087 0.50  
3994: 49 19 30  2   48 19 29  2             183609.6056  -0.0356  0.050  -0.0357 0.50  
3995: 49 19 31  2   48 19 30  2             183609.6056  -0.0356  0.050  -0.0357 0.50  
3996: 52  2 50  0   51  3 49  0             183612.6656   0.0134  0.050               
3997: 52  2 50  0   51  2 49  0             183615.1980   0.0498  0.050               
3998: 52  3 50  0   51  2 49  0             183616.8899  -0.0317  0.050               
3999: 49 17 32  2   48 17 31  2             183618.4438  -0.0060  0.050  -0.0061 0.50  
4000: 49 17 33  2   48 17 32  2             183618.4438  -0.0060  0.050  -0.0061 0.50  
4001: 49 24 25  2   48 24 24  2             183627.9322  -0.0423  0.050  -0.0423 0.50  
4002: 49 24 26  2   48 24 25  2             183627.9322  -0.0423  0.050  -0.0423 0.50  
4003: 49 17 32  1   48 17 31  1             183632.2985  -0.0111  0.050  -0.0111 0.50  
4004: 49 17 33  1   48 17 32  1             183632.2985  -0.0111  0.050  -0.0111 0.50  
4005: 49 25 24  2   48 25 23  2             183647.0250  -0.0115  0.050  -0.0115 0.50  
4006: 49 25 25  2   48 25 24  2             183647.0250  -0.0115  0.050  -0.0115 0.50  
4007: 51  3 48  0   50  4 47  0             183652.0374  -0.0102  0.050               
4008: 49 30 19  1   48 30 18  1             183653.0847   0.0287  0.050   0.0287 0.50  
4009: 49 30 20  1   48 30 19  1             183653.0847   0.0287  0.050   0.0287 0.50  
4010: 49 32 17  0   48 32 16  0             183661.2408  -0.0402  0.050  -0.0402 0.50  
4011: 49 32 18  0   48 32 17  0             183661.2408  -0.0402  0.050  -0.0402 0.50  
4012: 49 26 23  2   48 26 22  2             183670.8360  -0.0179  0.050  -0.0179 0.50  
4013: 49 26 24  2   48 26 23  2             183670.8360  -0.0179  0.050  -0.0179 0.50  
4014: 33 12 21  2   33 11 22  2             183672.4946  -0.0062  0.050  -0.0066 0.50  
4015: 33 12 22  2   33 11 23  2             183672.4946  -0.0069  0.050  -0.0066 0.50  
4016: 49 14 35  0   48 14 34  0             183678.9472   0.0192  0.050   0.0193 0.50  
4017: 49 14 36  0   48 14 35  0             183678.9472   0.0194  0.050   0.0193 0.50  
4018: 16 12  4  2   16 11  5  2             183689.0033   0.0925  0.050   0.0925 0.50  
4019: 16 12  5  2   16 11  6  2             183689.0033   0.0925  0.050   0.0925 0.50  
4020: 49 27 22  2   48 27 21  2             183699.1297  -0.0134  0.050  -0.0134 0.50  
4021: 49 27 23  2   48 27 22  2             183699.1297  -0.0134  0.050  -0.0134 0.50  
4022: 51  4 48  0   50  4 47  0             183704.5445   0.0082  0.050               
4023: 49 31 18  1   48 31 17  1             183712.5179  -0.0287  0.050  -0.0288 0.50  
4024: 49 31 19  1   48 31 18  1             183712.5179  -0.0287  0.050  -0.0288 0.50  
4025: 49 13 37  1   48 13 36  1             183720.0120  -0.0194  0.050  -0.0202 0.50  
4026: 49 13 36  1   48 13 35  1             183720.0120  -0.0209  0.050  -0.0202 0.50  
4027: 51  3 48  0   50  3 47  0             183723.6981  -0.0108  0.050               
4028: 49 28 21  2   48 28 20  2             183731.6230  -0.0134  0.050  -0.0135 0.50  
4029: 49 28 22  2   48 28 21  2             183731.6230  -0.0134  0.050  -0.0135 0.50  
4030: 32 12 21  2   32 11 22  2             183735.1246   0.0341  0.050   0.1022 0.35  
4031: 32 12 20  2   32 11 21  2             183735.1246   0.0345  0.050   0.1022 0.35  
4032: 17 12  5  2   17 11  6  2             183735.1246   0.2619  0.050   0.1022 0.15  
4033: 17 12  6  2   17 11  7  2             183735.1246   0.2619  0.050   0.1022 0.15  
4034: 49 29 20  2   48 29 19  2             183768.1154   0.0265  0.050   0.0266 0.50  
4035: 49 29 21  2   48 29 20  2             183768.1154   0.0265  0.050   0.0266 0.50  
4036: 51  4 48  0   50  3 47  0             183776.1991   0.0015  0.050               
4037: 27  6 22  0   26  5 21  0             183782.8204   0.0277  0.050               
4038: 71 13 59  0   71 12 60  0             183784.7042   0.0318  0.050               
4039: 31 12 19  2   31 11 20  2             183787.9726  -0.0708  0.050  -0.0710 0.50  
4040: 31 12 20  2   31 11 21  2             183787.9726  -0.0710  0.050  -0.0710 0.50  
4041: 30 12 19  2   30 11 20  2             183831.8237   0.0300  0.050   0.0301 0.50  
4042: 30 12 18  2   30 11 19  2             183831.8237   0.0301  0.050   0.0301 0.50  
4043: 50  5 46  0   49  5 45  0             183837.6303  -0.0033  0.050               
4044: 49 16 33  1   48 16 32  1             183840.2338  -0.0270  0.050  -0.0271 0.50  
4045: 49 16 34  1   48 16 33  1             183840.2338  -0.0270  0.050  -0.0271 0.50  
4046: 49 13 36  0   48 13 35  0             183842.2385   0.0034  0.050   0.0059 0.50  
4047: 49 13 37  0   48 13 36  0             183842.2385   0.0083  0.050   0.0059 0.50  
4048: 49 35 14  0   48 35 13  0             183844.8992   0.0012  0.050   0.0012 0.50  
4049: 49 35 15  0   48 35 14  0             183844.8992   0.0012  0.050   0.0012 0.50  
4050: 20 12  8  2   20 11  9  2             183847.2087  -0.0723  0.050  -0.0723 0.50  
4051: 20 12  9  2   20 11 10  2             183847.2087  -0.0723  0.050  -0.0723 0.50  
4052: 29 12 17  2   29 11 18  2             183866.7146  -0.0385  0.050  -0.0386 0.50  
4053: 29 12 18  2   29 11 19  2             183866.7146  -0.0386  0.050  -0.0386 0.50  
4054: 28 12 16  2   28 11 17  2             183893.3138  -0.0044  0.050  -0.0044 0.50  
4055: 28 12 17  2   28 11 18  2             183893.3138  -0.0044  0.050  -0.0044 0.50  
4056: 22 12 10  2   22 11 11  2             183896.9787  -0.0003  0.050  -0.0003 0.50  
4057: 22 12 11  2   22 11 12  2             183896.9787  -0.0003  0.050  -0.0003 0.50  
4058: 49 32 17  2   48 32 16  2             183899.1250   0.0342  0.050   0.0343 0.50  
4059: 49 32 18  2   48 32 17  2             183899.1250   0.0342  0.050   0.0343 0.50  
4060: 49 36 13  0   48 36 12  0             183911.7925  -0.0169  0.050  -0.0170 0.50  
4061: 49 36 14  0   48 36 13  0             183911.7925  -0.0169  0.050  -0.0170 0.50  
4062: 25 12 13  2   25 11 14  2             183926.3577  -0.0323  0.050  -0.0323 0.50  
4063: 25 12 14  2   25 11 15  2             183926.3577  -0.0323  0.050  -0.0323 0.50  
4064: 49 37 12  0   48 37 11  0             183981.3560   0.0004  0.050   0.0005 0.50  
4065: 49 37 13  0   48 37 12  0             183981.3560   0.0004  0.050   0.0005 0.50  
4066: 96 13 84  0   96 12 85  0             183997.2752   0.0510  0.050               
4067: 40 22 18  0   41 21 21  0             184011.3734  -0.0272  0.050  -0.0273 0.50  
4068: 40 22 19  0   41 21 20  0             184011.3734  -0.0272  0.050  -0.0273 0.50  
4069: 49 38 11  0   48 38 10  0             184053.5207   0.0952  0.050   0.0953 0.50  
4070: 49 38 12  0   48 38 11  0             184053.5207   0.0952  0.050   0.0953 0.50  
4071: 49 12 38  0   48 12 37  0             184063.0764   0.0830  0.050               
4072: 69  5 64  0   69  4 65  0             184089.1044  -0.0465  0.050               
4073: 49 14 36  2   48 14 35  2             184091.2373  -0.0108  0.050  -0.0109 0.50  
4074: 49 14 35  2   48 14 34  2             184091.2373  -0.0110  0.050  -0.0109 0.50  
4075: 49 36 13  2   48 36 12  2             184118.0481   0.0463  0.050   0.0463 0.50  
4076: 49 36 14  2   48 36 13  2             184118.0481   0.0463  0.050   0.0463 0.50  
4077: 50  5 46  1   49  4 45  1             184119.7117   0.0036  0.050               
4078: 50  4 46  0   49  4 45  0             184129.5914   0.0399  0.050               
4079: 69  6 64  0   69  5 65  0             184134.7050   0.0500  0.050               
4080: 49 37 12  2   48 37 11  2             184137.2693  -0.0389  0.050  -0.0389 0.50  
4081: 49 37 13  2   48 37 12  2             184137.2693  -0.0389  0.050  -0.0389 0.50  
4082: 81  8 73  0   81  7 74  0             184152.0782   0.0340  0.050               
4083: 64 13 51  1   64 12 52  1             184167.2383   0.0215  0.050               
4084: 49 37 12  1   48 37 11  1             184179.7477   0.0133  0.050   0.0134 0.50  
4085: 49 37 13  1   48 37 12  1             184179.7477   0.0133  0.050   0.0134 0.50  
4086: 49 38 11  2   48 38 10  2             184217.7314   0.0000  0.050   0.0001 0.50  
4087: 49 38 12  2   48 38 11  2             184217.7314   0.0000  0.050   0.0001 0.50  
4088: 22  7 15  0   21  6 16  0             184254.9011   0.0608  0.050               
4089: 48  7 41  2   47  7 40  2             184276.9512  -0.0014  0.050               
4090: 49 11 38  1   48 11 37  1             184311.2507   0.0254  0.050               
4091: 49 11 39  1   48 11 38  1             184313.7274  -0.1284  0.050               
4092: 51  5 46  0   50  6 45  0             184316.4822  -0.0080  0.050               
4093: 49 13 37  2   48 13 36  2             184323.6108  -0.0136  0.050  -0.0154 0.50  
4094: 49 13 36  2   48 13 35  2             184323.6108  -0.0171  0.050  -0.0154 0.50  
4095: 49 11 39  0   48 11 38  0             184365.9240   0.0622  0.050               
4096: 51  5 46  1   50  6 45  1             184381.1029   0.0548  0.050               
4097: 93 12 82  0   93 11 83  0             184391.7604   0.0452  0.050               
4098: 89 11 79  0   89 10 80  0             184395.4486   0.0369  0.050               
4099: 49 43  6  0   48 43  5  0             184448.4316   0.0294  0.050   0.0295 0.50  
4100: 49 43  7  0   48 43  6  0             184448.4316   0.0294  0.050   0.0295 0.50  
4101: 72  6 66  1   72  5 67  1             184467.8100  -0.0559  0.050               
4102: 49 12 38  2   48 12 37  2             184562.5143   0.0356  0.050  -0.0046 0.50  
4103: 49 12 37  2   48 12 36  2             184562.5143  -0.0448  0.050  -0.0046 0.50  
4104: 70 13 58  0   70 12 59  0             184570.4511   0.0153  0.050               
4105: 72  9 64  1   72  6 67  1             184608.7492  -0.0072  0.050               
4106: 49 45  4  0   48 45  3  0             184621.1888   0.0673  0.050   0.0673 0.50  
4107: 49 45  5  0   48 45  4  0             184621.1888   0.0673  0.050   0.0673 0.50  
4108: 74 10 64  0   73 11 63  0             184662.9692  -0.0355  0.050               
4109: 49 46  3  0   48 46  2  0             184710.3905   0.0132  0.050   0.0133 0.50  
4110: 49 46  4  0   48 46  3  0             184710.3905   0.0132  0.050   0.0133 0.50  
4111: 51  4 48  2   50  3 47  2             184728.2074   0.0746  0.050               
4112: 69 13 56  0   69 12 57  0             184779.8882  -0.0056  0.050               
4113: 49 10 40  0   48 10 39  0             184787.0345   0.0555  0.050               
4114: 52  3 50  2   51  2 49  2             184800.3272   0.0997  0.050               
4115: 52  2 50  2   51  2 49  2             184807.4496   0.0226  0.050               
4116: 49 10 39  0   48 10 38  0             184809.2079   0.0107  0.050               
4117: 52  2 50  2   51  3 49  2             184816.4941   0.0107  0.050               
4118: 51  3 48  2   50  3 47  2             184834.9207   0.0807  0.050               
4119: 63 13 50  1   63 14 49  1             184849.7775   0.0655  0.050               
4120: 53  2 52  2   52  2 51  2             184852.9913  -0.0067  0.050   0.0349 0.35  
4121: 53  1 52  2   52  1 51  2             184852.9913   0.0764  0.050   0.0349 0.35  
4122: 53  1 52  2   52  2 51  2             184852.9913  -0.3011  0.050   0.0349 0.15  
4123: 53  2 52  2   52  1 51  2             184852.9913   0.3708  0.050   0.0349 0.15  
4124: 51  4 48  2   50  4 47  2             184859.1018   0.0009  0.050               
4125: 49 11 39  2   48 11 38  2             184860.4620   0.0826  0.050               
4126: 49 11 38  2   48 11 37  2             184861.7073  -0.1060  0.050               
4127: 49 10 39  1   48 10 38  1             184864.4272  -0.0410  0.050               
4128: 97 15 82  0   97 14 83  0             184908.5116   0.0384  0.050               
4129: 54  0 54  2   53  1 53  2             184921.0127   0.0459  0.050   0.0536 0.16  
4130: 54  1 54  2   53  1 53  2             184921.0127   0.0526  0.050   0.0536 0.34  
4131: 54  0 54  2   53  0 53  2             184921.0127   0.0545  0.050   0.0536 0.34  
4132: 54  1 54  2   53  0 53  2             184921.0127   0.0612  0.050   0.0536 0.16  
4133: 49  7 43  1   48  7 42  1             184923.3598   0.0198  0.050               
4134: 49  5 44  1   48  5 43  1             184938.7644   0.1617  0.050  -0.0637 0.53  
4135: 49 10 40  1   48 10 39  1             184938.7644  -0.3136  0.050  -0.0637 0.47  
4136: 51  3 48  2   50  4 47  2             184965.7955  -0.0125  0.050               
4137: 86  9 77  0   86  8 78  0             185056.2574  -0.0039  0.050               
4138: 50  5 46  0   49  4 45  0             185066.9723   0.0238  0.050               
4139: 50  4 46  2   49  4 45  2             185094.1166  -0.0555  0.050               
4140: 48 24 24  0   49 23 27  0             185121.8655   0.0629  0.050   0.0630 0.50  
4141: 48 24 25  0   49 23 26  0             185121.8655   0.0629  0.050   0.0630 0.50  
4142: 57  1 56  0   57  0 57  0             185137.3351  -0.0015  0.050  -0.0054 0.50  
4143: 57  2 56  0   57  1 57  0             185137.3351  -0.0092  0.050  -0.0054 0.50  
4144: 85 10 76  0   85  9 77  0             185168.8430  -0.0920  0.050               
4145: 54  6 48  0   53  7 47  0             185184.3879   0.0453  0.050               
4146:103 12 91  0  103 11 92  0             185241.1399  -0.0668  0.050               
4147: 49 10 40  2   48 10 39  2             185261.5983   0.0466  0.050               
4148: 49 10 39  2   48 10 38  2             185281.3008   0.0707  0.050               
4149: 50  5 46  2   49  5 45  2             185304.8958  -0.0344  0.050               
4150: 73  6 67  0   73  5 68  0             185323.3101   0.0948  0.050               
4151: 69 13 57  0   69 12 58  0             185328.3657   0.0218  0.050               
4152: 49  9 41  0   48  9 40  0             185340.4297   0.0163  0.050               
4153: 85 14 71  0   85 13 72  0             185400.0351  -0.0778  0.050               
4154: 18  8 10  0   17  7 11  0             185425.8469   0.0510  0.050   0.0653 0.50  
4155: 18  8 11  0   17  7 10  0             185425.8469   0.0795  0.050   0.0653 0.50  
4156: 77  7 70  0   77  7 71  0             185428.7166  -0.0155  0.050               
4157: 76  9 67  1   76  6 70  1             185431.8852   0.1040  0.050               
4158: 66  4 62  0   66  3 63  0             185455.3462  -0.0255  0.050               
4159: 49  7 43  0   48  7 42  0             185459.9046  -0.0004  0.050               
4160: 66  5 62  0   66  4 63  0             185463.0440   0.0407  0.050               
4161: 97 11 86  0   97 10 87  0             185476.9849   0.0131  0.050               
4162: 77  7 70  0   77  6 71  0             185489.0391   0.0809  0.050               
4163: 73  7 67  0   73  6 68  0             185495.5220  -0.0289  0.050               
4164: 49  8 42  1   48  8 41  1             185535.9684  -0.0379  0.050               
4165: 49  9 40  0   48  9 39  0             185559.9578   0.0208  0.050               
4166: 68 13 55  0   68 12 56  0             185653.2679   0.0688  0.050               
4167: 63  3 60  2   63  2 61  2             185681.9690   0.0962  0.050               
4168: 49  9 40  1   48  9 39  1             185721.1389   0.0384  0.050               
4169: 49  5 44  0   48  5 43  0             185725.1955  -0.0177  0.050               
4170: 49  9 41  2   48  9 40  2             185774.4279   0.0363  0.050               
4171: 49  7 43  2   48  7 42  2             185790.9705   0.0111  0.050               
4172: 51  4 47  1   50  5 46  1             185796.2058   0.0081  0.050               
4173: 49  8 42  0   48  8 41  0             185812.5636   0.0357  0.050               
4174: 60  2 58  0   60  1 59  0             185880.1609   0.0414  0.050  -0.0124 0.50  
4175: 60  3 58  0   60  2 59  0             185880.1609  -0.0662  0.050  -0.0124 0.50  
4176: 54  1 53  1   53  2 52  1             185884.3057   0.0045  0.050  -0.0158 0.15  
4177: 54  2 53  1   53  2 52  1             185884.3057  -0.0116  0.050  -0.0158 0.35  
4178: 54  1 53  1   53  1 52  1             185884.3057  -0.0199  0.050  -0.0158 0.35  
4179: 54  2 53  1   53  1 52  1             185884.3057  -0.0362  0.050  -0.0158 0.15  
4180: 81  9 73  0   81  8 74  0             185889.0428   0.0076  0.050               
4181: 76 10 67  1   76  7 70  1             185903.7710   0.0310  0.050               
4182: 49  9 40  2   48  9 39  2             185973.8492   0.0465  0.050               
4183: 48  7 41  0   47  7 40  0             185990.4729   0.0036  0.050               
4184: 53  2 51  1   52  3 50  1             185996.3008  -0.0720  0.050               
4185: 53  3 51  1   52  3 50  1             185997.4304   0.1187  0.050  -0.0914 0.50  
4186: 53  2 51  1   52  2 50  1             185997.4304  -0.3015  0.050  -0.0914 0.50  
4187: 53  3 51  1   52  2 50  1             185998.6684  -0.0022  0.050               
4188: 63  4 60  0   63  3 61  0             186013.3752  -0.0135  0.050               
4189: 69  5 64  1   69  4 65  1             186024.3014  -0.0156  0.050               
4190: 22  7 16  2   21  6 15  2             186033.3027  -0.0363  0.050               
4191: 69  6 64  1   69  5 65  1             186051.5762  -0.0159  0.050               
4192: 48  6 42  1   47  6 41  1             186053.6871   0.0281  0.050               
4193: 68 13 56  0   68 12 57  0             186056.2211  -0.0150  0.050               
4194: 77  8 70  0   77  7 71  0             186067.0921  -0.1040  0.050               
4195: 94 14 81  0   94 13 82  0             186085.3977   0.0437  0.050               
4196: 52  3 49  1   51  4 48  1             186134.8693   0.0658  0.050               
4197: 95 14 82  0   95 13 83  0             186152.2287  -0.0786  0.050               
4198: 52  4 49  1   51  4 48  1             186165.1052  -0.0547  0.050               
4199: 49  8 42  2   48  8 41  2             186165.8158   0.0837  0.050               
4200: 52  3 49  1   51  3 48  1             186177.1425   0.0100  0.050               
4201: 52  4 49  1   51  3 48  1             186207.4896   0.0006  0.050               
4202: 97 13 85  0   97 12 86  0             186212.8708   0.0221  0.050               
4203: 50  6 45  1   49  6 44  1             186337.0074  -0.0337  0.050               
4204: 51  5 47  1   50  5 46  1             186390.0935  -0.0094  0.050               
4205: 96 14 83  0   96 13 84  0             186406.7088  -0.0601  0.050               
4206: 92 14 79  0   92 13 80  0             186453.9968  -0.0315  0.050               
4207: 67 13 54  0   67 12 55  0             186458.7342   0.0032  0.050               
4208: 66  4 62  1   66  3 63  1             186471.8569   0.0657  0.050               
4209: 51  4 47  0   50  5 46  0             186489.2867   0.0064  0.050               
4210: 27  6 21  0   26  5 22  0             186519.3817   0.0187  0.050               
4211: 51  4 47  1   50  4 46  1             186589.4495   0.0209  0.050               
4212: 60 13 47  1   60 12 48  1             186640.4182   0.0834  0.050               
4213: 48  6 42  0   47  6 41  0             186653.2442   0.0111  0.050               
4214: 71 13 58  2   71 12 59  2             186690.4421   0.0312  0.050               
4215: 67 13 55  0   67 12 56  0             186752.7321  -0.0126  0.050               
4216: 55  0 55  1   54  1 54  1             186755.7060  -0.0192  0.050  -0.0195 0.16  
4217: 55  0 55  1   54  0 54  1             186755.7060  -0.0195  0.050  -0.0195 0.34  
4218: 55  1 55  1   54  1 54  1             186755.7060  -0.0194  0.050  -0.0195 0.34  
4219: 55  1 55  1   54  0 54  1             186755.7060  -0.0197  0.050  -0.0195 0.16  
4220: 60  3 58  2   60  2 59  2             186772.2954   0.0136  0.050   0.0165 0.94  
4221: 60  3 58  2   60  1 59  2             186772.2954   0.0594  0.050   0.0165 0.06  
4222: 60  0 60  2   60  1 59  2             186773.1981  -0.0408  0.050  -0.0437 0.94  
4223: 60  0 60  2   60  2 59  2             186773.1981  -0.0867  0.050  -0.0437 0.06  
4224: 85  9 76  1   85  8 77  1             186823.2229  -0.0298  0.050               
4225: 29  5 24  1   28  4 25  1             186842.3513   0.0822  0.050               
4226: 91 14 78  0   91 13 79  0             186856.6561   0.0463  0.050               
4227: 97 14 84  0   97 13 85  0             186861.6143   0.0223  0.050               
4228: 55  0 55  0   54  1 54  0             186926.5597  -0.0205  0.050  -0.0208 0.16  
4229: 55  1 55  0   54  1 54  0             186926.5597  -0.0207  0.050  -0.0208 0.34  
4230: 55  0 55  0   54  0 54  0             186926.5597  -0.0208  0.050  -0.0208 0.34  
4231: 55  1 55  0   54  0 54  0             186926.5597  -0.0210  0.050  -0.0208 0.16  
4232: 54  1 53  0   53  1 52  0             186938.4470  -0.0009  0.050   0.0043 0.35  
4233: 54  2 53  0   53  2 52  0             186938.4470   0.0094  0.050   0.0043 0.35  
4234: 54  2 53  0   53  1 52  0             186938.4470  -0.0243  0.050   0.0043 0.15  
4235: 54  1 53  0   53  2 52  0             186938.4470   0.0328  0.050   0.0043 0.15  
4236: 53  2 51  0   52  3 50  0             186970.5930   0.0357  0.050               
4237: 53  2 51  0   52  2 50  0             186972.2511  -0.0796  0.050               
4238: 53  3 51  0   52  2 50  0             186973.6165   0.0274  0.050               
4239: 52  3 49  0   51  4 48  0             187020.0593   0.0899  0.050               
4240: 50  6 45  0   49  6 44  0             187035.8553  -0.0245  0.050               
4241: 50 21 29  0   49 21 28  0             187047.5007  -0.0274  0.050  -0.0275 0.50  
4242: 50 21 30  0   49 21 29  0             187047.5007  -0.0274  0.050  -0.0275 0.50  
4243: 50 22 28  0   49 22 27  0             187048.6106  -0.0136  0.050  -0.0137 0.50  
4244: 50 22 29  0   49 22 28  0             187048.6106  -0.0136  0.050  -0.0137 0.50  
4245: 50 20 30  0   49 20 29  0             187056.2763   0.0101  0.050   0.0101 0.50  
4246: 50 20 31  0   49 20 30  0             187056.2763   0.0101  0.050   0.0101 0.50  
4247: 50 23 27  0   49 23 26  0             187058.2878   0.0725  0.050  -0.0352 0.00  
4248: 50 23 28  0   49 23 27  0             187058.2878   0.0725  0.050  -0.0352 0.00  
4249: 52  4 49  0   51  4 48  0             187058.2878  -0.0353  0.050  -0.0352 1.00  
4250: 52  3 49  0   51  3 48  0             187072.4975   0.0395  0.050               
4251: 50 24 26  0   49 24 25  0             187075.2530   0.0160  0.050   0.0160 0.50  
4252: 50 24 27  0   49 24 26  0             187075.2530   0.0160  0.050   0.0160 0.50  
4253: 50 19 31  0   49 19 30  0             187076.5718   0.0253  0.050   0.0254 0.50  
4254: 50 19 32  0   49 19 31  0             187076.5718   0.0253  0.050   0.0254 0.50  
4255: 50 25 25  0   49 25 24  0             187098.8383   0.0050  0.050   0.0051 0.50  
4256: 50 25 26  0   49 25 25  0             187098.8383   0.0050  0.050   0.0051 0.50  
4257: 50 21 29  1   49 21 28  1             187114.2337   0.0318  0.050   0.0318 0.50  
4258: 50 21 30  1   49 21 29  1             187114.2337   0.0318  0.050   0.0318 0.50  
4259: 50 23 27  1   49 23 26  1             187118.5995   0.0302  0.050   0.0302 0.50  
4260: 50 23 28  1   49 23 27  1             187118.5995   0.0302  0.050   0.0302 0.50  
4261: 50 26 24  0   49 26 23  0             187128.3295   0.0216  0.050   0.0217 0.50  
4262: 50 26 25  0   49 26 24  0             187128.3295   0.0216  0.050   0.0217 0.50  
4263: 50 20 30  1   49 20 29  1             187135.6126  -0.0019  0.050  -0.0019 0.50  
4264: 50 20 31  1   49 20 30  1             187135.6126  -0.0019  0.050  -0.0019 0.50  
4265: 50 24 26  1   49 24 25  1             187137.5633  -0.0156  0.050  -0.0157 0.50  
4266: 50 24 27  1   49 24 26  1             187137.5633  -0.0156  0.050  -0.0157 0.50  
4267: 59 13 46  1   59 12 47  1             187159.7657  -0.0777  0.050               
4268: 50 17 33  0   49 17 32  0             187161.2700  -0.0101  0.050  -0.0101 0.50  
4269: 50 17 34  0   49 17 33  0             187161.2700  -0.0101  0.050  -0.0101 0.50  
4270: 50 27 23  0   49 27 22  0             187163.0906   0.0023  0.050   0.0024 0.50  
4271: 50 27 24  0   49 27 23  0             187163.0906   0.0023  0.050   0.0024 0.50  
4272: 50 25 25  1   49 25 24  1             187165.1129  -0.0078  0.050  -0.0078 0.50  
4273: 50 25 26  1   49 25 25  1             187165.1129  -0.0078  0.050  -0.0078 0.50  
4274: 35 21 14  0   36 20 17  0             187169.2769   0.0838  0.050   0.0839 0.50  
4275: 35 21 15  0   36 20 16  0             187169.2769   0.0838  0.050   0.0839 0.50  
4276: 50 19 31  1   49 19 30  1             187181.1358   0.0497  0.050   0.0498 0.50  
4277: 50 19 32  1   49 19 31  1             187181.1358   0.0497  0.050   0.0498 0.50  
4278: 51  5 47  1   50  4 46  1             187183.4029   0.0690  0.050               
4279: 50 26 24  1   49 26 23  1             187199.8699  -0.0275  0.050  -0.0276 0.50  
4280: 50 26 25  1   49 26 24  1             187199.8699  -0.0275  0.050  -0.0276 0.50  
4281: 51  5 47  0   50  5 46  0             187200.9905  -0.0163  0.050               
4282: 50 28 22  0   49 28 21  0             187202.6596  -0.0396  0.050  -0.0397 0.50  
4283: 50 28 23  0   49 28 22  0             187202.6596  -0.0396  0.050  -0.0397 0.50  
4284: 66 13 53  0   66 12 54  0             187204.2512   0.0033  0.050               
4285: 50 16 34  0   49 16 33  0             187232.6171   0.0625  0.050   0.0626 0.50  
4286: 50 16 35  0   49 16 34  0             187232.6171   0.0625  0.050   0.0626 0.50  
4287: 50 27 23  1   49 27 22  1             187240.9799   0.0401  0.050   0.0402 0.50  
4288: 50 27 24  1   49 27 23  1             187240.9799   0.0401  0.050   0.0402 0.50  
4289: 50 29 21  0   49 29 20  0             187246.7704   0.0275  0.050   0.0276 0.50  
4290: 50 29 22  0   49 29 21  0             187246.7704   0.0275  0.050   0.0276 0.50  
4291: 50 18 32  1   49 18 31  1             187263.0843  -0.0101  0.050  -0.0102 0.50  
4292: 50 18 33  1   49 18 32  1             187263.0843  -0.0101  0.050  -0.0102 0.50  
4293: 49  8 41  0   48  8 40  0             187265.0276  -0.0064  0.050               
4294: 48  6 42  2   47  6 41  2             187287.0193  -0.0886  0.050  -0.0362 0.33  
4295: 50 15 35  1   49 15 34  1             187287.0193   0.1658  0.050  -0.0362 0.25  
4296: 50 15 36  1   49 15 35  1             187287.0193   0.1659  0.050  -0.0362 0.25  
4297: 50 28 22  1   49 28 21  1             187287.0193  -0.4810  0.050  -0.0362 0.09  
4298: 50 28 23  1   49 28 22  1             187287.0193  -0.4810  0.050  -0.0362 0.09  
4299: 18  8 10  2   17  7 11  2             187288.7175   0.1234  0.050   0.1369 0.50  
4300: 18  8 11  2   17  7 10  2             187288.7175   0.1504  0.050   0.1369 0.50  
4301: 50 30 20  0   49 30 19  0             187294.9076   0.0252  0.050   0.0253 0.50  
4302: 50 30 21  0   49 30 20  0             187294.9076   0.0252  0.050   0.0253 0.50  
4303: 50 15 35  2   49 15 34  2             187314.3134  -0.0111  0.050  -0.0112 0.50  
4304: 50 15 36  2   49 15 35  2             187314.3134  -0.0111  0.050  -0.0112 0.50  
4305: 50 15 35  0   49 15 34  0             187329.7812   0.0077  0.050   0.0077 0.50  
4306: 50 15 36  0   49 15 35  0             187329.7812   0.0077  0.050   0.0077 0.50  
4307: 50 29 21  1   49 29 20  1             187338.9894   0.0003  0.050   0.0003 0.50  
4308: 50 29 22  1   49 29 21  1             187338.9894   0.0003  0.050   0.0003 0.50  
4309: 50 31 19  0   49 31 18  0             187346.8972   0.0665  0.050   0.0665 0.50  
4310: 50 31 20  0   49 31 19  0             187346.8972   0.0665  0.050   0.0665 0.50  
4311: 50 21 29  2   49 21 28  2             187353.1047   0.0531  0.050   0.0531 0.50  
4312: 50 21 30  2   49 21 29  2             187353.1047   0.0531  0.050   0.0531 0.50  
4313: 50 22 28  2   49 22 27  2             187354.7738  -0.0548  0.050   0.0291 0.18  
4314: 50 22 29  2   49 22 28  2             187354.7738  -0.0548  0.050   0.0291 0.18  
4315: 50 14 36  1   49 14 35  1             187354.7738   0.0779  0.050   0.0291 0.32  
4316: 50 14 37  1   49 14 36  1             187354.7738   0.0786  0.050   0.0291 0.32  
4317: 50 20 30  2   49 20 29  2             187356.7483   0.0146  0.050   0.0146 0.50  
4318: 50 20 31  2   49 20 30  2             187356.7483   0.0146  0.050   0.0146 0.50  
4319: 50 16 34  2   49 16 33  2             187361.2309  -0.0243  0.050  -0.0243 0.50  
4320: 50 16 35  2   49 16 34  2             187361.2309  -0.0243  0.050  -0.0243 0.50  
4321: 50 23 27  2   49 23 26  2             187362.2262  -0.0576  0.050  -0.0576 0.50  
4322: 50 23 28  2   49 23 27  2             187362.2262  -0.0576  0.050  -0.0576 0.50  
4323: 50 19 31  2   49 19 30  2             187364.7815  -0.0419  0.050  -0.0420 0.50  
4324: 50 19 32  2   49 19 31  2             187364.7815  -0.0419  0.050  -0.0420 0.50  
4325: 50 18 32  2   49 18 31  2             187374.2988  -0.0339  0.050  -0.0340 0.50  
4326: 50 18 33  2   49 18 32  2             187374.2988  -0.0339  0.050  -0.0340 0.50  
4327: 50 24 26  2   49 24 25  2             187375.2908   0.0029  0.050   0.0030 0.50  
4328: 50 24 27  2   49 24 26  2             187375.2908   0.0029  0.050   0.0030 0.50  
4329: 50 17 33  2   49 17 32  2             187377.9790   0.0050  0.050   0.0050 0.50  
4330: 50 17 34  2   49 17 33  2             187377.9790   0.0050  0.050   0.0050 0.50  
4331: 90 14 77  0   90 13 78  0             187381.4221  -0.0282  0.050               
4332: 50 25 25  2   49 25 24  2             187393.6001   0.0246  0.050   0.0246 0.50  
4333: 50 25 26  2   49 25 25  2             187393.6001   0.0246  0.050   0.0246 0.50  
4334: 50 30 20  1   49 30 19  1             187395.0040   0.0732  0.050   0.0733 0.50  
4335: 50 30 21  1   49 30 20  1             187395.0040   0.0732  0.050   0.0733 0.50  
4336: 50 32 18  0   49 32 17  0             187402.3095  -0.0318  0.050  -0.0318 0.50  
4337: 50 32 19  0   49 32 18  0             187402.3095  -0.0318  0.050  -0.0318 0.50  
4338: 50 17 33  1   49 17 32  1             187403.1180   0.0558  0.050   0.0558 0.50  
4339: 50 17 34  1   49 17 33  1             187403.1180   0.0558  0.050   0.0558 0.50  
4340: 50 26 24  2   49 26 23  2             187416.8995   0.0589  0.050   0.0590 0.50  
4341: 50 26 25  2   49 26 24  2             187416.8995   0.0589  0.050   0.0590 0.50  
4342: 51  4 47  0   50  4 46  0             187426.6644  -0.0128  0.050               
4343: 50 27 23  2   49 27 22  2             187444.7596  -0.0179  0.050  -0.0180 0.50  
4344: 50 27 24  2   49 27 23  2             187444.7596  -0.0179  0.050  -0.0180 0.50  
4345: 50 14 37  0   49 14 36  0             187460.5127  -0.0069  0.050  -0.0071 0.50  
4346: 50 14 36  0   49 14 35  0             187460.5127  -0.0073  0.050  -0.0071 0.50  
4347: 49  8 41  2   48  8 40  2             187463.6114   0.0105  0.050               
4348: 94 12 83  0   94 11 84  0             187465.3218   0.0240  0.050               
4349: 50 28 22  2   49 28 21  2             187477.1842   0.0844  0.050   0.0844 0.50  
4350: 50 28 23  2   49 28 22  2             187477.1842   0.0844  0.050   0.0844 0.50  
4351: 50 29 21  2   49 29 20  2             187513.5239  -0.0210  0.050  -0.0211 0.50  
4352: 50 29 22  2   49 29 21  2             187513.5239  -0.0210  0.050  -0.0211 0.50  
4353: 50 13 37  1   49 13 36  1             187519.4856   0.0283  0.050   0.0292 0.50  
4354: 50 13 38  1   49 13 37  1             187519.4856   0.0300  0.050   0.0292 0.50  
4355: 50 34 16  0   49 34 15  0             187523.2235   0.0023  0.050   0.0024 0.50  
4356: 50 34 17  0   49 34 16  0             187523.2235   0.0023  0.050   0.0024 0.50  
4357: 84 14 70  0   84 13 71  0             187536.5762   0.0792  0.050               
4358: 71 13 59  2   71 10 62  2             187542.3403   0.0123  0.050               
4359: 50 30 20  2   49 30 19  2             187553.7986  -0.0777  0.050  -0.0777 0.50  
4360: 50 30 21  2   49 30 20  2             187553.7986  -0.0777  0.050  -0.0777 0.50  
4361: 50 33 17  1   49 33 16  1             187585.8992  -0.0033  0.050  -0.0034 0.50  
4362: 50 33 18  1   49 33 17  1             187585.8992  -0.0033  0.050  -0.0034 0.50  
4363: 50 35 15  0   49 35 14  0             187588.2420   0.0024  0.050   0.0024 0.50  
4364: 50 35 16  0   49 35 15  0             187588.2420   0.0024  0.050   0.0024 0.50  
4365: 70  5 65  0   70  4 66  0             187596.4057  -0.0950  0.050               
4366: 50 31 19  2   49 31 18  2             187597.8665  -0.0149  0.050  -0.0149 0.50  
4367: 50 31 20  2   49 31 19  2             187597.8665  -0.0149  0.050  -0.0149 0.50  
4368: 50 16 34  1   49 16 33  1             187620.3160   0.0126  0.050   0.0126 0.50  
4369: 50 16 35  1   49 16 34  1             187620.3160   0.0126  0.050   0.0126 0.50  
4370: 70  6 65  0   70  5 66  0             187630.3525  -0.0089  0.050               
4371: 50 13 37  0   49 13 36  0             187635.8855   0.0032  0.050   0.0073 0.50  
4372: 50 13 38  0   49 13 37  0             187635.8855   0.0113  0.050   0.0073 0.50  
4373: 50 32 18  2   49 32 17  2             187645.3705   0.0009  0.050   0.0010 0.50  
4374: 50 32 19  2   49 32 18  2             187645.3705   0.0009  0.050   0.0010 0.50  
4375: 70 11 59  2   70 12 58  2             187684.8654   0.0913  0.050               
4376: 50 37 13  0   49 37 12  0             187726.7985   0.0957  0.050   0.0958 0.50  
4377: 50 37 14  0   49 37 13  0             187726.7985   0.0957  0.050   0.0958 0.50  
4378: 50 34 16  2   49 34 15  2             187750.1743   0.0480  0.050   0.0481 0.50  
4379: 50 34 17  2   49 34 16  2             187750.1743   0.0480  0.050   0.0481 0.50  
4380: 50 12 39  1   49 12 38  1             187775.9039  -0.0253  0.050   0.0342 0.50  
4381: 50 12 38  1   49 12 37  1             187775.9039   0.0936  0.050   0.0342 0.50  
4382: 50 38 12  0   49 38 11  0             187799.8950  -0.0059  0.050  -0.0059 0.50  
4383: 50 38 13  0   49 38 12  0             187799.8950  -0.0059  0.050  -0.0059 0.50  
4384: 50 36 14  1   49 36 13  1             187806.2836   0.0392  0.050   0.0392 0.50  
4385: 50 36 15  1   49 36 14  1             187806.2836   0.0392  0.050   0.0392 0.50  
4386: 50 35 15  2   49 35 14  2             187807.1301   0.0302  0.050   0.0302 0.50  
4387: 50 35 16  2   49 35 15  2             187807.1301   0.0302  0.050   0.0302 0.50  
4388: 90 11 80  0   90 10 81  0             187870.3326   0.0488  0.050               
4389: 50 12 38  0   49 12 37  0             187872.8117  -0.0702  0.050   0.0097 0.50  
4390: 50 12 39  0   49 12 38  0             187872.8117   0.0896  0.050   0.0097 0.50  
4391: 50 39 11  0   49 39 10  0             187875.6619   0.0627  0.050   0.0628 0.50  
4392: 50 39 12  0   49 39 11  0             187875.6619   0.0627  0.050   0.0628 0.50  
4393: 50 14 37  2   49 14 36  2             187878.4257  -0.0038  0.050  -0.0040 0.50  
4394: 50 14 36  2   49 14 35  2             187878.4257  -0.0040  0.050  -0.0040 0.50  
4395: 50 37 13  2   49 37 12  2             187885.3855   0.0358  0.050   0.0359 0.50  
4396: 50 37 14  2   49 37 13  2             187885.3855   0.0358  0.050   0.0359 0.50  
4397: 23  7 16  0   22  6 17  0             187887.0489   0.0811  0.050               
4398: 65 13 52  0   65 12 53  0             187896.3284   0.0835  0.050               
4399: 89 14 76  0   89 13 77  0             188010.8605   0.0071  0.050               
4400: 50  5 45  1   49  5 44  1             188044.7013   0.0214  0.050               
4401: 65 13 53  0   65 12 54  0             188049.2810   0.0028  0.050               
4402: 57 13 44  1   57 12 45  1             188096.8658   0.0350  0.050               
4403: 50 42  8  0   49 42  7  0             188116.8073   0.0347  0.050   0.0348 0.50  
4404: 50 42  9  0   49 42  8  0             188116.8073   0.0347  0.050   0.0348 0.50  
4405: 50 13 38  2   49 13 37  2             188120.8799  -0.0189  0.050  -0.0219 0.50  
4406: 50 13 37  2   49 13 36  2             188120.8799  -0.0247  0.050  -0.0219 0.50  
4407: 51  5 47  0   50  4 46  0             188138.3907  -0.0130  0.050               
4408: 52  4 49  2   51  3 48  2             188143.4099   0.0354  0.050               
4409: 86 12 74  2   86 13 73  2             188152.4619   0.0062  0.050               
4410: 50 11 39  1   49 11 38  1             188156.7693   0.0810  0.050               
4411: 50 11 40  1   49 11 39  1             188160.8178  -0.0302  0.050               
4412: 50 11 40  0   49 11 39  0             188197.7053   0.0652  0.050               
4413: 50 11 39  0   49 11 38  0             188200.1130  -0.0695  0.050               
4414: 50 43  7  0   49 43  6  0             188201.6365   0.0506  0.050   0.0506 0.50  
4415: 50 43  8  0   49 43  7  0             188201.6365   0.0506  0.050   0.0506 0.50  
4416: 73  6 67  1   73  5 68  1             188204.1267  -0.0243  0.050               
4417: 49  9 41  1   48  9 40  1             188209.7692   0.0433  0.050               
4418: 53  3 51  2   52  2 50  2             188213.3433   0.0720  0.050               
4419: 53  2 51  2   52  2 50  2             188219.0477   0.0725  0.050               
4420: 53  3 51  2   52  3 50  2             188220.5272   0.0565  0.050               
4421: 53  2 51  2   52  3 50  2             188226.1553  -0.0193  0.050               
4422: 52  3 49  2   51  3 48  2             188230.2890   0.0939  0.050               
4423: 28  6 22  1   27  5 23  1             188239.6738   0.0272  0.050               
4424: 29  5 24  0   28  4 25  0             188246.2521  -0.0585  0.050               
4425: 52  4 49  2   51  4 48  2             188250.1069   0.0252  0.050               
4426: 54  2 53  2   53  2 52  2             188281.2946   0.0372  0.050   0.0701 0.35  
4427: 54  1 53  2   53  1 52  2             188281.2946   0.1029  0.050   0.0701 0.35  
4428: 54  1 53  2   53  2 52  2             188281.2946  -0.1913  0.050   0.0701 0.15  
4429: 54  2 53  2   53  1 52  2             188281.2946   0.3315  0.050   0.0701 0.15  
4430: 50 44  6  0   49 44  5  0             188288.4437  -0.0459  0.050  -0.0460 0.50  
4431: 50 44  7  0   49 44  6  0             188288.4437  -0.0459  0.050  -0.0460 0.50  
4432: 73  9 65  1   73  6 68  1             188308.1295  -0.0075  0.050               
4433: 70 13 58  2   70 12 59  2             188318.1155   0.0447  0.050               
4434: 52  3 49  2   51  4 48  2             188336.9606   0.0583  0.050               
4435: 96 15 81  0   96 14 82  0             188365.3779   0.0687  0.050               
4436: 50 12 38  2   49 12 37  2             188375.6064  -0.0393  0.050   0.0244 0.50  
4437: 50 12 39  2   49 12 38  2             188375.6064   0.0880  0.050   0.0244 0.50  
4438: 50 45  5  0   49 45  4  0             188377.3566  -0.0621  0.050  -0.0622 0.50  
4439: 50 45  6  0   49 45  5  0             188377.3566  -0.0621  0.050  -0.0622 0.50  
4440: 55  0 55  2   54  1 54  2             188381.0857   0.0882  0.050   0.0942 0.16  
4441: 55  1 55  2   54  1 54  2             188381.0857   0.0934  0.050   0.0942 0.34  
4442: 55  0 55  2   54  0 54  2             188381.0857   0.0949  0.050   0.0942 0.34  
4443: 55  1 55  2   54  0 54  2             188381.0857   0.1002  0.050   0.0942 0.16  
4444: 51  4 47  2   50  4 46  2             188443.6898   0.0438  0.050               
4445: 58  1 57  0   58  0 58  0             188505.2656  -0.0642  0.050  -0.0669 0.50  
4446: 58  2 57  0   58  1 58  0             188505.2656  -0.0695  0.050  -0.0669 0.50  
4447: 64 13 51  0   64 12 52  0             188540.2374   0.0709  0.050               
4448: 50  7 44  1   49  7 43  1             188556.2610  -0.0049  0.050               
4449: 51  5 47  2   50  5 46  2             188613.9882  -0.0240  0.050               
4450: 98 13 86  0   98 12 87  0             188631.3941  -0.0159  0.050               
4451: 50 10 41  0   49 10 40  0             188647.9681   0.0554  0.050               
4452: 64 13 52  0   64 12 53  0             188649.4133   0.0718  0.050               
4453: 50 10 40  0   49 10 39  0             188679.7022  -0.0397  0.050               
4454: 50 11 40  2   49 11 39  2             188694.9667  -0.0288  0.050               
4455: 50 11 39  2   49 11 38  2             188697.1008  -0.0574  0.050               
4456: 88 14 75  0   88 13 76  0             188727.3751  -0.0123  0.050               
4457: 50 10 40  1   49 10 39  1             188755.8508   0.0043  0.050               
4458: 47 24 23  0   48 23 26  0             188845.2527   0.0884  0.050   0.0885 0.50  
4459: 47 24 24  0   48 23 25  0             188845.2527   0.0884  0.050   0.0885 0.50  
4460:117 17100  0  117 16101  0             188851.3155  -0.0827  0.050               
4461: 50  5 45  0   49  5 44  0             188866.2325   0.0512  0.050               
4462: 50 10 41  1   49 10 40  1             188870.6739  -0.0074  0.050               
4463: 67  4 63  0   67  3 64  0             188896.4007  -0.0573  0.050               
4464: 67  5 63  0   67  4 64  0             188902.0164  -0.0137  0.050               
4465: 74  6 68  0   74  6 69  0             188914.8528  -0.0627  0.050               
4466: 29  6 24  0   28  5 23  0             188916.4688  -0.0137  0.050               
4467: 52  5 47  1   51  6 46  1             188924.1046   0.0294  0.050               
4468: 74  6 68  0   74  5 69  0             188925.7961   0.0686  0.050               
4469: 52  5 47  0   51  6 46  0             189008.7840   0.0052  0.050               
4470: 80 16 64  1   80 13 67  1             189053.2376   0.0011  0.050               
4471: 74  7 68  0   74  6 69  0             189056.2139  -0.0194  0.050               
4472: 69 13 57  2   69 12 58  2             189067.1574  -0.0376  0.050               
4473: 50 10 41  2   49 10 40  2             189123.8271   0.0106  0.050               
4474: 50  7 44  0   49  7 43  0             189127.1213   0.0112  0.050               
4475: 19  8 11  0   18  7 12  0             189132.9193  -0.0080  0.050   0.0242 0.50  
4476: 19  8 12  0   18  7 11  0             189132.9193   0.0565  0.050   0.0242 0.50  
4477: 55  1 54  1   54  2 53  1             189148.0336   0.0277  0.050   0.0142 0.15  
4478: 55  2 54  1   54  2 53  1             189148.0336   0.0170  0.050   0.0142 0.35  
4479: 55  1 54  1   54  1 53  1             189148.0336   0.0114  0.050   0.0142 0.35  
4480: 55  2 54  1   54  1 53  1             189148.0336   0.0007  0.050   0.0142 0.15  
4481: 50 10 40  2   49 10 39  2             189152.0384  -0.0028  0.050               
4482: 10 10  0  2    9  9  1  2             189203.4502   0.0275  0.050   0.0275 0.50  
4483: 10 10  1  2    9  9  0  2             189203.4502   0.0275  0.050   0.0275 0.50  
4484: 63 13 51  0   63 12 52  0             189217.8362  -0.0520  0.050               
4485: 50  9 42  0   49  9 41  0             189224.4384  -0.0353  0.050               
4486: 78  7 71  0   78  6 72  0             189251.0506   0.0775  0.050               
4487: 61  3 59  0   61  2 60  0             189258.4362  -0.0220  0.050   0.0159 0.50  
4488: 61  2 59  0   61  1 60  0             189258.4362   0.0538  0.050   0.0159 0.50  
4489: 52  4 48  1   51  5 47  1             189265.8906   0.0163  0.050               
4490: 54  2 52  1   53  2 51  1             189291.0197  -0.1141  0.050   0.0323 0.50  
4491: 54  3 52  1   53  3 51  1             189291.0197   0.1788  0.050   0.0323 0.50  
4492: 77  7 70  1   77  6 71  1             189316.0137   0.1321  0.050               
4493: 50  8 43  1   49  8 42  1             189322.9050  -0.0460  0.050               
4494: 64  3 61  0   64  2 62  0             189413.5111  -0.0065  0.050  -0.0046 0.93  
4495: 64  3 61  0   64  3 62  0             189413.5111   0.0203  0.050  -0.0046 0.07  
4496: 64  4 61  0   64  2 62  0             189414.2913   0.0035  0.050   0.0285 0.07  
4497: 64  4 61  0   64  3 62  0             189414.2913   0.0304  0.050   0.0285 0.93  
4498: 68 13 55  2   68 12 56  2             189445.5444  -0.0077  0.050               
4499: 53  3 50  1   52  4 49  1             189448.0826  -0.0204  0.050               
4500: 83 14 69  0   83 13 70  0             189457.0340   0.0867  0.050               
4501: 53  4 50  1   52  4 49  1             189469.8155   0.0263  0.050               
4502: 53  3 50  1   52  3 49  1             189478.4718   0.0122  0.050               
4503: 87  9 78  0   87  8 79  0             189485.1867  -0.0030  0.050               
4504: 53  4 50  1   52  3 49  1             189500.1305  -0.0151  0.050               
4505: 87 14 74  0   87 13 75  0             189514.2678   0.0228  0.050               
4506: 50  9 41  0   49  9 40  0             189521.7957   0.0407  0.050               
4507:100 14 87  0  100 13 88  0             189523.3208   0.0226  0.050               
4508: 50  7 44  2   49  7 43  2             189529.3204   0.0485  0.050               
4509: 53 13 41  1   53 12 42  1             189618.5627   0.0550  0.050               
4510: 49  6 43  1   48  6 42  1             189620.1936   0.0343  0.050               
4511: 50  9 41  1   49  9 40  1             189646.1520   0.0337  0.050               
4512: 50  8 43  0   49  8 42  0             189651.9341  -0.0237  0.050               
4513: 50  9 42  2   49  9 41  2             189656.7307  -0.0182  0.050               
4514: 70  5 65  1   70  4 66  1             189665.3952  -0.0084  0.050               
4515: 77  8 70  1   77  7 71  1             189671.2978   0.0399  0.050               
4516: 70  6 65  1   70  5 66  1             189685.0348  -0.0468  0.050               
4517: 23  7 17  2   22  6 16  2             189690.9893   0.0287  0.050               
4518: 78  8 71  0   78  7 72  0             189696.9073   0.0189  0.050               
4519: 62 13 49  0   62 12 50  0             189701.4618   0.0706  0.050               
4520: 52  5 48  1   51  5 47  1             189708.3480   0.0330  0.050               
4521: 51  6 46  1   50  6 45  1             189744.3290   0.0352  0.050               
4522: 62 13 50  0   62 12 51  0             189755.6402  -0.0571  0.050               
4523: 52  4 48  1   51  4 47  1             189859.7922   0.0127  0.050               
4524: 50  9 41  2   49  9 40  2             189926.6400  -0.0311  0.050               
4525: 50  8 43  2   49  8 42  2             190001.6394   0.0334  0.050               
4526: 61  3 59  2   61  2 60  2             190011.0175   0.0415  0.050   0.0437 0.94  
4527: 61  3 59  2   61  1 60  2             190011.0175   0.0760  0.050   0.0437 0.06  
4528: 61  2 59  2   61  2 60  2             190011.8359   0.0905  0.050   0.1229 0.06  
4529: 61  2 59  2   61  1 60  2             190011.8359   0.1250  0.050   0.1229 0.94  
4530: 52  4 48  0   51  5 47  0             190021.6167   0.0022  0.050               
4531: 67  4 63  1   67  4 64  1             190064.8384   0.0560  0.050  -0.0694 0.07  
4532: 67  4 63  1   67  3 64  1             190064.8384  -0.0790  0.050  -0.0694 0.93  
4533: 67  5 63  1   67  4 64  1             190068.1191   0.0602  0.050   0.0506 0.93  
4534: 67  5 63  1   67  3 64  1             190068.1191  -0.0748  0.050   0.0506 0.07  
4535: 56  0 56  1   55  1 55  1             190111.8590  -0.0160  0.050  -0.0162 0.16  
4536: 56  1 56  1   55  1 55  1             190111.8590  -0.0161  0.050  -0.0162 0.34  
4537: 56  0 56  1   55  0 55  1             190111.8590  -0.0162  0.050  -0.0162 0.34  
4538: 56  1 56  1   55  0 55  1             190111.8590  -0.0163  0.050  -0.0162 0.16  
4539: 81  9 73  1   81  8 74  1             190165.5089   0.0597  0.050               
4540: 49  7 42  0   48  7 41  0             190211.4244   0.0153  0.050               
4541: 67 13 54  2   67 12 55  2             190229.9537   0.0602  0.050               
4542: 49  6 43  0   48  6 42  0             190253.7580   0.0072  0.050               
4543: 79 16 63  1   79 13 66  1             190277.0327   0.1060  0.050               
4544: 56  1 56  0   55  0 55  0             190285.6175   0.0597  0.050   0.0599 0.16  
4545: 56  0 56  0   55  0 55  0             190285.6175   0.0599  0.050   0.0599 0.34  
4546: 56  1 56  0   55  1 55  0             190285.6175   0.0599  0.050   0.0599 0.34  
4547: 56  0 56  0   55  1 55  0             190285.6175   0.0600  0.050   0.0599 0.16  
4548: 55  2 54  0   54  1 53  0             190297.1306   0.0679  0.050   0.0877 0.15  
4549: 55  1 54  0   54  1 53  0             190297.1306   0.0841  0.050   0.0877 0.35  
4550: 55  2 54  0   54  2 53  0             190297.1306   0.0913  0.050   0.0877 0.35  
4551: 55  1 54  0   54  2 53  0             190297.1306   0.1075  0.050   0.0877 0.15  
4552: 52  5 48  1   51  4 47  1             190302.2620   0.0417  0.050               
4553: 30 20 10  0   31 19 13  0             190313.3499   0.0682  0.050   0.0682 0.50  
4554: 30 20 11  0   31 19 12  0             190313.3499   0.0682  0.050   0.0682 0.50  
4555: 54  2 52  0   53  3 51  0             190327.8813  -0.0766  0.050               
4556: 54  2 52  0   53  2 51  0             190329.0685  -0.1479  0.050   0.0354 0.50  
4557: 54  3 52  0   53  3 51  0             190329.0685   0.2187  0.050   0.0354 0.50  
4558: 54  3 52  0   53  2 51  0             190330.2004   0.0922  0.050               
4559: 28  6 22  0   27  5 23  0             190336.8041  -0.0130  0.050
[truncated: 1,480,381 more chars]
