# Supplementary material for: The 130 to 375 GHz Rotational Spectroscopy of s-trans-(Z)‑1-Cyano-1,3-butadiene (C5H5N): Analysis of the Lowest-Energy Vibrationally Excited Dyad (ν19 and ν27)
Source: J Phys Chem A. 2025 Sep 4;129(37):8630–42. doi: 10.1021/acs.jpca.5c04066 (PMC12503384; doi:10.1021/acs.jpca.5c04066)
Supplement: Supplementary file 2 [file jp5c04066_si_002.zip › C5H5N gauche Z-1-cyano-1,3-butadiene MP2 C1.txt]

 Entering Gaussian System, Link 0=/share/apps/gaussian/g16/g16
 Initial command:
 /share/apps/gaussian/g16/l1.exe "/scratch/webmo-77271/222/Gau-752170.inp" -scrdir="/scratch/webmo-77271/222/"
 Entering Link 1 = /share/apps/gaussian/g16/l1.exe PID=    752171.
  
 Copyright (c) 1988-2019, Gaussian, Inc.  All Rights Reserved.
  
 This is part of the Gaussian(R) 16 program.  It is based on
 the Gaussian(R) 09 system (copyright 2009, Gaussian, Inc.),
 the Gaussian(R) 03 system (copyright 2003, Gaussian, Inc.),
 the Gaussian(R) 98 system (copyright 1998, Gaussian, Inc.),
 the Gaussian(R) 94 system (copyright 1995, Gaussian, Inc.),
 the Gaussian 92(TM) system (copyright 1992, Gaussian, Inc.),
 the Gaussian 90(TM) system (copyright 1990, Gaussian, Inc.),
 the Gaussian 88(TM) system (copyright 1988, Gaussian, Inc.),
 the Gaussian 86(TM) system (copyright 1986, Carnegie Mellon
 University), and the Gaussian 82(TM) system (copyright 1983,
 Carnegie Mellon University). Gaussian is a federally registered
 trademark of Gaussian, Inc.
  
 This software contains proprietary and confidential information,
 including trade secrets, belonging to Gaussian, Inc.
  
 This software is provided under written license and may be
 used, copied, transmitted, or stored only in accord with that
 written license.
  
 The following legend is applicable only to US Government
 contracts under FAR:
  
                    RESTRICTED RIGHTS LEGEND
  
 Use, reproduction and disclosure by the US Government is
 subject to restrictions as set forth in subparagraphs (a)
 and (c) of the Commercial Computer Software - Restricted
 Rights clause in FAR 52.227-19.
  
 Gaussian, Inc.
 340 Quinnipiac St., Bldg. 40, Wallingford CT 06492
  
  
 ---------------------------------------------------------------
 Warning -- This program may not be used in any manner that
 competes with the business of Gaussian, Inc. or will provide
 assistance to any competitor of Gaussian, Inc.  The licensee
 of this program is prohibited from giving any competitor of
 Gaussian, Inc. access to this program.  By using this program,
 the user acknowledges that Gaussian, Inc. is engaged in the
 business of creating and licensing software in the field of
 computational chemistry and represents and warrants to the
 licensee that it is not a competitor of Gaussian, Inc. and that
 it will not use this program in any manner prohibited above.
 ---------------------------------------------------------------
  

 Cite this work as:
 Gaussian 16, Revision C.01,
 M. J. Frisch, G. W. Trucks, H. B. Schlegel, G. E. Scuseria, 
 M. A. Robb, J. R. Cheeseman, G. Scalmani, V. Barone, 
 G. A. Petersson, H. Nakatsuji, X. Li, M. Caricato, A. V. Marenich, 
 J. Bloino, B. G. Janesko, R. Gomperts, B. Mennucci, H. P. Hratchian, 
 J. V. Ortiz, A. F. Izmaylov, J. L. Sonnenberg, D. Williams-Young, 
 F. Ding, F. Lipparini, F. Egidi, J. Goings, B. Peng, A. Petrone, 
 T. Henderson, D. Ranasinghe, V. G. Zakrzewski, J. Gao, N. Rega, 
 G. Zheng, W. Liang, M. Hada, M. Ehara, K. Toyota, R. Fukuda, 
 J. Hasegawa, M. Ishida, T. Nakajima, Y. Honda, O. Kitao, H. Nakai, 
 T. Vreven, K. Throssell, J. A. Montgomery, Jr., J. E. Peralta, 
 F. Ogliaro, M. J. Bearpark, J. J. Heyd, E. N. Brothers, K. N. Kudin, 
 V. N. Staroverov, T. A. Keith, R. Kobayashi, J. Normand, 
 K. Raghavachari, A. P. Rendell, J. C. Burant, S. S. Iyengar, 
 J. Tomasi, M. Cossi, J. M. Millam, M. Klene, C. Adamo, R. Cammi, 
 J. W. Ochterski, R. L. Martin, K. Morokuma, O. Farkas, 
 J. B. Foresman, and D. J. Fox, Gaussian, Inc., Wallingford CT, 2019.
 
 ******************************************
 Gaussian 16:  ES64L-G16RevC.01  3-Jul-2019
                30-May-2025 
 ******************************************
 %NProcShared=16
 Will use up to   16 processors via shared memory.
 %Mem=88GB
 ----------------------------------------------------------------------
 #N MP2/6-311+G(2d,p) OPT(maxstep=10,maxcycles=50,VeryTight) FREQ(Anhar
 monic,vibrot) int=ultrafine
 ----------------------------------------------------------------------
 1/6=50,7=1,8=10,18=20,19=15,38=1,80=1/1,3;
 2/9=110,12=2,17=6,18=5,40=1/2;
 3/5=4,6=6,7=112,11=9,25=1,30=1,71=1,75=-5/1,2,3;
 4//1;
 5/5=2,38=5/2;
 8/6=4,10=2/1;
 9/15=2,16=-3/6;
 10/5=1/2;
 6/7=2,8=2,9=2,10=2/1;
 7/12=2/1,2,3,16;
 1/6=50,7=1,8=10,18=20,19=15,80=1/3(2);
 2/9=110/2;
 99//99;
 2/9=110/2;
 3/5=4,6=6,7=112,11=9,25=1,30=1,71=1,75=-5/1,2,3;
 4/5=5,16=3,69=1/1;
 5/5=2,38=5/2;
 8/6=4,10=2/1;
 9/15=2,16=-3/6;
 10/5=1/2;
 7/12=2/1,2,3,16;
 1/6=50,7=1,8=10,18=20,19=15,80=1/3(-8);
 2/9=110/2;
 6/7=2,8=2,9=2,10=2/1;
 99/9=10/99;
 --------------------------------------
 C5H5N s-cis Z-1-cyano-1,3-butadiene C1
 --------------------------------------
 Symbolic Z-matrix:
 Charge =  0 Multiplicity = 1
 C
 C                    1    B1
 C                    2    B2       1    A1
 C                    3    B3       2    A2       1    D1       0
 C                    4    B4       3    A3       2    D2       0
 N                    5    B5       3    A4       2    D3       0
 H                    4    B6       3    A5       2    D4       0
 H                    3    B7       2    A6       1    D5       0
 H                    2    B8       1    A7       3    D6       0
 H                    1    B9       2    A8       3    D7       0
 H                    1    B10      2    A9       3    D8       0
       Variables:
  B1                    1.35542                  
  B2                    1.46532                  
  B3                    1.35174                  
  B4                    1.42691                  
  B5                    1.17484                  
  B6                    1.08709                  
  B7                    1.08775                  
  B8                    1.11003                  
  B9                    1.11121                  
  B10                   1.08928                  
  A1                  126.74654                  
  A2                  129.50493                  
  A3                  124.91597                  
  A4                  155.00612                  
  A5                  119.41439                  
  A6                  115.43815                  
  A7                  118.40735                  
  A8                  123.84513                  
  A9                  118.2803                   
  D1                  -13.70436                  
  D2                    0.4421                   
  D3                    2.32756                  
  D4                 -179.55318                  
  D5                  167.349                    
  D6                  179.11271                  
  D7                   -0.5287                   
  D8                 -179.94649                  
 

 GradGradGradGradGradGradGradGradGradGradGradGradGradGradGradGradGradGrad
 Berny optimization.
 Initialization pass.
                           ----------------------------
                           !    Initial Parameters    !
                           ! (Angstroms and Degrees)  !
 --------------------------                            --------------------------
 ! Name  Definition              Value          Derivative Info.                !
 --------------------------------------------------------------------------------
 ! R1    R(1,2)                  1.3554         estimate D2E/DX2                !
 ! R2    R(1,10)                 1.1112         estimate D2E/DX2                !
 ! R3    R(1,11)                 1.0893         estimate D2E/DX2                !
 ! R4    R(2,3)                  1.4653         estimate D2E/DX2                !
 ! R5    R(2,9)                  1.11           estimate D2E/DX2                !
 ! R6    R(3,4)                  1.3517         estimate D2E/DX2                !
 ! R7    R(3,8)                  1.0878         estimate D2E/DX2                !
 ! R8    R(4,5)                  1.4269         estimate D2E/DX2                !
 ! R9    R(4,7)                  1.0871         estimate D2E/DX2                !
 ! R10   R(5,6)                  1.1748         estimate D2E/DX2                !
 ! A1    A(2,1,10)             123.8451         estimate D2E/DX2                !
 ! A2    A(2,1,11)             118.2803         estimate D2E/DX2                !
 ! A3    A(10,1,11)            117.8721         estimate D2E/DX2                !
 ! A4    A(1,2,3)              126.7465         estimate D2E/DX2                !
 ! A5    A(1,2,9)              118.4074         estimate D2E/DX2                !
 ! A6    A(3,2,9)              114.8408         estimate D2E/DX2                !
 ! A7    A(2,3,4)              129.5049         estimate D2E/DX2                !
 ! A8    A(2,3,8)              115.4382         estimate D2E/DX2                !
 ! A9    A(4,3,8)              115.0495         estimate D2E/DX2                !
 ! A10   A(3,4,5)              124.916          estimate D2E/DX2                !
 ! A11   A(3,4,7)              119.4144         estimate D2E/DX2                !
 ! A12   A(5,4,7)              115.6696         estimate D2E/DX2                !
 ! A13   L(4,5,6,1,-1)         181.6799         estimate D2E/DX2                !
 ! A14   L(4,5,6,1,-2)         179.005          estimate D2E/DX2                !
 ! D1    D(10,1,2,3)            -0.5287         estimate D2E/DX2                !
 ! D2    D(10,1,2,9)           178.584          estimate D2E/DX2                !
 ! D3    D(11,1,2,3)          -179.9465         estimate D2E/DX2                !
 ! D4    D(11,1,2,9)            -0.8338         estimate D2E/DX2                !
 ! D5    D(1,2,3,4)            -13.7044         estimate D2E/DX2                !
 ! D6    D(1,2,3,8)            167.349          estimate D2E/DX2                !
 ! D7    D(9,2,3,4)            167.1556         estimate D2E/DX2                !
 ! D8    D(9,2,3,8)            -11.791          estimate D2E/DX2                !
 ! D9    D(2,3,4,5)              0.4421         estimate D2E/DX2                !
 ! D10   D(2,3,4,7)           -179.5532         estimate D2E/DX2                !
 ! D11   D(8,3,4,5)            179.3921         estimate D2E/DX2                !
 ! D12   D(8,3,4,7)             -0.6032         estimate D2E/DX2                !
 --------------------------------------------------------------------------------
 Trust Radius=1.00D-01 FncErr=1.00D-07 GrdErr=1.00D-07 EigMax=2.50D+02 EigMin=1.00D-04
 Number of steps in this run=     50 maximum allowed number of steps=    100.
 GradGradGradGradGradGradGradGradGradGradGradGradGradGradGradGradGradGrad

                          Input orientation:                          
 ---------------------------------------------------------------------
 Center     Atomic      Atomic             Coordinates (Angstroms)
 Number     Number       Type             X           Y           Z
 ---------------------------------------------------------------------
      1          6           0        0.000000    0.000000    0.000000
      2          6           0        0.000000    0.000000    1.355423
      3          6           0        1.174144    0.000000    2.232088
      4          6           0        2.469391   -0.247090    1.934624
      5          6           0        2.962518   -0.563946    0.633664
      6          7           0        3.404085   -0.810437   -0.426761
      7          1           0        3.215236   -0.209146    2.724593
      8          1           0        0.975115    0.215134    3.279612
      9          1           0       -0.976248    0.015119    1.883504
     10          1           0        0.922876    0.008516   -0.618891
     11          1           0       -0.959265    0.000896   -0.516086
 ---------------------------------------------------------------------
                    Distance matrix (angstroms):
                    1          2          3          4          5
     1  C    0.000000
     2  C    1.355423   0.000000
     3  C    2.522069   1.465317   0.000000
     4  C    3.146699   2.548415   1.351741   0.000000
     5  C    3.081571   3.100885   2.463996   1.426909   0.000000
     6  N    3.525156   3.926930   3.563555   2.601375   1.174836
     7  H    4.219584   3.500872   2.110061   1.087095   2.135822
     8  H    3.428263   2.167864   1.087751   2.062888   3.399673
     9  H    2.121527   1.110026   2.178514   3.455980   4.172684
    10  H    1.111215   2.179378   2.862043   2.996245   2.461046
    11  H    1.089282   2.103030   3.479065   4.221748   4.125694
                    6          7          8          9         10
     6  N    0.000000
     7  H    3.213759   0.000000
     8  H    4.548504   2.346530   0.000000
     9  H    5.020576   4.280918   2.407683   0.000000
    10  H    2.619923   4.059701   3.904324   3.141448   0.000000
    11  H    4.439038   5.288910   4.265565   2.399692   1.884962
                   11
    11  H    0.000000
 Stoichiometry    C5H5N
 Framework group  C1[X(C5H5N)]
 Deg. of freedom    27
 Full point group                 C1      NOp   1
 Largest Abelian subgroup         C1      NOp   1
 Largest concise Abelian subgroup C1      NOp   1
                         Standard orientation:                         
 ---------------------------------------------------------------------
 Center     Atomic      Atomic             Coordinates (Angstroms)
 Number     Number       Type             X           Y           Z
 ---------------------------------------------------------------------
      1          6           0        1.327629   -1.323007    0.080184
      2          6           0        1.649991   -0.016599   -0.082766
      3          6           0        0.742814    1.129573    0.019577
      4          6           0       -0.608438    1.157313    0.043130
      5          6           0       -1.450222    0.007040   -0.022743
      6          7           0       -2.171638   -0.919546   -0.057919
      7          1           0       -1.121622    2.112788    0.117185
      8          1           0        1.224387    2.103681    0.068584
      9          1           0        2.706264    0.243034   -0.304206
     10          1           0        0.305232   -1.682153    0.326187
     11          1           0        2.116565   -2.066451   -0.026615
 ---------------------------------------------------------------------
 Rotational constants (GHZ):           6.2638471           2.9516464           2.0135274
 Standard basis: 6-311+G(2d,p) (5D, 7F)
 There are   204 symmetry adapted cartesian basis functions of A   symmetry.
 There are   192 symmetry adapted basis functions of A   symmetry.
   192 basis functions,   292 primitive gaussians,   204 cartesian basis functions
    21 alpha electrons       21 beta electrons
       nuclear repulsion energy       185.4649983381 Hartrees.
 NAtoms=   11 NActive=   11 NUniq=   11 SFac= 1.00D+00 NAtFMM=   60 NAOKFM=F Big=F
 Integral buffers will be    131072 words long.
 Raffenetti 1 integral format.
 Two-electron integral symmetry is turned on.
 One-electron integrals computed using PRISM.
 NBasis=   192 RedAO= T EigKep=  1.51D-05  NBF=   192
 NBsUse=   192 1.00D-06 EigRej= -1.00D+00 NBFU=   192
 ExpMin= 4.38D-02 ExpMax= 6.29D+03 ExpMxC= 9.49D+02 IAcc=3 IRadAn=         5 AccDes= 0.00D+00
 Harris functional with IExCor=  205 and IRadAn=       5 diagonalized for initial guess.
 HarFok:  IExCor=  205 AccDes= 0.00D+00 IRadAn=         5 IDoV= 1 UseB2=F ITyADJ=14
 ICtDFT=  3500011 ScaDFX=  1.000000  1.000000  1.000000  1.000000
 FoFCou: FMM=F IPFlag=           0 FMFlag=      100000 FMFlg1=           0
         NFxFlg=           0 DoJE=T BraDBF=F KetDBF=T FulRan=T
         wScrn=  0.000000 ICntrl=       500 IOpCl=  0 I1Cent=   200000004 NGrid=           0
         NMat0=    1 NMatS0=      1 NMatT0=    0 NMatD0=    1 NMtDS0=    0 NMtDT0=    0
 Petite list used in FoFCou.
 Keep R1 ints in memory in canonical form, NReq=175961444.
 Requested convergence on RMS density matrix=1.00D-08 within 128 cycles.
 Requested convergence on MAX density matrix=1.00D-06.
 Requested convergence on             energy=1.00D-06.
 No special actions if energy rises.
 SCF Done:  E(RHF) =  -246.710681174     A.U. after   15 cycles
            NFock= 15  Conv=0.87D-08     -V/T= 2.0024
 ExpMin= 4.38D-02 ExpMax= 6.29D+03 ExpMxC= 9.49D+02 IAcc=3 IRadAn=         5 AccDes= 0.00D+00
 HarFok:  IExCor=  205 AccDes= 0.00D+00 IRadAn=         5 IDoV=-2 UseB2=F ITyADJ=14
 ICtDFT= 12500011 ScaDFX=  1.000000  1.000000  1.000000  1.000000
 Range of M.O.s used for correlation:     7   192
 NBasis=   192 NAE=    21 NBE=    21 NFC=     6 NFV=     0
 NROrb=    186 NOA=    15 NOB=    15 NVA=   171 NVB=   171

 **** Warning!!: The largest alpha MO coefficient is  0.10349184D+03

 Fully direct method using O(ONN) memory.
 JobTyp=1 Pass  1:  I=   7 to  21 NPSUse= 16 ParTrn=T ParDer=T DoDerP=T.
 Spin components of T(2) and E(2):
     alpha-alpha T2 =       0.4330023411D-01 E2=     -0.1136328679D+00
     alpha-beta  T2 =       0.2456839446D+00 E2=     -0.6693115657D+00
     beta-beta   T2 =       0.4330023411D-01 E2=     -0.1136328679D+00
 ANorm=    0.1154246253D+01
 E2 =    -0.8965773015D+00 EUMP2 =    -0.24760725847554D+03
          IDoAtm=11111111111
          Differentiating once with respect to electric field.
                with respect to dipole field.
          Differentiating once with respect to nuclear coordinates.
 Keep R1 ints in memory in canonical form, NReq=175963142.
          There are     1 degrees of freedom in the 1st order CPHF.  IDoFFX=0 NUNeed=     1.
 LinEq1:  Iter=  0 NonCon=     1 RMS=4.26D-03 Max=6.27D-02 NDo=     1
 AX will form     1 AO Fock derivatives at one time.
 LinEq1:  Iter=  1 NonCon=     1 RMS=1.18D-03 Max=1.65D-02 NDo=     1
 LinEq1:  Iter=  2 NonCon=     1 RMS=4.81D-04 Max=1.08D-02 NDo=     1
 LinEq1:  Iter=  3 NonCon=     1 RMS=2.92D-04 Max=5.86D-03 NDo=     1
 LinEq1:  Iter=  4 NonCon=     1 RMS=1.07D-04 Max=1.97D-03 NDo=     1
 LinEq1:  Iter=  5 NonCon=     1 RMS=3.98D-05 Max=8.49D-04 NDo=     1
 LinEq1:  Iter=  6 NonCon=     1 RMS=1.65D-05 Max=3.66D-04 NDo=     1
 LinEq1:  Iter=  7 NonCon=     1 RMS=6.36D-06 Max=1.17D-04 NDo=     1
 LinEq1:  Iter=  8 NonCon=     1 RMS=2.01D-06 Max=2.92D-05 NDo=     1
 LinEq1:  Iter=  9 NonCon=     1 RMS=7.61D-07 Max=1.77D-05 NDo=     1
 LinEq1:  Iter= 10 NonCon=     1 RMS=2.05D-07 Max=2.63D-06 NDo=     1
 LinEq1:  Iter= 11 NonCon=     1 RMS=5.43D-08 Max=6.51D-07 NDo=     1
 LinEq1:  Iter= 12 NonCon=     1 RMS=1.39D-08 Max=1.71D-07 NDo=     1
 LinEq1:  Iter= 13 NonCon=     1 RMS=3.99D-09 Max=4.07D-08 NDo=     1
 LinEq1:  Iter= 14 NonCon=     1 RMS=8.46D-10 Max=1.02D-08 NDo=     1
 LinEq1:  Iter= 15 NonCon=     1 RMS=2.43D-10 Max=3.00D-09 NDo=     1
 LinEq1:  Iter= 16 NonCon=     1 RMS=9.70D-11 Max=1.29D-09 NDo=     1
 LinEq1:  Iter= 17 NonCon=     0 RMS=3.34D-11 Max=4.28D-10 NDo=     1
 Linear equations converged to 1.000D-10 1.000D-09 after    17 iterations.
 End of Minotr F.D. properties file   721 does not exist.
 End of Minotr F.D. properties file   722 does not exist.
 End of Minotr F.D. properties file   788 does not exist.

 **********************************************************************

            Population analysis using the SCF Density.

 **********************************************************************

 Orbital symmetries:
       Occupied  (A) (A) (A) (A) (A) (A) (A) (A) (A) (A) (A) (A)
                 (A) (A) (A) (A) (A) (A) (A) (A) (A)
       Virtual   (A) (A) (A) (A) (A) (A) (A) (A) (A) (A) (A) (A)
                 (A) (A) (A) (A) (A) (A) (A) (A) (A) (A) (A) (A)
                 (A) (A) (A) (A) (A) (A) (A) (A) (A) (A) (A) (A)
                 (A) (A) (A) (A) (A) (A) (A) (A) (A) (A) (A) (A)
                 (A) (A) (A) (A) (A) (A) (A) (A) (A) (A) (A) (A)
                 (A) (A) (A) (A) (A) (A) (A) (A) (A) (A) (A) (A)
                 (A) (A) (A) (A) (A) (A) (A) (A) (A) (A) (A) (A)
                 (A) (A) (A) (A) (A) (A) (A) (A) (A) (A) (A) (A)
                 (A) (A) (A) (A) (A) (A) (A) (A) (A) (A) (A) (A)
                 (A) (A) (A) (A) (A) (A) (A) (A) (A) (A) (A) (A)
                 (A) (A) (A) (A) (A) (A) (A) (A) (A) (A) (A) (A)
                 (A) (A) (A) (A) (A) (A) (A) (A) (A) (A) (A) (A)
                 (A) (A) (A) (A) (A) (A) (A) (A) (A) (A) (A) (A)
                 (A) (A) (A) (A) (A) (A) (A) (A) (A) (A) (A) (A)
                 (A) (A) (A)
 The electronic state is 1-A.
 Alpha  occ. eigenvalues --  -15.58052 -11.29195 -11.28759 -11.28451 -11.26637
 Alpha  occ. eigenvalues --  -11.26368  -1.21849  -1.12610  -1.03736  -0.90721
 Alpha  occ. eigenvalues --   -0.79281  -0.71362  -0.66834  -0.62722  -0.57976
 Alpha  occ. eigenvalues --   -0.55222  -0.53978  -0.52062  -0.45833  -0.44107
 Alpha  occ. eigenvalues --   -0.34679
 Alpha virt. eigenvalues --    0.04192   0.05686   0.07340   0.07671   0.09728
 Alpha virt. eigenvalues --    0.10126   0.11762   0.13104   0.14056   0.14458
 Alpha virt. eigenvalues --    0.15259   0.15828   0.16454   0.17634   0.18606
 Alpha virt. eigenvalues --    0.19439   0.20451   0.21115   0.21900   0.22311
 Alpha virt. eigenvalues --    0.24579   0.24777   0.26797   0.27346   0.28000
 Alpha virt. eigenvalues --    0.28526   0.30561   0.33007   0.33192   0.34924
 Alpha virt. eigenvalues --    0.35230   0.35766   0.37418   0.43646   0.45881
 Alpha virt. eigenvalues --    0.48215   0.53009   0.57884   0.63207   0.63672
 Alpha virt. eigenvalues --    0.65493   0.65999   0.66525   0.68774   0.69575
 Alpha virt. eigenvalues --    0.71615   0.74406   0.76280   0.77835   0.78751
 Alpha virt. eigenvalues --    0.79818   0.80427   0.81437   0.83400   0.83958
 Alpha virt. eigenvalues --    0.85636   0.88656   0.90149   0.90849   0.90972
 Alpha virt. eigenvalues --    0.93720   0.95965   0.97036   0.98497   1.00113
 Alpha virt. eigenvalues --    1.01565   1.02822   1.05309   1.07877   1.08614
 Alpha virt. eigenvalues --    1.10679   1.12329   1.15316   1.26843   1.30172
 Alpha virt. eigenvalues --    1.32822   1.33474   1.35697   1.38862   1.46547
 Alpha virt. eigenvalues --    1.47460   1.49113   1.49962   1.54261   1.61654
 Alpha virt. eigenvalues --    1.62534   1.66047   1.67507   1.68474   1.72509
 Alpha virt. eigenvalues --    1.77153   1.83570   1.90025   1.92620   1.96800
 Alpha virt. eigenvalues --    2.02169   2.07803   2.12596   2.16083   2.20392
 Alpha virt. eigenvalues --    2.26999   2.36295   2.39920   2.41959   2.45525
 Alpha virt. eigenvalues --    2.52274   2.60388   2.69938   2.75606   2.81508
 Alpha virt. eigenvalues --    2.90640   2.98688   3.01848   3.03354   3.09828
 Alpha virt. eigenvalues --    3.11123   3.13384   3.20052   3.20612   3.24576
 Alpha virt. eigenvalues --    3.29487   3.33875   3.40866   3.42828   3.42950
 Alpha virt. eigenvalues --    3.49609   3.51828   3.54843   3.56400   3.59242
 Alpha virt. eigenvalues --    3.63925   3.66447   3.68714   3.72158   3.72828
 Alpha virt. eigenvalues --    3.77440   3.83405   3.85188   3.86408   3.88346
 Alpha virt. eigenvalues --    3.91002   3.93639   3.98147   3.98777   4.04252
 Alpha virt. eigenvalues --    4.04873   4.08524   4.12745   4.17102   4.20274
 Alpha virt. eigenvalues --    4.23972   4.24445   4.48691   4.52402   4.59394
 Alpha virt. eigenvalues --    4.66568   4.85412   5.03851   5.20045   5.25001
 Alpha virt. eigenvalues --    5.27235   5.41231   5.55811   5.62242   6.13531
 Alpha virt. eigenvalues --   24.88131  24.97756  25.21111  25.27269  25.34522
 Alpha virt. eigenvalues --   37.21289
          Condensed to atoms (all electrons):
               1          2          3          4          5          6
     1  C    4.915900   0.658558   0.025017  -0.079618   0.022957  -0.000438
     2  C    0.658558   5.122276   0.211495  -0.011565  -0.326255   0.030339
     3  C    0.025017   0.211495   4.764352   0.652006  -0.012670  -0.008481
     4  C   -0.079618  -0.011565   0.652006   5.001245  -0.096025   0.146681
     5  C    0.022957  -0.326255  -0.012670  -0.096025   6.027755   0.408619
     6  N   -0.000438   0.030339  -0.008481   0.146681   0.408619   6.773350
     7  H   -0.001716   0.025843  -0.024534   0.436850  -0.080007  -0.003488
     8  H    0.006152  -0.056883   0.429119  -0.046053   0.017925   0.000273
     9  H   -0.025766   0.412544  -0.046390   0.007927   0.003693  -0.000153
    10  H    0.374760  -0.015046   0.009407   0.012302  -0.004756   0.006094
    11  H    0.421551  -0.046728   0.010135  -0.004390   0.003115   0.000225
               7          8          9         10         11
     1  C   -0.001716   0.006152  -0.025766   0.374760   0.421551
     2  C    0.025843  -0.056883   0.412544  -0.015046  -0.046728
     3  C   -0.024534   0.429119  -0.046390   0.009407   0.010135
     4  C    0.436850  -0.046053   0.007927   0.012302  -0.004390
     5  C   -0.080007   0.017925   0.003693  -0.004756   0.003115
     6  N   -0.003488   0.000273  -0.000153   0.006094   0.000225
     7  H    0.517950  -0.008575  -0.000202  -0.000033   0.000029
     8  H   -0.008575   0.541703  -0.004097  -0.000076  -0.000187
     9  H   -0.000202  -0.004097   0.544184   0.003804  -0.007255
    10  H   -0.000033  -0.000076   0.003804   0.462895  -0.023395
    11  H    0.000029  -0.000187  -0.007255  -0.023395   0.523120
 Mulliken charges:
               1
     1  C   -0.317357
     2  C   -0.004577
     3  C   -0.009454
     4  C   -0.019360
     5  C    0.035650
     6  N   -0.353022
     7  H    0.137884
     8  H    0.120701
     9  H    0.111710
    10  H    0.174044
    11  H    0.123781
 Sum of Mulliken charges =  -0.00000
 Mulliken charges with hydrogens summed into heavy atoms:
               1
     1  C   -0.019532
     2  C    0.107133
     3  C    0.111246
     4  C    0.118524
     5  C    0.035650
     6  N   -0.353022
 Electronic spatial extent (au):  <R**2>=            586.9450
 Charge=             -0.0000 electrons
 Dipole moment (field-independent basis, Debye):
    X=              3.4690    Y=              2.4825    Z=              0.1682  Tot=              4.2691
 Quadrupole moment (field-independent basis, Debye-Ang):
   XX=            -39.6828   YY=            -32.1321   ZZ=            -39.2986
   XY=             -4.9781   XZ=             -0.9942   YZ=             -0.2486
 Traceless Quadrupole moment (field-independent basis, Debye-Ang):
   XX=             -2.6450   YY=              4.9057   ZZ=             -2.2608
   XY=             -4.9781   XZ=             -0.9942   YZ=             -0.2486
 Octapole moment (field-independent basis, Debye-Ang**2):
  XXX=             28.3905  YYY=              6.6103  ZZZ=             -0.0279  XYY=              8.1832
  XXY=             12.0724  XXZ=             -1.4989  XZZ=             -1.8798  YZZ=             -0.1258
  YYZ=              1.3789  XYZ=              0.2475
 Hexadecapole moment (field-independent basis, Debye-Ang**3):
 XXXX=           -532.2265 YYYY=           -246.7600 ZZZZ=            -48.4289 XXXY=            -28.5892
 XXXZ=             -8.3531 YYYX=            -15.4198 YYYZ=              0.6561 ZZZX=             -0.7119
 ZZZY=             -0.4505 XXYY=           -125.2617 XXZZ=            -99.1920 YYZZ=            -58.2140
 XXYZ=              0.1548 YYXZ=             -1.1865 ZZXY=              1.4819
 N-N= 1.854649983381D+02 E-N=-9.454640948656D+02  KE= 2.461214455071D+02
 Calling FoFJK, ICntrl=  10002127 FMM=F ISym2X=0 I1Cent= 0 IOpClX= 0 NMat=1 NMatS=1 NMatT=0.
 ***** Axes restored to original set *****
 -------------------------------------------------------------------
 Center     Atomic                   Forces (Hartrees/Bohr)
 Number     Number              X              Y              Z
 -------------------------------------------------------------------
      1        6           0.006811465    0.000401779    0.000591854
      2        6          -0.005376251   -0.000323313   -0.003382453
      3        6          -0.002144345    0.000550089    0.000798674
      4        6           0.000320021   -0.000138402    0.000171036
      5        6           0.000158087    0.000125524   -0.000298961
      6        7          -0.000298825   -0.000169300    0.000855184
      7        1          -0.001157978    0.000078429   -0.001347205
      8        1          -0.000079666   -0.000229329   -0.000389227
      9        1           0.012933641   -0.000285513   -0.008030039
     10        1          -0.015268115   -0.000025667    0.011220211
     11        1           0.004101966    0.000015704   -0.000189074
 -------------------------------------------------------------------
 Cartesian Forces:  Max     0.015268115 RMS     0.004622449

 GradGradGradGradGradGradGradGradGradGradGradGradGradGradGradGradGradGrad
 Berny optimization.
 FormGI is forming the generalized inverse of G from B-inverse, IUseBI=4.
 Internal  Forces:  Max     0.018929626 RMS     0.004671401
 Search for a local minimum.
 Step number   1 out of a maximum of   50
 All quantities printed in internal units (Hartrees-Bohrs-Radians)
 Mixed Optimization -- RFO/linear search
 Second derivative matrix not updated -- first step.
 ITU=  0
     Eigenvalues ---    0.01225   0.01974   0.01975   0.02678   0.02679
     Eigenvalues ---    0.02727   0.02727   0.04670   0.04670   0.15999
     Eigenvalues ---    0.15999   0.16000   0.16000   0.16000   0.22000
     Eigenvalues ---    0.22000   0.22000   0.32472   0.32597   0.34896
     Eigenvalues ---    0.35074   0.35151   0.36307   0.41437   0.53883
     Eigenvalues ---    0.54653   1.18557
 RFO step:  Lambda=-2.36802173D-03 EMin= 1.22473499D-02
 Linear search not attempted -- first point.
 Iteration  1 RMS(Cart)=  0.02937209 RMS(Int)=  0.00032660
 Iteration  2 RMS(Cart)=  0.00052504 RMS(Int)=  0.00000843
 Iteration  3 RMS(Cart)=  0.00000019 RMS(Int)=  0.00000843
 Variable       Old X    -DE/DX   Delta X   Delta X   Delta X     New X
                                 (Linear)    (Quad)   (Total)
    R1        2.56138  -0.01162   0.00000  -0.02148  -0.02148   2.53990
    R2        2.09989  -0.01893   0.00000  -0.05787  -0.05787   2.04202
    R3        2.05844  -0.00352   0.00000  -0.01003  -0.01003   2.04842
    R4        2.76905  -0.00269   0.00000  -0.00737  -0.00737   2.76168
    R5        2.09765  -0.01520   0.00000  -0.04629  -0.04629   2.05135
    R6        2.55442  -0.00078   0.00000  -0.00143  -0.00143   2.55299
    R7        2.05555  -0.00041   0.00000  -0.00115  -0.00115   2.05440
    R8        2.69647  -0.00055   0.00000  -0.00131  -0.00131   2.69516
    R9        2.05431  -0.00177   0.00000  -0.00500  -0.00500   2.04931
   R10        2.22012  -0.00085   0.00000  -0.00071  -0.00071   2.21940
    A1        2.16151  -0.00259   0.00000  -0.01596  -0.01596   2.14554
    A2        2.06438   0.00347   0.00000   0.02134   0.02134   2.08572
    A3        2.05726  -0.00088   0.00000  -0.00541  -0.00541   2.05184
    A4        2.21214   0.00276   0.00000   0.01240   0.01239   2.22454
    A5        2.06660  -0.00234   0.00000  -0.01214  -0.01215   2.05445
    A6        2.00435  -0.00043   0.00000  -0.00035  -0.00036   2.00399
    A7        2.26029  -0.00118   0.00000  -0.00532  -0.00532   2.25497
    A8        2.01478   0.00046   0.00000   0.00180   0.00180   2.01657
    A9        2.00799   0.00072   0.00000   0.00343   0.00342   2.01142
   A10        2.18020   0.00022   0.00000   0.00098   0.00096   2.18115
   A11        2.08417  -0.00006   0.00000  -0.00018  -0.00020   2.08397
   A12        2.01882  -0.00016   0.00000  -0.00080  -0.00082   2.01800
   A13        3.17091   0.00023   0.00000   0.00469   0.00469   3.17560
   A14        3.12423   0.00075   0.00000   0.01520   0.01520   3.13943
    D1       -0.00923  -0.00002   0.00000   0.00055   0.00053  -0.00869
    D2        3.11688  -0.00018   0.00000  -0.00719  -0.00717   3.10970
    D3       -3.14066   0.00009   0.00000   0.00435   0.00434  -3.13632
    D4       -0.01455  -0.00007   0.00000  -0.00339  -0.00337  -0.01793
    D5       -0.23919  -0.00045   0.00000  -0.02706  -0.02707  -0.26626
    D6        2.92079  -0.00032   0.00000  -0.02103  -0.02104   2.89975
    D7        2.91742  -0.00028   0.00000  -0.01947  -0.01945   2.89796
    D8       -0.20579  -0.00014   0.00000  -0.01343  -0.01342  -0.21922
    D9        0.00772  -0.00044   0.00000  -0.01400  -0.01400  -0.00628
   D10       -3.13379  -0.00007   0.00000  -0.00168  -0.00168  -3.13548
   D11        3.13098  -0.00057   0.00000  -0.02003  -0.02003   3.11095
   D12       -0.01053  -0.00021   0.00000  -0.00771  -0.00771  -0.01824
         Item               Value     Threshold  Converged?
 Maximum Force            0.018930     0.000002     NO 
 RMS     Force            0.004671     0.000001     NO 
 Maximum Displacement     0.080944     0.000006     NO 
 RMS     Displacement     0.029209     0.000004     NO 
 Predicted change in Energy=-1.195804D-03
 GradGradGradGradGradGradGradGradGradGradGradGradGradGradGradGradGradGrad

                          Input orientation:                          
 ---------------------------------------------------------------------
 Center     Atomic      Atomic             Coordinates (Angstroms)
 Number     Number       Type             X           Y           Z
 ---------------------------------------------------------------------
      1          6           0       -0.005323    0.012371    0.005991
      2          6           0        0.006384   -0.009651    1.349818
      3          6           0        1.173856    0.003252    2.228787
      4          6           0        2.469552   -0.236885    1.931010
      5          6           0        2.961949   -0.572059    0.635133
      6          7           0        3.404145   -0.851394   -0.416430
      7          1           0        3.214304   -0.189410    2.717849
      8          1           0        0.970359    0.216109    3.275286
      9          1           0       -0.950203   -0.018389    1.862888
     10          1           0        0.896025    0.051350   -0.588758
     11          1           0       -0.953198    0.003751   -0.519805
 ---------------------------------------------------------------------
                    Distance matrix (angstroms):
                    1          2          3          4          5
     1  C    0.000000
     2  C    1.344059   0.000000
     3  C    2.516221   1.461418   0.000000
     4  C    3.145287   2.540987   1.350987   0.000000
     5  C    3.089026   3.092319   2.463329   1.426216   0.000000
     6  N    3.542457   3.920834   3.563956   2.600300   1.174458
     7  H    4.214367   3.492073   2.107067   1.084447   2.132559
     8  H    3.417858   2.165096   1.087143   2.063943   3.399712
     9  H    2.083701   1.085530   2.155452   3.427405   4.137494
    10  H    1.080590   2.133837   2.831618   2.984677   2.480844
    11  H    1.083976   2.101540   3.475503   4.216589   4.122355
                    6          7          8          9         10
     6  N    0.000000
     7  H    3.209044   0.000000
     8  H    4.548807   2.347440   0.000000
     9  H    4.984931   4.254800   2.395499   0.000000
    10  H    2.671200   4.045495   3.868269   3.069852   0.000000
    11  H    4.441666   5.280889   4.260033   2.382798   1.851120
                   11
    11  H    0.000000
 Stoichiometry    C5H5N
 Framework group  C1[X(C5H5N)]
 Deg. of freedom    27
 Full point group                 C1      NOp   1
 Largest Abelian subgroup         C1      NOp   1
 Largest concise Abelian subgroup C1      NOp   1
                         Standard orientation:                         
 ---------------------------------------------------------------------
 Center     Atomic      Atomic             Coordinates (Angstroms)
 Number     Number       Type             X           Y           Z
 ---------------------------------------------------------------------
      1          6           0        1.344778   -1.310863    0.093367
      2          6           0        1.640917   -0.013737   -0.097052
      3          6           0        0.738210    1.129939    0.016377
      4          6           0       -0.612018    1.151332    0.056272
      5          6           0       -1.450305   -0.000263   -0.015811
      6          7           0       -2.172587   -0.924552   -0.073703
      7          1           0       -1.127240    2.102056    0.138104
      8          1           0        1.218677    2.104436    0.053597
      9          1           0        2.667134    0.238601   -0.345208
     10          1           0        0.358384   -1.653547    0.371338
     11          1           0        2.121666   -2.058130   -0.020831
 ---------------------------------------------------------------------
 Rotational constants (GHZ):           6.2978904           2.9476266           2.0177117
 Standard basis: 6-311+G(2d,p) (5D, 7F)
 There are   204 symmetry adapted cartesian basis functions of A   symmetry.
 There are   192 symmetry adapted basis functions of A   symmetry.
   192 basis functions,   292 primitive gaussians,   204 cartesian basis functions
    21 alpha electrons       21 beta electrons
       nuclear repulsion energy       185.9372016805 Hartrees.
 NAtoms=   11 NActive=   11 NUniq=   11 SFac= 1.00D+00 NAtFMM=   60 NAOKFM=F Big=F
 Integral buffers will be    131072 words long.
 Raffenetti 1 integral format.
 Two-electron integral symmetry is turned on.
 One-electron integrals computed using PRISM.
 NBasis=   192 RedAO= T EigKep=  1.48D-05  NBF=   192
 NBsUse=   192 1.00D-06 EigRej= -1.00D+00 NBFU=   192
 Initial guess from the checkpoint file:  "/scratch/webmo-77271/222/Gau-752171.chk"
 B after Tr=     0.000000   -0.000000   -0.000000
         Rot=    0.999997    0.000333   -0.000459   -0.002253 Ang=   0.27 deg.
 ExpMin= 4.38D-02 ExpMax= 6.29D+03 ExpMxC= 9.49D+02 IAcc=3 IRadAn=         5 AccDes= 0.00D+00
 Harris functional with IExCor=  205 and IRadAn=       5 diagonalized for initial guess.
 HarFok:  IExCor=  205 AccDes= 0.00D+00 IRadAn=         5 IDoV= 1 UseB2=F ITyADJ=14
 ICtDFT=  3500011 ScaDFX=  1.000000  1.000000  1.000000  1.000000
 FoFCou: FMM=F IPFlag=           0 FMFlag=      100000 FMFlg1=           0
         NFxFlg=           0 DoJE=T BraDBF=F KetDBF=T FulRan=T
         wScrn=  0.000000 ICntrl=       500 IOpCl=  0 I1Cent=   200000004 NGrid=           0
         NMat0=    1 NMatS0=      1 NMatT0=    0 NMatD0=    1 NMtDS0=    0 NMtDT0=    0
 Petite list used in FoFCou.
 Keep R1 ints in memory in canonical form, NReq=175961444.
 Requested convergence on RMS density matrix=1.00D-08 within 128 cycles.
 Requested convergence on MAX density matrix=1.00D-06.
 Requested convergence on             energy=1.00D-06.
 No special actions if energy rises.
 SCF Done:  E(RHF) =  -246.713541952     A.U. after   12 cycles
            NFock= 12  Conv=0.75D-08     -V/T= 2.0018
 ExpMin= 4.38D-02 ExpMax= 6.29D+03 ExpMxC= 9.49D+02 IAcc=3 IRadAn=         5 AccDes= 0.00D+00
 HarFok:  IExCor=  205 AccDes= 0.00D+00 IRadAn=         5 IDoV=-2 UseB2=F ITyADJ=14
 ICtDFT= 12500011 ScaDFX=  1.000000  1.000000  1.000000  1.000000
 Range of M.O.s used for correlation:     7   192
 NBasis=   192 NAE=    21 NBE=    21 NFC=     6 NFV=     0
 NROrb=    186 NOA=    15 NOB=    15 NVA=   171 NVB=   171

 **** Warning!!: The largest alpha MO coefficient is  0.10169322D+03

 Fully direct method using O(ONN) memory.
 JobTyp=1 Pass  1:  I=   7 to  21 NPSUse= 16 ParTrn=T ParDer=T DoDerP=T.
 Spin components of T(2) and E(2):
     alpha-alpha T2 =       0.4304252875D-01 E2=     -0.1134650620D+00
     alpha-beta  T2 =       0.2438772849D+00 E2=     -0.6679377477D+00
     beta-beta   T2 =       0.4304252875D-01 E2=     -0.1134650620D+00
 ANorm=    0.1153239933D+01
 E2 =    -0.8948678717D+00 EUMP2 =    -0.24760840982344D+03
          IDoAtm=11111111111
          Differentiating once with respect to electric field.
                with respect to dipole field.
          Differentiating once with respect to nuclear coordinates.
 Keep R1 ints in memory in canonical form, NReq=175963142.
          There are     1 degrees of freedom in the 1st order CPHF.  IDoFFX=0 NUNeed=     1.
 LinEq1:  Iter=  0 NonCon=     1 RMS=4.23D-03 Max=6.24D-02 NDo=     1
 AX will form     1 AO Fock derivatives at one time.
 LinEq1:  Iter=  1 NonCon=     1 RMS=1.16D-03 Max=1.63D-02 NDo=     1
 LinEq1:  Iter=  2 NonCon=     1 RMS=4.71D-04 Max=1.03D-02 NDo=     1
 LinEq1:  Iter=  3 NonCon=     1 RMS=2.86D-04 Max=5.64D-03 NDo=     1
 LinEq1:  Iter=  4 NonCon=     1 RMS=1.04D-04 Max=1.99D-03 NDo=     1
 LinEq1:  Iter=  5 NonCon=     1 RMS=3.87D-05 Max=7.96D-04 NDo=     1
 LinEq1:  Iter=  6 NonCon=     1 RMS=1.63D-05 Max=3.57D-04 NDo=     1
 LinEq1:  Iter=  7 NonCon=     1 RMS=6.18D-06 Max=1.10D-04 NDo=     1
 LinEq1:  Iter=  8 NonCon=     1 RMS=1.89D-06 Max=2.73D-05 NDo=     1
 LinEq1:  Iter=  9 NonCon=     1 RMS=6.86D-07 Max=1.56D-05 NDo=     1
 LinEq1:  Iter= 10 NonCon=     1 RMS=1.85D-07 Max=2.32D-06 NDo=     1
 LinEq1:  Iter= 11 NonCon=     1 RMS=5.01D-08 Max=6.01D-07 NDo=     1
 LinEq1:  Iter= 12 NonCon=     1 RMS=1.27D-08 Max=1.54D-07 NDo=     1
 LinEq1:  Iter= 13 NonCon=     1 RMS=3.70D-09 Max=3.84D-08 NDo=     1
 LinEq1:  Iter= 14 NonCon=     1 RMS=7.89D-10 Max=8.81D-09 NDo=     1
 LinEq1:  Iter= 15 NonCon=     1 RMS=2.14D-10 Max=2.81D-09 NDo=     1
 LinEq1:  Iter= 16 NonCon=     1 RMS=8.09D-11 Max=1.05D-09 NDo=     1
 LinEq1:  Iter= 17 NonCon=     0 RMS=3.00D-11 Max=3.82D-10 NDo=     1
 Linear equations converged to 1.000D-10 1.000D-09 after    17 iterations.
 End of Minotr F.D. properties file   721 does not exist.
 End of Minotr F.D. properties file   722 does not exist.
 End of Minotr F.D. properties file   788 does not exist.
 Calling FoFJK, ICntrl=  10002127 FMM=F ISym2X=0 I1Cent= 0 IOpClX= 0 NMat=1 NMatS=1 NMatT=0.
 ***** Axes restored to original set *****
 -------------------------------------------------------------------
 Center     Atomic                   Forces (Hartrees/Bohr)
 Number     Number              X              Y              Z
 -------------------------------------------------------------------
      1        6          -0.001059330    0.000318169    0.000799873
      2        6           0.000495006   -0.000197488   -0.000215054
      3        6           0.000001268    0.000257339    0.000389449
      4        6          -0.000207089   -0.000283759   -0.000010870
      5        6          -0.000146359   -0.000369828   -0.000314126
      6        7          -0.000150496    0.000235657    0.000109290
      7        1           0.000153629    0.000113847   -0.000001531
      8        1          -0.000011583    0.000251179   -0.000140922
      9        1          -0.000621007   -0.000300086    0.000604959
     10        1           0.001247275    0.000034683   -0.000944234
     11        1           0.000298686   -0.000059714   -0.000276832
 -------------------------------------------------------------------
 Cartesian Forces:  Max     0.001247275 RMS     0.000442483

 GradGradGradGradGradGradGradGradGradGradGradGradGradGradGradGradGradGrad
 Berny optimization.
 Using GEDIIS/GDIIS optimizer.
 FormGI is forming the generalized inverse of G from B-inverse, IUseBI=4.
 Internal  Forces:  Max     0.001561335 RMS     0.000536331
 Search for a local minimum.
 Step number   2 out of a maximum of   50
 All quantities printed in internal units (Hartrees-Bohrs-Radians)
 Mixed Optimization -- En-DIIS/RFO-DIIS
 Update second derivatives using D2CorX and points    1    2
 DE= -1.15D-03 DEPred=-1.20D-03 R= 9.63D-01
 TightC=F SS=  1.41D+00  RLast= 9.98D-02 DXNew= 1.6818D-01 2.9929D-01
 Trust test= 9.63D-01 RLast= 9.98D-02 DXMaxT set to 1.68D-01
 ITU=  1  0
 Use linear search instead of GDIIS.
     Eigenvalues ---    0.01206   0.01971   0.01976   0.02678   0.02680
     Eigenvalues ---    0.02723   0.02733   0.04670   0.04697   0.15752
     Eigenvalues ---    0.15998   0.15999   0.16000   0.16040   0.21625
     Eigenvalues ---    0.22000   0.22252   0.32524   0.34842   0.35038
     Eigenvalues ---    0.35092   0.35536   0.36278   0.41445   0.54060
     Eigenvalues ---    0.54669   1.18543
 RFO step:  Lambda=-6.03369524D-05 EMin= 1.20627628D-02
 Quartic linear search produced a step of -0.04529.
 Iteration  1 RMS(Cart)=  0.01789882 RMS(Int)=  0.00011308
 Iteration  2 RMS(Cart)=  0.00015791 RMS(Int)=  0.00000058
 Iteration  3 RMS(Cart)=  0.00000001 RMS(Int)=  0.00000058
 Variable       Old X    -DE/DX   Delta X   Delta X   Delta X     New X
                                 (Linear)    (Quad)   (Total)
    R1        2.53990   0.00042   0.00097  -0.00076   0.00022   2.54012
    R2        2.04202   0.00156   0.00262   0.00048   0.00310   2.04512
    R3        2.04842  -0.00013   0.00045  -0.00106  -0.00060   2.04782
    R4        2.76168  -0.00027   0.00033  -0.00122  -0.00089   2.76079
    R5        2.05135   0.00084   0.00210  -0.00084   0.00126   2.05261
    R6        2.55299  -0.00023   0.00006  -0.00051  -0.00044   2.55255
    R7        2.05440  -0.00008   0.00005  -0.00031  -0.00026   2.05414
    R8        2.69516   0.00012   0.00006   0.00017   0.00023   2.69539
    R9        2.04931   0.00011   0.00023  -0.00006   0.00017   2.04948
   R10        2.21940  -0.00021   0.00003  -0.00022  -0.00019   2.21922
    A1        2.14554  -0.00012   0.00072  -0.00191  -0.00119   2.14436
    A2        2.08572   0.00046  -0.00097   0.00431   0.00334   2.08906
    A3        2.05184  -0.00033   0.00025  -0.00237  -0.00212   2.04972
    A4        2.22454  -0.00107  -0.00056  -0.00373  -0.00429   2.22025
    A5        2.05445   0.00078   0.00055   0.00289   0.00344   2.05789
    A6        2.00399   0.00029   0.00002   0.00085   0.00086   2.00485
    A7        2.25497  -0.00143   0.00024  -0.00658  -0.00634   2.24863
    A8        2.01657   0.00065  -0.00008   0.00286   0.00278   2.01935
    A9        2.01142   0.00078  -0.00016   0.00372   0.00357   2.01499
   A10        2.18115  -0.00083  -0.00004  -0.00352  -0.00357   2.17759
   A11        2.08397   0.00050   0.00001   0.00232   0.00233   2.08630
   A12        2.01800   0.00033   0.00004   0.00124   0.00128   2.01928
   A13        3.17560  -0.00027  -0.00021  -0.00516  -0.00537   3.17023
   A14        3.13943  -0.00038  -0.00069  -0.00643  -0.00712   3.13231
    D1       -0.00869   0.00001  -0.00002   0.00026   0.00024  -0.00846
    D2        3.10970   0.00003   0.00032   0.00051   0.00084   3.11054
    D3       -3.13632  -0.00007  -0.00020  -0.00236  -0.00255  -3.13888
    D4       -0.01793  -0.00005   0.00015  -0.00210  -0.00195  -0.01988
    D5       -0.26626  -0.00025   0.00123  -0.02323  -0.02200  -0.28826
    D6        2.89975  -0.00027   0.00095  -0.02354  -0.02259   2.87716
    D7        2.89796  -0.00027   0.00088  -0.02350  -0.02262   2.87534
    D8       -0.21922  -0.00029   0.00061  -0.02382  -0.02321  -0.24242
    D9       -0.00628   0.00002   0.00063  -0.00087  -0.00023  -0.00652
   D10       -3.13548  -0.00013   0.00008  -0.00469  -0.00462  -3.14010
   D11        3.11095   0.00004   0.00091  -0.00056   0.00035   3.11130
   D12       -0.01824  -0.00011   0.00035  -0.00439  -0.00404  -0.02228
         Item               Value     Threshold  Converged?
 Maximum Force            0.001561     0.000002     NO 
 RMS     Force            0.000536     0.000001     NO 
 Maximum Displacement     0.046895     0.000006     NO 
 RMS     Displacement     0.017871     0.000004     NO 
 Predicted change in Energy=-3.169260D-05
 GradGradGradGradGradGradGradGradGradGradGradGradGradGradGradGradGradGrad

                          Input orientation:                          
 ---------------------------------------------------------------------
 Center     Atomic      Atomic             Coordinates (Angstroms)
 Number     Number       Type             X           Y           Z
 ---------------------------------------------------------------------
      1          6           0        0.003762    0.018606    0.007966
      2          6           0        0.007586   -0.015312    1.351706
      3          6           0        1.172792    0.006255    2.232726
      4          6           0        2.466954   -0.236770    1.931705
      5          6           0        2.949260   -0.582434    0.634654
      6          7           0        3.379330   -0.861853   -0.421795
      7          1           0        3.217334   -0.179771    2.712666
      8          1           0        0.969927    0.228391    3.277275
      9          1           0       -0.950724   -0.042655    1.862312
     10          1           0        0.910170    0.075370   -0.580617
     11          1           0       -0.938540   -0.000782   -0.526828
 ---------------------------------------------------------------------
                    Distance matrix (angstroms):
                    1          2          3          4          5
     1  C    0.000000
     2  C    1.344174   0.000000
     3  C    2.513233   1.460947   0.000000
     4  C    3.135809   2.536520   1.350752   0.000000
     5  C    3.070821   3.080461   2.460940   1.426339   0.000000
     6  N    3.514876   3.902639   3.559340   2.600407   1.174359
     7  H    4.204973   3.490235   2.108340   1.084537   2.133574
     8  H    3.415533   2.166404   1.087006   2.065920   3.399801
     9  H    2.086479   1.086197   2.156135   3.423889   4.124122
    10  H    1.082233   2.134656   2.826419   2.971997   2.463225
    11  H    1.083658   2.103391   3.474609   4.206835   4.099067
                    6          7          8          9         10
     6  N    0.000000
     7  H    3.211904   0.000000
     8  H    4.547194   2.352916   0.000000
     9  H    4.963627   4.256126   2.400935   0.000000
    10  H    2.645819   4.029121   3.861388   3.073233   0.000000
    11  H    4.404143   5.272347   4.262155   2.389538   1.851059
                   11
    11  H    0.000000
 Stoichiometry    C5H5N
 Framework group  C1[X(C5H5N)]
 Deg. of freedom    27
 Full point group                 C1      NOp   1
 Largest Abelian subgroup         C1      NOp   1
 Largest concise Abelian subgroup C1      NOp   1
                         Standard orientation:                         
 ---------------------------------------------------------------------
 Center     Atomic      Atomic             Coordinates (Angstroms)
 Number     Number       Type             X           Y           Z
 ---------------------------------------------------------------------
      1          6           0        1.325648   -1.314033    0.101654
      2          6           0        1.635001   -0.022265   -0.104356
      3          6           0        0.744918    1.129754    0.017997
      4          6           0       -0.604939    1.156661    0.059161
      5          6           0       -1.444198    0.006148   -0.020888
      6          7           0       -2.162619   -0.921120   -0.077142
      7          1           0       -1.118144    2.107532    0.152350
      8          1           0        1.233023    2.100013    0.061945
      9          1           0        2.659291    0.218468   -0.373985
     10          1           0        0.338197   -1.640980    0.400439
     11          1           0        2.087381   -2.074788   -0.022155
 ---------------------------------------------------------------------
 Rotational constants (GHZ):           6.2759284           2.9776636           2.0310643
 Standard basis: 6-311+G(2d,p) (5D, 7F)
 There are   204 symmetry adapted cartesian basis functions of A   symmetry.
 There are   192 symmetry adapted basis functions of A   symmetry.
   192 basis functions,   292 primitive gaussians,   204 cartesian basis functions
    21 alpha electrons       21 beta electrons
       nuclear repulsion energy       186.1713092415 Hartrees.
 NAtoms=   11 NActive=   11 NUniq=   11 SFac= 1.00D+00 NAtFMM=   60 NAOKFM=F Big=F
 Integral buffers will be    131072 words long.
 Raffenetti 1 integral format.
 Two-electron integral symmetry is turned on.
 One-electron integrals computed using PRISM.
 NBasis=   192 RedAO= T EigKep=  1.47D-05  NBF=   192
 NBsUse=   192 1.00D-06 EigRej= -1.00D+00 NBFU=   192
 Initial guess from the checkpoint file:  "/scratch/webmo-77271/222/Gau-752171.chk"
 B after Tr=     0.000000    0.000000   -0.000000
         Rot=    0.999997    0.000323    0.000135    0.002379 Ang=   0.28 deg.
 ExpMin= 4.38D-02 ExpMax= 6.29D+03 ExpMxC= 9.49D+02 IAcc=3 IRadAn=         5 AccDes= 0.00D+00
 Harris functional with IExCor=  205 and IRadAn=       5 diagonalized for initial guess.
 HarFok:  IExCor=  205 AccDes= 0.00D+00 IRadAn=         5 IDoV= 1 UseB2=F ITyADJ=14
 ICtDFT=  3500011 ScaDFX=  1.000000  1.000000  1.000000  1.000000
 FoFCou: FMM=F IPFlag=           0 FMFlag=      100000 FMFlg1=           0
         NFxFlg=           0 DoJE=T BraDBF=F KetDBF=T FulRan=T
         wScrn=  0.000000 ICntrl=       500 IOpCl=  0 I1Cent=   200000004 NGrid=           0
         NMat0=    1 NMatS0=      1 NMatT0=    0 NMatD0=    1 NMtDS0=    0 NMtDT0=    0
 Petite list used in FoFCou.
 Keep R1 ints in memory in canonical form, NReq=175961444.
 Requested convergence on RMS density matrix=1.00D-08 within 128 cycles.
 Requested convergence on MAX density matrix=1.00D-06.
 Requested convergence on             energy=1.00D-06.
 No special actions if energy rises.
 SCF Done:  E(RHF) =  -246.713454293     A.U. after   12 cycles
            NFock= 12  Conv=0.76D-08     -V/T= 2.0018
 ExpMin= 4.38D-02 ExpMax= 6.29D+03 ExpMxC= 9.49D+02 IAcc=3 IRadAn=         5 AccDes= 0.00D+00
 HarFok:  IExCor=  205 AccDes= 0.00D+00 IRadAn=         5 IDoV=-2 UseB2=F ITyADJ=14
 ICtDFT= 12500011 ScaDFX=  1.000000  1.000000  1.000000  1.000000
 Range of M.O.s used for correlation:     7   192
 NBasis=   192 NAE=    21 NBE=    21 NFC=     6 NFV=     0
 NROrb=    186 NOA=    15 NOB=    15 NVA=   171 NVB=   171

 **** Warning!!: The largest alpha MO coefficient is  0.10081401D+03

 Fully direct method using O(ONN) memory.
 JobTyp=1 Pass  1:  I=   7 to  21 NPSUse= 16 ParTrn=T ParDer=T DoDerP=T.
 Spin components of T(2) and E(2):
     alpha-alpha T2 =       0.4305329512D-01 E2=     -0.1134990198D+00
     alpha-beta  T2 =       0.2438757941D+00 E2=     -0.6680007377D+00
     beta-beta   T2 =       0.4305329512D-01 E2=     -0.1134990198D+00
 ANorm=    0.1153248622D+01
 E2 =    -0.8949987773D+00 EUMP2 =    -0.24760845307079D+03
          IDoAtm=11111111111
          Differentiating once with respect to electric field.
                with respect to dipole field.
          Differentiating once with respect to nuclear coordinates.
 Keep R1 ints in memory in canonical form, NReq=175963142.
          There are     1 degrees of freedom in the 1st order CPHF.  IDoFFX=0 NUNeed=     1.
 LinEq1:  Iter=  0 NonCon=     1 RMS=4.23D-03 Max=6.20D-02 NDo=     1
 AX will form     1 AO Fock derivatives at one time.
 LinEq1:  Iter=  1 NonCon=     1 RMS=1.16D-03 Max=1.63D-02 NDo=     1
 LinEq1:  Iter=  2 NonCon=     1 RMS=4.72D-04 Max=1.03D-02 NDo=     1
 LinEq1:  Iter=  3 NonCon=     1 RMS=2.87D-04 Max=5.67D-03 NDo=     1
 LinEq1:  Iter=  4 NonCon=     1 RMS=1.05D-04 Max=1.98D-03 NDo=     1
 LinEq1:  Iter=  5 NonCon=     1 RMS=3.87D-05 Max=7.98D-04 NDo=     1
 LinEq1:  Iter=  6 NonCon=     1 RMS=1.63D-05 Max=3.59D-04 NDo=     1
 LinEq1:  Iter=  7 NonCon=     1 RMS=6.19D-06 Max=1.09D-04 NDo=     1
 LinEq1:  Iter=  8 NonCon=     1 RMS=1.90D-06 Max=2.74D-05 NDo=     1
 LinEq1:  Iter=  9 NonCon=     1 RMS=6.87D-07 Max=1.57D-05 NDo=     1
 LinEq1:  Iter= 10 NonCon=     1 RMS=1.86D-07 Max=2.36D-06 NDo=     1
 LinEq1:  Iter= 11 NonCon=     1 RMS=5.03D-08 Max=6.06D-07 NDo=     1
 LinEq1:  Iter= 12 NonCon=     1 RMS=1.27D-08 Max=1.57D-07 NDo=     1
 LinEq1:  Iter= 13 NonCon=     1 RMS=3.72D-09 Max=3.88D-08 NDo=     1
 LinEq1:  Iter= 14 NonCon=     1 RMS=8.10D-10 Max=8.82D-09 NDo=     1
 LinEq1:  Iter= 15 NonCon=     1 RMS=2.23D-10 Max=2.95D-09 NDo=     1
 LinEq1:  Iter= 16 NonCon=     1 RMS=8.38D-11 Max=1.04D-09 NDo=     1
 LinEq1:  Iter= 17 NonCon=     0 RMS=3.06D-11 Max=3.96D-10 NDo=     1
 Linear equations converged to 1.000D-10 1.000D-09 after    17 iterations.
 End of Minotr F.D. properties file   721 does not exist.
 End of Minotr F.D. properties file   722 does not exist.
 End of Minotr F.D. properties file   788 does not exist.
 Calling FoFJK, ICntrl=  10002127 FMM=F ISym2X=0 I1Cent= 0 IOpClX= 0 NMat=1 NMatS=1 NMatT=0.
 ***** Axes restored to original set *****
 -------------------------------------------------------------------
 Center     Atomic                   Forces (Hartrees/Bohr)
 Number     Number              X              Y              Z
 -------------------------------------------------------------------
      1        6          -0.000177598    0.000218196    0.000226043
      2        6          -0.000105297   -0.000341121   -0.000235444
      3        6           0.000146449    0.000346354    0.000165275
      4        6           0.000166684   -0.000292988    0.000165020
      5        6          -0.000011496    0.000008666   -0.000198827
      6        7           0.000135003   -0.000081710    0.000120311
      7        1           0.000052609   -0.000041272   -0.000004135
      8        1           0.000052026    0.000242588   -0.000063867
      9        1          -0.000337522   -0.000230787    0.000195751
     10        1           0.000131012    0.000154322   -0.000232229
     11        1          -0.000051869    0.000017753   -0.000137898
 -------------------------------------------------------------------
 Cartesian Forces:  Max     0.000346354 RMS     0.000182108

 GradGradGradGradGradGradGradGradGradGradGradGradGradGradGradGradGradGrad
 Berny optimization.
 Using GEDIIS/GDIIS optimizer.
 FormGI is forming the generalized inverse of G from B-inverse, IUseBI=4.
 Internal  Forces:  Max     0.000545054 RMS     0.000249707
 Search for a local minimum.
 Step number   3 out of a maximum of   50
 All quantities printed in internal units (Hartrees-Bohrs-Radians)
 Mixed Optimization -- En-DIIS/RFO-DIIS
 Swapping is turned off.
 Update second derivatives using D2CorX and points    1    2    3
 DE= -4.32D-05 DEPred=-3.17D-05 R= 1.36D+00
 TightC=F SS=  1.41D+00  RLast= 4.81D-02 DXNew= 2.8284D-01 1.4432D-01
 Trust test= 1.36D+00 RLast= 4.81D-02 DXMaxT set to 1.68D-01
 ITU=  1  1  0
     Eigenvalues ---    0.00355   0.01974   0.01999   0.02668   0.02690
     Eigenvalues ---    0.02713   0.02810   0.04653   0.05342   0.15757
     Eigenvalues ---    0.15998   0.16000   0.16016   0.16070   0.21973
     Eigenvalues ---    0.22018   0.30358   0.32725   0.34705   0.35052
     Eigenvalues ---    0.35068   0.35184   0.41380   0.45325   0.53977
     Eigenvalues ---    0.57424   1.18556
 En-DIIS/RFO-DIIS/Sim-DIIS IScMMF=       -3 using points:     3    2
 RFO step:  Lambda=-1.30150185D-04.
 DidBck=F Rises=F RFO-DIIS coefs:    3.00000   -2.00000
 Iteration  1 RMS(Cart)=  0.06187831 RMS(Int)=  0.00172156
 Iteration  2 RMS(Cart)=  0.00265299 RMS(Int)=  0.00000403
 Iteration  3 RMS(Cart)=  0.00000291 RMS(Int)=  0.00000376
 Iteration  4 RMS(Cart)=  0.00000000 RMS(Int)=  0.00000376
 Variable       Old X    -DE/DX   Delta X   Delta X   Delta X     New X
                                 (Linear)    (Quad)   (Total)
    R1        2.54012   0.00015   0.00043  -0.00051  -0.00008   2.54004
    R2        2.04512   0.00024   0.00621  -0.00151   0.00470   2.04982
    R3        2.04782   0.00011  -0.00120   0.00007  -0.00113   2.04669
    R4        2.76079   0.00055  -0.00178   0.00202   0.00024   2.76103
    R5        2.05261   0.00040   0.00252  -0.00023   0.00229   2.05491
    R6        2.55255   0.00038  -0.00089   0.00103   0.00015   2.55270
    R7        2.05414  -0.00002  -0.00052  -0.00014  -0.00066   2.05349
    R8        2.69539   0.00013   0.00046   0.00042   0.00089   2.69628
    R9        2.04948   0.00003   0.00034  -0.00009   0.00025   2.04973
   R10        2.21922  -0.00004  -0.00037  -0.00008  -0.00045   2.21877
    A1        2.14436   0.00010  -0.00238   0.00027  -0.00211   2.14225
    A2        2.08906   0.00005   0.00668   0.00129   0.00797   2.09703
    A3        2.04972  -0.00015  -0.00425  -0.00164  -0.00589   2.04383
    A4        2.22025   0.00019  -0.00858   0.00197  -0.00661   2.21363
    A5        2.05789  -0.00008   0.00688  -0.00127   0.00560   2.06349
    A6        2.00485  -0.00011   0.00172  -0.00086   0.00086   2.00571
    A7        2.24863   0.00051  -0.01267   0.00349  -0.00919   2.23944
    A8        2.01935  -0.00023   0.00556  -0.00164   0.00392   2.02326
    A9        2.01499  -0.00027   0.00714  -0.00198   0.00515   2.02014
   A10        2.17759   0.00039  -0.00714   0.00285  -0.00430   2.17329
   A11        2.08630  -0.00014   0.00466  -0.00096   0.00369   2.08999
   A12        2.01928  -0.00024   0.00255  -0.00194   0.00060   2.01988
   A13        3.17023   0.00041  -0.01074   0.01376   0.00302   3.17325
   A14        3.13231   0.00014  -0.01424   0.00576  -0.00848   3.12383
    D1       -0.00846  -0.00007   0.00047  -0.00280  -0.00233  -0.01079
    D2        3.11054  -0.00017   0.00168  -0.01153  -0.00986   3.10069
    D3       -3.13888   0.00007  -0.00511   0.00524   0.00014  -3.13874
    D4       -0.01988  -0.00004  -0.00390  -0.00349  -0.00739  -0.02727
    D5       -0.28826  -0.00046  -0.04400  -0.05426  -0.09826  -0.38652
    D6        2.87716  -0.00038  -0.04518  -0.04736  -0.09253   2.78463
    D7        2.87534  -0.00036  -0.04524  -0.04575  -0.09100   2.78434
    D8       -0.24242  -0.00027  -0.04642  -0.03885  -0.08528  -0.32770
    D9       -0.00652  -0.00008  -0.00046  -0.00432  -0.00478  -0.01130
   D10       -3.14010   0.00007  -0.00924   0.00488  -0.00435   3.13874
   D11        3.11130  -0.00016   0.00069  -0.01120  -0.01051   3.10079
   D12       -0.02228  -0.00001  -0.00808  -0.00200  -0.01008  -0.03236
         Item               Value     Threshold  Converged?
 Maximum Force            0.000545     0.000002     NO 
 RMS     Force            0.000250     0.000001     NO 
 Maximum Displacement     0.223701     0.000006     NO 
 RMS     Displacement     0.061844     0.000004     NO 
 Predicted change in Energy=-6.730971D-05
 GradGradGradGradGradGradGradGradGradGradGradGradGradGradGradGradGradGrad

                          Input orientation:                          
 ---------------------------------------------------------------------
 Center     Atomic      Atomic             Coordinates (Angstroms)
 Number     Number       Type             X           Y           Z
 ---------------------------------------------------------------------
      1          6           0        0.008085    0.050911    0.010821
      2          6           0        0.009241   -0.041138    1.351798
      3          6           0        1.173333    0.017956    2.232780
      4          6           0        2.466069   -0.230976    1.930118
      5          6           0        2.933311   -0.624505    0.640699
      6          7           0        3.356637   -0.935260   -0.409438
      7          1           0        3.225668   -0.141915    2.699263
      8          1           0        0.971566    0.270004    3.270369
      9          1           0       -0.945906   -0.145235    1.861030
     10          1           0        0.914139    0.193748   -0.568211
     11          1           0       -0.924293   -0.004544   -0.537461
 ---------------------------------------------------------------------
                    Distance matrix (angstroms):
                    1          2          3          4          5
     1  C    0.000000
     2  C    1.344133   0.000000
     3  C    2.509181   1.461072   0.000000
     4  C    3.131269   2.531106   1.350829   0.000000
     5  C    3.067553   3.065316   2.458658   1.426808   0.000000
     6  N    3.515956   3.886703   3.557633   2.600509   1.174121
     7  H    4.197349   3.488727   2.110745   1.084668   2.134491
     8  H    3.406016   2.168823   1.086659   2.069007   3.400552
     9  H    2.090895   1.087410   2.157778   3.413752   4.094781
    10  H    1.084719   2.135520   2.818445   2.971620   2.491597
    11  H    1.083059   2.107635   3.474877   4.199378   4.080872
                    6          7          8          9         10
     6  N    0.000000
     7  H    3.211008   0.000000
     8  H    4.547769   2.361528   0.000000
     9  H    4.928594   4.254959   2.415649   0.000000
    10  H    2.695489   4.016493   3.839766   3.078293   0.000000
    11  H    4.382805   5.264734   4.262537   2.402710   1.849350
                   11
    11  H    0.000000
 Stoichiometry    C5H5N
 Framework group  C1[X(C5H5N)]
 Deg. of freedom    27
 Full point group                 C1      NOp   1
 Largest Abelian subgroup         C1      NOp   1
 Largest concise Abelian subgroup C1      NOp   1
                         Standard orientation:                         
 ---------------------------------------------------------------------
 Center     Atomic      Atomic             Coordinates (Angstroms)
 Number     Number       Type             X           Y           Z
 ---------------------------------------------------------------------
      1          6           0        1.329717   -1.306311    0.136091
      2          6           0        1.623810   -0.024326   -0.140887
      3          6           0        0.744643    1.131080    0.022927
      4          6           0       -0.604799    1.155244    0.079143
      5          6           0       -1.439367    0.003103   -0.029714
      6          7           0       -2.157296   -0.923252   -0.100462
      7          1           0       -1.121256    2.100348    0.207810
      8          1           0        1.236929    2.098016    0.082234
      9          1           0        2.622948    0.207748   -0.501892
     10          1           0        0.369299   -1.614966    0.534767
     11          1           0        2.069126   -2.081119   -0.025043
 ---------------------------------------------------------------------
 Rotational constants (GHZ):           6.2553803           2.9857544           2.0418998
 Standard basis: 6-311+G(2d,p) (5D, 7F)
 There are   204 symmetry adapted cartesian basis functions of A   symmetry.
 There are   192 symmetry adapted basis functions of A   symmetry.
   192 basis functions,   292 primitive gaussians,   204 cartesian basis functions
    21 alpha electrons       21 beta electrons
       nuclear repulsion energy       186.2403165289 Hartrees.
 NAtoms=   11 NActive=   11 NUniq=   11 SFac= 1.00D+00 NAtFMM=   60 NAOKFM=F Big=F
 Integral buffers will be    131072 words long.
 Raffenetti 1 integral format.
 Two-electron integral symmetry is turned on.
 One-electron integrals computed using PRISM.
 NBasis=   192 RedAO= T EigKep=  1.47D-05  NBF=   192
 NBsUse=   192 1.00D-06 EigRej= -1.00D+00 NBFU=   192
 Initial guess from the checkpoint file:  "/scratch/webmo-77271/222/Gau-752171.chk"
 B after Tr=    -0.000000   -0.000000    0.000000
         Rot=    1.000000    0.000494   -0.000410   -0.000606 Ang=   0.10 deg.
 ExpMin= 4.38D-02 ExpMax= 6.29D+03 ExpMxC= 9.49D+02 IAcc=3 IRadAn=         5 AccDes= 0.00D+00
 Harris functional with IExCor=  205 and IRadAn=       5 diagonalized for initial guess.
 HarFok:  IExCor=  205 AccDes= 0.00D+00 IRadAn=         5 IDoV= 1 UseB2=F ITyADJ=14
 ICtDFT=  3500011 ScaDFX=  1.000000  1.000000  1.000000  1.000000
 FoFCou: FMM=F IPFlag=           0 FMFlag=      100000 FMFlg1=           0
         NFxFlg=           0 DoJE=T BraDBF=F KetDBF=T FulRan=T
         wScrn=  0.000000 ICntrl=       500 IOpCl=  0 I1Cent=   200000004 NGrid=           0
         NMat0=    1 NMatS0=      1 NMatT0=    0 NMatD0=    1 NMtDS0=    0 NMtDT0=    0
 Petite list used in FoFCou.
 Keep R1 ints in memory in canonical form, NReq=175961444.
 Requested convergence on RMS density matrix=1.00D-08 within 128 cycles.
 Requested convergence on MAX density matrix=1.00D-06.
 Requested convergence on             energy=1.00D-06.
 No special actions if energy rises.
 SCF Done:  E(RHF) =  -246.713557681     A.U. after   13 cycles
            NFock= 13  Conv=0.74D-08     -V/T= 2.0019
 ExpMin= 4.38D-02 ExpMax= 6.29D+03 ExpMxC= 9.49D+02 IAcc=3 IRadAn=         5 AccDes= 0.00D+00
 HarFok:  IExCor=  205 AccDes= 0.00D+00 IRadAn=         5 IDoV=-2 UseB2=F ITyADJ=14
 ICtDFT= 12500011 ScaDFX=  1.000000  1.000000  1.000000  1.000000
 Range of M.O.s used for correlation:     7   192
 NBasis=   192 NAE=    21 NBE=    21 NFC=     6 NFV=     0
 NROrb=    186 NOA=    15 NOB=    15 NVA=   171 NVB=   171

 **** Warning!!: The largest alpha MO coefficient is  0.92725399D+02

 Fully direct method using O(ONN) memory.
 JobTyp=1 Pass  1:  I=   7 to  21 NPSUse= 16 ParTrn=T ParDer=T DoDerP=T.
 Spin components of T(2) and E(2):
     alpha-alpha T2 =       0.4303285213D-01 E2=     -0.1134755140D+00
     alpha-beta  T2 =       0.2438864962D+00 E2=     -0.6680658418D+00
     beta-beta   T2 =       0.4303285213D-01 E2=     -0.1134755140D+00
 ANorm=    0.1153235536D+01
 E2 =    -0.8950168698D+00 EUMP2 =    -0.24760857455035D+03
          IDoAtm=11111111111
          Differentiating once with respect to electric field.
                with respect to dipole field.
          Differentiating once with respect to nuclear coordinates.
 Keep R1 ints in memory in canonical form, NReq=175963142.
          There are     1 degrees of freedom in the 1st order CPHF.  IDoFFX=0 NUNeed=     1.
 LinEq1:  Iter=  0 NonCon=     1 RMS=4.23D-03 Max=6.04D-02 NDo=     1
 AX will form     1 AO Fock derivatives at one time.
 LinEq1:  Iter=  1 NonCon=     1 RMS=1.16D-03 Max=1.59D-02 NDo=     1
 LinEq1:  Iter=  2 NonCon=     1 RMS=4.70D-04 Max=1.02D-02 NDo=     1
 LinEq1:  Iter=  3 NonCon=     1 RMS=2.86D-04 Max=5.61D-03 NDo=     1
 LinEq1:  Iter=  4 NonCon=     1 RMS=1.04D-04 Max=1.95D-03 NDo=     1
 LinEq1:  Iter=  5 NonCon=     1 RMS=3.86D-05 Max=7.81D-04 NDo=     1
 LinEq1:  Iter=  6 NonCon=     1 RMS=1.63D-05 Max=3.63D-04 NDo=     1
 LinEq1:  Iter=  7 NonCon=     1 RMS=6.20D-06 Max=1.04D-04 NDo=     1
 LinEq1:  Iter=  8 NonCon=     1 RMS=1.89D-06 Max=2.75D-05 NDo=     1
 LinEq1:  Iter=  9 NonCon=     1 RMS=6.81D-07 Max=1.56D-05 NDo=     1
 LinEq1:  Iter= 10 NonCon=     1 RMS=1.86D-07 Max=2.45D-06 NDo=     1
 LinEq1:  Iter= 11 NonCon=     1 RMS=5.03D-08 Max=6.26D-07 NDo=     1
 LinEq1:  Iter= 12 NonCon=     1 RMS=1.28D-08 Max=1.61D-07 NDo=     1
 LinEq1:  Iter= 13 NonCon=     1 RMS=3.78D-09 Max=3.89D-08 NDo=     1
 LinEq1:  Iter= 14 NonCon=     1 RMS=8.62D-10 Max=9.97D-09 NDo=     1
 LinEq1:  Iter= 15 NonCon=     1 RMS=2.49D-10 Max=3.14D-09 NDo=     1
 LinEq1:  Iter= 16 NonCon=     1 RMS=9.44D-11 Max=1.06D-09 NDo=     1
 LinEq1:  Iter= 17 NonCon=     0 RMS=3.26D-11 Max=4.17D-10 NDo=     1
 Linear equations converged to 1.000D-10 1.000D-09 after    17 iterations.
 End of Minotr F.D. properties file   721 does not exist.
 End of Minotr F.D. properties file   722 does not exist.
 End of Minotr F.D. properties file   788 does not exist.
 Calling FoFJK, ICntrl=  10002127 FMM=F ISym2X=0 I1Cent= 0 IOpClX= 0 NMat=1 NMatS=1 NMatT=0.
 ***** Axes restored to original set *****
 -------------------------------------------------------------------
 Center     Atomic                   Forces (Hartrees/Bohr)
 Number     Number              X              Y              Z
 -------------------------------------------------------------------
      1        6           0.001594165    0.000388539   -0.000329784
      2        6          -0.000870165   -0.000388262   -0.000234240
      3        6           0.000740209    0.000249953   -0.000430217
      4        6          -0.000342926   -0.000298978    0.000281028
      5        6           0.000193082    0.000515048   -0.000141402
      6        7           0.000172471   -0.000394310   -0.000090238
      7        1          -0.000118965   -0.000169736    0.000053579
      8        1           0.000092442    0.000391197    0.000194006
      9        1           0.000129118   -0.000224303   -0.000467137
     10        1          -0.000856503   -0.000034474    0.000975995
     11        1          -0.000732927   -0.000034672    0.000188412
 -------------------------------------------------------------------
 Cartesian Forces:  Max     0.001594165 RMS     0.000497044

 GradGradGradGradGradGradGradGradGradGradGradGradGradGradGradGradGradGrad
 Berny optimization.
 Using GEDIIS/GDIIS optimizer.
 FormGI is forming the generalized inverse of G from B-inverse, IUseBI=4.
 Internal  Forces:  Max     0.001240962 RMS     0.000435067
 Search for a local minimum.
 Step number   4 out of a maximum of   50
 All quantities printed in internal units (Hartrees-Bohrs-Radians)
 Mixed Optimization -- En-DIIS/RFO-DIIS
 Swapping is turned off.
 Update second derivatives using D2CorX and points    1    2    3    4
 DE= -1.21D-04 DEPred=-6.73D-05 R= 1.80D+00
 TightC=F SS=  1.41D+00  RLast= 1.86D-01 DXNew= 2.8284D-01 5.5827D-01
 Trust test= 1.80D+00 RLast= 1.86D-01 DXMaxT set to 2.83D-01
 ITU=  1  1  1  0
     Eigenvalues ---    0.00042   0.01976   0.01998   0.02675   0.02692
     Eigenvalues ---    0.02757   0.02829   0.04875   0.05629   0.15959
     Eigenvalues ---    0.15997   0.16000   0.16094   0.18174   0.21993
     Eigenvalues ---    0.22644   0.31313   0.33216   0.34475   0.35060
     Eigenvalues ---    0.35148   0.37741   0.41353   0.51923   0.57164
     Eigenvalues ---    0.69647   1.19433
 En-DIIS/RFO-DIIS/Sim-DIIS IScMMF=       -3 using points:     4    3    2
 RFO step:  Lambda=-4.49791407D-04.
 DidBck=F Rises=F RFO-DIIS coefs:    3.00000   -0.37285   -1.62715
 Iteration  1 RMS(Cart)=  0.15146306 RMS(Int)=  0.06448337
 Iteration  2 RMS(Cart)=  0.12817973 RMS(Int)=  0.00624643
 Iteration  3 RMS(Cart)=  0.00941569 RMS(Int)=  0.00005841
 Iteration  4 RMS(Cart)=  0.00003302 RMS(Int)=  0.00005555
 Iteration  5 RMS(Cart)=  0.00000000 RMS(Int)=  0.00005555
 Variable       Old X    -DE/DX   Delta X   Delta X   Delta X     New X
                                 (Linear)    (Quad)   (Total)
    R1        2.54004  -0.00081   0.00020  -0.00491  -0.00471   2.53533
    R2        2.04982  -0.00124   0.01445  -0.00457   0.00987   2.05969
    R3        2.04669   0.00054  -0.00324  -0.00041  -0.00365   2.04303
    R4        2.76103   0.00052  -0.00098   0.00038  -0.00060   2.76043
    R5        2.05491  -0.00031   0.00663  -0.00319   0.00345   2.05835
    R6        2.55270  -0.00005  -0.00043  -0.00094  -0.00137   2.55133
    R7        2.05349   0.00026  -0.00173   0.00019  -0.00154   2.05195
    R8        2.69628   0.00030   0.00215   0.00223   0.00438   2.70066
    R9        2.04973  -0.00006   0.00077  -0.00040   0.00037   2.05010
   R10        2.21877   0.00025  -0.00120  -0.00040  -0.00161   2.21716
    A1        2.14225  -0.00013  -0.00615  -0.00708  -0.01324   2.12901
    A2        2.09703  -0.00048   0.02138   0.00939   0.03075   2.12778
    A3        2.04383   0.00061  -0.01523  -0.00240  -0.01764   2.02619
    A4        2.21363  -0.00008  -0.02020  -0.01182  -0.03215   2.18148
    A5        2.06349  -0.00032   0.01679   0.00513   0.02179   2.08528
    A6        2.00571   0.00040   0.00312   0.00634   0.00935   2.01506
    A7        2.23944   0.00070  -0.02869  -0.01316  -0.04194   2.19750
    A8        2.02326  -0.00024   0.01235   0.00634   0.01861   2.04187
    A9        2.02014  -0.00046   0.01611   0.00651   0.02254   2.04268
   A10        2.17329   0.00071  -0.01440  -0.00365  -0.01805   2.15524
   A11        2.08999  -0.00043   0.01116   0.00314   0.01430   2.10428
   A12        2.01988  -0.00028   0.00329   0.00044   0.00373   2.02361
   A13        3.17325   0.00041  -0.00270   0.00955   0.00685   3.18010
   A14        3.12383   0.00068  -0.02854   0.00858  -0.01996   3.10387
    D1       -0.01079  -0.00007  -0.00427  -0.00473  -0.00894  -0.01973
    D2        3.10069  -0.00016  -0.01835  -0.01920  -0.03762   3.06307
    D3       -3.13874   0.00009  -0.00388   0.00380  -0.00001  -3.13875
    D4       -0.02727   0.00000  -0.01796  -0.01067  -0.02869  -0.05596
    D5       -0.38652  -0.00047  -0.23232  -0.17748  -0.40971  -0.79623
    D6        2.78463  -0.00037  -0.22182  -0.16453  -0.38629   2.39834
    D7        2.78434  -0.00037  -0.21881  -0.16342  -0.38229   2.40205
    D8       -0.32770  -0.00027  -0.20831  -0.15047  -0.35887  -0.68657
    D9       -0.01130  -0.00002  -0.00994  -0.00599  -0.01592  -0.02721
   D10        3.13874   0.00022  -0.01622   0.00378  -0.01243   3.12630
   D11        3.10079  -0.00011  -0.02046  -0.01892  -0.03940   3.06138
   D12       -0.03236   0.00012  -0.02674  -0.00916  -0.03592  -0.06828
         Item               Value     Threshold  Converged?
 Maximum Force            0.001241     0.000002     NO 
 RMS     Force            0.000435     0.000001     NO 
 Maximum Displacement     0.909187     0.000006     NO 
 RMS     Displacement     0.258706     0.000004     NO 
 Predicted change in Energy=-3.397288D-04
 GradGradGradGradGradGradGradGradGradGradGradGradGradGradGradGradGradGrad

                          Input orientation:                          
 ---------------------------------------------------------------------
 Center     Atomic      Atomic             Coordinates (Angstroms)
 Number     Number       Type             X           Y           Z
 ---------------------------------------------------------------------
      1          6           0       -0.004663    0.189797    0.031663
      2          6           0        0.036914   -0.144467    1.330328
      3          6           0        1.180950    0.067338    2.213578
      4          6           0        2.469026   -0.212990    1.921933
      5          6           0        2.888537   -0.799007    0.687834
      6          7           0        3.288200   -1.252215   -0.317869
      7          1           0        3.254930   -0.006765    2.640790
      8          1           0        0.970764    0.440735    3.211302
      9          1           0       -0.850646   -0.560327    1.805434
     10          1           0        0.834534    0.674869   -0.466763
     11          1           0       -0.880695    0.012079   -0.576463
 ---------------------------------------------------------------------
                    Distance matrix (angstroms):
                    1          2          3          4          5
     1  C    0.000000
     2  C    1.341638   0.000000
     3  C    2.486248   1.460756   0.000000
     4  C    3.139188   2.503969   1.350104   0.000000
     5  C    3.127124   2.995492   2.448326   1.429128   0.000000
     6  N    3.611720   3.809792   3.548232   2.601490   1.173272
     7  H    4.179848   3.477341   2.118820   1.084864   2.139141
     8  H    3.335346   2.180046   1.085843   2.081974   3.403337
     9  H    2.103483   1.089233   2.165162   3.339826   3.909921
    10  H    1.089943   2.130035   2.770077   3.027495   2.779268
    11  H    1.081125   2.121877   3.469547   4.184886   4.057513
                    6          7          8          9         10
     6  N    0.000000
     7  H    3.210282   0.000000
     8  H    4.548806   2.396488   0.000000
     9  H    4.702890   4.226110   2.509208   0.000000
    10  H    3.123507   3.997478   3.688027   3.086815   0.000000
    11  H    4.364057   5.239701   4.237783   2.449895   1.842101
                   11
    11  H    0.000000
 Stoichiometry    C5H5N
 Framework group  C1[X(C5H5N)]
 Deg. of freedom    27
 Full point group                 C1      NOp   1
 Largest Abelian subgroup         C1      NOp   1
 Largest concise Abelian subgroup C1      NOp   1
                         Standard orientation:                         
 ---------------------------------------------------------------------
 Center     Atomic      Atomic             Coordinates (Angstroms)
 Number     Number       Type             X           Y           Z
 ---------------------------------------------------------------------
      1          6           0        1.440826   -1.224848    0.263251
      2          6           0        1.548954   -0.010374   -0.296531
      3          6           0        0.709287    1.139765    0.028968
      4          6           0       -0.634654    1.127949    0.157272
      5          6           0       -1.435846   -0.038032   -0.045179
      6          7           0       -2.135582   -0.971218   -0.172062
      7          1           0       -1.172116    2.034024    0.416290
      8          1           0        1.206475    2.099642    0.131415
      9          1           0        2.345774    0.179928   -1.014369
     10          1           0        0.705428   -1.439814    1.038465
     11          1           0        2.092116   -2.042010   -0.014053
 ---------------------------------------------------------------------
 Rotational constants (GHZ):           6.1861558           2.9496530           2.0780928
 Standard basis: 6-311+G(2d,p) (5D, 7F)
 There are   204 symmetry adapted cartesian basis functions of A   symmetry.
 There are   192 symmetry adapted basis functions of A   symmetry.
   192 basis functions,   292 primitive gaussians,   204 cartesian basis functions
    21 alpha electrons       21 beta electrons
       nuclear repulsion energy       186.1710371077 Hartrees.
 NAtoms=   11 NActive=   11 NUniq=   11 SFac= 1.00D+00 NAtFMM=   60 NAOKFM=F Big=F
 Integral buffers will be    131072 words long.
 Raffenetti 1 integral format.
 Two-electron integral symmetry is turned on.
 One-electron integrals computed using PRISM.
 NBasis=   192 RedAO= T EigKep=  1.40D-05  NBF=   192
 NBsUse=   192 1.00D-06 EigRej= -1.00D+00 NBFU=   192
 Initial guess from the checkpoint file:  "/scratch/webmo-77271/222/Gau-752171.chk"
 B after Tr=    -0.000000    0.000000   -0.000000
         Rot=    0.999832    0.005302   -0.006915   -0.016125 Ang=   2.10 deg.
 ExpMin= 4.38D-02 ExpMax= 6.29D+03 ExpMxC= 9.49D+02 IAcc=3 IRadAn=         5 AccDes= 0.00D+00
 Harris functional with IExCor=  205 and IRadAn=       5 diagonalized for initial guess.
 HarFok:  IExCor=  205 AccDes= 0.00D+00 IRadAn=         5 IDoV= 1 UseB2=F ITyADJ=14
 ICtDFT=  3500011 ScaDFX=  1.000000  1.000000  1.000000  1.000000
 FoFCou: FMM=F IPFlag=           0 FMFlag=      100000 FMFlg1=           0
         NFxFlg=           0 DoJE=T BraDBF=F KetDBF=T FulRan=T
         wScrn=  0.000000 ICntrl=       500 IOpCl=  0 I1Cent=   200000004 NGrid=           0
         NMat0=    1 NMatS0=      1 NMatT0=    0 NMatD0=    1 NMtDS0=    0 NMtDT0=    0
 Petite list used in FoFCou.
 Keep R1 ints in memory in canonical form, NReq=175961444.
 Requested convergence on RMS density matrix=1.00D-08 within 128 cycles.
 Requested convergence on MAX density matrix=1.00D-06.
 Requested convergence on             energy=1.00D-06.
 No special actions if energy rises.
 SCF Done:  E(RHF) =  -246.713652697     A.U. after   16 cycles
            NFock= 16  Conv=0.45D-08     -V/T= 2.0019
 ExpMin= 4.38D-02 ExpMax= 6.29D+03 ExpMxC= 9.49D+02 IAcc=3 IRadAn=         5 AccDes= 0.00D+00
 HarFok:  IExCor=  205 AccDes= 0.00D+00 IRadAn=         5 IDoV=-2 UseB2=F ITyADJ=14
 ICtDFT= 12500011 ScaDFX=  1.000000  1.000000  1.000000  1.000000
 Range of M.O.s used for correlation:     7   192
 NBasis=   192 NAE=    21 NBE=    21 NFC=     6 NFV=     0
 NROrb=    186 NOA=    15 NOB=    15 NVA=   171 NVB=   171

 **** Warning!!: The largest alpha MO coefficient is  0.68378793D+02

 Fully direct method using O(ONN) memory.
 JobTyp=1 Pass  1:  I=   7 to  21 NPSUse= 16 ParTrn=T ParDer=T DoDerP=T.
 Spin components of T(2) and E(2):
     alpha-alpha T2 =       0.4281574518D-01 E2=     -0.1132285016D+00
     alpha-beta  T2 =       0.2435856522D+00 E2=     -0.6680899358D+00
     beta-beta   T2 =       0.4281574518D-01 E2=     -0.1132285016D+00
 ANorm=    0.1152916798D+01
 E2 =    -0.8945469390D+00 EUMP2 =    -0.24760819963593D+03
          IDoAtm=11111111111
          Differentiating once with respect to electric field.
                with respect to dipole field.
          Differentiating once with respect to nuclear coordinates.
 Keep R1 ints in memory in canonical form, NReq=175963142.
          There are     1 degrees of freedom in the 1st order CPHF.  IDoFFX=0 NUNeed=     1.
 LinEq1:  Iter=  0 NonCon=     1 RMS=4.20D-03 Max=3.76D-02 NDo=     1
 AX will form     1 AO Fock derivatives at one time.
 LinEq1:  Iter=  1 NonCon=     1 RMS=1.13D-03 Max=1.01D-02 NDo=     1
 LinEq1:  Iter=  2 NonCon=     1 RMS=4.50D-04 Max=6.93D-03 NDo=     1
 LinEq1:  Iter=  3 NonCon=     1 RMS=2.72D-04 Max=3.56D-03 NDo=     1
 LinEq1:  Iter=  4 NonCon=     1 RMS=1.00D-04 Max=1.38D-03 NDo=     1
 LinEq1:  Iter=  5 NonCon=     1 RMS=3.76D-05 Max=5.40D-04 NDo=     1
 LinEq1:  Iter=  6 NonCon=     1 RMS=1.59D-05 Max=2.53D-04 NDo=     1
 LinEq1:  Iter=  7 NonCon=     1 RMS=6.10D-06 Max=5.56D-05 NDo=     1
 LinEq1:  Iter=  8 NonCon=     1 RMS=1.79D-06 Max=2.11D-05 NDo=     1
 LinEq1:  Iter=  9 NonCon=     1 RMS=5.94D-07 Max=1.09D-05 NDo=     1
 LinEq1:  Iter= 10 NonCon=     1 RMS=1.68D-07 Max=2.03D-06 NDo=     1
 LinEq1:  Iter= 11 NonCon=     1 RMS=4.74D-08 Max=5.31D-07 NDo=     1
 LinEq1:  Iter= 12 NonCon=     1 RMS=1.22D-08 Max=1.21D-07 NDo=     1
 LinEq1:  Iter= 13 NonCon=     1 RMS=3.69D-09 Max=2.90D-08 NDo=     1
 LinEq1:  Iter= 14 NonCon=     1 RMS=8.78D-10 Max=8.73D-09 NDo=     1
 LinEq1:  Iter= 15 NonCon=     1 RMS=2.83D-10 Max=2.33D-09 NDo=     1
 LinEq1:  Iter= 16 NonCon=     1 RMS=1.09D-10 Max=1.02D-09 NDo=     1
 LinEq1:  Iter= 17 NonCon=     0 RMS=3.46D-11 Max=3.34D-10 NDo=     1
 Linear equations converged to 1.000D-10 1.000D-09 after    17 iterations.
 End of Minotr F.D. properties file   721 does not exist.
 End of Minotr F.D. properties file   722 does not exist.
 End of Minotr F.D. properties file   788 does not exist.
 Calling FoFJK, ICntrl=  10002127 FMM=F ISym2X=0 I1Cent= 0 IOpClX= 0 NMat=1 NMatS=1 NMatT=0.
 ***** Axes restored to original set *****
 -------------------------------------------------------------------
 Center     Atomic                   Forces (Hartrees/Bohr)
 Number     Number              X              Y              Z
 -------------------------------------------------------------------
      1        6           0.005643823    0.002320552   -0.001910846
      2        6          -0.003858826    0.000147035   -0.000618642
      3        6           0.003657646   -0.001190891   -0.000734531
      4        6          -0.001917766    0.000594219    0.000582970
      5        6           0.000345621    0.002563277   -0.001045709
      6        7           0.000174969   -0.001306879   -0.000430563
      7        1          -0.000478206   -0.000558011    0.000510120
      8        1           0.000351808    0.000906336    0.001050431
      9        1           0.000106410    0.000147908   -0.001678898
     10        1          -0.001177484   -0.002468117    0.003162266
     11        1          -0.002847995   -0.001155429    0.001113403
 -------------------------------------------------------------------
 Cartesian Forces:  Max     0.005643823 RMS     0.001902651

 GradGradGradGradGradGradGradGradGradGradGradGradGradGradGradGradGradGrad
 Berny optimization.
 Using GEDIIS/GDIIS optimizer.
 FormGI is forming the generalized inverse of G from B-inverse, IUseBI=4.
 Internal  Forces:  Max     0.003451107 RMS     0.001476339
 Search for a local minimum.
 Step number   5 out of a maximum of   50
 All quantities printed in internal units (Hartrees-Bohrs-Radians)
 Mixed Optimization -- RFO/linear search
 Update second derivatives using D2CorX and points    1    2    3    5    4
 DE=  3.75D-04 DEPred=-3.40D-04 R=-1.10D+00
 Trust test=-1.10D+00 RLast= 7.77D-01 DXMaxT set to 1.41D-01
 ITU= -1  1  1  1  0
 Use linear search instead of GDIIS.
     Eigenvalues ---    0.00315   0.01984   0.02057   0.02683   0.02701
     Eigenvalues ---    0.02826   0.02924   0.04921   0.05524   0.15975
     Eigenvalues ---    0.15991   0.16000   0.16112   0.18793   0.21991
     Eigenvalues ---    0.24914   0.31254   0.33199   0.33505   0.35072
     Eigenvalues ---    0.35153   0.37107   0.41332   0.46293   0.54324
     Eigenvalues ---    0.57992   1.19057
 RFO step:  Lambda=-8.36592941D-05 EMin= 3.14707777D-03
 Quartic linear search produced a step of -0.62780.
 Iteration  1 RMS(Cart)=  0.13691838 RMS(Int)=  0.01074418
 Iteration  2 RMS(Cart)=  0.01739307 RMS(Int)=  0.00013128
 Iteration  3 RMS(Cart)=  0.00023860 RMS(Int)=  0.00000766
 Iteration  4 RMS(Cart)=  0.00000003 RMS(Int)=  0.00000766
 Variable       Old X    -DE/DX   Delta X   Delta X   Delta X     New X
                                 (Linear)    (Quad)   (Total)
    R1        2.53533  -0.00266   0.00296  -0.00243   0.00053   2.53585
    R2        2.05969  -0.00345  -0.00620  -0.00421  -0.01041   2.04928
    R3        2.04303   0.00187   0.00229   0.00093   0.00322   2.04625
    R4        2.76043   0.00177   0.00037   0.00200   0.00238   2.76280
    R5        2.05835  -0.00088  -0.00216  -0.00182  -0.00398   2.05437
    R6        2.55133  -0.00198   0.00086  -0.00094  -0.00008   2.55125
    R7        2.05195   0.00121   0.00097   0.00080   0.00177   2.05372
    R8        2.70066   0.00092  -0.00275   0.00101  -0.00174   2.69892
    R9        2.05010  -0.00011  -0.00023  -0.00022  -0.00045   2.04965
   R10        2.21716   0.00093   0.00101   0.00005   0.00106   2.21822
    A1        2.12901  -0.00111   0.00831  -0.00343   0.00487   2.13388
    A2        2.12778  -0.00217  -0.01931  -0.00057  -0.01988   2.10790
    A3        2.02619   0.00329   0.01107   0.00410   0.01516   2.04136
    A4        2.18148  -0.00233   0.02018  -0.00455   0.01563   2.19711
    A5        2.08528  -0.00024  -0.01368   0.00017  -0.01352   2.07176
    A6        2.01506   0.00259  -0.00587   0.00467  -0.00121   2.01385
    A7        2.19750  -0.00046   0.02633  -0.00316   0.02315   2.22065
    A8        2.04187   0.00075  -0.01168   0.00257  -0.00913   2.03274
    A9        2.04268  -0.00026  -0.01415   0.00089  -0.01327   2.02940
   A10        2.15524   0.00037   0.01133  -0.00039   0.01094   2.16618
   A11        2.10428  -0.00065  -0.00897  -0.00009  -0.00907   2.09522
   A12        2.02361   0.00028  -0.00234   0.00051  -0.00183   2.02177
   A13        3.18010   0.00056  -0.00430   0.00849   0.00419   3.18429
   A14        3.10387   0.00213   0.01253   0.01306   0.02559   3.12946
    D1       -0.01973   0.00052   0.00561   0.00445   0.01007  -0.00965
    D2        3.06307   0.00118   0.02362   0.01099   0.03460   3.09766
    D3       -3.13875  -0.00010   0.00001  -0.00157  -0.00156  -3.14031
    D4       -0.05596   0.00056   0.01801   0.00496   0.02297  -0.03299
    D5       -0.79623   0.00152   0.25722  -0.01980   0.23743  -0.55880
    D6        2.39834   0.00095   0.24251  -0.02687   0.21565   2.61398
    D7        2.40205   0.00096   0.24000  -0.02598   0.21401   2.61607
    D8       -0.68657   0.00039   0.22530  -0.03305   0.19223  -0.49433
    D9       -0.02721   0.00075   0.00999   0.00516   0.01516  -0.01206
   D10        3.12630   0.00037   0.00780   0.00179   0.00960   3.13590
   D11        3.06138   0.00135   0.02474   0.01228   0.03701   3.09839
   D12       -0.06828   0.00097   0.02255   0.00891   0.03145  -0.03683
         Item               Value     Threshold  Converged?
 Maximum Force            0.003451     0.000002     NO 
 RMS     Force            0.001476     0.000001     NO 
 Maximum Displacement     0.522631     0.000006     NO 
 RMS     Displacement     0.149557     0.000004     NO 
 Predicted change in Energy=-3.002766D-04
 GradGradGradGradGradGradGradGradGradGradGradGradGradGradGradGradGradGrad

                          Input orientation:                          
 ---------------------------------------------------------------------
 Center     Atomic      Atomic             Coordinates (Angstroms)
 Number     Number       Type             X           Y           Z
 ---------------------------------------------------------------------
      1          6           0        0.012165    0.113263    0.020314
      2          6           0        0.015090   -0.083479    1.347726
      3          6           0        1.174820    0.038396    2.229576
      4          6           0        2.463595   -0.224610    1.925349
      5          6           0        2.906205   -0.693008    0.650802
      6          7           0        3.318970   -1.074987   -0.379538
      7          1           0        3.236970   -0.088048    2.673451
      8          1           0        0.975584    0.349551    3.251622
      9          1           0       -0.922201   -0.327572    1.841433
     10          1           0        0.905373    0.398304   -0.524600
     11          1           0       -0.898719    0.001234   -0.554367
 ---------------------------------------------------------------------
                    Distance matrix (angstroms):
                    1          2          3          4          5
     1  C    0.000000
     2  C    1.341917   0.000000
     3  C    2.497640   1.462013   0.000000
     4  C    3.122951   2.519671   1.350062   0.000000
     5  C    3.069699   3.035749   2.454623   1.428205   0.000000
     6  N    3.536492   3.857739   3.555907   2.601406   1.173833
     7  H    4.180792   3.483973   2.113167   1.084626   2.136935
     8  H    3.380142   2.175978   1.086780   2.074328   3.402718
     9  H    2.093765   1.087126   2.163812   3.388400   4.025896
    10  H    1.084435   2.128455   2.790630   2.969567   2.564344
    11  H    1.082829   2.111914   3.471495   4.183916   4.051154
                    6          7          8          9         10
     6  N    0.000000
     7  H    3.209597   0.000000
     8  H    4.550394   2.374793   0.000000
     9  H    4.845500   4.248332   2.459414   0.000000
    10  H    2.831445   3.987532   3.777189   3.076529   0.000000
    11  H    4.356342   5.246970   4.256746   2.418371   1.847511
                   11
    11  H    0.000000
 Stoichiometry    C5H5N
 Framework group  C1[X(C5H5N)]
 Deg. of freedom    27
 Full point group                 C1      NOp   1
 Largest Abelian subgroup         C1      NOp   1
 Largest concise Abelian subgroup C1      NOp   1
                         Standard orientation:                         
 ---------------------------------------------------------------------
 Center     Atomic      Atomic             Coordinates (Angstroms)
 Number     Number       Type             X           Y           Z
 ---------------------------------------------------------------------
      1          6           0        1.351853   -1.282228    0.196318
      2          6           0        1.598842   -0.026358   -0.206826
      3          6           0        0.739897    1.133366    0.027137
      4          6           0       -0.607421    1.148192    0.111890
      5          6           0       -1.431884   -0.008959   -0.033132
      6          7           0       -2.150875   -0.930503   -0.141268
      7          1           0       -1.129819    2.080889    0.295165
      8          1           0        1.238187    2.095054    0.116315
      9          1           0        2.528542    0.180430   -0.730982
     10          1           0        0.462507   -1.545467    0.758251
     11          1           0        2.048986   -2.081464   -0.022192
 ---------------------------------------------------------------------
 Rotational constants (GHZ):           6.2307296           2.9864487           2.0620767
 Standard basis: 6-311+G(2d,p) (5D, 7F)
 There are   204 symmetry adapted cartesian basis functions of A   symmetry.
 There are   192 symmetry adapted basis functions of A   symmetry.
   192 basis functions,   292 primitive gaussians,   204 cartesian basis functions
    21 alpha electrons       21 beta electrons
       nuclear repulsion energy       186.3671131994 Hartrees.
 NAtoms=   11 NActive=   11 NUniq=   11 SFac= 1.00D+00 NAtFMM=   60 NAOKFM=F Big=F
 Integral buffers will be    131072 words long.
 Raffenetti 1 integral format.
 Two-electron integral symmetry is turned on.
 One-electron integrals computed using PRISM.
 NBasis=   192 RedAO= T EigKep=  1.45D-05  NBF=   192
 NBsUse=   192 1.00D-06 EigRej= -1.00D+00 NBFU=   192
 Lowest energy guess from the checkpoint file:  "/scratch/webmo-77271/222/Gau-752171.chk"
 B after Tr=    -0.000000    0.000000   -0.000000
         Rot=    0.999993    0.001798   -0.001697   -0.002895 Ang=   0.44 deg.
 B after Tr=    -0.000000   -0.000000    0.000000
         Rot=    0.999892   -0.003483    0.005542    0.013188 Ang=  -1.69 deg.
 Keep R1 ints in memory in canonical form, NReq=175961444.
 Requested convergence on RMS density matrix=1.00D-08 within 128 cycles.
 Requested convergence on MAX density matrix=1.00D-06.
 Requested convergence on             energy=1.00D-06.
 No special actions if energy rises.
 SCF Done:  E(RHF) =  -246.713936746     A.U. after   12 cycles
            NFock= 12  Conv=0.84D-08     -V/T= 2.0018
 ExpMin= 4.38D-02 ExpMax= 6.29D+03 ExpMxC= 9.49D+02 IAcc=3 IRadAn=         5 AccDes= 0.00D+00
 HarFok:  IExCor=  205 AccDes= 0.00D+00 IRadAn=         5 IDoV=-2 UseB2=F ITyADJ=14
 ICtDFT= 12500011 ScaDFX=  1.000000  1.000000  1.000000  1.000000
 Range of M.O.s used for correlation:     7   192
 NBasis=   192 NAE=    21 NBE=    21 NFC=     6 NFV=     0
 NROrb=    186 NOA=    15 NOB=    15 NVA=   171 NVB=   171

 **** Warning!!: The largest alpha MO coefficient is  0.77764445D+02

 Fully direct method using O(ONN) memory.
 JobTyp=1 Pass  1:  I=   7 to  21 NPSUse= 16 ParTrn=T ParDer=T DoDerP=T.
 Spin components of T(2) and E(2):
     alpha-alpha T2 =       0.4293708931D-01 E2=     -0.1133814148D+00
     alpha-beta  T2 =       0.2436478691D+00 E2=     -0.6680247419D+00
     beta-beta   T2 =       0.4293708931D-01 E2=     -0.1133814148D+00
 ANorm=    0.1153049022D+01
 E2 =    -0.8947875715D+00 EUMP2 =    -0.24760872431747D+03
          IDoAtm=11111111111
          Differentiating once with respect to electric field.
                with respect to dipole field.
          Differentiating once with respect to nuclear coordinates.
 Keep R1 ints in memory in canonical form, NReq=175963142.
          There are     1 degrees of freedom in the 1st order CPHF.  IDoFFX=0 NUNeed=     1.
 LinEq1:  Iter=  0 NonCon=     1 RMS=4.21D-03 Max=5.60D-02 NDo=     1
 AX will form     1 AO Fock derivatives at one time.
 LinEq1:  Iter=  1 NonCon=     1 RMS=1.15D-03 Max=1.45D-02 NDo=     1
 LinEq1:  Iter=  2 NonCon=     1 RMS=4.63D-04 Max=9.69D-03 NDo=     1
 LinEq1:  Iter=  3 NonCon=     1 RMS=2.81D-04 Max=5.33D-03 NDo=     1
 LinEq1:  Iter=  4 NonCon=     1 RMS=1.03D-04 Max=1.89D-03 NDo=     1
 LinEq1:  Iter=  5 NonCon=     1 RMS=3.82D-05 Max=7.31D-04 NDo=     1
 LinEq1:  Iter=  6 NonCon=     1 RMS=1.62D-05 Max=3.60D-04 NDo=     1
 LinEq1:  Iter=  7 NonCon=     1 RMS=6.16D-06 Max=8.97D-05 NDo=     1
 LinEq1:  Iter=  8 NonCon=     1 RMS=1.84D-06 Max=2.75D-05 NDo=     1
 LinEq1:  Iter=  9 NonCon=     1 RMS=6.47D-07 Max=1.50D-05 NDo=     1
 LinEq1:  Iter= 10 NonCon=     1 RMS=1.79D-07 Max=2.54D-06 NDo=     1
 LinEq1:  Iter= 11 NonCon=     1 RMS=4.92D-08 Max=6.56D-07 NDo=     1
 LinEq1:  Iter= 12 NonCon=     1 RMS=1.25D-08 Max=1.48D-07 NDo=     1
 LinEq1:  Iter= 13 NonCon=     1 RMS=3.78D-09 Max=3.65D-08 NDo=     1
 LinEq1:  Iter= 14 NonCon=     1 RMS=9.10D-10 Max=1.02D-08 NDo=     1
 LinEq1:  Iter= 15 NonCon=     1 RMS=2.77D-10 Max=3.22D-09 NDo=     1
 LinEq1:  Iter= 16 NonCon=     1 RMS=1.06D-10 Max=1.15D-09 NDo=     1
 LinEq1:  Iter= 17 NonCon=     0 RMS=3.44D-11 Max=4.10D-10 NDo=     1
 Linear equations converged to 1.000D-10 1.000D-09 after    17 iterations.
 End of Minotr F.D. properties file   721 does not exist.
 End of Minotr F.D. properties file   722 does not exist.
 End of Minotr F.D. properties file   788 does not exist.
 Calling FoFJK, ICntrl=  10002127 FMM=F ISym2X=0 I1Cent= 0 IOpClX= 0 NMat=1 NMatS=1 NMatT=0.
 ***** Axes restored to original set *****
 -------------------------------------------------------------------
 Center     Atomic                   Forces (Hartrees/Bohr)
 Number     Number              X              Y              Z
 -------------------------------------------------------------------
      1        6           0.001720580    0.000231619   -0.001193571
      2        6          -0.000847123   -0.000520931    0.000509730
      3        6           0.000938110    0.000354974   -0.000733217
      4        6          -0.000725544    0.000446215   -0.000059391
      5        6           0.000427426   -0.000240091    0.000290939
      6        7           0.000085345   -0.000101711   -0.000352035
      7        1          -0.000103342   -0.000136861    0.000112288
      8        1           0.000057047   -0.000102870    0.000373587
      9        1          -0.000286505    0.000170051   -0.000244984
     10        1          -0.000206718    0.000138487    0.000809203
     11        1          -0.001059275   -0.000238881    0.000487452
 -------------------------------------------------------------------
 Cartesian Forces:  Max     0.001720580 RMS     0.000575421

 GradGradGradGradGradGradGradGradGradGradGradGradGradGradGradGradGradGrad
 Berny optimization.
 Using GEDIIS/GDIIS optimizer.
 FormGI is forming the generalized inverse of G from B-inverse, IUseBI=4.
 Internal  Forces:  Max     0.001071519 RMS     0.000414825
 Search for a local minimum.
 Step number   6 out of a maximum of   50
 All quantities printed in internal units (Hartrees-Bohrs-Radians)
 Mixed Optimization -- En-DIIS/RFO-DIIS
 Update second derivatives using D2CorX and points    2    3    5    4    6
 DE= -1.50D-04 DEPred=-3.00D-04 R= 4.99D-01
 Trust test= 4.99D-01 RLast= 3.41D-01 DXMaxT set to 1.41D-01
 ITU=  0 -1  1  1  1  0
 Use linear search instead of GDIIS.
     Eigenvalues ---    0.00161   0.01978   0.02079   0.02676   0.02699
     Eigenvalues ---    0.02776   0.03184   0.04924   0.05994   0.15842
     Eigenvalues ---    0.15997   0.16029   0.16045   0.17300   0.21927
     Eigenvalues ---    0.22527   0.31456   0.32454   0.33805   0.35057
     Eigenvalues ---    0.35150   0.36294   0.41362   0.44302   0.54149
     Eigenvalues ---    0.57769   1.18820
 RFO step:  Lambda=-3.52037121D-05 EMin= 1.61124312D-03
 Quartic linear search produced a step of  0.07243.
 Iteration  1 RMS(Cart)=  0.02025873 RMS(Int)=  0.00019882
 Iteration  2 RMS(Cart)=  0.00030375 RMS(Int)=  0.00000546
 Iteration  3 RMS(Cart)=  0.00000003 RMS(Int)=  0.00000546
 Variable       Old X    -DE/DX   Delta X   Delta X   Delta X     New X
                                 (Linear)    (Quad)   (Total)
    R1        2.53585  -0.00008  -0.00030  -0.00062  -0.00092   2.53493
    R2        2.04928  -0.00054  -0.00004  -0.00155  -0.00158   2.04770
    R3        2.04625   0.00066  -0.00003   0.00131   0.00128   2.04753
    R4        2.76280   0.00034   0.00013   0.00092   0.00105   2.76386
    R5        2.05437   0.00010  -0.00004  -0.00016  -0.00020   2.05417
    R6        2.55125  -0.00029  -0.00010  -0.00085  -0.00096   2.55029
    R7        2.05372   0.00031   0.00002   0.00077   0.00078   2.05450
    R8        2.69892   0.00033   0.00019   0.00095   0.00115   2.70006
    R9        2.04965  -0.00001  -0.00001  -0.00007  -0.00007   2.04957
   R10        2.21822   0.00037  -0.00004   0.00018   0.00014   2.21836
    A1        2.13388  -0.00012  -0.00061  -0.00212  -0.00273   2.13115
    A2        2.10790  -0.00096   0.00079  -0.00373  -0.00295   2.10495
    A3        2.04136   0.00107  -0.00018   0.00578   0.00559   2.04695
    A4        2.19711  -0.00049  -0.00120  -0.00455  -0.00575   2.19136
    A5        2.07176  -0.00013   0.00060   0.00031   0.00090   2.07266
    A6        2.01385   0.00061   0.00059   0.00412   0.00470   2.01856
    A7        2.22065   0.00064  -0.00136  -0.00092  -0.00229   2.21836
    A8        2.03274  -0.00018   0.00069   0.00122   0.00190   2.03465
    A9        2.02940  -0.00047   0.00067  -0.00047   0.00019   2.02960
   A10        2.16618   0.00084  -0.00051   0.00175   0.00122   2.16740
   A11        2.09522  -0.00053   0.00038  -0.00127  -0.00091   2.09431
   A12        2.02177  -0.00031   0.00014  -0.00053  -0.00041   2.02136
   A13        3.18429  -0.00012   0.00080  -0.00337  -0.00257   3.18172
   A14        3.12946  -0.00002   0.00041  -0.00354  -0.00313   3.12633
    D1       -0.00965  -0.00019   0.00008  -0.00429  -0.00421  -0.01387
    D2        3.09766  -0.00033  -0.00022  -0.00866  -0.00888   3.08879
    D3       -3.14031   0.00013  -0.00011   0.00371   0.00359  -3.13672
    D4       -0.03299  -0.00001  -0.00041  -0.00066  -0.00107  -0.03406
    D5       -0.55880  -0.00025  -0.01248  -0.01930  -0.03178  -0.59059
    D6        2.61398  -0.00005  -0.01236  -0.01250  -0.02486   2.58912
    D7        2.61607  -0.00010  -0.01219  -0.01500  -0.02719   2.58887
    D8       -0.49433   0.00010  -0.01207  -0.00820  -0.02027  -0.51460
    D9       -0.01206  -0.00015  -0.00006  -0.00333  -0.00338  -0.01544
   D10        3.13590   0.00025  -0.00021   0.00732   0.00711  -3.14017
   D11        3.09839  -0.00035  -0.00017  -0.01009  -0.01026   3.08813
   D12       -0.03683   0.00006  -0.00032   0.00055   0.00023  -0.03660
         Item               Value     Threshold  Converged?
 Maximum Force            0.001072     0.000002     NO 
 RMS     Force            0.000415     0.000001     NO 
 Maximum Displacement     0.073435     0.000006     NO 
 RMS     Displacement     0.020270     0.000004     NO 
 Predicted change in Energy=-1.972747D-05
 GradGradGradGradGradGradGradGradGradGradGradGradGradGradGradGradGradGrad

                          Input orientation:                          
 ---------------------------------------------------------------------
 Center     Atomic      Atomic             Coordinates (Angstroms)
 Number     Number       Type             X           Y           Z
 ---------------------------------------------------------------------
      1          6           0        0.011846    0.122358    0.021740
      2          6           0        0.015720   -0.092469    1.345848
      3          6           0        1.175651    0.044043    2.226208
      4          6           0        2.463823   -0.219790    1.922385
      5          6           0        2.905895   -0.707026    0.654049
      6          7           0        3.316523   -1.100688   -0.372827
      7          1           0        3.237103   -0.078230    2.669598
      8          1           0        0.976922    0.361209    3.246945
      9          1           0       -0.917696   -0.358851    1.835127
     10          1           0        0.900037    0.437165   -0.513232
     11          1           0       -0.897974    0.001325   -0.554073
 ---------------------------------------------------------------------
                    Distance matrix (angstroms):
                    1          2          3          4          5
     1  C    0.000000
     2  C    1.341428   0.000000
     3  C    2.494043   1.462570   0.000000
     4  C    3.121171   2.518296   1.349556   0.000000
     5  C    3.076233   3.034696   2.455510   1.428812   0.000000
     6  N    3.545759   3.855600   3.556504   2.602129   1.173907
     7  H    4.177758   3.482790   2.112138   1.084587   2.137176
     8  H    3.374962   2.178050   1.087195   2.074342   3.403700
     9  H    2.093796   1.087023   2.167342   3.385502   4.016967
    10  H    1.083596   2.125725   2.781193   2.968037   2.587505
    11  H    1.083505   2.110292   3.468675   4.181317   4.053485
                    6          7          8          9         10
     6  N    0.000000
     7  H    3.210619   0.000000
     8  H    4.551222   2.373784   0.000000
     9  H    4.832596   4.247052   2.470080   0.000000
    10  H    2.867770   3.982200   3.761730   3.074505   0.000000
    11  H    4.359961   5.243781   4.253527   2.416276   1.850532
                   11
    11  H    0.000000
 Stoichiometry    C5H5N
 Framework group  C1[X(C5H5N)]
 Deg. of freedom    27
 Full point group                 C1      NOp   1
 Largest Abelian subgroup         C1      NOp   1
 Largest concise Abelian subgroup C1      NOp   1
                         Standard orientation:                         
 ---------------------------------------------------------------------
 Center     Atomic      Atomic             Coordinates (Angstroms)
 Number     Number       Type             X           Y           Z
 ---------------------------------------------------------------------
      1          6           0        1.359925   -1.275763    0.206526
      2          6           0        1.595074   -0.025860   -0.219942
      3          6           0        0.737861    1.132873    0.028315
      4          6           0       -0.608546    1.144833    0.119691
      5          6           0       -1.433941   -0.011159   -0.034925
      6          7           0       -2.151486   -0.933416   -0.147306
      7          1           0       -1.131046    2.076647    0.306895
      8          1           0        1.235026    2.095689    0.116653
      9          1           0        2.510783    0.175392   -0.770027
     10          1           0        0.489187   -1.527410    0.800387
     11          1           0        2.054209   -2.075947   -0.020759
 ---------------------------------------------------------------------
 Rotational constants (GHZ):           6.2331915           2.9784001           2.0634739
 Standard basis: 6-311+G(2d,p) (5D, 7F)
 There are   204 symmetry adapted cartesian basis functions of A   symmetry.
 There are   192 symmetry adapted basis functions of A   symmetry.
   192 basis functions,   292 primitive gaussians,   204 cartesian basis functions
    21 alpha electrons       21 beta electrons
       nuclear repulsion energy       186.3363135371 Hartrees.
 NAtoms=   11 NActive=   11 NUniq=   11 SFac= 1.00D+00 NAtFMM=   60 NAOKFM=F Big=F
 Integral buffers will be    131072 words long.
 Raffenetti 1 integral format.
 Two-electron integral symmetry is turned on.
 One-electron integrals computed using PRISM.
 NBasis=   192 RedAO= T EigKep=  1.45D-05  NBF=   192
 NBsUse=   192 1.00D-06 EigRej= -1.00D+00 NBFU=   192
 Initial guess from the checkpoint file:  "/scratch/webmo-77271/222/Gau-752171.chk"
 B after Tr=     0.000000   -0.000000    0.000000
         Rot=    0.999999    0.000504   -0.000518   -0.001044 Ang=   0.15 deg.
 ExpMin= 4.38D-02 ExpMax= 6.29D+03 ExpMxC= 9.49D+02 IAcc=3 IRadAn=         5 AccDes= 0.00D+00
 Harris functional with IExCor=  205 and IRadAn=       5 diagonalized for initial guess.
 HarFok:  IExCor=  205 AccDes= 0.00D+00 IRadAn=         5 IDoV= 1 UseB2=F ITyADJ=14
 ICtDFT=  3500011 ScaDFX=  1.000000  1.000000  1.000000  1.000000
 FoFCou: FMM=F IPFlag=           0 FMFlag=      100000 FMFlg1=           0
         NFxFlg=           0 DoJE=T BraDBF=F KetDBF=T FulRan=T
         wScrn=  0.000000 ICntrl=       500 IOpCl=  0 I1Cent=   200000004 NGrid=           0
         NMat0=    1 NMatS0=      1 NMatT0=    0 NMatD0=    1 NMtDS0=    0 NMtDT0=    0
 Petite list used in FoFCou.
 Keep R1 ints in memory in canonical form, NReq=175961444.
 Requested convergence on RMS density matrix=1.00D-08 within 128 cycles.
 Requested convergence on MAX density matrix=1.00D-06.
 Requested convergence on             energy=1.00D-06.
 No special actions if energy rises.
 SCF Done:  E(RHF) =  -246.714016455     A.U. after   11 cycles
            NFock= 11  Conv=0.87D-08     -V/T= 2.0019
 ExpMin= 4.38D-02 ExpMax= 6.29D+03 ExpMxC= 9.49D+02 IAcc=3 IRadAn=         5 AccDes= 0.00D+00
 HarFok:  IExCor=  205 AccDes= 0.00D+00 IRadAn=         5 IDoV=-2 UseB2=F ITyADJ=14
 ICtDFT= 12500011 ScaDFX=  1.000000  1.000000  1.000000  1.000000
 Range of M.O.s used for correlation:     7   192
 NBasis=   192 NAE=    21 NBE=    21 NFC=     6 NFV=     0
 NROrb=    186 NOA=    15 NOB=    15 NVA=   171 NVB=   171

 **** Warning!!: The largest alpha MO coefficient is  0.77182090D+02

 Fully direct method using O(ONN) memory.
 JobTyp=1 Pass  1:  I=   7 to  21 NPSUse= 16 ParTrn=T ParDer=T DoDerP=T.
 Spin components of T(2) and E(2):
     alpha-alpha T2 =       0.4291794957D-01 E2=     -0.1133575135D+00
     alpha-beta  T2 =       0.2436085984D+00 E2=     -0.6680127647D+00
     beta-beta   T2 =       0.4291794957D-01 E2=     -0.1133575135D+00
 ANorm=    0.1153015393D+01
 E2 =    -0.8947277916D+00 EUMP2 =    -0.24760874424621D+03
          IDoAtm=11111111111
          Differentiating once with respect to electric field.
                with respect to dipole field.
          Differentiating once with respect to nuclear coordinates.
 Keep R1 ints in memory in canonical form, NReq=175963142.
          There are     1 degrees of freedom in the 1st order CPHF.  IDoFFX=0 NUNeed=     1.
 LinEq1:  Iter=  0 NonCon=     1 RMS=4.21D-03 Max=5.51D-02 NDo=     1
 AX will form     1 AO Fock derivatives at one time.
 LinEq1:  Iter=  1 NonCon=     1 RMS=1.14D-03 Max=1.43D-02 NDo=     1
 LinEq1:  Iter=  2 NonCon=     1 RMS=4.61D-04 Max=9.54D-03 NDo=     1
 LinEq1:  Iter=  3 NonCon=     1 RMS=2.80D-04 Max=5.25D-03 NDo=     1
 LinEq1:  Iter=  4 NonCon=     1 RMS=1.03D-04 Max=1.87D-03 NDo=     1
 LinEq1:  Iter=  5 NonCon=     1 RMS=3.80D-05 Max=7.20D-04 NDo=     1
 LinEq1:  Iter=  6 NonCon=     1 RMS=1.61D-05 Max=3.56D-04 NDo=     1
 LinEq1:  Iter=  7 NonCon=     1 RMS=6.15D-06 Max=8.70D-05 NDo=     1
 LinEq1:  Iter=  8 NonCon=     1 RMS=1.83D-06 Max=2.75D-05 NDo=     1
 LinEq1:  Iter=  9 NonCon=     1 RMS=6.40D-07 Max=1.48D-05 NDo=     1
 LinEq1:  Iter= 10 NonCon=     1 RMS=1.77D-07 Max=2.53D-06 NDo=     1
 LinEq1:  Iter= 11 NonCon=     1 RMS=4.90D-08 Max=6.57D-07 NDo=     1
 LinEq1:  Iter= 12 NonCon=     1 RMS=1.25D-08 Max=1.45D-07 NDo=     1
 LinEq1:  Iter= 13 NonCon=     1 RMS=3.76D-09 Max=3.55D-08 NDo=     1
 LinEq1:  Iter= 14 NonCon=     1 RMS=9.00D-10 Max=9.67D-09 NDo=     1
 LinEq1:  Iter= 15 NonCon=     1 RMS=2.74D-10 Max=3.17D-09 NDo=     1
 LinEq1:  Iter= 16 NonCon=     1 RMS=1.05D-10 Max=1.16D-09 NDo=     1
 LinEq1:  Iter= 17 NonCon=     0 RMS=3.43D-11 Max=4.01D-10 NDo=     1
 Linear equations converged to 1.000D-10 1.000D-09 after    17 iterations.
 End of Minotr F.D. properties file   721 does not exist.
 End of Minotr F.D. properties file   722 does not exist.
 End of Minotr F.D. properties file   788 does not exist.
 Calling FoFJK, ICntrl=  10002127 FMM=F ISym2X=0 I1Cent= 0 IOpClX= 0 NMat=1 NMatS=1 NMatT=0.
 ***** Axes restored to original set *****
 -------------------------------------------------------------------
 Center     Atomic                   Forces (Hartrees/Bohr)
 Number     Number              X              Y              Z
 -------------------------------------------------------------------
      1        6           0.000414363    0.000295902   -0.000914124
      2        6          -0.000206998   -0.000087781    0.000667402
      3        6           0.000117296   -0.000083015   -0.000272223
      4        6          -0.000202943   -0.000212280   -0.000035550
      5        6           0.000068581    0.000286480    0.000036540
      6        7           0.000059450   -0.000155105   -0.000066488
      7        1          -0.000004976    0.000081647    0.000050403
      8        1           0.000079571    0.000031583    0.000083886
      9        1          -0.000172396    0.000012638   -0.000011095
     10        1           0.000191644    0.000024546    0.000181315
     11        1          -0.000343591   -0.000194614    0.000279934
 -------------------------------------------------------------------
 Cartesian Forces:  Max     0.000914124 RMS     0.000261194

 GradGradGradGradGradGradGradGradGradGradGradGradGradGradGradGradGradGrad
 Berny optimization.
 Using GEDIIS/GDIIS optimizer.
 FormGI is forming the generalized inverse of G from B-inverse, IUseBI=4.
 Internal  Forces:  Max     0.000481983 RMS     0.000177877
 Search for a local minimum.
 Step number   7 out of a maximum of   50
 All quantities printed in internal units (Hartrees-Bohrs-Radians)
 Mixed Optimization -- En-DIIS/RFO-DIIS
 Swapping is turned off.
 Update second derivatives using D2CorX and points    3    5    4    6    7
 DE= -1.99D-05 DEPred=-1.97D-05 R= 1.01D+00
 TightC=F SS=  1.41D+00  RLast= 5.65D-02 DXNew= 2.3784D-01 1.6961D-01
 Trust test= 1.01D+00 RLast= 5.65D-02 DXMaxT set to 1.70D-01
 ITU=  1  0 -1  1  1  1  0
     Eigenvalues ---    0.00217   0.01980   0.02086   0.02685   0.02698
     Eigenvalues ---    0.02856   0.03380   0.04925   0.06110   0.11367
     Eigenvalues ---    0.16003   0.16010   0.16093   0.16181   0.20602
     Eigenvalues ---    0.22043   0.31721   0.33053   0.33767   0.35054
     Eigenvalues ---    0.35166   0.35527   0.41357   0.43088   0.55605
     Eigenvalues ---    0.57708   1.18560
 En-DIIS/RFO-DIIS/Sim-DIIS IScMMF=       -3 using points:     7    6
 RFO step:  Lambda=-9.50797739D-06.
 DidBck=T Rises=F RFO-DIIS coefs:    0.63789    0.36211
 Iteration  1 RMS(Cart)=  0.00726728 RMS(Int)=  0.00002509
 Iteration  2 RMS(Cart)=  0.00003937 RMS(Int)=  0.00000176
 Iteration  3 RMS(Cart)=  0.00000000 RMS(Int)=  0.00000176
 Variable       Old X    -DE/DX   Delta X   Delta X   Delta X     New X
                                 (Linear)    (Quad)   (Total)
    R1        2.53493   0.00047   0.00033   0.00054   0.00088   2.53581
    R2        2.04770   0.00007   0.00057  -0.00120  -0.00063   2.04707
    R3        2.04753   0.00016  -0.00046   0.00113   0.00067   2.04819
    R4        2.76386  -0.00003  -0.00038   0.00043   0.00005   2.76391
    R5        2.05417   0.00014   0.00007  -0.00009  -0.00002   2.05415
    R6        2.55029  -0.00007   0.00035  -0.00062  -0.00027   2.55002
    R7        2.05450   0.00007  -0.00028   0.00065   0.00037   2.05487
    R8        2.70006   0.00002  -0.00041   0.00048   0.00007   2.70013
    R9        2.04957   0.00004   0.00003   0.00004   0.00007   2.04964
   R10        2.21836   0.00013  -0.00005   0.00023   0.00018   2.21854
    A1        2.13115  -0.00004   0.00099  -0.00138  -0.00039   2.13076
    A2        2.10495  -0.00044   0.00107  -0.00536  -0.00429   2.10066
    A3        2.04695   0.00048  -0.00202   0.00671   0.00469   2.05163
    A4        2.19136  -0.00025   0.00208  -0.00308  -0.00100   2.19036
    A5        2.07266   0.00003  -0.00033  -0.00027  -0.00060   2.07206
    A6        2.01856   0.00022  -0.00170   0.00332   0.00162   2.02018
    A7        2.21836   0.00020   0.00083   0.00103   0.00186   2.22022
    A8        2.03465  -0.00000  -0.00069   0.00062  -0.00007   2.03458
    A9        2.02960  -0.00019  -0.00007  -0.00168  -0.00175   2.02785
   A10        2.16740   0.00028  -0.00044   0.00257   0.00213   2.16953
   A11        2.09431  -0.00020   0.00033  -0.00199  -0.00166   2.09265
   A12        2.02136  -0.00008   0.00015  -0.00059  -0.00044   2.02092
   A13        3.18172   0.00012   0.00093   0.00056   0.00150   3.18321
   A14        3.12633   0.00024   0.00113   0.00282   0.00395   3.13028
    D1       -0.01387  -0.00001   0.00153  -0.00246  -0.00093  -0.01480
    D2        3.08879  -0.00000   0.00321  -0.00342  -0.00021   3.08858
    D3       -3.13672  -0.00006  -0.00130  -0.00049  -0.00179  -3.13851
    D4       -0.03406  -0.00005   0.00039  -0.00145  -0.00106  -0.03513
    D5       -0.59059   0.00004   0.01151   0.00057   0.01208  -0.57851
    D6        2.58912   0.00000   0.00900   0.00151   0.01052   2.59964
    D7        2.58887   0.00003   0.00985   0.00157   0.01141   2.60029
    D8       -0.51460   0.00000   0.00734   0.00251   0.00985  -0.50475
    D9       -0.01544   0.00004   0.00123  -0.00037   0.00085  -0.01459
   D10       -3.14017  -0.00007  -0.00258   0.00075  -0.00183   3.14119
   D11        3.08813   0.00007   0.00372  -0.00127   0.00244   3.09057
   D12       -0.03660  -0.00004  -0.00008  -0.00015  -0.00024  -0.03684
         Item               Value     Threshold  Converged?
 Maximum Force            0.000482     0.000002     NO 
 RMS     Force            0.000178     0.000001     NO 
 Maximum Displacement     0.023395     0.000006     NO 
 RMS     Displacement     0.007272     0.000004     NO 
 Predicted change in Energy=-4.755715D-06
 GradGradGradGradGradGradGradGradGradGradGradGradGradGradGradGradGradGrad

                          Input orientation:                          
 ---------------------------------------------------------------------
 Center     Atomic      Atomic             Coordinates (Angstroms)
 Number     Number       Type             X           Y           Z
 ---------------------------------------------------------------------
      1          6           0        0.012321    0.119368    0.021193
      2          6           0        0.013656   -0.089448    1.346737
      3          6           0        1.175023    0.041888    2.226038
      4          6           0        2.463066   -0.220922    1.921420
      5          6           0        2.908354   -0.701628    0.651680
      6          7           0        3.321756   -1.094318   -0.374564
      7          1           0        3.235169   -0.080806    2.670173
      8          1           0        0.978118    0.355885    3.248314
      9          1           0       -0.922385   -0.346471    1.835981
     10          1           0        0.903136    0.425064   -0.514027
     11          1           0       -0.900363    0.000433   -0.551178
 ---------------------------------------------------------------------
                    Distance matrix (angstroms):
                    1          2          3          4          5
     1  C    0.000000
     2  C    1.341892   0.000000
     3  C    2.493837   1.462598   0.000000
     4  C    3.119745   2.519356   1.349413   0.000000
     5  C    3.075476   3.039267   2.456798   1.428846   0.000000
     6  N    3.547114   3.862146   3.558449   2.602252   1.174003
     7  H    4.176591   3.482772   2.111045   1.084623   2.136948
     8  H    3.376835   2.178188   1.087388   2.073264   3.403917
     9  H    2.093833   1.087011   2.168430   3.388855   4.025328
    10  H    1.083264   2.125639   2.780055   2.963458   2.578606
    11  H    1.083858   2.108457   3.467258   4.180358   4.055377
                    6          7          8          9         10
     6  N    0.000000
     7  H    3.210160   0.000000
     8  H    4.552030   2.370490   0.000000
     9  H    4.843400   4.248730   2.469798   0.000000
    10  H    2.859667   3.979122   3.763724   3.074139   0.000000
    11  H    4.365314   5.242741   4.253373   2.412334   1.853186
                   11
    11  H    0.000000
 Stoichiometry    C5H5N
 Framework group  C1[X(C5H5N)]
 Deg. of freedom    27
 Full point group                 C1      NOp   1
 Largest Abelian subgroup         C1      NOp   1
 Largest concise Abelian subgroup C1      NOp   1
                         Standard orientation:                         
 ---------------------------------------------------------------------
 Center     Atomic      Atomic             Coordinates (Angstroms)
 Number     Number       Type             X           Y           Z
 ---------------------------------------------------------------------
      1          6           0        1.357127   -1.278049    0.203634
      2          6           0        1.598869   -0.026588   -0.215988
      3          6           0        0.739636    1.131702    0.027479
      4          6           0       -0.606720    1.144486    0.117358
      5          6           0       -1.434837   -0.010170   -0.032950
      6          7           0       -2.155482   -0.930008   -0.146316
      7          1           0       -1.127387    2.077736    0.302715
      8          1           0        1.235593    2.095434    0.114998
      9          1           0        2.520771    0.174462   -0.755680
     10          1           0        0.480053   -1.529843    0.787415
     11          1           0        2.054895   -2.076020   -0.022437
 ---------------------------------------------------------------------
 Rotational constants (GHZ):           6.2439317           2.9736364           2.0607960
 Standard basis: 6-311+G(2d,p) (5D, 7F)
 There are   204 symmetry adapted cartesian basis functions of A   symmetry.
 There are   192 symmetry adapted basis functions of A   symmetry.
   192 basis functions,   292 primitive gaussians,   204 cartesian basis functions
    21 alpha electrons       21 beta electrons
       nuclear repulsion energy       186.3094999666 Hartrees.
 NAtoms=   11 NActive=   11 NUniq=   11 SFac= 1.00D+00 NAtFMM=   60 NAOKFM=F Big=F
 Integral buffers will be    131072 words long.
 Raffenetti 1 integral format.
 Two-electron integral symmetry is turned on.
 One-electron integrals computed using PRISM.
 NBasis=   192 RedAO= T EigKep=  1.45D-05  NBF=   192
 NBsUse=   192 1.00D-06 EigRej= -1.00D+00 NBFU=   192
 Initial guess from the checkpoint file:  "/scratch/webmo-77271/222/Gau-752171.chk"
 B after Tr=     0.000000   -0.000000    0.000000
         Rot=    1.000000   -0.000142    0.000176    0.000690 Ang=  -0.08 deg.
 ExpMin= 4.38D-02 ExpMax= 6.29D+03 ExpMxC= 9.49D+02 IAcc=3 IRadAn=         5 AccDes= 0.00D+00
 Harris functional with IExCor=  205 and IRadAn=       5 diagonalized for initial guess.
 HarFok:  IExCor=  205 AccDes= 0.00D+00 IRadAn=         5 IDoV= 1 UseB2=F ITyADJ=14
 ICtDFT=  3500011 ScaDFX=  1.000000  1.000000  1.000000  1.000000
 FoFCou: FMM=F IPFlag=           0 FMFlag=      100000 FMFlg1=           0
         NFxFlg=           0 DoJE=T BraDBF=F KetDBF=T FulRan=T
         wScrn=  0.000000 ICntrl=       500 IOpCl=  0 I1Cent=   200000004 NGrid=           0
         NMat0=    1 NMatS0=      1 NMatT0=    0 NMatD0=    1 NMtDS0=    0 NMtDT0=    0
 Petite list used in FoFCou.
 Keep R1 ints in memory in canonical form, NReq=175961444.
 Requested convergence on RMS density matrix=1.00D-08 within 128 cycles.
 Requested convergence on MAX density matrix=1.00D-06.
 Requested convergence on             energy=1.00D-06.
 No special actions if energy rises.
 SCF Done:  E(RHF) =  -246.713977614     A.U. after   10 cycles
            NFock= 10  Conv=0.79D-08     -V/T= 2.0019
 ExpMin= 4.38D-02 ExpMax= 6.29D+03 ExpMxC= 9.49D+02 IAcc=3 IRadAn=         5 AccDes= 0.00D+00
 HarFok:  IExCor=  205 AccDes= 0.00D+00 IRadAn=         5 IDoV=-2 UseB2=F ITyADJ=14
 ICtDFT= 12500011 ScaDFX=  1.000000  1.000000  1.000000  1.000000
 Range of M.O.s used for correlation:     7   192
 NBasis=   192 NAE=    21 NBE=    21 NFC=     6 NFV=     0
 NROrb=    186 NOA=    15 NOB=    15 NVA=   171 NVB=   171

 **** Warning!!: The largest alpha MO coefficient is  0.77015173D+02

 Fully direct method using O(ONN) memory.
 JobTyp=1 Pass  1:  I=   7 to  21 NPSUse= 16 ParTrn=T ParDer=T DoDerP=T.
 Spin components of T(2) and E(2):
     alpha-alpha T2 =       0.4292869354D-01 E2=     -0.1133679039D+00
     alpha-beta  T2 =       0.2436470156D+00 E2=     -0.6680347821D+00
     beta-beta   T2 =       0.4292869354D-01 E2=     -0.1133679039D+00
 ANorm=    0.1153041371D+01
 E2 =    -0.8947705899D+00 EUMP2 =    -0.24760874820341D+03
          IDoAtm=11111111111
          Differentiating once with respect to electric field.
                with respect to dipole field.
          Differentiating once with respect to nuclear coordinates.
 Keep R1 ints in memory in canonical form, NReq=175963142.
          There are     1 degrees of freedom in the 1st order CPHF.  IDoFFX=0 NUNeed=     1.
 LinEq1:  Iter=  0 NonCon=     1 RMS=4.21D-03 Max=5.54D-02 NDo=     1
 AX will form     1 AO Fock derivatives at one time.
 LinEq1:  Iter=  1 NonCon=     1 RMS=1.14D-03 Max=1.44D-02 NDo=     1
 LinEq1:  Iter=  2 NonCon=     1 RMS=4.61D-04 Max=9.58D-03 NDo=     1
 LinEq1:  Iter=  3 NonCon=     1 RMS=2.80D-04 Max=5.27D-03 NDo=     1
 LinEq1:  Iter=  4 NonCon=     1 RMS=1.03D-04 Max=1.88D-03 NDo=     1
 LinEq1:  Iter=  5 NonCon=     1 RMS=3.80D-05 Max=7.24D-04 NDo=     1
 LinEq1:  Iter=  6 NonCon=     1 RMS=1.61D-05 Max=3.57D-04 NDo=     1
 LinEq1:  Iter=  7 NonCon=     1 RMS=6.15D-06 Max=8.81D-05 NDo=     1
 LinEq1:  Iter=  8 NonCon=     1 RMS=1.84D-06 Max=2.75D-05 NDo=     1
 LinEq1:  Iter=  9 NonCon=     1 RMS=6.44D-07 Max=1.49D-05 NDo=     1
 LinEq1:  Iter= 10 NonCon=     1 RMS=1.78D-07 Max=2.54D-06 NDo=     1
 LinEq1:  Iter= 11 NonCon=     1 RMS=4.92D-08 Max=6.57D-07 NDo=     1
 LinEq1:  Iter= 12 NonCon=     1 RMS=1.25D-08 Max=1.46D-07 NDo=     1
 LinEq1:  Iter= 13 NonCon=     1 RMS=3.77D-09 Max=3.59D-08 NDo=     1
 LinEq1:  Iter= 14 NonCon=     1 RMS=9.02D-10 Max=9.82D-09 NDo=     1
 LinEq1:  Iter= 15 NonCon=     1 RMS=2.73D-10 Max=3.19D-09 NDo=     1
 LinEq1:  Iter= 16 NonCon=     1 RMS=1.04D-10 Max=1.14D-09 NDo=     1
 LinEq1:  Iter= 17 NonCon=     0 RMS=3.42D-11 Max=4.05D-10 NDo=     1
 Linear equations converged to 1.000D-10 1.000D-09 after    17 iterations.
 End of Minotr F.D. properties file   721 does not exist.
 End of Minotr F.D. properties file   722 does not exist.
 End of Minotr F.D. properties file   788 does not exist.
 Calling FoFJK, ICntrl=  10002127 FMM=F ISym2X=0 I1Cent= 0 IOpClX= 0 NMat=1 NMatS=1 NMatT=0.
 ***** Axes restored to original set *****
 -------------------------------------------------------------------
 Center     Atomic                   Forces (Hartrees/Bohr)
 Number     Number              X              Y              Z
 -------------------------------------------------------------------
      1        6          -0.000292016   -0.000013592   -0.000162427
      2        6           0.000209299   -0.000008685    0.000227598
      3        6          -0.000251340    0.000055141    0.000018454
      4        6           0.000095547   -0.000034049   -0.000127027
      5        6          -0.000007470   -0.000069097    0.000106177
      6        7           0.000001185    0.000042613    0.000012250
      7        1           0.000031971    0.000019790    0.000005668
      8        1           0.000023652   -0.000043771   -0.000036030
      9        1          -0.000055545   -0.000028146    0.000075257
     10        1           0.000147706    0.000061043   -0.000141809
     11        1           0.000097011    0.000018751    0.000021887
 -------------------------------------------------------------------
 Cartesian Forces:  Max     0.000292016 RMS     0.000108604

 GradGradGradGradGradGradGradGradGradGradGradGradGradGradGradGradGradGrad
 Berny optimization.
 Using GEDIIS/GDIIS optimizer.
 FormGI is forming the generalized inverse of G from B-inverse, IUseBI=4.
 Internal  Forces:  Max     0.000289061 RMS     0.000081279
 Search for a local minimum.
 Step number   8 out of a maximum of   50
 All quantities printed in internal units (Hartrees-Bohrs-Radians)
 Mixed Optimization -- En-DIIS/RFO-DIIS
 Swapping is turned off.
 Update second derivatives using D2CorX and points    3    5    4    6    7
                                                      8
 DE= -3.96D-06 DEPred=-4.76D-06 R= 8.32D-01
 TightC=F SS=  1.41D+00  RLast= 2.40D-02 DXNew= 2.8525D-01 7.2087D-02
 Trust test= 8.32D-01 RLast= 2.40D-02 DXMaxT set to 1.70D-01
 ITU=  1  1  0 -1  1  1  1  0
     Eigenvalues ---    0.00211   0.01980   0.02088   0.02686   0.02721
     Eigenvalues ---    0.02855   0.03384   0.04936   0.06741   0.11404
     Eigenvalues ---    0.16004   0.16026   0.16117   0.16202   0.20626
     Eigenvalues ---    0.22127   0.32043   0.33570   0.33735   0.35073
     Eigenvalues ---    0.35156   0.35626   0.41474   0.42880   0.55665
     Eigenvalues ---    0.58330   1.18593
 En-DIIS/RFO-DIIS/Sim-DIIS IScMMF=       -3 using points:     8    7    6
 RFO step:  Lambda=-8.78310092D-07.
 DidBck=F Rises=F RFO-DIIS coefs:    0.83015    0.23988   -0.07004
 Iteration  1 RMS(Cart)=  0.00263794 RMS(Int)=  0.00000297
 Iteration  2 RMS(Cart)=  0.00000462 RMS(Int)=  0.00000025
 Iteration  3 RMS(Cart)=  0.00000000 RMS(Int)=  0.00000025
 Variable       Old X    -DE/DX   Delta X   Delta X   Delta X     New X
                                 (Linear)    (Quad)   (Total)
    R1        2.53581   0.00029  -0.00021   0.00057   0.00036   2.53617
    R2        2.04707   0.00021  -0.00000   0.00061   0.00060   2.04768
    R3        2.04819  -0.00010  -0.00002  -0.00019  -0.00021   2.04798
    R4        2.76391  -0.00010   0.00006  -0.00032  -0.00025   2.76366
    R5        2.05415   0.00009  -0.00001   0.00028   0.00027   2.05442
    R6        2.55002   0.00012  -0.00002   0.00014   0.00012   2.55014
    R7        2.05487  -0.00005  -0.00001  -0.00010  -0.00010   2.05476
    R8        2.70013  -0.00010   0.00007  -0.00021  -0.00014   2.69999
    R9        2.04964   0.00003  -0.00002   0.00009   0.00007   2.04971
   R10        2.21854  -0.00002  -0.00002  -0.00001  -0.00003   2.21852
    A1        2.13076   0.00004  -0.00013   0.00014   0.00001   2.13077
    A2        2.10066   0.00002   0.00052  -0.00023   0.00029   2.10095
    A3        2.05163  -0.00005  -0.00040   0.00011  -0.00030   2.05133
    A4        2.19036   0.00011  -0.00023   0.00018  -0.00006   2.19031
    A5        2.07206  -0.00002   0.00017   0.00008   0.00025   2.07231
    A6        2.02018  -0.00010   0.00005  -0.00025  -0.00020   2.01998
    A7        2.22022   0.00007  -0.00048   0.00020  -0.00028   2.21995
    A8        2.03458  -0.00002   0.00014   0.00008   0.00022   2.03480
    A9        2.02785  -0.00006   0.00031  -0.00027   0.00004   2.02789
   A10        2.16953   0.00006  -0.00028   0.00024  -0.00003   2.16949
   A11        2.09265  -0.00002   0.00022  -0.00012   0.00010   2.09276
   A12        2.02092  -0.00004   0.00005  -0.00011  -0.00007   2.02086
   A13        3.18321  -0.00000  -0.00043   0.00041  -0.00003   3.18318
   A14        3.13028  -0.00008  -0.00089  -0.00005  -0.00094   3.12933
    D1       -0.01480   0.00001  -0.00014   0.00048   0.00035  -0.01445
    D2        3.08858  -0.00001  -0.00059   0.00057  -0.00002   3.08856
    D3       -3.13851   0.00001   0.00056  -0.00058  -0.00002  -3.13853
    D4       -0.03513  -0.00001   0.00011  -0.00049  -0.00038  -0.03551
    D5       -0.57851  -0.00003  -0.00428  -0.00001  -0.00429  -0.58279
    D6        2.59964  -0.00002  -0.00353  -0.00022  -0.00374   2.59590
    D7        2.60029  -0.00002  -0.00384  -0.00010  -0.00394   2.59635
    D8       -0.50475  -0.00000  -0.00309  -0.00030  -0.00340  -0.50814
    D9       -0.01459  -0.00003  -0.00038  -0.00009  -0.00047  -0.01506
   D10        3.14119  -0.00001   0.00081  -0.00126  -0.00045   3.14074
   D11        3.09057  -0.00005  -0.00113   0.00013  -0.00101   3.08956
   D12       -0.03684  -0.00003   0.00006  -0.00105  -0.00099  -0.03783
         Item               Value     Threshold  Converged?
 Maximum Force            0.000289     0.000002     NO 
 RMS     Force            0.000081     0.000001     NO 
 Maximum Displacement     0.009238     0.000006     NO 
 RMS     Displacement     0.002638     0.000004     NO 
 Predicted change in Energy=-4.349318D-07
 GradGradGradGradGradGradGradGradGradGradGradGradGradGradGradGradGradGrad

                          Input orientation:                          
 ---------------------------------------------------------------------
 Center     Atomic      Atomic             Coordinates (Angstroms)
 Number     Number       Type             X           Y           Z
 ---------------------------------------------------------------------
      1          6           0        0.011812    0.120985    0.021208
      2          6           0        0.013958   -0.090450    1.346530
      3          6           0        1.175061    0.042353    2.225736
      4          6           0        2.463156   -0.220795    1.921340
      5          6           0        2.908214   -0.703768    0.652461
      6          7           0        3.321745   -1.097381   -0.373361
      7          1           0        3.235483   -0.079172    2.669635
      8          1           0        0.978141    0.357275    3.247665
      9          1           0       -0.921349   -0.350701    1.835785
     10          1           0        0.902022    0.429953   -0.513786
     11          1           0       -0.900393    0.000746   -0.551443
 ---------------------------------------------------------------------
                    Distance matrix (angstroms):
                    1          2          3          4          5
     1  C    0.000000
     2  C    1.342083   0.000000
     3  C    2.493847   1.462464   0.000000
     4  C    3.120320   2.519120   1.349478   0.000000
     5  C    3.076986   3.038850   2.456768   1.428773   0.000000
     6  N    3.549050   3.861786   3.558448   2.602159   1.173989
     7  H    4.176874   3.482666   2.111197   1.084662   2.136870
     8  H    3.376336   2.178170   1.087333   2.073300   3.403833
     9  H    2.094270   1.087152   2.168291   3.388077   4.023738
    10  H    1.083584   2.126088   2.780245   2.964868   2.582685
    11  H    1.083746   2.108709   3.467270   4.180573   4.056010
                    6          7          8          9         10
     6  N    0.000000
     7  H    3.209987   0.000000
     8  H    4.551959   2.370695   0.000000
     9  H    4.841663   4.248327   2.470364   0.000000
    10  H    2.864877   3.979750   3.762923   3.074831   0.000000
    11  H    4.366238   5.242823   4.253143   2.413051   1.853196
                   11
    11  H    0.000000
 Stoichiometry    C5H5N
 Framework group  C1[X(C5H5N)]
 Deg. of freedom    27
 Full point group                 C1      NOp   1
 Largest Abelian subgroup         C1      NOp   1
 Largest concise Abelian subgroup C1      NOp   1
                         Standard orientation:                         
 ---------------------------------------------------------------------
 Center     Atomic      Atomic             Coordinates (Angstroms)
 Number     Number       Type             X           Y           Z
 ---------------------------------------------------------------------
      1          6           0        1.359096   -1.277180    0.204908
      2          6           0        1.598194   -0.025962   -0.217552
      3          6           0        0.739014    1.131834    0.027638
      4          6           0       -0.607365    1.143960    0.118241
      5          6           0       -1.435036   -0.010744   -0.033448
      6          7           0       -2.155440   -0.930742   -0.146906
      7          1           0       -1.128409    2.076701    0.305325
      8          1           0        1.234592    2.095674    0.115432
      9          1           0        2.518005    0.175395   -0.760971
     10          1           0        0.484124   -1.528973    0.792426
     11          1           0        2.056347   -2.075045   -0.022591
 ---------------------------------------------------------------------
 Rotational constants (GHZ):           6.2432834           2.9723293           2.0607251
 Standard basis: 6-311+G(2d,p) (5D, 7F)
 There are   204 symmetry adapted cartesian basis functions of A   symmetry.
 There are   192 symmetry adapted basis functions of A   symmetry.
   192 basis functions,   292 primitive gaussians,   204 cartesian basis functions
    21 alpha electrons       21 beta electrons
       nuclear repulsion energy       186.2977345848 Hartrees.
 NAtoms=   11 NActive=   11 NUniq=   11 SFac= 1.00D+00 NAtFMM=   60 NAOKFM=F Big=F
 Integral buffers will be    131072 words long.
 Raffenetti 1 integral format.
 Two-electron integral symmetry is turned on.
 One-electron integrals computed using PRISM.
 NBasis=   192 RedAO= T EigKep=  1.45D-05  NBF=   192
 NBsUse=   192 1.00D-06 EigRej= -1.00D+00 NBFU=   192
 Initial guess from the checkpoint file:  "/scratch/webmo-77271/222/Gau-752171.chk"
 B after Tr=    -0.000000    0.000000   -0.000000
         Rot=    1.000000    0.000009   -0.000082   -0.000276 Ang=   0.03 deg.
 Keep R1 ints in memory in canonical form, NReq=175961444.
 Requested convergence on RMS density matrix=1.00D-08 within 128 cycles.
 Requested convergence on MAX density matrix=1.00D-06.
 Requested convergence on             energy=1.00D-06.
 No special actions if energy rises.
 SCF Done:  E(RHF) =  -246.713970094     A.U. after    9 cycles
            NFock=  9  Conv=0.92D-08     -V/T= 2.0019
 ExpMin= 4.38D-02 ExpMax= 6.29D+03 ExpMxC= 9.49D+02 IAcc=3 IRadAn=         5 AccDes= 0.00D+00
 HarFok:  IExCor=  205 AccDes= 0.00D+00 IRadAn=         5 IDoV=-2 UseB2=F ITyADJ=14
 ICtDFT= 12500011 ScaDFX=  1.000000  1.000000  1.000000  1.000000
 Range of M.O.s used for correlation:     7   192
 NBasis=   192 NAE=    21 NBE=    21 NFC=     6 NFV=     0
 NROrb=    186 NOA=    15 NOB=    15 NVA=   171 NVB=   171

 **** Warning!!: The largest alpha MO coefficient is  0.76916937D+02

 Fully direct method using O(ONN) memory.
 JobTyp=1 Pass  1:  I=   7 to  21 NPSUse= 16 ParTrn=T ParDer=T DoDerP=T.
 Spin components of T(2) and E(2):
     alpha-alpha T2 =       0.4292904688D-01 E2=     -0.1133668162D+00
     alpha-beta  T2 =       0.2436611787D+00 E2=     -0.6680449127D+00
     beta-beta   T2 =       0.4292904688D-01 E2=     -0.1133668162D+00
 ANorm=    0.1153047819D+01
 E2 =    -0.8947785451D+00 EUMP2 =    -0.24760874863896D+03
          IDoAtm=11111111111
          Differentiating once with respect to electric field.
                with respect to dipole field.
          Differentiating once with respect to nuclear coordinates.
 Keep R1 ints in memory in canonical form, NReq=175963142.
          There are     1 degrees of freedom in the 1st order CPHF.  IDoFFX=0 NUNeed=     1.
 LinEq1:  Iter=  0 NonCon=     1 RMS=4.21D-03 Max=5.53D-02 NDo=     1
 AX will form     1 AO Fock derivatives at one time.
 LinEq1:  Iter=  1 NonCon=     1 RMS=1.14D-03 Max=1.43D-02 NDo=     1
 LinEq1:  Iter=  2 NonCon=     1 RMS=4.61D-04 Max=9.57D-03 NDo=     1
 LinEq1:  Iter=  3 NonCon=     1 RMS=2.80D-04 Max=5.27D-03 NDo=     1
 LinEq1:  Iter=  4 NonCon=     1 RMS=1.03D-04 Max=1.88D-03 NDo=     1
 LinEq1:  Iter=  5 NonCon=     1 RMS=3.80D-05 Max=7.23D-04 NDo=     1
 LinEq1:  Iter=  6 NonCon=     1 RMS=1.61D-05 Max=3.57D-04 NDo=     1
 LinEq1:  Iter=  7 NonCon=     1 RMS=6.15D-06 Max=8.78D-05 NDo=     1
 LinEq1:  Iter=  8 NonCon=     1 RMS=1.84D-06 Max=2.75D-05 NDo=     1
 LinEq1:  Iter=  9 NonCon=     1 RMS=6.43D-07 Max=1.49D-05 NDo=     1
 LinEq1:  Iter= 10 NonCon=     1 RMS=1.78D-07 Max=2.55D-06 NDo=     1
 LinEq1:  Iter= 11 NonCon=     1 RMS=4.92D-08 Max=6.58D-07 NDo=     1
 LinEq1:  Iter= 12 NonCon=     1 RMS=1.25D-08 Max=1.46D-07 NDo=     1
 LinEq1:  Iter= 13 NonCon=     1 RMS=3.77D-09 Max=3.58D-08 NDo=     1
 LinEq1:  Iter= 14 NonCon=     1 RMS=9.02D-10 Max=9.78D-09 NDo=     1
 LinEq1:  Iter= 15 NonCon=     1 RMS=2.74D-10 Max=3.19D-09 NDo=     1
 LinEq1:  Iter= 16 NonCon=     1 RMS=1.05D-10 Max=1.15D-09 NDo=     1
 LinEq1:  Iter= 17 NonCon=     0 RMS=3.43D-11 Max=4.04D-10 NDo=     1
 Linear equations converged to 1.000D-10 1.000D-09 after    17 iterations.
 End of Minotr F.D. properties file   721 does not exist.
 End of Minotr F.D. properties file   722 does not exist.
 End of Minotr F.D. properties file   788 does not exist.
 Calling FoFJK, ICntrl=  10002127 FMM=F ISym2X=0 I1Cent= 0 IOpClX= 0 NMat=1 NMatS=1 NMatT=0.
 ***** Axes restored to original set *****
 -------------------------------------------------------------------
 Center     Atomic                   Forces (Hartrees/Bohr)
 Number     Number              X              Y              Z
 -------------------------------------------------------------------
      1        6          -0.000039158   -0.000016794   -0.000030609
      2        6           0.000062759    0.000003631    0.000035884
      3        6          -0.000081383    0.000006488    0.000001208
      4        6           0.000032615   -0.000011730   -0.000043115
      5        6          -0.000006248    0.000006104    0.000026029
      6        7          -0.000000344    0.000002027    0.000003123
      7        1           0.000003097   -0.000000312    0.000005322
      8        1           0.000011260   -0.000004862   -0.000004717
      9        1          -0.000004181    0.000001758   -0.000000997
     10        1           0.000005538    0.000004459   -0.000000632
     11        1           0.000016044    0.000009232    0.000008505
 -------------------------------------------------------------------
 Cartesian Forces:  Max     0.000081383 RMS     0.000024111

 GradGradGradGradGradGradGradGradGradGradGradGradGradGradGradGradGradGrad
 Berny optimization.
 Using GEDIIS/GDIIS optimizer.
 FormGI is forming the generalized inverse of G from B-inverse, IUseBI=4.
 Internal  Forces:  Max     0.000040065 RMS     0.000012627
 Search for a local minimum.
 Step number   9 out of a maximum of   50
 All quantities printed in internal units (Hartrees-Bohrs-Radians)
 Mixed Optimization -- En-DIIS/RFO-DIIS
 Swapping is turned off.
 Update second derivatives using D2CorX and points    3    5    4    6    7
                                                      8    9
 DE= -4.36D-07 DEPred=-4.35D-07 R= 1.00D+00
 Trust test= 1.00D+00 RLast= 8.01D-03 DXMaxT set to 1.70D-01
 ITU=  0  1  1  0 -1  1  1  1  0
     Eigenvalues ---    0.00252   0.01981   0.02094   0.02684   0.02734
     Eigenvalues ---    0.02884   0.03400   0.04941   0.06797   0.11449
     Eigenvalues ---    0.15938   0.16009   0.16164   0.16235   0.20620
     Eigenvalues ---    0.21945   0.30748   0.32747   0.34183   0.35044
     Eigenvalues ---    0.35149   0.35532   0.41093   0.42831   0.55156
     Eigenvalues ---    0.56847   1.18576
 En-DIIS/RFO-DIIS/Sim-DIIS IScMMF=       -3 using points:     9    8    7    6
 RFO step:  Lambda=-3.37137773D-08.
 DidBck=F Rises=F RFO-DIIS coefs:    0.79693    0.19062    0.00056    0.01188
 Iteration  1 RMS(Cart)=  0.00065934 RMS(Int)=  0.00000022
 Iteration  2 RMS(Cart)=  0.00000027 RMS(Int)=  0.00000004
 Variable       Old X    -DE/DX   Delta X   Delta X   Delta X     New X
                                 (Linear)    (Quad)   (Total)
    R1        2.53617   0.00002  -0.00007   0.00014   0.00007   2.53624
    R2        2.04768   0.00001  -0.00010   0.00013   0.00003   2.04771
    R3        2.04798  -0.00002   0.00002  -0.00008  -0.00006   2.04792
    R4        2.76366  -0.00004   0.00004  -0.00017  -0.00014   2.76352
    R5        2.05442   0.00000  -0.00005   0.00007   0.00001   2.05443
    R6        2.55014   0.00003  -0.00001   0.00008   0.00007   2.55021
    R7        2.05476  -0.00001   0.00001  -0.00004  -0.00003   2.05473
    R8        2.69999  -0.00003   0.00001  -0.00011  -0.00010   2.69989
    R9        2.04971   0.00001  -0.00002   0.00003   0.00002   2.04973
   R10        2.21852  -0.00000   0.00000  -0.00000  -0.00000   2.21852
    A1        2.13077  -0.00001   0.00003  -0.00002   0.00002   2.13079
    A2        2.10095   0.00001   0.00003  -0.00003  -0.00000   2.10095
    A3        2.05133  -0.00000  -0.00006   0.00004  -0.00002   2.05131
    A4        2.19031   0.00002   0.00009   0.00012   0.00021   2.19052
    A5        2.07231  -0.00001  -0.00005  -0.00007  -0.00012   2.07219
    A6        2.01998  -0.00001  -0.00004  -0.00006  -0.00010   2.01988
    A7        2.21995   0.00000   0.00006   0.00004   0.00010   2.22005
    A8        2.03480   0.00001  -0.00007   0.00008   0.00002   2.03482
    A9        2.02789  -0.00001   0.00001  -0.00013  -0.00012   2.02777
   A10        2.16949   0.00001  -0.00003   0.00010   0.00007   2.16956
   A11        2.09276  -0.00001   0.00001  -0.00006  -0.00005   2.09271
   A12        2.02086  -0.00000   0.00002  -0.00004  -0.00002   2.02084
   A13        3.18318   0.00000   0.00002  -0.00005  -0.00003   3.18315
   A14        3.12933  -0.00000   0.00018  -0.00022  -0.00004   3.12929
    D1       -0.01445  -0.00000  -0.00001   0.00001   0.00000  -0.01445
    D2        3.08856  -0.00000   0.00011  -0.00019  -0.00008   3.08848
    D3       -3.13853   0.00001  -0.00002   0.00031   0.00029  -3.13824
    D4       -0.03551   0.00000   0.00010   0.00010   0.00021  -0.03530
    D5       -0.58279  -0.00000   0.00110  -0.00012   0.00098  -0.58181
    D6        2.59590   0.00000   0.00092   0.00006   0.00098   2.59688
    D7        2.59635   0.00000   0.00098   0.00008   0.00106   2.59741
    D8       -0.50814   0.00000   0.00081   0.00026   0.00106  -0.50708
    D9       -0.01506  -0.00000   0.00012  -0.00016  -0.00004  -0.01509
   D10        3.14074   0.00000   0.00003   0.00004   0.00007   3.14081
   D11        3.08956  -0.00000   0.00030  -0.00033  -0.00004   3.08953
   D12       -0.03783   0.00000   0.00020  -0.00012   0.00008  -0.03775
         Item               Value     Threshold  Converged?
 Maximum Force            0.000040     0.000002     NO 
 RMS     Force            0.000013     0.000001     NO 
 Maximum Displacement     0.002221     0.000006     NO 
 RMS     Displacement     0.000659     0.000004     NO 
 Predicted change in Energy=-1.680290D-08
 GradGradGradGradGradGradGradGradGradGradGradGradGradGradGradGradGradGrad

                          Input orientation:                          
 ---------------------------------------------------------------------
 Center     Atomic      Atomic             Coordinates (Angstroms)
 Number     Number       Type             X           Y           Z
 ---------------------------------------------------------------------
      1          6           0        0.011755    0.120585    0.021103
      2          6           0        0.013956   -0.090229    1.346559
      3          6           0        1.175023    0.042223    2.225746
      4          6           0        2.463175   -0.220829    1.921349
      5          6           0        2.908397   -0.703395    0.652431
      6          7           0        3.322057   -1.096624   -0.373486
      7          1           0        3.235409   -0.079510    2.669813
      8          1           0        0.978152    0.356786    3.247780
      9          1           0       -0.921520   -0.349616    1.835967
     10          1           0        0.902079    0.428777   -0.514184
     11          1           0       -0.900632    0.000875   -0.551309
 ---------------------------------------------------------------------
                    Distance matrix (angstroms):
                    1          2          3          4          5
     1  C    0.000000
     2  C    1.342118   0.000000
     3  C    2.493949   1.462392   0.000000
     4  C    3.120410   2.519150   1.349515   0.000000
     5  C    3.077021   3.039010   2.456798   1.428721   0.000000
     6  N    3.549000   3.861984   3.558474   2.602107   1.173989
     7  H    4.177038   3.482653   2.111209   1.084672   2.136820
     8  H    3.376560   2.178103   1.087318   2.073247   3.403772
     9  H    2.094235   1.087160   2.168169   3.388221   4.024200
    10  H    1.083601   2.126146   2.780493   2.964934   2.582271
    11  H    1.083714   2.108713   3.467288   4.180716   4.056315
                    6          7          8          9         10
     6  N    0.000000
     7  H    3.209937   0.000000
     8  H    4.551907   2.370571   0.000000
     9  H    4.842277   4.248331   2.470015   0.000000
    10  H    2.864078   3.980028   3.763422   3.074836   0.000000
    11  H    4.366604   5.242987   4.253184   2.412957   1.853171
                   11
    11  H    0.000000
 Stoichiometry    C5H5N
 Framework group  C1[X(C5H5N)]
 Deg. of freedom    27
 Full point group                 C1      NOp   1
 Largest Abelian subgroup         C1      NOp   1
 Largest concise Abelian subgroup C1      NOp   1
                         Standard orientation:                         
 ---------------------------------------------------------------------
 Center     Atomic      Atomic             Coordinates (Angstroms)
 Number     Number       Type             X           Y           Z
 ---------------------------------------------------------------------
      1          6           0        1.359023   -1.277349    0.204525
      2          6           0        1.598332   -0.025878   -0.217177
      3          6           0        0.739036    1.131823    0.027631
      4          6           0       -0.607389    1.143955    0.118091
      5          6           0       -1.435080   -0.010693   -0.033436
      6          7           0       -2.155500   -0.930701   -0.146707
      7          1           0       -1.128428    2.076779    0.304832
      8          1           0        1.234476    2.095732    0.115263
      9          1           0        2.518659    0.175735   -0.759639
     10          1           0        0.483570   -1.529542    0.791186
     11          1           0        2.056685   -2.074947   -0.022499
 ---------------------------------------------------------------------
 Rotational constants (GHZ):           6.2435683           2.9722748           2.0605717
 Standard basis: 6-311+G(2d,p) (5D, 7F)
 There are   204 symmetry adapted cartesian basis functions of A   symmetry.
 There are   192 symmetry adapted basis functions of A   symmetry.
   192 basis functions,   292 primitive gaussians,   204 cartesian basis functions
    21 alpha electrons       21 beta electrons
       nuclear repulsion energy       186.2971841583 Hartrees.
 NAtoms=   11 NActive=   11 NUniq=   11 SFac= 1.00D+00 NAtFMM=   60 NAOKFM=F Big=F
 Integral buffers will be    131072 words long.
 Raffenetti 1 integral format.
 Two-electron integral symmetry is turned on.
 One-electron integrals computed using PRISM.
 NBasis=   192 RedAO= T EigKep=  1.45D-05  NBF=   192
 NBsUse=   192 1.00D-06 EigRej= -1.00D+00 NBFU=   192
 Initial guess from the checkpoint file:  "/scratch/webmo-77271/222/Gau-752171.chk"
 B after Tr=     0.000000   -0.000000   -0.000000
         Rot=    1.000000   -0.000022    0.000013    0.000006 Ang=  -0.00 deg.
 Keep R1 ints in memory in canonical form, NReq=175961444.
 Requested convergence on RMS density matrix=1.00D-08 within 128 cycles.
 Requested convergence on MAX density matrix=1.00D-06.
 Requested convergence on             energy=1.00D-06.
 No special actions if energy rises.
 SCF Done:  E(RHF) =  -246.713966316     A.U. after    8 cycles
            NFock=  8  Conv=0.53D-08     -V/T= 2.0019
 ExpMin= 4.38D-02 ExpMax= 6.29D+03 ExpMxC= 9.49D+02 IAcc=3 IRadAn=         5 AccDes= 0.00D+00
 HarFok:  IExCor=  205 AccDes= 0.00D+00 IRadAn=         5 IDoV=-2 UseB2=F ITyADJ=14
 ICtDFT= 12500011 ScaDFX=  1.000000  1.000000  1.000000  1.000000
 Range of M.O.s used for correlation:     7   192
 NBasis=   192 NAE=    21 NBE=    21 NFC=     6 NFV=     0
 NROrb=    186 NOA=    15 NOB=    15 NVA=   171 NVB=   171

 **** Warning!!: The largest alpha MO coefficient is  0.76997887D+02

 Fully direct method using O(ONN) memory.
 JobTyp=1 Pass  1:  I=   7 to  21 NPSUse= 16 ParTrn=T ParDer=T DoDerP=T.
 Spin components of T(2) and E(2):
     alpha-alpha T2 =       0.4293014166D-01 E2=     -0.1133681595D+00
     alpha-beta  T2 =       0.2436639904D+00 E2=     -0.6680460160D+00
     beta-beta   T2 =       0.4293014166D-01 E2=     -0.1133681595D+00
 ANorm=    0.1153049988D+01
 E2 =    -0.8947823351D+00 EUMP2 =    -0.24760874865139D+03
          IDoAtm=11111111111
          Differentiating once with respect to electric field.
                with respect to dipole field.
          Differentiating once with respect to nuclear coordinates.
 Keep R1 ints in memory in canonical form, NReq=175963142.
          There are     1 degrees of freedom in the 1st order CPHF.  IDoFFX=0 NUNeed=     1.
 LinEq1:  Iter=  0 NonCon=     1 RMS=4.21D-03 Max=5.54D-02 NDo=     1
 AX will form     1 AO Fock derivatives at one time.
 LinEq1:  Iter=  1 NonCon=     1 RMS=1.14D-03 Max=1.43D-02 NDo=     1
 LinEq1:  Iter=  2 NonCon=     1 RMS=4.61D-04 Max=9.58D-03 NDo=     1
 LinEq1:  Iter=  3 NonCon=     1 RMS=2.80D-04 Max=5.27D-03 NDo=     1
 LinEq1:  Iter=  4 NonCon=     1 RMS=1.03D-04 Max=1.88D-03 NDo=     1
 LinEq1:  Iter=  5 NonCon=     1 RMS=3.80D-05 Max=7.23D-04 NDo=     1
 LinEq1:  Iter=  6 NonCon=     1 RMS=1.61D-05 Max=3.57D-04 NDo=     1
 LinEq1:  Iter=  7 NonCon=     1 RMS=6.15D-06 Max=8.80D-05 NDo=     1
 LinEq1:  Iter=  8 NonCon=     1 RMS=1.84D-06 Max=2.75D-05 NDo=     1
 LinEq1:  Iter=  9 NonCon=     1 RMS=6.44D-07 Max=1.49D-05 NDo=     1
 LinEq1:  Iter= 10 NonCon=     1 RMS=1.78D-07 Max=2.55D-06 NDo=     1
 LinEq1:  Iter= 11 NonCon=     1 RMS=4.92D-08 Max=6.58D-07 NDo=     1
 LinEq1:  Iter= 12 NonCon=     1 RMS=1.25D-08 Max=1.46D-07 NDo=     1
 LinEq1:  Iter= 13 NonCon=     1 RMS=3.77D-09 Max=3.58D-08 NDo=     1
 LinEq1:  Iter= 14 NonCon=     1 RMS=9.02D-10 Max=9.79D-09 NDo=     1
 LinEq1:  Iter= 15 NonCon=     1 RMS=2.74D-10 Max=3.19D-09 NDo=     1
 LinEq1:  Iter= 16 NonCon=     1 RMS=1.05D-10 Max=1.15D-09 NDo=     1
 LinEq1:  Iter= 17 NonCon=     0 RMS=3.43D-11 Max=4.05D-10 NDo=     1
 Linear equations converged to 1.000D-10 1.000D-09 after    17 iterations.
 End of Minotr F.D. properties file   721 does not exist.
 End of Minotr F.D. properties file   722 does not exist.
 End of Minotr F.D. properties file   788 does not exist.
 Calling FoFJK, ICntrl=  10002127 FMM=F ISym2X=0 I1Cent= 0 IOpClX= 0 NMat=1 NMatS=1 NMatT=0.
 ***** Axes restored to original set *****
 -------------------------------------------------------------------
 Center     Atomic                   Forces (Hartrees/Bohr)
 Number     Number              X              Y              Z
 -------------------------------------------------------------------
      1        6           0.000000588    0.000004873    0.000001482
      2        6           0.000011531    0.000003848    0.000002785
      3        6          -0.000013698   -0.000001388   -0.000003080
      4        6           0.000008246   -0.000006625   -0.000005210
      5        6          -0.000001345    0.000004541    0.000004598
      6        7           0.000000826   -0.000001784   -0.000001691
      7        1          -0.000001883    0.000001294    0.000000790
      8        1           0.000002227    0.000000951    0.000000554
      9        1          -0.000000947    0.000000147   -0.000004082
     10        1          -0.000004134   -0.000001983    0.000004616
     11        1          -0.000001411   -0.000003874   -0.000000761
 -------------------------------------------------------------------
 Cartesian Forces:  Max     0.000013698 RMS     0.000004471

 GradGradGradGradGradGradGradGradGradGradGradGradGradGradGradGradGradGrad
 Berny optimization.
 Using GEDIIS/GDIIS optimizer.
 FormGI is forming the generalized inverse of G from B-inverse, IUseBI=4.
 Internal  Forces:  Max     0.000007169 RMS     0.000002992
 Search for a local minimum.
 Step number  10 out of a maximum of   50
 All quantities printed in internal units (Hartrees-Bohrs-Radians)
 Mixed Optimization -- En-DIIS/RFO-DIIS
 Swapping is turned off.
 Update second derivatives using D2CorX and points    3    5    4    6    7
                                                      8    9   10
 DE= -1.24D-08 DEPred=-1.68D-08 R= 7.40D-01
 Trust test= 7.40D-01 RLast= 2.12D-03 DXMaxT set to 1.70D-01
 ITU=  0  0  1  1  0 -1  1  1  1  0
     Eigenvalues ---    0.00281   0.01998   0.02094   0.02741   0.02796
     Eigenvalues ---    0.02905   0.03596   0.04950   0.06909   0.11287
     Eigenvalues ---    0.15237   0.16019   0.16159   0.16282   0.20172
     Eigenvalues ---    0.21586   0.28748   0.32566   0.34371   0.35019
     Eigenvalues ---    0.35172   0.35860   0.40686   0.42583   0.55850
     Eigenvalues ---    0.56887   1.18659
 En-DIIS/RFO-DIIS/Sim-DIIS IScMMF=       -3 using points:    10    9    8    7    6
 RFO step:  Lambda=-1.29065904D-09.
 DIIS inversion failure, remove point   5.
 DIIS inversion failure, remove point   4.
 RFO-DIIS uses    3 points instead of    5
 DidBck=F Rises=F RFO-DIIS coefs:    0.86503    0.13015    0.00482    0.00000    0.00000
 Iteration  1 RMS(Cart)=  0.00007639 RMS(Int)=  0.00000000
 Iteration  2 RMS(Cart)=  0.00000000 RMS(Int)=  0.00000000
 Variable       Old X    -DE/DX   Delta X   Delta X   Delta X     New X
                                 (Linear)    (Quad)   (Total)
    R1        2.53624  -0.00001  -0.00001   0.00001  -0.00001   2.53623
    R2        2.04771  -0.00001  -0.00001  -0.00001  -0.00001   2.04769
    R3        2.04792   0.00000   0.00001  -0.00001   0.00000   2.04792
    R4        2.76352  -0.00001   0.00002  -0.00005  -0.00003   2.76349
    R5        2.05443  -0.00000  -0.00000   0.00000  -0.00000   2.05443
    R6        2.55021   0.00001  -0.00001   0.00002   0.00001   2.55023
    R7        2.05473   0.00000   0.00000  -0.00000   0.00000   2.05473
    R8        2.69989  -0.00000   0.00001  -0.00003  -0.00001   2.69988
    R9        2.04973  -0.00000  -0.00000   0.00000  -0.00000   2.04973
   R10        2.21852   0.00000   0.00000   0.00000   0.00000   2.21852
    A1        2.13079  -0.00000  -0.00000  -0.00002  -0.00002   2.13077
    A2        2.10095  -0.00000  -0.00000   0.00000   0.00000   2.10095
    A3        2.05131   0.00000   0.00000   0.00002   0.00002   2.05133
    A4        2.19052   0.00000  -0.00003   0.00004   0.00001   2.19053
    A5        2.07219  -0.00001   0.00001  -0.00005  -0.00003   2.07216
    A6        2.01988   0.00000   0.00001   0.00001   0.00002   2.01991
    A7        2.22005   0.00000  -0.00001   0.00001  -0.00001   2.22004
    A8        2.03482   0.00000  -0.00000   0.00003   0.00002   2.03484
    A9        2.02777  -0.00000   0.00002  -0.00003  -0.00002   2.02776
   A10        2.16956   0.00000  -0.00001   0.00002   0.00001   2.16957
   A11        2.09271  -0.00000   0.00001  -0.00003  -0.00002   2.09269
   A12        2.02084   0.00000   0.00000   0.00001   0.00001   2.02085
   A13        3.18315   0.00000   0.00000   0.00000   0.00001   3.18316
   A14        3.12929   0.00000   0.00001   0.00001   0.00002   3.12931
    D1       -0.01445  -0.00000  -0.00000  -0.00002  -0.00002  -0.01448
    D2        3.08848   0.00000   0.00001   0.00001   0.00002   3.08850
    D3       -3.13824  -0.00000  -0.00004  -0.00008  -0.00012  -3.13836
    D4       -0.03530  -0.00000  -0.00003  -0.00005  -0.00008  -0.03538
    D5       -0.58181  -0.00000  -0.00011   0.00002  -0.00009  -0.58191
    D6        2.59688  -0.00000  -0.00011   0.00002  -0.00010   2.59678
    D7        2.59741  -0.00000  -0.00012  -0.00001  -0.00014   2.59728
    D8       -0.50708  -0.00000  -0.00013  -0.00001  -0.00014  -0.50722
    D9       -0.01509   0.00000   0.00001   0.00001   0.00001  -0.01508
   D10        3.14081  -0.00000  -0.00001  -0.00002  -0.00003   3.14078
   D11        3.08953   0.00000   0.00001   0.00001   0.00002   3.08955
   D12       -0.03775  -0.00000  -0.00001  -0.00002  -0.00002  -0.03778
         Item               Value     Threshold  Converged?
 Maximum Force            0.000007     0.000002     NO 
 RMS     Force            0.000003     0.000001     NO 
 Maximum Displacement     0.000281     0.000006     NO 
 RMS     Displacement     0.000076     0.000004     NO 
 Predicted change in Energy=-1.076194D-09
 GradGradGradGradGradGradGradGradGradGradGradGradGradGradGradGradGradGrad

                          Input orientation:                          
 ---------------------------------------------------------------------
 Center     Atomic      Atomic             Coordinates (Angstroms)
 Number     Number       Type             X           Y           Z
 ---------------------------------------------------------------------
      1          6           0        0.011736    0.120650    0.021113
      2          6           0        0.013966   -0.090223    1.346557
      3          6           0        1.175020    0.042236    2.225735
      4          6           0        2.463174   -0.220846    1.921340
      5          6           0        2.908401   -0.703435    0.652441
      6          7           0        3.322067   -1.096709   -0.373458
      7          1           0        3.235400   -0.079488    2.669805
      8          1           0        0.978176    0.356831    3.247764
      9          1           0       -0.921499   -0.349713    1.835928
     10          1           0        0.902038    0.428926   -0.514147
     11          1           0       -0.900628    0.000816   -0.551309
 ---------------------------------------------------------------------
                    Distance matrix (angstroms):
                    1          2          3          4          5
     1  C    0.000000
     2  C    1.342115   0.000000
     3  C    2.493940   1.462377   0.000000
     4  C    3.120421   2.519139   1.349522   0.000000
     5  C    3.077070   3.039010   2.456806   1.428714   0.000000
     6  N    3.549076   3.861994   3.558485   2.602101   1.173989
     7  H    4.177036   3.482634   2.111204   1.084672   2.136819
     8  H    3.376546   2.178106   1.087318   2.073242   3.403768
     9  H    2.094212   1.087159   2.168171   3.388203   4.024165
    10  H    1.083593   2.126124   2.780468   2.964952   2.582375
    11  H    1.083714   2.108712   3.467276   4.180705   4.056315
                    6          7          8          9         10
     6  N    0.000000
     7  H    3.209937   0.000000
     8  H    4.551907   2.370542   0.000000
     9  H    4.842236   4.248315   2.470071   0.000000
    10  H    2.864244   3.980026   3.763372   3.074804   0.000000
    11  H    4.366618   5.242972   4.253188   2.412925   1.853177
                   11
    11  H    0.000000
 Stoichiometry    C5H5N
 Framework group  C1[X(C5H5N)]
 Deg. of freedom    27
 Full point group                 C1      NOp   1
 Largest Abelian subgroup         C1      NOp   1
 Largest concise Abelian subgroup C1      NOp   1
                         Standard orientation:                         
 ---------------------------------------------------------------------
 Center     Atomic      Atomic             Coordinates (Angstroms)
 Number     Number       Type             X           Y           Z
 ---------------------------------------------------------------------
      1          6           0        1.359084   -1.277321    0.204562
      2          6           0        1.598320   -0.025859   -0.217200
      3          6           0        0.739028    1.131820    0.027630
      4          6           0       -0.607405    1.143934    0.118095
      5          6           0       -1.435091   -0.010709   -0.033430
      6          7           0       -2.155514   -0.930713   -0.146723
      7          1           0       -1.128434    2.076754    0.304881
      8          1           0        1.234438    2.095743    0.115283
      9          1           0        2.518586    0.175721   -0.759777
     10          1           0        0.483698   -1.529493    0.791317
     11          1           0        2.056696   -2.074928   -0.022589
 ---------------------------------------------------------------------
 Rotational constants (GHZ):           6.2436220           2.9722147           2.0605626
 Standard basis: 6-311+G(2d,p) (5D, 7F)
 There are   204 symmetry adapted cartesian basis functions of A   symmetry.
 There are   192 symmetry adapted basis functions of A   symmetry.
   192 basis functions,   292 primitive gaussians,   204 cartesian basis functions
    21 alpha electrons       21 beta electrons
       nuclear repulsion energy       186.2970619308 Hartrees.
 NAtoms=   11 NActive=   11 NUniq=   11 SFac= 1.00D+00 NAtFMM=   60 NAOKFM=F Big=F
 Integral buffers will be    131072 words long.
 Raffenetti 1 integral format.
 Two-electron integral symmetry is turned on.
 One-electron integrals computed using PRISM.
 NBasis=   192 RedAO= T EigKep=  1.45D-05  NBF=   192
 NBsUse=   192 1.00D-06 EigRej= -1.00D+00 NBFU=   192
 Initial guess from the checkpoint file:  "/scratch/webmo-77271/222/Gau-752171.chk"
 B after Tr=    -0.000000    0.000000    0.000000
         Rot=    1.000000    0.000001   -0.000003   -0.000006 Ang=   0.00 deg.
 Keep R1 ints in memory in canonical form, NReq=175961444.
 Requested convergence on RMS density matrix=1.00D-08 within 128 cycles.
 Requested convergence on MAX density matrix=1.00D-06.
 Requested convergence on             energy=1.00D-06.
 No special actions if energy rises.
 SCF Done:  E(RHF) =  -246.713966116     A.U. after    6 cycles
            NFock=  6  Conv=0.35D-08     -V/T= 2.0019
 ExpMin= 4.38D-02 ExpMax= 6.29D+03 ExpMxC= 9.49D+02 IAcc=3 IRadAn=         5 AccDes= 0.00D+00
 HarFok:  IExCor=  205 AccDes= 0.00D+00 IRadAn=         5 IDoV=-2 UseB2=F ITyADJ=14
 ICtDFT= 12500011 ScaDFX=  1.000000  1.000000  1.000000  1.000000
 Range of M.O.s used for correlation:     7   192
 NBasis=   192 NAE=    21 NBE=    21 NFC=     6 NFV=     0
 NROrb=    186 NOA=    15 NOB=    15 NVA=   171 NVB=   171

 **** Warning!!: The largest alpha MO coefficient is  0.76990639D+02

 Fully direct method using O(ONN) memory.
 JobTyp=1 Pass  1:  I=   7 to  21 NPSUse= 16 ParTrn=T ParDer=T DoDerP=T.
 Spin components of T(2) and E(2):
     alpha-alpha T2 =       0.4293015274D-01 E2=     -0.1133682281D+00
     alpha-beta  T2 =       0.2436639708D+00 E2=     -0.6680460816D+00
     beta-beta   T2 =       0.4293015274D-01 E2=     -0.1133682281D+00
 ANorm=    0.1153049989D+01
 E2 =    -0.8947825378D+00 EUMP2 =    -0.24760874865402D+03
          IDoAtm=11111111111
          Differentiating once with respect to electric field.
                with respect to dipole field.
          Differentiating once with respect to nuclear coordinates.
 Keep R1 ints in memory in canonical form, NReq=175963142.
          There are     1 degrees of freedom in the 1st order CPHF.  IDoFFX=0 NUNeed=     1.
 LinEq1:  Iter=  0 NonCon=     1 RMS=4.21D-03 Max=5.54D-02 NDo=     1
 AX will form     1 AO Fock derivatives at one time.
 LinEq1:  Iter=  1 NonCon=     1 RMS=1.14D-03 Max=1.43D-02 NDo=     1
 LinEq1:  Iter=  2 NonCon=     1 RMS=4.61D-04 Max=9.58D-03 NDo=     1
 LinEq1:  Iter=  3 NonCon=     1 RMS=2.80D-04 Max=5.27D-03 NDo=     1
 LinEq1:  Iter=  4 NonCon=     1 RMS=1.03D-04 Max=1.88D-03 NDo=     1
 LinEq1:  Iter=  5 NonCon=     1 RMS=3.81D-05 Max=7.23D-04 NDo=     1
 LinEq1:  Iter=  6 NonCon=     1 RMS=1.61D-05 Max=3.57D-04 NDo=     1
 LinEq1:  Iter=  7 NonCon=     1 RMS=6.15D-06 Max=8.80D-05 NDo=     1
 LinEq1:  Iter=  8 NonCon=     1 RMS=1.84D-06 Max=2.75D-05 NDo=     1
 LinEq1:  Iter=  9 NonCon=     1 RMS=6.44D-07 Max=1.49D-05 NDo=     1
 LinEq1:  Iter= 10 NonCon=     1 RMS=1.78D-07 Max=2.55D-06 NDo=     1
 LinEq1:  Iter= 11 NonCon=     1 RMS=4.92D-08 Max=6.58D-07 NDo=     1
 LinEq1:  Iter= 12 NonCon=     1 RMS=1.25D-08 Max=1.46D-07 NDo=     1
 LinEq1:  Iter= 13 NonCon=     1 RMS=3.77D-09 Max=3.58D-08 NDo=     1
 LinEq1:  Iter= 14 NonCon=     1 RMS=9.02D-10 Max=9.79D-09 NDo=     1
 LinEq1:  Iter= 15 NonCon=     1 RMS=2.74D-10 Max=3.19D-09 NDo=     1
 LinEq1:  Iter= 16 NonCon=     1 RMS=1.05D-10 Max=1.15D-09 NDo=     1
 LinEq1:  Iter= 17 NonCon=     0 RMS=3.43D-11 Max=4.05D-10 NDo=     1
 Linear equations converged to 1.000D-10 1.000D-09 after    17 iterations.
 End of Minotr F.D. properties file   721 does not exist.
 End of Minotr F.D. properties file   722 does not exist.
 End of Minotr F.D. properties file   788 does not exist.
 Calling FoFJK, ICntrl=  10002127 FMM=F ISym2X=0 I1Cent= 0 IOpClX= 0 NMat=1 NMatS=1 NMatT=0.
 ***** Axes restored to original set *****
 -------------------------------------------------------------------
 Center     Atomic                   Forces (Hartrees/Bohr)
 Number     Number              X              Y              Z
 -------------------------------------------------------------------
      1        6           0.000001234   -0.000001116    0.000001889
      2        6           0.000001140   -0.000000368   -0.000000956
      3        6          -0.000000178    0.000000636    0.000000055
      4        6           0.000000908   -0.000000224    0.000000178
      5        6          -0.000000899    0.000000840   -0.000000411
      6        7           0.000000282   -0.000000547   -0.000000624
      7        1          -0.000001033   -0.000000161    0.000000478
      8        1           0.000000419    0.000000348    0.000000612
      9        1          -0.000000613    0.000000012   -0.000000580
     10        1          -0.000000323    0.000000227   -0.000000071
     11        1          -0.000000937    0.000000353   -0.000000571
 -------------------------------------------------------------------
 Cartesian Forces:  Max     0.000001889 RMS     0.000000711

 GradGradGradGradGradGradGradGradGradGradGradGradGradGradGradGradGradGrad
 Berny optimization.
 Using GEDIIS/GDIIS optimizer.
 FormGI is forming the generalized inverse of G from B-inverse, IUseBI=4.
 Internal  Forces:  Max     0.000001645 RMS     0.000000664
 Search for a local minimum.
 Step number  11 out of a maximum of   50
 All quantities printed in internal units (Hartrees-Bohrs-Radians)
 Mixed Optimization -- En-DIIS/RFO-DIIS
 Swapping is turned off.
 Update second derivatives using D2CorX and points    3    5    4    6    7
                                                      8    9   10   11
 DE= -2.63D-09 DEPred=-1.08D-09 R= 2.44D+00
 Trust test= 2.44D+00 RLast= 2.93D-04 DXMaxT set to 1.70D-01
 ITU=  0  0  0  1  1  0 -1  1  1  1  0
     Eigenvalues ---    0.00280   0.01997   0.02095   0.02705   0.02800
     Eigenvalues ---    0.02978   0.03931   0.04955   0.06841   0.11328
     Eigenvalues ---    0.14102   0.16027   0.16145   0.16301   0.19997
     Eigenvalues ---    0.21638   0.30238   0.32519   0.34610   0.35038
     Eigenvalues ---    0.35168   0.35504   0.40837   0.42412   0.55956
     Eigenvalues ---    0.56597   1.18537
 En-DIIS/RFO-DIIS/Sim-DIIS IScMMF=       -3 using points:    11   10    9    8    7    6
 RFO step:  Lambda=-5.91070778D-11.
 DIIS inversion failure, remove point   6.
 DIIS inversion failure, remove point   5.
 DIIS inversion failure, remove point   4.
 DIIS inversion failure, remove point   3.
 DIIS inversion failure, remove point   2.
 Use linear search instead of GDIIS.
 RFO step:  Lambda= 0.00000000D+00 EMin= 2.80309822D-03
 Quartic linear search produced a step of -0.00302.
 Iteration  1 RMS(Cart)=  0.00001691 RMS(Int)=  0.00000000
 Iteration  2 RMS(Cart)=  0.00000000 RMS(Int)=  0.00000000
 Variable       Old X    -DE/DX   Delta X   Delta X   Delta X     New X
                                 (Linear)    (Quad)   (Total)
    R1        2.53623  -0.00000   0.00000  -0.00000  -0.00000   2.53623
    R2        2.04769  -0.00000   0.00000  -0.00000  -0.00000   2.04769
    R3        2.04792   0.00000  -0.00000   0.00000   0.00000   2.04793
    R4        2.76349  -0.00000   0.00000  -0.00000  -0.00000   2.76349
    R5        2.05443   0.00000   0.00000   0.00000   0.00000   2.05443
    R6        2.55023  -0.00000  -0.00000  -0.00000  -0.00000   2.55023
    R7        2.05473   0.00000  -0.00000   0.00000   0.00000   2.05473
    R8        2.69988   0.00000   0.00000   0.00000   0.00000   2.69988
    R9        2.04973  -0.00000   0.00000  -0.00000  -0.00000   2.04973
   R10        2.21852   0.00000  -0.00000   0.00000   0.00000   2.21852
    A1        2.13077   0.00000   0.00000   0.00000   0.00000   2.13077
    A2        2.10095  -0.00000  -0.00000   0.00000   0.00000   2.10095
    A3        2.05133  -0.00000  -0.00000  -0.00000  -0.00000   2.05133
    A4        2.19053  -0.00000  -0.00000  -0.00000  -0.00000   2.19053
    A5        2.07216  -0.00000   0.00000  -0.00000  -0.00000   2.07215
    A6        2.01991   0.00000  -0.00000   0.00001   0.00001   2.01991
    A7        2.22004  -0.00000   0.00000  -0.00001  -0.00001   2.22003
    A8        2.03484   0.00000  -0.00000   0.00001   0.00001   2.03485
    A9        2.02776   0.00000   0.00000   0.00000   0.00000   2.02776
   A10        2.16957  -0.00000  -0.00000  -0.00000  -0.00000   2.16957
   A11        2.09269  -0.00000   0.00000  -0.00000  -0.00000   2.09268
   A12        2.02085   0.00000  -0.00000   0.00001   0.00001   2.02085
   A13        3.18316   0.00000  -0.00000   0.00001   0.00001   3.18316
   A14        3.12931   0.00000  -0.00000   0.00001   0.00001   3.12932
    D1       -0.01448  -0.00000   0.00000  -0.00001  -0.00001  -0.01448
    D2        3.08850  -0.00000  -0.00000  -0.00001  -0.00001   3.08849
    D3       -3.13836   0.00000   0.00000   0.00001   0.00001  -3.13835
    D4       -0.03538   0.00000   0.00000   0.00001   0.00001  -0.03537
    D5       -0.58191  -0.00000   0.00000  -0.00003  -0.00003  -0.58193
    D6        2.59678   0.00000   0.00000  -0.00002  -0.00002   2.59676
    D7        2.59728   0.00000   0.00000  -0.00002  -0.00002   2.59725
    D8       -0.50722   0.00000   0.00000  -0.00002  -0.00002  -0.50724
    D9       -0.01508   0.00000  -0.00000   0.00001   0.00001  -0.01507
   D10        3.14078   0.00000   0.00000   0.00001   0.00001   3.14080
   D11        3.08955   0.00000  -0.00000   0.00001   0.00001   3.08955
   D12       -0.03778   0.00000   0.00000   0.00001   0.00001  -0.03777
         Item               Value     Threshold  Converged?
 Maximum Force            0.000002     0.000002     NO 
 RMS     Force            0.000001     0.000001     YES
 Maximum Displacement     0.000055     0.000006     NO 
 RMS     Displacement     0.000017     0.000004     NO 
 Predicted change in Energy=-4.336232D-11
 GradGradGradGradGradGradGradGradGradGradGradGradGradGradGradGradGradGrad

                          Input orientation:                          
 ---------------------------------------------------------------------
 Center     Atomic      Atomic             Coordinates (Angstroms)
 Number     Number       Type             X           Y           Z
 ---------------------------------------------------------------------
      1          6           0        0.011742    0.120651    0.021115
      2          6           0        0.013971   -0.090231    1.346556
      3          6           0        1.175021    0.042243    2.225737
      4          6           0        2.463173   -0.220844    1.921340
      5          6           0        2.908391   -0.703438    0.652438
      6          7           0        3.322053   -1.096726   -0.373457
      7          1           0        3.235397   -0.079486    2.669806
      8          1           0        0.978180    0.356847    3.247764
      9          1           0       -0.921494   -0.349740    1.835919
     10          1           0        0.902038    0.428955   -0.514138
     11          1           0       -0.900621    0.000814   -0.551311
 ---------------------------------------------------------------------
                    Distance matrix (angstroms):
                    1          2          3          4          5
     1  C    0.000000
     2  C    1.342114   0.000000
     3  C    2.493937   1.462376   0.000000
     4  C    3.120415   2.519132   1.349522   0.000000
     5  C    3.077055   3.038995   2.456803   1.428715   0.000000
     6  N    3.549064   3.861979   3.558484   2.602102   1.173990
     7  H    4.177029   3.482627   2.111200   1.084672   2.136825
     8  H    3.376545   2.178112   1.087319   2.073242   3.403768
     9  H    2.094209   1.087159   2.168175   3.388198   4.024146
    10  H    1.083593   2.126124   2.780465   2.964951   2.582377
    11  H    1.083716   2.108712   3.467276   4.180700   4.056299
                    6          7          8          9         10
     6  N    0.000000
     7  H    3.209943   0.000000
     8  H    4.551907   2.370538   0.000000
     9  H    4.842213   4.248312   2.470088   0.000000
    10  H    2.864257   3.980022   3.763364   3.074801   0.000000
    11  H    4.366601   5.242966   4.253190   2.412921   1.853178
                   11
    11  H    0.000000
 Stoichiometry    C5H5N
 Framework group  C1[X(C5H5N)]
 Deg. of freedom    27
 Full point group                 C1      NOp   1
 Largest Abelian subgroup         C1      NOp   1
 Largest concise Abelian subgroup C1      NOp   1
                         Standard orientation:                         
 ---------------------------------------------------------------------
 Center     Atomic      Atomic             Coordinates (Angstroms)
 Number     Number       Type             X           Y           Z
 ---------------------------------------------------------------------
      1          6           0        1.359075   -1.277320    0.204568
      2          6           0        1.598311   -0.025864   -0.217209
      3          6           0        0.739031    1.131821    0.027632
      4          6           0       -0.607401    1.143937    0.118097
      5          6           0       -1.435084   -0.010710   -0.033426
      6          7           0       -2.155509   -0.930711   -0.146729
      7          1           0       -1.128425    2.076760    0.304880
      8          1           0        1.234443    2.095743    0.115289
      9          1           0        2.518570    0.175700   -0.759806
     10          1           0        0.483704   -1.529480    0.791352
     11          1           0        2.056681   -2.074934   -0.022584
 ---------------------------------------------------------------------
 Rotational constants (GHZ):           6.2436037           2.9722341           2.0605733
 Standard basis: 6-311+G(2d,p) (5D, 7F)
 There are   204 symmetry adapted cartesian basis functions of A   symmetry.
 There are   192 symmetry adapted basis functions of A   symmetry.
   192 basis functions,   292 primitive gaussians,   204 cartesian basis functions
    21 alpha electrons       21 beta electrons
       nuclear repulsion energy       186.2972221431 Hartrees.
 NAtoms=   11 NActive=   11 NUniq=   11 SFac= 1.00D+00 NAtFMM=   60 NAOKFM=F Big=F
 Integral buffers will be    131072 words long.
 Raffenetti 1 integral format.
 Two-electron integral symmetry is turned on.
 One-electron integrals computed using PRISM.
 NBasis=   192 RedAO= T EigKep=  1.45D-05  NBF=   192
 NBsUse=   192 1.00D-06 EigRej= -1.00D+00 NBFU=   192
 Initial guess from the checkpoint file:  "/scratch/webmo-77271/222/Gau-752171.chk"
 B after Tr=     0.000000   -0.000000    0.000000
         Rot=    1.000000    0.000001   -0.000000    0.000001 Ang=   0.00 deg.
 Keep R1 ints in memory in canonical form, NReq=175961444.
 Requested convergence on RMS density matrix=1.00D-08 within 128 cycles.
 Requested convergence on MAX density matrix=1.00D-06.
 Requested convergence on             energy=1.00D-06.
 No special actions if energy rises.
 SCF Done:  E(RHF) =  -246.713965954     A.U. after    4 cycles
            NFock=  4  Conv=0.74D-08     -V/T= 2.0019
 ExpMin= 4.38D-02 ExpMax= 6.29D+03 ExpMxC= 9.49D+02 IAcc=3 IRadAn=         5 AccDes= 0.00D+00
 HarFok:  IExCor=  205 AccDes= 0.00D+00 IRadAn=         5 IDoV=-2 UseB2=F ITyADJ=14
 ICtDFT= 12500011 ScaDFX=  1.000000  1.000000  1.000000  1.000000
 Range of M.O.s used for correlation:     7   192
 NBasis=   192 NAE=    21 NBE=    21 NFC=     6 NFV=     0
 NROrb=    186 NOA=    15 NOB=    15 NVA=   171 NVB=   171

 **** Warning!!: The largest alpha MO coefficient is  0.76987136D+02

 Fully direct method using O(ONN) memory.
 JobTyp=1 Pass  1:  I=   7 to  21 NPSUse= 16 ParTrn=T ParDer=T DoDerP=T.
 Spin components of T(2) and E(2):
     alpha-alpha T2 =       0.4293015972D-01 E2=     -0.1133682556D+00
     alpha-beta  T2 =       0.2436639940D+00 E2=     -0.6680461896D+00
     beta-beta   T2 =       0.4293015972D-01 E2=     -0.1133682556D+00
 ANorm=    0.1153050005D+01
 E2 =    -0.8947827007D+00 EUMP2 =    -0.24760874865489D+03
          IDoAtm=11111111111
          Differentiating once with respect to electric field.
                with respect to dipole field.
          Differentiating once with respect to nuclear coordinates.
 Keep R1 ints in memory in canonical form, NReq=175963142.
          There are     1 degrees of freedom in the 1st order CPHF.  IDoFFX=0 NUNeed=     1.
 LinEq1:  Iter=  0 NonCon=     1 RMS=4.21D-03 Max=5.54D-02 NDo=     1
 AX will form     1 AO Fock derivatives at one time.
 LinEq1:  Iter=  1 NonCon=     1 RMS=1.14D-03 Max=1.43D-02 NDo=     1
 LinEq1:  Iter=  2 NonCon=     1 RMS=4.61D-04 Max=9.58D-03 NDo=     1
 LinEq1:  Iter=  3 NonCon=     1 RMS=2.80D-04 Max=5.27D-03 NDo=     1
 LinEq1:  Iter=  4 NonCon=     1 RMS=1.03D-04 Max=1.88D-03 NDo=     1
 LinEq1:  Iter=  5 NonCon=     1 RMS=3.81D-05 Max=7.23D-04 NDo=     1
 LinEq1:  Iter=  6 NonCon=     1 RMS=1.61D-05 Max=3.57D-04 NDo=     1
 LinEq1:  Iter=  7 NonCon=     1 RMS=6.15D-06 Max=8.80D-05 NDo=     1
 LinEq1:  Iter=  8 NonCon=     1 RMS=1.84D-06 Max=2.75D-05 NDo=     1
 LinEq1:  Iter=  9 NonCon=     1 RMS=6.44D-07 Max=1.49D-05 NDo=     1
 LinEq1:  Iter= 10 NonCon=     1 RMS=1.78D-07 Max=2.55D-06 NDo=     1
 LinEq1:  Iter= 11 NonCon=     1 RMS=4.92D-08 Max=6.58D-07 NDo=     1
 LinEq1:  Iter= 12 NonCon=     1 RMS=1.25D-08 Max=1.46D-07 NDo=     1
 LinEq1:  Iter= 13 NonCon=     1 RMS=3.77D-09 Max=3.58D-08 NDo=     1
 LinEq1:  Iter= 14 NonCon=     1 RMS=9.02D-10 Max=9.79D-09 NDo=     1
 LinEq1:  Iter= 15 NonCon=     1 RMS=2.74D-10 Max=3.19D-09 NDo=     1
 LinEq1:  Iter= 16 NonCon=     1 RMS=1.05D-10 Max=1.15D-09 NDo=     1
 LinEq1:  Iter= 17 NonCon=     0 RMS=3.43D-11 Max=4.05D-10 NDo=     1
 Linear equations converged to 1.000D-10 1.000D-09 after    17 iterations.
 End of Minotr F.D. properties file   721 does not exist.
 End of Minotr F.D. properties file   722 does not exist.
 End of Minotr F.D. properties file   788 does not exist.
 Calling FoFJK, ICntrl=  10002127 FMM=F ISym2X=0 I1Cent= 0 IOpClX= 0 NMat=1 NMatS=1 NMatT=0.
 ***** Axes restored to original set *****
 -------------------------------------------------------------------
 Center     Atomic                   Forces (Hartrees/Bohr)
 Number     Number              X              Y              Z
 -------------------------------------------------------------------
      1        6           0.000000362    0.000000126    0.000000363
      2        6          -0.000000301    0.000000026   -0.000000151
      3        6           0.000000011    0.000000056    0.000000298
      4        6           0.000000292    0.000000263   -0.000000093
      5        6           0.000000056   -0.000000262    0.000000105
      6        7          -0.000000035    0.000000078   -0.000000182
      7        1          -0.000000113   -0.000000031    0.000000043
      8        1           0.000000015   -0.000000070    0.000000017
      9        1          -0.000000038   -0.000000004   -0.000000174
     10        1          -0.000000160   -0.000000155   -0.000000147
     11        1          -0.000000091   -0.000000026   -0.000000078
 -------------------------------------------------------------------
 Cartesian Forces:  Max     0.000000363 RMS     0.000000166

 GradGradGradGradGradGradGradGradGradGradGradGradGradGradGradGradGradGrad
 Berny optimization.
 Using GEDIIS/GDIIS optimizer.
 FormGI is forming the generalized inverse of G from B-inverse, IUseBI=4.
 Internal  Forces:  Max     0.000000297 RMS     0.000000134
 Search for a local minimum.
 Step number  12 out of a maximum of   50
 All quantities printed in internal units (Hartrees-Bohrs-Radians)
 Mixed Optimization -- En-DIIS/RFO-DIIS
 Swapping is turned off.
 Update second derivatives using D2CorX and points    3    5    4    6    7
                                                      8    9   10   11   12
 DE= -8.73D-10 DEPred=-4.34D-11 R= 2.01D+01
 Trust test= 2.01D+01 RLast= 5.80D-05 DXMaxT set to 1.70D-01
 ITU=  0  0  0  0  1  1  0 -1  1  1  1  0
     Eigenvalues ---    0.00308   0.01981   0.02109   0.02712   0.02842
     Eigenvalues ---    0.02967   0.04072   0.04965   0.07464   0.11159
     Eigenvalues ---    0.12860   0.15908   0.16127   0.16255   0.20034
     Eigenvalues ---    0.21633   0.29161   0.32555   0.34804   0.35043
     Eigenvalues ---    0.35174   0.35396   0.40783   0.42236   0.55947
     Eigenvalues ---    0.56992   1.18303
 En-DIIS/RFO-DIIS/Sim-DIIS IScMMF=       -3 using points:    12   11   10    9    8    7    6
 RFO step:  Lambda=-3.88011042D-12.
 DIIS inversion failure, remove point   7.
 DIIS inversion failure, remove point   6.
 DIIS inversion failure, remove point   5.
 DIIS inversion failure, remove point   4.
 DIIS inversion failure, remove point   3.
 DIIS inversion failure, remove point   2.
 Use linear search instead of GDIIS.
 RFO step:  Lambda= 0.00000000D+00 EMin= 3.07574335D-03
 Skip linear search -- no minimum in search direction.
 Iteration  1 RMS(Cart)=  0.00001832 RMS(Int)=  0.00000000
 Iteration  2 RMS(Cart)=  0.00000000 RMS(Int)=  0.00000000
 Variable       Old X    -DE/DX   Delta X   Delta X   Delta X     New X
                                 (Linear)    (Quad)   (Total)
    R1        2.53623  -0.00000   0.00000  -0.00000  -0.00000   2.53623
    R2        2.04769  -0.00000   0.00000  -0.00000  -0.00000   2.04769
    R3        2.04793   0.00000   0.00000   0.00000   0.00000   2.04793
    R4        2.76349   0.00000   0.00000   0.00000   0.00000   2.76349
    R5        2.05443  -0.00000   0.00000  -0.00000  -0.00000   2.05443
    R6        2.55023   0.00000   0.00000   0.00000   0.00000   2.55023
    R7        2.05473  -0.00000   0.00000   0.00000   0.00000   2.05473
    R8        2.69988   0.00000   0.00000  -0.00000  -0.00000   2.69988
    R9        2.04973  -0.00000   0.00000  -0.00000  -0.00000   2.04973
   R10        2.21852   0.00000   0.00000   0.00000   0.00000   2.21852
    A1        2.13077   0.00000   0.00000   0.00000   0.00000   2.13078
    A2        2.10095  -0.00000   0.00000  -0.00000  -0.00000   2.10095
    A3        2.05133  -0.00000   0.00000  -0.00000  -0.00000   2.05133
    A4        2.19053  -0.00000   0.00000   0.00000   0.00000   2.19053
    A5        2.07215  -0.00000   0.00000  -0.00000  -0.00000   2.07215
    A6        2.01991   0.00000   0.00000  -0.00000  -0.00000   2.01991
    A7        2.22003  -0.00000   0.00000   0.00000   0.00000   2.22003
    A8        2.03485   0.00000   0.00000  -0.00000  -0.00000   2.03485
    A9        2.02776   0.00000   0.00000  -0.00000  -0.00000   2.02775
   A10        2.16957  -0.00000   0.00000   0.00000   0.00000   2.16957
   A11        2.09268  -0.00000   0.00000  -0.00000  -0.00000   2.09268
   A12        2.02085   0.00000   0.00000   0.00000   0.00000   2.02085
   A13        3.18316  -0.00000   0.00000  -0.00000  -0.00000   3.18316
   A14        3.12932  -0.00000   0.00000  -0.00000  -0.00000   3.12932
    D1       -0.01448   0.00000   0.00000   0.00000   0.00000  -0.01448
    D2        3.08849   0.00000   0.00000   0.00001   0.00001   3.08850
    D3       -3.13835  -0.00000   0.00000  -0.00000  -0.00000  -3.13835
    D4       -0.03537   0.00000   0.00000   0.00000   0.00000  -0.03537
    D5       -0.58193   0.00000   0.00000   0.00003   0.00003  -0.58191
    D6        2.59676   0.00000   0.00000   0.00003   0.00003   2.59679
    D7        2.59725   0.00000   0.00000   0.00002   0.00002   2.59727
    D8       -0.50724   0.00000   0.00000   0.00002   0.00002  -0.50721
    D9       -0.01507  -0.00000   0.00000   0.00000   0.00000  -0.01507
   D10        3.14080   0.00000   0.00000   0.00000   0.00000   3.14080
   D11        3.08955  -0.00000   0.00000   0.00000   0.00000   3.08955
   D12       -0.03777   0.00000   0.00000   0.00000   0.00000  -0.03777
         Item               Value     Threshold  Converged?
 Maximum Force            0.000000     0.000002     YES
 RMS     Force            0.000000     0.000001     YES
 Maximum Displacement     0.000064     0.000006     NO 
 RMS     Displacement     0.000018     0.000004     NO 
 Predicted change in Energy=-6.968073D-12
 GradGradGradGradGradGradGradGradGradGradGradGradGradGradGradGradGradGrad

                          Input orientation:                          
 ---------------------------------------------------------------------
 Center     Atomic      Atomic             Coordinates (Angstroms)
 Number     Number       Type             X           Y           Z
 ---------------------------------------------------------------------
      1          6           0        0.011743    0.120642    0.021113
      2          6           0        0.013970   -0.090223    1.346557
      3          6           0        1.175021    0.042240    2.225739
      4          6           0        2.463174   -0.220845    1.921341
      5          6           0        2.908395   -0.703428    0.652437
      6          7           0        3.322054   -1.096702   -0.373465
      7          1           0        3.235395   -0.079497    2.669812
      8          1           0        0.978181    0.356836    3.247769
      9          1           0       -0.921500   -0.349711    1.835921
     10          1           0        0.902042    0.428921   -0.514148
     11          1           0       -0.900624    0.000812   -0.551308
 ---------------------------------------------------------------------
                    Distance matrix (angstroms):
                    1          2          3          4          5
     1  C    0.000000
     2  C    1.342114   0.000000
     3  C    2.493940   1.462377   0.000000
     4  C    3.120416   2.519134   1.349523   0.000000
     5  C    3.077052   3.038999   2.456804   1.428715   0.000000
     6  N    3.549053   3.861980   3.558483   2.602102   1.173990
     7  H    4.177031   3.482628   2.111199   1.084672   2.136825
     8  H    3.376551   2.178112   1.087319   2.073242   3.403768
     9  H    2.094207   1.087159   2.168175   3.388203   4.024157
    10  H    1.083593   2.126125   2.780472   2.964952   2.582360
    11  H    1.083716   2.108712   3.467277   4.180702   4.056301
                    6          7          8          9         10
     6  N    0.000000
     7  H    3.209945   0.000000
     8  H    4.551906   2.370535   0.000000
     9  H    4.842224   4.248313   2.470083   0.000000
    10  H    2.864224   3.980029   3.763379   3.074801   0.000000
    11  H    4.366598   5.242969   4.253193   2.412917   1.853177
                   11
    11  H    0.000000
 Stoichiometry    C5H5N
 Framework group  C1[X(C5H5N)]
 Deg. of freedom    27
 Full point group                 C1      NOp   1
 Largest Abelian subgroup         C1      NOp   1
 Largest concise Abelian subgroup C1      NOp   1
                         Standard orientation:                         
 ---------------------------------------------------------------------
 Center     Atomic      Atomic             Coordinates (Angstroms)
 Number     Number       Type             X           Y           Z
 ---------------------------------------------------------------------
      1          6           0        1.359067   -1.277325    0.204559
      2          6           0        1.598315   -0.025865   -0.217197
      3          6           0        0.739033    1.131822    0.027632
      4          6           0       -0.607400    1.143940    0.118092
      5          6           0       -1.435085   -0.010706   -0.033427
      6          7           0       -2.155507   -0.930710   -0.146722
      7          1           0       -1.128422    2.076766    0.304863
      8          1           0        1.234445    2.095744    0.115285
      9          1           0        2.518587    0.175701   -0.759771
     10          1           0        0.483682   -1.529495    0.791316
     11          1           0        2.056679   -2.074936   -0.022587
 ---------------------------------------------------------------------
 Rotational constants (GHZ):           6.2435985           2.9722410           2.0605717
 Standard basis: 6-311+G(2d,p) (5D, 7F)
 There are   204 symmetry adapted cartesian basis functions of A   symmetry.
 There are   192 symmetry adapted basis functions of A   symmetry.
   192 basis functions,   292 primitive gaussians,   204 cartesian basis functions
    21 alpha electrons       21 beta electrons
       nuclear repulsion energy       186.2972256892 Hartrees.
 NAtoms=   11 NActive=   11 NUniq=   11 SFac= 1.00D+00 NAtFMM=   60 NAOKFM=F Big=F
 Integral buffers will be    131072 words long.
 Raffenetti 1 integral format.
 Two-electron integral symmetry is turned on.
 One-electron integrals computed using PRISM.
 NBasis=   192 RedAO= T EigKep=  1.45D-05  NBF=   192
 NBsUse=   192 1.00D-06 EigRej= -1.00D+00 NBFU=   192
 Initial guess from the checkpoint file:  "/scratch/webmo-77271/222/Gau-752171.chk"
 B after Tr=     0.000000    0.000000   -0.000000
         Rot=    1.000000   -0.000000    0.000000    0.000001 Ang=  -0.00 deg.
 Keep R1 ints in memory in canonical form, NReq=175961444.
 Requested convergence on RMS density matrix=1.00D-08 within 128 cycles.
 Requested convergence on MAX density matrix=1.00D-06.
 Requested convergence on             energy=1.00D-06.
 No special actions if energy rises.
 SCF Done:  E(RHF) =  -246.713965902     A.U. after    4 cycles
            NFock=  4  Conv=0.84D-08     -V/T= 2.0019
 ExpMin= 4.38D-02 ExpMax= 6.29D+03 ExpMxC= 9.49D+02 IAcc=3 IRadAn=         5 AccDes= 0.00D+00
 HarFok:  IExCor=  205 AccDes= 0.00D+00 IRadAn=         5 IDoV=-2 UseB2=F ITyADJ=14
 ICtDFT= 12500011 ScaDFX=  1.000000  1.000000  1.000000  1.000000
 Range of M.O.s used for correlation:     7   192
 NBasis=   192 NAE=    21 NBE=    21 NFC=     6 NFV=     0
 NROrb=    186 NOA=    15 NOB=    15 NVA=   171 NVB=   171

 **** Warning!!: The largest alpha MO coefficient is  0.76990413D+02

 Fully direct method using O(ONN) memory.
 JobTyp=1 Pass  1:  I=   7 to  21 NPSUse= 16 ParTrn=T ParDer=T DoDerP=T.
 Spin components of T(2) and E(2):
     alpha-alpha T2 =       0.4293017803D-01 E2=     -0.1133682730D+00
     alpha-beta  T2 =       0.2436640398D+00 E2=     -0.6680462068D+00
     beta-beta   T2 =       0.4293017803D-01 E2=     -0.1133682730D+00
 ANorm=    0.1153050040D+01
 E2 =    -0.8947827527D+00 EUMP2 =    -0.24760874865422D+03
          IDoAtm=11111111111
          Differentiating once with respect to electric field.
                with respect to dipole field.
          Differentiating once with respect to nuclear coordinates.
 Keep R1 ints in memory in canonical form, NReq=175963142.
          There are     1 degrees of freedom in the 1st order CPHF.  IDoFFX=0 NUNeed=     1.
 LinEq1:  Iter=  0 NonCon=     1 RMS=4.21D-03 Max=5.54D-02 NDo=     1
 AX will form     1 AO Fock derivatives at one time.
 LinEq1:  Iter=  1 NonCon=     1 RMS=1.14D-03 Max=1.43D-02 NDo=     1
 LinEq1:  Iter=  2 NonCon=     1 RMS=4.61D-04 Max=9.58D-03 NDo=     1
 LinEq1:  Iter=  3 NonCon=     1 RMS=2.80D-04 Max=5.27D-03 NDo=     1
 LinEq1:  Iter=  4 NonCon=     1 RMS=1.03D-04 Max=1.88D-03 NDo=     1
 LinEq1:  Iter=  5 NonCon=     1 RMS=3.81D-05 Max=7.23D-04 NDo=     1
 LinEq1:  Iter=  6 NonCon=     1 RMS=1.61D-05 Max=3.57D-04 NDo=     1
 LinEq1:  Iter=  7 NonCon=     1 RMS=6.15D-06 Max=8.80D-05 NDo=     1
 LinEq1:  Iter=  8 NonCon=     1 RMS=1.84D-06 Max=2.75D-05 NDo=     1
 LinEq1:  Iter=  9 NonCon=     1 RMS=6.44D-07 Max=1.49D-05 NDo=     1
 LinEq1:  Iter= 10 NonCon=     1 RMS=1.78D-07 Max=2.55D-06 NDo=     1
 LinEq1:  Iter= 11 NonCon=     1 RMS=4.92D-08 Max=6.58D-07 NDo=     1
 LinEq1:  Iter= 12 NonCon=     1 RMS=1.25D-08 Max=1.46D-07 NDo=     1
 LinEq1:  Iter= 13 NonCon=     1 RMS=3.77D-09 Max=3.58D-08 NDo=     1
 LinEq1:  Iter= 14 NonCon=     1 RMS=9.02D-10 Max=9.79D-09 NDo=     1
 LinEq1:  Iter= 15 NonCon=     1 RMS=2.74D-10 Max=3.19D-09 NDo=     1
 LinEq1:  Iter= 16 NonCon=     1 RMS=1.05D-10 Max=1.15D-09 NDo=     1
 LinEq1:  Iter= 17 NonCon=     0 RMS=3.43D-11 Max=4.05D-10 NDo=     1
 Linear equations converged to 1.000D-10 1.000D-09 after    17 iterations.
 End of Minotr F.D. properties file   721 does not exist.
 End of Minotr F.D. properties file   722 does not exist.
 End of Minotr F.D. properties file   788 does not exist.
 Calling FoFJK, ICntrl=  10002127 FMM=F ISym2X=0 I1Cent= 0 IOpClX= 0 NMat=1 NMatS=1 NMatT=0.
 ***** Axes restored to original set *****
 -------------------------------------------------------------------
 Center     Atomic                   Forces (Hartrees/Bohr)
 Number     Number              X              Y              Z
 -------------------------------------------------------------------
      1        6           0.000000049    0.000000014   -0.000000134
      2        6          -0.000000151   -0.000000064    0.000000120
      3        6          -0.000000008   -0.000000010    0.000000020
      4        6           0.000000014   -0.000000055   -0.000000033
      5        6           0.000000018   -0.000000013    0.000000007
      6        7          -0.000000019    0.000000007    0.000000059
      7        1           0.000000045    0.000000040   -0.000000008
      8        1          -0.000000022   -0.000000006   -0.000000048
      9        1           0.000000035    0.000000007    0.000000028
     10        1          -0.000000019    0.000000082   -0.000000075
     11        1           0.000000057   -0.000000002    0.000000064
 -------------------------------------------------------------------
 Cartesian Forces:  Max     0.000000151 RMS     0.000000055

 GradGradGradGradGradGradGradGradGradGradGradGradGradGradGradGradGradGrad
 Berny optimization.
 Using GEDIIS/GDIIS optimizer.
 FormGI is forming the generalized inverse of G from B-inverse, IUseBI=4.
 Internal  Forces:  Max     0.000000157 RMS     0.000000057
 Search for a local minimum.
 Step number  13 out of a maximum of   50
 All quantities printed in internal units (Hartrees-Bohrs-Radians)
 Mixed Optimization -- En-DIIS/RFO-DIIS
 Swapping is turned off.
 Update second derivatives using D2CorX and points    3    5    4    6    7
                                                      8    9   10   11   12
                                                     13
 DE=  6.68D-10 DEPred=-6.97D-12 R=-9.59D+01
 Trust test=-9.59D+01 RLast= 5.33D-05 DXMaxT set to 8.48D-02
 ITU= -1  0  0  0  0  1  1  0 -1  1  1  1  0
     Eigenvalues ---    0.00436   0.01997   0.02108   0.02729   0.02941
     Eigenvalues ---    0.03094   0.04048   0.04927   0.07340   0.11093
     Eigenvalues ---    0.11996   0.15606   0.16118   0.16224   0.20053
     Eigenvalues ---    0.21626   0.29156   0.32560   0.34712   0.35043
     Eigenvalues ---    0.35172   0.35506   0.40803   0.42290   0.55990
     Eigenvalues ---    0.57317   1.18314
 En-DIIS/RFO-DIIS/Sim-DIIS IScMMF=       -3 using points:    13   12   11   10    9    8    7    6
 RFO step:  Lambda=-6.39652991D-13.
 DIIS inversion failure, remove point   8.
 DIIS inversion failure, remove point   7.
 DIIS inversion failure, remove point   6.
 DIIS inversion failure, remove point   5.
 DIIS inversion failure, remove point   4.
 DIIS inversion failure, remove point   3.
 DIIS inversion failure, remove point   2.
 Use linear search instead of GDIIS.
 RFO step:  Lambda= 0.00000000D+00 EMin= 4.35582628D-03
 Skip linear search -- no minimum in search direction.
 Iteration  1 RMS(Cart)=  0.00000725 RMS(Int)=  0.00000000
 Iteration  2 RMS(Cart)=  0.00000000 RMS(Int)=  0.00000000
 Variable       Old X    -DE/DX   Delta X   Delta X   Delta X     New X
                                 (Linear)    (Quad)   (Total)
    R1        2.53623   0.00000   0.00000   0.00000   0.00000   2.53623
    R2        2.04769   0.00000   0.00000   0.00000   0.00000   2.04769
    R3        2.04793  -0.00000   0.00000  -0.00000  -0.00000   2.04793
    R4        2.76349   0.00000   0.00000   0.00000   0.00000   2.76349
    R5        2.05443  -0.00000   0.00000  -0.00000  -0.00000   2.05443
    R6        2.55023   0.00000   0.00000  -0.00000  -0.00000   2.55023
    R7        2.05473  -0.00000   0.00000  -0.00000  -0.00000   2.05473
    R8        2.69988  -0.00000   0.00000   0.00000   0.00000   2.69988
    R9        2.04973   0.00000   0.00000   0.00000   0.00000   2.04973
   R10        2.21852  -0.00000   0.00000  -0.00000  -0.00000   2.21852
    A1        2.13078   0.00000   0.00000   0.00000   0.00000   2.13078
    A2        2.10095  -0.00000   0.00000  -0.00000  -0.00000   2.10095
    A3        2.05133  -0.00000   0.00000  -0.00000  -0.00000   2.05133
    A4        2.19053  -0.00000   0.00000  -0.00000  -0.00000   2.19053
    A5        2.07215   0.00000   0.00000   0.00000   0.00000   2.07215
    A6        2.01991  -0.00000   0.00000   0.00000   0.00000   2.01991
    A7        2.22003   0.00000   0.00000  -0.00000  -0.00000   2.22003
    A8        2.03485  -0.00000   0.00000   0.00000   0.00000   2.03485
    A9        2.02775  -0.00000   0.00000   0.00000   0.00000   2.02775
   A10        2.16957   0.00000   0.00000  -0.00000  -0.00000   2.16957
   A11        2.09268   0.00000   0.00000   0.00000   0.00000   2.09268
   A12        2.02085  -0.00000   0.00000  -0.00000  -0.00000   2.02085
   A13        3.18316   0.00000   0.00000   0.00000   0.00000   3.18316
   A14        3.12932   0.00000   0.00000   0.00000   0.00000   3.12932
    D1       -0.01448  -0.00000   0.00000  -0.00000  -0.00000  -0.01448
    D2        3.08850  -0.00000   0.00000  -0.00000  -0.00000   3.08849
    D3       -3.13835   0.00000   0.00000   0.00000   0.00000  -3.13835
    D4       -0.03537  -0.00000   0.00000  -0.00000  -0.00000  -0.03537
    D5       -0.58191  -0.00000   0.00000  -0.00001  -0.00001  -0.58192
    D6        2.59679  -0.00000   0.00000  -0.00001  -0.00001   2.59678
    D7        2.59727  -0.00000   0.00000  -0.00001  -0.00001   2.59727
    D8       -0.50721  -0.00000   0.00000  -0.00001  -0.00001  -0.50722
    D9       -0.01507  -0.00000   0.00000  -0.00000  -0.00000  -0.01507
   D10        3.14080  -0.00000   0.00000  -0.00000  -0.00000   3.14080
   D11        3.08955  -0.00000   0.00000  -0.00000  -0.00000   3.08955
   D12       -0.03777  -0.00000   0.00000  -0.00000  -0.00000  -0.03777
         Item               Value     Threshold  Converged?
 Maximum Force            0.000000     0.000002     YES
 RMS     Force            0.000000     0.000001     YES
 Maximum Displacement     0.000025     0.000006     NO 
 RMS     Displacement     0.000007     0.000004     NO 
 Predicted change in Energy=-1.305625D-12
 GradGradGradGradGradGradGradGradGradGradGradGradGradGradGradGradGradGrad

                          Input orientation:                          
 ---------------------------------------------------------------------
 Center     Atomic      Atomic             Coordinates (Angstroms)
 Number     Number       Type             X           Y           Z
 ---------------------------------------------------------------------
      1          6           0        0.011743    0.120646    0.021114
      2          6           0        0.013971   -0.090226    1.346557
      3          6           0        1.175021    0.042241    2.225739
      4          6           0        2.463174   -0.220844    1.921341
      5          6           0        2.908393   -0.703432    0.652438
      6          7           0        3.322052   -1.096711   -0.373462
      7          1           0        3.235396   -0.079492    2.669810
      8          1           0        0.978181    0.356840    3.247768
      9          1           0       -0.921498   -0.349723    1.835919
     10          1           0        0.902040    0.428935   -0.514146
     11          1           0       -0.900623    0.000812   -0.551309
 ---------------------------------------------------------------------
                    Distance matrix (angstroms):
                    1          2          3          4          5
     1  C    0.000000
     2  C    1.342114   0.000000
     3  C    2.493939   1.462377   0.000000
     4  C    3.120415   2.519134   1.349523   0.000000
     5  C    3.077053   3.038997   2.456804   1.428715   0.000000
     6  N    3.549055   3.861978   3.558483   2.602102   1.173990
     7  H    4.177030   3.482628   2.111200   1.084672   2.136825
     8  H    3.376549   2.178112   1.087319   2.073242   3.403768
     9  H    2.094207   1.087159   2.168175   3.388202   4.024153
    10  H    1.083593   2.126125   2.780470   2.964953   2.582368
    11  H    1.083716   2.108712   3.467277   4.180701   4.056300
                    6          7          8          9         10
     6  N    0.000000
     7  H    3.209945   0.000000
     8  H    4.551906   2.370536   0.000000
     9  H    4.842218   4.248313   2.470086   0.000000
    10  H    2.864235   3.980028   3.763374   3.074801   0.000000
    11  H    4.366597   5.242968   4.253192   2.412917   1.853177
                   11
    11  H    0.000000
 Stoichiometry    C5H5N
 Framework group  C1[X(C5H5N)]
 Deg. of freedom    27
 Full point group                 C1      NOp   1
 Largest Abelian subgroup         C1      NOp   1
 Largest concise Abelian subgroup C1      NOp   1
                         Standard orientation:                         
 ---------------------------------------------------------------------
 Center     Atomic      Atomic             Coordinates (Angstroms)
 Number     Number       Type             X           Y           Z
 ---------------------------------------------------------------------
      1          6           0        1.359070   -1.277323    0.204563
      2          6           0        1.598313   -0.025865   -0.217202
      3          6           0        0.739032    1.131822    0.027632
      4          6           0       -0.607401    1.143939    0.118094
      5          6           0       -1.435085   -0.010707   -0.033427
      6          7           0       -2.155507   -0.930711   -0.146725
      7          1           0       -1.128423    2.076764    0.304870
      8          1           0        1.234444    2.095744    0.115286
      9          1           0        2.518580    0.175700   -0.759785
     10          1           0        0.483691   -1.529490    0.791330
     11          1           0        2.056679   -2.074935   -0.022586
 ---------------------------------------------------------------------
 Rotational constants (GHZ):           6.2435966           2.9722402           2.0605729
 Standard basis: 6-311+G(2d,p) (5D, 7F)
 There are   204 symmetry adapted cartesian basis functions of A   symmetry.
 There are   192 symmetry adapted basis functions of A   symmetry.
   192 basis functions,   292 primitive gaussians,   204 cartesian basis functions
    21 alpha electrons       21 beta electrons
       nuclear repulsion energy       186.2972247909 Hartrees.
 NAtoms=   11 NActive=   11 NUniq=   11 SFac= 1.00D+00 NAtFMM=   60 NAOKFM=F Big=F
 Integral buffers will be    131072 words long.
 Raffenetti 1 integral format.
 Two-electron integral symmetry is turned on.
 One-electron integrals computed using PRISM.
 NBasis=   192 RedAO= T EigKep=  1.45D-05  NBF=   192
 NBsUse=   192 1.00D-06 EigRej= -1.00D+00 NBFU=   192
 Initial guess from the checkpoint file:  "/scratch/webmo-77271/222/Gau-752171.chk"
 B after Tr=     0.000000   -0.000000   -0.000000
         Rot=    1.000000    0.000000   -0.000000   -0.000000 Ang=   0.00 deg.
 Keep R1 ints in memory in canonical form, NReq=175961444.
 Requested convergence on RMS density matrix=1.00D-08 within 128 cycles.
 Requested convergence on MAX density matrix=1.00D-06.
 Requested convergence on             energy=1.00D-06.
 No special actions if energy rises.
 SCF Done:  E(RHF) =  -246.713965915     A.U. after    3 cycles
            NFock=  3  Conv=0.87D-08     -V/T= 2.0019
 ExpMin= 4.38D-02 ExpMax= 6.29D+03 ExpMxC= 9.49D+02 IAcc=3 IRadAn=         5 AccDes= 0.00D+00
 HarFok:  IExCor=  205 AccDes= 0.00D+00 IRadAn=         5 IDoV=-2 UseB2=F ITyADJ=14
 ICtDFT= 12500011 ScaDFX=  1.000000  1.000000  1.000000  1.000000
 Range of M.O.s used for correlation:     7   192
 NBasis=   192 NAE=    21 NBE=    21 NFC=     6 NFV=     0
 NROrb=    186 NOA=    15 NOB=    15 NVA=   171 NVB=   171

 **** Warning!!: The largest alpha MO coefficient is  0.76989690D+02

 Fully direct method using O(ONN) memory.
 JobTyp=1 Pass  1:  I=   7 to  21 NPSUse= 16 ParTrn=T ParDer=T DoDerP=T.
 Spin components of T(2) and E(2):
     alpha-alpha T2 =       0.4293017130D-01 E2=     -0.1133682654D+00
     alpha-beta  T2 =       0.2436640258D+00 E2=     -0.6680462009D+00
     beta-beta   T2 =       0.4293017130D-01 E2=     -0.1133682654D+00
 ANorm=    0.1153050029D+01
 E2 =    -0.8947827317D+00 EUMP2 =    -0.24760874864685D+03
          IDoAtm=11111111111
          Differentiating once with respect to electric field.
                with respect to dipole field.
          Differentiating once with respect to nuclear coordinates.
 Keep R1 ints in memory in canonical form, NReq=175963142.
          There are     1 degrees of freedom in the 1st order CPHF.  IDoFFX=0 NUNeed=     1.
 LinEq1:  Iter=  0 NonCon=     1 RMS=4.21D-03 Max=5.54D-02 NDo=     1
 AX will form     1 AO Fock derivatives at one time.
 LinEq1:  Iter=  1 NonCon=     1 RMS=1.14D-03 Max=1.43D-02 NDo=     1
 LinEq1:  Iter=  2 NonCon=     1 RMS=4.61D-04 Max=9.58D-03 NDo=     1
 LinEq1:  Iter=  3 NonCon=     1 RMS=2.80D-04 Max=5.27D-03 NDo=     1
 LinEq1:  Iter=  4 NonCon=     1 RMS=1.03D-04 Max=1.88D-03 NDo=     1
 LinEq1:  Iter=  5 NonCon=     1 RMS=3.81D-05 Max=7.23D-04 NDo=     1
 LinEq1:  Iter=  6 NonCon=     1 RMS=1.61D-05 Max=3.57D-04 NDo=     1
 LinEq1:  Iter=  7 NonCon=     1 RMS=6.15D-06 Max=8.80D-05 NDo=     1
 LinEq1:  Iter=  8 NonCon=     1 RMS=1.84D-06 Max=2.75D-05 NDo=     1
 LinEq1:  Iter=  9 NonCon=     1 RMS=6.44D-07 Max=1.49D-05 NDo=     1
 LinEq1:  Iter= 10 NonCon=     1 RMS=1.78D-07 Max=2.55D-06 NDo=     1
 LinEq1:  Iter= 11 NonCon=     1 RMS=4.92D-08 Max=6.58D-07 NDo=     1
 LinEq1:  Iter= 12 NonCon=     1 RMS=1.25D-08 Max=1.46D-07 NDo=     1
 LinEq1:  Iter= 13 NonCon=     1 RMS=3.77D-09 Max=3.58D-08 NDo=     1
 LinEq1:  Iter= 14 NonCon=     1 RMS=9.02D-10 Max=9.79D-09 NDo=     1
 LinEq1:  Iter= 15 NonCon=     1 RMS=2.74D-10 Max=3.19D-09 NDo=     1
 LinEq1:  Iter= 16 NonCon=     1 RMS=1.05D-10 Max=1.15D-09 NDo=     1
 LinEq1:  Iter= 17 NonCon=     0 RMS=3.43D-11 Max=4.05D-10 NDo=     1
 Linear equations converged to 1.000D-10 1.000D-09 after    17 iterations.
 End of Minotr F.D. properties file   721 does not exist.
 End of Minotr F.D. properties file   722 does not exist.
 End of Minotr F.D. properties file   788 does not exist.
 Calling FoFJK, ICntrl=  10002127 FMM=F ISym2X=0 I1Cent= 0 IOpClX= 0 NMat=1 NMatS=1 NMatT=0.
 ***** Axes restored to original set *****
 -------------------------------------------------------------------
 Center     Atomic                   Forces (Hartrees/Bohr)
 Number     Number              X              Y              Z
 -------------------------------------------------------------------
      1        6           0.000000042   -0.000000022   -0.000000013
      2        6          -0.000000049    0.000000047    0.000000041
      3        6           0.000000096   -0.000000030   -0.000000047
      4        6           0.000000001   -0.000000035   -0.000000018
      5        6          -0.000000029   -0.000000020   -0.000000003
      6        7          -0.000000019    0.000000073    0.000000089
      7        1          -0.000000027   -0.000000011   -0.000000027
      8        1          -0.000000013   -0.000000018   -0.000000020
      9        1           0.000000004    0.000000060    0.000000006
     10        1          -0.000000004   -0.000000064   -0.000000020
     11        1          -0.000000004    0.000000021    0.000000013
 -------------------------------------------------------------------
 Cartesian Forces:  Max     0.000000096 RMS     0.000000038

 GradGradGradGradGradGradGradGradGradGradGradGradGradGradGradGradGradGrad
 Berny optimization.
 Using GEDIIS/GDIIS optimizer.
 FormGI is forming the generalized inverse of G from B-inverse, IUseBI=4.
 Internal  Forces:  Max     0.000000132 RMS     0.000000060
 Search for a local minimum.
 Step number  14 out of a maximum of   50
 All quantities printed in internal units (Hartrees-Bohrs-Radians)
 Mixed Optimization -- En-DIIS/RFO-DIIS
 Swapping is turned off.
 Update second derivatives using D2CorX and points    3    5    4    6    7
                                                      8    9   10   11   12
                                                     13   14
 DE=  7.37D-09 DEPred=-1.31D-12 R=-5.65D+03
 Trust test=-5.65D+03 RLast= 2.04D-05 DXMaxT set to 5.00D-02
 ITU= -1 -1  0  0  0  0  1  1  0 -1  1  1  1  0
     Eigenvalues ---    0.00895   0.01970   0.02086   0.02689   0.03033
     Eigenvalues ---    0.03532   0.04546   0.05102   0.06015   0.09970
     Eigenvalues ---    0.11279   0.14289   0.16035   0.16310   0.20012
     Eigenvalues ---    0.21608   0.31857   0.32475   0.34712   0.35039
     Eigenvalues ---    0.35218   0.35619   0.41629   0.43183   0.55537
     Eigenvalues ---    0.57787   1.19841
 En-DIIS/RFO-DIIS/Sim-DIIS IScMMF=       -3 using points:    14   13   12   11   10    9    8    7    6
 RFO step:  Lambda=-1.11066881D-12.
 DIIS inversion failure, remove point   9.
 DIIS inversion failure, remove point   8.
 DIIS inversion failure, remove point   7.
 DIIS inversion failure, remove point   6.
 DIIS inversion failure, remove point   5.
 DIIS inversion failure, remove point   4.
 DIIS inversion failure, remove point   3.
 DIIS inversion failure, remove point   2.
 Use linear search instead of GDIIS.
 RFO step:  Lambda= 0.00000000D+00 EMin= 8.95245733D-03
 Skip linear search -- no minimum in search direction.
 Iteration  1 RMS(Cart)=  0.00000487 RMS(Int)=  0.00000000
 Iteration  2 RMS(Cart)=  0.00000000 RMS(Int)=  0.00000000
 Variable       Old X    -DE/DX   Delta X   Delta X   Delta X     New X
                                 (Linear)    (Quad)   (Total)
    R1        2.53623   0.00000   0.00000   0.00000   0.00000   2.53623
    R2        2.04769  -0.00000   0.00000  -0.00000  -0.00000   2.04769
    R3        2.04793  -0.00000   0.00000  -0.00000  -0.00000   2.04793
    R4        2.76349  -0.00000   0.00000   0.00000   0.00000   2.76349
    R5        2.05443  -0.00000   0.00000  -0.00000  -0.00000   2.05443
    R6        2.55023  -0.00000   0.00000   0.00000   0.00000   2.55023
    R7        2.05473  -0.00000   0.00000  -0.00000  -0.00000   2.05473
    R8        2.69988  -0.00000   0.00000  -0.00000  -0.00000   2.69988
    R9        2.04973  -0.00000   0.00000  -0.00000  -0.00000   2.04973
   R10        2.21852  -0.00000   0.00000  -0.00000  -0.00000   2.21852
    A1        2.13078   0.00000   0.00000   0.00000   0.00000   2.13078
    A2        2.10095  -0.00000   0.00000  -0.00000  -0.00000   2.10095
    A3        2.05133  -0.00000   0.00000  -0.00000  -0.00000   2.05133
    A4        2.19053   0.00000   0.00000   0.00000   0.00000   2.19053
    A5        2.07215  -0.00000   0.00000  -0.00000  -0.00000   2.07215
    A6        2.01991  -0.00000   0.00000  -0.00000  -0.00000   2.01991
    A7        2.22003   0.00000   0.00000   0.00000   0.00000   2.22003
    A8        2.03485  -0.00000   0.00000  -0.00000  -0.00000   2.03485
    A9        2.02775  -0.00000   0.00000  -0.00000  -0.00000   2.02775
   A10        2.16957   0.00000   0.00000   0.00000   0.00000   2.16957
   A11        2.09268  -0.00000   0.00000  -0.00000  -0.00000   2.09268
   A12        2.02085  -0.00000   0.00000   0.00000   0.00000   2.02085
   A13        3.18316   0.00000   0.00000  -0.00000  -0.00000   3.18316
   A14        3.12932  -0.00000   0.00000  -0.00000  -0.00000   3.12932
    D1       -0.01448   0.00000   0.00000   0.00000   0.00000  -0.01448
    D2        3.08849   0.00000   0.00000   0.00000   0.00000   3.08849
    D3       -3.13835   0.00000   0.00000   0.00000   0.00000  -3.13835
    D4       -0.03537   0.00000   0.00000   0.00000   0.00000  -0.03537
    D5       -0.58192   0.00000   0.00000   0.00001   0.00001  -0.58191
    D6        2.59678   0.00000   0.00000   0.00001   0.00001   2.59678
    D7        2.59727   0.00000   0.00000   0.00001   0.00001   2.59727
    D8       -0.50722   0.00000   0.00000   0.00001   0.00001  -0.50722
    D9       -0.01507   0.00000   0.00000   0.00000   0.00000  -0.01507
   D10        3.14080  -0.00000   0.00000  -0.00000  -0.00000   3.14080
   D11        3.08955   0.00000   0.00000   0.00000   0.00000   3.08955
   D12       -0.03777   0.00000   0.00000   0.00000   0.00000  -0.03777
         Item               Value     Threshold  Converged?
 Maximum Force            0.000000     0.000002     YES
 RMS     Force            0.000000     0.000001     YES
 Maximum Displacement     0.000016     0.000006     NO 
 RMS     Displacement     0.000005     0.000004     NO 
 Predicted change in Energy=-1.497221D-12
 GradGradGradGradGradGradGradGradGradGradGradGradGradGradGradGradGradGrad

                          Input orientation:                          
 ---------------------------------------------------------------------
 Center     Atomic      Atomic             Coordinates (Angstroms)
 Number     Number       Type             X           Y           Z
 ---------------------------------------------------------------------
      1          6           0        0.011743    0.120643    0.021114
      2          6           0        0.013971   -0.090224    1.346557
      3          6           0        1.175021    0.042240    2.225739
      4          6           0        2.463175   -0.220845    1.921342
      5          6           0        2.908394   -0.703429    0.652437
      6          7           0        3.322053   -1.096705   -0.373464
      7          1           0        3.235396   -0.079495    2.669812
      8          1           0        0.978180    0.356837    3.247769
      9          1           0       -0.921499   -0.349714    1.835920
     10          1           0        0.902041    0.428926   -0.514149
     11          1           0       -0.900624    0.000812   -0.551308
 ---------------------------------------------------------------------
                    Distance matrix (angstroms):
                    1          2          3          4          5
     1  C    0.000000
     2  C    1.342114   0.000000
     3  C    2.493940   1.462377   0.000000
     4  C    3.120416   2.519135   1.349523   0.000000
     5  C    3.077053   3.038999   2.456804   1.428715   0.000000
     6  N    3.549053   3.861979   3.558483   2.602102   1.173990
     7  H    4.177031   3.482628   2.111200   1.084672   2.136825
     8  H    3.376550   2.178112   1.087319   2.073242   3.403768
     9  H    2.094207   1.087159   2.168175   3.388203   4.024156
    10  H    1.083593   2.126126   2.780473   2.964954   2.582365
    11  H    1.083716   2.108711   3.467277   4.180702   4.056301
                    6          7          8          9         10
     6  N    0.000000
     7  H    3.209945   0.000000
     8  H    4.551906   2.370536   0.000000
     9  H    4.842222   4.248314   2.470084   0.000000
    10  H    2.864228   3.980030   3.763378   3.074801   0.000000
    11  H    4.366598   5.242968   4.253192   2.412916   1.853176
                   11
    11  H    0.000000
 Stoichiometry    C5H5N
 Framework group  C1[X(C5H5N)]
 Deg. of freedom    27
 Full point group                 C1      NOp   1
 Largest Abelian subgroup         C1      NOp   1
 Largest concise Abelian subgroup C1      NOp   1
                         Standard orientation:                         
 ---------------------------------------------------------------------
 Center     Atomic      Atomic             Coordinates (Angstroms)
 Number     Number       Type             X           Y           Z
 ---------------------------------------------------------------------
      1          6           0        1.359068   -1.277324    0.204560
      2          6           0        1.598314   -0.025865   -0.217199
      3          6           0        0.739032    1.131822    0.027632
      4          6           0       -0.607401    1.143939    0.118093
      5          6           0       -1.435085   -0.010706   -0.033427
      6          7           0       -2.155507   -0.930711   -0.146723
      7          1           0       -1.128422    2.076765    0.304866
      8          1           0        1.234444    2.095744    0.115285
      9          1           0        2.518585    0.175701   -0.759775
     10          1           0        0.483685   -1.529494    0.791321
     11          1           0        2.056680   -2.074935   -0.022586
 ---------------------------------------------------------------------
 Rotational constants (GHZ):           6.2435969           2.9722409           2.0605720
 Standard basis: 6-311+G(2d,p) (5D, 7F)
 There are   204 symmetry adapted cartesian basis functions of A   symmetry.
 There are   192 symmetry adapted basis functions of A   symmetry.
   192 basis functions,   292 primitive gaussians,   204 cartesian basis functions
    21 alpha electrons       21 beta electrons
       nuclear repulsion energy       186.2972210308 Hartrees.
 NAtoms=   11 NActive=   11 NUniq=   11 SFac= 1.00D+00 NAtFMM=   60 NAOKFM=F Big=F
 Integral buffers will be    131072 words long.
 Raffenetti 1 integral format.
 Two-electron integral symmetry is turned on.
 One-electron integrals computed using PRISM.
 NBasis=   192 RedAO= T EigKep=  1.45D-05  NBF=   192
 NBsUse=   192 1.00D-06 EigRej= -1.00D+00 NBFU=   192
 Initial guess from the checkpoint file:  "/scratch/webmo-77271/222/Gau-752171.chk"
 B after Tr=     0.000000    0.000000    0.000000
         Rot=    1.000000   -0.000000    0.000000    0.000000 Ang=  -0.00 deg.
 Keep R1 ints in memory in canonical form, NReq=175961444.
 Requested convergence on RMS density matrix=1.00D-08 within 128 cycles.
 Requested convergence on MAX density matrix=1.00D-06.
 Requested convergence on             energy=1.00D-06.
 No special actions if energy rises.
 SCF Done:  E(RHF) =  -246.713965914     A.U. after    3 cycles
            NFock=  3  Conv=0.45D-08     -V/T= 2.0019
 ExpMin= 4.38D-02 ExpMax= 6.29D+03 ExpMxC= 9.49D+02 IAcc=3 IRadAn=         5 AccDes= 0.00D+00
 HarFok:  IExCor=  205 AccDes= 0.00D+00 IRadAn=         5 IDoV=-2 UseB2=F ITyADJ=14
 ICtDFT= 12500011 ScaDFX=  1.000000  1.000000  1.000000  1.000000
 Range of M.O.s used for correlation:     7   192
 NBasis=   192 NAE=    21 NBE=    21 NFC=     6 NFV=     0
 NROrb=    186 NOA=    15 NOB=    15 NVA=   171 NVB=   171

 **** Warning!!: The largest alpha MO coefficient is  0.76990368D+02

 Fully direct method using O(ONN) memory.
 JobTyp=1 Pass  1:  I=   7 to  21 NPSUse= 16 ParTrn=T ParDer=T DoDerP=T.
 Spin components of T(2) and E(2):
     alpha-alpha T2 =       0.4293017545D-01 E2=     -0.1133682687D+00
     alpha-beta  T2 =       0.2436640367D+00 E2=     -0.6680462026D+00
     beta-beta   T2 =       0.4293017545D-01 E2=     -0.1133682687D+00
 ANorm=    0.1153050037D+01
 E2 =    -0.8947827401D+00 EUMP2 =    -0.24760874865373D+03
          IDoAtm=11111111111
          Differentiating once with respect to electric field.
                with respect to dipole field.
          Differentiating once with respect to nuclear coordinates.
 Keep R1 ints in memory in canonical form, NReq=175963142.
          There are     1 degrees of freedom in the 1st order CPHF.  IDoFFX=0 NUNeed=     1.
 LinEq1:  Iter=  0 NonCon=     1 RMS=4.21D-03 Max=5.54D-02 NDo=     1
 AX will form     1 AO Fock derivatives at one time.
 LinEq1:  Iter=  1 NonCon=     1 RMS=1.14D-03 Max=1.43D-02 NDo=     1
 LinEq1:  Iter=  2 NonCon=     1 RMS=4.61D-04 Max=9.58D-03 NDo=     1
 LinEq1:  Iter=  3 NonCon=     1 RMS=2.80D-04 Max=5.27D-03 NDo=     1
 LinEq1:  Iter=  4 NonCon=     1 RMS=1.03D-04 Max=1.88D-03 NDo=     1
 LinEq1:  Iter=  5 NonCon=     1 RMS=3.81D-05 Max=7.23D-04 NDo=     1
 LinEq1:  Iter=  6 NonCon=     1 RMS=1.61D-05 Max=3.57D-04 NDo=     1
 LinEq1:  Iter=  7 NonCon=     1 RMS=6.15D-06 Max=8.80D-05 NDo=     1
 LinEq1:  Iter=  8 NonCon=     1 RMS=1.84D-06 Max=2.75D-05 NDo=     1
 LinEq1:  Iter=  9 NonCon=     1 RMS=6.44D-07 Max=1.49D-05 NDo=     1
 LinEq1:  Iter= 10 NonCon=     1 RMS=1.78D-07 Max=2.55D-06 NDo=     1
 LinEq1:  Iter= 11 NonCon=     1 RMS=4.92D-08 Max=6.58D-07 NDo=     1
 LinEq1:  Iter= 12 NonCon=     1 RMS=1.25D-08 Max=1.46D-07 NDo=     1
 LinEq1:  Iter= 13 NonCon=     1 RMS=3.77D-09 Max=3.58D-08 NDo=     1
 LinEq1:  Iter= 14 NonCon=     1 RMS=9.02D-10 Max=9.79D-09 NDo=     1
 LinEq1:  Iter= 15 NonCon=     1 RMS=2.74D-10 Max=3.19D-09 NDo=     1
 LinEq1:  Iter= 16 NonCon=     1 RMS=1.05D-10 Max=1.15D-09 NDo=     1
 LinEq1:  Iter= 17 NonCon=     0 RMS=3.43D-11 Max=4.05D-10 NDo=     1
 Linear equations converged to 1.000D-10 1.000D-09 after    17 iterations.
 End of Minotr F.D. properties file   721 does not exist.
 End of Minotr F.D. properties file   722 does not exist.
 End of Minotr F.D. properties file   788 does not exist.
 Calling FoFJK, ICntrl=  10002127 FMM=F ISym2X=0 I1Cent= 0 IOpClX= 0 NMat=1 NMatS=1 NMatT=0.
 ***** Axes restored to original set *****
 -------------------------------------------------------------------
 Center     Atomic                   Forces (Hartrees/Bohr)
 Number     Number              X              Y              Z
 -------------------------------------------------------------------
      1        6          -0.000000082    0.000000068   -0.000000020
      2        6           0.000000101   -0.000000072    0.000000001
      3        6          -0.000000020    0.000000018   -0.000000054
      4        6          -0.000000056    0.000000001    0.000000019
      5        6          -0.000000028    0.000000081   -0.000000036
      6        7           0.000000020   -0.000000077    0.000000025
      7        1           0.000000025    0.000000005    0.000000005
      8        1          -0.000000002    0.000000016    0.000000009
      9        1           0.000000011   -0.000000060    0.000000011
     10        1           0.000000025    0.000000046    0.000000049
     11        1           0.000000005   -0.000000025   -0.000000010
 -------------------------------------------------------------------
 Cartesian Forces:  Max     0.000000101 RMS     0.000000043

 GradGradGradGradGradGradGradGradGradGradGradGradGradGradGradGradGradGrad
 Berny optimization.
 Using GEDIIS/GDIIS optimizer.
 FormGI is forming the generalized inverse of G from B-inverse, IUseBI=4.
 Internal  Forces:  Max     0.000000191 RMS     0.000000062
 Search for a local minimum.
 Step number  15 out of a maximum of   50
 All quantities printed in internal units (Hartrees-Bohrs-Radians)
 Mixed Optimization -- En-DIIS/RFO-DIIS
 Swapping is turned off.
 Update second derivatives using D2CorX and points    3    5    4    6    7
                                                      8    9   10   11   12
                                                     13   14   15
 DE= -6.88D-09 DEPred=-1.50D-12 R= 4.59D+03
 Trust test= 4.59D+03 RLast= 1.41D-05 DXMaxT set to 5.00D-02
 ITU=  0 -1 -1  0  0  0  0  1  1  0 -1  1  1  1  0
     Eigenvalues ---    0.00045   0.01215   0.02069   0.02193   0.02802
     Eigenvalues ---    0.03692   0.04249   0.04832   0.08163   0.09838
     Eigenvalues ---    0.10029   0.12110   0.16019   0.16161   0.20056
     Eigenvalues ---    0.21632   0.27396   0.32431   0.34597   0.34868
     Eigenvalues ---    0.35042   0.35477   0.40312   0.43000   0.54141
     Eigenvalues ---    0.56761   1.18047
 En-DIIS/RFO-DIIS/Sim-DIIS IScMMF=       -3 using points:    15   14   13   12   11   10    9    8    7    6
 RFO step:  Lambda=-1.05228867D-12.
 DIIS inversion failure, remove point  10.
 DIIS inversion failure, remove point   9.
 DIIS inversion failure, remove point   8.
 DIIS inversion failure, remove point   7.
 DIIS inversion failure, remove point   6.
 DIIS inversion failure, remove point   5.
 DIIS inversion failure, remove point   4.
 DIIS inversion failure, remove point   3.
 DIIS inversion failure, remove point   2.
 Use linear search instead of GDIIS.
 RFO step:  Lambda= 0.00000000D+00 EMin= 4.52043939D-04
 Skip linear search -- no minimum in search direction.
 Iteration  1 RMS(Cart)=  0.00001680 RMS(Int)=  0.00000000
 Iteration  2 RMS(Cart)=  0.00000000 RMS(Int)=  0.00000000
 Variable       Old X    -DE/DX   Delta X   Delta X   Delta X     New X
                                 (Linear)    (Quad)   (Total)
    R1        2.53623  -0.00000   0.00000  -0.00000  -0.00000   2.53622
    R2        2.04769   0.00000   0.00000  -0.00000  -0.00000   2.04769
    R3        2.04793   0.00000   0.00000   0.00000   0.00000   2.04793
    R4        2.76349  -0.00000   0.00000  -0.00001  -0.00001   2.76349
    R5        2.05443   0.00000   0.00000   0.00000   0.00000   2.05444
    R6        2.55023  -0.00000   0.00000  -0.00000  -0.00000   2.55023
    R7        2.05473   0.00000   0.00000   0.00000   0.00000   2.05474
    R8        2.69988   0.00000   0.00000   0.00000   0.00000   2.69988
    R9        2.04973   0.00000   0.00000  -0.00000  -0.00000   2.04973
   R10        2.21852   0.00000   0.00000   0.00000   0.00000   2.21852
    A1        2.13078  -0.00000   0.00000  -0.00003  -0.00003   2.13075
    A2        2.10095   0.00000   0.00000   0.00002   0.00002   2.10097
    A3        2.05133   0.00000   0.00000   0.00001   0.00001   2.05134
    A4        2.19053  -0.00000   0.00000   0.00000   0.00000   2.19053
    A5        2.07215   0.00000   0.00000  -0.00000  -0.00000   2.07215
    A6        2.01991   0.00000   0.00000  -0.00000  -0.00000   2.01991
    A7        2.22003  -0.00000   0.00000  -0.00000  -0.00000   2.22003
    A8        2.03485   0.00000   0.00000   0.00001   0.00001   2.03486
    A9        2.02775   0.00000   0.00000  -0.00000  -0.00000   2.02775
   A10        2.16957  -0.00000   0.00000   0.00000   0.00000   2.16957
   A11        2.09268   0.00000   0.00000  -0.00000  -0.00000   2.09268
   A12        2.02085  -0.00000   0.00000  -0.00000  -0.00000   2.02085
   A13        3.18316   0.00000   0.00000   0.00002   0.00002   3.18318
   A14        3.12932   0.00000   0.00000   0.00002   0.00002   3.12933
    D1       -0.01448  -0.00000   0.00000   0.00001   0.00001  -0.01447
    D2        3.08849  -0.00000   0.00000   0.00002   0.00002   3.08852
    D3       -3.13835  -0.00000   0.00000  -0.00001  -0.00001  -3.13836
    D4       -0.03537  -0.00000   0.00000   0.00000   0.00000  -0.03537
    D5       -0.58191  -0.00000   0.00000   0.00000   0.00000  -0.58191
    D6        2.59678  -0.00000   0.00000   0.00002   0.00002   2.59680
    D7        2.59727  -0.00000   0.00000  -0.00001  -0.00001   2.59726
    D8       -0.50722  -0.00000   0.00000   0.00000   0.00000  -0.50721
    D9       -0.01507  -0.00000   0.00000   0.00002   0.00002  -0.01505
   D10        3.14080   0.00000   0.00000   0.00003   0.00003   3.14083
   D11        3.08955  -0.00000   0.00000   0.00000   0.00000   3.08956
   D12       -0.03777  -0.00000   0.00000   0.00002   0.00002  -0.03775
         Item               Value     Threshold  Converged?
 Maximum Force            0.000000     0.000002     YES
 RMS     Force            0.000000     0.000001     YES
 Maximum Displacement     0.000048     0.000006     NO 
 RMS     Displacement     0.000017     0.000004     NO 
 Predicted change in Energy=-2.071394D-12
 GradGradGradGradGradGradGradGradGradGradGradGradGradGradGradGradGradGrad

                          Input orientation:                          
 ---------------------------------------------------------------------
 Center     Atomic      Atomic             Coordinates (Angstroms)
 Number     Number       Type             X           Y           Z
 ---------------------------------------------------------------------
      1          6           0        0.011739    0.120641    0.021116
      2          6           0        0.013969   -0.090216    1.346559
      3          6           0        1.175018    0.042250    2.225737
      4          6           0        2.463169   -0.220840    1.921336
      5          6           0        2.908388   -0.703414    0.652425
      6          7           0        3.322058   -1.096700   -0.373468
      7          1           0        3.235390   -0.079516    2.669810
      8          1           0        0.978185    0.356840    3.247772
      9          1           0       -0.921500   -0.349712    1.835926
     10          1           0        0.902055    0.428906   -0.514123
     11          1           0       -0.900620    0.000805   -0.551322
 ---------------------------------------------------------------------
                    Distance matrix (angstroms):
                    1          2          3          4          5
     1  C    0.000000
     2  C    1.342112   0.000000
     3  C    2.493936   1.462374   0.000000
     4  C    3.120409   2.519129   1.349521   0.000000
     5  C    3.077043   3.038996   2.456806   1.428717   0.000000
     6  N    3.549061   3.861989   3.558491   2.602104   1.173991
     7  H    4.177029   3.482623   2.111198   1.084672   2.136825
     8  H    3.376554   2.178114   1.087320   2.073240   3.403770
     9  H    2.094206   1.087161   2.168173   3.388197   4.024155
    10  H    1.083592   2.126106   2.780440   2.964912   2.582316
    11  H    1.083717   2.108722   3.467283   4.180698   4.056288
                    6          7          8          9         10
     6  N    0.000000
     7  H    3.209941   0.000000
     8  H    4.551912   2.370532   0.000000
     9  H    4.842231   4.248305   2.470086   0.000000
    10  H    2.864206   3.979997   3.763356   3.074789   0.000000
    11  H    4.366596   5.242968   4.253208   2.412934   1.853184
                   11
    11  H    0.000000
 Stoichiometry    C5H5N
 Framework group  C1[X(C5H5N)]
 Deg. of freedom    27
 Full point group                 C1      NOp   1
 Largest Abelian subgroup         C1      NOp   1
 Largest concise Abelian subgroup C1      NOp   1
                         Standard orientation:                         
 ---------------------------------------------------------------------
 Center     Atomic      Atomic             Coordinates (Angstroms)
 Number     Number       Type             X           Y           Z
 ---------------------------------------------------------------------
      1          6           0        1.359061   -1.277330    0.204557
      2          6           0        1.598316   -0.025871   -0.217194
      3          6           0        0.739042    1.131818    0.027635
      4          6           0       -0.607390    1.143939    0.118089
      5          6           0       -1.435080   -0.010706   -0.033419
      6          7           0       -2.155520   -0.930697   -0.146723
      7          1           0       -1.128412    2.076771    0.304834
      8          1           0        1.234454    2.095743    0.115282
      9          1           0        2.518587    0.175690   -0.759774
     10          1           0        0.483658   -1.529468    0.791300
     11          1           0        2.056655   -2.074959   -0.022587
 ---------------------------------------------------------------------
 Rotational constants (GHZ):           6.2436260           2.9722364           2.0605711
 Standard basis: 6-311+G(2d,p) (5D, 7F)
 There are   204 symmetry adapted cartesian basis functions of A   symmetry.
 There are   192 symmetry adapted basis functions of A   symmetry.
   192 basis functions,   292 primitive gaussians,   204 cartesian basis functions
    21 alpha electrons       21 beta electrons
       nuclear repulsion energy       186.2973193713 Hartrees.
 NAtoms=   11 NActive=   11 NUniq=   11 SFac= 1.00D+00 NAtFMM=   60 NAOKFM=F Big=F
 Integral buffers will be    131072 words long.
 Raffenetti 1 integral format.
 Two-electron integral symmetry is turned on.
 One-electron integrals computed using PRISM.
 NBasis=   192 RedAO= T EigKep=  1.45D-05  NBF=   192
 NBsUse=   192 1.00D-06 EigRej= -1.00D+00 NBFU=   192
 Initial guess from the checkpoint file:  "/scratch/webmo-77271/222/Gau-752171.chk"
 B after Tr=    -0.000000   -0.000000    0.000000
         Rot=    1.000000    0.000000    0.000000    0.000003 Ang=   0.00 deg.
 Keep R1 ints in memory in canonical form, NReq=175961444.
 Requested convergence on RMS density matrix=1.00D-08 within 128 cycles.
 Requested convergence on MAX density matrix=1.00D-06.
 Requested convergence on             energy=1.00D-06.
 No special actions if energy rises.
 SCF Done:  E(RHF) =  -246.713965723     A.U. after    4 cycles
            NFock=  4  Conv=0.73D-08     -V/T= 2.0019
 ExpMin= 4.38D-02 ExpMax= 6.29D+03 ExpMxC= 9.49D+02 IAcc=3 IRadAn=         5 AccDes= 0.00D+00
 HarFok:  IExCor=  205 AccDes= 0.00D+00 IRadAn=         5 IDoV=-2 UseB2=F ITyADJ=14
 ICtDFT= 12500011 ScaDFX=  1.000000  1.000000  1.000000  1.000000
 Range of M.O.s used for correlation:     7   192
 NBasis=   192 NAE=    21 NBE=    21 NFC=     6 NFV=     0
 NROrb=    186 NOA=    15 NOB=    15 NVA=   171 NVB=   171

 **** Warning!!: The largest alpha MO coefficient is  0.76985689D+02

 Fully direct method using O(ONN) memory.
 JobTyp=1 Pass  1:  I=   7 to  21 NPSUse= 16 ParTrn=T ParDer=T DoDerP=T.
 Spin components of T(2) and E(2):
     alpha-alpha T2 =       0.4293019016D-01 E2=     -0.1133683156D+00
     alpha-beta  T2 =       0.2436640363D+00 E2=     -0.6680462938D+00
     beta-beta   T2 =       0.4293019016D-01 E2=     -0.1133683156D+00
 ANorm=    0.1153050049D+01
 E2 =    -0.8947829249D+00 EUMP2 =    -0.24760874864783D+03
          IDoAtm=11111111111
          Differentiating once with respect to electric field.
                with respect to dipole field.
          Differentiating once with respect to nuclear coordinates.
 Keep R1 ints in memory in canonical form, NReq=175963142.
          There are     1 degrees of freedom in the 1st order CPHF.  IDoFFX=0 NUNeed=     1.
 LinEq1:  Iter=  0 NonCon=     1 RMS=4.21D-03 Max=5.54D-02 NDo=     1
 AX will form     1 AO Fock derivatives at one time.
 LinEq1:  Iter=  1 NonCon=     1 RMS=1.14D-03 Max=1.43D-02 NDo=     1
 LinEq1:  Iter=  2 NonCon=     1 RMS=4.61D-04 Max=9.58D-03 NDo=     1
 LinEq1:  Iter=  3 NonCon=     1 RMS=2.80D-04 Max=5.27D-03 NDo=     1
 LinEq1:  Iter=  4 NonCon=     1 RMS=1.03D-04 Max=1.88D-03 NDo=     1
 LinEq1:  Iter=  5 NonCon=     1 RMS=3.81D-05 Max=7.23D-04 NDo=     1
 LinEq1:  Iter=  6 NonCon=     1 RMS=1.61D-05 Max=3.57D-04 NDo=     1
 LinEq1:  Iter=  7 NonCon=     1 RMS=6.15D-06 Max=8.80D-05 NDo=     1
 LinEq1:  Iter=  8 NonCon=     1 RMS=1.84D-06 Max=2.75D-05 NDo=     1
 LinEq1:  Iter=  9 NonCon=     1 RMS=6.44D-07 Max=1.49D-05 NDo=     1
 LinEq1:  Iter= 10 NonCon=     1 RMS=1.78D-07 Max=2.55D-06 NDo=     1
 LinEq1:  Iter= 11 NonCon=     1 RMS=4.92D-08 Max=6.58D-07 NDo=     1
 LinEq1:  Iter= 12 NonCon=     1 RMS=1.25D-08 Max=1.46D-07 NDo=     1
 LinEq1:  Iter= 13 NonCon=     1 RMS=3.77D-09 Max=3.58D-08 NDo=     1
 LinEq1:  Iter= 14 NonCon=     1 RMS=9.02D-10 Max=9.79D-09 NDo=     1
 LinEq1:  Iter= 15 NonCon=     1 RMS=2.74D-10 Max=3.19D-09 NDo=     1
 LinEq1:  Iter= 16 NonCon=     1 RMS=1.05D-10 Max=1.15D-09 NDo=     1
 LinEq1:  Iter= 17 NonCon=     0 RMS=3.43D-11 Max=4.05D-10 NDo=     1
 Linear equations converged to 1.000D-10 1.000D-09 after    17 iterations.
 End of Minotr F.D. properties file   721 does not exist.
 End of Minotr F.D. properties file   722 does not exist.
 End of Minotr F.D. properties file   788 does not exist.
 Calling FoFJK, ICntrl=  10002127 FMM=F ISym2X=0 I1Cent= 0 IOpClX= 0 NMat=1 NMatS=1 NMatT=0.
 ***** Axes restored to original set *****
 -------------------------------------------------------------------
 Center     Atomic                   Forces (Hartrees/Bohr)
 Number     Number              X              Y              Z
 -------------------------------------------------------------------
      1        6           0.000002768   -0.000000126   -0.000001554
      2        6          -0.000005068   -0.000001022    0.000001935
      3        6           0.000000515   -0.000000297    0.000001702
      4        6           0.000001617   -0.000000592   -0.000001111
      5        6           0.000000654   -0.000001509    0.000000714
      6        7          -0.000000804    0.000001125    0.000000894
      7        1           0.000000204    0.000000867   -0.000000311
      8        1          -0.000000305   -0.000000445   -0.000001184
      9        1           0.000000604    0.000000749   -0.000000004
     10        1          -0.000001209    0.000001099   -0.000002368
     11        1           0.000001023    0.000000150    0.000001287
 -------------------------------------------------------------------
 Cartesian Forces:  Max     0.000005068 RMS     0.000001440

 GradGradGradGradGradGradGradGradGradGradGradGradGradGradGradGradGradGrad
 Berny optimization.
 Using GEDIIS/GDIIS optimizer.
 FormGI is forming the generalized inverse of G from B-inverse, IUseBI=4.
 Internal  Forces:  Max     0.000003988 RMS     0.000001257
 Search for a local minimum.
 Step number  16 out of a maximum of   50
 All quantities printed in internal units (Hartrees-Bohrs-Radians)
 Mixed Optimization -- En-DIIS/RFO-DIIS
 Swapping is turned off.
 Update second derivatives using D2CorX and points    3    5    4    6    7
                                                      8    9   10   11   12
                                                     13   14   15   16
 DE=  5.90D-09 DEPred=-2.07D-12 R=-2.85D+03
 Trust test=-2.85D+03 RLast= 6.98D-05 DXMaxT set to 5.00D-02
 ITU= -1  0 -1 -1  0  0  0  0  1  1  0 -1  1  1  1  0
     Eigenvalues ---    0.00070   0.00623   0.02031   0.02282   0.02973
     Eigenvalues ---    0.02986   0.03843   0.04379   0.05674   0.07611
     Eigenvalues ---    0.11465   0.13687   0.16091   0.16171   0.19914
     Eigenvalues ---    0.21624   0.28200   0.30684   0.32665   0.34996
     Eigenvalues ---    0.35157   0.35582   0.40340   0.43679   0.53512
     Eigenvalues ---    0.57827   1.18000
 En-DIIS/RFO-DIIS/Sim-DIIS IScMMF=       -3 using points:    16   15   14   13   12   11   10    9    8    7
 RFO step:  Lambda=-2.47983648D-10.
 DIIS inversion failure, remove point  10.
 DIIS inversion failure, remove point   9.
 DIIS inversion failure, remove point   8.
 DIIS inversion failure, remove point   7.
 DIIS inversion failure, remove point   6.
 DIIS inversion failure, remove point   5.
 DIIS inversion failure, remove point   4.
 DIIS inversion failure, remove point   3.
 DIIS inversion failure, remove point   2.
 Use linear search instead of GDIIS.
 RFO step:  Lambda= 0.00000000D+00 EMin= 6.99914740D-04
 Quartic linear search produced a step of -0.99988.
 Iteration  1 RMS(Cart)=  0.00009977 RMS(Int)=  0.00000000
 Iteration  2 RMS(Cart)=  0.00000001 RMS(Int)=  0.00000000
 Variable       Old X    -DE/DX   Delta X   Delta X   Delta X     New X
                                 (Linear)    (Quad)   (Total)
    R1        2.53622   0.00000   0.00000   0.00001   0.00001   2.53624
    R2        2.04769   0.00000   0.00000   0.00003   0.00003   2.04772
    R3        2.04793  -0.00000  -0.00000  -0.00000  -0.00001   2.04792
    R4        2.76349   0.00000   0.00001   0.00002   0.00003   2.76351
    R5        2.05444  -0.00000  -0.00000   0.00001   0.00001   2.05444
    R6        2.55023   0.00000   0.00000  -0.00002  -0.00001   2.55021
    R7        2.05474  -0.00000  -0.00000  -0.00000  -0.00000   2.05473
    R8        2.69988  -0.00000  -0.00000   0.00002   0.00001   2.69990
    R9        2.04973   0.00000   0.00000   0.00000   0.00000   2.04974
   R10        2.21852  -0.00000  -0.00000  -0.00000  -0.00000   2.21852
    A1        2.13075   0.00000   0.00003  -0.00003  -0.00000   2.13075
    A2        2.10097  -0.00000  -0.00002   0.00003   0.00001   2.10098
    A3        2.05134  -0.00000  -0.00001   0.00000  -0.00001   2.05133
    A4        2.19053   0.00000  -0.00000  -0.00003  -0.00003   2.19050
    A5        2.07215   0.00000   0.00000   0.00006   0.00006   2.07221
    A6        2.01991  -0.00000   0.00000  -0.00003  -0.00003   2.01988
    A7        2.22003   0.00000   0.00000  -0.00000   0.00000   2.22003
    A8        2.03486  -0.00000  -0.00001  -0.00003  -0.00003   2.03483
    A9        2.02775  -0.00000   0.00000   0.00002   0.00003   2.02778
   A10        2.16957   0.00000  -0.00000  -0.00000  -0.00001   2.16957
   A11        2.09268   0.00000   0.00000   0.00004   0.00004   2.09272
   A12        2.02085  -0.00000   0.00000  -0.00003  -0.00003   2.02082
   A13        3.18318  -0.00000  -0.00002   0.00000  -0.00001   3.18316
   A14        3.12933  -0.00000  -0.00002  -0.00004  -0.00006   3.12927
    D1       -0.01447  -0.00000  -0.00001   0.00004   0.00003  -0.01444
    D2        3.08852  -0.00000  -0.00002   0.00001  -0.00002   3.08850
    D3       -3.13836   0.00000   0.00001   0.00004   0.00005  -3.13831
    D4       -0.03537  -0.00000  -0.00000   0.00001   0.00000  -0.03537
    D5       -0.58191  -0.00000  -0.00000  -0.00015  -0.00015  -0.58206
    D6        2.59680  -0.00000  -0.00002  -0.00012  -0.00013   2.59667
    D7        2.59726   0.00000   0.00001  -0.00011  -0.00010   2.59716
    D8       -0.50721  -0.00000  -0.00000  -0.00008  -0.00009  -0.50730
    D9       -0.01505  -0.00000  -0.00002  -0.00004  -0.00006  -0.01511
   D10        3.14083  -0.00000  -0.00003   0.00000  -0.00003   3.14080
   D11        3.08956  -0.00000  -0.00000  -0.00007  -0.00007   3.08948
   D12       -0.03775  -0.00000  -0.00002  -0.00003  -0.00004  -0.03780
         Item               Value     Threshold  Converged?
 Maximum Force            0.000004     0.000002     NO 
 RMS     Force            0.000001     0.000001     NO 
 Maximum Displacement     0.000306     0.000006     NO 
 RMS     Displacement     0.000100     0.000004     NO 
 Predicted change in Energy=-2.156720D-10
 GradGradGradGradGradGradGradGradGradGradGradGradGradGradGradGradGradGrad

                          Input orientation:                          
 ---------------------------------------------------------------------
 Center     Atomic      Atomic             Coordinates (Angstroms)
 Number     Number       Type             X           Y           Z
 ---------------------------------------------------------------------
      1          6           0        0.011728    0.120691    0.021117
      2          6           0        0.013960   -0.090274    1.346550
      3          6           0        1.175023    0.042258    2.225724
      4          6           0        2.463171   -0.220817    1.921333
      5          6           0        2.908383   -0.703504    0.652455
      6          7           0        3.322051   -1.096816   -0.373427
      7          1           0        3.235423   -0.079428    2.669766
      8          1           0        0.978154    0.356877    3.247741
      9          1           0       -0.921468   -0.349865    1.835950
     10          1           0        0.902039    0.429068   -0.514096
     11          1           0       -0.900611    0.000856   -0.551344
 ---------------------------------------------------------------------
                    Distance matrix (angstroms):
                    1          2          3          4          5
     1  C    0.000000
     2  C    1.342119   0.000000
     3  C    2.493932   1.462388   0.000000
     4  C    3.120420   2.519136   1.349514   0.000000
     5  C    3.077093   3.038997   2.456802   1.428724   0.000000
     6  N    3.549117   3.861983   3.558484   2.602109   1.173989
     7  H    4.177032   3.482648   2.111215   1.084674   2.136813
     8  H    3.376517   2.178105   1.087319   2.073250   3.403778
     9  H    2.094252   1.087164   2.168169   3.388174   4.024113
    10  H    1.083607   2.126123   2.780423   2.964927   2.582436
    11  H    1.083713   2.108731   3.467287   4.180705   4.056315
                    6          7          8          9         10
     6  N    0.000000
     7  H    3.209924   0.000000
     8  H    4.551916   2.370587   0.000000
     9  H    4.842183   4.248309   2.470061   0.000000
    10  H    2.864362   3.979978   3.763299   3.074837   0.000000
    11  H    4.366625   5.242974   4.253182   2.413009   1.853186
                   11
    11  H    0.000000
 Stoichiometry    C5H5N
 Framework group  C1[X(C5H5N)]
 Deg. of freedom    27
 Full point group                 C1      NOp   1
 Largest Abelian subgroup         C1      NOp   1
 Largest concise Abelian subgroup C1      NOp   1
                         Standard orientation:                         
 ---------------------------------------------------------------------
 Center     Atomic      Atomic             Coordinates (Angstroms)
 Number     Number       Type             X           Y           Z
 ---------------------------------------------------------------------
      1          6           0        1.359118   -1.277299    0.204609
      2          6           0        1.598304   -0.025862   -0.217265
      3          6           0        0.739017    1.131820    0.027637
      4          6           0       -0.607404    1.143926    0.118138
      5          6           0       -1.435091   -0.010720   -0.033449
      6          7           0       -2.155517   -0.930720   -0.146749
      7          1           0       -1.128461    2.076725    0.304961
      8          1           0        1.234448    2.095733    0.115281
      9          1           0        2.518501    0.175742   -0.759960
     10          1           0        0.483776   -1.529411    0.791480
     11          1           0        2.056698   -2.074935   -0.022533
 ---------------------------------------------------------------------
 Rotational constants (GHZ):           6.2435970           2.9721865           2.0605698
 Standard basis: 6-311+G(2d,p) (5D, 7F)
 There are   204 symmetry adapted cartesian basis functions of A   symmetry.
 There are   192 symmetry adapted basis functions of A   symmetry.
   192 basis functions,   292 primitive gaussians,   204 cartesian basis functions
    21 alpha electrons       21 beta electrons
       nuclear repulsion energy       186.2967462316 Hartrees.
 NAtoms=   11 NActive=   11 NUniq=   11 SFac= 1.00D+00 NAtFMM=   60 NAOKFM=F Big=F
 Integral buffers will be    131072 words long.
 Raffenetti 1 integral format.
 Two-electron integral symmetry is turned on.
 One-electron integrals computed using PRISM.
 NBasis=   192 RedAO= T EigKep=  1.45D-05  NBF=   192
 NBsUse=   192 1.00D-06 EigRej= -1.00D+00 NBFU=   192
 Lowest energy guess from the checkpoint file:  "/scratch/webmo-77271/222/Gau-752171.chk"
 B after Tr=     0.000000    0.000000   -0.000000
         Rot=    1.000000    0.000001   -0.000002   -0.000005 Ang=   0.00 deg.
 B after Tr=    -0.000000    0.000000    0.000000
         Rot=    1.000000    0.000001   -0.000002   -0.000008 Ang=   0.00 deg.
 Keep R1 ints in memory in canonical form, NReq=175961444.
 Requested convergence on RMS density matrix=1.00D-08 within 128 cycles.
 Requested convergence on MAX density matrix=1.00D-06.
 Requested convergence on             energy=1.00D-06.
 No special actions if energy rises.
 SCF Done:  E(RHF) =  -246.713966460     A.U. after    6 cycles
            NFock=  6  Conv=0.69D-08     -V/T= 2.0019
 ExpMin= 4.38D-02 ExpMax= 6.29D+03 ExpMxC= 9.49D+02 IAcc=3 IRadAn=         5 AccDes= 0.00D+00
 HarFok:  IExCor=  205 AccDes= 0.00D+00 IRadAn=         5 IDoV=-2 UseB2=F ITyADJ=14
 ICtDFT= 12500011 ScaDFX=  1.000000  1.000000  1.000000  1.000000
 Range of M.O.s used for correlation:     7   192
 NBasis=   192 NAE=    21 NBE=    21 NFC=     6 NFV=     0
 NROrb=    186 NOA=    15 NOB=    15 NVA=   171 NVB=   171

 **** Warning!!: The largest alpha MO coefficient is  0.76983952D+02

 Fully direct method using O(ONN) memory.
 JobTyp=1 Pass  1:  I=   7 to  21 NPSUse= 16 ParTrn=T ParDer=T DoDerP=T.
 Spin components of T(2) and E(2):
     alpha-alpha T2 =       0.4293003912D-01 E2=     -0.1133680136D+00
     alpha-beta  T2 =       0.2436640515D+00 E2=     -0.6680461626D+00
     beta-beta   T2 =       0.4293003912D-01 E2=     -0.1133680136D+00
 ANorm=    0.1153049925D+01
 E2 =    -0.8947821897D+00 EUMP2 =    -0.24760874864946D+03
          IDoAtm=11111111111
          Differentiating once with respect to electric field.
                with respect to dipole field.
          Differentiating once with respect to nuclear coordinates.
 Keep R1 ints in memory in canonical form, NReq=175963142.
          There are     1 degrees of freedom in the 1st order CPHF.  IDoFFX=0 NUNeed=     1.
 LinEq1:  Iter=  0 NonCon=     1 RMS=4.21D-03 Max=5.54D-02 NDo=     1
 AX will form     1 AO Fock derivatives at one time.
 LinEq1:  Iter=  1 NonCon=     1 RMS=1.14D-03 Max=1.43D-02 NDo=     1
 LinEq1:  Iter=  2 NonCon=     1 RMS=4.61D-04 Max=9.57D-03 NDo=     1
 LinEq1:  Iter=  3 NonCon=     1 RMS=2.80D-04 Max=5.27D-03 NDo=     1
 LinEq1:  Iter=  4 NonCon=     1 RMS=1.03D-04 Max=1.88D-03 NDo=     1
 LinEq1:  Iter=  5 NonCon=     1 RMS=3.80D-05 Max=7.23D-04 NDo=     1
 LinEq1:  Iter=  6 NonCon=     1 RMS=1.61D-05 Max=3.57D-04 NDo=     1
 LinEq1:  Iter=  7 NonCon=     1 RMS=6.15D-06 Max=8.79D-05 NDo=     1
 LinEq1:  Iter=  8 NonCon=     1 RMS=1.84D-06 Max=2.75D-05 NDo=     1
 LinEq1:  Iter=  9 NonCon=     1 RMS=6.44D-07 Max=1.49D-05 NDo=     1
 LinEq1:  Iter= 10 NonCon=     1 RMS=1.78D-07 Max=2.55D-06 NDo=     1
 LinEq1:  Iter= 11 NonCon=     1 RMS=4.92D-08 Max=6.58D-07 NDo=     1
 LinEq1:  Iter= 12 NonCon=     1 RMS=1.25D-08 Max=1.46D-07 NDo=     1
 LinEq1:  Iter= 13 NonCon=     1 RMS=3.77D-09 Max=3.58D-08 NDo=     1
 LinEq1:  Iter= 14 NonCon=     1 RMS=9.02D-10 Max=9.79D-09 NDo=     1
 LinEq1:  Iter= 15 NonCon=     1 RMS=2.74D-10 Max=3.19D-09 NDo=     1
 LinEq1:  Iter= 16 NonCon=     1 RMS=1.05D-10 Max=1.15D-09 NDo=     1
 LinEq1:  Iter= 17 NonCon=     0 RMS=3.43D-11 Max=4.05D-10 NDo=     1
 Linear equations converged to 1.000D-10 1.000D-09 after    17 iterations.
 End of Minotr F.D. properties file   721 does not exist.
 End of Minotr F.D. properties file   722 does not exist.
 End of Minotr F.D. properties file   788 does not exist.
 Calling FoFJK, ICntrl=  10002127 FMM=F ISym2X=0 I1Cent= 0 IOpClX= 0 NMat=1 NMatS=1 NMatT=0.
 ***** Axes restored to original set *****
 -------------------------------------------------------------------
 Center     Atomic                   Forces (Hartrees/Bohr)
 Number     Number              X              Y              Z
 -------------------------------------------------------------------
      1        6           0.000008328    0.000000824    0.000003497
      2        6           0.000005454    0.000002335    0.000000443
      3        6          -0.000011746   -0.000001538   -0.000000006
      4        6           0.000010600   -0.000006772   -0.000005732
      5        6          -0.000002818    0.000006624    0.000002631
      6        7           0.000000247   -0.000002133   -0.000000746
      7        1          -0.000003364    0.000000957    0.000001483
      8        1           0.000002688    0.000001890    0.000000358
      9        1           0.000000377    0.000001195   -0.000006139
     10        1          -0.000007982   -0.000001968    0.000004013
     11        1          -0.000001784   -0.000001414    0.000000199
 -------------------------------------------------------------------
 Cartesian Forces:  Max     0.000011746 RMS     0.000004494

 GradGradGradGradGradGradGradGradGradGradGradGradGradGradGradGradGradGrad
 Berny optimization.
 Using GEDIIS/GDIIS optimizer.
 FormGI is forming the generalized inverse of G from B-inverse, IUseBI=4.
 Internal  Forces:  Max     0.000009100 RMS     0.000003273
 Search for a local minimum.
 Step number  17 out of a maximum of   50
 All quantities printed in internal units (Hartrees-Bohrs-Radians)
 Mixed Optimization -- En-DIIS/RFO-DIIS
 Swapping is turned off.
 Update second derivatives using D2CorX and points    3    5    4    6    7
                                                      8    9   10   11   12
                                                     13   14   15   16   17
 DE= -1.63D-09 DEPred=-2.16D-10 R= 7.57D+00
 Trust test= 7.57D+00 RLast= 2.99D-04 DXMaxT set to 5.00D-02
 ITU=  0 -1  0 -1 -1  0  0  0  0  1  1  0 -1  1  1  1  0
     Eigenvalues ---    0.00030   0.01973   0.02128   0.02615   0.02935
     Eigenvalues ---    0.03386   0.04013   0.05268   0.06519   0.08941
     Eigenvalues ---    0.10876   0.13302   0.16096   0.16211   0.19462
     Eigenvalues ---    0.21567   0.28590   0.32540   0.33610   0.34996
     Eigenvalues ---    0.35210   0.35667   0.40369   0.44223   0.55479
     Eigenvalues ---    0.57588   1.17897
 En-DIIS/RFO-DIIS/Sim-DIIS IScMMF=       -3 using points:    17   16   15   14   13   12   11   10    9    8
 RFO step:  Lambda=-1.66662404D-09.
 DIIS inversion failure, remove point  10.
 DIIS inversion failure, remove point   9.
 DIIS inversion failure, remove point   8.
 DIIS inversion failure, remove point   7.
 DIIS inversion failure, remove point   6.
 DIIS inversion failure, remove point   5.
 DIIS inversion failure, remove point   4.
 DIIS inversion failure, remove point   3.
 DIIS inversion failure, remove point   2.
 Use linear search instead of GDIIS.
 RFO step:  Lambda=-1.01146744D-07 EMin= 3.01600221D-04
 Quartic linear search produced a step of -0.15016.
 Iteration  1 RMS(Cart)=  0.00593119 RMS(Int)=  0.00001645
 Iteration  2 RMS(Cart)=  0.00002336 RMS(Int)=  0.00000004
 Iteration  3 RMS(Cart)=  0.00000000 RMS(Int)=  0.00000004
 Variable       Old X    -DE/DX   Delta X   Delta X   Delta X     New X
                                 (Linear)    (Quad)   (Total)
    R1        2.53624  -0.00001  -0.00000  -0.00023  -0.00023   2.53601
    R2        2.04772  -0.00001  -0.00000   0.00017   0.00016   2.04788
    R3        2.04792   0.00000   0.00000   0.00003   0.00003   2.04795
    R4        2.76351  -0.00000  -0.00000  -0.00033  -0.00033   2.76318
    R5        2.05444  -0.00000  -0.00000   0.00014   0.00014   2.05458
    R6        2.55021   0.00001   0.00000   0.00023   0.00023   2.55044
    R7        2.05473   0.00000   0.00000  -0.00002  -0.00002   2.05471
    R8        2.69990  -0.00000  -0.00000  -0.00007  -0.00008   2.69982
    R9        2.04974  -0.00000  -0.00000  -0.00008  -0.00008   2.04966
   R10        2.21852   0.00000   0.00000   0.00001   0.00001   2.21853
    A1        2.13075   0.00000   0.00000   0.00024   0.00024   2.13098
    A2        2.10098  -0.00000  -0.00000   0.00064   0.00064   2.10162
    A3        2.05133   0.00000   0.00000  -0.00088  -0.00088   2.05045
    A4        2.19050   0.00000   0.00001  -0.00023  -0.00023   2.19027
    A5        2.07221  -0.00001  -0.00001  -0.00041  -0.00041   2.07180
    A6        2.01988   0.00000   0.00000   0.00063   0.00064   2.02052
    A7        2.22003  -0.00000  -0.00000  -0.00132  -0.00132   2.21871
    A8        2.03483   0.00000   0.00000   0.00101   0.00101   2.03584
    A9        2.02778  -0.00000  -0.00000   0.00029   0.00029   2.02806
   A10        2.16957  -0.00000   0.00000  -0.00063  -0.00063   2.16893
   A11        2.09272  -0.00000  -0.00001  -0.00019  -0.00020   2.09252
   A12        2.02082   0.00000   0.00000   0.00083   0.00083   2.02165
   A13        3.18316   0.00000   0.00000  -0.00012  -0.00012   3.18304
   A14        3.12927   0.00000   0.00001  -0.00047  -0.00046   3.12881
    D1       -0.01444  -0.00000  -0.00000  -0.00083  -0.00084  -0.01528
    D2        3.08850  -0.00000   0.00000  -0.00095  -0.00095   3.08755
    D3       -3.13831  -0.00000  -0.00001  -0.00084  -0.00084  -3.13915
    D4       -0.03537  -0.00000  -0.00000  -0.00095  -0.00095  -0.03632
    D5       -0.58206   0.00000   0.00002  -0.00937  -0.00935  -0.59141
    D6        2.59667   0.00000   0.00002  -0.00867  -0.00865   2.58802
    D7        2.59716   0.00000   0.00002  -0.00924  -0.00922   2.58794
    D8       -0.50730  -0.00000   0.00001  -0.00854  -0.00852  -0.51582
    D9       -0.01511   0.00000   0.00001   0.00012   0.00013  -0.01498
   D10        3.14080  -0.00000   0.00000   0.00000   0.00001   3.14081
   D11        3.08948   0.00000   0.00001  -0.00056  -0.00055   3.08893
   D12       -0.03780   0.00000   0.00001  -0.00068  -0.00067  -0.03847
         Item               Value     Threshold  Converged?
 Maximum Force            0.000009     0.000002     NO 
 RMS     Force            0.000003     0.000001     NO 
 Maximum Displacement     0.021343     0.000006     NO 
 RMS     Displacement     0.005931     0.000004     NO 
 Predicted change in Energy=-4.433144D-08
 GradGradGradGradGradGradGradGradGradGradGradGradGradGradGradGradGradGrad

                          Input orientation:                          
 ---------------------------------------------------------------------
 Center     Atomic      Atomic             Coordinates (Angstroms)
 Number     Number       Type             X           Y           Z
 ---------------------------------------------------------------------
      1          6           0        0.011673    0.123770    0.021632
      2          6           0        0.015053   -0.092445    1.346094
      3          6           0        1.175273    0.043590    2.225552
      4          6           0        2.463382   -0.220531    1.921358
      5          6           0        2.907101   -0.707276    0.653552
      6          7           0        3.319602   -1.103516   -0.371678
      7          1           0        3.235836   -0.076611    2.669039
      8          1           0        0.978536    0.360990    3.246722
      9          1           0       -0.919145   -0.359469    1.834004
     10          1           0        0.899917    0.440362   -0.512390
     11          1           0       -0.899377    0.000183   -0.552115
 ---------------------------------------------------------------------
                    Distance matrix (angstroms):
                    1          2          3          4          5
     1  C    0.000000
     2  C    1.341998   0.000000
     3  C    2.493524   1.462212   0.000000
     4  C    3.120638   2.518263   1.349636   0.000000
     5  C    3.077899   3.036704   2.456463   1.428684   0.000000
     6  N    3.550115   3.859151   3.558034   2.602074   1.173994
     7  H    4.176619   3.481936   2.111172   1.084631   2.137286
     8  H    3.375249   2.178598   1.087307   2.073530   3.403686
     9  H    2.093952   1.087237   2.168491   3.386506   4.019277
    10  H    1.083692   2.126224   2.780212   2.967209   2.589455
    11  H    1.083730   2.109018   3.467203   4.180303   4.055047
                    6          7          8          9         10
     6  N    0.000000
     7  H    3.210531   0.000000
     8  H    4.551724   2.370784   0.000000
     9  H    4.835868   4.247489   2.473060   0.000000
    10  H    2.873714   3.980612   3.760772   3.074782   0.000000
    11  H    4.364687   5.242301   4.252987   2.413152   1.852781
                   11
    11  H    0.000000
 Stoichiometry    C5H5N
 Framework group  C1[X(C5H5N)]
 Deg. of freedom    27
 Full point group                 C1      NOp   1
 Largest Abelian subgroup         C1      NOp   1
 Largest concise Abelian subgroup C1      NOp   1
                         Standard orientation:                         
 ---------------------------------------------------------------------
 Center     Atomic      Atomic             Coordinates (Angstroms)
 Number     Number       Type             X           Y           Z
 ---------------------------------------------------------------------
      1          6           0        1.361206   -1.275547    0.207476
      2          6           0        1.596150   -0.025529   -0.220560
      3          6           0        0.738281    1.132227    0.027890
      4          6           0       -0.608184    1.143579    0.119659
      5          6           0       -1.434777   -0.011545   -0.033860
      6          7           0       -2.154306   -0.932116   -0.148262
      7          1           0       -1.129238    2.075796    0.309130
      8          1           0        1.233632    2.096066    0.116640
      9          1           0        2.511836    0.174295   -0.771626
     10          1           0        0.491408   -1.526228    0.803295
     11          1           0        2.056448   -2.074223   -0.023232
 ---------------------------------------------------------------------
 Rotational constants (GHZ):           6.2398221           2.9729457           2.0619027
 Standard basis: 6-311+G(2d,p) (5D, 7F)
 There are   204 symmetry adapted cartesian basis functions of A   symmetry.
 There are   192 symmetry adapted basis functions of A   symmetry.
   192 basis functions,   292 primitive gaussians,   204 cartesian basis functions
    21 alpha electrons       21 beta electrons
       nuclear repulsion energy       186.3033473869 Hartrees.
 NAtoms=   11 NActive=   11 NUniq=   11 SFac= 1.00D+00 NAtFMM=   60 NAOKFM=F Big=F
 Integral buffers will be    131072 words long.
 Raffenetti 1 integral format.
 Two-electron integral symmetry is turned on.
 One-electron integrals computed using PRISM.
 NBasis=   192 RedAO= T EigKep=  1.44D-05  NBF=   192
 NBsUse=   192 1.00D-06 EigRej= -1.00D+00 NBFU=   192
 Initial guess from the checkpoint file:  "/scratch/webmo-77271/222/Gau-752171.chk"
 B after Tr=     0.000000   -0.000000   -0.000000
         Rot=    1.000000    0.000134   -0.000154   -0.000361 Ang=   0.05 deg.
 ExpMin= 4.38D-02 ExpMax= 6.29D+03 ExpMxC= 9.49D+02 IAcc=3 IRadAn=         5 AccDes= 0.00D+00
 Harris functional with IExCor=  205 and IRadAn=       5 diagonalized for initial guess.
 HarFok:  IExCor=  205 AccDes= 0.00D+00 IRadAn=         5 IDoV= 1 UseB2=F ITyADJ=14
 ICtDFT=  3500011 ScaDFX=  1.000000  1.000000  1.000000  1.000000
 FoFCou: FMM=F IPFlag=           0 FMFlag=      100000 FMFlg1=           0
         NFxFlg=           0 DoJE=T BraDBF=F KetDBF=T FulRan=T
         wScrn=  0.000000 ICntrl=       500 IOpCl=  0 I1Cent=   200000004 NGrid=           0
         NMat0=    1 NMatS0=      1 NMatT0=    0 NMatD0=    1 NMtDS0=    0 NMtDT0=    0
 Petite list used in FoFCou.
 Keep R1 ints in memory in canonical form, NReq=175961444.
 Requested convergence on RMS density matrix=1.00D-08 within 128 cycles.
 Requested convergence on MAX density matrix=1.00D-06.
 Requested convergence on             energy=1.00D-06.
 No special actions if energy rises.
 SCF Done:  E(RHF) =  -246.713961876     A.U. after   10 cycles
            NFock= 10  Conv=0.66D-08     -V/T= 2.0019
 ExpMin= 4.38D-02 ExpMax= 6.29D+03 ExpMxC= 9.49D+02 IAcc=3 IRadAn=         5 AccDes= 0.00D+00
 HarFok:  IExCor=  205 AccDes= 0.00D+00 IRadAn=         5 IDoV=-2 UseB2=F ITyADJ=14
 ICtDFT= 12500011 ScaDFX=  1.000000  1.000000  1.000000  1.000000
 Range of M.O.s used for correlation:     7   192
 NBasis=   192 NAE=    21 NBE=    21 NFC=     6 NFV=     0
 NROrb=    186 NOA=    15 NOB=    15 NVA=   171 NVB=   171

 **** Warning!!: The largest alpha MO coefficient is  0.76590570D+02

 Fully direct method using O(ONN) memory.
 JobTyp=1 Pass  1:  I=   7 to  21 NPSUse= 16 ParTrn=T ParDer=T DoDerP=T.
 Spin components of T(2) and E(2):
     alpha-alpha T2 =       0.4292727287D-01 E2=     -0.1133658315D+00
     alpha-beta  T2 =       0.2436632990D+00 E2=     -0.6680542629D+00
     beta-beta   T2 =       0.4292727287D-01 E2=     -0.1133658315D+00
 ANorm=    0.1153047200D+01
 E2 =    -0.8947859259D+00 EUMP2 =    -0.24760874780173D+03
          IDoAtm=11111111111
          Differentiating once with respect to electric field.
                with respect to dipole field.
          Differentiating once with respect to nuclear coordinates.
 Keep R1 ints in memory in canonical form, NReq=175963142.
          There are     1 degrees of freedom in the 1st order CPHF.  IDoFFX=0 NUNeed=     1.
 LinEq1:  Iter=  0 NonCon=     1 RMS=4.21D-03 Max=5.51D-02 NDo=     1
 AX will form     1 AO Fock derivatives at one time.
 LinEq1:  Iter=  1 NonCon=     1 RMS=1.14D-03 Max=1.43D-02 NDo=     1
 LinEq1:  Iter=  2 NonCon=     1 RMS=4.61D-04 Max=9.54D-03 NDo=     1
 LinEq1:  Iter=  3 NonCon=     1 RMS=2.80D-04 Max=5.25D-03 NDo=     1
 LinEq1:  Iter=  4 NonCon=     1 RMS=1.03D-04 Max=1.87D-03 NDo=     1
 LinEq1:  Iter=  5 NonCon=     1 RMS=3.81D-05 Max=7.21D-04 NDo=     1
 LinEq1:  Iter=  6 NonCon=     1 RMS=1.61D-05 Max=3.57D-04 NDo=     1
 LinEq1:  Iter=  7 NonCon=     1 RMS=6.15D-06 Max=8.71D-05 NDo=     1
 LinEq1:  Iter=  8 NonCon=     1 RMS=1.84D-06 Max=2.75D-05 NDo=     1
 LinEq1:  Iter=  9 NonCon=     1 RMS=6.42D-07 Max=1.48D-05 NDo=     1
 LinEq1:  Iter= 10 NonCon=     1 RMS=1.78D-07 Max=2.55D-06 NDo=     1
 LinEq1:  Iter= 11 NonCon=     1 RMS=4.92D-08 Max=6.60D-07 NDo=     1
 LinEq1:  Iter= 12 NonCon=     1 RMS=1.25D-08 Max=1.45D-07 NDo=     1
 LinEq1:  Iter= 13 NonCon=     1 RMS=3.77D-09 Max=3.56D-08 NDo=     1
 LinEq1:  Iter= 14 NonCon=     1 RMS=9.04D-10 Max=9.76D-09 NDo=     1
 LinEq1:  Iter= 15 NonCon=     1 RMS=2.75D-10 Max=3.20D-09 NDo=     1
 LinEq1:  Iter= 16 NonCon=     1 RMS=1.05D-10 Max=1.16D-09 NDo=     1
 LinEq1:  Iter= 17 NonCon=     0 RMS=3.44D-11 Max=4.03D-10 NDo=     1
 Linear equations converged to 1.000D-10 1.000D-09 after    17 iterations.
 End of Minotr F.D. properties file   721 does not exist.
 End of Minotr F.D. properties file   722 does not exist.
 End of Minotr F.D. properties file   788 does not exist.
 Calling FoFJK, ICntrl=  10002127 FMM=F ISym2X=0 I1Cent= 0 IOpClX= 0 NMat=1 NMatS=1 NMatT=0.
 ***** Axes restored to original set *****
 -------------------------------------------------------------------
 Center     Atomic                   Forces (Hartrees/Bohr)
 Number     Number              X              Y              Z
 -------------------------------------------------------------------
      1        6           0.000097046    0.000029566   -0.000182825
      2        6          -0.000240939   -0.000013714    0.000002705
      3        6           0.000254887   -0.000055442   -0.000029160
      4        6          -0.000218418    0.000082411    0.000083524
      5        6           0.000057366    0.000018171   -0.000077253
      6        7          -0.000009473   -0.000007842    0.000032285
      7        1           0.000056194   -0.000022978   -0.000016896
      8        1          -0.000032546    0.000001762    0.000005974
      9        1           0.000043734    0.000007006    0.000025947
     10        1           0.000028947   -0.000042432    0.000087323
     11        1          -0.000036798    0.000003493    0.000068376
 -------------------------------------------------------------------
 Cartesian Forces:  Max     0.000254887 RMS     0.000089970

 GradGradGradGradGradGradGradGradGradGradGradGradGradGradGradGradGradGrad
 Berny optimization.
 Using GEDIIS/GDIIS optimizer.
 FormGI is forming the generalized inverse of G from B-inverse, IUseBI=4.
 Internal  Forces:  Max     0.000134164 RMS     0.000052996
 Search for a local minimum.
 Step number  18 out of a maximum of   50
 All quantities printed in internal units (Hartrees-Bohrs-Radians)
 Mixed Optimization -- En-DIIS/RFO-DIIS
 Swapping is turned off.
 Update second derivatives using D2CorX and points    3    5    4    6    7
                                                      8    9   10   11   12
                                                     13   14   15   16   17
                                                     18
 DE=  8.48D-07 DEPred=-4.43D-08 R=-1.91D+01
 Trust test=-1.91D+01 RLast= 1.82D-02 DXMaxT set to 5.00D-02
 ITU= -1  0 -1  0 -1 -1  0  0  0  0  1  1  0 -1  1  1  1  0
     Eigenvalues ---    0.00164   0.01841   0.02174   0.02396   0.03003
     Eigenvalues ---    0.03366   0.03960   0.05049   0.06846   0.07571
     Eigenvalues ---    0.11462   0.13518   0.15976   0.16170   0.19852
     Eigenvalues ---    0.21550   0.27698   0.32086   0.32639   0.34993
     Eigenvalues ---    0.35074   0.35482   0.40337   0.42904   0.51806
     Eigenvalues ---    0.58059   1.17763
 En-DIIS/RFO-DIIS/Sim-DIIS IScMMF=       -3 using points:    18   17   16   15   14   13   12   11   10    9
 RFO step:  Lambda=-1.72947985D-06.
 DIIS inversion failure, remove point  10.
 DIIS inversion failure, remove point   9.
 DIIS inversion failure, remove point   8.
 DIIS inversion failure, remove point   7.
 DIIS inversion failure, remove point   6.
 DIIS inversion failure, remove point   5.
 DIIS inversion failure, remove point   4.
 RFO-DIIS uses    3 points instead of   10
 EnCoef did   100 forward-backward iterations
 EnCoef did   100 forward-backward iterations
 EnCoef did   100 forward-backward iterations
 EnCoef did   100 forward-backward iterations
 EnCoef did   100 forward-backward iterations
 EnCoef did   100 forward-backward iterations
 EnCoef did   100 forward-backward iterations
 DidBck=T Rises=T En-DIIS coefs:    0.25317    0.00000    0.00000    0.00000    0.00000
                  En-DIIS coefs:    0.74683    0.00000    0.00000    0.00000    0.00000
 Iteration  1 RMS(Cart)=  0.00609791 RMS(Int)=  0.00001727
 Iteration  2 RMS(Cart)=  0.00002486 RMS(Int)=  0.00000001
 Iteration  3 RMS(Cart)=  0.00000000 RMS(Int)=  0.00000001
 Variable       Old X    -DE/DX   Delta X   Delta X   Delta X     New X
                                 (Linear)    (Quad)   (Total)
    R1        2.53601   0.00003   0.00016   0.00005   0.00021   2.53622
    R2        2.04788  -0.00003  -0.00014  -0.00006  -0.00020   2.04768
    R3        2.04795  -0.00001  -0.00002   0.00000  -0.00002   2.04793
    R4        2.76318   0.00009   0.00023   0.00007   0.00030   2.76348
    R5        2.05458  -0.00003  -0.00011  -0.00004  -0.00015   2.05443
    R6        2.55044  -0.00013  -0.00016  -0.00005  -0.00021   2.55024
    R7        2.05471   0.00001   0.00002   0.00001   0.00003   2.05474
    R8        2.69982   0.00005   0.00004   0.00001   0.00005   2.69988
    R9        2.04966   0.00003   0.00006   0.00001   0.00007   2.04973
   R10        2.21853  -0.00003  -0.00001   0.00000  -0.00001   2.21852
    A1        2.13098  -0.00007  -0.00015  -0.00003  -0.00018   2.13080
    A2        2.10162  -0.00004  -0.00050  -0.00018  -0.00068   2.10094
    A3        2.05045   0.00011   0.00065   0.00021   0.00086   2.05131
    A4        2.19027  -0.00013   0.00019   0.00009   0.00029   2.19056
    A5        2.07180   0.00011   0.00026   0.00005   0.00031   2.07211
    A6        2.02052   0.00002  -0.00045  -0.00014  -0.00059   2.01993
    A7        2.21871   0.00001   0.00098   0.00033   0.00132   2.22003
    A8        2.03584  -0.00004  -0.00074  -0.00024  -0.00097   2.03487
    A9        2.02806   0.00003  -0.00023  -0.00009  -0.00032   2.02774
   A10        2.16893   0.00002   0.00048   0.00016   0.00063   2.16956
   A11        2.09252   0.00005   0.00012   0.00002   0.00014   2.09266
   A12        2.02165  -0.00007  -0.00060  -0.00017  -0.00077   2.02088
   A13        3.18304   0.00002   0.00009   0.00001   0.00010   3.18314
   A14        3.12881   0.00004   0.00038   0.00014   0.00051   3.12932
    D1       -0.01528   0.00003   0.00059   0.00017   0.00076  -0.01452
    D2        3.08755   0.00003   0.00071   0.00023   0.00094   3.08849
    D3       -3.13915   0.00002   0.00060   0.00017   0.00076  -3.13839
    D4       -0.03632   0.00002   0.00071   0.00023   0.00094  -0.03538
    D5       -0.59141   0.00005   0.00709   0.00254   0.00964  -0.58177
    D6        2.58802   0.00003   0.00655   0.00236   0.00892   2.59693
    D7        2.58794   0.00004   0.00697   0.00247   0.00945   2.59739
    D8       -0.51582   0.00002   0.00643   0.00230   0.00873  -0.50710
    D9       -0.01498   0.00001  -0.00007   0.00000  -0.00006  -0.01504
   D10        3.14081  -0.00000  -0.00001   0.00002   0.00001   3.14082
   D11        3.08893   0.00003   0.00046   0.00018   0.00064   3.08957
   D12       -0.03847   0.00002   0.00052   0.00020   0.00072  -0.03775
         Item               Value     Threshold  Converged?
 Maximum Force            0.000134     0.000002     NO 
 RMS     Force            0.000053     0.000001     NO 
 Maximum Displacement     0.021893     0.000006     NO 
 RMS     Displacement     0.006100     0.000004     NO 
 Predicted change in Energy=-8.634599D-07
 GradGradGradGradGradGradGradGradGradGradGradGradGradGradGradGradGradGrad

                          Input orientation:                          
 ---------------------------------------------------------------------
 Center     Atomic      Atomic             Coordinates (Angstroms)
 Number     Number       Type             X           Y           Z
 ---------------------------------------------------------------------
      1          6           0        0.011765    0.120591    0.021110
      2          6           0        0.013981   -0.090176    1.346564
      3          6           0        1.175023    0.042235    2.225757
      4          6           0        2.463179   -0.220856    1.921354
      5          6           0        2.908393   -0.703365    0.652422
      6          7           0        3.322023   -1.096583   -0.373515
      7          1           0        3.235376   -0.079563    2.669856
      8          1           0        0.978194    0.356786    3.247804
      9          1           0       -0.921525   -0.349566    1.835909
     10          1           0        0.902062    0.428777   -0.514197
     11          1           0       -0.900619    0.000766   -0.551295
 ---------------------------------------------------------------------
                    Distance matrix (angstroms):
                    1          2          3          4          5
     1  C    0.000000
     2  C    1.342110   0.000000
     3  C    2.493949   1.462372   0.000000
     4  C    3.120407   2.519133   1.349527   0.000000
     5  C    3.076997   3.038989   2.456802   1.428713   0.000000
     6  N    3.548950   3.861951   3.558472   2.602101   1.173991
     7  H    4.177030   3.482613   2.111187   1.084669   2.136840
     8  H    3.376586   2.178117   1.087320   2.073239   3.403762
     9  H    2.094177   1.087158   2.168180   3.388228   4.024188
    10  H    1.083587   2.126131   2.780516   2.964965   2.582268
    11  H    1.083720   2.108704   3.467279   4.180699   4.056268
                    6          7          8          9         10
     6  N    0.000000
     7  H    3.209975   0.000000
     8  H    4.551897   2.370505   0.000000
     9  H    4.842240   4.248317   2.470084   0.000000
    10  H    2.864040   3.980069   3.763460   3.074782   0.000000
    11  H    4.366518   5.242968   4.253216   2.412864   1.853167
                   11
    11  H    0.000000
 Stoichiometry    C5H5N
 Framework group  C1[X(C5H5N)]
 Deg. of freedom    27
 Full point group                 C1      NOp   1
 Largest Abelian subgroup         C1      NOp   1
 Largest concise Abelian subgroup C1      NOp   1
                         Standard orientation:                         
 ---------------------------------------------------------------------
 Center     Atomic      Atomic             Coordinates (Angstroms)
 Number     Number       Type             X           Y           Z
 ---------------------------------------------------------------------
      1          6           0        1.358996   -1.277357    0.204512
      2          6           0        1.598319   -0.025879   -0.217134
      3          6           0        0.739051    1.131826    0.027634
      4          6           0       -0.607388    1.143965    0.118056
      5          6           0       -1.435074   -0.010681   -0.033422
      6          7           0       -2.155478   -0.930705   -0.146692
      7          1           0       -1.128380    2.076818    0.304762
      8          1           0        1.234463    2.095751    0.115267
      9          1           0        2.518664    0.175657   -0.759593
     10          1           0        0.483559   -1.529568    0.791162
     11          1           0        2.056618   -2.074967   -0.022627
 ---------------------------------------------------------------------
 Rotational constants (GHZ):           6.2435306           2.9723374           2.0605878
 Standard basis: 6-311+G(2d,p) (5D, 7F)
 There are   204 symmetry adapted cartesian basis functions of A   symmetry.
 There are   192 symmetry adapted basis functions of A   symmetry.
   192 basis functions,   292 primitive gaussians,   204 cartesian basis functions
    21 alpha electrons       21 beta electrons
       nuclear repulsion energy       186.2977838290 Hartrees.
 NAtoms=   11 NActive=   11 NUniq=   11 SFac= 1.00D+00 NAtFMM=   60 NAOKFM=F Big=F
 Integral buffers will be    131072 words long.
 Raffenetti 1 integral format.
 Two-electron integral symmetry is turned on.
 One-electron integrals computed using PRISM.
 NBasis=   192 RedAO= T EigKep=  1.45D-05  NBF=   192
 NBsUse=   192 1.00D-06 EigRej= -1.00D+00 NBFU=   192
 Initial guess from the checkpoint file:  "/scratch/webmo-77271/222/Gau-752171.chk"
 B after Tr=    -0.000000    0.000000    0.000000
         Rot=    1.000000   -0.000135    0.000159    0.000374 Ang=  -0.05 deg.
 ExpMin= 4.38D-02 ExpMax= 6.29D+03 ExpMxC= 9.49D+02 IAcc=3 IRadAn=         5 AccDes= 0.00D+00
 Harris functional with IExCor=  205 and IRadAn=       5 diagonalized for initial guess.
 HarFok:  IExCor=  205 AccDes= 0.00D+00 IRadAn=         5 IDoV= 1 UseB2=F ITyADJ=14
 ICtDFT=  3500011 ScaDFX=  1.000000  1.000000  1.000000  1.000000
 FoFCou: FMM=F IPFlag=           0 FMFlag=      100000 FMFlg1=           0
         NFxFlg=           0 DoJE=T BraDBF=F KetDBF=T FulRan=T
         wScrn=  0.000000 ICntrl=       500 IOpCl=  0 I1Cent=   200000004 NGrid=           0
         NMat0=    1 NMatS0=      1 NMatT0=    0 NMatD0=    1 NMtDS0=    0 NMtDT0=    0
 Petite list used in FoFCou.
 Keep R1 ints in memory in canonical form, NReq=175961444.
 Requested convergence on RMS density matrix=1.00D-08 within 128 cycles.
 Requested convergence on MAX density matrix=1.00D-06.
 Requested convergence on             energy=1.00D-06.
 No special actions if energy rises.
 SCF Done:  E(RHF) =  -246.713965309     A.U. after   10 cycles
            NFock= 10  Conv=0.66D-08     -V/T= 2.0019
 ExpMin= 4.38D-02 ExpMax= 6.29D+03 ExpMxC= 9.49D+02 IAcc=3 IRadAn=         5 AccDes= 0.00D+00
 HarFok:  IExCor=  205 AccDes= 0.00D+00 IRadAn=         5 IDoV=-2 UseB2=F ITyADJ=14
 ICtDFT= 12500011 ScaDFX=  1.000000  1.000000  1.000000  1.000000
 Range of M.O.s used for correlation:     7   192
 NBasis=   192 NAE=    21 NBE=    21 NFC=     6 NFV=     0
 NROrb=    186 NOA=    15 NOB=    15 NVA=   171 NVB=   171

 **** Warning!!: The largest alpha MO coefficient is  0.77005981D+02

 Fully direct method using O(ONN) memory.
 JobTyp=1 Pass  1:  I=   7 to  21 NPSUse= 16 ParTrn=T ParDer=T DoDerP=T.
 Spin components of T(2) and E(2):
     alpha-alpha T2 =       0.4293030695D-01 E2=     -0.1133684834D+00
     alpha-beta  T2 =       0.2436641475D+00 E2=     -0.6680463672D+00
     beta-beta   T2 =       0.4293030695D-01 E2=     -0.1133684834D+00
 ANorm=    0.1153050199D+01
 E2 =    -0.8947833340D+00 EUMP2 =    -0.24760874864281D+03
          IDoAtm=11111111111
          Differentiating once with respect to electric field.
                with respect to dipole field.
          Differentiating once with respect to nuclear coordinates.
 Keep R1 ints in memory in canonical form, NReq=175963142.
          There are     1 degrees of freedom in the 1st order CPHF.  IDoFFX=0 NUNeed=     1.
 LinEq1:  Iter=  0 NonCon=     1 RMS=4.21D-03 Max=5.54D-02 NDo=     1
 AX will form     1 AO Fock derivatives at one time.
 LinEq1:  Iter=  1 NonCon=     1 RMS=1.14D-03 Max=1.43D-02 NDo=     1
 LinEq1:  Iter=  2 NonCon=     1 RMS=4.61D-04 Max=9.58D-03 NDo=     1
 LinEq1:  Iter=  3 NonCon=     1 RMS=2.80D-04 Max=5.27D-03 NDo=     1
 LinEq1:  Iter=  4 NonCon=     1 RMS=1.03D-04 Max=1.88D-03 NDo=     1
 LinEq1:  Iter=  5 NonCon=     1 RMS=3.81D-05 Max=7.23D-04 NDo=     1
 LinEq1:  Iter=  6 NonCon=     1 RMS=1.61D-05 Max=3.57D-04 NDo=     1
 LinEq1:  Iter=  7 NonCon=     1 RMS=6.15D-06 Max=8.80D-05 NDo=     1
 LinEq1:  Iter=  8 NonCon=     1 RMS=1.84D-06 Max=2.75D-05 NDo=     1
 LinEq1:  Iter=  9 NonCon=     1 RMS=6.44D-07 Max=1.49D-05 NDo=     1
 LinEq1:  Iter= 10 NonCon=     1 RMS=1.78D-07 Max=2.55D-06 NDo=     1
 LinEq1:  Iter= 11 NonCon=     1 RMS=4.92D-08 Max=6.58D-07 NDo=     1
 LinEq1:  Iter= 12 NonCon=     1 RMS=1.25D-08 Max=1.46D-07 NDo=     1
 LinEq1:  Iter= 13 NonCon=     1 RMS=3.77D-09 Max=3.58D-08 NDo=     1
 LinEq1:  Iter= 14 NonCon=     1 RMS=9.02D-10 Max=9.79D-09 NDo=     1
 LinEq1:  Iter= 15 NonCon=     1 RMS=2.74D-10 Max=3.20D-09 NDo=     1
 LinEq1:  Iter= 16 NonCon=     1 RMS=1.05D-10 Max=1.15D-09 NDo=     1
 LinEq1:  Iter= 17 NonCon=     0 RMS=3.43D-11 Max=4.05D-10 NDo=     1
 Linear equations converged to 1.000D-10 1.000D-09 after    17 iterations.
 End of Minotr F.D. properties file   721 does not exist.
 End of Minotr F.D. properties file   722 does not exist.
 End of Minotr F.D. properties file   788 does not exist.
 Calling FoFJK, ICntrl=  10002127 FMM=F ISym2X=0 I1Cent= 0 IOpClX= 0 NMat=1 NMatS=1 NMatT=0.
 ***** Axes restored to original set *****
 -------------------------------------------------------------------
 Center     Atomic                   Forces (Hartrees/Bohr)
 Number     Number              X              Y              Z
 -------------------------------------------------------------------
      1        6          -0.000004760    0.000000606   -0.000007550
      2        6          -0.000004138   -0.000001597    0.000003230
      3        6           0.000004031    0.000000130   -0.000000240
      4        6          -0.000005591    0.000001245    0.000001807
      5        6           0.000002050   -0.000001634   -0.000001249
      6        7          -0.000000175    0.000000846    0.000002133
      7        1           0.000003147   -0.000000225   -0.000001042
      8        1          -0.000001204   -0.000000404   -0.000001359
      9        1           0.000000925   -0.000000731    0.000003410
     10        1           0.000003700    0.000000739   -0.000001003
     11        1           0.000002015    0.000001025    0.000001863
 -------------------------------------------------------------------
 Cartesian Forces:  Max     0.000007550 RMS     0.000002626

 GradGradGradGradGradGradGradGradGradGradGradGradGradGradGradGradGradGrad
 Berny optimization.
 Using GEDIIS/GDIIS optimizer.
 FormGI is forming the generalized inverse of G from B-inverse, IUseBI=4.
 Internal  Forces:  Max     0.000006977 RMS     0.000002220
 Search for a local minimum.
 Step number  19 out of a maximum of   50
 All quantities printed in internal units (Hartrees-Bohrs-Radians)
 Mixed Optimization -- En-DIIS/RFO-DIIS
 Swapping is turned off.
 Update second derivatives using D2CorX and points    3    5    4    6    7
                                                      8    9   10   11   12
                                                     13   14   15   16   17
                                                     18   19
 DE= -8.41D-07 DEPred=-8.63D-07 R= 9.74D-01
 Trust test= 9.74D-01 RLast= 1.86D-02 DXMaxT set to 5.00D-02
 ITU=  0 -1  0 -1  0 -1 -1  0  0  0  0  1  1  0 -1  1  1  1  0
     Eigenvalues ---    0.00303   0.02020   0.02178   0.02762   0.03001
     Eigenvalues ---    0.03402   0.03922   0.05298   0.07071   0.10408
     Eigenvalues ---    0.10988   0.13410   0.16064   0.16216   0.19557
     Eigenvalues ---    0.21480   0.26667   0.32502   0.33527   0.35002
     Eigenvalues ---    0.35227   0.35738   0.40262   0.43543   0.55491
     Eigenvalues ---    0.57645   1.17994
 En-DIIS/RFO-DIIS/Sim-DIIS IScMMF=       -3 using points:    19   18   17   16   15   14   13   12   11   10
 RFO step:  Lambda=-6.83407380D-10.
 DIIS inversion failure, remove point  10.
 DIIS inversion failure, remove point   9.
 DIIS inversion failure, remove point   8.
 DIIS inversion failure, remove point   7.
 DIIS inversion failure, remove point   6.
 DIIS inversion failure, remove point   5.
 DIIS inversion failure, remove point   4.
 DIIS inversion failure, remove point   3.
 RFO-DIIS uses    2 points instead of   10
 DidBck=F Rises=F RFO-DIIS coefs:    0.98589    0.01411    0.00000    0.00000    0.00000
                  RFO-DIIS coefs:    0.00000    0.00000    0.00000    0.00000    0.00000
 Iteration  1 RMS(Cart)=  0.00010093 RMS(Int)=  0.00000000
 Iteration  2 RMS(Cart)=  0.00000001 RMS(Int)=  0.00000000
 Variable       Old X    -DE/DX   Delta X   Delta X   Delta X     New X
                                 (Linear)    (Quad)   (Total)
    R1        2.53622   0.00001  -0.00000   0.00001   0.00001   2.53623
    R2        2.04768   0.00000   0.00000   0.00001   0.00001   2.04769
    R3        2.04793  -0.00000   0.00000  -0.00001  -0.00001   2.04792
    R4        2.76348   0.00000  -0.00000   0.00001   0.00001   2.76349
    R5        2.05443   0.00000   0.00000  -0.00000   0.00000   2.05443
    R6        2.55024  -0.00000   0.00000  -0.00001  -0.00001   2.55023
    R7        2.05474  -0.00000  -0.00000  -0.00000  -0.00000   2.05473
    R8        2.69988   0.00000  -0.00000   0.00000   0.00000   2.69988
    R9        2.04973   0.00000  -0.00000   0.00001   0.00001   2.04973
   R10        2.21852  -0.00000   0.00000  -0.00000  -0.00000   2.21852
    A1        2.13080  -0.00000   0.00000  -0.00003  -0.00003   2.13077
    A2        2.10094   0.00000   0.00001   0.00000   0.00001   2.10095
    A3        2.05131   0.00000  -0.00001   0.00003   0.00002   2.05133
    A4        2.19056  -0.00000  -0.00000  -0.00002  -0.00003   2.19053
    A5        2.07211   0.00000  -0.00000   0.00005   0.00004   2.07215
    A6        2.01993  -0.00000   0.00001  -0.00002  -0.00002   2.01991
    A7        2.22003   0.00000  -0.00002   0.00002   0.00000   2.22003
    A8        2.03487  -0.00000   0.00001  -0.00003  -0.00001   2.03485
    A9        2.02774  -0.00000   0.00000   0.00001   0.00001   2.02775
   A10        2.16956   0.00000  -0.00001   0.00002   0.00001   2.16957
   A11        2.09266   0.00000  -0.00000   0.00003   0.00002   2.09268
   A12        2.02088  -0.00000   0.00001  -0.00004  -0.00003   2.02085
   A13        3.18314   0.00000  -0.00000   0.00003   0.00003   3.18316
   A14        3.12932  -0.00000  -0.00001   0.00000  -0.00000   3.12932
    D1       -0.01452   0.00000  -0.00001   0.00004   0.00003  -0.01448
    D2        3.08849  -0.00000  -0.00001   0.00001  -0.00000   3.08849
    D3       -3.13839   0.00000  -0.00001   0.00005   0.00004  -3.13835
    D4       -0.03538   0.00000  -0.00001   0.00002   0.00001  -0.03537
    D5       -0.58177  -0.00000  -0.00014  -0.00001  -0.00015  -0.58192
    D6        2.59693  -0.00000  -0.00013  -0.00003  -0.00016   2.59677
    D7        2.59739  -0.00000  -0.00013   0.00002  -0.00012   2.59727
    D8       -0.50710  -0.00000  -0.00012  -0.00000  -0.00013  -0.50722
    D9       -0.01504  -0.00000   0.00000  -0.00003  -0.00003  -0.01507
   D10        3.14082  -0.00000  -0.00000  -0.00003  -0.00003   3.14079
   D11        3.08957  -0.00000  -0.00001  -0.00001  -0.00002   3.08955
   D12       -0.03775  -0.00000  -0.00001  -0.00001  -0.00002  -0.03777
         Item               Value     Threshold  Converged?
 Maximum Force            0.000007     0.000002     NO 
 RMS     Force            0.000002     0.000001     NO 
 Maximum Displacement     0.000300     0.000006     NO 
 RMS     Displacement     0.000101     0.000004     NO 
 Predicted change in Energy=-5.945575D-10
 GradGradGradGradGradGradGradGradGradGradGradGradGradGradGradGradGradGrad

                          Input orientation:                          
 ---------------------------------------------------------------------
 Center     Atomic      Atomic             Coordinates (Angstroms)
 Number     Number       Type             X           Y           Z
 ---------------------------------------------------------------------
      1          6           0        0.011742    0.120646    0.021114
      2          6           0        0.013970   -0.090228    1.346557
      3          6           0        1.175019    0.042239    2.225737
      4          6           0        2.463173   -0.220845    1.921339
      5          6           0        2.908394   -0.703432    0.652437
      6          7           0        3.322058   -1.096714   -0.373459
      7          1           0        3.235396   -0.079489    2.669807
      8          1           0        0.978180    0.356839    3.247766
      9          1           0       -0.921498   -0.349721    1.835921
     10          1           0        0.902040    0.428936   -0.514141
     11          1           0       -0.900623    0.000815   -0.551309
 ---------------------------------------------------------------------
                    Distance matrix (angstroms):
                    1          2          3          4          5
     1  C    0.000000
     2  C    1.342114   0.000000
     3  C    2.493938   1.462375   0.000000
     4  C    3.120415   2.519133   1.349523   0.000000
     5  C    3.077055   3.038998   2.456804   1.428714   0.000000
     6  N    3.549062   3.861983   3.558484   2.602101   1.173990
     7  H    4.177029   3.482627   2.111201   1.084672   2.136824
     8  H    3.376547   2.178110   1.087318   2.073242   3.403767
     9  H    2.094207   1.087159   2.168173   3.388201   4.024154
    10  H    1.083592   2.126122   2.780465   2.964949   2.582367
    11  H    1.083715   2.108712   3.467275   4.180700   4.056302
                    6          7          8          9         10
     6  N    0.000000
     7  H    3.209941   0.000000
     8  H    4.551906   2.370537   0.000000
     9  H    4.842223   4.248313   2.470083   0.000000
    10  H    2.864243   3.980022   3.763368   3.074799   0.000000
    11  H    4.366605   5.242966   4.253190   2.412919   1.853177
                   11
    11  H    0.000000
 Stoichiometry    C5H5N
 Framework group  C1[X(C5H5N)]
 Deg. of freedom    27
 Full point group                 C1      NOp   1
 Largest Abelian subgroup         C1      NOp   1
 Largest concise Abelian subgroup C1      NOp   1
                         Standard orientation:                         
 ---------------------------------------------------------------------
 Center     Atomic      Atomic             Coordinates (Angstroms)
 Number     Number       Type             X           Y           Z
 ---------------------------------------------------------------------
      1          6           0        1.359073   -1.277322    0.204563
      2          6           0        1.598314   -0.025864   -0.217202
      3          6           0        0.739033    1.131821    0.027630
      4          6           0       -0.607400    1.143936    0.118094
      5          6           0       -1.435085   -0.010708   -0.033426
      6          7           0       -2.155511   -0.930709   -0.146726
      7          1           0       -1.128424    2.076761    0.304875
      8          1           0        1.234444    2.095743    0.115287
      9          1           0        2.518581    0.175702   -0.759783
     10          1           0        0.483694   -1.529486    0.791331
     11          1           0        2.056682   -2.074934   -0.022584
 ---------------------------------------------------------------------
 Rotational constants (GHZ):           6.2436135           2.9722326           2.0605712
 Standard basis: 6-311+G(2d,p) (5D, 7F)
 There are   204 symmetry adapted cartesian basis functions of A   symmetry.
 There are   192 symmetry adapted basis functions of A   symmetry.
   192 basis functions,   292 primitive gaussians,   204 cartesian basis functions
    21 alpha electrons       21 beta electrons
       nuclear repulsion energy       186.2972383187 Hartrees.
 NAtoms=   11 NActive=   11 NUniq=   11 SFac= 1.00D+00 NAtFMM=   60 NAOKFM=F Big=F
 Integral buffers will be    131072 words long.
 Raffenetti 1 integral format.
 Two-electron integral symmetry is turned on.
 One-electron integrals computed using PRISM.
 NBasis=   192 RedAO= T EigKep=  1.45D-05  NBF=   192
 NBsUse=   192 1.00D-06 EigRej= -1.00D+00 NBFU=   192
 Initial guess from the checkpoint file:  "/scratch/webmo-77271/222/Gau-752171.chk"
 B after Tr=     0.000000   -0.000000   -0.000000
         Rot=    1.000000    0.000000   -0.000003   -0.000008 Ang=   0.00 deg.
 Keep R1 ints in memory in canonical form, NReq=175961444.
 Requested convergence on RMS density matrix=1.00D-08 within 128 cycles.
 Requested convergence on MAX density matrix=1.00D-06.
 Requested convergence on             energy=1.00D-06.
 No special actions if energy rises.
 SCF Done:  E(RHF) =  -246.713965942     A.U. after    6 cycles
            NFock=  6  Conv=0.51D-08     -V/T= 2.0019
 ExpMin= 4.38D-02 ExpMax= 6.29D+03 ExpMxC= 9.49D+02 IAcc=3 IRadAn=         5 AccDes= 0.00D+00
 HarFok:  IExCor=  205 AccDes= 0.00D+00 IRadAn=         5 IDoV=-2 UseB2=F ITyADJ=14
 ICtDFT= 12500011 ScaDFX=  1.000000  1.000000  1.000000  1.000000
 Range of M.O.s used for correlation:     7   192
 NBasis=   192 NAE=    21 NBE=    21 NFC=     6 NFV=     0
 NROrb=    186 NOA=    15 NOB=    15 NVA=   171 NVB=   171

 **** Warning!!: The largest alpha MO coefficient is  0.76988144D+02

 Fully direct method using O(ONN) memory.
 JobTyp=1 Pass  1:  I=   7 to  21 NPSUse= 16 ParTrn=T ParDer=T DoDerP=T.
 Spin components of T(2) and E(2):
     alpha-alpha T2 =       0.4293016956D-01 E2=     -0.1133682738D+00
     alpha-beta  T2 =       0.2436639772D+00 E2=     -0.6680461616D+00
     beta-beta   T2 =       0.4293016956D-01 E2=     -0.1133682738D+00
 ANorm=    0.1153050006D+01
 E2 =    -0.8947827091D+00 EUMP2 =    -0.24760874865108D+03
          IDoAtm=11111111111
          Differentiating once with respect to electric field.
                with respect to dipole field.
          Differentiating once with respect to nuclear coordinates.
 Keep R1 ints in memory in canonical form, NReq=175963142.
          There are     1 degrees of freedom in the 1st order CPHF.  IDoFFX=0 NUNeed=     1.
 LinEq1:  Iter=  0 NonCon=     1 RMS=4.21D-03 Max=5.54D-02 NDo=     1
 AX will form     1 AO Fock derivatives at one time.
 LinEq1:  Iter=  1 NonCon=     1 RMS=1.14D-03 Max=1.43D-02 NDo=     1
 LinEq1:  Iter=  2 NonCon=     1 RMS=4.61D-04 Max=9.58D-03 NDo=     1
 LinEq1:  Iter=  3 NonCon=     1 RMS=2.80D-04 Max=5.27D-03 NDo=     1
 LinEq1:  Iter=  4 NonCon=     1 RMS=1.03D-04 Max=1.88D-03 NDo=     1
 LinEq1:  Iter=  5 NonCon=     1 RMS=3.81D-05 Max=7.23D-04 NDo=     1
 LinEq1:  Iter=  6 NonCon=     1 RMS=1.61D-05 Max=3.57D-04 NDo=     1
 LinEq1:  Iter=  7 NonCon=     1 RMS=6.15D-06 Max=8.80D-05 NDo=     1
 LinEq1:  Iter=  8 NonCon=     1 RMS=1.84D-06 Max=2.75D-05 NDo=     1
 LinEq1:  Iter=  9 NonCon=     1 RMS=6.44D-07 Max=1.49D-05 NDo=     1
 LinEq1:  Iter= 10 NonCon=     1 RMS=1.78D-07 Max=2.55D-06 NDo=     1
 LinEq1:  Iter= 11 NonCon=     1 RMS=4.92D-08 Max=6.58D-07 NDo=     1
 LinEq1:  Iter= 12 NonCon=     1 RMS=1.25D-08 Max=1.46D-07 NDo=     1
 LinEq1:  Iter= 13 NonCon=     1 RMS=3.77D-09 Max=3.58D-08 NDo=     1
 LinEq1:  Iter= 14 NonCon=     1 RMS=9.02D-10 Max=9.79D-09 NDo=     1
 LinEq1:  Iter= 15 NonCon=     1 RMS=2.74D-10 Max=3.19D-09 NDo=     1
 LinEq1:  Iter= 16 NonCon=     1 RMS=1.05D-10 Max=1.15D-09 NDo=     1
 LinEq1:  Iter= 17 NonCon=     0 RMS=3.43D-11 Max=4.05D-10 NDo=     1
 Linear equations converged to 1.000D-10 1.000D-09 after    17 iterations.
 End of Minotr F.D. properties file   721 does not exist.
 End of Minotr F.D. properties file   722 does not exist.
 End of Minotr F.D. properties file   788 does not exist.
 Calling FoFJK, ICntrl=  10002127 FMM=F ISym2X=0 I1Cent= 0 IOpClX= 0 NMat=1 NMatS=1 NMatT=0.
 ***** Axes restored to original set *****
 -------------------------------------------------------------------
 Center     Atomic                   Forces (Hartrees/Bohr)
 Number     Number              X              Y              Z
 -------------------------------------------------------------------
      1        6           0.000000388    0.000000045    0.000000890
      2        6          -0.000000702   -0.000000042   -0.000000591
      3        6           0.000001329    0.000000193    0.000000237
      4        6          -0.000000223    0.000000589    0.000000470
      5        6           0.000000056   -0.000000457   -0.000000180
      6        7          -0.000000003    0.000000066   -0.000000298
      7        1          -0.000000268   -0.000000110    0.000000061
      8        1          -0.000000066   -0.000000045    0.000000232
      9        1          -0.000000399   -0.000000221    0.000000077
     10        1           0.000000302    0.000000053   -0.000000586
     11        1          -0.000000414   -0.000000071   -0.000000311
 -------------------------------------------------------------------
 Cartesian Forces:  Max     0.000001329 RMS     0.000000415

 GradGradGradGradGradGradGradGradGradGradGradGradGradGradGradGradGradGrad
 Berny optimization.
 Using GEDIIS/GDIIS optimizer.
 FormGI is forming the generalized inverse of G from B-inverse, IUseBI=4.
 Internal  Forces:  Max     0.000000988 RMS     0.000000301
 Search for a local minimum.
 Step number  20 out of a maximum of   50
 All quantities printed in internal units (Hartrees-Bohrs-Radians)
 Mixed Optimization -- En-DIIS/RFO-DIIS
 Swapping is turned off.
 Update second derivatives using D2CorX and points    3    5    4    6    7
                                                      8    9   10   11   12
                                                     13   14   15   16   17
                                                     18   19   20
 DE= -8.28D-09 DEPred=-5.95D-10 R= 1.39D+01
 Trust test= 1.39D+01 RLast= 2.96D-04 DXMaxT set to 5.00D-02
 ITU=  0  0 -1  0 -1  0 -1 -1  0  0  0  0  1  1  0 -1  1  1  1  0
     Eigenvalues ---    0.00309   0.02083   0.02198   0.02764   0.03026
     Eigenvalues ---    0.03475   0.04077   0.05340   0.07986   0.11039
     Eigenvalues ---    0.11864   0.13820   0.16065   0.16260   0.20162
     Eigenvalues ---    0.21616   0.29511   0.32539   0.34601   0.34996
     Eigenvalues ---    0.35228   0.35848   0.39293   0.41153   0.55860
     Eigenvalues ---    0.58232   1.18099
 En-DIIS/RFO-DIIS/Sim-DIIS IScMMF=       -3 using points:    20   19   18   17   16   15   14   13   12   11
 RFO step:  Lambda=-1.22944930D-11.
 DIIS inversion failure, remove point  10.
 DIIS inversion failure, remove point   9.
 DIIS inversion failure, remove point   8.
 DIIS inversion failure, remove point   7.
 DIIS inversion failure, remove point   6.
 DIIS inversion failure, remove point   5.
 DIIS inversion failure, remove point   4.
 DIIS inversion failure, remove point   3.
 DIIS inversion failure, remove point   2.
 Use linear search instead of GDIIS.
 RFO step:  Lambda= 0.00000000D+00 EMin= 3.09277484D-03
 Quartic linear search produced a step of -0.00101.
 Iteration  1 RMS(Cart)=  0.00001619 RMS(Int)=  0.00000000
 Iteration  2 RMS(Cart)=  0.00000000 RMS(Int)=  0.00000000
 Variable       Old X    -DE/DX   Delta X   Delta X   Delta X     New X
                                 (Linear)    (Quad)   (Total)
    R1        2.53623   0.00000  -0.00000  -0.00000  -0.00000   2.53623
    R2        2.04769   0.00000  -0.00000   0.00000   0.00000   2.04769
    R3        2.04792   0.00000   0.00000   0.00000   0.00000   2.04793
    R4        2.76349   0.00000  -0.00000   0.00000   0.00000   2.76349
    R5        2.05443   0.00000  -0.00000   0.00000   0.00000   2.05443
    R6        2.55023  -0.00000   0.00000  -0.00000  -0.00000   2.55023
    R7        2.05473   0.00000   0.00000   0.00000   0.00000   2.05473
    R8        2.69988   0.00000  -0.00000   0.00000   0.00000   2.69988
    R9        2.04973  -0.00000  -0.00000  -0.00000  -0.00000   2.04973
   R10        2.21852   0.00000   0.00000   0.00000   0.00000   2.21852
    A1        2.13077   0.00000   0.00000   0.00000   0.00000   2.13078
    A2        2.10095  -0.00000  -0.00000  -0.00000  -0.00000   2.10095
    A3        2.05133  -0.00000  -0.00000  -0.00000  -0.00000   2.05133
    A4        2.19053  -0.00000   0.00000  -0.00000  -0.00000   2.19053
    A5        2.07215  -0.00000  -0.00000   0.00000   0.00000   2.07215
    A6        2.01991   0.00000   0.00000   0.00000   0.00000   2.01992
    A7        2.22003  -0.00000  -0.00000  -0.00000  -0.00000   2.22003
    A8        2.03485   0.00000   0.00000   0.00000   0.00000   2.03485
    A9        2.02775   0.00000  -0.00000   0.00000   0.00000   2.02776
   A10        2.16957  -0.00000  -0.00000  -0.00000  -0.00000   2.16957
   A11        2.09268  -0.00000  -0.00000   0.00000  -0.00000   2.09268
   A12        2.02085   0.00000   0.00000   0.00000   0.00000   2.02086
   A13        3.18316  -0.00000  -0.00000  -0.00000  -0.00000   3.18316
   A14        3.12932  -0.00000   0.00000  -0.00000  -0.00000   3.12932
    D1       -0.01448   0.00000  -0.00000   0.00000   0.00000  -0.01448
    D2        3.08849   0.00000   0.00000   0.00000   0.00000   3.08849
    D3       -3.13835  -0.00000  -0.00000  -0.00000  -0.00000  -3.13835
    D4       -0.03537   0.00000  -0.00000   0.00000   0.00000  -0.03537
    D5       -0.58192  -0.00000   0.00000  -0.00003  -0.00003  -0.58194
    D6        2.59677   0.00000   0.00000  -0.00002  -0.00002   2.59675
    D7        2.59727  -0.00000   0.00000  -0.00003  -0.00003   2.59724
    D8       -0.50722   0.00000   0.00000  -0.00002  -0.00002  -0.50725
    D9       -0.01507  -0.00000   0.00000  -0.00000  -0.00000  -0.01507
   D10        3.14079   0.00000   0.00000   0.00001   0.00001   3.14080
   D11        3.08955  -0.00000   0.00000  -0.00000  -0.00000   3.08955
   D12       -0.03777   0.00000   0.00000   0.00000   0.00000  -0.03777
         Item               Value     Threshold  Converged?
 Maximum Force            0.000001     0.000002     YES
 RMS     Force            0.000000     0.000001     YES
 Maximum Displacement     0.000055     0.000006     NO 
 RMS     Displacement     0.000016     0.000004     NO 
 Predicted change in Energy=-5.200994D-12
 GradGradGradGradGradGradGradGradGradGradGradGradGradGradGradGradGradGrad

                          Input orientation:                          
 ---------------------------------------------------------------------
 Center     Atomic      Atomic             Coordinates (Angstroms)
 Number     Number       Type             X           Y           Z
 ---------------------------------------------------------------------
      1          6           0        0.011743    0.120654    0.021116
      2          6           0        0.013972   -0.090234    1.346556
      3          6           0        1.175021    0.042244    2.225738
      4          6           0        2.463174   -0.220842    1.921340
      5          6           0        2.908390   -0.703442    0.652440
      6          7           0        3.322047   -1.096731   -0.373457
      7          1           0        3.235398   -0.079483    2.669806
      8          1           0        0.978181    0.356851    3.247764
      9          1           0       -0.921492   -0.349751    1.835915
     10          1           0        0.902037    0.428964   -0.514138
     11          1           0       -0.900619    0.000814   -0.551311
 ---------------------------------------------------------------------
                    Distance matrix (angstroms):
                    1          2          3          4          5
     1  C    0.000000
     2  C    1.342114   0.000000
     3  C    2.493937   1.462377   0.000000
     4  C    3.120414   2.519132   1.349522   0.000000
     5  C    3.077055   3.038993   2.456803   1.428715   0.000000
     6  N    3.549060   3.861973   3.558482   2.602102   1.173990
     7  H    4.177028   3.482627   2.111200   1.084672   2.136826
     8  H    3.376544   2.178113   1.087319   2.073243   3.403768
     9  H    2.094208   1.087159   2.168177   3.388198   4.024141
    10  H    1.083593   2.126124   2.780466   2.964954   2.582382
    11  H    1.083716   2.108712   3.467276   4.180699   4.056297
                    6          7          8          9         10
     6  N    0.000000
     7  H    3.209945   0.000000
     8  H    4.551906   2.370538   0.000000
     9  H    4.842203   4.248312   2.470094   0.000000
    10  H    2.864260   3.980024   3.763364   3.074802   0.000000
    11  H    4.366594   5.242965   4.253190   2.412919   1.853177
                   11
    11  H    0.000000
 Stoichiometry    C5H5N
 Framework group  C1[X(C5H5N)]
 Deg. of freedom    27
 Full point group                 C1      NOp   1
 Largest Abelian subgroup         C1      NOp   1
 Largest concise Abelian subgroup C1      NOp   1
                         Standard orientation:                         
 ---------------------------------------------------------------------
 Center     Atomic      Atomic             Coordinates (Angstroms)
 Number     Number       Type             X           Y           Z
 ---------------------------------------------------------------------
      1          6           0        1.359075   -1.277318    0.204571
      2          6           0        1.598308   -0.025865   -0.217212
      3          6           0        0.739030    1.131822    0.027632
      4          6           0       -0.607402    1.143937    0.118099
      5          6           0       -1.435084   -0.010709   -0.033428
      6          7           0       -2.155505   -0.930713   -0.146730
      7          1           0       -1.128425    2.076761    0.304883
      8          1           0        1.234444    2.095744    0.115290
      9          1           0        2.518562    0.175695   -0.759818
     10          1           0        0.483708   -1.529478    0.791361
     11          1           0        2.056679   -2.074933   -0.022584
 ---------------------------------------------------------------------
 Rotational constants (GHZ):           6.2435924           2.9722392           2.0605760
 Standard basis: 6-311+G(2d,p) (5D, 7F)
 There are   204 symmetry adapted cartesian basis functions of A   symmetry.
 There are   192 symmetry adapted basis functions of A   symmetry.
   192 basis functions,   292 primitive gaussians,   204 cartesian basis functions
    21 alpha electrons       21 beta electrons
       nuclear repulsion energy       186.2972350978 Hartrees.
 NAtoms=   11 NActive=   11 NUniq=   11 SFac= 1.00D+00 NAtFMM=   60 NAOKFM=F Big=F
 Integral buffers will be    131072 words long.
 Raffenetti 1 integral format.
 Two-electron integral symmetry is turned on.
 One-electron integrals computed using PRISM.
 NBasis=   192 RedAO= T EigKep=  1.45D-05  NBF=   192
 NBsUse=   192 1.00D-06 EigRej= -1.00D+00 NBFU=   192
 Initial guess from the checkpoint file:  "/scratch/webmo-77271/222/Gau-752171.chk"
 B after Tr=     0.000000    0.000000    0.000000
         Rot=    1.000000    0.000001   -0.000000   -0.000001 Ang=   0.00 deg.
 Keep R1 ints in memory in canonical form, NReq=175961444.
 Requested convergence on RMS density matrix=1.00D-08 within 128 cycles.
 Requested convergence on MAX density matrix=1.00D-06.
 Requested convergence on             energy=1.00D-06.
 No special actions if energy rises.
 SCF Done:  E(RHF) =  -246.713965956     A.U. after    4 cycles
            NFock=  4  Conv=0.69D-08     -V/T= 2.0019
 ExpMin= 4.38D-02 ExpMax= 6.29D+03 ExpMxC= 9.49D+02 IAcc=3 IRadAn=         5 AccDes= 0.00D+00
 HarFok:  IExCor=  205 AccDes= 0.00D+00 IRadAn=         5 IDoV=-2 UseB2=F ITyADJ=14
 ICtDFT= 12500011 ScaDFX=  1.000000  1.000000  1.000000  1.000000
 Range of M.O.s used for correlation:     7   192
 NBasis=   192 NAE=    21 NBE=    21 NFC=     6 NFV=     0
 NROrb=    186 NOA=    15 NOB=    15 NVA=   171 NVB=   171

 **** Warning!!: The largest alpha MO coefficient is  0.76987906D+02

 Fully direct method using O(ONN) memory.
 JobTyp=1 Pass  1:  I=   7 to  21 NPSUse= 16 ParTrn=T ParDer=T DoDerP=T.
 Spin components of T(2) and E(2):
     alpha-alpha T2 =       0.4293015602D-01 E2=     -0.1133682485D+00
     alpha-beta  T2 =       0.2436639994D+00 E2=     -0.6680462018D+00
     beta-beta   T2 =       0.4293015602D-01 E2=     -0.1133682485D+00
 ANorm=    0.1153050004D+01
 E2 =    -0.8947826987D+00 EUMP2 =    -0.24760874865463D+03
          IDoAtm=11111111111
          Differentiating once with respect to electric field.
                with respect to dipole field.
          Differentiating once with respect to nuclear coordinates.
 Keep R1 ints in memory in canonical form, NReq=175963142.
          There are     1 degrees of freedom in the 1st order CPHF.  IDoFFX=0 NUNeed=     1.
 LinEq1:  Iter=  0 NonCon=     1 RMS=4.21D-03 Max=5.54D-02 NDo=     1
 AX will form     1 AO Fock derivatives at one time.
 LinEq1:  Iter=  1 NonCon=     1 RMS=1.14D-03 Max=1.43D-02 NDo=     1
 LinEq1:  Iter=  2 NonCon=     1 RMS=4.61D-04 Max=9.58D-03 NDo=     1
 LinEq1:  Iter=  3 NonCon=     1 RMS=2.80D-04 Max=5.27D-03 NDo=     1
 LinEq1:  Iter=  4 NonCon=     1 RMS=1.03D-04 Max=1.88D-03 NDo=     1
 LinEq1:  Iter=  5 NonCon=     1 RMS=3.81D-05 Max=7.23D-04 NDo=     1
 LinEq1:  Iter=  6 NonCon=     1 RMS=1.61D-05 Max=3.57D-04 NDo=     1
 LinEq1:  Iter=  7 NonCon=     1 RMS=6.15D-06 Max=8.80D-05 NDo=     1
 LinEq1:  Iter=  8 NonCon=     1 RMS=1.84D-06 Max=2.75D-05 NDo=     1
 LinEq1:  Iter=  9 NonCon=     1 RMS=6.44D-07 Max=1.49D-05 NDo=     1
 LinEq1:  Iter= 10 NonCon=     1 RMS=1.78D-07 Max=2.55D-06 NDo=     1
 LinEq1:  Iter= 11 NonCon=     1 RMS=4.92D-08 Max=6.58D-07 NDo=     1
 LinEq1:  Iter= 12 NonCon=     1 RMS=1.25D-08 Max=1.46D-07 NDo=     1
 LinEq1:  Iter= 13 NonCon=     1 RMS=3.77D-09 Max=3.58D-08 NDo=     1
 LinEq1:  Iter= 14 NonCon=     1 RMS=9.02D-10 Max=9.79D-09 NDo=     1
 LinEq1:  Iter= 15 NonCon=     1 RMS=2.74D-10 Max=3.19D-09 NDo=     1
 LinEq1:  Iter= 16 NonCon=     1 RMS=1.05D-10 Max=1.15D-09 NDo=     1
 LinEq1:  Iter= 17 NonCon=     0 RMS=3.43D-11 Max=4.05D-10 NDo=     1
 Linear equations converged to 1.000D-10 1.000D-09 after    17 iterations.
 End of Minotr F.D. properties file   721 does not exist.
 End of Minotr F.D. properties file   722 does not exist.
 End of Minotr F.D. properties file   788 does not exist.
 Calling FoFJK, ICntrl=  10002127 FMM=F ISym2X=0 I1Cent= 0 IOpClX= 0 NMat=1 NMatS=1 NMatT=0.
 ***** Axes restored to original set *****
 -------------------------------------------------------------------
 Center     Atomic                   Forces (Hartrees/Bohr)
 Number     Number              X              Y              Z
 -------------------------------------------------------------------
      1        6          -0.000000109   -0.000000119   -0.000000077
      2        6           0.000000158    0.000000055    0.000000090
      3        6          -0.000000208   -0.000000033   -0.000000019
      4        6           0.000000092   -0.000000024   -0.000000101
      5        6          -0.000000019    0.000000023    0.000000049
      6        7          -0.000000002    0.000000024    0.000000015
      7        1           0.000000020    0.000000018    0.000000011
      8        1           0.000000006   -0.000000071   -0.000000002
      9        1          -0.000000016    0.000000115    0.000000011
     10        1           0.000000016    0.000000007    0.000000007
     11        1           0.000000060    0.000000004    0.000000015
 -------------------------------------------------------------------
 Cartesian Forces:  Max     0.000000208 RMS     0.000000070

 GradGradGradGradGradGradGradGradGradGradGradGradGradGradGradGradGradGrad
 Berny optimization.
 Using GEDIIS/GDIIS optimizer.
 FormGI is forming the generalized inverse of G from B-inverse, IUseBI=4.
 Internal  Forces:  Max     0.000000120 RMS     0.000000051
 Search for a local minimum.
 Step number  21 out of a maximum of   50
 All quantities printed in internal units (Hartrees-Bohrs-Radians)
 Mixed Optimization -- En-DIIS/RFO-DIIS
 Swapping is turned off.
 Update second derivatives using D2CorX and points    3    5    4    6    7
                                                      8    9   10   11   12
                                                     13   14   15   16   17
                                                     18   19   20   21
 DE= -3.54D-09 DEPred=-5.20D-12 R= 6.81D+02
 Trust test= 6.81D+02 RLast= 5.26D-05 DXMaxT set to 5.00D-02
 ITU=  0  0  0 -1  0 -1  0 -1 -1  0  0  0  0  1  1  0 -1  1  1  1
 ITU=  0
     Eigenvalues ---    0.00364   0.02076   0.02209   0.02760   0.03342
     Eigenvalues ---    0.03643   0.04311   0.05696   0.07893   0.11057
     Eigenvalues ---    0.11938   0.14033   0.16080   0.16254   0.20175
     Eigenvalues ---    0.21657   0.29696   0.32549   0.34391   0.35023
     Eigenvalues ---    0.35371   0.35915   0.40025   0.41514   0.57166
     Eigenvalues ---    0.58138   1.18568
 En-DIIS/RFO-DIIS/Sim-DIIS IScMMF=       -3 using points:    21   20   19   18   17   16   15   14   13   12
 RFO step:  Lambda=-1.08084794D-12.
 DIIS inversion failure, remove point  10.
 DIIS inversion failure, remove point   9.
 DIIS inversion failure, remove point   8.
 DIIS inversion failure, remove point   7.
 DIIS inversion failure, remove point   6.
 DIIS inversion failure, remove point   5.
 DIIS inversion failure, remove point   4.
 DIIS inversion failure, remove point   3.
 DIIS inversion failure, remove point   2.
 Use linear search instead of GDIIS.
 RFO step:  Lambda= 0.00000000D+00 EMin= 3.63920302D-03
 Skip linear search -- no minimum in search direction.
 Iteration  1 RMS(Cart)=  0.00001804 RMS(Int)=  0.00000000
 Iteration  2 RMS(Cart)=  0.00000000 RMS(Int)=  0.00000000
 Variable       Old X    -DE/DX   Delta X   Delta X   Delta X     New X
                                 (Linear)    (Quad)   (Total)
    R1        2.53623   0.00000   0.00000   0.00000   0.00000   2.53623
    R2        2.04769   0.00000   0.00000  -0.00000  -0.00000   2.04769
    R3        2.04793  -0.00000   0.00000  -0.00000  -0.00000   2.04793
    R4        2.76349  -0.00000   0.00000  -0.00000  -0.00000   2.76349
    R5        2.05443  -0.00000   0.00000  -0.00000  -0.00000   2.05443
    R6        2.55023   0.00000   0.00000   0.00000   0.00000   2.55023
    R7        2.05473  -0.00000   0.00000  -0.00000  -0.00000   2.05473
    R8        2.69988  -0.00000   0.00000  -0.00000  -0.00000   2.69988
    R9        2.04973   0.00000   0.00000   0.00000   0.00000   2.04973
   R10        2.21852  -0.00000   0.00000   0.00000   0.00000   2.21852
    A1        2.13078  -0.00000   0.00000   0.00000   0.00000   2.13078
    A2        2.10095   0.00000   0.00000  -0.00000  -0.00000   2.10095
    A3        2.05133  -0.00000   0.00000  -0.00000  -0.00000   2.05133
    A4        2.19053   0.00000   0.00000   0.00000   0.00000   2.19053
    A5        2.07215  -0.00000   0.00000  -0.00000  -0.00000   2.07215
    A6        2.01992  -0.00000   0.00000  -0.00000  -0.00000   2.01991
    A7        2.22003   0.00000   0.00000   0.00000   0.00000   2.22003
    A8        2.03485  -0.00000   0.00000  -0.00000  -0.00000   2.03485
    A9        2.02776  -0.00000   0.00000  -0.00000  -0.00000   2.02775
   A10        2.16957   0.00000   0.00000   0.00000   0.00000   2.16957
   A11        2.09268  -0.00000   0.00000  -0.00000  -0.00000   2.09268
   A12        2.02086  -0.00000   0.00000  -0.00000  -0.00000   2.02085
   A13        3.18316  -0.00000   0.00000  -0.00000  -0.00000   3.18316
   A14        3.12932  -0.00000   0.00000   0.00000   0.00000   3.12932
    D1       -0.01448  -0.00000   0.00000  -0.00000  -0.00000  -0.01448
    D2        3.08849  -0.00000   0.00000  -0.00000  -0.00000   3.08849
    D3       -3.13835  -0.00000   0.00000  -0.00000  -0.00000  -3.13835
    D4       -0.03537  -0.00000   0.00000   0.00000   0.00000  -0.03537
    D5       -0.58194   0.00000   0.00000   0.00003   0.00003  -0.58192
    D6        2.59675   0.00000   0.00000   0.00003   0.00003   2.59678
    D7        2.59724   0.00000   0.00000   0.00003   0.00003   2.59727
    D8       -0.50725   0.00000   0.00000   0.00003   0.00003  -0.50722
    D9       -0.01507   0.00000   0.00000   0.00000   0.00000  -0.01507
   D10        3.14080  -0.00000   0.00000   0.00000   0.00000   3.14080
   D11        3.08955   0.00000   0.00000   0.00000   0.00000   3.08955
   D12       -0.03777  -0.00000   0.00000   0.00000   0.00000  -0.03777
         Item               Value     Threshold  Converged?
 Maximum Force            0.000000     0.000002     YES
 RMS     Force            0.000000     0.000001     YES
 Maximum Displacement     0.000061     0.000006     NO 
 RMS     Displacement     0.000018     0.000004     NO 
 Predicted change in Energy=-5.883378D-12
 GradGradGradGradGradGradGradGradGradGradGradGradGradGradGradGradGradGrad

                          Input orientation:                          
 ---------------------------------------------------------------------
 Center     Atomic      Atomic             Coordinates (Angstroms)
 Number     Number       Type             X           Y           Z
 ---------------------------------------------------------------------
      1          6           0        0.011744    0.120645    0.021114
      2          6           0        0.013971   -0.090226    1.346557
      3          6           0        1.175021    0.042241    2.225739
      4          6           0        2.463174   -0.220844    1.921341
      5          6           0        2.908393   -0.703431    0.652437
      6          7           0        3.322052   -1.096710   -0.373463
      7          1           0        3.235396   -0.079493    2.669810
      8          1           0        0.978180    0.356838    3.247768
      9          1           0       -0.921498   -0.349720    1.835920
     10          1           0        0.902041    0.428931   -0.514146
     11          1           0       -0.900623    0.000812   -0.551309
 ---------------------------------------------------------------------
                    Distance matrix (angstroms):
                    1          2          3          4          5
     1  C    0.000000
     2  C    1.342114   0.000000
     3  C    2.493939   1.462377   0.000000
     4  C    3.120415   2.519134   1.349522   0.000000
     5  C    3.077052   3.038997   2.456804   1.428715   0.000000
     6  N    3.549054   3.861978   3.558483   2.602102   1.173990
     7  H    4.177030   3.482628   2.111200   1.084672   2.136826
     8  H    3.376549   2.178112   1.087319   2.073242   3.403768
     9  H    2.094207   1.087159   2.168176   3.388202   4.024154
    10  H    1.083593   2.126125   2.780471   2.964953   2.582366
    11  H    1.083716   2.108711   3.467277   4.180701   4.056300
                    6          7          8          9         10
     6  N    0.000000
     7  H    3.209945   0.000000
     8  H    4.551906   2.370536   0.000000
     9  H    4.842219   4.248313   2.470085   0.000000
    10  H    2.864232   3.980028   3.763376   3.074801   0.000000
    11  H    4.366596   5.242968   4.253192   2.412917   1.853177
                   11
    11  H    0.000000
 Stoichiometry    C5H5N
 Framework group  C1[X(C5H5N)]
 Deg. of freedom    27
 Full point group                 C1      NOp   1
 Largest Abelian subgroup         C1      NOp   1
 Largest concise Abelian subgroup C1      NOp   1
                         Standard orientation:                         
 ---------------------------------------------------------------------
 Center     Atomic      Atomic             Coordinates (Angstroms)
 Number     Number       Type             X           Y           Z
 ---------------------------------------------------------------------
      1          6           0        1.359069   -1.277324    0.204562
      2          6           0        1.598313   -0.025865   -0.217201
      3          6           0        0.739032    1.131822    0.027631
      4          6           0       -0.607400    1.143939    0.118094
      5          6           0       -1.435085   -0.010707   -0.033427
      6          7           0       -2.155507   -0.930711   -0.146724
      7          1           0       -1.128422    2.076765    0.304869
      8          1           0        1.234445    2.095744    0.115285
      9          1           0        2.518581    0.175699   -0.759782
     10          1           0        0.483688   -1.529491    0.791327
     11          1           0        2.056679   -2.074935   -0.022586
 ---------------------------------------------------------------------
 Rotational constants (GHZ):           6.2435965           2.9722410           2.0605729
 Standard basis: 6-311+G(2d,p) (5D, 7F)
 There are   204 symmetry adapted cartesian basis functions of A   symmetry.
 There are   192 symmetry adapted basis functions of A   symmetry.
   192 basis functions,   292 primitive gaussians,   204 cartesian basis functions
    21 alpha electrons       21 beta electrons
       nuclear repulsion energy       186.2972286270 Hartrees.
 NAtoms=   11 NActive=   11 NUniq=   11 SFac= 1.00D+00 NAtFMM=   60 NAOKFM=F Big=F
 Integral buffers will be    131072 words long.
 Raffenetti 1 integral format.
 Two-electron integral symmetry is turned on.
 One-electron integrals computed using PRISM.
 NBasis=   192 RedAO= T EigKep=  1.45D-05  NBF=   192
 NBsUse=   192 1.00D-06 EigRej= -1.00D+00 NBFU=   192
 Initial guess from the checkpoint file:  "/scratch/webmo-77271/222/Gau-752171.chk"
 B after Tr=    -0.000000    0.000000    0.000000
         Rot=    1.000000   -0.000000    0.000000    0.000001 Ang=  -0.00 deg.
 Keep R1 ints in memory in canonical form, NReq=175961444.
 Requested convergence on RMS density matrix=1.00D-08 within 128 cycles.
 Requested convergence on MAX density matrix=1.00D-06.
 Requested convergence on             energy=1.00D-06.
 No special actions if energy rises.
 SCF Done:  E(RHF) =  -246.713965910     A.U. after    4 cycles
            NFock=  4  Conv=0.85D-08     -V/T= 2.0019
 ExpMin= 4.38D-02 ExpMax= 6.29D+03 ExpMxC= 9.49D+02 IAcc=3 IRadAn=         5 AccDes= 0.00D+00
 HarFok:  IExCor=  205 AccDes= 0.00D+00 IRadAn=         5 IDoV=-2 UseB2=F ITyADJ=14
 ICtDFT= 12500011 ScaDFX=  1.000000  1.000000  1.000000  1.000000
 Range of M.O.s used for correlation:     7   192
 NBasis=   192 NAE=    21 NBE=    21 NFC=     6 NFV=     0
 NROrb=    186 NOA=    15 NOB=    15 NVA=   171 NVB=   171

 **** Warning!!: The largest alpha MO coefficient is  0.76989799D+02

 Fully direct method using O(ONN) memory.
 JobTyp=1 Pass  1:  I=   7 to  21 NPSUse= 16 ParTrn=T ParDer=T DoDerP=T.
 Spin components of T(2) and E(2):
     alpha-alpha T2 =       0.4293017379D-01 E2=     -0.1133682677D+00
     alpha-beta  T2 =       0.2436640356D+00 E2=     -0.6680462083D+00
     beta-beta   T2 =       0.4293017379D-01 E2=     -0.1133682677D+00
 ANorm=    0.1153050035D+01
 E2 =    -0.8947827436D+00 EUMP2 =    -0.24760874865411D+03
          IDoAtm=11111111111
          Differentiating once with respect to electric field.
                with respect to dipole field.
          Differentiating once with respect to nuclear coordinates.
 Keep R1 ints in memory in canonical form, NReq=175963142.
          There are     1 degrees of freedom in the 1st order CPHF.  IDoFFX=0 NUNeed=     1.
 LinEq1:  Iter=  0 NonCon=     1 RMS=4.21D-03 Max=5.54D-02 NDo=     1
 AX will form     1 AO Fock derivatives at one time.
 LinEq1:  Iter=  1 NonCon=     1 RMS=1.14D-03 Max=1.43D-02 NDo=     1
 LinEq1:  Iter=  2 NonCon=     1 RMS=4.61D-04 Max=9.58D-03 NDo=     1
 LinEq1:  Iter=  3 NonCon=     1 RMS=2.80D-04 Max=5.27D-03 NDo=     1
 LinEq1:  Iter=  4 NonCon=     1 RMS=1.03D-04 Max=1.88D-03 NDo=     1
 LinEq1:  Iter=  5 NonCon=     1 RMS=3.81D-05 Max=7.23D-04 NDo=     1
 LinEq1:  Iter=  6 NonCon=     1 RMS=1.61D-05 Max=3.57D-04 NDo=     1
 LinEq1:  Iter=  7 NonCon=     1 RMS=6.15D-06 Max=8.80D-05 NDo=     1
 LinEq1:  Iter=  8 NonCon=     1 RMS=1.84D-06 Max=2.75D-05 NDo=     1
 LinEq1:  Iter=  9 NonCon=     1 RMS=6.44D-07 Max=1.49D-05 NDo=     1
 LinEq1:  Iter= 10 NonCon=     1 RMS=1.78D-07 Max=2.55D-06 NDo=     1
 LinEq1:  Iter= 11 NonCon=     1 RMS=4.92D-08 Max=6.58D-07 NDo=     1
 LinEq1:  Iter= 12 NonCon=     1 RMS=1.25D-08 Max=1.46D-07 NDo=     1
 LinEq1:  Iter= 13 NonCon=     1 RMS=3.77D-09 Max=3.58D-08 NDo=     1
 LinEq1:  Iter= 14 NonCon=     1 RMS=9.02D-10 Max=9.79D-09 NDo=     1
 LinEq1:  Iter= 15 NonCon=     1 RMS=2.74D-10 Max=3.19D-09 NDo=     1
 LinEq1:  Iter= 16 NonCon=     1 RMS=1.05D-10 Max=1.15D-09 NDo=     1
 LinEq1:  Iter= 17 NonCon=     0 RMS=3.43D-11 Max=4.05D-10 NDo=     1
 Linear equations converged to 1.000D-10 1.000D-09 after    17 iterations.
 End of Minotr F.D. properties file   721 does not exist.
 End of Minotr F.D. properties file   722 does not exist.
 End of Minotr F.D. properties file   788 does not exist.
 Calling FoFJK, ICntrl=  10002127 FMM=F ISym2X=0 I1Cent= 0 IOpClX= 0 NMat=1 NMatS=1 NMatT=0.
 ***** Axes restored to original set *****
 -------------------------------------------------------------------
 Center     Atomic                   Forces (Hartrees/Bohr)
 Number     Number              X              Y              Z
 -------------------------------------------------------------------
      1        6          -0.000000024   -0.000000018   -0.000000044
      2        6           0.000000060    0.000000021    0.000000053
      3        6          -0.000000088   -0.000000002   -0.000000027
      4        6           0.000000031   -0.000000072   -0.000000023
      5        6          -0.000000004    0.000000026    0.000000015
      6        7           0.000000004    0.000000005    0.000000025
      7        1           0.000000006    0.000000009   -0.000000006
      8        1          -0.000000000    0.000000012   -0.000000017
      9        1           0.000000021   -0.000000008    0.000000004
     10        1          -0.000000033    0.000000023    0.000000011
     11        1           0.000000026    0.000000004    0.000000009
 -------------------------------------------------------------------
 Cartesian Forces:  Max     0.000000088 RMS     0.000000030

 GradGradGradGradGradGradGradGradGradGradGradGradGradGradGradGradGradGrad
 Berny optimization.
 Using GEDIIS/GDIIS optimizer.
 FormGI is forming the generalized inverse of G from B-inverse, IUseBI=4.
 Internal  Forces:  Max     0.000000063 RMS     0.000000028
 Search for a local minimum.
 Step number  22 out of a maximum of   50
 All quantities printed in internal units (Hartrees-Bohrs-Radians)
 Mixed Optimization -- En-DIIS/RFO-DIIS
 Swapping is turned off.
 Update second derivatives using D2CorX and points    3    5    4    6    7
                                                      8    9   10   11   12
                                                     13   14   15   16   17
                                                     18   19   20   21   22
 DE=  5.17D-10 DEPred=-5.88D-12 R=-8.78D+01
 Trust test=-8.78D+01 RLast= 5.59D-05 DXMaxT set to 5.00D-02
 ITU= -1  0  0  0 -1  0 -1  0 -1 -1  0  0  0  0  1  1  0 -1  1  1
 ITU=  1  0
     Eigenvalues ---    0.00429   0.01877   0.02213   0.02499   0.03092
     Eigenvalues ---    0.03560   0.04121   0.05689   0.08156   0.11154
     Eigenvalues ---    0.11740   0.14089   0.16005   0.16156   0.20041
     Eigenvalues ---    0.21340   0.28369   0.32573   0.34085   0.35030
     Eigenvalues ---    0.35274   0.35966   0.37477   0.41200   0.57407
     Eigenvalues ---    0.58250   1.18446
 En-DIIS/RFO-DIIS/Sim-DIIS IScMMF=       -3 using points:    22   21   20   19   18   17   16   15   14   13
 RFO step:  Lambda=-1.20934418D-13.
 DIIS inversion failure, remove point  10.
 DIIS inversion failure, remove point   9.
 DIIS inversion failure, remove point   8.
 DIIS inversion failure, remove point   7.
 DIIS inversion failure, remove point   6.
 DIIS inversion failure, remove point   5.
 DIIS inversion failure, remove point   4.
 DIIS inversion failure, remove point   3.
 DIIS inversion failure, remove point   2.
 Use linear search instead of GDIIS.
 RFO step:  Lambda= 0.00000000D+00 EMin= 4.29042159D-03
 Skip linear search -- no minimum in search direction.
 Iteration  1 RMS(Cart)=  0.00000250 RMS(Int)=  0.00000000
 Iteration  2 RMS(Cart)=  0.00000000 RMS(Int)=  0.00000000
 Variable       Old X    -DE/DX   Delta X   Delta X   Delta X     New X
                                 (Linear)    (Quad)   (Total)
    R1        2.53623   0.00000   0.00000  -0.00000  -0.00000   2.53623
    R2        2.04769  -0.00000   0.00000  -0.00000  -0.00000   2.04769
    R3        2.04793  -0.00000   0.00000  -0.00000  -0.00000   2.04793
    R4        2.76349  -0.00000   0.00000  -0.00000  -0.00000   2.76349
    R5        2.05443  -0.00000   0.00000  -0.00000  -0.00000   2.05443
    R6        2.55023   0.00000   0.00000  -0.00000  -0.00000   2.55023
    R7        2.05473  -0.00000   0.00000  -0.00000  -0.00000   2.05473
    R8        2.69988  -0.00000   0.00000  -0.00000  -0.00000   2.69988
    R9        2.04973   0.00000   0.00000  -0.00000  -0.00000   2.04973
   R10        2.21852  -0.00000   0.00000  -0.00000  -0.00000   2.21852
    A1        2.13078   0.00000   0.00000  -0.00000  -0.00000   2.13078
    A2        2.10095   0.00000   0.00000   0.00000   0.00000   2.10095
    A3        2.05133  -0.00000   0.00000  -0.00000  -0.00000   2.05133
    A4        2.19053   0.00000   0.00000  -0.00000  -0.00000   2.19053
    A5        2.07215  -0.00000   0.00000   0.00000   0.00000   2.07215
    A6        2.01991  -0.00000   0.00000  -0.00000  -0.00000   2.01991
    A7        2.22003   0.00000   0.00000  -0.00000  -0.00000   2.22003
    A8        2.03485  -0.00000   0.00000   0.00000   0.00000   2.03485
    A9        2.02775  -0.00000   0.00000   0.00000   0.00000   2.02775
   A10        2.16957   0.00000   0.00000  -0.00000  -0.00000   2.16957
   A11        2.09268  -0.00000   0.00000   0.00000   0.00000   2.09268
   A12        2.02085  -0.00000   0.00000  -0.00000  -0.00000   2.02085
   A13        3.18316   0.00000   0.00000   0.00000   0.00000   3.18316
   A14        3.12932   0.00000   0.00000  -0.00000  -0.00000   3.12932
    D1       -0.01448  -0.00000   0.00000  -0.00000  -0.00000  -0.01448
    D2        3.08849  -0.00000   0.00000  -0.00000  -0.00000   3.08849
    D3       -3.13835   0.00000   0.00000  -0.00000  -0.00000  -3.13835
    D4       -0.03537  -0.00000   0.00000   0.00000   0.00000  -0.03537
    D5       -0.58192  -0.00000   0.00000  -0.00000  -0.00000  -0.58192
    D6        2.59678  -0.00000   0.00000  -0.00000  -0.00000   2.59678
    D7        2.59727  -0.00000   0.00000  -0.00000  -0.00000   2.59726
    D8       -0.50722  -0.00000   0.00000  -0.00000  -0.00000  -0.50723
    D9       -0.01507   0.00000   0.00000   0.00000   0.00000  -0.01507
   D10        3.14080  -0.00000   0.00000  -0.00000  -0.00000   3.14080
   D11        3.08955   0.00000   0.00000   0.00000   0.00000   3.08955
   D12       -0.03777  -0.00000   0.00000  -0.00000  -0.00000  -0.03777
         Item               Value     Threshold  Converged?
 Maximum Force            0.000000     0.000002     YES
 RMS     Force            0.000000     0.000001     YES
 Maximum Displacement     0.000009     0.000006     NO 
 RMS     Displacement     0.000002     0.000004     YES
 Predicted change in Energy=-2.136020D-13
 GradGradGradGradGradGradGradGradGradGradGradGradGradGradGradGradGradGrad

                          Input orientation:                          
 ---------------------------------------------------------------------
 Center     Atomic      Atomic             Coordinates (Angstroms)
 Number     Number       Type             X           Y           Z
 ---------------------------------------------------------------------
      1          6           0        0.011743    0.120646    0.021114
      2          6           0        0.013971   -0.090227    1.346557
      3          6           0        1.175021    0.042241    2.225739
      4          6           0        2.463174   -0.220844    1.921341
      5          6           0        2.908393   -0.703433    0.652438
      6          7           0        3.322052   -1.096712   -0.373462
      7          1           0        3.235396   -0.079492    2.669810
      8          1           0        0.978181    0.356840    3.247768
      9          1           0       -0.921497   -0.349724    1.835919
     10          1           0        0.902040    0.428936   -0.514145
     11          1           0       -0.900623    0.000812   -0.551309
 ---------------------------------------------------------------------
                    Distance matrix (angstroms):
                    1          2          3          4          5
     1  C    0.000000
     2  C    1.342114   0.000000
     3  C    2.493939   1.462377   0.000000
     4  C    3.120415   2.519134   1.349522   0.000000
     5  C    3.077053   3.038997   2.456804   1.428715   0.000000
     6  N    3.549056   3.861978   3.558483   2.602102   1.173990
     7  H    4.177030   3.482627   2.111200   1.084672   2.136825
     8  H    3.376549   2.178112   1.087319   2.073242   3.403768
     9  H    2.094207   1.087159   2.168176   3.388202   4.024152
    10  H    1.083593   2.126125   2.780470   2.964954   2.582369
    11  H    1.083716   2.108711   3.467276   4.180701   4.056300
                    6          7          8          9         10
     6  N    0.000000
     7  H    3.209945   0.000000
     8  H    4.551906   2.370536   0.000000
     9  H    4.842217   4.248313   2.470086   0.000000
    10  H    2.864237   3.980028   3.763374   3.074801   0.000000
    11  H    4.366597   5.242967   4.253192   2.412917   1.853177
                   11
    11  H    0.000000
 Stoichiometry    C5H5N
 Framework group  C1[X(C5H5N)]
 Deg. of freedom    27
 Full point group                 C1      NOp   1
 Largest Abelian subgroup         C1      NOp   1
 Largest concise Abelian subgroup C1      NOp   1
                         Standard orientation:                         
 ---------------------------------------------------------------------
 Center     Atomic      Atomic             Coordinates (Angstroms)
 Number     Number       Type             X           Y           Z
 ---------------------------------------------------------------------
      1          6           0        1.359070   -1.277323    0.204563
      2          6           0        1.598313   -0.025865   -0.217202
      3          6           0        0.739032    1.131822    0.027632
      4          6           0       -0.607401    1.143939    0.118094
      5          6           0       -1.435085   -0.010707   -0.033427
      6          7           0       -2.155507   -0.930711   -0.146725
      7          1           0       -1.128423    2.076764    0.304871
      8          1           0        1.234444    2.095744    0.115286
      9          1           0        2.518579    0.175700   -0.759787
     10          1           0        0.483692   -1.529489    0.791332
     11          1           0        2.056680   -2.074935   -0.022586
 ---------------------------------------------------------------------
 Rotational constants (GHZ):           6.2435967           2.9722399           2.0605730
 Standard basis: 6-311+G(2d,p) (5D, 7F)
 There are   204 symmetry adapted cartesian basis functions of A   symmetry.
 There are   192 symmetry adapted basis functions of A   symmetry.
   192 basis functions,   292 primitive gaussians,   204 cartesian basis functions
    21 alpha electrons       21 beta electrons
       nuclear repulsion energy       186.2972249128 Hartrees.
 NAtoms=   11 NActive=   11 NUniq=   11 SFac= 1.00D+00 NAtFMM=   60 NAOKFM=F Big=F
 Integral buffers will be    131072 words long.
 Raffenetti 1 integral format.
 Two-electron integral symmetry is turned on.
 One-electron integrals computed using PRISM.
 NBasis=   192 RedAO= T EigKep=  1.45D-05  NBF=   192
 NBsUse=   192 1.00D-06 EigRej= -1.00D+00 NBFU=   192
 Initial guess from the checkpoint file:  "/scratch/webmo-77271/222/Gau-752171.chk"
 B after Tr=     0.000000    0.000000   -0.000000
         Rot=    1.000000    0.000000   -0.000000   -0.000000 Ang=   0.00 deg.
 Keep R1 ints in memory in canonical form, NReq=175961444.
 Requested convergence on RMS density matrix=1.00D-08 within 128 cycles.
 Requested convergence on MAX density matrix=1.00D-06.
 Requested convergence on             energy=1.00D-06.
 No special actions if energy rises.
 SCF Done:  E(RHF) =  -246.713965921     A.U. after    2 cycles
            NFock=  2  Conv=0.60D-08     -V/T= 2.0019
 ExpMin= 4.38D-02 ExpMax= 6.29D+03 ExpMxC= 9.49D+02 IAcc=3 IRadAn=         5 AccDes= 0.00D+00
 HarFok:  IExCor=  205 AccDes= 0.00D+00 IRadAn=         5 IDoV=-2 UseB2=F ITyADJ=14
 ICtDFT= 12500011 ScaDFX=  1.000000  1.000000  1.000000  1.000000
 Range of M.O.s used for correlation:     7   192
 NBasis=   192 NAE=    21 NBE=    21 NFC=     6 NFV=     0
 NROrb=    186 NOA=    15 NOB=    15 NVA=   171 NVB=   171

 **** Warning!!: The largest alpha MO coefficient is  0.76989484D+02

 Fully direct method using O(ONN) memory.
 JobTyp=1 Pass  1:  I=   7 to  21 NPSUse= 16 ParTrn=T ParDer=T DoDerP=T.
 Spin components of T(2) and E(2):
     alpha-alpha T2 =       0.4293017174D-01 E2=     -0.1133682655D+00
     alpha-beta  T2 =       0.2436640309D+00 E2=     -0.6680462053D+00
     beta-beta   T2 =       0.4293017174D-01 E2=     -0.1133682655D+00
 ANorm=    0.1153050031D+01
 E2 =    -0.8947827363D+00 EUMP2 =    -0.24760874865694D+03
          IDoAtm=11111111111
          Differentiating once with respect to electric field.
                with respect to dipole field.
          Differentiating once with respect to nuclear coordinates.
 Keep R1 ints in memory in canonical form, NReq=175963142.
          There are     1 degrees of freedom in the 1st order CPHF.  IDoFFX=0 NUNeed=     1.
 LinEq1:  Iter=  0 NonCon=     1 RMS=4.21D-03 Max=5.54D-02 NDo=     1
 AX will form     1 AO Fock derivatives at one time.
 LinEq1:  Iter=  1 NonCon=     1 RMS=1.14D-03 Max=1.43D-02 NDo=     1
 LinEq1:  Iter=  2 NonCon=     1 RMS=4.61D-04 Max=9.58D-03 NDo=     1
 LinEq1:  Iter=  3 NonCon=     1 RMS=2.80D-04 Max=5.27D-03 NDo=     1
 LinEq1:  Iter=  4 NonCon=     1 RMS=1.03D-04 Max=1.88D-03 NDo=     1
 LinEq1:  Iter=  5 NonCon=     1 RMS=3.81D-05 Max=7.23D-04 NDo=     1
 LinEq1:  Iter=  6 NonCon=     1 RMS=1.61D-05 Max=3.57D-04 NDo=     1
 LinEq1:  Iter=  7 NonCon=     1 RMS=6.15D-06 Max=8.80D-05 NDo=     1
 LinEq1:  Iter=  8 NonCon=     1 RMS=1.84D-06 Max=2.75D-05 NDo=     1
 LinEq1:  Iter=  9 NonCon=     1 RMS=6.44D-07 Max=1.49D-05 NDo=     1
 LinEq1:  Iter= 10 NonCon=     1 RMS=1.78D-07 Max=2.55D-06 NDo=     1
 LinEq1:  Iter= 11 NonCon=     1 RMS=4.92D-08 Max=6.58D-07 NDo=     1
 LinEq1:  Iter= 12 NonCon=     1 RMS=1.25D-08 Max=1.46D-07 NDo=     1
 LinEq1:  Iter= 13 NonCon=     1 RMS=3.77D-09 Max=3.58D-08 NDo=     1
 LinEq1:  Iter= 14 NonCon=     1 RMS=9.02D-10 Max=9.79D-09 NDo=     1
 LinEq1:  Iter= 15 NonCon=     1 RMS=2.74D-10 Max=3.19D-09 NDo=     1
 LinEq1:  Iter= 16 NonCon=     1 RMS=1.05D-10 Max=1.15D-09 NDo=     1
 LinEq1:  Iter= 17 NonCon=     0 RMS=3.43D-11 Max=4.05D-10 NDo=     1
 Linear equations converged to 1.000D-10 1.000D-09 after    17 iterations.
 End of Minotr F.D. properties file   721 does not exist.
 End of Minotr F.D. properties file   722 does not exist.
 End of Minotr F.D. properties file   788 does not exist.
 Calling FoFJK, ICntrl=  10002127 FMM=F ISym2X=0 I1Cent= 0 IOpClX= 0 NMat=1 NMatS=1 NMatT=0.
 ***** Axes restored to original set *****
 -------------------------------------------------------------------
 Center     Atomic                   Forces (Hartrees/Bohr)
 Number     Number              X              Y              Z
 -------------------------------------------------------------------
      1        6           0.000000002   -0.000000031   -0.000000021
      2        6          -0.000000006    0.000000040    0.000000012
      3        6          -0.000000030   -0.000000015    0.000000001
      4        6           0.000000023    0.000000004   -0.000000001
      5        6           0.000000004   -0.000000006    0.000000015
      6        7          -0.000000008    0.000000017   -0.000000027
      7        1           0.000000011   -0.000000008    0.000000014
      8        1          -0.000000004   -0.000000018    0.000000002
      9        1          -0.000000008    0.000000053    0.000000010
     10        1           0.000000018   -0.000000059   -0.000000010
     11        1          -0.000000002    0.000000023    0.000000006
 -------------------------------------------------------------------
 Cartesian Forces:  Max     0.000000059 RMS     0.000000021

 GradGradGradGradGradGradGradGradGradGradGradGradGradGradGradGradGradGrad
 Berny optimization.
 Using GEDIIS/GDIIS optimizer.
 FormGI is forming the generalized inverse of G from B-inverse, IUseBI=4.
 Internal  Forces:  Max     0.000000104 RMS     0.000000042
 Search for a local minimum.
 Step number  23 out of a maximum of   50
 All quantities printed in internal units (Hartrees-Bohrs-Radians)
 Mixed Optimization -- En-DIIS/RFO-DIIS
 Swapping is turned off.
 Update second derivatives using D2CorX and points    3    5    4    6    7
                                                      8    9   10   11   12
                                                     13   15   16   17   18
                                                     19   20   21   22   23
 Trust test= 0.00D+00 RLast= 8.23D-06 DXMaxT set to 5.00D-02
 ITU=  0 -1  0  0  0 -1  0 -1  0 -1 -1  0  0  0  0  1  1  0 -1  1
 ITU=  1  1  0
     Eigenvalues ---    0.00697   0.01608   0.02237   0.02334   0.02926
     Eigenvalues ---    0.03645   0.05327   0.05498   0.08789   0.10529
     Eigenvalues ---    0.11698   0.13946   0.15699   0.16148   0.17866
     Eigenvalues ---    0.21516   0.24097   0.31140   0.32785   0.35036
     Eigenvalues ---    0.35245   0.36000   0.36522   0.40774   0.56572
     Eigenvalues ---    0.57444   1.18209
 En-DIIS/RFO-DIIS/Sim-DIIS IScMMF=       -3 using points:    23   22   21   20   19   18   17   16   15   14
 RFO step:  Lambda=-6.43449301D-13.
 DIIS inversion failure, remove point  10.
 DIIS inversion failure, remove point   9.
 DIIS inversion failure, remove point   8.
 DIIS inversion failure, remove point   7.
 DIIS inversion failure, remove point   6.
 DIIS inversion failure, remove point   5.
 DIIS inversion failure, remove point   4.
 DIIS inversion failure, remove point   3.
 DIIS inversion failure, remove point   2.
 Use linear search instead of GDIIS.
 RFO step:  Lambda= 0.00000000D+00 EMin= 6.97356343D-03
 Skip linear search -- no minimum in search direction.
 Iteration  1 RMS(Cart)=  0.00000410 RMS(Int)=  0.00000000
 Iteration  2 RMS(Cart)=  0.00000000 RMS(Int)=  0.00000000
 Variable       Old X    -DE/DX   Delta X   Delta X   Delta X     New X
                                 (Linear)    (Quad)   (Total)
    R1        2.53623   0.00000   0.00000   0.00000   0.00000   2.53623
    R2        2.04769  -0.00000   0.00000  -0.00000  -0.00000   2.04769
    R3        2.04793  -0.00000   0.00000  -0.00000  -0.00000   2.04793
    R4        2.76349   0.00000   0.00000  -0.00000  -0.00000   2.76349
    R5        2.05443   0.00000   0.00000  -0.00000  -0.00000   2.05443
    R6        2.55023   0.00000   0.00000   0.00000   0.00000   2.55023
    R7        2.05473  -0.00000   0.00000  -0.00000  -0.00000   2.05473
    R8        2.69988   0.00000   0.00000  -0.00000  -0.00000   2.69988
    R9        2.04973   0.00000   0.00000   0.00000   0.00000   2.04973
   R10        2.21852   0.00000   0.00000  -0.00000  -0.00000   2.21852
    A1        2.13078   0.00000   0.00000   0.00000   0.00000   2.13078
    A2        2.10095  -0.00000   0.00000  -0.00000  -0.00000   2.10095
    A3        2.05133   0.00000   0.00000  -0.00000  -0.00000   2.05133
    A4        2.19053   0.00000   0.00000   0.00000   0.00000   2.19053
    A5        2.07215  -0.00000   0.00000  -0.00000  -0.00000   2.07215
    A6        2.01991  -0.00000   0.00000  -0.00000  -0.00000   2.01991
    A7        2.22003   0.00000   0.00000   0.00000   0.00000   2.22003
    A8        2.03485  -0.00000   0.00000  -0.00000  -0.00000   2.03485
    A9        2.02775   0.00000   0.00000  -0.00000  -0.00000   2.02775
   A10        2.16957  -0.00000   0.00000   0.00000   0.00000   2.16957
   A11        2.09268   0.00000   0.00000  -0.00000  -0.00000   2.09268
   A12        2.02085   0.00000   0.00000  -0.00000  -0.00000   2.02085
   A13        3.18316  -0.00000   0.00000   0.00000   0.00000   3.18316
   A14        3.12932  -0.00000   0.00000  -0.00000  -0.00000   3.12932
    D1       -0.01448   0.00000   0.00000  -0.00000  -0.00000  -0.01449
    D2        3.08849   0.00000   0.00000  -0.00000  -0.00000   3.08849
    D3       -3.13835   0.00000   0.00000  -0.00000  -0.00000  -3.13835
    D4       -0.03537   0.00000   0.00000   0.00000   0.00000  -0.03537
    D5       -0.58192   0.00000   0.00000   0.00000   0.00000  -0.58192
    D6        2.59678   0.00000   0.00000   0.00000   0.00000   2.59678
    D7        2.59726   0.00000   0.00000   0.00000   0.00000   2.59727
    D8       -0.50723   0.00000   0.00000   0.00000   0.00000  -0.50722
    D9       -0.01507   0.00000   0.00000   0.00000   0.00000  -0.01506
   D10        3.14080  -0.00000   0.00000   0.00000   0.00000   3.14080
   D11        3.08955   0.00000   0.00000   0.00000   0.00000   3.08956
   D12       -0.03777   0.00000   0.00000  -0.00000  -0.00000  -0.03777
         Item               Value     Threshold  Converged?
 Maximum Force            0.000000     0.000002     YES
 RMS     Force            0.000000     0.000001     YES
 Maximum Displacement     0.000011     0.000006     NO 
 RMS     Displacement     0.000004     0.000004     NO 
 Predicted change in Energy=-8.434680D-13
 GradGradGradGradGradGradGradGradGradGradGradGradGradGradGradGradGradGrad

                          Input orientation:                          
 ---------------------------------------------------------------------
 Center     Atomic      Atomic             Coordinates (Angstroms)
 Number     Number       Type             X           Y           Z
 ---------------------------------------------------------------------
      1          6           0        0.011742    0.120644    0.021113
      2          6           0        0.013971   -0.090225    1.346557
      3          6           0        1.175021    0.042241    2.225738
      4          6           0        2.463174   -0.220846    1.921342
      5          6           0        2.908395   -0.703431    0.652438
      6          7           0        3.322056   -1.096707   -0.373462
      7          1           0        3.235395   -0.079496    2.669812
      8          1           0        0.978181    0.356840    3.247767
      9          1           0       -0.921498   -0.349718    1.835921
     10          1           0        0.902038    0.428932   -0.514148
     11          1           0       -0.900625    0.000811   -0.551308
 ---------------------------------------------------------------------
                    Distance matrix (angstroms):
                    1          2          3          4          5
     1  C    0.000000
     2  C    1.342114   0.000000
     3  C    2.493940   1.462376   0.000000
     4  C    3.120417   2.519134   1.349523   0.000000
     5  C    3.077055   3.038999   2.456804   1.428715   0.000000
     6  N    3.549058   3.861981   3.558483   2.602102   1.173990
     7  H    4.177032   3.482627   2.111200   1.084672   2.136825
     8  H    3.376550   2.178111   1.087319   2.073242   3.403768
     9  H    2.094207   1.087159   2.168174   3.388201   4.024155
    10  H    1.083593   2.126125   2.780472   2.964957   2.582371
    11  H    1.083716   2.108711   3.467277   4.180703   4.056303
                    6          7          8          9         10
     6  N    0.000000
     7  H    3.209945   0.000000
     8  H    4.551906   2.370536   0.000000
     9  H    4.842222   4.248312   2.470083   0.000000
    10  H    2.864237   3.980032   3.763377   3.074801   0.000000
    11  H    4.366602   5.242969   4.253192   2.412917   1.853176
                   11
    11  H    0.000000
 Stoichiometry    C5H5N
 Framework group  C1[X(C5H5N)]
 Deg. of freedom    27
 Full point group                 C1      NOp   1
 Largest Abelian subgroup         C1      NOp   1
 Largest concise Abelian subgroup C1      NOp   1
                         Standard orientation:                         
 ---------------------------------------------------------------------
 Center     Atomic      Atomic             Coordinates (Angstroms)
 Number     Number       Type             X           Y           Z
 ---------------------------------------------------------------------
      1          6           0        1.359072   -1.277323    0.204560
      2          6           0        1.598314   -0.025863   -0.217199
      3          6           0        0.739031    1.131822    0.027633
      4          6           0       -0.607402    1.143938    0.118092
      5          6           0       -1.435086   -0.010708   -0.033427
      6          7           0       -2.155508   -0.930712   -0.146723
      7          1           0       -1.128424    2.076764    0.304867
      8          1           0        1.234443    2.095744    0.115289
      9          1           0        2.518582    0.175704   -0.759779
     10          1           0        0.483692   -1.529494    0.791326
     11          1           0        2.056684   -2.074933   -0.022588
 ---------------------------------------------------------------------
 Rotational constants (GHZ):           6.2435997           2.9722370           2.0605707
 Standard basis: 6-311+G(2d,p) (5D, 7F)
 There are   204 symmetry adapted cartesian basis functions of A   symmetry.
 There are   192 symmetry adapted basis functions of A   symmetry.
   192 basis functions,   292 primitive gaussians,   204 cartesian basis functions
    21 alpha electrons       21 beta electrons
       nuclear repulsion energy       186.2972012654 Hartrees.
 NAtoms=   11 NActive=   11 NUniq=   11 SFac= 1.00D+00 NAtFMM=   60 NAOKFM=F Big=F
 Integral buffers will be    131072 words long.
 Raffenetti 1 integral format.
 Two-electron integral symmetry is turned on.
 One-electron integrals computed using PRISM.
 NBasis=   192 RedAO= T EigKep=  1.45D-05  NBF=   192
 NBsUse=   192 1.00D-06 EigRej= -1.00D+00 NBFU=   192
 Initial guess from the checkpoint file:  "/scratch/webmo-77271/222/Gau-752171.chk"
 B after Tr=    -0.000000    0.000000    0.000000
         Rot=    1.000000   -0.000000    0.000000   -0.000000 Ang=  -0.00 deg.
 Keep R1 ints in memory in canonical form, NReq=175961444.
 Requested convergence on RMS density matrix=1.00D-08 within 128 cycles.
 Requested convergence on MAX density matrix=1.00D-06.
 Requested convergence on             energy=1.00D-06.
 No special actions if energy rises.
 SCF Done:  E(RHF) =  -246.713965934     A.U. after    3 cycles
            NFock=  3  Conv=0.35D-08     -V/T= 2.0019
 ExpMin= 4.38D-02 ExpMax= 6.29D+03 ExpMxC= 9.49D+02 IAcc=3 IRadAn=         5 AccDes= 0.00D+00
 HarFok:  IExCor=  205 AccDes= 0.00D+00 IRadAn=         5 IDoV=-2 UseB2=F ITyADJ=14
 ICtDFT= 12500011 ScaDFX=  1.000000  1.000000  1.000000  1.000000
 Range of M.O.s used for correlation:     7   192
 NBasis=   192 NAE=    21 NBE=    21 NFC=     6 NFV=     0
 NROrb=    186 NOA=    15 NOB=    15 NVA=   171 NVB=   171

 **** Warning!!: The largest alpha MO coefficient is  0.76989850D+02

 Fully direct method using O(ONN) memory.
 JobTyp=1 Pass  1:  I=   7 to  21 NPSUse= 16 ParTrn=T ParDer=T DoDerP=T.
 Spin components of T(2) and E(2):
     alpha-alpha T2 =       0.4293017065D-01 E2=     -0.1133682639D+00
     alpha-beta  T2 =       0.2436640183D+00 E2=     -0.6680461857D+00
     beta-beta   T2 =       0.4293017065D-01 E2=     -0.1133682639D+00
 ANorm=    0.1153050025D+01
 E2 =    -0.8947827134D+00 EUMP2 =    -0.24760874864705D+03
          IDoAtm=11111111111
          Differentiating once with respect to electric field.
                with respect to dipole field.
          Differentiating once with respect to nuclear coordinates.
 Keep R1 ints in memory in canonical form, NReq=175963142.
          There are     1 degrees of freedom in the 1st order CPHF.  IDoFFX=0 NUNeed=     1.
 LinEq1:  Iter=  0 NonCon=     1 RMS=4.21D-03 Max=5.54D-02 NDo=     1
 AX will form     1 AO Fock derivatives at one time.
 LinEq1:  Iter=  1 NonCon=     1 RMS=1.14D-03 Max=1.43D-02 NDo=     1
 LinEq1:  Iter=  2 NonCon=     1 RMS=4.61D-04 Max=9.58D-03 NDo=     1
 LinEq1:  Iter=  3 NonCon=     1 RMS=2.80D-04 Max=5.27D-03 NDo=     1
 LinEq1:  Iter=  4 NonCon=     1 RMS=1.03D-04 Max=1.88D-03 NDo=     1
 LinEq1:  Iter=  5 NonCon=     1 RMS=3.81D-05 Max=7.23D-04 NDo=     1
 LinEq1:  Iter=  6 NonCon=     1 RMS=1.61D-05 Max=3.57D-04 NDo=     1
 LinEq1:  Iter=  7 NonCon=     1 RMS=6.15D-06 Max=8.80D-05 NDo=     1
 LinEq1:  Iter=  8 NonCon=     1 RMS=1.84D-06 Max=2.75D-05 NDo=     1
 LinEq1:  Iter=  9 NonCon=     1 RMS=6.44D-07 Max=1.49D-05 NDo=     1
 LinEq1:  Iter= 10 NonCon=     1 RMS=1.78D-07 Max=2.55D-06 NDo=     1
 LinEq1:  Iter= 11 NonCon=     1 RMS=4.92D-08 Max=6.58D-07 NDo=     1
 LinEq1:  Iter= 12 NonCon=     1 RMS=1.25D-08 Max=1.46D-07 NDo=     1
 LinEq1:  Iter= 13 NonCon=     1 RMS=3.77D-09 Max=3.58D-08 NDo=     1
 LinEq1:  Iter= 14 NonCon=     1 RMS=9.02D-10 Max=9.79D-09 NDo=     1
 LinEq1:  Iter= 15 NonCon=     1 RMS=2.74D-10 Max=3.19D-09 NDo=     1
 LinEq1:  Iter= 16 NonCon=     1 RMS=1.05D-10 Max=1.15D-09 NDo=     1
 LinEq1:  Iter= 17 NonCon=     0 RMS=3.43D-11 Max=4.05D-10 NDo=     1
 Linear equations converged to 1.000D-10 1.000D-09 after    17 iterations.
 End of Minotr F.D. properties file   721 does not exist.
 End of Minotr F.D. properties file   722 does not exist.
 End of Minotr F.D. properties file   788 does not exist.
 Calling FoFJK, ICntrl=  10002127 FMM=F ISym2X=0 I1Cent= 0 IOpClX= 0 NMat=1 NMatS=1 NMatT=0.
 ***** Axes restored to original set *****
 -------------------------------------------------------------------
 Center     Atomic                   Forces (Hartrees/Bohr)
 Number     Number              X              Y              Z
 -------------------------------------------------------------------
      1        6           0.000000052    0.000000223    0.000000143
      2        6          -0.000000235   -0.000000222   -0.000000178
      3        6           0.000000373    0.000000005    0.000000068
      4        6          -0.000000067    0.000000300    0.000000048
      5        6          -0.000000020   -0.000000069   -0.000000088
      6        7          -0.000000056   -0.000000049    0.000000021
      7        1          -0.000000024   -0.000000014    0.000000000
      8        1          -0.000000009   -0.000000052    0.000000059
      9        1          -0.000000060   -0.000000029   -0.000000030
     10        1           0.000000124   -0.000000047   -0.000000024
     11        1          -0.000000076   -0.000000047   -0.000000022
 -------------------------------------------------------------------
 Cartesian Forces:  Max     0.000000373 RMS     0.000000124

 GradGradGradGradGradGradGradGradGradGradGradGradGradGradGradGradGradGrad
 Berny optimization.
 Using GEDIIS/GDIIS optimizer.
 FormGI is forming the generalized inverse of G from B-inverse, IUseBI=4.
 Internal  Forces:  Max     0.000000309 RMS     0.000000126
 Search for a local minimum.
 Step number  24 out of a maximum of   50
 All quantities printed in internal units (Hartrees-Bohrs-Radians)
 Mixed Optimization -- En-DIIS/RFO-DIIS
 Swapping is turned off.
 Update second derivatives using D2CorX and points    3    5    4    6    7
                                                      8    9   10   11   12
                                                     13   14   15   16   17
                                                     18   19   20   21   22
                                                     23   24
 Trust test= 0.00D+00 RLast= 9.95D-06 DXMaxT set to 5.00D-02
 ITU=  0  0 -1  0  0  0 -1  0 -1  0 -1 -1  0  0  0  0  1  1  0 -1
 ITU=  1  1  1  0
     Eigenvalues ---    0.00586   0.02032   0.02269   0.02692   0.03184
     Eigenvalues ---    0.03596   0.05139   0.06006   0.09466   0.10346
     Eigenvalues ---    0.11015   0.13220   0.15864   0.16072   0.18309
     Eigenvalues ---    0.21431   0.25301   0.31577   0.32138   0.33620
     Eigenvalues ---    0.35092   0.35360   0.36026   0.40959   0.52430
     Eigenvalues ---    0.58306   1.18576
 En-DIIS/RFO-DIIS/Sim-DIIS IScMMF=       -3 using points:    24   23   22   21   20   19   18   17   16   15
 RFO step:  Lambda=-2.86717849D-12.
 DIIS inversion failure, remove point  10.
 DIIS inversion failure, remove point   9.
 DIIS inversion failure, remove point   8.
 DIIS inversion failure, remove point   7.
 DIIS inversion failure, remove point   6.
 DIIS inversion failure, remove point   5.
 DIIS inversion failure, remove point   4.
 DIIS inversion failure, remove point   3.
 DIIS inversion failure, remove point   2.
 Use linear search instead of GDIIS.
 RFO step:  Lambda= 0.00000000D+00 EMin= 5.85670806D-03
 Skip linear search -- no minimum in search direction.
 Iteration  1 RMS(Cart)=  0.00000467 RMS(Int)=  0.00000000
 Iteration  2 RMS(Cart)=  0.00000000 RMS(Int)=  0.00000000
 Variable       Old X    -DE/DX   Delta X   Delta X   Delta X     New X
                                 (Linear)    (Quad)   (Total)
    R1        2.53623  -0.00000   0.00000   0.00000   0.00000   2.53623
    R2        2.04769   0.00000   0.00000   0.00000   0.00000   2.04769
    R3        2.04793   0.00000   0.00000   0.00000   0.00000   2.04793
    R4        2.76349   0.00000   0.00000   0.00000   0.00000   2.76349
    R5        2.05443   0.00000   0.00000   0.00000   0.00000   2.05443
    R6        2.55023  -0.00000   0.00000  -0.00000  -0.00000   2.55023
    R7        2.05473   0.00000   0.00000   0.00000   0.00000   2.05473
    R8        2.69988   0.00000   0.00000   0.00000   0.00000   2.69988
    R9        2.04973  -0.00000   0.00000   0.00000   0.00000   2.04973
   R10        2.21852  -0.00000   0.00000   0.00000   0.00000   2.21852
    A1        2.13078  -0.00000   0.00000  -0.00000  -0.00000   2.13078
    A2        2.10095  -0.00000   0.00000  -0.00000  -0.00000   2.10095
    A3        2.05133   0.00000   0.00000   0.00000   0.00000   2.05133
    A4        2.19053  -0.00000   0.00000  -0.00000  -0.00000   2.19053
    A5        2.07215   0.00000   0.00000   0.00000   0.00000   2.07215
    A6        2.01991   0.00000   0.00000   0.00000   0.00000   2.01992
    A7        2.22003  -0.00000   0.00000  -0.00000  -0.00000   2.22003
    A8        2.03485   0.00000   0.00000   0.00000   0.00000   2.03485
    A9        2.02775   0.00000   0.00000   0.00000   0.00000   2.02775
   A10        2.16957  -0.00000   0.00000  -0.00000  -0.00000   2.16957
   A11        2.09268   0.00000   0.00000   0.00000   0.00000   2.09268
   A12        2.02085   0.00000   0.00000   0.00000   0.00000   2.02085
   A13        3.18316  -0.00000   0.00000  -0.00000  -0.00000   3.18316
   A14        3.12932   0.00000   0.00000   0.00000   0.00000   3.12932
    D1       -0.01449   0.00000   0.00000   0.00001   0.00001  -0.01448
    D2        3.08849   0.00000   0.00000   0.00000   0.00000   3.08850
    D3       -3.13835  -0.00000   0.00000   0.00000   0.00000  -3.13835
    D4       -0.03537  -0.00000   0.00000  -0.00000  -0.00000  -0.03537
    D5       -0.58192  -0.00000   0.00000   0.00001   0.00001  -0.58191
    D6        2.59678  -0.00000   0.00000   0.00000   0.00000   2.59678
    D7        2.59727  -0.00000   0.00000   0.00001   0.00001   2.59727
    D8       -0.50722  -0.00000   0.00000   0.00001   0.00001  -0.50722
    D9       -0.01506  -0.00000   0.00000  -0.00001  -0.00001  -0.01507
   D10        3.14080   0.00000   0.00000  -0.00000  -0.00000   3.14080
   D11        3.08956  -0.00000   0.00000  -0.00001  -0.00001   3.08955
   D12       -0.03777   0.00000   0.00000   0.00000   0.00000  -0.03777
         Item               Value     Threshold  Converged?
 Maximum Force            0.000000     0.000002     YES
 RMS     Force            0.000000     0.000001     YES
 Maximum Displacement     0.000012     0.000006     NO 
 RMS     Displacement     0.000005     0.000004     NO 
 Predicted change in Energy=-2.925164D-12
 GradGradGradGradGradGradGradGradGradGradGradGradGradGradGradGradGradGrad

                          Input orientation:                          
 ---------------------------------------------------------------------
 Center     Atomic      Atomic             Coordinates (Angstroms)
 Number     Number       Type             X           Y           Z
 ---------------------------------------------------------------------
      1          6           0        0.011744    0.120644    0.021114
      2          6           0        0.013970   -0.090226    1.346557
      3          6           0        1.175021    0.042240    2.225739
      4          6           0        2.463174   -0.220842    1.921341
      5          6           0        2.908393   -0.703429    0.652437
      6          7           0        3.322050   -1.096708   -0.373464
      7          1           0        3.235396   -0.079492    2.669810
      8          1           0        0.978180    0.356835    3.247770
      9          1           0       -0.921500   -0.349716    1.835920
     10          1           0        0.902044    0.428925   -0.514146
     11          1           0       -0.900622    0.000813   -0.551309
 ---------------------------------------------------------------------
                    Distance matrix (angstroms):
                    1          2          3          4          5
     1  C    0.000000
     2  C    1.342114   0.000000
     3  C    2.493939   1.462377   0.000000
     4  C    3.120414   2.519134   1.349523   0.000000
     5  C    3.077050   3.038997   2.456804   1.428715   0.000000
     6  N    3.549051   3.861978   3.558482   2.602102   1.173990
     7  H    4.177030   3.482628   2.111200   1.084672   2.136826
     8  H    3.376550   2.178112   1.087319   2.073242   3.403768
     9  H    2.094207   1.087159   2.168176   3.388204   4.024155
    10  H    1.083593   2.126126   2.780471   2.964949   2.582359
    11  H    1.083716   2.108711   3.467277   4.180700   4.056298
                    6          7          8          9         10
     6  N    0.000000
     7  H    3.209946   0.000000
     8  H    4.551906   2.370536   0.000000
     9  H    4.842220   4.248315   2.470085   0.000000
    10  H    2.864224   3.980025   3.763377   3.074802   0.000000
    11  H    4.366594   5.242967   4.253193   2.412917   1.853177
                   11
    11  H    0.000000
 Stoichiometry    C5H5N
 Framework group  C1[X(C5H5N)]
 Deg. of freedom    27
 Full point group                 C1      NOp   1
 Largest Abelian subgroup         C1      NOp   1
 Largest concise Abelian subgroup C1      NOp   1
                         Standard orientation:                         
 ---------------------------------------------------------------------
 Center     Atomic      Atomic             Coordinates (Angstroms)
 Number     Number       Type             X           Y           Z
 ---------------------------------------------------------------------
      1          6           0        1.359066   -1.277324    0.204562
      2          6           0        1.598314   -0.025866   -0.217200
      3          6           0        0.739033    1.131822    0.027631
      4          6           0       -0.607399    1.143940    0.118095
      5          6           0       -1.435084   -0.010706   -0.033427
      6          7           0       -2.155506   -0.930710   -0.146725
      7          1           0       -1.128421    2.076766    0.304868
      8          1           0        1.234446    2.095744    0.115282
      9          1           0        2.518584    0.175697   -0.759777
     10          1           0        0.483682   -1.529491    0.791322
     11          1           0        2.056676   -2.074937   -0.022584
 ---------------------------------------------------------------------
 Rotational constants (GHZ):           6.2435957           2.9722436           2.0605737
 Standard basis: 6-311+G(2d,p) (5D, 7F)
 There are   204 symmetry adapted cartesian basis functions of A   symmetry.
 There are   192 symmetry adapted basis functions of A   symmetry.
   192 basis functions,   292 primitive gaussians,   204 cartesian basis functions
    21 alpha electrons       21 beta electrons
       nuclear repulsion energy       186.2972452036 Hartrees.
 NAtoms=   11 NActive=   11 NUniq=   11 SFac= 1.00D+00 NAtFMM=   60 NAOKFM=F Big=F
 Integral buffers will be    131072 words long.
 Raffenetti 1 integral format.
 Two-electron integral symmetry is turned on.
 One-electron integrals computed using PRISM.
 NBasis=   192 RedAO= T EigKep=  1.45D-05  NBF=   192
 NBsUse=   192 1.00D-06 EigRej= -1.00D+00 NBFU=   192
 Initial guess from the checkpoint file:  "/scratch/webmo-77271/222/Gau-752171.chk"
 B after Tr=     0.000000   -0.000000    0.000000
         Rot=    1.000000    0.000000    0.000000    0.000001 Ang=   0.00 deg.
 Keep R1 ints in memory in canonical form, NReq=175961444.
 Requested convergence on RMS density matrix=1.00D-08 within 128 cycles.
 Requested convergence on MAX density matrix=1.00D-06.
 Requested convergence on             energy=1.00D-06.
 No special actions if energy rises.
 SCF Done:  E(RHF) =  -246.713965885     A.U. after    3 cycles
            NFock=  3  Conv=0.38D-08     -V/T= 2.0019
 ExpMin= 4.38D-02 ExpMax= 6.29D+03 ExpMxC= 9.49D+02 IAcc=3 IRadAn=         5 AccDes= 0.00D+00
 HarFok:  IExCor=  205 AccDes= 0.00D+00 IRadAn=         5 IDoV=-2 UseB2=F ITyADJ=14
 ICtDFT= 12500011 ScaDFX=  1.000000  1.000000  1.000000  1.000000
 Range of M.O.s used for correlation:     7   192
 NBasis=   192 NAE=    21 NBE=    21 NFC=     6 NFV=     0
 NROrb=    186 NOA=    15 NOB=    15 NVA=   171 NVB=   171

 **** Warning!!: The largest alpha MO coefficient is  0.76990082D+02

 Fully direct method using O(ONN) memory.
 JobTyp=1 Pass  1:  I=   7 to  21 NPSUse= 16 ParTrn=T ParDer=T DoDerP=T.
 Spin components of T(2) and E(2):
     alpha-alpha T2 =       0.4293017891D-01 E2=     -0.1133682741D+00
     alpha-beta  T2 =       0.2436640509D+00 E2=     -0.6680462217D+00
     beta-beta   T2 =       0.4293017891D-01 E2=     -0.1133682741D+00
 ANorm=    0.1153050046D+01
 E2 =    -0.8947827700D+00 EUMP2 =    -0.24760874865542D+03
          IDoAtm=11111111111
          Differentiating once with respect to electric field.
                with respect to dipole field.
          Differentiating once with respect to nuclear coordinates.
 Keep R1 ints in memory in canonical form, NReq=175963142.
          There are     1 degrees of freedom in the 1st order CPHF.  IDoFFX=0 NUNeed=     1.
 LinEq1:  Iter=  0 NonCon=     1 RMS=4.21D-03 Max=5.54D-02 NDo=     1
 AX will form     1 AO Fock derivatives at one time.
 LinEq1:  Iter=  1 NonCon=     1 RMS=1.14D-03 Max=1.43D-02 NDo=     1
 LinEq1:  Iter=  2 NonCon=     1 RMS=4.61D-04 Max=9.58D-03 NDo=     1
 LinEq1:  Iter=  3 NonCon=     1 RMS=2.80D-04 Max=5.27D-03 NDo=     1
 LinEq1:  Iter=  4 NonCon=     1 RMS=1.03D-04 Max=1.88D-03 NDo=     1
 LinEq1:  Iter=  5 NonCon=     1 RMS=3.81D-05 Max=7.23D-04 NDo=     1
 LinEq1:  Iter=  6 NonCon=     1 RMS=1.61D-05 Max=3.57D-04 NDo=     1
 LinEq1:  Iter=  7 NonCon=     1 RMS=6.15D-06 Max=8.80D-05 NDo=     1
 LinEq1:  Iter=  8 NonCon=     1 RMS=1.84D-06 Max=2.75D-05 NDo=     1
 LinEq1:  Iter=  9 NonCon=     1 RMS=6.44D-07 Max=1.49D-05 NDo=     1
 LinEq1:  Iter= 10 NonCon=     1 RMS=1.78D-07 Max=2.55D-06 NDo=     1
 LinEq1:  Iter= 11 NonCon=     1 RMS=4.92D-08 Max=6.58D-07 NDo=     1
 LinEq1:  Iter= 12 NonCon=     1 RMS=1.25D-08 Max=1.46D-07 NDo=     1
 LinEq1:  Iter= 13 NonCon=     1 RMS=3.77D-09 Max=3.58D-08 NDo=     1
 LinEq1:  Iter= 14 NonCon=     1 RMS=9.02D-10 Max=9.79D-09 NDo=     1
 LinEq1:  Iter= 15 NonCon=     1 RMS=2.74D-10 Max=3.19D-09 NDo=     1
 LinEq1:  Iter= 16 NonCon=     1 RMS=1.05D-10 Max=1.15D-09 NDo=     1
 LinEq1:  Iter= 17 NonCon=     0 RMS=3.43D-11 Max=4.05D-10 NDo=     1
 Linear equations converged to 1.000D-10 1.000D-09 after    17 iterations.
 End of Minotr F.D. properties file   721 does not exist.
 End of Minotr F.D. properties file   722 does not exist.
 End of Minotr F.D. properties file   788 does not exist.
 Calling FoFJK, ICntrl=  10002127 FMM=F ISym2X=0 I1Cent= 0 IOpClX= 0 NMat=1 NMatS=1 NMatT=0.
 ***** Axes restored to original set *****
 -------------------------------------------------------------------
 Center     Atomic                   Forces (Hartrees/Bohr)
 Number     Number              X              Y              Z
 -------------------------------------------------------------------
      1        6           0.000000017   -0.000000152   -0.000000044
      2        6           0.000000153    0.000000137    0.000000089
      3        6          -0.000000198    0.000000022   -0.000000080
      4        6          -0.000000004   -0.000000284    0.000000013
      5        6          -0.000000002    0.000000036    0.000000035
      6        7           0.000000073    0.000000056    0.000000026
      7        1          -0.000000001    0.000000017   -0.000000024
      8        1           0.000000000    0.000000079   -0.000000067
      9        1           0.000000075   -0.000000028    0.000000012
     10        1          -0.000000167    0.000000106    0.000000037
     11        1           0.000000054    0.000000011    0.000000004
 -------------------------------------------------------------------
 Cartesian Forces:  Max     0.000000284 RMS     0.000000091

 GradGradGradGradGradGradGradGradGradGradGradGradGradGradGradGradGradGrad
 Berny optimization.
 Using GEDIIS/GDIIS optimizer.
 FormGI is forming the generalized inverse of G from B-inverse, IUseBI=4.
 Internal  Forces:  Max     0.000000270 RMS     0.000000115
 Search for a local minimum.
 Step number  25 out of a maximum of   50
 All quantities printed in internal units (Hartrees-Bohrs-Radians)
 Mixed Optimization -- En-DIIS/RFO-DIIS
 Swapping is turned off.
 Update second derivatives using D2CorX and points    3    5    4    6    7
                                                      8    9   10   11   12
                                                     13   14   15   16   17
                                                     18   19   20   21   22
                                                     23   24   25
 DE= -8.36D-09 DEPred=-2.93D-12 R= 2.86D+03
 Trust test= 2.86D+03 RLast= 1.94D-05 DXMaxT set to 5.00D-02
 ITU=  0  0  0 -1  0  0  0 -1  0 -1  0 -1 -1  0  0  0  0  1  1  0
 ITU= -1  1  1  1  0
     Eigenvalues ---    0.00646   0.02082   0.02256   0.02766   0.03255
     Eigenvalues ---    0.03646   0.04523   0.06315   0.09018   0.11205
     Eigenvalues ---    0.11816   0.13801   0.16004   0.16255   0.19956
     Eigenvalues ---    0.22000   0.28912   0.32575   0.33618   0.34989
     Eigenvalues ---    0.35247   0.35856   0.36522   0.41151   0.56352
     Eigenvalues ---    0.58504   1.18579
 En-DIIS/RFO-DIIS/Sim-DIIS IScMMF=       -3 using points:    25   24   23   22   21   20   19   18   17   16
 RFO step:  Lambda=-2.21173584D-12.
 DIIS inversion failure, remove point  10.
 DIIS inversion failure, remove point   9.
 DIIS inversion failure, remove point   8.
 DIIS inversion failure, remove point   7.
 DIIS inversion failure, remove point   6.
 DIIS inversion failure, remove point   5.
 DIIS inversion failure, remove point   4.
 DIIS inversion failure, remove point   3.
 DIIS inversion failure, remove point   2.
 Use linear search instead of GDIIS.
 RFO step:  Lambda= 0.00000000D+00 EMin= 6.46339041D-03
 Skip linear search -- no minimum in search direction.
 Iteration  1 RMS(Cart)=  0.00000605 RMS(Int)=  0.00000000
 Iteration  2 RMS(Cart)=  0.00000000 RMS(Int)=  0.00000000
 Variable       Old X    -DE/DX   Delta X   Delta X   Delta X     New X
                                 (Linear)    (Quad)   (Total)
    R1        2.53623  -0.00000   0.00000  -0.00000  -0.00000   2.53623
    R2        2.04769  -0.00000   0.00000  -0.00000  -0.00000   2.04769
    R3        2.04793  -0.00000   0.00000  -0.00000  -0.00000   2.04793
    R4        2.76349  -0.00000   0.00000  -0.00000  -0.00000   2.76349
    R5        2.05443  -0.00000   0.00000  -0.00000  -0.00000   2.05443
    R6        2.55023   0.00000   0.00000  -0.00000  -0.00000   2.55023
    R7        2.05473  -0.00000   0.00000  -0.00000  -0.00000   2.05473
    R8        2.69988  -0.00000   0.00000  -0.00000  -0.00000   2.69988
    R9        2.04973  -0.00000   0.00000  -0.00000  -0.00000   2.04973
   R10        2.21852  -0.00000   0.00000  -0.00000  -0.00000   2.21852
    A1        2.13078   0.00000   0.00000  -0.00000  -0.00000   2.13078
    A2        2.10095  -0.00000   0.00000   0.00000   0.00000   2.10095
    A3        2.05133  -0.00000   0.00000  -0.00000  -0.00000   2.05133
    A4        2.19053   0.00000   0.00000   0.00000   0.00000   2.19053
    A5        2.07215  -0.00000   0.00000   0.00000   0.00000   2.07215
    A6        2.01992  -0.00000   0.00000  -0.00000  -0.00000   2.01991
    A7        2.22003   0.00000   0.00000  -0.00000  -0.00000   2.22003
    A8        2.03485  -0.00000   0.00000   0.00000   0.00000   2.03485
    A9        2.02775  -0.00000   0.00000   0.00000   0.00000   2.02775
   A10        2.16957   0.00000   0.00000   0.00000   0.00000   2.16957
   A11        2.09268  -0.00000   0.00000   0.00000   0.00000   2.09268
   A12        2.02085  -0.00000   0.00000  -0.00000  -0.00000   2.02085
   A13        3.18316   0.00000   0.00000   0.00000   0.00000   3.18316
   A14        3.12932  -0.00000   0.00000  -0.00000  -0.00000   3.12932
    D1       -0.01448  -0.00000   0.00000  -0.00000  -0.00000  -0.01448
    D2        3.08850  -0.00000   0.00000  -0.00000  -0.00000   3.08849
    D3       -3.13835  -0.00000   0.00000  -0.00000  -0.00000  -3.13835
    D4       -0.03537   0.00000   0.00000   0.00000   0.00000  -0.03537
    D5       -0.58191  -0.00000   0.00000  -0.00001  -0.00001  -0.58192
    D6        2.59678  -0.00000   0.00000  -0.00001  -0.00001   2.59678
    D7        2.59727  -0.00000   0.00000  -0.00001  -0.00001   2.59726
    D8       -0.50722  -0.00000   0.00000  -0.00001  -0.00001  -0.50723
    D9       -0.01507   0.00000   0.00000   0.00000   0.00000  -0.01507
   D10        3.14080  -0.00000   0.00000   0.00000   0.00000   3.14080
   D11        3.08955   0.00000   0.00000   0.00000   0.00000   3.08955
   D12       -0.03777  -0.00000   0.00000  -0.00000  -0.00000  -0.03777
         Item               Value     Threshold  Converged?
 Maximum Force            0.000000     0.000002     YES
 RMS     Force            0.000000     0.000001     YES
 Maximum Displacement     0.000023     0.000006     NO 
 RMS     Displacement     0.000006     0.000004     NO 
 Predicted change in Energy=-2.877080D-12
 GradGradGradGradGradGradGradGradGradGradGradGradGradGradGradGradGradGrad

                          Input orientation:                          
 ---------------------------------------------------------------------
 Center     Atomic      Atomic             Coordinates (Angstroms)
 Number     Number       Type             X           Y           Z
 ---------------------------------------------------------------------
      1          6           0        0.011743    0.120646    0.021114
      2          6           0        0.013971   -0.090227    1.346557
      3          6           0        1.175021    0.042241    2.225738
      4          6           0        2.463174   -0.220844    1.921341
      5          6           0        2.908393   -0.703433    0.652438
      6          7           0        3.322053   -1.096713   -0.373461
      7          1           0        3.235396   -0.079492    2.669810
      8          1           0        0.978181    0.356841    3.247767
      9          1           0       -0.921497   -0.349725    1.835919
     10          1           0        0.902039    0.428937   -0.514146
     11          1           0       -0.900623    0.000812   -0.551309
 ---------------------------------------------------------------------
                    Distance matrix (angstroms):
                    1          2          3          4          5
     1  C    0.000000
     2  C    1.342114   0.000000
     3  C    2.493939   1.462377   0.000000
     4  C    3.120416   2.519134   1.349523   0.000000
     5  C    3.077054   3.038997   2.456804   1.428715   0.000000
     6  N    3.549056   3.861978   3.558483   2.602102   1.173990
     7  H    4.177031   3.482627   2.111200   1.084672   2.136825
     8  H    3.376548   2.178112   1.087319   2.073242   3.403768
     9  H    2.094207   1.087159   2.168175   3.388201   4.024152
    10  H    1.083593   2.126125   2.780471   2.964954   2.582370
    11  H    1.083716   2.108712   3.467276   4.180701   4.056301
                    6          7          8          9         10
     6  N    0.000000
     7  H    3.209945   0.000000
     8  H    4.551906   2.370537   0.000000
     9  H    4.842217   4.248313   2.470086   0.000000
    10  H    2.864239   3.980029   3.763374   3.074801   0.000000
    11  H    4.366598   5.242968   4.253192   2.412918   1.853176
                   11
    11  H    0.000000
 Stoichiometry    C5H5N
 Framework group  C1[X(C5H5N)]
 Deg. of freedom    27
 Full point group                 C1      NOp   1
 Largest Abelian subgroup         C1      NOp   1
 Largest concise Abelian subgroup C1      NOp   1
                         Standard orientation:                         
 ---------------------------------------------------------------------
 Center     Atomic      Atomic             Coordinates (Angstroms)
 Number     Number       Type             X           Y           Z
 ---------------------------------------------------------------------
      1          6           0        1.359071   -1.277322    0.204563
      2          6           0        1.598313   -0.025864   -0.217202
      3          6           0        0.739032    1.131822    0.027632
      4          6           0       -0.607401    1.143938    0.118094
      5          6           0       -1.435085   -0.010708   -0.033427
      6          7           0       -2.155507   -0.930712   -0.146725
      7          1           0       -1.128424    2.076764    0.304871
      8          1           0        1.234444    2.095744    0.115287
      9          1           0        2.518578    0.175700   -0.759787
     10          1           0        0.483693   -1.529490    0.791333
     11          1           0        2.056681   -2.074934   -0.022586
 ---------------------------------------------------------------------
 Rotational constants (GHZ):           6.2435972           2.9722391           2.0605727
 Standard basis: 6-311+G(2d,p) (5D, 7F)
 There are   204 symmetry adapted cartesian basis functions of A   symmetry.
 There are   192 symmetry adapted basis functions of A   symmetry.
   192 basis functions,   292 primitive gaussians,   204 cartesian basis functions
    21 alpha electrons       21 beta electrons
       nuclear repulsion energy       186.2972208960 Hartrees.
 NAtoms=   11 NActive=   11 NUniq=   11 SFac= 1.00D+00 NAtFMM=   60 NAOKFM=F Big=F
 Integral buffers will be    131072 words long.
 Raffenetti 1 integral format.
 Two-electron integral symmetry is turned on.
 One-electron integrals computed using PRISM.
 NBasis=   192 RedAO= T EigKep=  1.45D-05  NBF=   192
 NBsUse=   192 1.00D-06 EigRej= -1.00D+00 NBFU=   192
 Initial guess from the checkpoint file:  "/scratch/webmo-77271/222/Gau-752171.chk"
 B after Tr=    -0.000000   -0.000000   -0.000000
         Rot=    1.000000   -0.000000   -0.000000   -0.000001 Ang=  -0.00 deg.
 Keep R1 ints in memory in canonical form, NReq=175961444.
 Requested convergence on RMS density matrix=1.00D-08 within 128 cycles.
 Requested convergence on MAX density matrix=1.00D-06.
 Requested convergence on             energy=1.00D-06.
 No special actions if energy rises.
 SCF Done:  E(RHF) =  -246.713965927     A.U. after    3 cycles
            NFock=  3  Conv=0.64D-08     -V/T= 2.0019
 ExpMin= 4.38D-02 ExpMax= 6.29D+03 ExpMxC= 9.49D+02 IAcc=3 IRadAn=         5 AccDes= 0.00D+00
 HarFok:  IExCor=  205 AccDes= 0.00D+00 IRadAn=         5 IDoV=-2 UseB2=F ITyADJ=14
 ICtDFT= 12500011 ScaDFX=  1.000000  1.000000  1.000000  1.000000
 Range of M.O.s used for correlation:     7   192
 NBasis=   192 NAE=    21 NBE=    21 NFC=     6 NFV=     0
 NROrb=    186 NOA=    15 NOB=    15 NVA=   171 NVB=   171

 **** Warning!!: The largest alpha MO coefficient is  0.76989509D+02

 Fully direct method using O(ONN) memory.
 JobTyp=1 Pass  1:  I=   7 to  21 NPSUse= 16 ParTrn=T ParDer=T DoDerP=T.
 Spin components of T(2) and E(2):
     alpha-alpha T2 =       0.4293016915D-01 E2=     -0.1133682631D+00
     alpha-beta  T2 =       0.2436640192D+00 E2=     -0.6680461953D+00
     beta-beta   T2 =       0.4293016915D-01 E2=     -0.1133682631D+00
 ANorm=    0.1153050024D+01
 E2 =    -0.8947827215D+00 EUMP2 =    -0.24760874864821D+03
          IDoAtm=11111111111
          Differentiating once with respect to electric field.
                with respect to dipole field.
          Differentiating once with respect to nuclear coordinates.
 Keep R1 ints in memory in canonical form, NReq=175963142.
          There are     1 degrees of freedom in the 1st order CPHF.  IDoFFX=0 NUNeed=     1.
 LinEq1:  Iter=  0 NonCon=     1 RMS=4.21D-03 Max=5.54D-02 NDo=     1
 AX will form     1 AO Fock derivatives at one time.
 LinEq1:  Iter=  1 NonCon=     1 RMS=1.14D-03 Max=1.43D-02 NDo=     1
 LinEq1:  Iter=  2 NonCon=     1 RMS=4.61D-04 Max=9.58D-03 NDo=     1
 LinEq1:  Iter=  3 NonCon=     1 RMS=2.80D-04 Max=5.27D-03 NDo=     1
 LinEq1:  Iter=  4 NonCon=     1 RMS=1.03D-04 Max=1.88D-03 NDo=     1
 LinEq1:  Iter=  5 NonCon=     1 RMS=3.81D-05 Max=7.23D-04 NDo=     1
 LinEq1:  Iter=  6 NonCon=     1 RMS=1.61D-05 Max=3.57D-04 NDo=     1
 LinEq1:  Iter=  7 NonCon=     1 RMS=6.15D-06 Max=8.80D-05 NDo=     1
 LinEq1:  Iter=  8 NonCon=     1 RMS=1.84D-06 Max=2.75D-05 NDo=     1
 LinEq1:  Iter=  9 NonCon=     1 RMS=6.44D-07 Max=1.49D-05 NDo=     1
 LinEq1:  Iter= 10 NonCon=     1 RMS=1.78D-07 Max=2.55D-06 NDo=     1
 LinEq1:  Iter= 11 NonCon=     1 RMS=4.92D-08 Max=6.58D-07 NDo=     1
 LinEq1:  Iter= 12 NonCon=     1 RMS=1.25D-08 Max=1.46D-07 NDo=     1
 LinEq1:  Iter= 13 NonCon=     1 RMS=3.77D-09 Max=3.58D-08 NDo=     1
 LinEq1:  Iter= 14 NonCon=     1 RMS=9.02D-10 Max=9.79D-09 NDo=     1
 LinEq1:  Iter= 15 NonCon=     1 RMS=2.74D-10 Max=3.19D-09 NDo=     1
 LinEq1:  Iter= 16 NonCon=     1 RMS=1.05D-10 Max=1.15D-09 NDo=     1
 LinEq1:  Iter= 17 NonCon=     0 RMS=3.43D-11 Max=4.05D-10 NDo=     1
 Linear equations converged to 1.000D-10 1.000D-09 after    17 iterations.
 End of Minotr F.D. properties file   721 does not exist.
 End of Minotr F.D. properties file   722 does not exist.
 End of Minotr F.D. properties file   788 does not exist.
 Calling FoFJK, ICntrl=  10002127 FMM=F ISym2X=0 I1Cent= 0 IOpClX= 0 NMat=1 NMatS=1 NMatT=0.
 ***** Axes restored to original set *****
 -------------------------------------------------------------------
 Center     Atomic                   Forces (Hartrees/Bohr)
 Number     Number              X              Y              Z
 -------------------------------------------------------------------
      1        6           0.000000067   -0.000000004    0.000000011
      2        6          -0.000000089    0.000000038   -0.000000023
      3        6           0.000000146   -0.000000054   -0.000000007
      4        6          -0.000000016    0.000000053    0.000000005
      5        6           0.000000028    0.000000020   -0.000000019
      6        7          -0.000000049    0.000000005    0.000000032
      7        1          -0.000000033   -0.000000020   -0.000000017
      8        1          -0.000000009   -0.000000022    0.000000019
      9        1          -0.000000019    0.000000049   -0.000000010
     10        1           0.000000017   -0.000000081    0.000000009
     11        1          -0.000000043    0.000000015   -0.000000000
 -------------------------------------------------------------------
 Cartesian Forces:  Max     0.000000146 RMS     0.000000043

 GradGradGradGradGradGradGradGradGradGradGradGradGradGradGradGradGradGrad
 Berny optimization.
 Using GEDIIS/GDIIS optimizer.
 FormGI is forming the generalized inverse of G from B-inverse, IUseBI=4.
 Internal  Forces:  Max     0.000000115 RMS     0.000000048
 Search for a local minimum.
 Step number  26 out of a maximum of   50
 All quantities printed in internal units (Hartrees-Bohrs-Radians)
 Mixed Optimization -- En-DIIS/RFO-DIIS
 Swapping is turned off.
 Update second derivatives using D2CorX and points    3    5    4    6    7
                                                      8    9   10   11   12
                                                     13   14   15   16   17
                                                     18   19   20   21   22
                                                     24   25   26
 DE=  7.20D-09 DEPred=-2.88D-12 R=-2.50D+03
 Trust test=-2.50D+03 RLast= 2.26D-05 DXMaxT set to 5.00D-02
 ITU= -1  0  0  0 -1  0  0  0 -1  0 -1  0 -1 -1  0  0  0  0  1  1
 ITU=  0 -1  1  1  1  0
     Eigenvalues ---    0.01157   0.01807   0.02127   0.02721   0.03497
     Eigenvalues ---    0.04012   0.05334   0.06625   0.07404   0.10480
     Eigenvalues ---    0.10926   0.14028   0.15971   0.16146   0.19065
     Eigenvalues ---    0.22200   0.26332   0.31584   0.32735   0.34845
     Eigenvalues ---    0.35294   0.35716   0.37304   0.41022   0.55819
     Eigenvalues ---    0.60299   1.17890
 En-DIIS/RFO-DIIS/Sim-DIIS IScMMF=       -3 using points:    26   25   24   23   22   21   20   19   18   17
 RFO step:  Lambda=-7.96607605D-13.
 DIIS inversion failure, remove point  10.
 DIIS inversion failure, remove point   9.
 DIIS inversion failure, remove point   8.
 DIIS inversion failure, remove point   7.
 DIIS inversion failure, remove point   6.
 DIIS inversion failure, remove point   5.
 DIIS inversion failure, remove point   4.
 DIIS inversion failure, remove point   3.
 DIIS inversion failure, remove point   2.
 Use linear search instead of GDIIS.
 RFO step:  Lambda= 0.00000000D+00 EMin= 1.15703049D-02
 Skip linear search -- no minimum in search direction.
 Iteration  1 RMS(Cart)=  0.00000369 RMS(Int)=  0.00000000
 Iteration  2 RMS(Cart)=  0.00000000 RMS(Int)=  0.00000000
 Variable       Old X    -DE/DX   Delta X   Delta X   Delta X     New X
                                 (Linear)    (Quad)   (Total)
    R1        2.53623  -0.00000   0.00000   0.00000   0.00000   2.53623
    R2        2.04769  -0.00000   0.00000   0.00000   0.00000   2.04769
    R3        2.04793   0.00000   0.00000   0.00000   0.00000   2.04793
    R4        2.76349   0.00000   0.00000   0.00000   0.00000   2.76349
    R5        2.05443   0.00000   0.00000   0.00000   0.00000   2.05443
    R6        2.55023  -0.00000   0.00000  -0.00000  -0.00000   2.55023
    R7        2.05473   0.00000   0.00000  -0.00000  -0.00000   2.05473
    R8        2.69988  -0.00000   0.00000  -0.00000  -0.00000   2.69988
    R9        2.04973  -0.00000   0.00000  -0.00000  -0.00000   2.04973
   R10        2.21852  -0.00000   0.00000  -0.00000  -0.00000   2.21852
    A1        2.13078  -0.00000   0.00000   0.00000   0.00000   2.13078
    A2        2.10095  -0.00000   0.00000  -0.00000  -0.00000   2.10095
    A3        2.05133   0.00000   0.00000  -0.00000  -0.00000   2.05133
    A4        2.19053  -0.00000   0.00000   0.00000   0.00000   2.19053
    A5        2.07215   0.00000   0.00000  -0.00000  -0.00000   2.07215
    A6        2.01991   0.00000   0.00000  -0.00000  -0.00000   2.01991
    A7        2.22003  -0.00000   0.00000   0.00000   0.00000   2.22003
    A8        2.03485  -0.00000   0.00000  -0.00000  -0.00000   2.03485
    A9        2.02775   0.00000   0.00000  -0.00000  -0.00000   2.02775
   A10        2.16957  -0.00000   0.00000   0.00000   0.00000   2.16957
   A11        2.09268   0.00000   0.00000  -0.00000  -0.00000   2.09268
   A12        2.02085   0.00000   0.00000   0.00000   0.00000   2.02085
   A13        3.18316  -0.00000   0.00000  -0.00000  -0.00000   3.18316
   A14        3.12932  -0.00000   0.00000   0.00000   0.00000   3.12932
    D1       -0.01448   0.00000   0.00000   0.00000   0.00000  -0.01448
    D2        3.08849   0.00000   0.00000   0.00000   0.00000   3.08849
    D3       -3.13835   0.00000   0.00000   0.00000   0.00000  -3.13835
    D4       -0.03537   0.00000   0.00000  -0.00000  -0.00000  -0.03537
    D5       -0.58192   0.00000   0.00000   0.00001   0.00001  -0.58191
    D6        2.59678   0.00000   0.00000   0.00001   0.00001   2.59678
    D7        2.59726   0.00000   0.00000   0.00001   0.00001   2.59727
    D8       -0.50723   0.00000   0.00000   0.00001   0.00001  -0.50722
    D9       -0.01507   0.00000   0.00000  -0.00000  -0.00000  -0.01507
   D10        3.14080  -0.00000   0.00000   0.00000   0.00000   3.14080
   D11        3.08955   0.00000   0.00000  -0.00000  -0.00000   3.08955
   D12       -0.03777   0.00000   0.00000   0.00000   0.00000  -0.03777
         Item               Value     Threshold  Converged?
 Maximum Force            0.000000     0.000002     YES
 RMS     Force            0.000000     0.000001     YES
 Maximum Displacement     0.000013     0.000006     NO 
 RMS     Displacement     0.000004     0.000004     YES
 Predicted change in Energy=-1.121638D-12
 GradGradGradGradGradGradGradGradGradGradGradGradGradGradGradGradGradGrad

                          Input orientation:                          
 ---------------------------------------------------------------------
 Center     Atomic      Atomic             Coordinates (Angstroms)
 Number     Number       Type             X           Y           Z
 ---------------------------------------------------------------------
      1          6           0        0.011743    0.120645    0.021114
      2          6           0        0.013971   -0.090226    1.346557
      3          6           0        1.175021    0.042241    2.225739
      4          6           0        2.463174   -0.220844    1.921341
      5          6           0        2.908394   -0.703431    0.652438
      6          7           0        3.322053   -1.096709   -0.373462
      7          1           0        3.235396   -0.079493    2.669811
      8          1           0        0.978180    0.356838    3.247768
      9          1           0       -0.921498   -0.349719    1.835920
     10          1           0        0.902040    0.428930   -0.514147
     11          1           0       -0.900623    0.000813   -0.551309
 ---------------------------------------------------------------------
                    Distance matrix (angstroms):
                    1          2          3          4          5
     1  C    0.000000
     2  C    1.342114   0.000000
     3  C    2.493939   1.462377   0.000000
     4  C    3.120416   2.519134   1.349522   0.000000
     5  C    3.077053   3.038998   2.456804   1.428715   0.000000
     6  N    3.549055   3.861979   3.558483   2.602102   1.173990
     7  H    4.177031   3.482628   2.111200   1.084672   2.136825
     8  H    3.376549   2.178112   1.087319   2.073242   3.403768
     9  H    2.094207   1.087159   2.168175   3.388202   4.024154
    10  H    1.083593   2.126126   2.780471   2.964953   2.582366
    11  H    1.083716   2.108711   3.467277   4.180702   4.056301
                    6          7          8          9         10
     6  N    0.000000
     7  H    3.209945   0.000000
     8  H    4.551906   2.370536   0.000000
     9  H    4.842220   4.248313   2.470084   0.000000
    10  H    2.864232   3.980029   3.763376   3.074801   0.000000
    11  H    4.366598   5.242968   4.253192   2.412917   1.853176
                   11
    11  H    0.000000
 Stoichiometry    C5H5N
 Framework group  C1[X(C5H5N)]
 Deg. of freedom    27
 Full point group                 C1      NOp   1
 Largest Abelian subgroup         C1      NOp   1
 Largest concise Abelian subgroup C1      NOp   1
                         Standard orientation:                         
 ---------------------------------------------------------------------
 Center     Atomic      Atomic             Coordinates (Angstroms)
 Number     Number       Type             X           Y           Z
 ---------------------------------------------------------------------
      1          6           0        1.359070   -1.277323    0.204561
[truncated: 2,846,800 more chars]
