# Supplementary material for: The 130 to 375 GHz Rotational Spectroscopy of s-trans-(Z)‑1-Cyano-1,3-butadiene (C5H5N): Analysis of the Lowest-Energy Vibrationally Excited Dyad (ν19 and ν27)
Source: J Phys Chem A. 2025 Sep 4;129(37):8630–42. doi: 10.1021/acs.jpca.5c04066 (PMC12503384; doi:10.1021/acs.jpca.5c04066)
Supplement: Supplementary file 2 [file jp5c04066_si_002.zip › C5H5N s-cis Z-1-cyano-1,3-butadiene B3LYP Cs.txt]

 Entering Gaussian System, Link 0=/share/apps/gaussian/g16/g16
 Initial command:
 /share/apps/gaussian/g16/l1.exe "/scratch/webmo-77271/220/Gau-59545.inp" -scrdir="/scratch/webmo-77271/220/"
 Entering Link 1 = /share/apps/gaussian/g16/l1.exe PID=     59547.
  
 Copyright (c) 1988-2019, Gaussian, Inc.  All Rights Reserved.
  
 This is part of the Gaussian(R) 16 program.  It is based on
 the Gaussian(R) 09 system (copyright 2009, Gaussian, Inc.),
 the Gaussian(R) 03 system (copyright 2003, Gaussian, Inc.),
 the Gaussian(R) 98 system (copyright 1998, Gaussian, Inc.),
 the Gaussian(R) 94 system (copyright 1995, Gaussian, Inc.),
 the Gaussian 92(TM) system (copyright 1992, Gaussian, Inc.),
 the Gaussian 90(TM) system (copyright 1990, Gaussian, Inc.),
 the Gaussian 88(TM) system (copyright 1988, Gaussian, Inc.),
 the Gaussian 86(TM) system (copyright 1986, Carnegie Mellon
 University), and the Gaussian 82(TM) system (copyright 1983,
 Carnegie Mellon University). Gaussian is a federally registered
 trademark of Gaussian, Inc.
  
 This software contains proprietary and confidential information,
 including trade secrets, belonging to Gaussian, Inc.
  
 This software is provided under written license and may be
 used, copied, transmitted, or stored only in accord with that
 written license.
  
 The following legend is applicable only to US Government
 contracts under FAR:
  
                    RESTRICTED RIGHTS LEGEND
  
 Use, reproduction and disclosure by the US Government is
 subject to restrictions as set forth in subparagraphs (a)
 and (c) of the Commercial Computer Software - Restricted
 Rights clause in FAR 52.227-19.
  
 Gaussian, Inc.
 340 Quinnipiac St., Bldg. 40, Wallingford CT 06492
  
  
 ---------------------------------------------------------------
 Warning -- This program may not be used in any manner that
 competes with the business of Gaussian, Inc. or will provide
 assistance to any competitor of Gaussian, Inc.  The licensee
 of this program is prohibited from giving any competitor of
 Gaussian, Inc. access to this program.  By using this program,
 the user acknowledges that Gaussian, Inc. is engaged in the
 business of creating and licensing software in the field of
 computational chemistry and represents and warrants to the
 licensee that it is not a competitor of Gaussian, Inc. and that
 it will not use this program in any manner prohibited above.
 ---------------------------------------------------------------
  

 Cite this work as:
 Gaussian 16, Revision C.01,
 M. J. Frisch, G. W. Trucks, H. B. Schlegel, G. E. Scuseria, 
 M. A. Robb, J. R. Cheeseman, G. Scalmani, V. Barone, 
 G. A. Petersson, H. Nakatsuji, X. Li, M. Caricato, A. V. Marenich, 
 J. Bloino, B. G. Janesko, R. Gomperts, B. Mennucci, H. P. Hratchian, 
 J. V. Ortiz, A. F. Izmaylov, J. L. Sonnenberg, D. Williams-Young, 
 F. Ding, F. Lipparini, F. Egidi, J. Goings, B. Peng, A. Petrone, 
 T. Henderson, D. Ranasinghe, V. G. Zakrzewski, J. Gao, N. Rega, 
 G. Zheng, W. Liang, M. Hada, M. Ehara, K. Toyota, R. Fukuda, 
 J. Hasegawa, M. Ishida, T. Nakajima, Y. Honda, O. Kitao, H. Nakai, 
 T. Vreven, K. Throssell, J. A. Montgomery, Jr., J. E. Peralta, 
 F. Ogliaro, M. J. Bearpark, J. J. Heyd, E. N. Brothers, K. N. Kudin, 
 V. N. Staroverov, T. A. Keith, R. Kobayashi, J. Normand, 
 K. Raghavachari, A. P. Rendell, J. C. Burant, S. S. Iyengar, 
 J. Tomasi, M. Cossi, J. M. Millam, M. Klene, C. Adamo, R. Cammi, 
 J. W. Ochterski, R. L. Martin, K. Morokuma, O. Farkas, 
 J. B. Foresman, and D. J. Fox, Gaussian, Inc., Wallingford CT, 2019.
 
 ******************************************
 Gaussian 16:  ES64L-G16RevC.01  3-Jul-2019
                29-May-2025 
 ******************************************
 %NProcShared=16
 Will use up to   16 processors via shared memory.
 %Mem=88GB
 ----------------------------------------------------------------------
 #N B3LYP/6-311+G(2d,p) OPT(maxstep=10,maxcycles=50,VeryTight) FREQ(Anh
 armonic,vibrot) int=ultrafine
 ----------------------------------------------------------------------
 1/6=50,7=1,8=10,18=20,19=15,26=4,38=1,80=1/1,3;
 2/9=110,12=2,17=6,18=5,40=1/2;
 3/5=4,6=6,7=112,11=2,25=1,30=1,71=1,74=-5,75=-5/1,2,3;
 4//1;
 5/5=2,38=5/2;
 6/7=2,8=2,9=2,10=2,28=1/1;
 7//1,2,3,16;
 1/6=50,7=1,8=10,18=20,19=15,26=4,80=1/3(2);
 2/9=110/2;
 99//99;
 2/9=110/2;
 3/5=4,6=6,7=112,11=2,25=1,30=1,71=1,74=-5,75=-5/1,2,3;
 4/5=5,16=3,69=1/1;
 5/5=2,38=5/2;
 7//1,2,3,16;
 1/6=50,7=1,8=10,18=20,19=15,26=4,80=1/3(-5);
 2/9=110/2;
 6/7=2,8=2,9=2,10=2,19=2,28=1/1;
 99/9=1/99;
 -----------------------------------
 C5H5N s-cis Z-1-cyano-1,3-butadiene
 -----------------------------------
 Symbolic Z-matrix:
 Charge =  0 Multiplicity = 1
 C
 C                    1    B1
 C                    2    B2       1    A1
 C                    3    B3       2    A2       1    D1       0
 C                    4    B4       3    A3       2    D2       0
 N                    5    B5       3    A4       2    D3       0
 H                    4    B6       3    A5       2    D4       0
 H                    3    B7       2    A6       1    D5       0
 H                    2    B8       1    A7       3    D6       0
 H                    1    B9       2    A8       3    D7       0
 H                    1    B10      2    A9       3    D8       0
       Variables:
  B1                    1.34501                  
  B2                    1.46165                  
  B3                    1.35142                  
  B4                    1.42568                  
  B5                    1.17446                  
  B6                    1.08457                  
  B7                    1.08685                  
  B8                    1.0866                   
  B9                    1.08237                  
  B10                   1.08386                  
  A1                  127.82798                  
  A2                  129.51896                  
  A3                  125.02097                  
  A4                  155.01213                  
  A5                  119.39941                  
  A6                  115.34606                  
  A7                  117.62467                  
  A8                  123.18004                  
  A9                  119.49032                  
  D1                    0.                       
  D2                    0.                       
  D3                    0.                       
  D4                  180.                       
  D5                  180.                       
  D6                  180.                       
  D7                    0.                       
  D8                  180.                       
 

 GradGradGradGradGradGradGradGradGradGradGradGradGradGradGradGradGradGrad
 Berny optimization.
 Initialization pass.
                           ----------------------------
                           !    Initial Parameters    !
                           ! (Angstroms and Degrees)  !
 --------------------------                            --------------------------
 ! Name  Definition              Value          Derivative Info.                !
 --------------------------------------------------------------------------------
 ! R1    R(1,2)                  1.345          estimate D2E/DX2                !
 ! R2    R(1,10)                 1.0824         estimate D2E/DX2                !
 ! R3    R(1,11)                 1.0839         estimate D2E/DX2                !
 ! R4    R(2,3)                  1.4616         estimate D2E/DX2                !
 ! R5    R(2,9)                  1.0866         estimate D2E/DX2                !
 ! R6    R(3,4)                  1.3514         estimate D2E/DX2                !
 ! R7    R(3,8)                  1.0868         estimate D2E/DX2                !
 ! R8    R(4,5)                  1.4257         estimate D2E/DX2                !
 ! R9    R(4,7)                  1.0846         estimate D2E/DX2                !
 ! R10   R(5,6)                  1.1745         estimate D2E/DX2                !
 ! A1    A(2,1,10)             123.18           estimate D2E/DX2                !
 ! A2    A(2,1,11)             119.4903         estimate D2E/DX2                !
 ! A3    A(10,1,11)            117.3296         estimate D2E/DX2                !
 ! A4    A(1,2,3)              127.828          estimate D2E/DX2                !
 ! A5    A(1,2,9)              117.6247         estimate D2E/DX2                !
 ! A6    A(3,2,9)              114.5474         estimate D2E/DX2                !
 ! A7    A(2,3,4)              129.519          estimate D2E/DX2                !
 ! A8    A(2,3,8)              115.3461         estimate D2E/DX2                !
 ! A9    A(4,3,8)              115.135          estimate D2E/DX2                !
 ! A10   A(3,4,5)              125.021          estimate D2E/DX2                !
 ! A11   A(3,4,7)              119.3994         estimate D2E/DX2                !
 ! A12   A(5,4,7)              115.5796         estimate D2E/DX2                !
 ! A13   L(4,5,6,1,-1)         181.7045         estimate D2E/DX2                !
 ! A14   L(4,5,6,1,-2)         180.0            estimate D2E/DX2                !
 ! D1    D(10,1,2,3)             0.0            estimate D2E/DX2                !
 ! D2    D(10,1,2,9)           180.0            estimate D2E/DX2                !
 ! D3    D(11,1,2,3)           180.0            estimate D2E/DX2                !
 ! D4    D(11,1,2,9)             0.0            estimate D2E/DX2                !
 ! D5    D(1,2,3,4)              0.0            estimate D2E/DX2                !
 ! D6    D(1,2,3,8)            180.0            estimate D2E/DX2                !
 ! D7    D(9,2,3,4)            180.0            estimate D2E/DX2                !
 ! D8    D(9,2,3,8)              0.0            estimate D2E/DX2                !
 ! D9    D(2,3,4,5)              0.0            estimate D2E/DX2                !
 ! D10   D(2,3,4,7)            180.0            estimate D2E/DX2                !
 ! D11   D(8,3,4,5)            180.0            estimate D2E/DX2                !
 ! D12   D(8,3,4,7)              0.0            estimate D2E/DX2                !
 --------------------------------------------------------------------------------
 Trust Radius=1.00D-01 FncErr=1.00D-07 GrdErr=1.00D-06 EigMax=2.50D+02 EigMin=1.00D-04
 Number of steps in this run=     50 maximum allowed number of steps=    100.
 GradGradGradGradGradGradGradGradGradGradGradGradGradGradGradGradGradGrad

                          Input orientation:                          
 ---------------------------------------------------------------------
 Center     Atomic      Atomic             Coordinates (Angstroms)
 Number     Number       Type             X           Y           Z
 ---------------------------------------------------------------------
      1          6           0        0.000000    0.000000    0.000000
      2          6           0        0.000000    0.000000    1.345013
      3          6           0        1.154489    0.000000    2.241429
      4          6           0        2.473089    0.000000    1.945405
      5          6           0        3.015635    0.000000    0.626993
      6          7           0        3.494688    0.000000   -0.445328
      7          1           0        3.199547    0.000000    2.750735
      8          1           0        0.919587    0.000000    3.302586
      9          1           0       -0.962730    0.000000    1.848844
     10          1           0        0.905899    0.000000   -0.592353
     11          1           0       -0.943438    0.000000   -0.533561
 ---------------------------------------------------------------------
                    Distance matrix (angstroms):
                    1          2          3          4          5
     1  C    0.000000
     2  C    1.345013   0.000000
     3  C    2.521279   1.461645   0.000000
     4  C    3.146549   2.544924   1.351420   0.000000
     5  C    3.080126   3.099937   2.463792   1.425682   0.000000
     6  N    3.522948   3.926597   3.563032   2.599860   1.174463
     7  H    4.219437   3.494733   2.107524   1.084573   2.131690
     8  H    3.428224   2.162807   1.086845   2.062840   3.398856
     9  H    2.084484   1.086598   2.153309   3.437175   4.161768
    10  H    1.082375   2.138700   2.844665   2.982667   2.436759
    11  H    1.083865   2.102169   3.478774   4.221129   4.125669
                    6          7          8          9         10
     6  N    0.000000
     7  H    3.209661   0.000000
     8  H    4.547308   2.345796   0.000000
     9  H    5.013163   4.258868   2.378337   0.000000
    10  H    2.592961   4.054264   3.894964   3.074283   0.000000
    11  H    4.439003   5.286864   4.264609   2.382483   1.850271
                   11
    11  H    0.000000
 Stoichiometry    C5H5N
 Framework group  CS[SG(C5H5N)]
 Deg. of freedom    19
 Full point group                 CS      NOp   2
 Largest Abelian subgroup         CS      NOp   2
 Largest concise Abelian subgroup C1      NOp   1
                         Standard orientation:                         
 ---------------------------------------------------------------------
 Center     Atomic      Atomic             Coordinates (Angstroms)
 Number     Number       Type             X           Y           Z
 ---------------------------------------------------------------------
      1          6           0       -0.560173   -1.788741   -0.000000
      2          6           0       -1.452380   -0.782249   -0.000000
      3          6           0       -1.183093    0.654376   -0.000000
      4          6           0        0.000000    1.307543    0.000000
      5          6           0        1.280557    0.680852    0.000000
      6          7           0        2.350357    0.196196    0.000000
      7          1           0        0.009408    2.392075    0.000000
      8          1           0       -2.062786    1.292634   -0.000000
      9          1           0       -2.507018   -1.043847   -0.000000
     10          1           0        0.510658   -1.631084    0.000000
     11          1           0       -0.912226   -2.813837   -0.000000
 ---------------------------------------------------------------------
 Rotational constants (GHZ):           6.2991741           2.9595999           2.0135533
 Standard basis: 6-311+G(2d,p) (5D, 7F)
 There are   151 symmetry adapted cartesian basis functions of A'  symmetry.
 There are    53 symmetry adapted cartesian basis functions of A"  symmetry.
 There are   139 symmetry adapted basis functions of A'  symmetry.
 There are    53 symmetry adapted basis functions of A"  symmetry.
   192 basis functions,   292 primitive gaussians,   204 cartesian basis functions
    21 alpha electrons       21 beta electrons
       nuclear repulsion energy       185.9632170021 Hartrees.
 NAtoms=   11 NActive=   11 NUniq=   11 SFac= 1.00D+00 NAtFMM=   60 NAOKFM=F Big=F
 Integral buffers will be    131072 words long.
 Raffenetti 2 integral format.
 Two-electron integral symmetry is turned on.
 One-electron integrals computed using PRISM.
 NBasis=   192 RedAO= T EigKep=  1.44D-05  NBF=   139    53
 NBsUse=   192 1.00D-06 EigRej= -1.00D+00 NBFU=   139    53
 ExpMin= 4.38D-02 ExpMax= 6.29D+03 ExpMxC= 9.49D+02 IAcc=3 IRadAn=         5 AccDes= 0.00D+00
 Harris functional with IExCor=  402 and IRadAn=       5 diagonalized for initial guess.
 HarFok:  IExCor=  402 AccDes= 0.00D+00 IRadAn=         5 IDoV= 1 UseB2=F ITyADJ=14
 ICtDFT=  3500011 ScaDFX=  1.000000  1.000000  1.000000  1.000000
 FoFCou: FMM=F IPFlag=           0 FMFlag=      100000 FMFlg1=           0
         NFxFlg=           0 DoJE=T BraDBF=F KetDBF=T FulRan=T
         wScrn=  0.000000 ICntrl=       500 IOpCl=  0 I1Cent=   200000004 NGrid=           0
         NMat0=    1 NMatS0=      1 NMatT0=    0 NMatD0=    1 NMtDS0=    0 NMtDT0=    0
 Petite list used in FoFCou.
 Initial guess orbital symmetries:
       Occupied  (A') (A') (A') (A') (A') (A') (A') (A') (A') (A')
                 (A') (A') (A') (A') (A') (A') (A") (A') (A") (A')
                 (A")
       Virtual   (A") (A") (A') (A') (A') (A") (A') (A') (A') (A")
                 (A') (A') (A") (A') (A") (A') (A') (A') (A') (A")
                 (A") (A') (A') (A') (A') (A') (A') (A') (A") (A')
                 (A') (A') (A') (A') (A') (A') (A') (A') (A') (A")
                 (A') (A') (A') (A") (A") (A') (A") (A") (A') (A")
                 (A') (A") (A') (A') (A') (A") (A') (A') (A") (A')
                 (A') (A') (A') (A') (A") (A') (A') (A") (A") (A')
                 (A') (A') (A') (A') (A') (A") (A') (A') (A") (A')
                 (A") (A') (A') (A") (A') (A') (A') (A') (A") (A')
                 (A') (A') (A') (A") (A") (A") (A") (A') (A') (A")
                 (A') (A') (A') (A") (A') (A') (A') (A') (A') (A')
                 (A') (A") (A') (A') (A') (A") (A") (A') (A') (A")
                 (A") (A') (A') (A") (A') (A') (A") (A") (A') (A")
                 (A') (A") (A") (A') (A') (A') (A') (A') (A') (A")
                 (A') (A") (A') (A") (A") (A') (A') (A') (A') (A')
                 (A') (A') (A") (A') (A') (A') (A') (A') (A') (A")
                 (A') (A') (A") (A') (A') (A') (A') (A') (A') (A')
                 (A')
 The electronic state of the initial guess is 1-A'.
 Keep R1 ints in memory in symmetry-blocked form, NReq=261123738.
 Requested convergence on RMS density matrix=1.00D-08 within 128 cycles.
 Requested convergence on MAX density matrix=1.00D-06.
 Requested convergence on             energy=1.00D-06.
 No special actions if energy rises.
 SCF Done:  E(RB3LYP) =  -248.308811716     A.U. after   13 cycles
            NFock= 13  Conv=0.57D-08     -V/T= 2.0049

 **********************************************************************

            Population analysis using the SCF Density.

 **********************************************************************

 Orbital symmetries:
       Occupied  (A') (A') (A') (A') (A') (A') (A') (A') (A') (A')
                 (A') (A') (A') (A') (A') (A') (A") (A') (A") (A')
                 (A")
       Virtual   (A") (A') (A') (A") (A') (A') (A') (A') (A") (A')
                 (A") (A") (A') (A') (A") (A') (A') (A") (A') (A")
                 (A') (A') (A') (A') (A') (A') (A') (A') (A") (A')
                 (A') (A') (A') (A') (A') (A') (A') (A') (A") (A')
                 (A') (A') (A") (A') (A") (A') (A") (A") (A') (A")
                 (A') (A') (A") (A') (A') (A') (A") (A') (A") (A')
                 (A') (A') (A') (A') (A') (A") (A') (A") (A") (A')
                 (A') (A') (A') (A') (A') (A") (A') (A") (A') (A")
                 (A') (A') (A") (A') (A') (A') (A') (A') (A") (A')
                 (A') (A') (A') (A") (A") (A") (A") (A') (A') (A")
                 (A') (A") (A') (A') (A') (A') (A') (A') (A') (A')
                 (A') (A") (A') (A') (A') (A') (A") (A') (A") (A")
                 (A") (A') (A') (A") (A') (A') (A") (A") (A') (A")
                 (A') (A") (A") (A') (A') (A') (A') (A') (A") (A')
                 (A') (A") (A') (A") (A') (A") (A') (A') (A') (A')
                 (A') (A') (A") (A') (A') (A') (A') (A') (A') (A")
                 (A') (A') (A") (A') (A') (A') (A') (A') (A') (A')
                 (A')
 The electronic state is 1-A'.
 Alpha  occ. eigenvalues --  -14.32660 -10.22662 -10.22475 -10.22377 -10.20388
 Alpha  occ. eigenvalues --  -10.19511  -0.91587  -0.84534  -0.77683  -0.68142
 Alpha  occ. eigenvalues --   -0.59352  -0.53871  -0.49484  -0.46526  -0.41499
 Alpha  occ. eigenvalues --   -0.39474  -0.39326  -0.37582  -0.33685  -0.33650
 Alpha  occ. eigenvalues --   -0.26493
 Alpha virt. eigenvalues --   -0.09472  -0.01400   0.00999   0.01331   0.01711
 Alpha virt. eigenvalues --    0.02673   0.04537   0.05138   0.05425   0.07656
 Alpha virt. eigenvalues --    0.07772   0.09126   0.09470   0.10028   0.10087
 Alpha virt. eigenvalues --    0.12707   0.12982   0.12998   0.14205   0.14840
 Alpha virt. eigenvalues --    0.14848   0.16052   0.17203   0.18738   0.19437
 Alpha virt. eigenvalues --    0.19995   0.20386   0.22650   0.23485   0.23542
 Alpha virt. eigenvalues --    0.24009   0.25623   0.27902   0.30312   0.32552
 Alpha virt. eigenvalues --    0.34025   0.37145   0.42436   0.45216   0.46253
 Alpha virt. eigenvalues --    0.48911   0.49213   0.49350   0.51226   0.52140
 Alpha virt. eigenvalues --    0.53345   0.56169   0.59525   0.60051   0.61227
 Alpha virt. eigenvalues --    0.61491   0.62586   0.62663   0.64924   0.66431
 Alpha virt. eigenvalues --    0.67774   0.68210   0.68664   0.70625   0.71307
 Alpha virt. eigenvalues --    0.74927   0.76127   0.78451   0.79480   0.81095
 Alpha virt. eigenvalues --    0.81278   0.82590   0.84991   0.86981   0.87616
 Alpha virt. eigenvalues --    0.90493   0.92108   0.96265   1.00568   1.09940
 Alpha virt. eigenvalues --    1.10221   1.11629   1.13962   1.14612   1.22533
 Alpha virt. eigenvalues --    1.23711   1.25604   1.26625   1.28387   1.37311
 Alpha virt. eigenvalues --    1.38787   1.42112   1.43963   1.44245   1.48792
 Alpha virt. eigenvalues --    1.51971   1.58516   1.64957   1.65116   1.70372
 Alpha virt. eigenvalues --    1.75499   1.81666   1.85692   1.89507   1.92933
 Alpha virt. eigenvalues --    1.97172   2.11728   2.11840   2.14301   2.15302
 Alpha virt. eigenvalues --    2.22771   2.29201   2.41844   2.43480   2.49919
 Alpha virt. eigenvalues --    2.59342   2.67730   2.71619   2.72669   2.73966
 Alpha virt. eigenvalues --    2.78940   2.80348   2.80533   2.81387   2.85139
 Alpha virt. eigenvalues --    2.93461   2.95144   3.04154   3.06933   3.06981
 Alpha virt. eigenvalues --    3.12855   3.15155   3.18969   3.21772   3.22783
 Alpha virt. eigenvalues --    3.27676   3.28764   3.32942   3.34648   3.36494
 Alpha virt. eigenvalues --    3.41354   3.46169   3.46782   3.47928   3.48715
 Alpha virt. eigenvalues --    3.54614   3.54747   3.60688   3.61138   3.66976
 Alpha virt. eigenvalues --    3.67630   3.69984   3.74864   3.79281   3.83503
 Alpha virt. eigenvalues --    3.85782   3.86905   4.03537   4.13021   4.15865
 Alpha virt. eigenvalues --    4.22597   4.46955   4.59975   4.77109   4.79711
 Alpha virt. eigenvalues --    4.82868   4.99383   5.09853   5.16727   5.65477
 Alpha virt. eigenvalues --   23.73906  23.83962  24.09030  24.11903  24.19153
 Alpha virt. eigenvalues --   35.78831
          Condensed to atoms (all electrons):
               1          2          3          4          5          6
     1  C    4.947757   0.587942   0.045947  -0.078838   0.020769  -0.005051
     2  C    0.587942   5.011065   0.275329   0.013119  -0.265002   0.036845
     3  C    0.045947   0.275329   4.806615   0.596883   0.015229  -0.007998
     4  C   -0.078838   0.013119   0.596883   4.878883   0.035958   0.182308
     5  C    0.020769  -0.265002   0.015229   0.035958   5.985585   0.255620
     6  N   -0.005051   0.036845  -0.007998   0.182308   0.255620   6.783333
     7  H   -0.002364   0.035158  -0.030095   0.412730  -0.085361  -0.002734
     8  H    0.014752  -0.063291   0.405862  -0.045452   0.018118   0.000056
     9  H   -0.048572   0.410777  -0.058765   0.021956   0.001983  -0.000125
    10  H    0.398906  -0.028869  -0.008106   0.014707  -0.011271   0.008894
    11  H    0.390701  -0.037094   0.018241  -0.003036   0.003328   0.000275
               7          8          9         10         11
     1  C   -0.002364   0.014752  -0.048572   0.398906   0.390701
     2  C    0.035158  -0.063291   0.410777  -0.028869  -0.037094
     3  C   -0.030095   0.405862  -0.058765  -0.008106   0.018241
     4  C    0.412730  -0.045452   0.021956   0.014707  -0.003036
     5  C   -0.085361   0.018118   0.001983  -0.011271   0.003328
     6  N   -0.002734   0.000056  -0.000125   0.008894   0.000275
     7  H    0.562720  -0.010419  -0.000403  -0.000034   0.000049
     8  H   -0.010419   0.586794  -0.005973  -0.000021  -0.000334
     9  H   -0.000403  -0.005973   0.594514   0.006386  -0.011028
    10  H   -0.000034  -0.000021   0.006386   0.505351  -0.032039
    11  H    0.000049  -0.000334  -0.011028  -0.032039   0.564281
 Mulliken charges:
               1
     1  C   -0.271947
     2  C    0.024021
     3  C   -0.059142
     4  C   -0.029219
     5  C    0.025044
     6  N   -0.251423
     7  H    0.120753
     8  H    0.099910
     9  H    0.089250
    10  H    0.146097
    11  H    0.106655
 Sum of Mulliken charges =  -0.00000
 Mulliken charges with hydrogens summed into heavy atoms:
               1
     1  C   -0.019195
     2  C    0.113271
     3  C    0.040768
     4  C    0.091534
     5  C    0.025044
     6  N   -0.251423
 Electronic spatial extent (au):  <R**2>=            584.8885
 Charge=             -0.0000 electrons
 Dipole moment (field-independent basis, Debye):
    X=             -3.8880    Y=              0.6429    Z=             -0.0000  Tot=              3.9408
 Quadrupole moment (field-independent basis, Debye-Ang):
   XX=            -41.6069   YY=            -29.8038   ZZ=            -38.5767
   XY=              0.0391   XZ=             -0.0000   YZ=             -0.0000
 Traceless Quadrupole moment (field-independent basis, Debye-Ang):
   XX=             -4.9444   YY=              6.8586   ZZ=             -1.9142
   XY=              0.0391   XZ=             -0.0000   YZ=             -0.0000
 Octapole moment (field-independent basis, Debye-Ang**2):
  XXX=            -35.9105  YYY=              0.6934  ZZZ=              0.0000  XYY=             -2.7993
  XXY=             -0.2349  XXZ=             -0.0000  XZZ=              1.7003  YZZ=              0.9061
  YYZ=             -0.0000  XYZ=             -0.0000
 Hexadecapole moment (field-independent basis, Debye-Ang**3):
 XXXX=           -507.9796 YYYY=           -278.6809 ZZZZ=            -45.3765 XXXY=            -48.4859
 XXXZ=             -0.0000 YYYX=            -40.2948 YYYZ=             -0.0000 ZZZX=             -0.0000
 ZZZY=             -0.0000 XXYY=           -123.5458 XXZZ=            -88.0730 YYZZ=            -67.4094
 XXYZ=             -0.0000 YYXZ=             -0.0000 ZZXY=            -17.0765
 N-N= 1.859632170021D+02 E-N=-9.483515264391D+02  KE= 2.471095801386D+02
 Symmetry A'   KE= 2.399679651494D+02
 Symmetry A"   KE= 7.141614989197D+00
 Calling FoFJK, ICntrl=      2127 FMM=F ISym2X=1 I1Cent= 0 IOpClX= 0 NMat=1 NMatS=1 NMatT=0.
 ***** Axes restored to original set *****
 -------------------------------------------------------------------
 Center     Atomic                   Forces (Hartrees/Bohr)
 Number     Number              X              Y              Z
 -------------------------------------------------------------------
      1        6          -0.000619412    0.000000000    0.007461709
      2        6           0.001135608   -0.000000000   -0.005083591
      3        6           0.002141966   -0.000000000   -0.002787280
      4        6          -0.002787839   -0.000000000   -0.002964360
      5        6           0.017423457   -0.000000000   -0.032796972
      6        7          -0.016942703    0.000000000    0.038422521
      7        1          -0.000019069   -0.000000000   -0.001164815
      8        1          -0.000517216   -0.000000000   -0.001373209
      9        1           0.000943675    0.000000000    0.000227621
     10        1          -0.001611790   -0.000000000    0.000168516
     11        1           0.000853323    0.000000000   -0.000110141
 -------------------------------------------------------------------
 Cartesian Forces:  Max     0.038422521 RMS     0.009943008

 GradGradGradGradGradGradGradGradGradGradGradGradGradGradGradGradGradGrad
 Berny optimization.
 FormGI is forming the generalized inverse of G from B-inverse, IUseBI=4.
 Internal  Forces:  Max     0.041991345 RMS     0.007388706
 Search for a local minimum.
 Step number   1 out of a maximum of   50
 All quantities printed in internal units (Hartrees-Bohrs-Radians)
 Mixed Optimization -- RFO/linear search
 Second derivative matrix not updated -- first step.
 ITU=  0
     Eigenvalues ---    0.01273   0.02001   0.02065   0.02731   0.02731
     Eigenvalues ---    0.02816   0.02816   0.04675   0.04675   0.16000
     Eigenvalues ---    0.16000   0.16000   0.16000   0.16000   0.22000
     Eigenvalues ---    0.22000   0.22000   0.35180   0.35209   0.35447
     Eigenvalues ---    0.35531   0.35709   0.36759   0.41616   0.54720
     Eigenvalues ---    0.56096   1.18778
 RFO step:  Lambda=-2.15926282D-03 EMin= 1.27330715D-02
 Linear search not attempted -- first point.
 Iteration  1 RMS(Cart)=  0.04994711 RMS(Int)=  0.00052490
 Iteration  2 RMS(Cart)=  0.00081440 RMS(Int)=  0.00000012
 Iteration  3 RMS(Cart)=  0.00000024 RMS(Int)=  0.00000000
 ClnCor:  largest displacement from symmetrization is 1.74D-09 for atom     5.
 Variable       Old X    -DE/DX   Delta X   Delta X   Delta X     New X
                                 (Linear)    (Quad)   (Total)
    R1        2.54171  -0.00752   0.00000  -0.01336  -0.01336   2.52835
    R2        2.04539  -0.00144   0.00000  -0.00401  -0.00401   2.04138
    R3        2.04821  -0.00069   0.00000  -0.00193  -0.00193   2.04628
    R4        2.76211  -0.00219   0.00000  -0.00592  -0.00592   2.75619
    R5        2.05337  -0.00073   0.00000  -0.00206  -0.00206   2.05131
    R6        2.55381  -0.00260   0.00000  -0.00473  -0.00473   2.54909
    R7        2.05384  -0.00123   0.00000  -0.00347  -0.00347   2.05037
    R8        2.69415  -0.00502   0.00000  -0.01200  -0.01200   2.68215
    R9        2.04955  -0.00088   0.00000  -0.00246  -0.00246   2.04708
   R10        2.21941  -0.04199   0.00000  -0.03529  -0.03529   2.18412
    A1        2.14990   0.00066   0.00000   0.00406   0.00406   2.15396
    A2        2.08550   0.00020   0.00000   0.00122   0.00122   2.08672
    A3        2.04779  -0.00086   0.00000  -0.00529  -0.00529   2.04250
    A4        2.23102   0.00308   0.00000   0.01387   0.01387   2.24489
    A5        2.05294  -0.00088   0.00000  -0.00289  -0.00289   2.05005
    A6        1.99923  -0.00220   0.00000  -0.01099  -0.01099   1.98824
    A7        2.26053   0.00606   0.00000   0.02727   0.02727   2.28780
    A8        2.01317  -0.00385   0.00000  -0.01871  -0.01871   1.99446
    A9        2.00948  -0.00221   0.00000  -0.00856  -0.00856   2.00093
   A10        2.18203   0.00442   0.00000   0.01989   0.01989   2.20191
   A11        2.08391  -0.00142   0.00000  -0.00510  -0.00510   2.07882
   A12        2.01724  -0.00299   0.00000  -0.01479  -0.01479   2.00246
   A13        3.17134   0.00045   0.00000   0.00918   0.00918   3.18052
   A14        3.14159  -0.00000   0.00000  -0.00000   0.00000   3.14159
    D1       -0.00000  -0.00000   0.00000  -0.00000   0.00000   0.00000
    D2        3.14159   0.00000   0.00000   0.00000   0.00000   3.14159
    D3        3.14159  -0.00000   0.00000  -0.00000   0.00000   3.14159
    D4        0.00000   0.00000   0.00000   0.00000  -0.00000   0.00000
    D5        0.00000   0.00000   0.00000   0.00000   0.00000   0.00000
    D6        3.14159   0.00000   0.00000   0.00000   0.00000   3.14159
    D7        3.14159   0.00000   0.00000  -0.00000   0.00000   3.14159
    D8       -0.00000   0.00000   0.00000  -0.00000   0.00000   0.00000
    D9       -0.00000   0.00000   0.00000   0.00000   0.00000   0.00000
   D10        3.14159   0.00000   0.00000   0.00000   0.00000   3.14159
   D11        3.14159   0.00000   0.00000   0.00000   0.00000   3.14159
   D12        0.00000   0.00000   0.00000   0.00000   0.00000   0.00000
         Item               Value     Threshold  Converged?
 Maximum Force            0.041991     0.000002     NO 
 RMS     Force            0.007389     0.000001     NO 
 Maximum Displacement     0.162505     0.000006     NO 
 RMS     Displacement     0.049617     0.000004     NO 
 Predicted change in Energy=-1.083870D-03
 GradGradGradGradGradGradGradGradGradGradGradGradGradGradGradGradGradGrad

                          Input orientation:                          
 ---------------------------------------------------------------------
 Center     Atomic      Atomic             Coordinates (Angstroms)
 Number     Number       Type             X           Y           Z
 ---------------------------------------------------------------------
      1          6           0       -0.040027   -0.000000   -0.001943
      2          6           0       -0.002811   -0.000000    1.335485
      3          6           0        1.161567    0.000000    2.213827
      4          6           0        2.481545    0.000000    1.935908
      5          6           0        3.064953    0.000000    0.642022
      6          7           0        3.580682    0.000000   -0.392324
      7          1           0        3.192194    0.000000    2.753497
      8          1           0        0.922022    0.000000    3.272062
      9          1           0       -0.951727   -0.000000    1.862631
     10          1           0        0.844790   -0.000000   -0.621654
     11          1           0       -0.996420   -0.000000   -0.509748
 ---------------------------------------------------------------------
                    Distance matrix (angstroms):
                    1          2          3          4          5
     1  C    0.000000
     2  C    1.337945   0.000000
     3  C    2.520608   1.458513   0.000000
     4  C    3.180187   2.555882   1.348919   0.000000
     5  C    3.171055   3.145166   2.468492   1.419333   0.000000
     6  N    3.641693   3.978285   3.555861   2.574639   1.155789
     7  H    4.247317   3.495543   2.101117   1.083270   2.115305
     8  H    3.412425   2.146077   1.085008   2.053636   3.392531
     9  H    2.075532   1.085507   2.142277   3.434054   4.198048
    10  H    1.080251   2.132796   2.853121   3.036460   2.554604
    11  H    1.082846   2.095744   3.474877   4.251761   4.221531
                    6          7          8          9         10
     6  N    0.000000
     7  H    3.169718   0.000000
     8  H    4.527273   2.328646   0.000000
     9  H    5.062367   4.238600   2.344660   0.000000
    10  H    2.745487   4.111198   3.894482   3.065803   0.000000
    11  H    4.578608   5.309733   4.240578   2.372800   1.844608
                   11
    11  H    0.000000
 Stoichiometry    C5H5N
 Framework group  CS[SG(C5H5N)]
 Deg. of freedom    19
 Full point group                 CS      NOp   2
 Largest Abelian subgroup         CS      NOp   2
 Largest concise Abelian subgroup C1      NOp   1
                         Standard orientation:                         
 ---------------------------------------------------------------------
 Center     Atomic      Atomic             Coordinates (Angstroms)
 Number     Number       Type             X           Y           Z
 ---------------------------------------------------------------------
      1          6           0       -0.592173   -1.831082   -0.000000
      2          6           0       -1.454546   -0.808140    0.000000
      3          6           0       -1.170123    0.622372    0.000000
      4          6           0        0.000000    1.293485    0.000000
      5          6           0        1.296588    0.716107   -0.000000
      6          7           0        2.369923    0.287389   -0.000000
      7          1           0       -0.013776    2.376668    0.000000
      8          1           0       -2.053232    1.252739    0.000000
      9          1           0       -2.513609   -1.046279    0.000000
     10          1           0        0.480659   -1.704690   -0.000000
     11          1           0       -0.967986   -2.846620   -0.000000
 ---------------------------------------------------------------------
 Rotational constants (GHZ):           6.4685692           2.8435919           1.9752634
 Standard basis: 6-311+G(2d,p) (5D, 7F)
 There are   151 symmetry adapted cartesian basis functions of A'  symmetry.
 There are    53 symmetry adapted cartesian basis functions of A"  symmetry.
 There are   139 symmetry adapted basis functions of A'  symmetry.
 There are    53 symmetry adapted basis functions of A"  symmetry.
   192 basis functions,   292 primitive gaussians,   204 cartesian basis functions
    21 alpha electrons       21 beta electrons
       nuclear repulsion energy       185.7808264008 Hartrees.
 NAtoms=   11 NActive=   11 NUniq=   11 SFac= 1.00D+00 NAtFMM=   60 NAOKFM=F Big=F
 Integral buffers will be    131072 words long.
 Raffenetti 2 integral format.
 Two-electron integral symmetry is turned on.
 One-electron integrals computed using PRISM.
 NBasis=   192 RedAO= T EigKep=  1.33D-05  NBF=   139    53
 NBsUse=   192 1.00D-06 EigRej= -1.00D+00 NBFU=   139    53
 Initial guess from the checkpoint file:  "/scratch/webmo-77271/220/Gau-59547.chk"
 B after Tr=     0.000000   -0.000000   -0.000000
         Rot=    0.999980   -0.000000   -0.000000   -0.006263 Ang=  -0.72 deg.
 Initial guess orbital symmetries:
       Occupied  (A') (A') (A') (A') (A') (A') (A') (A') (A') (A')
                 (A') (A') (A') (A') (A') (A') (A") (A') (A") (A')
                 (A")
       Virtual   (A") (A') (A') (A") (A') (A') (A') (A') (A") (A')
                 (A") (A") (A') (A') (A") (A') (A') (A") (A') (A")
                 (A') (A') (A') (A') (A') (A') (A') (A') (A") (A')
                 (A') (A') (A') (A') (A') (A') (A') (A') (A") (A')
                 (A') (A') (A") (A') (A") (A') (A") (A") (A') (A")
                 (A') (A') (A") (A') (A') (A') (A") (A') (A") (A')
                 (A') (A') (A') (A') (A') (A") (A') (A") (A") (A')
                 (A') (A') (A') (A') (A') (A") (A') (A") (A') (A")
                 (A') (A') (A") (A') (A') (A') (A') (A') (A") (A')
                 (A') (A') (A') (A") (A") (A") (A") (A') (A') (A")
                 (A') (A") (A') (A') (A') (A') (A') (A') (A') (A')
                 (A') (A") (A') (A') (A') (A') (A") (A') (A") (A")
                 (A") (A') (A') (A") (A') (A') (A") (A") (A') (A")
                 (A') (A") (A") (A') (A') (A') (A') (A') (A") (A')
                 (A') (A") (A') (A") (A') (A") (A') (A') (A') (A')
                 (A') (A') (A") (A') (A') (A') (A') (A') (A') (A")
                 (A') (A') (A") (A') (A') (A') (A') (A') (A') (A')
                 (A')
 ExpMin= 4.38D-02 ExpMax= 6.29D+03 ExpMxC= 9.49D+02 IAcc=3 IRadAn=         5 AccDes= 0.00D+00
 Harris functional with IExCor=  402 and IRadAn=       5 diagonalized for initial guess.
 HarFok:  IExCor=  402 AccDes= 0.00D+00 IRadAn=         5 IDoV= 1 UseB2=F ITyADJ=14
 ICtDFT=  3500011 ScaDFX=  1.000000  1.000000  1.000000  1.000000
 FoFCou: FMM=F IPFlag=           0 FMFlag=      100000 FMFlg1=           0
         NFxFlg=           0 DoJE=T BraDBF=F KetDBF=T FulRan=T
         wScrn=  0.000000 ICntrl=       500 IOpCl=  0 I1Cent=   200000004 NGrid=           0
         NMat0=    1 NMatS0=      1 NMatT0=    0 NMatD0=    1 NMtDS0=    0 NMtDT0=    0
 Petite list used in FoFCou.
 Keep R1 ints in memory in symmetry-blocked form, NReq=261123738.
 Requested convergence on RMS density matrix=1.00D-08 within 128 cycles.
 Requested convergence on MAX density matrix=1.00D-06.
 Requested convergence on             energy=1.00D-06.
 No special actions if energy rises.
 SCF Done:  E(RB3LYP) =  -248.309796822     A.U. after   11 cycles
            NFock= 11  Conv=0.48D-08     -V/T= 2.0043
 Calling FoFJK, ICntrl=      2127 FMM=F ISym2X=1 I1Cent= 0 IOpClX= 0 NMat=1 NMatS=1 NMatT=0.
 ***** Axes restored to original set *****
 -------------------------------------------------------------------
 Center     Atomic                   Forces (Hartrees/Bohr)
 Number     Number              X              Y              Z
 -------------------------------------------------------------------
      1        6          -0.000087669    0.000000000    0.001533885
      2        6           0.000360566   -0.000000000   -0.000513992
      3        6           0.001537847   -0.000000000   -0.000009111
      4        6          -0.002490365    0.000000000   -0.000137809
      5        6           0.001000670   -0.000000000   -0.002589122
      6        7          -0.001399871    0.000000000    0.001725426
      7        1           0.000084250    0.000000000    0.000345566
      8        1          -0.000262654    0.000000000    0.000249062
      9        1          -0.000001205    0.000000000    0.000422843
     10        1           0.001018572   -0.000000000   -0.000494336
     11        1           0.000239859   -0.000000000   -0.000532412
 -------------------------------------------------------------------
 Cartesian Forces:  Max     0.002589122 RMS     0.000888333

 GradGradGradGradGradGradGradGradGradGradGradGradGradGradGradGradGradGrad
 Berny optimization.
 Using GEDIIS/GDIIS optimizer.
 FormGI is forming the generalized inverse of G from B-inverse, IUseBI=4.
 Internal  Forces:  Max     0.003702548 RMS     0.001244851
 Search for a local minimum.
 Step number   2 out of a maximum of   50
 All quantities printed in internal units (Hartrees-Bohrs-Radians)
 Mixed Optimization -- RFO/linear search
 Update second derivatives using D2CorX and points    1    2
 DE= -9.85D-04 DEPred=-1.08D-03 R= 9.09D-01
 TightC=F SS=  1.41D+00  RLast= 6.27D-02 DXNew= 1.6818D-01 1.8797D-01
 Trust test= 9.09D-01 RLast= 6.27D-02 DXMaxT set to 1.68D-01
 ITU=  1  0
 Use linear search instead of GDIIS.
     Eigenvalues ---    0.01273   0.02004   0.02068   0.02731   0.02731
     Eigenvalues ---    0.02816   0.02816   0.04675   0.04709   0.15825
     Eigenvalues ---    0.16000   0.16000   0.16000   0.16055   0.21912
     Eigenvalues ---    0.22000   0.27189   0.35194   0.35229   0.35465
     Eigenvalues ---    0.35525   0.35966   0.36382   0.42016   0.53365
     Eigenvalues ---    0.56199   1.06646
 RFO step:  Lambda=-1.84238207D-04 EMin= 1.27330715D-02
 Quartic linear search produced a step of -0.07779.
 Iteration  1 RMS(Cart)=  0.03060009 RMS(Int)=  0.00024217
 Iteration  2 RMS(Cart)=  0.00026888 RMS(Int)=  0.00000000
 Iteration  3 RMS(Cart)=  0.00000001 RMS(Int)=  0.00000000
 ClnCor:  largest displacement from symmetrization is 5.22D-10 for atom     5.
 Variable       Old X    -DE/DX   Delta X   Delta X   Delta X     New X
                                 (Linear)    (Quad)   (Total)
    R1        2.52835  -0.00054   0.00104  -0.00307  -0.00203   2.52632
    R2        2.04138   0.00112   0.00031   0.00223   0.00254   2.04392
    R3        2.04628   0.00004   0.00015  -0.00022  -0.00007   2.04622
    R4        2.75619  -0.00147   0.00046  -0.00466  -0.00420   2.75200
    R5        2.05131   0.00021   0.00016   0.00020   0.00036   2.05168
    R6        2.54909  -0.00261   0.00037  -0.00517  -0.00480   2.54429
    R7        2.05037   0.00030   0.00027   0.00022   0.00049   2.05086
    R8        2.68215   0.00062   0.00093  -0.00057   0.00036   2.68251
    R9        2.04708   0.00032   0.00019   0.00042   0.00061   2.04770
   R10        2.18412  -0.00217   0.00275  -0.00746  -0.00471   2.17941
    A1        2.15396  -0.00064  -0.00032  -0.00304  -0.00335   2.15061
    A2        2.08672   0.00092  -0.00010   0.00548   0.00538   2.09210
    A3        2.04250  -0.00028   0.00041  -0.00244  -0.00203   2.04047
    A4        2.24489  -0.00274  -0.00108  -0.00921  -0.01028   2.23461
    A5        2.05005   0.00175   0.00022   0.00744   0.00766   2.05771
    A6        1.98824   0.00099   0.00085   0.00177   0.00262   1.99086
    A7        2.28780  -0.00370  -0.00212  -0.01108  -0.01320   2.27459
    A8        1.99446   0.00165   0.00146   0.00353   0.00499   1.99945
    A9        2.00093   0.00206   0.00067   0.00755   0.00822   2.00914
   A10        2.20191  -0.00188  -0.00155  -0.00464  -0.00619   2.19573
   A11        2.07882   0.00077   0.00040   0.00214   0.00254   2.08135
   A12        2.00246   0.00111   0.00115   0.00250   0.00365   2.00610
   A13        3.18052  -0.00105  -0.00071  -0.01929  -0.02001   3.16052
   A14        3.14159  -0.00000   0.00000  -0.00000   0.00000   3.14159
    D1       -0.00000  -0.00000   0.00000  -0.00000   0.00000   0.00000
    D2        3.14159  -0.00000   0.00000  -0.00000   0.00000   3.14159
    D3        3.14159  -0.00000   0.00000  -0.00000   0.00000   3.14159
    D4        0.00000   0.00000   0.00000   0.00000  -0.00000   0.00000
    D5        0.00000  -0.00000   0.00000  -0.00000  -0.00000   0.00000
    D6        3.14159   0.00000   0.00000   0.00000   0.00000   3.14159
    D7        3.14159   0.00000   0.00000  -0.00000   0.00000   3.14159
    D8        0.00000  -0.00000   0.00000  -0.00000   0.00000   0.00000
    D9       -0.00000   0.00000   0.00000   0.00000   0.00000   0.00000
   D10        3.14159   0.00000   0.00000   0.00000   0.00000   3.14159
   D11        3.14159  -0.00000   0.00000   0.00000   0.00000   3.14159
   D12       -0.00000   0.00000   0.00000   0.00000   0.00000   0.00000
         Item               Value     Threshold  Converged?
 Maximum Force            0.003703     0.000002     NO 
 RMS     Force            0.001245     0.000001     NO 
 Maximum Displacement     0.116765     0.000006     NO 
 RMS     Displacement     0.030627     0.000004     NO 
 Predicted change in Energy=-9.885287D-05
 GradGradGradGradGradGradGradGradGradGradGradGradGradGradGradGradGradGrad

                          Input orientation:                          
 ---------------------------------------------------------------------
 Center     Atomic      Atomic             Coordinates (Angstroms)
 Number     Number       Type             X           Y           Z
 ---------------------------------------------------------------------
      1          6           0       -0.015128    0.000000    0.003606
      2          6           0        0.000790    0.000000    1.340383
      3          6           0        1.158441    0.000000    2.223918
      4          6           0        2.473794    0.000000    1.936547
      5          6           0        3.039415   -0.000000    0.634580
      6          7           0        3.518892   -0.000000   -0.414321
      7          1           0        3.192892    0.000000    2.747148
      8          1           0        0.918164    0.000000    3.282254
      9          1           0       -0.952613    0.000000    1.859775
     10          1           0        0.882580   -0.000000   -0.599696
     11          1           0       -0.960462    0.000000   -0.524431
 ---------------------------------------------------------------------
                    Distance matrix (angstroms):
                    1          2          3          4          5
     1  C    0.000000
     2  C    1.336872   0.000000
     3  C    2.511384   1.456293   0.000000
     4  C    3.151347   2.543847   1.346378   0.000000
     5  C    3.119032   3.119520   2.462530   1.419523   0.000000
     6  N    3.558646   3.931416   3.540061   2.572705   1.153296
     7  H    4.221186   3.488338   2.100657   1.083594   2.118135
     8  H    3.408895   2.147658   1.085269   2.056918   3.392622
     9  H    2.079481   1.085700   2.142230   3.427266   4.175810
    10  H    1.081597   2.131071   2.837057   2.994076   2.485031
    11  H    1.082811   2.097984   3.470327   4.224988   4.164412
                    6          7          8          9         10
     6  N    0.000000
     7  H    3.178232   0.000000
     8  H    4.519784   2.336820   0.000000
     9  H    5.016559   4.239415   2.350159   0.000000
    10  H    2.642822   4.066806   3.882113   3.068702   0.000000
    11  H    4.480708   5.287114   4.245006   2.384219   1.844578
                   11
    11  H    0.000000
 Stoichiometry    C5H5N
 Framework group  CS[SG(C5H5N)]
 Deg. of freedom    19
 Full point group                 CS      NOp   2
 Largest Abelian subgroup         CS      NOp   2
 Largest concise Abelian subgroup C1      NOp   1
                         Standard orientation:                         
 ---------------------------------------------------------------------
 Center     Atomic      Atomic             Coordinates (Angstroms)
 Number     Number       Type             X           Y           Z
 ---------------------------------------------------------------------
      1          6           0       -0.570886   -1.802776   -0.000000
      2          6           0       -1.448783   -0.794547    0.000000
      3          6           0       -1.172922    0.635380    0.000000
      4          6           0        0.000000    1.296430    0.000000
      5          6           0        1.288727    0.701261   -0.000000
      6          7           0        2.344721    0.237615   -0.000000
      7          1           0       -0.002885    2.380021    0.000000
      8          1           0       -2.056682    1.265281    0.000000
      9          1           0       -2.506018   -1.041523    0.000000
     10          1           0        0.500636   -1.655493   -0.000000
     11          1           0       -0.924919   -2.826075   -0.000000
 ---------------------------------------------------------------------
 Rotational constants (GHZ):           6.4204149           2.9268885           2.0104021
 Standard basis: 6-311+G(2d,p) (5D, 7F)
 There are   151 symmetry adapted cartesian basis functions of A'  symmetry.
 There are    53 symmetry adapted cartesian basis functions of A"  symmetry.
 There are   139 symmetry adapted basis functions of A'  symmetry.
 There are    53 symmetry adapted basis functions of A"  symmetry.
   192 basis functions,   292 primitive gaussians,   204 cartesian basis functions
    21 alpha electrons       21 beta electrons
       nuclear repulsion energy       186.5543558667 Hartrees.
 NAtoms=   11 NActive=   11 NUniq=   11 SFac= 1.00D+00 NAtFMM=   60 NAOKFM=F Big=F
 Integral buffers will be    131072 words long.
 Raffenetti 2 integral format.
 Two-electron integral symmetry is turned on.
 One-electron integrals computed using PRISM.
 NBasis=   192 RedAO= T EigKep=  1.38D-05  NBF=   139    53
 NBsUse=   192 1.00D-06 EigRej= -1.00D+00 NBFU=   139    53
 Initial guess from the checkpoint file:  "/scratch/webmo-77271/220/Gau-59547.chk"
 B after Tr=    -0.000000    0.000000    0.000000
         Rot=    0.999996   -0.000000    0.000000    0.002762 Ang=   0.32 deg.
 Initial guess orbital symmetries:
       Occupied  (A') (A') (A') (A') (A') (A') (A') (A') (A') (A')
                 (A') (A') (A') (A') (A') (A") (A') (A') (A') (A")
                 (A")
       Virtual   (A") (A') (A') (A") (A') (A') (A') (A') (A") (A')
                 (A") (A") (A') (A') (A") (A') (A') (A") (A') (A')
                 (A") (A') (A') (A') (A') (A') (A') (A') (A') (A")
                 (A') (A') (A') (A') (A') (A') (A') (A') (A") (A')
                 (A') (A') (A") (A') (A") (A') (A") (A") (A') (A")
                 (A') (A") (A') (A') (A') (A') (A') (A") (A') (A")
                 (A') (A') (A') (A') (A') (A") (A') (A") (A") (A')
                 (A') (A') (A') (A') (A') (A') (A") (A') (A") (A")
                 (A') (A') (A") (A') (A') (A') (A') (A') (A") (A')
                 (A') (A') (A") (A') (A") (A") (A") (A') (A') (A")
                 (A') (A') (A") (A') (A') (A') (A') (A') (A') (A')
                 (A') (A") (A') (A') (A') (A') (A') (A") (A") (A")
                 (A") (A') (A') (A") (A') (A') (A") (A") (A') (A")
                 (A') (A") (A") (A') (A') (A') (A') (A') (A") (A')
                 (A') (A") (A') (A") (A') (A") (A') (A') (A') (A')
                 (A') (A') (A") (A') (A') (A') (A') (A') (A') (A")
                 (A') (A') (A") (A') (A') (A') (A') (A') (A') (A')
                 (A')
 ExpMin= 4.38D-02 ExpMax= 6.29D+03 ExpMxC= 9.49D+02 IAcc=3 IRadAn=         5 AccDes= 0.00D+00
 Harris functional with IExCor=  402 and IRadAn=       5 diagonalized for initial guess.
 HarFok:  IExCor=  402 AccDes= 0.00D+00 IRadAn=         5 IDoV= 1 UseB2=F ITyADJ=14
 ICtDFT=  3500011 ScaDFX=  1.000000  1.000000  1.000000  1.000000
 FoFCou: FMM=F IPFlag=           0 FMFlag=      100000 FMFlg1=           0
         NFxFlg=           0 DoJE=T BraDBF=F KetDBF=T FulRan=T
         wScrn=  0.000000 ICntrl=       500 IOpCl=  0 I1Cent=   200000004 NGrid=           0
         NMat0=    1 NMatS0=      1 NMatT0=    0 NMatD0=    1 NMtDS0=    0 NMtDT0=    0
 Petite list used in FoFCou.
 Keep R1 ints in memory in symmetry-blocked form, NReq=261123738.
 Requested convergence on RMS density matrix=1.00D-08 within 128 cycles.
 Requested convergence on MAX density matrix=1.00D-06.
 Requested convergence on             energy=1.00D-06.
 No special actions if energy rises.
 SCF Done:  E(RB3LYP) =  -248.309847102     A.U. after   10 cycles
            NFock= 10  Conv=0.68D-08     -V/T= 2.0042
 Calling FoFJK, ICntrl=      2127 FMM=F ISym2X=1 I1Cent= 0 IOpClX= 0 NMat=1 NMatS=1 NMatT=0.
 ***** Axes restored to original set *****
 -------------------------------------------------------------------
 Center     Atomic                   Forces (Hartrees/Bohr)
 Number     Number              X              Y              Z
 -------------------------------------------------------------------
      1        6          -0.000161169   -0.000000000   -0.000658485
      2        6          -0.000718979    0.000000000    0.000149750
      3        6           0.000094434    0.000000000    0.000508147
      4        6           0.000927092    0.000000000    0.000700363
      5        6          -0.001683448    0.000000000    0.002350977
      6        7           0.001919970   -0.000000000   -0.002934526
      7        1           0.000029523    0.000000000    0.000077302
      8        1           0.000089099    0.000000000    0.000056293
      9        1          -0.000082333   -0.000000000   -0.000039418
     10        1          -0.000398023   -0.000000000   -0.000020884
     11        1          -0.000016166   -0.000000000   -0.000189519
 -------------------------------------------------------------------
 Cartesian Forces:  Max     0.002934526 RMS     0.000843805

 GradGradGradGradGradGradGradGradGradGradGradGradGradGradGradGradGradGrad
 Berny optimization.
 Using GEDIIS/GDIIS optimizer.
 FormGI is forming the generalized inverse of G from B-inverse, IUseBI=4.
 Internal  Forces:  Max     0.003467283 RMS     0.000817350
 Search for a local minimum.
 Step number   3 out of a maximum of   50
 All quantities printed in internal units (Hartrees-Bohrs-Radians)
 Mixed Optimization -- En-DIIS/RFO-DIIS
 Update second derivatives using D2CorX and points    1    2    3
 DE= -5.03D-05 DEPred=-9.89D-05 R= 5.09D-01
 TightC=F SS=  1.41D+00  RLast= 3.19D-02 DXNew= 2.8284D-01 9.5576D-02
 Trust test= 5.09D-01 RLast= 3.19D-02 DXMaxT set to 1.68D-01
 ITU=  1  1  0
 Use linear search instead of GDIIS.
     Eigenvalues ---    0.01273   0.02006   0.02070   0.02731   0.02731
     Eigenvalues ---    0.02816   0.02816   0.04675   0.05249   0.15512
     Eigenvalues ---    0.16000   0.16000   0.16028   0.16061   0.21910
     Eigenvalues ---    0.22000   0.30908   0.35194   0.35223   0.35454
     Eigenvalues ---    0.35537   0.35916   0.40665   0.41921   0.56111
     Eigenvalues ---    0.56752   1.14918
 RFO step:  Lambda=-8.52957256D-06 EMin= 1.27330715D-02
 Quartic linear search produced a step of -0.32988.
 Iteration  1 RMS(Cart)=  0.00922329 RMS(Int)=  0.00004200
 Iteration  2 RMS(Cart)=  0.00004731 RMS(Int)=  0.00000000
 Iteration  3 RMS(Cart)=  0.00000000 RMS(Int)=  0.00000000
 ClnCor:  largest displacement from symmetrization is 2.88D-13 for atom     5.
 Variable       Old X    -DE/DX   Delta X   Delta X   Delta X     New X
                                 (Linear)    (Quad)   (Total)
    R1        2.52632   0.00088   0.00067   0.00061   0.00128   2.52760
    R2        2.04392  -0.00032  -0.00084   0.00045  -0.00039   2.04353
    R3        2.04622   0.00011   0.00002   0.00021   0.00024   2.04645
    R4        2.75200   0.00155   0.00138   0.00132   0.00270   2.75470
    R5        2.05168   0.00005  -0.00012   0.00028   0.00016   2.05183
    R6        2.54429   0.00112   0.00158  -0.00027   0.00131   2.54559
    R7        2.05086   0.00004  -0.00016   0.00033   0.00017   2.05103
    R8        2.68251   0.00063  -0.00012   0.00139   0.00127   2.68378
    R9        2.04770   0.00008  -0.00020   0.00042   0.00022   2.04791
   R10        2.17941   0.00347   0.00155   0.00112   0.00267   2.18209
    A1        2.15061   0.00022   0.00111  -0.00050   0.00061   2.15121
    A2        2.09210   0.00005  -0.00178   0.00220   0.00042   2.09253
    A3        2.04047  -0.00027   0.00067  -0.00170  -0.00103   2.03944
    A4        2.23461   0.00101   0.00339  -0.00122   0.00218   2.23678
    A5        2.05771  -0.00058  -0.00253   0.00116  -0.00137   2.05635
    A6        1.99086  -0.00043  -0.00087   0.00006  -0.00081   1.99006
    A7        2.27459   0.00146   0.00436  -0.00135   0.00301   2.27760
    A8        1.99945  -0.00063  -0.00165   0.00059  -0.00105   1.99840
    A9        2.00914  -0.00083  -0.00271   0.00075  -0.00196   2.00718
   A10        2.19573   0.00076   0.00204  -0.00060   0.00144   2.19716
   A11        2.08135  -0.00041  -0.00084  -0.00014  -0.00098   2.08037
   A12        2.00610  -0.00035  -0.00120   0.00075  -0.00046   2.00565
   A13        3.16052   0.00115   0.00660   0.00608   0.01268   3.17320
   A14        3.14159  -0.00000   0.00000  -0.00000   0.00000   3.14159
    D1       -0.00000   0.00000   0.00000   0.00000   0.00000   0.00000
    D2        3.14159   0.00000   0.00000   0.00000   0.00000   3.14159
    D3        3.14159   0.00000   0.00000  -0.00000   0.00000   3.14159
    D4       -0.00000  -0.00000   0.00000  -0.00000   0.00000   0.00000
    D5       -0.00000   0.00000   0.00000   0.00000   0.00000   0.00000
    D6        3.14159   0.00000   0.00000   0.00000   0.00000   3.14159
    D7        3.14159   0.00000   0.00000   0.00000   0.00000   3.14159
    D8       -0.00000   0.00000   0.00000   0.00000   0.00000   0.00000
    D9        0.00000   0.00000   0.00000   0.00000   0.00000   0.00000
   D10        3.14159   0.00000   0.00000   0.00000   0.00000   3.14159
   D11        3.14159   0.00000   0.00000   0.00000   0.00000   3.14159
   D12        0.00000  -0.00000   0.00000   0.00000  -0.00000   0.00000
         Item               Value     Threshold  Converged?
 Maximum Force            0.003467     0.000002     NO 
 RMS     Force            0.000817     0.000001     NO 
 Maximum Displacement     0.041082     0.000006     NO 
 RMS     Displacement     0.009248     0.000004     NO 
 Predicted change in Energy=-2.289972D-05
 GradGradGradGradGradGradGradGradGradGradGradGradGradGradGradGradGradGrad

                          Input orientation:                          
 ---------------------------------------------------------------------
 Center     Atomic      Atomic             Coordinates (Angstroms)
 Number     Number       Type             X           Y           Z
 ---------------------------------------------------------------------
      1          6           0       -0.022755   -0.000000    0.002376
      2          6           0       -0.001366    0.000000    1.339755
      3          6           0        1.159109    0.000000    2.221943
      4          6           0        2.475453    0.000000    1.935870
      5          6           0        3.044643   -0.000000    0.634727
      6          7           0        3.540632   -0.000000   -0.408035
      7          1           0        3.192941    0.000000    2.748051
      8          1           0        0.919721    0.000000    3.280570
      9          1           0       -0.953428    0.000000    1.861775
     10          1           0        0.871941   -0.000000   -0.605015
     11          1           0       -0.970127   -0.000000   -0.522255
 ---------------------------------------------------------------------
                    Distance matrix (angstroms):
                    1          2          3          4          5
     1  C    0.000000
     2  C    1.337550   0.000000
     3  C    2.514614   1.457724   0.000000
     4  C    3.159026   2.547546   1.347071   0.000000
     5  C    3.131901   3.126538   2.464649   1.420194   0.000000
     6  N    3.586944   3.949749   3.548018   2.574587   1.154710
     7  H    4.228408   3.490974   2.100777   1.083709   2.118521
     8  H    3.410985   2.148293   1.085356   2.056337   3.393492
     9  H    2.079307   1.085784   2.143019   3.429682   4.182131
    10  H    1.081391   2.131853   2.841507   3.004555   2.501519
    11  H    1.082936   2.098947   3.473366   4.232541   4.178156
                    6          7          8          9         10
     6  N    0.000000
     7  H    3.175179   0.000000
     8  H    4.524929   2.334761   0.000000
     9  H    5.034740   4.240031   2.349822   0.000000
    10  H    2.675951   4.078002   3.885879   3.068717   0.000000
    11  H    4.512205   5.293962   4.246528   2.384089   1.843926
                   11
    11  H    0.000000
 Stoichiometry    C5H5N
 Framework group  CS[SG(C5H5N)]
 Deg. of freedom    19
 Full point group                 CS      NOp   2
 Largest Abelian subgroup         CS      NOp   2
 Largest concise Abelian subgroup C1      NOp   1
                         Standard orientation:                         
 ---------------------------------------------------------------------
 Center     Atomic      Atomic             Coordinates (Angstroms)
 Number     Number       Type             X           Y           Z
 ---------------------------------------------------------------------
      1          6           0       -0.577878   -1.810864   -0.000000
      2          6           0       -1.451952   -0.798424   -0.000000
      3          6           0       -1.172890    0.632339   -0.000000
      4          6           0       -0.000000    1.294857    0.000000
      5          6           0        1.290761    0.702498    0.000000
      6          7           0        2.354929    0.254278    0.000000
      7          1           0       -0.004988    2.378555    0.000000
      8          1           0       -2.056093    1.263172   -0.000000
      9          1           0       -2.509970   -1.042399   -0.000000
     10          1           0        0.494138   -1.668786   -0.000000
     11          1           0       -0.935839   -2.832928   -0.000000
 ---------------------------------------------------------------------
 Rotational constants (GHZ):           6.4358801           2.8984280           1.9984272
 Standard basis: 6-311+G(2d,p) (5D, 7F)
 There are   151 symmetry adapted cartesian basis functions of A'  symmetry.
 There are    53 symmetry adapted cartesian basis functions of A"  symmetry.
 There are   139 symmetry adapted basis functions of A'  symmetry.
 There are    53 symmetry adapted basis functions of A"  symmetry.
   192 basis functions,   292 primitive gaussians,   204 cartesian basis functions
    21 alpha electrons       21 beta electrons
       nuclear repulsion energy       186.2687778133 Hartrees.
 NAtoms=   11 NActive=   11 NUniq=   11 SFac= 1.00D+00 NAtFMM=   60 NAOKFM=F Big=F
 Integral buffers will be    131072 words long.
 Raffenetti 2 integral format.
 Two-electron integral symmetry is turned on.
 One-electron integrals computed using PRISM.
 NBasis=   192 RedAO= T EigKep=  1.37D-05  NBF=   139    53
 NBsUse=   192 1.00D-06 EigRej= -1.00D+00 NBFU=   139    53
 Initial guess from the checkpoint file:  "/scratch/webmo-77271/220/Gau-59547.chk"
 B after Tr=    -0.000000   -0.000000   -0.000000
         Rot=    1.000000    0.000000    0.000000   -0.000757 Ang=  -0.09 deg.
 Initial guess orbital symmetries:
       Occupied  (A') (A') (A') (A') (A') (A') (A') (A') (A') (A')
                 (A') (A') (A') (A') (A') (A") (A') (A') (A') (A")
                 (A")
       Virtual   (A") (A') (A') (A") (A') (A') (A') (A') (A") (A')
                 (A") (A") (A') (A') (A") (A') (A') (A") (A') (A')
                 (A") (A') (A') (A') (A') (A') (A') (A') (A') (A")
                 (A') (A') (A') (A') (A') (A') (A') (A') (A") (A')
                 (A') (A') (A") (A') (A") (A') (A") (A") (A') (A")
                 (A') (A") (A') (A') (A') (A') (A') (A") (A") (A')
                 (A') (A') (A') (A') (A') (A") (A') (A") (A") (A')
                 (A') (A') (A') (A') (A') (A") (A') (A") (A') (A")
                 (A') (A') (A") (A') (A') (A') (A') (A') (A") (A')
                 (A') (A') (A") (A') (A") (A") (A") (A') (A') (A")
                 (A') (A") (A') (A') (A') (A') (A') (A') (A') (A')
                 (A') (A") (A') (A') (A') (A') (A") (A') (A") (A")
                 (A") (A') (A') (A") (A') (A') (A") (A") (A') (A")
                 (A') (A") (A") (A') (A') (A') (A') (A') (A") (A')
                 (A') (A") (A') (A") (A') (A") (A') (A') (A') (A')
                 (A') (A') (A") (A') (A') (A') (A') (A') (A') (A")
                 (A') (A') (A") (A') (A') (A') (A') (A') (A') (A')
                 (A')
 ExpMin= 4.38D-02 ExpMax= 6.29D+03 ExpMxC= 9.49D+02 IAcc=3 IRadAn=         5 AccDes= 0.00D+00
 Harris functional with IExCor=  402 and IRadAn=       5 diagonalized for initial guess.
 HarFok:  IExCor=  402 AccDes= 0.00D+00 IRadAn=         5 IDoV= 1 UseB2=F ITyADJ=14
 ICtDFT=  3500011 ScaDFX=  1.000000  1.000000  1.000000  1.000000
 FoFCou: FMM=F IPFlag=           0 FMFlag=      100000 FMFlg1=           0
         NFxFlg=           0 DoJE=T BraDBF=F KetDBF=T FulRan=T
         wScrn=  0.000000 ICntrl=       500 IOpCl=  0 I1Cent=   200000004 NGrid=           0
         NMat0=    1 NMatS0=      1 NMatT0=    0 NMatD0=    1 NMtDS0=    0 NMtDT0=    0
 Petite list used in FoFCou.
 Keep R1 ints in memory in symmetry-blocked form, NReq=261123738.
 Requested convergence on RMS density matrix=1.00D-08 within 128 cycles.
 Requested convergence on MAX density matrix=1.00D-06.
 Requested convergence on             energy=1.00D-06.
 No special actions if energy rises.
 SCF Done:  E(RB3LYP) =  -248.309868875     A.U. after   10 cycles
            NFock= 10  Conv=0.33D-08     -V/T= 2.0043
 Calling FoFJK, ICntrl=      2127 FMM=F ISym2X=1 I1Cent= 0 IOpClX= 0 NMat=1 NMatS=1 NMatT=0.
 ***** Axes restored to original set *****
 -------------------------------------------------------------------
 Center     Atomic                   Forces (Hartrees/Bohr)
 Number     Number              X              Y              Z
 -------------------------------------------------------------------
      1        6          -0.000022175    0.000000000    0.000208671
      2        6          -0.000188123    0.000000000   -0.000177170
      3        6           0.000176279   -0.000000000    0.000120375
      4        6          -0.000163714    0.000000000    0.000062430
      5        6           0.000099792    0.000000000    0.000187153
      6        7           0.000044501   -0.000000000   -0.000211787
      7        1           0.000039763   -0.000000000   -0.000054454
      8        1          -0.000013588    0.000000000   -0.000015153
      9        1           0.000012503   -0.000000000   -0.000003342
     10        1          -0.000020115   -0.000000000   -0.000045685
     11        1           0.000034876   -0.000000000   -0.000071037
 -------------------------------------------------------------------
 Cartesian Forces:  Max     0.000211787 RMS     0.000094192

 GradGradGradGradGradGradGradGradGradGradGradGradGradGradGradGradGradGrad
 Berny optimization.
 Using GEDIIS/GDIIS optimizer.
 FormGI is forming the generalized inverse of G from B-inverse, IUseBI=4.
 Internal  Forces:  Max     0.000210501 RMS     0.000065375
 Search for a local minimum.
 Step number   4 out of a maximum of   50
 All quantities printed in internal units (Hartrees-Bohrs-Radians)
 Mixed Optimization -- En-DIIS/RFO-DIIS
 Swapping is turned off.
 Update second derivatives using D2CorX and points    1    2    3    4
 DE= -2.18D-05 DEPred=-2.29D-05 R= 9.51D-01
 TightC=F SS=  1.41D+00  RLast= 1.44D-02 DXNew= 2.8284D-01 4.3123D-02
 Trust test= 9.51D-01 RLast= 1.44D-02 DXMaxT set to 1.68D-01
 ITU=  1  1  1  0
     Eigenvalues ---    0.01273   0.02005   0.02070   0.02731   0.02731
     Eigenvalues ---    0.02816   0.02816   0.04675   0.06128   0.15244
     Eigenvalues ---    0.15986   0.16000   0.16050   0.16107   0.21918
     Eigenvalues ---    0.22004   0.31030   0.35192   0.35225   0.35461
     Eigenvalues ---    0.35532   0.35705   0.39233   0.41582   0.55964
     Eigenvalues ---    0.57074   1.11362
 En-DIIS/RFO-DIIS/Sim-DIIS IScMMF=       -3 using points:     4    3
 RFO step:  Lambda=-6.73188922D-07.
 DidBck=F Rises=F RFO-DIIS coefs:    0.90058    0.09942
 Iteration  1 RMS(Cart)=  0.00047306 RMS(Int)=  0.00000037
 Iteration  2 RMS(Cart)=  0.00000041 RMS(Int)=  0.00000000
 ClnCor:  largest displacement from symmetrization is 5.76D-13 for atom     5.
 Variable       Old X    -DE/DX   Delta X   Delta X   Delta X     New X
                                 (Linear)    (Quad)   (Total)
    R1        2.52760  -0.00009  -0.00013  -0.00000  -0.00013   2.52747
    R2        2.04353   0.00001   0.00004  -0.00002   0.00002   2.04355
    R3        2.04645   0.00000  -0.00002   0.00004   0.00002   2.04647
    R4        2.75470   0.00020  -0.00027   0.00089   0.00062   2.75532
    R5        2.05183  -0.00001  -0.00002  -0.00001  -0.00003   2.05180
    R6        2.54559   0.00002  -0.00013   0.00020   0.00007   2.54567
    R7        2.05103  -0.00001  -0.00002  -0.00001  -0.00003   2.05100
    R8        2.68378   0.00008  -0.00013   0.00036   0.00024   2.68402
    R9        2.04791  -0.00001  -0.00002  -0.00001  -0.00003   2.04788
   R10        2.18209   0.00021  -0.00027   0.00051   0.00025   2.18233
    A1        2.15121   0.00001  -0.00006   0.00015   0.00009   2.15131
    A2        2.09253   0.00007  -0.00004   0.00054   0.00050   2.09302
    A3        2.03944  -0.00009   0.00010  -0.00069  -0.00059   2.03886
    A4        2.23678  -0.00002  -0.00022   0.00015  -0.00006   2.23672
    A5        2.05635   0.00001   0.00014  -0.00008   0.00005   2.05640
    A6        1.99006   0.00001   0.00008  -0.00007   0.00001   1.99007
    A7        2.27760   0.00004  -0.00030   0.00056   0.00026   2.27786
    A8        1.99840  -0.00004   0.00010  -0.00033  -0.00023   1.99817
    A9        2.00718  -0.00001   0.00019  -0.00023  -0.00003   2.00715
   A10        2.19716   0.00010  -0.00014   0.00062   0.00048   2.19764
   A11        2.08037   0.00002   0.00010   0.00008   0.00017   2.08055
   A12        2.00565  -0.00012   0.00005  -0.00070  -0.00065   2.00500
   A13        3.17320  -0.00011  -0.00126  -0.00076  -0.00202   3.17118
   A14        3.14159   0.00000  -0.00000   0.00000   0.00000   3.14159
    D1        0.00000  -0.00000   0.00000  -0.00000   0.00000   0.00000
    D2        3.14159   0.00000  -0.00000  -0.00000   0.00000   3.14159
    D3        3.14159  -0.00000  -0.00000  -0.00000   0.00000   3.14159
    D4       -0.00000   0.00000   0.00000   0.00000   0.00000   0.00000
    D5       -0.00000   0.00000   0.00000  -0.00000   0.00000   0.00000
    D6        3.14159   0.00000  -0.00000  -0.00000   0.00000   3.14159
    D7        3.14159  -0.00000  -0.00000  -0.00000   0.00000   3.14159
    D8        0.00000  -0.00000   0.00000  -0.00000   0.00000   0.00000
    D9        0.00000  -0.00000   0.00000  -0.00000   0.00000   0.00000
   D10        3.14159  -0.00000  -0.00000  -0.00000   0.00000   3.14159
   D11        3.14159  -0.00000  -0.00000  -0.00000   0.00000   3.14159
   D12       -0.00000   0.00000   0.00000  -0.00000   0.00000   0.00000
         Item               Value     Threshold  Converged?
 Maximum Force            0.000211     0.000002     NO 
 RMS     Force            0.000065     0.000001     NO 
 Maximum Displacement     0.001997     0.000006     NO 
 RMS     Displacement     0.000473     0.000004     NO 
 Predicted change in Energy=-3.365960D-07
 GradGradGradGradGradGradGradGradGradGradGradGradGradGradGradGradGradGrad

                          Input orientation:                          
 ---------------------------------------------------------------------
 Center     Atomic      Atomic             Coordinates (Angstroms)
 Number     Number       Type             X           Y           Z
 ---------------------------------------------------------------------
      1          6           0       -0.023063    0.000000    0.002398
      2          6           0       -0.001613    0.000000    1.339708
      3          6           0        1.159219    0.000000    2.221967
      4          6           0        2.475642   -0.000000    1.936083
      5          6           0        3.045700   -0.000000    0.635182
      6          7           0        3.540292   -0.000000   -0.408387
      7          1           0        3.193138   -0.000000    2.748234
      8          1           0        0.919710    0.000000    3.280553
      9          1           0       -0.953610    0.000000    1.861814
     10          1           0        0.871558   -0.000000   -0.605123
     11          1           0       -0.970207    0.000000   -0.522665
 ---------------------------------------------------------------------
                    Distance matrix (angstroms):
                    1          2          3          4          5
     1  C    0.000000
     2  C    1.337482   0.000000
     3  C    2.514812   1.458051   0.000000
     4  C    3.159535   2.548030   1.347108   0.000000
     5  C    3.133325   3.127695   2.465096   1.420320   0.000000
     6  N    3.586955   3.949802   3.547996   2.574883   1.154842
     7  H    4.228896   3.491473   2.100901   1.083693   2.118189
     8  H    3.411029   2.148422   1.085342   2.056337   3.393791
     9  H    2.079266   1.085768   2.143305   3.430056   4.183193
    10  H    1.081401   2.131852   2.841687   3.005131   2.503048
    11  H    1.082946   2.099191   3.473824   4.233121   4.179488
                    6          7          8          9         10
     6  N    0.000000
     7  H    3.175653   0.000000
     8  H    4.525012   2.334917   0.000000
     9  H    5.034776   4.240432   2.349925   0.000000
    10  H    2.675976   4.078570   3.885974   3.068716   0.000000
    11  H    4.511947   5.294546   4.246911   2.384536   1.843610
                   11
    11  H    0.000000
 Stoichiometry    C5H5N
 Framework group  CS[SG(C5H5N)]
 Deg. of freedom    19
 Full point group                 CS      NOp   2
 Largest Abelian subgroup         CS      NOp   2
 Largest concise Abelian subgroup C1      NOp   1
                         Standard orientation:                         
 ---------------------------------------------------------------------
 Center     Atomic      Atomic             Coordinates (Angstroms)
 Number     Number       Type             X           Y           Z
 ---------------------------------------------------------------------
      1          6           0       -0.578161   -1.811098    0.000000
      2          6           0       -1.452130   -0.798658    0.000000
      3          6           0       -1.172832    0.632392    0.000000
      4          6           0        0.000000    1.295089   -0.000000
      5          6           0        1.291240    0.703473   -0.000000
      6          7           0        2.354898    0.253706   -0.000000
      7          1           0       -0.004949    2.378770   -0.000000
      8          1           0       -2.056089    1.263125    0.000000
      9          1           0       -2.510160   -1.042513    0.000000
     10          1           0        0.493888   -1.669180    0.000000
     11          1           0       -0.935677   -2.833328    0.000000
 ---------------------------------------------------------------------
 Rotational constants (GHZ):           6.4338608           2.8978170           1.9979420
 Standard basis: 6-311+G(2d,p) (5D, 7F)
 There are   151 symmetry adapted cartesian basis functions of A'  symmetry.
 There are    53 symmetry adapted cartesian basis functions of A"  symmetry.
 There are   139 symmetry adapted basis functions of A'  symmetry.
 There are    53 symmetry adapted basis functions of A"  symmetry.
   192 basis functions,   292 primitive gaussians,   204 cartesian basis functions
    21 alpha electrons       21 beta electrons
       nuclear repulsion energy       186.2497770366 Hartrees.
 NAtoms=   11 NActive=   11 NUniq=   11 SFac= 1.00D+00 NAtFMM=   60 NAOKFM=F Big=F
 Integral buffers will be    131072 words long.
 Raffenetti 2 integral format.
 Two-electron integral symmetry is turned on.
 One-electron integrals computed using PRISM.
 NBasis=   192 RedAO= T EigKep=  1.37D-05  NBF=   139    53
 NBsUse=   192 1.00D-06 EigRej= -1.00D+00 NBFU=   139    53
 Initial guess from the checkpoint file:  "/scratch/webmo-77271/220/Gau-59547.chk"
 B after Tr=     0.000000    0.000000    0.000000
         Rot=    1.000000    0.000000    0.000000    0.000018 Ang=   0.00 deg.
 Initial guess orbital symmetries:
       Occupied  (A') (A') (A') (A') (A') (A') (A') (A') (A') (A')
                 (A') (A') (A') (A') (A') (A") (A') (A') (A') (A")
                 (A")
       Virtual   (A") (A') (A') (A") (A') (A') (A') (A') (A") (A')
                 (A") (A") (A') (A') (A") (A') (A') (A") (A') (A')
                 (A") (A') (A') (A') (A') (A') (A') (A') (A') (A")
                 (A') (A') (A') (A') (A') (A') (A') (A') (A") (A')
                 (A') (A') (A") (A') (A") (A') (A") (A") (A') (A")
                 (A') (A") (A') (A') (A') (A') (A') (A") (A') (A")
                 (A') (A') (A') (A') (A') (A") (A') (A") (A") (A')
                 (A') (A') (A') (A') (A') (A") (A') (A") (A') (A")
                 (A') (A') (A") (A') (A') (A') (A') (A') (A") (A')
                 (A') (A') (A") (A') (A") (A") (A") (A') (A') (A")
                 (A') (A") (A') (A') (A') (A') (A') (A') (A') (A')
                 (A') (A") (A') (A') (A') (A') (A') (A") (A") (A")
                 (A") (A') (A') (A") (A') (A') (A") (A") (A') (A")
                 (A') (A") (A") (A') (A') (A') (A') (A') (A") (A')
                 (A') (A") (A') (A") (A') (A") (A') (A') (A') (A')
                 (A') (A') (A") (A') (A') (A') (A') (A') (A') (A")
                 (A') (A') (A") (A') (A') (A') (A') (A') (A') (A')
                 (A')
 Keep R1 ints in memory in symmetry-blocked form, NReq=261123738.
 Requested convergence on RMS density matrix=1.00D-08 within 128 cycles.
 Requested convergence on MAX density matrix=1.00D-06.
 Requested convergence on             energy=1.00D-06.
 No special actions if energy rises.
 SCF Done:  E(RB3LYP) =  -248.309869111     A.U. after    8 cycles
            NFock=  8  Conv=0.24D-08     -V/T= 2.0043
 Calling FoFJK, ICntrl=      2127 FMM=F ISym2X=1 I1Cent= 0 IOpClX= 0 NMat=1 NMatS=1 NMatT=0.
 ***** Axes restored to original set *****
 -------------------------------------------------------------------
 Center     Atomic                   Forces (Hartrees/Bohr)
 Number     Number              X              Y              Z
 -------------------------------------------------------------------
      1        6           0.000017809    0.000000000    0.000092075
      2        6          -0.000029154    0.000000000   -0.000054230
      3        6           0.000069536   -0.000000000   -0.000019404
      4        6          -0.000044343    0.000000000    0.000015896
      5        6          -0.000032751    0.000000000   -0.000116419
      6        7          -0.000010493    0.000000000    0.000104793
      7        1           0.000004526   -0.000000000    0.000004534
      8        1          -0.000004095    0.000000000   -0.000005727
      9        1           0.000013605   -0.000000000    0.000012780
     10        1           0.000006764   -0.000000000   -0.000015500
     11        1           0.000008596   -0.000000000   -0.000018799
 -------------------------------------------------------------------
 Cartesian Forces:  Max     0.000116419 RMS     0.000037694

 GradGradGradGradGradGradGradGradGradGradGradGradGradGradGradGradGradGrad
 Berny optimization.
 Using GEDIIS/GDIIS optimizer.
 FormGI is forming the generalized inverse of G from B-inverse, IUseBI=4.
 Internal  Forces:  Max     0.000099060 RMS     0.000032200
 Search for a local minimum.
 Step number   5 out of a maximum of   50
 All quantities printed in internal units (Hartrees-Bohrs-Radians)
 Mixed Optimization -- En-DIIS/RFO-DIIS
 Swapping is turned off.
 Update second derivatives using D2CorX and points    1    2    3    4    5
 DE= -2.36D-07 DEPred=-3.37D-07 R= 7.00D-01
 Trust test= 7.00D-01 RLast= 2.45D-03 DXMaxT set to 1.68D-01
 ITU=  0  1  1  1  0
     Eigenvalues ---    0.01273   0.02005   0.02070   0.02731   0.02731
     Eigenvalues ---    0.02816   0.02816   0.04675   0.08572   0.12973
     Eigenvalues ---    0.15964   0.16013   0.16049   0.16225   0.21276
     Eigenvalues ---    0.22173   0.30883   0.35143   0.35194   0.35413
     Eigenvalues ---    0.35488   0.35558   0.39833   0.41594   0.55842
     Eigenvalues ---    0.59863   1.15732
 En-DIIS/RFO-DIIS/Sim-DIIS IScMMF=       -3 using points:     5    4    3
 RFO step:  Lambda=-1.34199452D-07.
 DidBck=F Rises=F RFO-DIIS coefs:    0.85014    0.18557   -0.03571
 Iteration  1 RMS(Cart)=  0.00028874 RMS(Int)=  0.00000010
 Iteration  2 RMS(Cart)=  0.00000010 RMS(Int)=  0.00000000
 ClnCor:  largest displacement from symmetrization is 4.01D-12 for atom     5.
 Variable       Old X    -DE/DX   Delta X   Delta X   Delta X     New X
                                 (Linear)    (Quad)   (Total)
    R1        2.52747  -0.00006   0.00007  -0.00017  -0.00011   2.52737
    R2        2.04355   0.00001  -0.00002   0.00005   0.00003   2.04359
    R3        2.04647   0.00000   0.00001  -0.00000   0.00000   2.04648
    R4        2.75532  -0.00002   0.00000   0.00001   0.00002   2.75533
    R5        2.05180  -0.00001   0.00001  -0.00003  -0.00002   2.05179
    R6        2.54567  -0.00008   0.00004  -0.00015  -0.00012   2.54555
    R7        2.05100  -0.00000   0.00001  -0.00002  -0.00001   2.05098
    R8        2.68402  -0.00001   0.00001   0.00000   0.00001   2.68403
    R9        2.04788   0.00001   0.00001  -0.00000   0.00001   2.04789
   R10        2.18233  -0.00010   0.00006  -0.00013  -0.00007   2.18227
    A1        2.15131  -0.00000   0.00001  -0.00001  -0.00000   2.15131
    A2        2.09302   0.00002  -0.00006   0.00024   0.00018   2.09320
    A3        2.03886  -0.00002   0.00005  -0.00023  -0.00018   2.03868
    A4        2.23672  -0.00006   0.00009  -0.00030  -0.00021   2.23651
    A5        2.05640   0.00005  -0.00006   0.00026   0.00020   2.05660
    A6        1.99007   0.00001  -0.00003   0.00004   0.00001   1.99007
    A7        2.27786  -0.00004   0.00007  -0.00018  -0.00012   2.27774
    A8        1.99817   0.00002  -0.00000   0.00002   0.00001   1.99819
    A9        2.00715   0.00003  -0.00006   0.00017   0.00010   2.00725
   A10        2.19764  -0.00003  -0.00002  -0.00001  -0.00004   2.19761
   A11        2.08055   0.00002  -0.00006   0.00013   0.00007   2.08062
   A12        2.00500   0.00001   0.00008  -0.00012  -0.00004   2.00496
   A13        3.17118   0.00008   0.00076   0.00015   0.00091   3.17209
   A14        3.14159   0.00000   0.00000   0.00000   0.00000   3.14159
    D1       -0.00000   0.00000   0.00000   0.00000   0.00000   0.00000
    D2        3.14159   0.00000   0.00000   0.00000   0.00000   3.14159
    D3        3.14159  -0.00000   0.00000  -0.00000   0.00000   3.14159
    D4        0.00000  -0.00000   0.00000  -0.00000   0.00000   0.00000
    D5        0.00000  -0.00000   0.00000  -0.00000   0.00000   0.00000
    D6        3.14159  -0.00000   0.00000  -0.00000   0.00000   3.14159
    D7        3.14159  -0.00000   0.00000  -0.00000   0.00000   3.14159
    D8       -0.00000  -0.00000   0.00000  -0.00000   0.00000   0.00000
    D9       -0.00000   0.00000   0.00000  -0.00000   0.00000   0.00000
   D10        3.14159  -0.00000   0.00000  -0.00000   0.00000   3.14159
   D11        3.14159   0.00000   0.00000  -0.00000   0.00000   3.14159
   D12       -0.00000  -0.00000   0.00000  -0.00000   0.00000   0.00000
         Item               Value     Threshold  Converged?
 Maximum Force            0.000099     0.000002     NO 
 RMS     Force            0.000032     0.000001     NO 
 Maximum Displacement     0.000820     0.000006     NO 
 RMS     Displacement     0.000289     0.000004     NO 
 Predicted change in Energy=-6.702665D-08
 GradGradGradGradGradGradGradGradGradGradGradGradGradGradGradGradGradGrad

                          Input orientation:                          
 ---------------------------------------------------------------------
 Center     Atomic      Atomic             Coordinates (Angstroms)
 Number     Number       Type             X           Y           Z
 ---------------------------------------------------------------------
      1          6           0       -0.022967    0.000000    0.002553
      2          6           0       -0.001733    0.000000    1.339810
      3          6           0        1.159150    0.000000    2.222018
      4          6           0        2.475466   -0.000000    1.935931
      5          6           0        3.045266   -0.000000    0.634911
      6          7           0        3.540584   -0.000000   -0.408275
      7          1           0        3.193158   -0.000000    2.747915
      8          1           0        0.919709    0.000000    3.280611
      9          1           0       -0.953700    0.000000    1.861952
     10          1           0        0.871767    0.000000   -0.604833
     11          1           0       -0.969935    0.000000   -0.522831
 ---------------------------------------------------------------------
                    Distance matrix (angstroms):
                    1          2          3          4          5
     1  C    0.000000
     2  C    1.337425   0.000000
     3  C    2.514642   1.458060   0.000000
     4  C    3.159132   2.547915   1.347047   0.000000
     5  C    3.132719   3.127472   2.465024   1.420325   0.000000
     6  N    3.587154   3.950165   3.548193   2.574835   1.154806
     7  H    4.228530   3.491430   2.100894   1.083698   2.118173
     8  H    3.410910   2.148433   1.085334   2.056343   3.393777
     9  H    2.079334   1.085760   2.143310   3.429963   4.182984
    10  H    1.081419   2.131816   2.841422   3.004552   2.502212
    11  H    1.082948   2.099249   3.473787   4.232764   4.178780
                    6          7          8          9         10
     6  N    0.000000
     7  H    3.175254   0.000000
     8  H    4.525137   2.335023   0.000000
     9  H    5.035128   4.240443   2.349948   0.000000
    10  H    2.676045   4.077963   3.885741   3.068772   0.000000
    11  H    4.511973   5.294253   4.246990   2.384838   1.843526
                   11
    11  H    0.000000
 Stoichiometry    C5H5N
 Framework group  CS[SG(C5H5N)]
 Deg. of freedom    19
 Full point group                 CS      NOp   2
 Largest Abelian subgroup         CS      NOp   2
 Largest concise Abelian subgroup C1      NOp   1
                         Standard orientation:                         
 ---------------------------------------------------------------------
 Center     Atomic      Atomic             Coordinates (Angstroms)
 Number     Number       Type             X           Y           Z
 ---------------------------------------------------------------------
      1          6           0       -0.578155   -1.810893    0.000000
      2          6           0       -1.452253   -0.798638    0.000000
      3          6           0       -1.172886    0.632408    0.000000
      4          6           0        0.000000    1.294884    0.000000
      5          6           0        1.291127    0.703011   -0.000000
      6          7           0        2.355073    0.254015   -0.000000
      7          1           0       -0.004695    2.378571    0.000000
      8          1           0       -2.056098    1.263190    0.000000
      9          1           0       -2.510284   -1.042449    0.000000
     10          1           0        0.493888   -1.668798   -0.000000
     11          1           0       -0.935325   -2.833247    0.000000
 ---------------------------------------------------------------------
 Rotational constants (GHZ):           6.4352368           2.8977014           1.9980197
 Standard basis: 6-311+G(2d,p) (5D, 7F)
 There are   151 symmetry adapted cartesian basis functions of A'  symmetry.
 There are    53 symmetry adapted cartesian basis functions of A"  symmetry.
 There are   139 symmetry adapted basis functions of A'  symmetry.
 There are    53 symmetry adapted basis functions of A"  symmetry.
   192 basis functions,   292 primitive gaussians,   204 cartesian basis functions
    21 alpha electrons       21 beta electrons
       nuclear repulsion energy       186.2549443125 Hartrees.
 NAtoms=   11 NActive=   11 NUniq=   11 SFac= 1.00D+00 NAtFMM=   60 NAOKFM=F Big=F
 Integral buffers will be    131072 words long.
 Raffenetti 2 integral format.
 Two-electron integral symmetry is turned on.
 One-electron integrals computed using PRISM.
 NBasis=   192 RedAO= T EigKep=  1.37D-05  NBF=   139    53
 NBsUse=   192 1.00D-06 EigRej= -1.00D+00 NBFU=   139    53
 Initial guess from the checkpoint file:  "/scratch/webmo-77271/220/Gau-59547.chk"
 B after Tr=     0.000000    0.000000    0.000000
         Rot=    1.000000    0.000000   -0.000000   -0.000002 Ang=  -0.00 deg.
 Initial guess orbital symmetries:
       Occupied  (A') (A') (A') (A') (A') (A') (A') (A') (A') (A')
                 (A') (A') (A') (A') (A') (A") (A') (A') (A') (A")
                 (A")
       Virtual   (A") (A') (A') (A") (A') (A') (A') (A') (A") (A')
                 (A") (A") (A') (A') (A") (A') (A') (A") (A') (A')
                 (A") (A') (A') (A') (A') (A') (A') (A') (A') (A")
                 (A') (A') (A') (A') (A') (A') (A') (A') (A") (A')
                 (A') (A') (A") (A') (A") (A') (A") (A") (A') (A")
                 (A') (A") (A') (A') (A') (A') (A') (A") (A") (A')
                 (A') (A') (A') (A') (A') (A") (A') (A") (A") (A')
                 (A') (A') (A') (A') (A') (A") (A') (A") (A') (A")
                 (A') (A') (A") (A') (A') (A') (A') (A') (A") (A')
                 (A') (A') (A") (A') (A") (A") (A") (A') (A') (A")
                 (A') (A") (A') (A') (A') (A') (A') (A') (A') (A')
                 (A') (A") (A') (A') (A') (A') (A') (A") (A") (A")
                 (A") (A') (A') (A") (A') (A') (A") (A") (A') (A")
                 (A') (A") (A") (A') (A') (A') (A') (A') (A") (A')
                 (A') (A") (A') (A") (A') (A") (A') (A') (A') (A')
                 (A') (A') (A") (A') (A') (A') (A') (A') (A') (A")
                 (A') (A') (A") (A') (A') (A') (A') (A') (A') (A')
                 (A')
 Keep R1 ints in memory in symmetry-blocked form, NReq=261123738.
 Requested convergence on RMS density matrix=1.00D-08 within 128 cycles.
 Requested convergence on MAX density matrix=1.00D-06.
 Requested convergence on             energy=1.00D-06.
 No special actions if energy rises.
 SCF Done:  E(RB3LYP) =  -248.309869183     A.U. after    7 cycles
            NFock=  7  Conv=0.66D-08     -V/T= 2.0043
 Calling FoFJK, ICntrl=      2127 FMM=F ISym2X=1 I1Cent= 0 IOpClX= 0 NMat=1 NMatS=1 NMatT=0.
 ***** Axes restored to original set *****
 -------------------------------------------------------------------
 Center     Atomic                   Forces (Hartrees/Bohr)
 Number     Number              X              Y              Z
 -------------------------------------------------------------------
      1        6           0.000007247   -0.000000000    0.000016328
      2        6          -0.000009836    0.000000000   -0.000009094
      3        6           0.000018242   -0.000000000   -0.000001523
      4        6          -0.000025598    0.000000000   -0.000003239
      5        6           0.000009339   -0.000000000   -0.000013933
      6        7          -0.000006476    0.000000000    0.000017005
      7        1           0.000004216   -0.000000000   -0.000000041
      8        1          -0.000001447    0.000000000    0.000000375
      9        1           0.000004410   -0.000000000    0.000004022
     10        1          -0.000000801   -0.000000000   -0.000004286
     11        1           0.000000705   -0.000000000   -0.000005614
 -------------------------------------------------------------------
 Cartesian Forces:  Max     0.000025598 RMS     0.000008199

 GradGradGradGradGradGradGradGradGradGradGradGradGradGradGradGradGradGrad
 Berny optimization.
 Using GEDIIS/GDIIS optimizer.
 FormGI is forming the generalized inverse of G from B-inverse, IUseBI=4.
 Internal  Forces:  Max     0.000018008 RMS     0.000005435
 Search for a local minimum.
 Step number   6 out of a maximum of   50
 All quantities printed in internal units (Hartrees-Bohrs-Radians)
 Mixed Optimization -- En-DIIS/RFO-DIIS
 Swapping is turned off.
 Update second derivatives using D2CorX and points    1    2    3    4    5
                                                      6
 DE= -7.20D-08 DEPred=-6.70D-08 R= 1.07D+00
 Trust test= 1.07D+00 RLast= 1.02D-03 DXMaxT set to 1.68D-01
 ITU=  0  0  1  1  1  0
     Eigenvalues ---    0.01273   0.02005   0.02070   0.02731   0.02731
     Eigenvalues ---    0.02816   0.02816   0.04675   0.08477   0.12036
     Eigenvalues ---    0.15978   0.16012   0.16043   0.16173   0.21017
     Eigenvalues ---    0.22308   0.31197   0.35144   0.35204   0.35415
     Eigenvalues ---    0.35495   0.35595   0.39892   0.41669   0.56082
     Eigenvalues ---    0.57815   1.14948
 En-DIIS/RFO-DIIS/Sim-DIIS IScMMF=       -3 using points:     6    5    4    3
 RFO step:  Lambda=-3.07013722D-09.
 DIIS inversion failure, remove point   4.
 DIIS inversion failure, remove point   3.
 RFO-DIIS uses    2 points instead of    4
 DidBck=F Rises=F RFO-DIIS coefs:    1.10180   -0.10180    0.00000    0.00000
 Iteration  1 RMS(Cart)=  0.00004584 RMS(Int)=  0.00000000
 Iteration  2 RMS(Cart)=  0.00000000 RMS(Int)=  0.00000000
 ClnCor:  largest displacement from symmetrization is 5.32D-13 for atom     5.
 Variable       Old X    -DE/DX   Delta X   Delta X   Delta X     New X
                                 (Linear)    (Quad)   (Total)
    R1        2.52737  -0.00001  -0.00001  -0.00001  -0.00002   2.52735
    R2        2.04359   0.00000   0.00000   0.00000   0.00001   2.04359
    R3        2.04648   0.00000   0.00000   0.00001   0.00001   2.04648
    R4        2.75533  -0.00000   0.00000   0.00001   0.00001   2.75535
    R5        2.05179  -0.00000  -0.00000  -0.00001  -0.00001   2.05178
    R6        2.54555  -0.00002  -0.00001  -0.00003  -0.00004   2.54551
    R7        2.05098   0.00000  -0.00000   0.00000   0.00000   2.05099
    R8        2.68403  -0.00000   0.00000   0.00000   0.00000   2.68403
    R9        2.04789   0.00000   0.00000   0.00001   0.00001   2.04790
   R10        2.18227  -0.00002  -0.00001  -0.00001  -0.00002   2.18225
    A1        2.15131   0.00000  -0.00000   0.00002   0.00002   2.15132
    A2        2.09320   0.00000   0.00002   0.00003   0.00005   2.09325
    A3        2.03868  -0.00001  -0.00002  -0.00005  -0.00007   2.03861
    A4        2.23651  -0.00001  -0.00002  -0.00003  -0.00005   2.23646
    A5        2.05660   0.00001   0.00002   0.00005   0.00007   2.05667
    A6        1.99007  -0.00000   0.00000  -0.00002  -0.00002   1.99005
    A7        2.27774  -0.00000  -0.00001   0.00000  -0.00001   2.27773
    A8        1.99819   0.00000   0.00000  -0.00001  -0.00001   1.99818
    A9        2.00725   0.00000   0.00001   0.00001   0.00002   2.00727
   A10        2.19761   0.00001  -0.00000   0.00005   0.00005   2.19765
   A11        2.08062   0.00000   0.00001   0.00001   0.00001   2.08063
   A12        2.00496  -0.00001  -0.00000  -0.00005  -0.00006   2.00490
   A13        3.17209   0.00000   0.00009  -0.00004   0.00005   3.17214
   A14        3.14159   0.00000  -0.00000  -0.00000   0.00000   3.14159
    D1        0.00000   0.00000   0.00000   0.00000  -0.00000   0.00000
    D2        3.14159   0.00000  -0.00000  -0.00000   0.00000   3.14159
    D3        3.14159   0.00000  -0.00000   0.00000   0.00000   3.14159
    D4       -0.00000  -0.00000   0.00000   0.00000   0.00000   0.00000
    D5       -0.00000   0.00000   0.00000   0.00000   0.00000   0.00000
    D6        3.14159  -0.00000  -0.00000   0.00000   0.00000   3.14159
    D7        3.14159   0.00000  -0.00000   0.00000   0.00000   3.14159
    D8        0.00000   0.00000   0.00000   0.00000   0.00000   0.00000
    D9        0.00000  -0.00000   0.00000   0.00000   0.00000   0.00000
   D10        3.14159  -0.00000  -0.00000   0.00000   0.00000   3.14159
   D11        3.14159   0.00000  -0.00000   0.00000   0.00000   3.14159
   D12       -0.00000  -0.00000   0.00000   0.00000   0.00000   0.00000
         Item               Value     Threshold  Converged?
 Maximum Force            0.000018     0.000002     NO 
 RMS     Force            0.000005     0.000001     NO 
 Maximum Displacement     0.000109     0.000006     NO 
 RMS     Displacement     0.000046     0.000004     NO 
 Predicted change in Energy=-1.903234D-09
 GradGradGradGradGradGradGradGradGradGradGradGradGradGradGradGradGradGrad

                          Input orientation:                          
 ---------------------------------------------------------------------
 Center     Atomic      Atomic             Coordinates (Angstroms)
 Number     Number       Type             X           Y           Z
 ---------------------------------------------------------------------
      1          6           0       -0.022961    0.000000    0.002581
      2          6           0       -0.001765    0.000000    1.339828
      3          6           0        1.159137    0.000000    2.222019
      4          6           0        2.475426   -0.000000    1.935899
      5          6           0        3.045248   -0.000000    0.634887
      6          7           0        3.540636   -0.000000   -0.408256
      7          1           0        3.193154   -0.000000    2.747857
      8          1           0        0.919709    0.000000    3.280616
      9          1           0       -0.953707    0.000000    1.862008
     10          1           0        0.871782    0.000000   -0.604797
     11          1           0       -0.969892    0.000000   -0.522879
 ---------------------------------------------------------------------
                    Distance matrix (angstroms):
                    1          2          3          4          5
     1  C    0.000000
     2  C    1.337415   0.000000
     3  C    2.514610   1.458066   0.000000
     4  C    3.159059   2.547897   1.347027   0.000000
     5  C    3.132686   3.127497   2.465036   1.420327   0.000000
     6  N    3.587201   3.950241   3.548223   2.574827   1.154797
     7  H    4.228468   3.491426   2.100888   1.083702   2.118141
     8  H    3.410885   2.148435   1.085335   2.056337   3.393789
     9  H    2.079365   1.085756   2.143297   3.429929   4.182998
    10  H    1.081422   2.131819   2.841385   3.004465   2.502154
    11  H    1.082952   2.099273   3.473792   4.232706   4.178729
                    6          7          8          9         10
     6  N    0.000000
     7  H    3.175185   0.000000
     8  H    4.525156   2.335034   0.000000
     9  H    5.035198   4.240423   2.349922   0.000000
    10  H    2.676081   4.077875   3.885709   3.068801   0.000000
    11  H    4.511984   5.294211   4.247018   2.384942   1.843495
                   11
    11  H    0.000000
 Stoichiometry    C5H5N
 Framework group  CS[SG(C5H5N)]
 Deg. of freedom    19
 Full point group                 CS      NOp   2
 Largest Abelian subgroup         CS      NOp   2
 Largest concise Abelian subgroup C1      NOp   1
                         Standard orientation:                         
 ---------------------------------------------------------------------
 Center     Atomic      Atomic             Coordinates (Angstroms)
 Number     Number       Type             X           Y           Z
 ---------------------------------------------------------------------
      1          6           0       -0.578171   -1.810865   -0.000000
      2          6           0       -1.452288   -0.798640    0.000000
      3          6           0       -1.172889    0.632406    0.000000
      4          6           0        0.000000    1.294835    0.000000
      5          6           0        1.291137    0.702978   -0.000000
      6          7           0        2.355104    0.254057   -0.000000
      7          1           0       -0.004647    2.378527    0.000000
      8          1           0       -2.056094    1.263201    0.000000
      9          1           0       -2.510327   -1.042402    0.000000
     10          1           0        0.493873   -1.668761   -0.000000
     11          1           0       -0.935266   -2.833249   -0.000000
 ---------------------------------------------------------------------
 Rotational constants (GHZ):           6.4354893           2.8976397           1.9980147
 Standard basis: 6-311+G(2d,p) (5D, 7F)
 There are   151 symmetry adapted cartesian basis functions of A'  symmetry.
 There are    53 symmetry adapted cartesian basis functions of A"  symmetry.
 There are   139 symmetry adapted basis functions of A'  symmetry.
 There are    53 symmetry adapted basis functions of A"  symmetry.
   192 basis functions,   292 primitive gaussians,   204 cartesian basis functions
    21 alpha electrons       21 beta electrons
       nuclear repulsion energy       186.2554684614 Hartrees.
 NAtoms=   11 NActive=   11 NUniq=   11 SFac= 1.00D+00 NAtFMM=   60 NAOKFM=F Big=F
 Integral buffers will be    131072 words long.
 Raffenetti 2 integral format.
 Two-electron integral symmetry is turned on.
 One-electron integrals computed using PRISM.
 NBasis=   192 RedAO= T EigKep=  1.37D-05  NBF=   139    53
 NBsUse=   192 1.00D-06 EigRej= -1.00D+00 NBFU=   139    53
 Initial guess from the checkpoint file:  "/scratch/webmo-77271/220/Gau-59547.chk"
 B after Tr=    -0.000000    0.000000    0.000000
         Rot=    1.000000   -0.000000    0.000000    0.000001 Ang=   0.00 deg.
 Initial guess orbital symmetries:
       Occupied  (A') (A') (A') (A') (A') (A') (A') (A') (A') (A')
                 (A') (A') (A') (A') (A') (A") (A') (A') (A') (A")
                 (A")
       Virtual   (A") (A') (A') (A") (A') (A') (A') (A') (A") (A')
                 (A") (A") (A') (A') (A") (A') (A') (A") (A') (A')
                 (A") (A') (A') (A') (A') (A') (A') (A') (A') (A")
                 (A') (A') (A') (A') (A') (A') (A') (A') (A") (A')
                 (A') (A') (A") (A') (A") (A') (A") (A") (A') (A")
                 (A') (A") (A') (A') (A') (A') (A') (A") (A') (A")
                 (A') (A') (A') (A') (A') (A") (A') (A") (A") (A')
                 (A') (A') (A') (A') (A') (A") (A') (A") (A') (A")
                 (A') (A') (A") (A') (A') (A') (A') (A') (A") (A')
                 (A') (A') (A") (A') (A") (A") (A") (A') (A') (A")
                 (A') (A") (A') (A') (A') (A') (A') (A') (A') (A')
                 (A') (A") (A') (A') (A') (A') (A') (A") (A") (A")
                 (A") (A') (A') (A") (A') (A') (A") (A") (A') (A")
                 (A') (A") (A") (A') (A') (A') (A') (A') (A") (A')
                 (A') (A") (A') (A") (A') (A") (A') (A') (A') (A')
                 (A') (A') (A") (A') (A') (A') (A') (A') (A') (A")
                 (A') (A') (A") (A') (A') (A') (A') (A') (A') (A')
                 (A')
 Keep R1 ints in memory in symmetry-blocked form, NReq=261123738.
 Requested convergence on RMS density matrix=1.00D-08 within 128 cycles.
 Requested convergence on MAX density matrix=1.00D-06.
 Requested convergence on             energy=1.00D-06.
 No special actions if energy rises.
 SCF Done:  E(RB3LYP) =  -248.309869185     A.U. after    5 cycles
            NFock=  5  Conv=0.80D-08     -V/T= 2.0043
 Calling FoFJK, ICntrl=      2127 FMM=F ISym2X=1 I1Cent= 0 IOpClX= 0 NMat=1 NMatS=1 NMatT=0.
 ***** Axes restored to original set *****
 -------------------------------------------------------------------
 Center     Atomic                   Forces (Hartrees/Bohr)
 Number     Number              X              Y              Z
 -------------------------------------------------------------------
      1        6           0.000001033   -0.000000000   -0.000000176
      2        6          -0.000000363    0.000000000   -0.000000113
      3        6          -0.000000663    0.000000000    0.000000545
      4        6          -0.000001500    0.000000000   -0.000002089
      5        6           0.000000264   -0.000000000    0.000002186
      6        7           0.000000595   -0.000000000   -0.000000928
      7        1           0.000000651   -0.000000000    0.000000539
      8        1           0.000000053   -0.000000000    0.000000137
      9        1           0.000000016   -0.000000000   -0.000000407
     10        1           0.000000142   -0.000000000    0.000000272
     11        1          -0.000000227    0.000000000    0.000000033
 -------------------------------------------------------------------
 Cartesian Forces:  Max     0.000002186 RMS     0.000000690

 GradGradGradGradGradGradGradGradGradGradGradGradGradGradGradGradGradGrad
 Berny optimization.
 Using GEDIIS/GDIIS optimizer.
 FormGI is forming the generalized inverse of G from B-inverse, IUseBI=4.
 Internal  Forces:  Max     0.000001378 RMS     0.000000478
 Search for a local minimum.
 Step number   7 out of a maximum of   50
 All quantities printed in internal units (Hartrees-Bohrs-Radians)
 Mixed Optimization -- En-DIIS/RFO-DIIS
 Swapping is turned off.
 Update second derivatives using D2CorX and points    1    2    3    4    5
                                                      6    7
 DE= -1.93D-09 DEPred=-1.90D-09 R= 1.01D+00
 Trust test= 1.01D+00 RLast= 1.61D-04 DXMaxT set to 1.68D-01
 ITU=  0  0  0  1  1  1  0
     Eigenvalues ---    0.01273   0.02005   0.02070   0.02731   0.02731
     Eigenvalues ---    0.02816   0.02816   0.04675   0.08415   0.12101
     Eigenvalues ---    0.15854   0.16021   0.16060   0.16282   0.20382
     Eigenvalues ---    0.22238   0.31188   0.35127   0.35213   0.35409
     Eigenvalues ---    0.35510   0.35605   0.39935   0.41664   0.56413
     Eigenvalues ---    0.58030   1.16175
 En-DIIS/RFO-DIIS/Sim-DIIS IScMMF=       -3 using points:     7    6    5    4    3
 RFO step:  Lambda=-2.67655287D-11.
 DIIS inversion failure, remove point   5.
 DIIS inversion failure, remove point   4.
 DIIS inversion failure, remove point   3.
 DIIS inversion failure, remove point   2.
 Use linear search instead of GDIIS.
 RFO step:  Lambda= 0.00000000D+00 EMin= 1.27330715D-02
 Quartic linear search produced a step of  0.02509.
 Iteration  1 RMS(Cart)=  0.00000416 RMS(Int)=  0.00000000
 Iteration  2 RMS(Cart)=  0.00000000 RMS(Int)=  0.00000000
 ClnCor:  largest displacement from symmetrization is 6.06D-14 for atom     5.
 Variable       Old X    -DE/DX   Delta X   Delta X   Delta X     New X
                                 (Linear)    (Quad)   (Total)
    R1        2.52735  -0.00000  -0.00000  -0.00000  -0.00000   2.52735
    R2        2.04359  -0.00000   0.00000  -0.00000  -0.00000   2.04359
    R3        2.04648   0.00000   0.00000   0.00000   0.00000   2.04648
    R4        2.75535  -0.00000   0.00000  -0.00000  -0.00000   2.75535
    R5        2.05178  -0.00000  -0.00000  -0.00000  -0.00000   2.05178
    R6        2.54551   0.00000  -0.00000   0.00000   0.00000   2.54551
    R7        2.05099   0.00000   0.00000   0.00000   0.00000   2.05099
    R8        2.68403  -0.00000   0.00000  -0.00000  -0.00000   2.68403
    R9        2.04790   0.00000   0.00000   0.00000   0.00000   2.04790
   R10        2.18225   0.00000  -0.00000   0.00000   0.00000   2.18225
    A1        2.15132  -0.00000   0.00000  -0.00000  -0.00000   2.15132
    A2        2.09325  -0.00000   0.00000  -0.00000  -0.00000   2.09325
    A3        2.03861   0.00000  -0.00000   0.00000   0.00000   2.03861
    A4        2.23646  -0.00000  -0.00000  -0.00000  -0.00000   2.23646
    A5        2.05667   0.00000   0.00000  -0.00000   0.00000   2.05667
    A6        1.99005   0.00000  -0.00000   0.00000   0.00000   1.99005
    A7        2.27773  -0.00000  -0.00000  -0.00000  -0.00000   2.27773
    A8        1.99818   0.00000  -0.00000   0.00000   0.00000   1.99818
    A9        2.00727   0.00000   0.00000  -0.00000  -0.00000   2.00727
   A10        2.19765   0.00000   0.00000   0.00001   0.00001   2.19766
   A11        2.08063  -0.00000   0.00000  -0.00000  -0.00000   2.08063
   A12        2.00490  -0.00000  -0.00000  -0.00000  -0.00001   2.00489
   A13        3.17214  -0.00000   0.00000  -0.00000   0.00000   3.17214
   A14        3.14159  -0.00000   0.00000  -0.00000   0.00000   3.14159
    D1       -0.00000   0.00000   0.00000   0.00000   0.00000   0.00000
    D2        3.14159   0.00000   0.00000   0.00000   0.00000   3.14159
    D3        3.14159  -0.00000   0.00000  -0.00000   0.00000   3.14159
    D4        0.00000   0.00000   0.00000  -0.00000   0.00000   0.00000
    D5        0.00000   0.00000   0.00000   0.00000   0.00000   0.00000
    D6        3.14159   0.00000   0.00000   0.00000   0.00000   3.14159
    D7        3.14159   0.00000   0.00000   0.00000   0.00000   3.14159
    D8        0.00000   0.00000   0.00000   0.00000  -0.00000   0.00000
    D9       -0.00000   0.00000   0.00000   0.00000   0.00000   0.00000
   D10        3.14159   0.00000   0.00000  -0.00000   0.00000   3.14159
   D11        3.14159   0.00000   0.00000   0.00000   0.00000   3.14159
   D12        0.00000   0.00000   0.00000   0.00000   0.00000   0.00000
         Item               Value     Threshold  Converged?
 Maximum Force            0.000001     0.000002     YES
 RMS     Force            0.000000     0.000001     YES
 Maximum Displacement     0.000010     0.000006     NO 
 RMS     Displacement     0.000004     0.000004     NO 
 Predicted change in Energy=-1.570126D-11
 GradGradGradGradGradGradGradGradGradGradGradGradGradGradGradGradGradGrad

                          Input orientation:                          
 ---------------------------------------------------------------------
 Center     Atomic      Atomic             Coordinates (Angstroms)
 Number     Number       Type             X           Y           Z
 ---------------------------------------------------------------------
      1          6           0       -0.022960    0.000000    0.002583
      2          6           0       -0.001769    0.000000    1.339830
      3          6           0        1.159135    0.000000    2.222020
      4          6           0        2.475422   -0.000000    1.935894
      5          6           0        3.045249   -0.000000    0.634885
      6          7           0        3.540641   -0.000000   -0.408257
      7          1           0        3.193153   -0.000000    2.747852
      8          1           0        0.919710    0.000000    3.280617
      9          1           0       -0.953711    0.000000    1.862008
     10          1           0        0.871785    0.000000   -0.604792
     11          1           0       -0.969890    0.000000   -0.522878
 ---------------------------------------------------------------------
                    Distance matrix (angstroms):
                    1          2          3          4          5
     1  C    0.000000
     2  C    1.337414   0.000000
     3  C    2.514607   1.458066   0.000000
     4  C    3.159051   2.547895   1.347027   0.000000
     5  C    3.132685   3.127501   2.465040   1.420326   0.000000
     6  N    3.587205   3.950249   3.548229   2.574827   1.154798
     7  H    4.228461   3.491426   2.100888   1.083703   2.118137
     8  H    3.410885   2.148437   1.085335   2.056337   3.393791
     9  H    2.079365   1.085756   2.143298   3.429929   4.183003
    10  H    1.081422   2.131818   2.841379   3.004453   2.502148
    11  H    1.082953   2.099271   3.473789   4.232699   4.178727
                    6          7          8          9         10
     6  N    0.000000
     7  H    3.175180   0.000000
     8  H    4.525160   2.335034   0.000000
     9  H    5.035206   4.240425   2.349927   0.000000
    10  H    2.676083   4.077864   3.885705   3.068801   0.000000
    11  H    4.511987   5.294205   4.247019   2.384942   1.843496
                   11
    11  H    0.000000
 Stoichiometry    C5H5N
 Framework group  CS[SG(C5H5N)]
 Deg. of freedom    19
 Full point group                 CS      NOp   2
 Largest Abelian subgroup         CS      NOp   2
 Largest concise Abelian subgroup C1      NOp   1
                         Standard orientation:                         
 ---------------------------------------------------------------------
 Center     Atomic      Atomic             Coordinates (Angstroms)
 Number     Number       Type             X           Y           Z
 ---------------------------------------------------------------------
      1          6           0       -0.578172   -1.810862   -0.000000
      2          6           0       -1.452291   -0.798641   -0.000000
      3          6           0       -1.172892    0.632405    0.000000
      4          6           0       -0.000000    1.294830    0.000000
      5          6           0        1.291138    0.702978    0.000000
      6          7           0        2.355108    0.254061   -0.000000
      7          1           0       -0.004644    2.378523    0.000000
      8          1           0       -2.056094    1.263204    0.000000
      9          1           0       -2.510329   -1.042404   -0.000000
     10          1           0        0.493872   -1.668754   -0.000000
     11          1           0       -0.935265   -2.833247   -0.000000
 ---------------------------------------------------------------------
 Rotational constants (GHZ):           6.4355132           2.8976317           1.9980132
 Standard basis: 6-311+G(2d,p) (5D, 7F)
 There are   151 symmetry adapted cartesian basis functions of A'  symmetry.
 There are    53 symmetry adapted cartesian basis functions of A"  symmetry.
 There are   139 symmetry adapted basis functions of A'  symmetry.
 There are    53 symmetry adapted basis functions of A"  symmetry.
   192 basis functions,   292 primitive gaussians,   204 cartesian basis functions
    21 alpha electrons       21 beta electrons
       nuclear repulsion energy       186.2554667531 Hartrees.
 NAtoms=   11 NActive=   11 NUniq=   11 SFac= 1.00D+00 NAtFMM=   60 NAOKFM=F Big=F
 Integral buffers will be    131072 words long.
 Raffenetti 2 integral format.
 Two-electron integral symmetry is turned on.
 One-electron integrals computed using PRISM.
 NBasis=   192 RedAO= T EigKep=  1.37D-05  NBF=   139    53
 NBsUse=   192 1.00D-06 EigRej= -1.00D+00 NBFU=   139    53
 Initial guess from the checkpoint file:  "/scratch/webmo-77271/220/Gau-59547.chk"
 B after Tr=    -0.000000   -0.000000    0.000000
         Rot=    1.000000    0.000000   -0.000000   -0.000000 Ang=  -0.00 deg.
 Initial guess orbital symmetries:
       Occupied  (A') (A') (A') (A') (A') (A') (A') (A') (A') (A')
                 (A') (A') (A') (A') (A') (A") (A') (A') (A') (A")
                 (A")
       Virtual   (A") (A') (A') (A") (A') (A') (A') (A') (A") (A')
                 (A") (A") (A') (A') (A") (A') (A') (A") (A') (A')
                 (A") (A') (A') (A') (A') (A') (A') (A') (A') (A")
                 (A') (A') (A') (A') (A') (A') (A') (A') (A") (A')
                 (A') (A') (A") (A') (A") (A') (A") (A") (A') (A")
                 (A') (A") (A') (A') (A') (A') (A') (A") (A') (A")
                 (A') (A') (A') (A') (A') (A") (A') (A") (A") (A')
                 (A') (A') (A') (A') (A') (A") (A') (A") (A') (A")
                 (A') (A') (A") (A') (A') (A') (A') (A') (A") (A')
                 (A') (A') (A") (A') (A") (A") (A") (A') (A') (A")
                 (A') (A") (A') (A') (A') (A') (A') (A') (A') (A')
                 (A') (A") (A') (A') (A') (A') (A') (A") (A") (A")
                 (A") (A') (A') (A") (A') (A') (A") (A") (A') (A")
                 (A') (A") (A") (A') (A') (A') (A') (A') (A") (A')
                 (A') (A") (A') (A") (A') (A") (A') (A') (A') (A')
                 (A') (A') (A") (A') (A') (A') (A') (A') (A') (A")
                 (A') (A') (A") (A') (A') (A') (A') (A') (A') (A')
                 (A')
 Keep R1 ints in memory in symmetry-blocked form, NReq=261123738.
 Requested convergence on RMS density matrix=1.00D-08 within 128 cycles.
 Requested convergence on MAX density matrix=1.00D-06.
 Requested convergence on             energy=1.00D-06.
 No special actions if energy rises.
 SCF Done:  E(RB3LYP) =  -248.309869185     A.U. after    4 cycles
            NFock=  4  Conv=0.21D-08     -V/T= 2.0043
 Calling FoFJK, ICntrl=      2127 FMM=F ISym2X=1 I1Cent= 0 IOpClX= 0 NMat=1 NMatS=1 NMatT=0.
 ***** Axes restored to original set *****
 -------------------------------------------------------------------
 Center     Atomic                   Forces (Hartrees/Bohr)
 Number     Number              X              Y              Z
 -------------------------------------------------------------------
      1        6           0.000000152   -0.000000000   -0.000000752
      2        6           0.000000019    0.000000000    0.000000240
      3        6          -0.000000227    0.000000000    0.000000312
      4        6          -0.000000212    0.000000000   -0.000000642
      5        6           0.000000140   -0.000000000    0.000000524
      6        7           0.000000143   -0.000000000    0.000000286
      7        1          -0.000000102    0.000000000    0.000000204
      8        1          -0.000000044    0.000000000    0.000000007
      9        1          -0.000000154    0.000000000   -0.000000263
     10        1           0.000000159   -0.000000000    0.000000120
     11        1           0.000000126   -0.000000000   -0.000000036
 -------------------------------------------------------------------
 Cartesian Forces:  Max     0.000000752 RMS     0.000000237

 GradGradGradGradGradGradGradGradGradGradGradGradGradGradGradGradGradGrad
 Berny optimization.
 Using GEDIIS/GDIIS optimizer.
 FormGI is forming the generalized inverse of G from B-inverse, IUseBI=4.
 Internal  Forces:  Max     0.000000512 RMS     0.000000150
 Search for a local minimum.
 Step number   8 out of a maximum of   50
 All quantities printed in internal units (Hartrees-Bohrs-Radians)
 Mixed Optimization -- En-DIIS/RFO-DIIS
 Swapping is turned off.
 Update second derivatives using D2CorX and points    1    2    3    4    5
                                                      6    7    8
 DE= -2.14D-11 DEPred=-1.57D-11 R= 1.36D+00
 Trust test= 1.36D+00 RLast= 1.23D-05 DXMaxT set to 1.68D-01
 ITU=  0  0  0  0  1  1  1  0
     Eigenvalues ---    0.01273   0.02005   0.02070   0.02731   0.02731
     Eigenvalues ---    0.02816   0.02816   0.04675   0.08092   0.12321
     Eigenvalues ---    0.13661   0.16035   0.16166   0.16342   0.17172
     Eigenvalues ---    0.21914   0.31146   0.35154   0.35219   0.35425
     Eigenvalues ---    0.35472   0.35927   0.39834   0.41885   0.57862
     Eigenvalues ---    0.59483   1.18188
 En-DIIS/RFO-DIIS/Sim-DIIS IScMMF=       -3 using points:     8    7    6    5    4    3
 RFO step:  Lambda=-3.90932419D-12.
 DIIS inversion failure, remove point   6.
 DIIS inversion failure, remove point   5.
 DIIS inversion failure, remove point   4.
 DIIS inversion failure, remove point   3.
 DIIS inversion failure, remove point   2.
 Use linear search instead of GDIIS.
 RFO step:  Lambda= 0.00000000D+00 EMin= 1.27330715D-02
 Skip linear search -- no minimum in search direction.
 Iteration  1 RMS(Cart)=  0.00000220 RMS(Int)=  0.00000000
 Iteration  2 RMS(Cart)=  0.00000000 RMS(Int)=  0.00000000
 ClnCor:  largest displacement from symmetrization is 5.94D-14 for atom     5.
 Variable       Old X    -DE/DX   Delta X   Delta X   Delta X     New X
                                 (Linear)    (Quad)   (Total)
    R1        2.52735   0.00000   0.00000   0.00000   0.00000   2.52735
    R2        2.04359  -0.00000   0.00000  -0.00000  -0.00000   2.04359
    R3        2.04648  -0.00000   0.00000  -0.00000  -0.00000   2.04648
    R4        2.75535   0.00000   0.00000   0.00000   0.00000   2.75535
    R5        2.05178   0.00000   0.00000   0.00000   0.00000   2.05178
    R6        2.54551   0.00000   0.00000   0.00000   0.00000   2.54551
    R7        2.05099  -0.00000   0.00000   0.00000   0.00000   2.05099
    R8        2.68403  -0.00000   0.00000  -0.00000  -0.00000   2.68403
    R9        2.04790   0.00000   0.00000   0.00000   0.00000   2.04790
   R10        2.18225  -0.00000   0.00000  -0.00000  -0.00000   2.18225
    A1        2.15132  -0.00000   0.00000  -0.00000  -0.00000   2.15132
    A2        2.09325  -0.00000   0.00000  -0.00000  -0.00000   2.09325
    A3        2.03861   0.00000   0.00000   0.00000   0.00000   2.03862
    A4        2.23646  -0.00000   0.00000  -0.00000  -0.00000   2.23646
    A5        2.05667  -0.00000   0.00000  -0.00000  -0.00000   2.05667
    A6        1.99005   0.00000   0.00000   0.00000   0.00000   1.99005
    A7        2.27773  -0.00000   0.00000  -0.00000  -0.00000   2.27773
    A8        1.99818   0.00000   0.00000   0.00000   0.00000   1.99819
    A9        2.00727  -0.00000   0.00000  -0.00000  -0.00000   2.00727
   A10        2.19766   0.00000   0.00000   0.00000   0.00000   2.19766
   A11        2.08063  -0.00000   0.00000  -0.00000  -0.00000   2.08063
   A12        2.00489  -0.00000   0.00000  -0.00000  -0.00000   2.00489
   A13        3.17214   0.00000   0.00000   0.00000   0.00000   3.17214
   A14        3.14159   0.00000   0.00000   0.00000   0.00000   3.14159
    D1        0.00000  -0.00000   0.00000  -0.00000  -0.00000   0.00000
    D2        3.14159  -0.00000   0.00000  -0.00000   0.00000   3.14159
    D3        3.14159   0.00000   0.00000   0.00000   0.00000   3.14159
    D4       -0.00000  -0.00000   0.00000  -0.00000   0.00000   0.00000
    D5       -0.00000  -0.00000   0.00000  -0.00000   0.00000   0.00000
    D6        3.14159  -0.00000   0.00000  -0.00000   0.00000   3.14159
    D7        3.14159  -0.00000   0.00000  -0.00000   0.00000   3.14159
    D8        0.00000  -0.00000   0.00000  -0.00000  -0.00000   0.00000
    D9        0.00000  -0.00000   0.00000  -0.00000  -0.00000   0.00000
   D10        3.14159  -0.00000   0.00000  -0.00000   0.00000   3.14159
   D11        3.14159  -0.00000   0.00000  -0.00000   0.00000   3.14159
   D12        0.00000  -0.00000   0.00000  -0.00000   0.00000   0.00000
         Item               Value     Threshold  Converged?
 Maximum Force            0.000001     0.000002     YES
 RMS     Force            0.000000     0.000001     YES
 Maximum Displacement     0.000009     0.000006     NO 
 RMS     Displacement     0.000002     0.000004     YES
 Predicted change in Energy=-2.487884D-12
 GradGradGradGradGradGradGradGradGradGradGradGradGradGradGradGradGradGrad

                          Input orientation:                          
 ---------------------------------------------------------------------
 Center     Atomic      Atomic             Coordinates (Angstroms)
 Number     Number       Type             X           Y           Z
 ---------------------------------------------------------------------
      1          6           0       -0.022960    0.000000    0.002583
      2          6           0       -0.001770    0.000000    1.339830
      3          6           0        1.159134    0.000000    2.222020
      4          6           0        2.475421   -0.000000    1.935892
      5          6           0        3.045250   -0.000000    0.634885
      6          7           0        3.540645   -0.000000   -0.408255
      7          1           0        3.193153   -0.000000    2.747850
      8          1           0        0.919712    0.000000    3.280618
      9          1           0       -0.953713    0.000000    1.862008
     10          1           0        0.871785    0.000000   -0.604791
     11          1           0       -0.969891    0.000000   -0.522878
 ---------------------------------------------------------------------
                    Distance matrix (angstroms):
                    1          2          3          4          5
     1  C    0.000000
     2  C    1.337415   0.000000
     3  C    2.514606   1.458066   0.000000
     4  C    3.159049   2.547894   1.347027   0.000000
     5  C    3.132686   3.127503   2.465042   1.420326   0.000000
     6  N    3.587210   3.950254   3.548231   2.574826   1.154798
     7  H    4.228459   3.491425   2.100888   1.083704   2.118135
     8  H    3.410886   2.148438   1.085335   2.056336   3.393791
     9  H    2.079366   1.085756   2.143299   3.429930   4.183006
    10  H    1.081421   2.131818   2.841378   3.004450   2.502148
    11  H    1.082953   2.099271   3.473789   4.232697   4.178728
                    6          7          8          9         10
     6  N    0.000000
     7  H    3.175177   0.000000
     8  H    4.525161   2.335032   0.000000
     9  H    5.035211   4.240426   2.349931   0.000000
    10  H    2.676087   4.077860   3.885704   3.068801   0.000000
    11  H    4.511992   5.294203   4.247020   2.384941   1.843496
                   11
    11  H    0.000000
 Stoichiometry    C5H5N
 Framework group  CS[SG(C5H5N)]
 Deg. of freedom    19
 Full point group                 CS      NOp   2
 Largest Abelian subgroup         CS      NOp   2
 Largest concise Abelian subgroup C1      NOp   1
                         Standard orientation:                         
 ---------------------------------------------------------------------
 Center     Atomic      Atomic             Coordinates (Angstroms)
 Number     Number       Type             X           Y           Z
 ---------------------------------------------------------------------
      1          6           0       -0.578172   -1.810863   -0.000000
      2          6           0       -1.452293   -0.798642    0.000000
      3          6           0       -1.172893    0.632404    0.000000
      4          6           0       -0.000000    1.294827    0.000000
      5          6           0        1.291139    0.702978   -0.000000
      6          7           0        2.355110    0.254065   -0.000000
      7          1           0       -0.004643    2.378521    0.000000
      8          1           0       -2.056093    1.263205    0.000000
      9          1           0       -2.510331   -1.042406    0.000000
     10          1           0        0.493871   -1.668753   -0.000000
     11          1           0       -0.935266   -2.833248   -0.000000
 ---------------------------------------------------------------------
 Rotational constants (GHZ):           6.4355254           2.8976255           1.9980115
 Standard basis: 6-311+G(2d,p) (5D, 7F)
 There are   151 symmetry adapted cartesian basis functions of A'  symmetry.
 There are    53 symmetry adapted cartesian basis functions of A"  symmetry.
 There are   139 symmetry adapted basis functions of A'  symmetry.
 There are    53 symmetry adapted basis functions of A"  symmetry.
   192 basis functions,   292 primitive gaussians,   204 cartesian basis functions
    21 alpha electrons       21 beta electrons
       nuclear repulsion energy       186.2554471139 Hartrees.
 NAtoms=   11 NActive=   11 NUniq=   11 SFac= 1.00D+00 NAtFMM=   60 NAOKFM=F Big=F
 Integral buffers will be    131072 words long.
 Raffenetti 2 integral format.
 Two-electron integral symmetry is turned on.
 One-electron integrals computed using PRISM.
 NBasis=   192 RedAO= T EigKep=  1.37D-05  NBF=   139    53
 NBsUse=   192 1.00D-06 EigRej= -1.00D+00 NBFU=   139    53
 Initial guess from the checkpoint file:  "/scratch/webmo-77271/220/Gau-59547.chk"
 B after Tr=     0.000000    0.000000   -0.000000
         Rot=    1.000000    0.000000   -0.000000   -0.000000 Ang=  -0.00 deg.
 Initial guess orbital symmetries:
       Occupied  (A') (A') (A') (A') (A') (A') (A') (A') (A') (A')
                 (A') (A') (A') (A') (A') (A") (A') (A') (A') (A")
                 (A")
       Virtual   (A") (A') (A') (A") (A') (A') (A') (A') (A") (A')
                 (A") (A") (A') (A') (A") (A') (A') (A") (A') (A')
                 (A") (A') (A') (A') (A') (A') (A') (A') (A') (A")
                 (A') (A') (A') (A') (A') (A') (A') (A') (A") (A')
                 (A') (A') (A") (A') (A") (A') (A") (A") (A') (A")
                 (A') (A") (A') (A') (A') (A') (A') (A") (A') (A")
                 (A') (A') (A') (A') (A') (A") (A') (A") (A") (A')
                 (A') (A') (A') (A') (A') (A") (A') (A") (A') (A")
                 (A') (A') (A") (A') (A') (A') (A') (A') (A") (A')
                 (A') (A') (A") (A') (A") (A") (A") (A') (A') (A")
                 (A') (A") (A') (A') (A') (A') (A') (A') (A') (A')
                 (A') (A") (A') (A') (A') (A') (A') (A") (A") (A")
                 (A") (A') (A') (A") (A') (A') (A") (A") (A') (A")
                 (A') (A") (A") (A') (A') (A') (A') (A') (A") (A')
                 (A') (A") (A') (A") (A') (A") (A') (A') (A') (A')
                 (A') (A') (A") (A') (A') (A') (A') (A') (A') (A")
                 (A') (A') (A") (A') (A') (A') (A') (A') (A') (A')
                 (A')
 Keep R1 ints in memory in symmetry-blocked form, NReq=261123738.
 Requested convergence on RMS density matrix=1.00D-08 within 128 cycles.
 Requested convergence on MAX density matrix=1.00D-06.
 Requested convergence on             energy=1.00D-06.
 No special actions if energy rises.
 SCF Done:  E(RB3LYP) =  -248.309869185     A.U. after    2 cycles
            NFock=  2  Conv=0.56D-08     -V/T= 2.0043
 Calling FoFJK, ICntrl=      2127 FMM=F ISym2X=1 I1Cent= 0 IOpClX= 0 NMat=1 NMatS=1 NMatT=0.
 ***** Axes restored to original set *****
 -------------------------------------------------------------------
 Center     Atomic                   Forces (Hartrees/Bohr)
 Number     Number              X              Y              Z
 -------------------------------------------------------------------
      1        6           0.000000019   -0.000000000   -0.000000281
      2        6           0.000000022   -0.000000000   -0.000000041
      3        6          -0.000000147    0.000000000    0.000000082
      4        6           0.000000109   -0.000000000    0.000000035
      5        6           0.000000065   -0.000000000    0.000000100
      6        7           0.000000099   -0.000000000    0.000000281
      7        1          -0.000000193    0.000000000    0.000000202
      8        1          -0.000000206    0.000000000   -0.000000007
      9        1          -0.000000117    0.000000000   -0.000000186
     10        1           0.000000178   -0.000000000   -0.000000012
     11        1           0.000000173   -0.000000000   -0.000000173
 -------------------------------------------------------------------
 Cartesian Forces:  Max     0.000000281 RMS     0.000000121

 GradGradGradGradGradGradGradGradGradGradGradGradGradGradGradGradGradGrad
 Berny optimization.
 Using GEDIIS/GDIIS optimizer.
 FormGI is forming the generalized inverse of G from B-inverse, IUseBI=4.
 Internal  Forces:  Max     0.000000129 RMS     0.000000040
 Search for a local minimum.
 Step number   9 out of a maximum of   50
 All quantities printed in internal units (Hartrees-Bohrs-Radians)
 Mixed Optimization -- En-DIIS/RFO-DIIS
 Swapping is turned off.
 Update second derivatives using D2CorX and points    1    2    3    4    5
                                                      6    7    9
 DE= -3.01D-12 DEPred=-2.49D-12 R= 1.21D+00
 Trust test= 1.21D+00 RLast= 6.11D-06 DXMaxT set to 1.68D-01
 ITU=  0  0  0  0  0  1  1  1  0
     Eigenvalues ---    0.01273   0.02005   0.02070   0.02731   0.02731
     Eigenvalues ---    0.02816   0.02816   0.04675   0.08148   0.11565
     Eigenvalues ---    0.13880   0.16040   0.16197   0.16348   0.17025
     Eigenvalues ---    0.21875   0.31407   0.35093   0.35222   0.35431
     Eigenvalues ---    0.35471   0.36335   0.39757   0.41451   0.57944
     Eigenvalues ---    0.59073   1.17493
 En-DIIS/RFO-DIIS/Sim-DIIS IScMMF=       -3 using points:     9    8    7    6    5    4    3
 RFO step:  Lambda=-1.34190789D-13.
 DIIS inversion failure, remove point   7.
 DIIS inversion failure, remove point   6.
 DIIS inversion failure, remove point   5.
 DIIS inversion failure, remove point   4.
 DIIS inversion failure, remove point   3.
 DIIS inversion failure, remove point   2.
 Use linear search instead of GDIIS.
 RFO step:  Lambda= 0.00000000D+00 EMin= 1.27330715D-02
 Skip linear search -- no minimum in search direction.
 Iteration  1 RMS(Cart)=  0.00000019 RMS(Int)=  0.00000000
 ClnCor:  largest displacement from symmetrization is 2.88D-15 for atom     5.
 Variable       Old X    -DE/DX   Delta X   Delta X   Delta X     New X
                                 (Linear)    (Quad)   (Total)
    R1        2.52735   0.00000   0.00000   0.00000   0.00000   2.52735
    R2        2.04359   0.00000   0.00000   0.00000   0.00000   2.04359
    R3        2.04648  -0.00000   0.00000  -0.00000  -0.00000   2.04648
    R4        2.75535   0.00000   0.00000   0.00000   0.00000   2.75535
    R5        2.05178   0.00000   0.00000   0.00000   0.00000   2.05178
    R6        2.54551   0.00000   0.00000   0.00000   0.00000   2.54551
    R7        2.05099   0.00000   0.00000   0.00000   0.00000   2.05099
    R8        2.68403  -0.00000   0.00000  -0.00000  -0.00000   2.68403
    R9        2.04790  -0.00000   0.00000  -0.00000  -0.00000   2.04790
   R10        2.18225  -0.00000   0.00000  -0.00000  -0.00000   2.18225
    A1        2.15132  -0.00000   0.00000  -0.00000  -0.00000   2.15132
    A2        2.09325   0.00000   0.00000  -0.00000  -0.00000   2.09325
    A3        2.03862   0.00000   0.00000   0.00000   0.00000   2.03862
    A4        2.23646   0.00000   0.00000   0.00000   0.00000   2.23646
    A5        2.05667  -0.00000   0.00000  -0.00000  -0.00000   2.05667
    A6        1.99005   0.00000   0.00000   0.00000   0.00000   1.99005
    A7        2.27773  -0.00000   0.00000  -0.00000  -0.00000   2.27773
    A8        1.99819  -0.00000   0.00000  -0.00000  -0.00000   1.99819
    A9        2.00727   0.00000   0.00000   0.00000   0.00000   2.00727
   A10        2.19766  -0.00000   0.00000  -0.00000  -0.00000   2.19766
   A11        2.08063  -0.00000   0.00000  -0.00000  -0.00000   2.08063
   A12        2.00489   0.00000   0.00000   0.00000   0.00000   2.00489
   A13        3.17214  -0.00000   0.00000  -0.00000  -0.00000   3.17214
   A14        3.14159  -0.00000   0.00000   0.00000   0.00000   3.14159
    D1       -0.00000   0.00000   0.00000   0.00000   0.00000   0.00000
    D2        3.14159   0.00000   0.00000   0.00000   0.00000   3.14159
    D3        3.14159  -0.00000   0.00000   0.00000   0.00000   3.14159
    D4       -0.00000  -0.00000   0.00000   0.00000   0.00000   0.00000
    D5       -0.00000   0.00000   0.00000  -0.00000   0.00000   0.00000
    D6        3.14159  -0.00000   0.00000  -0.00000   0.00000   3.14159
    D7        3.14159   0.00000   0.00000  -0.00000   0.00000   3.14159
    D8        0.00000  -0.00000   0.00000  -0.00000  -0.00000   0.00000
    D9        0.00000   0.00000   0.00000  -0.00000  -0.00000   0.00000
   D10        3.14159  -0.00000   0.00000  -0.00000   0.00000   3.14159
   D11        3.14159   0.00000   0.00000   0.00000   0.00000   3.14159
   D12       -0.00000  -0.00000   0.00000   0.00000   0.00000   0.00000
         Item               Value     Threshold  Converged?
 Maximum Force            0.000000     0.000002     YES
 RMS     Force            0.000000     0.000001     YES
 Maximum Displacement     0.000001     0.000006     YES
 RMS     Displacement     0.000000     0.000004     YES
 Predicted change in Energy=-7.824341D-14
 Optimization completed.
    -- Stationary point found.
                           ----------------------------
                           !   Optimized Parameters   !
                           ! (Angstroms and Degrees)  !
 --------------------------                            --------------------------
 ! Name  Definition              Value          Derivative Info.                !
 --------------------------------------------------------------------------------
 ! R1    R(1,2)                  1.3374         -DE/DX =    0.0                 !
 ! R2    R(1,10)                 1.0814         -DE/DX =    0.0                 !
 ! R3    R(1,11)                 1.083          -DE/DX =    0.0                 !
 ! R4    R(2,3)                  1.4581         -DE/DX =    0.0                 !
 ! R5    R(2,9)                  1.0858         -DE/DX =    0.0                 !
 ! R6    R(3,4)                  1.347          -DE/DX =    0.0                 !
 ! R7    R(3,8)                  1.0853         -DE/DX =    0.0                 !
 ! R8    R(4,5)                  1.4203         -DE/DX =    0.0                 !
 ! R9    R(4,7)                  1.0837         -DE/DX =    0.0                 !
 ! R10   R(5,6)                  1.1548         -DE/DX =    0.0                 !
 ! A1    A(2,1,10)             123.2617         -DE/DX =    0.0                 !
 ! A2    A(2,1,11)             119.9342         -DE/DX =    0.0                 !
 ! A3    A(10,1,11)            116.8041         -DE/DX =    0.0                 !
 ! A4    A(1,2,3)              128.1396         -DE/DX =    0.0                 !
 ! A5    A(1,2,9)              117.8386         -DE/DX =    0.0                 !
 ! A6    A(3,2,9)              114.0217         -DE/DX =    0.0                 !
 ! A7    A(2,3,4)              130.5043         -DE/DX =    0.0                 !
 ! A8    A(2,3,8)              114.4877         -DE/DX =    0.0                 !
 ! A9    A(4,3,8)              115.008          -DE/DX =    0.0                 !
 ! A10   A(3,4,5)              125.9168         -DE/DX =    0.0                 !
 ! A11   A(3,4,7)              119.2113         -DE/DX =    0.0                 !
 ! A12   A(5,4,7)              114.8719         -DE/DX =    0.0                 !
 ! A13   L(4,5,6,1,-1)         181.7504         -DE/DX =    0.0                 !
 ! A14   L(4,5,6,1,-2)         180.0            -DE/DX =    0.0                 !
 ! D1    D(10,1,2,3)             0.0            -DE/DX =    0.0                 !
 ! D2    D(10,1,2,9)           180.0            -DE/DX =    0.0                 !
 ! D3    D(11,1,2,3)           180.0            -DE/DX =    0.0                 !
 ! D4    D(11,1,2,9)             0.0            -DE/DX =    0.0                 !
 ! D5    D(1,2,3,4)              0.0            -DE/DX =    0.0                 !
 ! D6    D(1,2,3,8)            180.0            -DE/DX =    0.0                 !
 ! D7    D(9,2,3,4)            180.0            -DE/DX =    0.0                 !
 ! D8    D(9,2,3,8)              0.0            -DE/DX =    0.0                 !
 ! D9    D(2,3,4,5)              0.0            -DE/DX =    0.0                 !
 ! D10   D(2,3,4,7)            180.0            -DE/DX =    0.0                 !
 ! D11   D(8,3,4,5)            180.0            -DE/DX =    0.0                 !
 ! D12   D(8,3,4,7)              0.0            -DE/DX =    0.0                 !
 --------------------------------------------------------------------------------
 GradGradGradGradGradGradGradGradGradGradGradGradGradGradGradGradGradGrad

                          Input orientation:                          
 ---------------------------------------------------------------------
 Center     Atomic      Atomic             Coordinates (Angstroms)
 Number     Number       Type             X           Y           Z
 ---------------------------------------------------------------------
      1          6           0       -0.022960    0.000000    0.002583
      2          6           0       -0.001770    0.000000    1.339830
      3          6           0        1.159134    0.000000    2.222020
      4          6           0        2.475421   -0.000000    1.935892
      5          6           0        3.045250   -0.000000    0.634885
      6          7           0        3.540645   -0.000000   -0.408255
      7          1           0        3.193153   -0.000000    2.747850
      8          1           0        0.919712    0.000000    3.280618
      9          1           0       -0.953713    0.000000    1.862008
     10          1           0        0.871785    0.000000   -0.604791
     11          1           0       -0.969891    0.000000   -0.522878
 ---------------------------------------------------------------------
                    Distance matrix (angstroms):
                    1          2          3          4          5
     1  C    0.000000
     2  C    1.337415   0.000000
     3  C    2.514606   1.458066   0.000000
     4  C    3.159049   2.547894   1.347027   0.000000
     5  C    3.132686   3.127503   2.465042   1.420326   0.000000
     6  N    3.587210   3.950254   3.548231   2.574826   1.154798
     7  H    4.228459   3.491425   2.100888   1.083704   2.118135
     8  H    3.410886   2.148438   1.085335   2.056336   3.393791
     9  H    2.079366   1.085756   2.143299   3.429930   4.183006
    10  H    1.081421   2.131818   2.841378   3.004450   2.502148
    11  H    1.082953   2.099271   3.473789   4.232697   4.178728
                    6          7          8          9         10
     6  N    0.000000
     7  H    3.175177   0.000000
     8  H    4.525161   2.335032   0.000000
     9  H    5.035211   4.240426   2.349931   0.000000
    10  H    2.676087   4.077860   3.885704   3.068801   0.000000
    11  H    4.511992   5.294203   4.247020   2.384941   1.843496
                   11
    11  H    0.000000
 Stoichiometry    C5H5N
 Framework group  CS[SG(C5H5N)]
 Deg. of freedom    19
 Full point group                 CS      NOp   2
 Largest Abelian subgroup         CS      NOp   2
 Largest concise Abelian subgroup C1      NOp   1
                         Standard orientation:                         
 ---------------------------------------------------------------------
 Center     Atomic      Atomic             Coordinates (Angstroms)
 Number     Number       Type             X           Y           Z
 ---------------------------------------------------------------------
      1          6           0       -0.578172   -1.810863    0.000000
      2          6           0       -1.452293   -0.798642   -0.000000
      3          6           0       -1.172893    0.632404   -0.000000
      4          6           0        0.000000    1.294827   -0.000000
      5          6           0        1.291139    0.702978    0.000000
      6          7           0        2.355110    0.254065    0.000000
      7          1           0       -0.004643    2.378521   -0.000000
      8          1           0       -2.056093    1.263205   -0.000000
      9          1           0       -2.510331   -1.042406   -0.000000
     10          1           0        0.493871   -1.668753    0.000000
     11          1           0       -0.935266   -2.833248    0.000000
 ---------------------------------------------------------------------
 Rotational constants (GHZ):           6.4355254           2.8976255           1.9980115

 **********************************************************************

            Population analysis using the SCF Density.

 **********************************************************************

 Orbital symmetries:
       Occupied  (A') (A') (A') (A') (A') (A') (A') (A') (A') (A')
                 (A') (A') (A') (A') (A') (A") (A') (A') (A') (A")
                 (A")
       Virtual   (A") (A') (A') (A") (A') (A') (A') (A') (A") (A')
                 (A") (A") (A') (A') (A") (A') (A') (A") (A') (A')
                 (A") (A') (A') (A') (A') (A') (A') (A') (A') (A")
                 (A') (A') (A') (A') (A') (A') (A') (A') (A") (A')
                 (A') (A') (A") (A') (A") (A') (A") (A") (A') (A")
                 (A') (A") (A') (A') (A') (A') (A') (A") (A') (A")
                 (A') (A') (A') (A') (A') (A") (A') (A") (A") (A')
                 (A') (A') (A') (A') (A') (A") (A') (A") (A') (A")
                 (A') (A') (A") (A') (A') (A') (A') (A') (A") (A')
                 (A') (A') (A") (A') (A") (A") (A") (A') (A') (A")
                 (A') (A") (A') (A') (A') (A') (A') (A') (A') (A')
                 (A') (A") (A') (A') (A') (A') (A') (A") (A") (A")
                 (A") (A') (A') (A") (A') (A') (A") (A") (A') (A")
                 (A') (A") (A") (A') (A') (A') (A') (A') (A") (A')
                 (A') (A") (A') (A") (A') (A") (A') (A') (A') (A')
                 (A') (A') (A") (A') (A') (A') (A') (A') (A') (A")
                 (A') (A') (A") (A') (A') (A') (A') (A') (A') (A')
                 (A')
 The electronic state is 1-A'.
 Alpha  occ. eigenvalues --  -14.32132 -10.22508 -10.22212 -10.21880 -10.20264
 Alpha  occ. eigenvalues --  -10.19436  -0.92231  -0.84659  -0.77871  -0.68262
 Alpha  occ. eigenvalues --   -0.59421  -0.53834  -0.49613  -0.46630  -0.41385
 Alpha  occ. eigenvalues --   -0.39573  -0.39377  -0.37454  -0.34044  -0.33946
 Alpha  occ. eigenvalues --   -0.26583
 Alpha virt. eigenvalues --   -0.09331  -0.01272   0.01159   0.01612   0.01768
 Alpha virt. eigenvalues --    0.02959   0.04561   0.05201   0.05413   0.07655
 Alpha virt. eigenvalues --    0.07841   0.09101   0.09428   0.10009   0.10531
 Alpha virt. eigenvalues --    0.12554   0.12967   0.12999   0.14127   0.14950
 Alpha virt. eigenvalues --    0.14973   0.16062   0.17336   0.18707   0.19479
 Alpha virt. eigenvalues --    0.20071   0.20480   0.22848   0.23644   0.23683
 Alpha virt. eigenvalues --    0.24071   0.25722   0.28091   0.30344   0.32744
 Alpha virt. eigenvalues --    0.34129   0.37261   0.42450   0.45439   0.46761
 Alpha virt. eigenvalues --    0.49012   0.49252   0.49329   0.51399   0.52084
 Alpha virt. eigenvalues --    0.53671   0.56189   0.59300   0.60127   0.61309
 Alpha virt. eigenvalues --    0.61696   0.62416   0.62587   0.65057   0.66529
 Alpha virt. eigenvalues --    0.67961   0.68536   0.68558   0.70771   0.70787
 Alpha virt. eigenvalues --    0.75229   0.75811   0.78554   0.79607   0.81173
 Alpha virt. eigenvalues --    0.81378   0.83778   0.85514   0.86936   0.87971
 Alpha virt. eigenvalues --    0.90338   0.92000   0.96724   1.02445   1.09710
 Alpha virt. eigenvalues --    1.10555   1.10793   1.14281   1.14542   1.23146
 Alpha virt. eigenvalues --    1.24171   1.25632   1.27560   1.28954   1.37752
 Alpha virt. eigenvalues --    1.39395   1.42460   1.44227   1.45405   1.49009
 Alpha virt. eigenvalues --    1.52746   1.59588   1.65364   1.65913   1.70722
 Alpha virt. eigenvalues --    1.75938   1.82260   1.86625   1.89422   1.93046
 Alpha virt. eigenvalues --    1.99117   2.11856   2.11884   2.14232   2.15337
 Alpha virt. eigenvalues --    2.24034   2.29321   2.42008   2.42889   2.50129
 Alpha virt. eigenvalues --    2.58833   2.68163   2.71551   2.73652   2.74571
 Alpha virt. eigenvalues --    2.78890   2.80913   2.80979   2.81875   2.85626
 Alpha virt. eigenvalues --    2.93615   2.95780   3.03960   3.06524   3.07173
 Alpha virt. eigenvalues --    3.13782   3.14839   3.18480   3.21687   3.22612
 Alpha virt. eigenvalues --    3.27635   3.28434   3.32665   3.35116   3.36006
 Alpha virt. eigenvalues --    3.41158   3.45691   3.47707   3.47979   3.48446
 Alpha virt. eigenvalues --    3.53255   3.54945   3.60972   3.61897   3.66246
 Alpha virt. eigenvalues --    3.68620   3.70380   3.75311   3.80543   3.83700
 Alpha virt. eigenvalues --    3.86679   3.87690   4.05770   4.13703   4.16920
 Alpha virt. eigenvalues --    4.23448   4.48028   4.60802   4.78671   4.80158
 Alpha virt. eigenvalues --    4.82918   5.00773   5.11706   5.18433   5.71049
 Alpha virt. eigenvalues --   23.74640  23.84704  24.11305  24.14601  24.22846
 Alpha virt. eigenvalues --   35.83303
          Condensed to atoms (all electrons):
               1          2          3          4          5          6
     1  C    4.939217   0.596415   0.041120  -0.077997   0.018688  -0.001188
     2  C    0.596415   5.029826   0.269628   0.005133  -0.277934   0.035687
     3  C    0.041120   0.269628   4.811369   0.602066   0.001966  -0.005129
     4  C   -0.077997   0.005133   0.602066   4.874529   0.022239   0.195767
     5  C    0.018688  -0.277934   0.001966   0.022239   6.081244   0.215527
     6  N   -0.001188   0.035687  -0.005129   0.195767   0.215527   6.802887
     7  H   -0.002136   0.036817  -0.028152   0.413048  -0.089550  -0.003186
     8  H    0.015654  -0.066202   0.404740  -0.043669   0.018836   0.000108
     9  H   -0.048129   0.410901  -0.059407   0.022354   0.001534  -0.000113
    10  H    0.399205  -0.030206  -0.006895   0.014346  -0.010292   0.007998
    11  H    0.391147  -0.036970   0.019062  -0.003134   0.003103   0.000193
               7          8          9         10         11
     1  C   -0.002136   0.015654  -0.048129   0.399205   0.391147
     2  C    0.036817  -0.066202   0.410901  -0.030206  -0.036970
     3  C   -0.028152   0.404740  -0.059407  -0.006895   0.019062
     4  C    0.413048  -0.043669   0.022354   0.014346  -0.003134
     5  C   -0.089550   0.018836   0.001534  -0.010292   0.003103
     6  N   -0.003186   0.000108  -0.000113   0.007998   0.000193
     7  H    0.565359  -0.011144  -0.000412  -0.000041   0.000048
     8  H   -0.011144   0.590303  -0.006440  -0.000015  -0.000352
     9  H   -0.000412  -0.006440   0.596022   0.006567  -0.011196
    10  H   -0.000041  -0.000015   0.006567   0.510489  -0.032875
    11  H    0.000048  -0.000352  -0.011196  -0.032875   0.564492
 Mulliken charges:
               1
     1  C   -0.271997
     2  C    0.026906
     3  C   -0.050368
     4  C   -0.024684
     5  C    0.014638
     6  N   -0.248550
     7  H    0.119351
     8  H    0.098182
     9  H    0.088319
    10  H    0.141719
    11  H    0.106484
 Sum of Mulliken charges =  -0.00000
 Mulliken charges with hydrogens summed into heavy atoms:
               1
     1  C   -0.023794
     2  C    0.115225
     3  C    0.047814
     4  C    0.094667
     5  C    0.014638
     6  N   -0.248550
 Electronic spatial extent (au):  <R**2>=            588.5342
 Charge=              0.0000 electrons
 Dipole moment (field-independent basis, Debye):
    X=             -3.8990    Y=              0.5475    Z=             -0.0000  Tot=              3.9373
 Quadrupole moment (field-independent basis, Debye-Ang):
   XX=            -41.7092   YY=            -29.7731   ZZ=            -38.4424
   XY=             -0.1090   XZ=              0.0000   YZ=              0.0000
 Traceless Quadrupole moment (field-independent basis, Debye-Ang):
   XX=             -5.0676   YY=              6.8685   ZZ=             -1.8009
   XY=             -0.1090   XZ=              0.0000   YZ=              0.0000
 Octapole moment (field-independent basis, Debye-Ang**2):
  XXX=            -36.2966  YYY=              0.3808  ZZZ=             -0.0000  XYY=             -2.6468
  XXY=             -0.8574  XXZ=              0.0000  XZZ=              1.8061  YZZ=              0.9728
  YYZ=             -0.0000  XYZ=              0.0000
 Hexadecapole moment (field-independent basis, Debye-Ang**3):
 XXXX=           -511.0930 YYYY=           -282.0163 ZZZZ=            -45.0377 XXXY=            -54.4760
 XXXZ=              0.0000 YYYX=            -44.6976 YYYZ=              0.0000 ZZZX=              0.0000
 ZZZY=              0.0000 XXYY=           -124.4097 XXZZ=            -88.0039 YYZZ=            -67.8768
 XXYZ=              0.0000 YYXZ=              0.0000 ZZXY=            -18.6707
 N-N= 1.862554471139D+02 E-N=-9.490590507236D+02  KE= 2.472560098067D+02
 Symmetry A'   KE= 2.400910458084D+02
 Symmetry A"   KE= 7.164963998337D+00
 B after Tr=    -0.025261   -0.000000    0.012371
         Rot=    0.999996   -0.000000   -0.002793   -0.000000 Ang=  -0.32 deg.
 Final structure in terms of initial Z-matrix:
 C
 C,1,B1
 C,2,B2,1,A1
 C,3,B3,2,A2,1,D1,0
 C,4,B4,3,A3,2,D2,0
 N,5,B5,3,A4,2,D3,0
 H,4,B6,3,A5,2,D4,0
 H,3,B7,2,A6,1,D5,0
 H,2,B8,1,A7,3,D6,0
 H,1,B9,2,A8,3,D7,0
 H,1,B10,2,A9,3,D8,0
      Variables:
 B1=1.33741478
 B2=1.45806583
 B3=1.34702675
 B4=1.42032571
 B5=1.15479779
 B6=1.08370367
 B7=1.08533535
 B8=1.08575575
 B9=1.08142146
 B10=1.0829526
 A1=128.13964845
 A2=130.5043285
 A3=125.91684148
 A4=155.48345387
 A5=119.21127061
 A6=114.48767595
 A7=117.83863413
 A8=123.2617196
 A9=119.93418259
 D1=0.
 D2=0.
 D3=0.
 D4=180.
 D5=180.
 D6=180.
 D7=0.
 D8=180.
 Unable to Open any file for archive entry.
 1\1\GINC-COMPUTE-1-2\FOpt\RB3LYP\6-311+G(2d,p)\C5H5N1\ESSELMAN\29-May-
 2025\0\\#N B3LYP/6-311+G(2d,p) OPT(maxstep=10,maxcycles=50,VeryTight) 
 FREQ(Anharmonic,vibrot) int=ultrafine\\C5H5N s-cis Z-1-cyano-1,3-butad
 iene\\0,1\C,-0.0229602864,0.,0.0025833006\C,-0.0017698955,0.,1.3398301
 956\C,1.1591337217,0.,2.2220199483\C,2.4754209256,0.,1.9358922481\C,3.
 0452499593,0.,0.634884952\N,3.5406453628,0.,-0.4082551817\H,3.19315251
 12,0.,2.7478497699\H,0.9197115677,0.,3.2806180114\H,-0.9537130639,0.,1
 .8620080877\H,0.871785114,0.,-0.6047905886\H,-0.969890568,0.,-0.522877
 8096\\Version=ES64L-G16RevC.01\State=1-A'\HF=-248.3098692\RMSD=5.637e-
 09\RMSF=1.214e-07\Dipole=-1.0016138,0.,1.1816433\Quadrupole=0.0821301,
 -1.3389108,1.2567807,0.,4.3988063,0.\PG=CS [SG(C5H5N1)]\\@
 The archive entry for this job was punched.


 THERE IS NO CURE FOR BIRTH AND DEATH SAVE TO ENJOY THE INTERVAL.

                               -- GEORGE SANTAYANA
 Job cpu time:       0 days  0 hours  7 minutes 18.5 seconds.
 Elapsed time:       0 days  0 hours  0 minutes 32.8 seconds.
 File lengths (MBytes):  RWF=     20 Int=      0 D2E=      0 Chk=      4 Scr=      1
 Normal termination of Gaussian 16 at Thu May 29 20:54:12 2025.
 Link1:  Proceeding to internal job step number  2.
 ----------------------------------------------------------------------
 #N Geom=AllCheck Guess=TCheck SCRF=Check GenChk RB3LYP/6-311+G(2d,p) F
 req
 ----------------------------------------------------------------------
 1/6=50,7=1,8=10,10=4,29=7,30=1,38=21,40=1,80=1/1,6,3;
 2/12=2,40=1/2;
 3/5=4,6=6,7=112,11=2,14=-4,25=1,30=1,70=2,71=2,74=-5,75=-5,116=1,140=1/1,2,3;
 4/5=101,69=2/1;
 5/5=2,38=6,98=1/2;
 8/6=4,10=90,11=11/1;
 11/6=1,8=1,9=11,15=111,16=1/1,2,10;
 10/6=1,60=-2/2;
 6/7=2,8=2,9=2,10=2,28=1/1;
 7/10=1,25=1,70=1,71=2/1,2,3,16;
 1/6=50,7=1,8=10,38=20,80=1/6(3);
 7/8=1,25=202,44=-1,70=1,71=1,92=10/16,17;
 1/6=50,7=1,8=10,10=4,30=1,38=20,80=1/3;
 99//99;
 3/5=4,6=6,7=112,11=2,14=-2,25=1,30=1,70=5,71=2,74=-5,75=-5,116=1,140=1/1,2,3;
 4/5=5,16=3,69=2/1;
 5/5=2,38=5,98=1/2;
 8/6=4,10=90,11=11/1;
 11/6=1,8=1,9=11,15=111,16=1/1,2,10;
 10/6=1,60=-2/2;
 6/7=2,8=2,9=2,10=2,28=1/1;
 7/7=1,10=1,25=1,70=1,71=1/1,2,3,16;
 1/6=50,7=1,8=10,38=20,80=1/6(-8);
 7/8=1,25=202,44=-1,70=1,71=1,92=10/16,17;
 1/6=50,7=1,8=10,10=4,30=1,38=20,80=1/3;
 99//99;
 Structure from the checkpoint file:  "/scratch/webmo-77271/220/Gau-59547.chk"
 -----------------------------------
 C5H5N s-cis Z-1-cyano-1,3-butadiene
 -----------------------------------
 Charge =  0 Multiplicity = 1
 Redundant internal coordinates found in file.  (old form).
 C,0,-0.0229602864,0.,0.0025833006
 C,0,-0.0017698955,0.,1.3398301956
 C,0,1.1591337217,0.,2.2220199483
 C,0,2.4754209256,0.,1.9358922481
 C,0,3.0452499593,0.,0.634884952
 N,0,3.5406453628,0.,-0.4082551817
 H,0,3.1931525112,0.,2.7478497699
 H,0,0.9197115677,0.,3.2806180114
 H,0,-0.9537130639,0.,1.8620080877
 H,0,0.871785114,0.,-0.6047905886
 H,0,-0.969890568,0.,-0.5228778096
 Recover connectivity data from disk.
 Numerical evaluation of third derivatives.
 Nuclear step= 0.010000 Angstroms, electric field step= 0.000333 atomic units, NStep=1.

 GradGradGradGradGradGradGradGradGradGradGradGradGradGradGradGradGradGrad
 Berny optimization.
 Initialization pass.
                           ----------------------------
                           !    Initial Parameters    !
                           ! (Angstroms and Degrees)  !
 --------------------------                            --------------------------
 ! Name  Definition              Value          Derivative Info.                !
 --------------------------------------------------------------------------------
 ! R1    R(1,2)                  1.3374         calculate D2E/DX2 analytically  !
 ! R2    R(1,10)                 1.0814         calculate D2E/DX2 analytically  !
 ! R3    R(1,11)                 1.083          calculate D2E/DX2 analytically  !
 ! R4    R(2,3)                  1.4581         calculate D2E/DX2 analytically  !
 ! R5    R(2,9)                  1.0858         calculate D2E/DX2 analytically  !
 ! R6    R(3,4)                  1.347          calculate D2E/DX2 analytically  !
 ! R7    R(3,8)                  1.0853         calculate D2E/DX2 analytically  !
 ! R8    R(4,5)                  1.4203         calculate D2E/DX2 analytically  !
 ! R9    R(4,7)                  1.0837         calculate D2E/DX2 analytically  !
 ! R10   R(5,6)                  1.1548         calculate D2E/DX2 analytically  !
 ! A1    A(2,1,10)             123.2617         calculate D2E/DX2 analytically  !
 ! A2    A(2,1,11)             119.9342         calculate D2E/DX2 analytically  !
 ! A3    A(10,1,11)            116.8041         calculate D2E/DX2 analytically  !
 ! A4    A(1,2,3)              128.1396         calculate D2E/DX2 analytically  !
 ! A5    A(1,2,9)              117.8386         calculate D2E/DX2 analytically  !
 ! A6    A(3,2,9)              114.0217         calculate D2E/DX2 analytically  !
 ! A7    A(2,3,4)              130.5043         calculate D2E/DX2 analytically  !
 ! A8    A(2,3,8)              114.4877         calculate D2E/DX2 analytically  !
 ! A9    A(4,3,8)              115.008          calculate D2E/DX2 analytically  !
 ! A10   A(3,4,5)              125.9168         calculate D2E/DX2 analytically  !
 ! A11   A(3,4,7)              119.2113         calculate D2E/DX2 analytically  !
 ! A12   A(5,4,7)              114.8719         calculate D2E/DX2 analytically  !
 ! A13   L(4,5,6,1,-1)         181.7504         calculate D2E/DX2 analytically  !
 ! A14   L(4,5,6,1,-2)         180.0            calculate D2E/DX2 analytically  !
 ! D1    D(10,1,2,3)             0.0            calculate D2E/DX2 analytically  !
 ! D2    D(10,1,2,9)           180.0            calculate D2E/DX2 analytically  !
 ! D3    D(11,1,2,3)           180.0            calculate D2E/DX2 analytically  !
 ! D4    D(11,1,2,9)             0.0            calculate D2E/DX2 analytically  !
 ! D5    D(1,2,3,4)              0.0            calculate D2E/DX2 analytically  !
 ! D6    D(1,2,3,8)            180.0            calculate D2E/DX2 analytically  !
 ! D7    D(9,2,3,4)            180.0            calculate D2E/DX2 analytically  !
 ! D8    D(9,2,3,8)              0.0            calculate D2E/DX2 analytically  !
 ! D9    D(2,3,4,5)              0.0            calculate D2E/DX2 analytically  !
 ! D10   D(2,3,4,7)            180.0            calculate D2E/DX2 analytically  !
 ! D11   D(8,3,4,5)            180.0            calculate D2E/DX2 analytically  !
 ! D12   D(8,3,4,7)              0.0            calculate D2E/DX2 analytically  !
 --------------------------------------------------------------------------------
 Trust Radius=1.00D-01 FncErr=1.00D-07 GrdErr=1.00D-07 EigMax=2.50D+02 EigMin=1.00D-04
 Number of steps in this run=      2 maximum allowed number of steps=      2.
 GradGradGradGradGradGradGradGradGradGradGradGradGradGradGradGradGradGrad

                          Input orientation:                          
 ---------------------------------------------------------------------
 Center     Atomic      Atomic             Coordinates (Angstroms)
 Number     Number       Type             X           Y           Z
 ---------------------------------------------------------------------
      1          6           0       -0.022960    0.000000    0.002583
      2          6           0       -0.001770    0.000000    1.339830
      3          6           0        1.159134    0.000000    2.222020
      4          6           0        2.475421   -0.000000    1.935892
      5          6           0        3.045250   -0.000000    0.634885
      6          7           0        3.540645   -0.000000   -0.408255
      7          1           0        3.193153   -0.000000    2.747850
      8          1           0        0.919712    0.000000    3.280618
      9          1           0       -0.953713    0.000000    1.862008
     10          1           0        0.871785    0.000000   -0.604791
     11          1           0       -0.969891    0.000000   -0.522878
 ---------------------------------------------------------------------
                    Distance matrix (angstroms):
                    1          2          3          4          5
     1  C    0.000000
     2  C    1.337415   0.000000
     3  C    2.514606   1.458066   0.000000
     4  C    3.159049   2.547894   1.347027   0.000000
     5  C    3.132686   3.127503   2.465042   1.420326   0.000000
     6  N    3.587210   3.950254   3.548231   2.574826   1.154798
     7  H    4.228459   3.491425   2.100888   1.083704   2.118135
     8  H    3.410886   2.148438   1.085335   2.056336   3.393791
     9  H    2.079366   1.085756   2.143299   3.429930   4.183006
    10  H    1.081421   2.131818   2.841378   3.004450   2.502148
    11  H    1.082953   2.099271   3.473789   4.232697   4.178728
                    6          7          8          9         10
     6  N    0.000000
     7  H    3.175177   0.000000
     8  H    4.525161   2.335032   0.000000
     9  H    5.035211   4.240426   2.349931   0.000000
    10  H    2.676087   4.077860   3.885704   3.068801   0.000000
    11  H    4.511992   5.294203   4.247020   2.384941   1.843496
                   11
    11  H    0.000000
 Stoichiometry    C5H5N
 Framework group  CS[SG(C5H5N)]
 Deg. of freedom    19
 Full point group                 CS      NOp   2
 Largest Abelian subgroup         CS      NOp   2
 Largest concise Abelian subgroup C1      NOp   1
                         Standard orientation:                         
 ---------------------------------------------------------------------
 Center     Atomic      Atomic             Coordinates (Angstroms)
 Number     Number       Type             X           Y           Z
 ---------------------------------------------------------------------
      1          6           0       -0.578172   -1.810863    0.000000
      2          6           0       -1.452293   -0.798642    0.000000
      3          6           0       -1.172893    0.632404    0.000000
      4          6           0        0.000000    1.294827   -0.000000
      5          6           0        1.291139    0.702978   -0.000000
      6          7           0        2.355110    0.254065   -0.000000
      7          1           0       -0.004643    2.378521   -0.000000
      8          1           0       -2.056093    1.263205    0.000000
      9          1           0       -2.510331   -1.042406    0.000000
     10          1           0        0.493871   -1.668753    0.000000
     11          1           0       -0.935266   -2.833248    0.000000
 ---------------------------------------------------------------------
 Rotational constants (GHZ):           6.4355254           2.8976255           1.9980115
 Standard basis: 6-311+G(2d,p) (5D, 7F)
 There are   151 symmetry adapted cartesian basis functions of A'  symmetry.
 There are    53 symmetry adapted cartesian basis functions of A"  symmetry.
 There are   139 symmetry adapted basis functions of A'  symmetry.
 There are    53 symmetry adapted basis functions of A"  symmetry.
   192 basis functions,   292 primitive gaussians,   204 cartesian basis functions
    21 alpha electrons       21 beta electrons
       nuclear repulsion energy       186.2554471139 Hartrees.
 NAtoms=   11 NActive=   11 NUniq=   11 SFac= 1.00D+00 NAtFMM=   60 NAOKFM=F Big=F
 Integral buffers will be    131072 words long.
 Raffenetti 2 integral format.
 Two-electron integral symmetry is turned on.
 One-electron integrals computed using PRISM.
 NBasis=   192 RedAO= T EigKep=  1.37D-05  NBF=   139    53
 NBsUse=   192 1.00D-06 EigRej= -1.00D+00 NBFU=   139    53
 Initial guess from the checkpoint file:  "/scratch/webmo-77271/220/Gau-59547.chk"
 B after Tr=    -0.000000    0.000000    0.000000
         Rot=    1.000000    0.000000    0.000000    0.000000 Ang=   0.00 deg.
 Initial guess orbital symmetries:
       Occupied  (A') (A') (A') (A') (A') (A') (A') (A') (A') (A')
                 (A') (A') (A') (A') (A') (A") (A') (A') (A') (A")
                 (A")
       Virtual   (A") (A') (A') (A") (A') (A') (A') (A') (A") (A')
                 (A") (A") (A') (A') (A") (A') (A') (A") (A') (A')
                 (A") (A') (A') (A') (A') (A') (A') (A') (A') (A")
                 (A') (A') (A') (A') (A') (A') (A') (A') (A") (A')
                 (A') (A') (A") (A') (A") (A') (A") (A") (A') (A")
                 (A') (A") (A') (A') (A') (A') (A') (A") (A') (A")
                 (A') (A') (A') (A') (A') (A") (A') (A") (A") (A')
                 (A') (A') (A') (A') (A') (A") (A') (A") (A') (A")
                 (A') (A') (A") (A') (A') (A') (A') (A') (A") (A')
                 (A') (A') (A") (A') (A") (A") (A") (A') (A') (A")
                 (A') (A") (A') (A') (A') (A') (A') (A') (A') (A')
                 (A') (A") (A') (A') (A') (A') (A') (A") (A") (A")
                 (A") (A') (A') (A") (A') (A') (A") (A") (A') (A")
                 (A') (A") (A") (A') (A') (A') (A') (A') (A") (A')
                 (A') (A") (A') (A") (A') (A") (A') (A') (A') (A')
                 (A') (A') (A") (A') (A') (A') (A') (A') (A') (A")
                 (A') (A') (A") (A') (A') (A') (A') (A') (A') (A')
                 (A')
 Keep R1 ints in memory in symmetry-blocked form, NReq=261123738.
 Requested convergence on RMS density matrix=1.00D-08 within 128 cycles.
 Requested convergence on MAX density matrix=1.00D-06.
 Requested convergence on             energy=1.00D-06.
 No special actions if energy rises.
 SCF Done:  E(RB3LYP) =  -248.309869185     A.U. after    1 cycles
            NFock=  1  Conv=0.84D-08     -V/T= 2.0043
 DoSCS=F DFT=T ScalE2(SS,OS)=  1.000000  1.000000
 Range of M.O.s used for correlation:     1   192
 NBasis=   192 NAE=    21 NBE=    21 NFC=     0 NFV=     0
 NROrb=    192 NOA=    21 NOB=    21 NVA=   171 NVB=   171

 **** Warning!!: The largest alpha MO coefficient is  0.11649509D+03

 Symmetrizing basis deriv contribution to polar:
 IMax=3 JMax=2 DiffMx= 0.00D+00
 G2DrvN: will do    12 centers at a time, making    1 passes.
 Calling FoFCou, ICntrl=  3107 FMM=F I1Cent=   0 AccDes= 0.00D+00.
 End of G2Drv F.D. properties file   721 does not exist.
 End of G2Drv F.D. properties file   722 does not exist.
 End of G2Drv F.D. properties file   788 does not exist.
          IDoAtm=11111111111
          Differentiating once with respect to electric field.
                with respect to dipole field.
          Differentiating once with respect to nuclear coordinates.
 Keep R1 ints in memory in symmetry-blocked form, NReq=261130468.
          There are    36 degrees of freedom in the 1st order CPHF.  IDoFFX=6 NUNeed=     3.
     33 vectors produced by pass  0 Test12= 9.97D-15 2.78D-09 XBig12= 1.13D+02 7.01D+00.
 AX will form    33 AO Fock derivatives at one time.
     33 vectors produced by pass  1 Test12= 9.97D-15 2.78D-09 XBig12= 4.67D+01 1.27D+00.
     33 vectors produced by pass  2 Test12= 9.97D-15 2.78D-09 XBig12= 1.85D+00 1.70D-01.
     33 vectors produced by pass  3 Test12= 9.97D-15 2.78D-09 XBig12= 8.03D-03 1.29D-02.
     33 vectors produced by pass  4 Test12= 9.97D-15 2.78D-09 XBig12= 1.61D-05 5.78D-04.
     27 vectors produced by pass  5 Test12= 9.97D-15 2.78D-09 XBig12= 1.87D-08 2.03D-05.
      9 vectors produced by pass  6 Test12= 9.97D-15 2.78D-09 XBig12= 1.88D-11 5.81D-07.
      3 vectors produced by pass  7 Test12= 9.97D-15 2.78D-09 XBig12= 1.37D-14 1.36D-08.
 InvSVY:  IOpt=1 It=  1 EMax= 1.78D-15
 Solved reduced A of dimension   204 with    36 vectors.
 Isotropic polarizability for W=    0.000000       67.18 Bohr**3.
 End of Minotr F.D. properties file   721 does not exist.
 End of Minotr F.D. properties file   722 does not exist.
 End of Minotr F.D. properties file   788 does not exist.

 **********************************************************************

            Population analysis using the SCF Density.

 **********************************************************************

 Orbital symmetries:
       Occupied  (A') (A') (A') (A') (A') (A') (A') (A') (A') (A')
                 (A') (A') (A') (A') (A') (A") (A') (A') (A') (A")
                 (A")
       Virtual   (A") (A') (A') (A") (A') (A') (A') (A') (A") (A')
                 (A") (A") (A') (A') (A") (A') (A') (A") (A') (A')
                 (A") (A') (A') (A') (A') (A') (A') (A') (A') (A")
                 (A') (A') (A') (A') (A') (A') (A') (A') (A") (A')
                 (A') (A') (A") (A') (A") (A') (A") (A") (A') (A")
                 (A') (A") (A') (A') (A') (A') (A') (A") (A') (A")
                 (A') (A') (A') (A') (A') (A") (A') (A") (A") (A')
                 (A') (A') (A') (A') (A') (A") (A') (A") (A') (A")
                 (A') (A') (A") (A') (A') (A') (A') (A') (A") (A')
                 (A') (A') (A") (A') (A") (A") (A") (A') (A') (A")
                 (A') (A") (A') (A') (A') (A') (A') (A') (A') (A')
                 (A') (A") (A') (A') (A') (A') (A') (A") (A") (A")
                 (A") (A') (A') (A") (A') (A') (A") (A") (A') (A")
                 (A') (A") (A") (A') (A') (A') (A') (A') (A") (A')
                 (A') (A") (A') (A") (A') (A") (A') (A') (A') (A')
                 (A') (A') (A") (A') (A') (A') (A') (A') (A') (A")
                 (A') (A') (A") (A') (A') (A') (A') (A') (A') (A')
                 (A')
 The electronic state is 1-A'.
 Alpha  occ. eigenvalues --  -14.32132 -10.22508 -10.22212 -10.21880 -10.20264
 Alpha  occ. eigenvalues --  -10.19436  -0.92231  -0.84659  -0.77871  -0.68262
 Alpha  occ. eigenvalues --   -0.59421  -0.53834  -0.49613  -0.46630  -0.41385
 Alpha  occ. eigenvalues --   -0.39573  -0.39377  -0.37454  -0.34044  -0.33946
 Alpha  occ. eigenvalues --   -0.26583
 Alpha virt. eigenvalues --   -0.09331  -0.01272   0.01159   0.01612   0.01768
 Alpha virt. eigenvalues --    0.02959   0.04561   0.05201   0.05413   0.07655
 Alpha virt. eigenvalues --    0.07841   0.09101   0.09428   0.10009   0.10531
 Alpha virt. eigenvalues --    0.12554   0.12967   0.12999   0.14127   0.14950
 Alpha virt. eigenvalues --    0.14973   0.16062   0.17336   0.18707   0.19479
 Alpha virt. eigenvalues --    0.20071   0.20480   0.22848   0.23644   0.23683
 Alpha virt. eigenvalues --    0.24071   0.25722   0.28091   0.30344   0.32744
 Alpha virt. eigenvalues --    0.34129   0.37261   0.42450   0.45439   0.46761
 Alpha virt. eigenvalues --    0.49012   0.49252   0.49329   0.51399   0.52084
 Alpha virt. eigenvalues --    0.53671   0.56189   0.59300   0.60127   0.61309
 Alpha virt. eigenvalues --    0.61696   0.62416   0.62587   0.65057   0.66529
 Alpha virt. eigenvalues --    0.67961   0.68536   0.68558   0.70771   0.70787
 Alpha virt. eigenvalues --    0.75229   0.75811   0.78554   0.79607   0.81173
 Alpha virt. eigenvalues --    0.81378   0.83778   0.85514   0.86936   0.87971
 Alpha virt. eigenvalues --    0.90338   0.92000   0.96724   1.02445   1.09710
 Alpha virt. eigenvalues --    1.10555   1.10793   1.14281   1.14542   1.23146
 Alpha virt. eigenvalues --    1.24171   1.25632   1.27560   1.28954   1.37752
 Alpha virt. eigenvalues --    1.39395   1.42460   1.44227   1.45405   1.49009
 Alpha virt. eigenvalues --    1.52746   1.59588   1.65364   1.65913   1.70722
 Alpha virt. eigenvalues --    1.75938   1.82260   1.86625   1.89422   1.93046
 Alpha virt. eigenvalues --    1.99117   2.11856   2.11884   2.14232   2.15337
 Alpha virt. eigenvalues --    2.24034   2.29321   2.42008   2.42889   2.50129
 Alpha virt. eigenvalues --    2.58833   2.68163   2.71551   2.73652   2.74571
 Alpha virt. eigenvalues --    2.78890   2.80913   2.80979   2.81875   2.85626
 Alpha virt. eigenvalues --    2.93615   2.95780   3.03960   3.06524   3.07173
 Alpha virt. eigenvalues --    3.13782   3.14839   3.18480   3.21687   3.22612
 Alpha virt. eigenvalues --    3.27635   3.28434   3.32665   3.35116   3.36006
 Alpha virt. eigenvalues --    3.41158   3.45691   3.47707   3.47979   3.48446
 Alpha virt. eigenvalues --    3.53255   3.54945   3.60972   3.61897   3.66246
 Alpha virt. eigenvalues --    3.68620   3.70380   3.75311   3.80543   3.83700
 Alpha virt. eigenvalues --    3.86679   3.87690   4.05770   4.13703   4.16920
 Alpha virt. eigenvalues --    4.23448   4.48028   4.60802   4.78671   4.80158
 Alpha virt. eigenvalues --    4.82918   5.00773   5.11706   5.18433   5.71049
 Alpha virt. eigenvalues --   23.74640  23.84704  24.11305  24.14601  24.22846
 Alpha virt. eigenvalues --   35.83303
          Condensed to atoms (all electrons):
               1          2          3          4          5          6
     1  C    4.939219   0.596415   0.041120  -0.077997   0.018688  -0.001188
     2  C    0.596415   5.029824   0.269628   0.005133  -0.277934   0.035687
     3  C    0.041120   0.269628   4.811366   0.602066   0.001966  -0.005129
     4  C   -0.077997   0.005133   0.602066   4.874530   0.022240   0.195767
     5  C    0.018688  -0.277934   0.001966   0.022240   6.081242   0.215527
     6  N   -0.001188   0.035687  -0.005129   0.195767   0.215527   6.802889
     7  H   -0.002136   0.036817  -0.028152   0.413048  -0.089551  -0.003186
     8  H    0.015654  -0.066202   0.404740  -0.043669   0.018836   0.000108
     9  H   -0.048129   0.410901  -0.059407   0.022354   0.001534  -0.000113
    10  H    0.399205  -0.030206  -0.006895   0.014346  -0.010292   0.007998
    11  H    0.391147  -0.036970   0.019062  -0.003134   0.003103   0.000193
               7          8          9         10         11
     1  C   -0.002136   0.015654  -0.048129   0.399205   0.391147
     2  C    0.036817  -0.066202   0.410901  -0.030206  -0.036970
     3  C   -0.028152   0.404740  -0.059407  -0.006895   0.019062
     4  C    0.413048  -0.043669   0.022354   0.014346  -0.003134
     5  C   -0.089551   0.018836   0.001534  -0.010292   0.003103
     6  N   -0.003186   0.000108  -0.000113   0.007998   0.000193
     7  H    0.565359  -0.011144  -0.000412  -0.000041   0.000048
     8  H   -0.011144   0.590303  -0.006440  -0.000015  -0.000352
     9  H   -0.000412  -0.006440   0.596022   0.006567  -0.011196
    10  H   -0.000041  -0.000015   0.006567   0.510490  -0.032875
    11  H    0.000048  -0.000352  -0.011196  -0.032875   0.564492
 Mulliken charges:
               1
     1  C   -0.271998
     2  C    0.026908
     3  C   -0.050366
     4  C   -0.024685
     5  C    0.014640
     6  N   -0.248553
     7  H    0.119351
     8  H    0.098182
     9  H    0.088318
    10  H    0.141719
    11  H    0.106484
 Sum of Mulliken charges =   0.00000
 Mulliken charges with hydrogens summed into heavy atoms:
               1
     1  C   -0.023796
     2  C    0.115227
     3  C    0.047816
     4  C    0.094666
     5  C    0.014640
     6  N   -0.248553
 APT charges:
               1
     1  C   -0.079948
     2  C   -0.036093
     3  C    0.178894
     4  C   -0.107007
     5  C    0.146183
     6  N   -0.329685
     7  H    0.060795
     8  H    0.027257
     9  H    0.021720
    10  H    0.070997
    11  H    0.046888
 Sum of APT charges =   0.00000
 APT charges with hydrogens summed into heavy atoms:
               1
     1  C    0.037936
     2  C   -0.014373
     3  C    0.206150
     4  C   -0.046212
     5  C    0.146183
     6  N   -0.329685
 Electronic spatial extent (au):  <R**2>=            588.5342
 Charge=              0.0000 electrons
 Dipole moment (field-independent basis, Debye):
    X=             -3.8990    Y=              0.5475    Z=              0.0000  Tot=              3.9373
 Quadrupole moment (field-independent basis, Debye-Ang):
   XX=            -41.7092   YY=            -29.7731   ZZ=            -38.4424
   XY=             -0.1090   XZ=              0.0000   YZ=              0.0000
 Traceless Quadrupole moment (field-independent basis, Debye-Ang):
   XX=             -5.0676   YY=              6.8685   ZZ=             -1.8009
   XY=             -0.1090   XZ=              0.0000   YZ=              0.0000
 Octapole moment (field-independent basis, Debye-Ang**2):
  XXX=            -36.2967  YYY=              0.3808  ZZZ=             -0.0000  XYY=             -2.6468
  XXY=             -0.8574  XXZ=              0.0000  XZZ=              1.8061  YZZ=              0.9728
  YYZ=             -0.0000  XYZ=              0.0000
 Hexadecapole moment (field-independent basis, Debye-Ang**3):
 XXXX=           -511.0933 YYYY=           -282.0164 ZZZZ=            -45.0377 XXXY=            -54.4760
 XXXZ=              0.0000 YYYX=            -44.6976 YYYZ=              0.0000 ZZZX=              0.0000
 ZZZY=              0.0000 XXYY=           -124.4097 XXZZ=            -88.0039 YYZZ=            -67.8768
 XXYZ=              0.0000 YYXZ=              0.0000 ZZXY=            -18.6707
 N-N= 1.862554471139D+02 E-N=-9.490590486955D+02  KE= 2.472560117941D+02
 Symmetry A'   KE= 2.400910470789D+02
 Symmetry A"   KE= 7.164964715117D+00
  Exact polarizability:      84.224       4.638      77.139      -0.000      -0.000      40.187
 Approx polarizability:     140.852       0.252     120.459      -0.000      -0.000      58.840
 Calling FoFJK, ICntrl=    100127 FMM=F ISym2X=1 I1Cent= 0 IOpClX= 0 NMat=1 NMatS=1 NMatT=0.
 Full mass-weighted force constant matrix:
 Low frequencies ---   -2.7591   -1.6249    0.0004    0.0007    0.0007    4.5913
 Low frequencies ---   22.5281  151.6922  289.8335
 Diagonal vibrational polarizability:
        2.7123395       5.4868981     101.6605970
 Harmonic frequencies (cm**-1), IR intensities (KM/Mole), Raman scattering
 activities (A**4/AMU), depolarization ratios for plane and unpolarized
 incident light, reduced masses (AMU), force constants (mDyne/A),
 and normal coordinates:
                      1                      2                      3
                     A"                     A'                     A"
 Frequencies --     22.4644               151.6922               289.8335
 Red. masses --      1.9147                 6.9373                 3.5257
 Frc consts  --      0.0006                 0.0941                 0.1745
 IR Inten    --      1.8082                 5.8950                 2.8526
  Atom  AN      X      Y      Z        X      Y      Z        X      Y      Z
     1   6     0.00   0.00   0.16    -0.34  -0.15   0.00    -0.00  -0.00   0.04
     2   6     0.00   0.00  -0.18    -0.19  -0.03  -0.00    -0.00  -0.00   0.01
     3   6    -0.00   0.00   0.02     0.02  -0.08   0.00     0.00   0.00  -0.25
     4   6     0.00   0.00   0.10     0.07  -0.16   0.00     0.00   0.00   0.19
     5   6    -0.00   0.00  -0.02     0.14  -0.01   0.00     0.00  -0.00   0.27
     6   7    -0.00  -0.00  -0.10     0.32   0.40  -0.00     0.00   0.00  -0.22
     7   1     0.00   0.00   0.26     0.06  -0.15  -0.00     0.00   0.00   0.14
     8   1    -0.00  -0.00   0.09     0.10   0.03  -0.00    -0.00  -0.00  -0.62
     9   1     0.00   0.00  -0.63    -0.23   0.13  -0.00    -0.00   0.00   0.31
    10   1     0.00   0.00   0.66    -0.32  -0.27   0.00    -0.00  -0.00  -0.32
    11   1     0.00   0.00  -0.05    -0.46  -0.11  -0.00    -0.00  -0.00   0.42
                      4                      5                      6
                     A'                     A"                     A'
 Frequencies --    305.6101               482.1241               486.1370
 Red. masses --      4.0059                 1.7756                 4.3654
 Frc consts  --      0.2204                 0.2432                 0.6078
 IR Inten    --      0.9860                 9.3679                 0.6146
  Atom  AN      X      Y      Z        X      Y      Z        X      Y      Z
     1   6     0.14   0.28   0.00     0.00   0.00  -0.04    -0.02   0.12   0.00
     2   6    -0.12   0.04   0.00     0.00  -0.00   0.08    -0.25  -0.10  -0.00
     3   6    -0.14   0.02   0.00     0.00  -0.00   0.08     0.01  -0.15  -0.00
     4   6    -0.02  -0.20   0.00    -0.00   0.00  -0.11     0.01  -0.05  -0.00
     5   6    -0.04  -0.27   0.00     0.00   0.00   0.19     0.22   0.33  -0.00
     6   7     0.11   0.08  -0.00    -0.00  -0.00  -0.08     0.03  -0.16   0.00
     7   1     0.16  -0.20  -0.00    -0.00   0.00  -0.60    -0.31  -0.06   0.00
     8   1    -0.06   0.13  -0.00     0.00   0.00  -0.23     0.09  -0.04   0.00
     9   1    -0.08  -0.13  -0.00    -0.00  -0.00  -0.31    -0.25  -0.09   0.00
    10   1     0.10   0.60   0.00     0.00   0.00   0.34    -0.08   0.59  -0.00
    11   1     0.48   0.16  -0.00     0.00  -0.00  -0.55     0.41  -0.02   0.00
                      7                      8                      9
                     A"                     A'                     A"
 Frequencies --    672.8757               761.0168               780.1708
 Red. masses --      2.3773                 3.7921                 1.4646
 Frc consts  --      0.6342                 1.2940                 0.5252
 IR Inten    --     19.7407                 1.9643                16.3719
  Atom  AN      X      Y      Z        X      Y      Z        X      Y      Z
     1   6     0.00  -0.00  -0.02    -0.05   0.02  -0.00     0.00  -0.00  -0.00
     2   6     0.00   0.00   0.18    -0.12  -0.08   0.00     0.00   0.00   0.10
     3   6    -0.00   0.00  -0.13     0.32  -0.12  -0.00    -0.00   0.00  -0.11
     4   6    -0.00  -0.00   0.19     0.14   0.14  -0.00    -0.00  -0.00  -0.12
     5   6     0.00   0.00  -0.19    -0.18  -0.12   0.00     0.00   0.00   0.07
     6   7    -0.00  -0.00   0.05    -0.13   0.10  -0.00     0.00  -0.00  -0.02
     7   1    -0.00  -0.00  -0.04     0.13   0.13   0.00    -0.00  -0.00   0.83
     8   1    -0.00   0.00  -0.59     0.33  -0.10   0.00    -0.00   0.00   0.34
     9   1     0.00  -0.00  -0.20    -0.19   0.20  -0.00     0.00  -0.00  -0.04
    10   1     0.00  -0.00   0.30    -0.12   0.54   0.00     0.00  -0.00   0.18
    11   1    -0.00   0.00  -0.63     0.45  -0.15  -0.00    -0.00   0.00  -0.35
                     10                     11                     12
                     A'                     A"                     A"
 Frequencies --    861.6694               985.6785              1002.7978
 Red. masses --      4.1040                 1.3691                 1.2630
 Frc consts  --      1.7953                 0.7837                 0.7483
 IR Inten    --      1.3634                34.5568                 0.6232
  Atom  AN      X      Y      Z        X      Y      Z        X      Y      Z
     1   6     0.02  -0.16   0.00     0.00  -0.00  -0.17     0.00   0.00   0.02
     2   6    -0.12  -0.20  -0.00     0.00   0.00   0.06    -0.00  -0.00  -0.01
     3   6    -0.13   0.20   0.00    -0.00   0.00  -0.02     0.00  -0.00  -0.13
     4   6    -0.04   0.31   0.00     0.00   0.00   0.01    -0.00   0.00   0.08
     5   6     0.07  -0.11  -0.00     0.00   0.00   0.00     0.00  -0.00   0.01
     6   7     0.15  -0.05   0.00    -0.00  -0.00  -0.00     0.00  -0.00  -0.00
     7   1     0.23   0.32  -0.00     0.00  -0.00  -0.03    -0.00   0.00  -0.49
     8   1    -0.23   0.09  -0.00    -0.00  -0.00   0.07     0.00   0.00   0.78
     9   1    -0.12  -0.24   0.00     0.00   0.00   0.01    -0.00  -0.00   0.23
    10   1    -0.03   0.27  -0.00    -0.00   0.00   0.74     0.00  -0.00   0.11
    11   1     0.50  -0.34   0.00     0.00  -0.00   0.64    -0.00   0.00  -0.23
                     13                     14                     15
                     A'                     A"                     A'
 Frequencies --   1011.0006              1031.4761              1111.1878
 Red. masses --      3.0004                 1.1295                 1.5303
 Frc consts  --      1.8069                 0.7080                 1.1133
 IR Inten    --      5.8849                14.5646                 3.2729
  Atom  AN      X      Y      Z        X      Y      Z        X      Y      Z
     1   6     0.03  -0.12   0.00     0.00   0.00   0.01    -0.08  -0.09   0.00
     2   6    -0.04  -0.06  -0.00     0.00   0.00  -0.10     0.13   0.10  -0.00
     3   6    -0.04   0.21  -0.00     0.00  -0.00   0.04    -0.02   0.01  -0.00
     4   6     0.17  -0.20  -0.00    -0.00   0.00  -0.01    -0.06  -0.06   0.00
     5   6    -0.04   0.13   0.00    -0.00  -0.00  -0.00     0.01   0.01   0.00
     6   7    -0.14   0.04  -0.00     0.00  -0.00   0.00     0.01  -0.01  -0.00
     7   1     0.52  -0.20  -0.00    -0.00   0.00   0.10    -0.12  -0.06  -0.00
     8   1     0.21   0.57   0.00     0.00   0.00  -0.25    -0.13  -0.14  -0.00
     9   1    -0.03  -0.13   0.00     0.00  -0.00   0.81     0.03   0.52   0.00
    10   1     0.02   0.03   0.00     0.00  -0.00   0.41    -0.16   0.52   0.00
    11   1     0.28  -0.22  -0.00    -0.00   0.00  -0.30     0.50  -0.29  -0.00
                     16                     17                     18
                     A'                     A'                     A'
 Frequencies --   1265.0880              1356.6801              1440.4074
 Red. masses --      1.1146                 1.2636                 1.3548
 Frc consts  --      1.0511                 1.3704                 1.6562
 IR Inten    --      1.3411                 1.2782                 3.8698
  Atom  AN      X      Y      Z        X      Y      Z        X      Y      Z
     1   6    -0.03   0.03  -0.00     0.11  -0.02  -0.00    -0.00  -0.01   0.00
     2   6     0.02  -0.01  -0.00    -0.09   0.01   0.00     0.05  -0.03  -0.00
     3   6    -0.04  -0.04   0.00    -0.01  -0.02   0.00    -0.01  -0.08  -0.00
     4   6     0.04   0.01  -0.00    -0.03   0.00  -0.00    -0.14   0.03   0.00
     5   6     0.01   0.04   0.00     0.00   0.01   0.00     0.01   0.01  -0.00
     6   7    -0.02   0.00   0.00     0.01  -0.00   0.00     0.02  -0.01  -0.00
     7   1     0.76   0.02  -0.00     0.18   0.01   0.00     0.52   0.03   0.00
     8   1    -0.37  -0.50   0.00    -0.03  -0.03   0.00     0.46   0.56  -0.00
     9   1     0.03  -0.04   0.00    -0.29   0.81   0.00     0.03   0.11  -0.00
    10   1    -0.04   0.10   0.00     0.18  -0.41  -0.00    -0.05   0.30  -0.00
    11   1    -0.09   0.06  -0.00     0.07  -0.02  -0.00    -0.24   0.09   0.00
                     19                     20                     21
                     A'                     A'                     A'
 Frequencies --   1475.1387              1627.8088              1683.4168
 Red. masses --      1.3109                 5.8858                 3.6353
 Frc consts  --      1.6807                 9.1889                 6.0698
 IR Inten    --     14.5785                12.9763                 0.1323
  Atom  AN      X      Y      Z        X      Y      Z        X      Y      Z
     1   6    -0.04   0.01   0.00     0.13  -0.19   0.00     0.17  -0.21  -0.00
     2   6    -0.02   0.13  -0.00    -0.06   0.26  -0.00    -0.18   0.24   0.00
     3   6     0.00  -0.08  -0.00    -0.31  -0.29  -0.00     0.19   0.08  -0.00
     4   6    -0.05   0.02   0.00     0.33   0.15   0.00    -0.18  -0.06  -0.00
     5   6     0.00   0.01  -0.00    -0.03  -0.02   0.00     0.00   0.01  -0.00
     6   7     0.01  -0.00  -0.00    -0.02   0.02  -0.00     0.02  -0.01   0.00
     7   1     0.26   0.03  -0.00    -0.23   0.17  -0.00     0.17  -0.08  -0.00
     8   1     0.14   0.11   0.00     0.12   0.35  -0.00    -0.10  -0.36   0.00
     9   1     0.09  -0.36  -0.00    -0.00  -0.07  -0.00    -0.04  -0.48  -0.00
    10   1     0.04  -0.54  -0.00     0.06   0.47  -0.00     0.11   0.43  -0.00
    11   1     0.63  -0.24   0.00    -0.32  -0.04   0.00    -0.39  -0.04   0.00
                     22                     23                     24
                     A'                     A'                     A'
 Frequencies --   2301.7284              3138.7825              3152.4324
 Red. masses --     12.6364                 1.0832                 1.0679
 Frc consts  --     39.4441                 6.2875                 6.2526
 IR Inten    --     19.9192                 9.4302                 8.1342
  Atom  AN      X      Y      Z        X      Y      Z        X      Y      Z
     1   6     0.01  -0.01   0.00     0.00   0.02  -0.00     0.03  -0.05  -0.00
     2   6    -0.00   0.01   0.00    -0.07  -0.01  -0.00     0.00   0.01   0.00
     3   6    -0.01  -0.01  -0.00     0.03  -0.02   0.00     0.04  -0.03   0.00
     4   6    -0.09   0.05   0.00    -0.00   0.01  -0.00    -0.00   0.02  -0.00
     5   6     0.74  -0.31   0.00    -0.00   0.00  -0.00    -0.00   0.00  -0.00
     6   7    -0.54   0.23  -0.00     0.00  -0.00   0.00     0.00   0.00   0.00
     7   1    -0.05   0.03  -0.00     0.00  -0.11   0.00     0.00  -0.22   0.00
     8   1    -0.01   0.01   0.00    -0.38   0.27  -0.00    -0.43   0.30   0.00
     9   1    -0.00   0.00  -0.00     0.81   0.19   0.00    -0.09  -0.02   0.00
    10   1     0.01   0.02   0.00     0.09   0.02  -0.00    -0.49  -0.07   0.00
    11   1    -0.01  -0.00  -0.00    -0.08  -0.23  -0.00     0.22   0.61  -0.00
                     25                     26                     27
                     A'                     A'                     A'
 Frequencies --   3157.9706              3175.5688              3241.8548
 Red. masses --      1.0833                 1.0911                 1.1157
 Frc consts  --      6.3650                 6.4830                 6.9083
 IR Inten    --      6.7911                 2.9991                 1.4723
  Atom  AN      X      Y      Z        X      Y      Z        X      Y      Z
     1   6     0.02  -0.03   0.00    -0.00   0.00   0.00    -0.08  -0.05  -0.00
     2   6    -0.05  -0.01  -0.00     0.01   0.00  -0.00    -0.01  -0.00   0.00
     3   6    -0.04   0.03  -0.00     0.03  -0.02  -0.00    -0.00   0.00  -0.00
     4   6     0.00  -0.03   0.00    -0.00  -0.08   0.00     0.00   0.00  -0.00
     5   6     0.00  -0.00   0.00     0.00  -0.00   0.00    -0.00  -0.00  -0.00
     6   7    -0.00   0.00  -0.00    -0.00   0.00  -0.00    -0.00  -0.00  -0.00
     7   1    -0.01   0.34  -0.00    -0.01   0.90  -0.00    -0.00  -0.00   0.00
     8   1     0.47  -0.34  -0.00    -0.33   0.23  -0.00     0.00  -0.00   0.00
     9   1     0.50   0.12  -0.00    -0.11  -0.03  -0.00     0.10   0.02  -0.00
    10   1    -0.36  -0.05   0.00     0.03   0.01  -0.00     0.78   0.10  -0.00
    11   1     0.13   0.36   0.00    -0.01  -0.02   0.00     0.20   0.57   0.00

 -------------------
 - Thermochemistry -
 -------------------
 Temperature   298.150 Kelvin.  Pressure   1.00000 Atm.
 Atom     1 has atomic number  6 and mass  12.00000
 Atom     2 has atomic number  6 and mass  12.00000
 Atom     3 has atomic number  6 and mass  12.00000
 Atom     4 has atomic number  6 and mass  12.00000
 Atom     5 has atomic number  6 and mass  12.00000
 Atom     6 has atomic number  7 and mass  14.00307
 Atom     7 has atomic number  1 and mass   1.00783
 Atom     8 has atomic number  1 and mass   1.00783
 Atom     9 has atomic number  1 and mass   1.00783
 Atom    10 has atomic number  1 and mass   1.00783
 Atom    11 has atomic number  1 and mass   1.00783
 Molecular mass:    79.04220 amu.
 Principal axes and moments of inertia in atomic units:
                                 1                 2                 3
     Eigenvalues --          280.434165        622.834516        903.268681
           X                   0.892634         -0.450782          0.000000
           Y                   0.450782          0.892634          0.000000
           Z                   0.000000         -0.000000          1.000000
 This molecule is an asymmetric top.
 Rotational symmetry number  1.
 Rotational temperatures (Kelvin)      0.30886     0.13906     0.09589
 Rotational constants (GHZ):           6.43553     2.89763     1.99801
 Zero-point vibrational energy     221145.3 (Joules/Mol)
                                   52.85500 (Kcal/Mol)
 Warning -- explicit consideration of   6 degrees of freedom as
           vibrations may cause significant error
 Vibrational temperatures:     32.32   218.25   417.01   439.70   693.67
          (Kelvin)            699.44   968.12  1094.93  1122.49  1239.75
                             1418.17  1442.80  1454.60  1484.06  1598.75
                             1820.18  1951.96  2072.42  2122.40  2342.05
                             2422.06  3311.67  4516.01  4535.65  4543.62
                             4568.94  4664.31
 
 Zero-point correction=                           0.084230 (Hartree/Particle)
 Thermal correction to Energy=                    0.090482
 Thermal correction to Enthalpy=                  0.091426
 Thermal correction to Gibbs Free Energy=         0.053238
 Sum of electronic and zero-point Energies=           -248.225639
 Sum of electronic and thermal Energies=              -248.219387
 Sum of electronic and thermal Enthalpies=            -248.218443
 Sum of electronic and thermal Free Energies=         -248.256631
 
                     E (Thermal)             CV                S
                      KCal/Mol        Cal/Mol-Kelvin    Cal/Mol-Kelvin
 Total                   56.778             20.912             80.374
 Electronic               0.000              0.000              0.000
 Translational            0.889              2.981             39.017
 Rotational               0.889              2.981             26.559
 Vibrational             55.001             14.950             14.798
 Vibration     1          0.593              1.985              6.403
 Vibration     2          0.619              1.901              2.651
 Vibration     3          0.686              1.693              1.475
 Vibration     4          0.696              1.663              1.386
 Vibration     5          0.838              1.290              0.704
 Vibration     6          0.842              1.281              0.694
                       Q            Log10(Q)             Ln(Q)
 Total Bot       0.325213D-24        -24.487832        -56.385318
 Total V=0       0.179952D+15         14.255156         32.823709
 Vib (Bot)       0.828074D-37        -37.081931        -85.384301
 Vib (Bot)    1  0.922006D+01          0.964734          2.221381
 Vib (Bot)    2  0.133606D+01          0.125825          0.289722
 Vib (Bot)    3  0.659863D+00         -0.180546         -0.415723
 Vib (Bot)    4  0.620306D+00         -0.207394         -0.477542
 Vib (Bot)    5  0.346262D+00         -0.460595         -1.060559
 Vib (Bot)    6  0.342216D+00         -0.465700         -1.072314
 Vib (V=0)       0.458202D+02          1.661057          3.824726
 Vib (V=0)    1  0.973361D+01          0.988274          2.275584
 Vib (V=0)    2  0.192655D+01          0.284780          0.655731
 Vib (V=0)    3  0.132790D+01          0.123166          0.283599
 Vib (V=0)    4  0.129673D+01          0.112850          0.259846
 Vib (V=0)    5  0.110819D+01          0.044615          0.102730
 Vib (V=0)    6  0.110590D+01          0.043715          0.100657
 Electronic      0.100000D+01          0.000000          0.000000
 Translational   0.276212D+08          7.441242         17.134094
 Rotational      0.142186D+06          5.152856         11.864889

     ==================================================
      Anharmonic Data: Displacement Vectors Definition
     ==================================================

 Framework definition based on atomic masses: CS  

 **********************************************************************

                  Harmonic vibro-rotational analysis

 **********************************************************************


     ==================================================
               Analysis of the Rotor Symmetry
     ==================================================

 Framework Group : CS  
 Rotor Type      : Asymmetric Top
 Asymm. param.   : Kappa = -0.594541
 Inertia moments : X=    78.52956 , Y=   174.41143 , Z=   252.94099
 Representation  : IIIr Representation, Ix < Iy < Iz

 Axes Definition for the Symmetric-Top Representation
 ----------------------------------------------------
 Axis Z automatically chosen to be collinear with X from Eckart orient.
 NOTE: In Vibro-rotational analysis, this will be referred to as the
       spectroscopic orientation.

     ==================================================
        Vibro-Rotational Analysis Based on Symmetry
     ==================================================

 Representation A'
 -----------------
    X Translation
    Y Translation
    Z Rotation
   19 Vibrations with frequencies:
   3241.85   3175.57   3157.97   3152.43   3138.78   2301.73
   1683.42   1627.81   1475.14   1440.41   1356.68   1265.09
   1111.19   1011.00    861.67    761.02    486.14    305.61
    151.69

 Representation A"
 -----------------
    Z Translation
    X Rotation
    Y Rotation
    8 Vibrations with frequencies:
   1031.48   1002.80    985.68    780.17    672.88    482.12
    289.83     22.46

 Input/Output information
 ------------------------
 Normal modes will be PRINTED in DESCENDING order (imag. freq. first)
   and sorted by irreducible representation
 The connection between this new numbering (A) and the one used before
   (H) is reported in the present equivalency table:
 ----+------+------+------+------+------+------+------+------+------+
 (H) |     1|     2|     3|     4|     5|     6|     7|     8|     9|
 (A) |    27|    19|    26|    18|    25|    17|    24|    16|    23|
 ----+------+------+------+------+------+------+------+------+------+
 ----+------+------+------+------+------+------+------+------+------+
 (H) |    10|    11|    12|    13|    14|    15|    16|    17|    18|
 (A) |    15|    22|    21|    14|    20|    13|    12|    11|    10|
 ----+------+------+------+------+------+------+------+------+------+
 ----+------+------+------+------+------+------+------+------+------+
 (H) |    19|    20|    21|    22|    23|    24|    25|    26|    27|
 (A) |     9|     8|     7|     6|     5|     4|     3|     2|     1|
 ----+------+------+------+------+------+------+------+------+------+

 Normal modes will be READ in ASCENDING order (imag. freq. first)

 Analysis of symmetry-allowed terms
 ----------------------------------

     ==================================================
                   Coriolis Couplings
     ==================================================

 Coriolis Couplings along the X axis
 -----------------------------------
                1             2             3             4             5 
      1   0.000000D+00
      2   0.000000D+00  0.000000D+00
      3   0.000000D+00  0.000000D+00  0.000000D+00
      4   0.000000D+00  0.000000D+00  0.000000D+00  0.000000D+00
      5   0.000000D+00  0.000000D+00  0.000000D+00  0.000000D+00  0.000000D+00
      6   0.000000D+00  0.000000D+00  0.000000D+00  0.000000D+00  0.000000D+00
      7   0.000000D+00  0.000000D+00  0.000000D+00  0.000000D+00  0.000000D+00
      8   0.000000D+00  0.000000D+00  0.000000D+00  0.000000D+00  0.000000D+00
      9   0.000000D+00  0.000000D+00  0.000000D+00  0.000000D+00  0.000000D+00
     10   0.000000D+00  0.000000D+00  0.000000D+00  0.000000D+00  0.000000D+00
     11   0.000000D+00  0.000000D+00  0.000000D+00  0.000000D+00  0.000000D+00
     12   0.000000D+00  0.000000D+00  0.000000D+00  0.000000D+00  0.000000D+00
     13   0.000000D+00  0.000000D+00  0.000000D+00  0.000000D+00  0.000000D+00
     14   0.000000D+00  0.000000D+00  0.000000D+00  0.000000D+00  0.000000D+00
     15   0.000000D+00  0.000000D+00  0.000000D+00  0.000000D+00  0.000000D+00
     16   0.000000D+00  0.000000D+00  0.000000D+00  0.000000D+00  0.000000D+00
     17   0.000000D+00  0.000000D+00  0.000000D+00  0.000000D+00  0.000000D+00
     18   0.000000D+00  0.000000D+00  0.000000D+00  0.000000D+00  0.000000D+00
     19   0.000000D+00  0.000000D+00  0.000000D+00  0.000000D+00  0.000000D+00
     20  -0.102907D+00  0.177647D-01  0.927503D-01 -0.325915D+00  0.143695D+00
     21  -0.111334D+00 -0.264539D+00 -0.495934D+00  0.199746D+00  0.352675D+00
     22   0.445938D+00 -0.213052D-01  0.169926D+00  0.397884D+00 -0.122079D+00
     23  -0.150237D+00  0.778343D+00  0.205080D-01 -0.231555D+00  0.565262D-01
     24   0.200047D+00  0.186322D+00  0.123837D+00  0.298230D+00  0.172805D-01
     25   0.187617D+00  0.359962D+00  0.226577D+00  0.230845D+00 -0.192953D-01
     26  -0.924047D-01  0.812040D-01 -0.150868D+00 -0.747059D-01  0.688181D-01
     27  -0.485600D-01  0.120244D+00 -0.981616D-01 -0.131479D+00 -0.231497D-01
                6             7             8             9            10 
      6   0.000000D+00
      7   0.000000D+00  0.000000D+00
      8   0.000000D+00  0.000000D+00  0.000000D+00
      9   0.000000D+00  0.000000D+00  0.000000D+00  0.000000D+00
     10   0.000000D+00  0.000000D+00  0.000000D+00  0.000000D+00  0.000000D+00
     11   0.000000D+00  0.000000D+00  0.000000D+00  0.000000D+00  0.000000D+00
     12   0.000000D+00  0.000000D+00  0.000000D+00  0.000000D+00  0.000000D+00
     13   0.000000D+00  0.000000D+00  0.000000D+00  0.000000D+00  0.000000D+00
     14   0.000000D+00  0.000000D+00  0.000000D+00  0.000000D+00  0.000000D+00
     15   0.000000D+00  0.000000D+00  0.000000D+00  0.000000D+00  0.000000D+00
     16   0.000000D+00  0.000000D+00  0.000000D+00  0.000000D+00  0.000000D+00
     17   0.000000D+00  0.000000D+00  0.000000D+00  0.000000D+00  0.000000D+00
     18   0.000000D+00  0.000000D+00  0.000000D+00  0.000000D+00  0.000000D+00
     19   0.000000D+00  0.000000D+00  0.000000D+00  0.000000D+00  0.000000D+00
     20   0.000000D+00  0.186993D+00 -0.154867D+00 -0.533421D+00  0.347104D-01
     21   0.000000D+00  0.258276D+00  0.273541D+00  0.952637D-01  0.472997D+00
     22   0.830785D-02 -0.376973D+00  0.356165D+00 -0.345104D+00  0.247518D+00
     23  -0.694709D-01 -0.988431D-01  0.281850D+00  0.204925D+00  0.197736D+00
     24  -0.188463D+00  0.258942D+00 -0.385706D+00 -0.241185D+00  0.128940D+00
     25   0.223272D+00  0.377569D+00  0.641072D-01 -0.239021D-01  0.151389D+00
     26   0.235760D+00 -0.130825D+00 -0.141338D+00 -0.113565D+00  0.136307D-02
     27  -0.455541D-01  0.162187D+00 -0.127588D+00 -0.218390D+00  0.163958D+00
               11            12            13            14            15 
     11   0.000000D+00
     12   0.000000D+00  0.000000D+00
     13   0.000000D+00  0.000000D+00  0.000000D+00
     14   0.000000D+00  0.000000D+00  0.000000D+00  0.000000D+00
     15   0.000000D+00  0.000000D+00  0.000000D+00  0.000000D+00  0.000000D+00
     16   0.000000D+00  0.000000D+00  0.000000D+00  0.000000D+00  0.000000D+00
     17   0.000000D+00  0.000000D+00  0.000000D+00  0.000000D+00  0.000000D+00
     18   0.000000D+00  0.000000D+00  0.000000D+00  0.000000D+00  0.000000D+00
     19   0.000000D+00  0.000000D+00  0.000000D+00  0.000000D+00  0.000000D+00
     20   0.414155D+00  0.987587D-01  0.490181D+00  0.996806D-02 -0.128390D+00
     21   0.115253D+00 -0.277119D+00  0.413326D-01  0.301646D-01  0.436333D-01
     22  -0.191271D+00  0.137260D-01  0.305480D+00  0.327848D-01 -0.597881D-01
     23  -0.493805D-01 -0.753376D-01  0.184881D+00  0.830999D-01 -0.223246D+00
     24   0.127586D+00 -0.171249D+00 -0.205619D+00  0.477385D+00 -0.155611D+00
     25   0.240247D+00 -0.872127D-01 -0.292827D+00 -0.374448D+00  0.127892D+00
     26  -0.229418D+00 -0.291978D+00  0.805935D-01  0.430050D+00  0.149332D+00
     27  -0.544498D+00  0.819185D-01 -0.257907D+00 -0.108540D+00  0.385904D+00
               16            17            18            19            20 
     16   0.000000D+00
     17   0.000000D+00  0.000000D+00
     18   0.000000D+00  0.000000D+00  0.000000D+00
     19   0.000000D+00  0.000000D+00  0.000000D+00  0.000000D+00
     20  -0.242219D+00 -0.103002D+00 -0.384119D-01  0.598183D-02  0.000000D+00
     21  -0.135291D+00 -0.141105D+00  0.000000D+00  0.157419D-01  0.000000D+00
     22  -0.105634D+00 -0.571611D-01  0.000000D+00  0.589329D-02  0.000000D+00
     23   0.179146D-01 -0.198601D+00 -0.730244D-02  0.198059D-01  0.000000D+00
     24  -0.303182D+00 -0.240653D+00  0.687614D-01  0.000000D+00  0.000000D+00
     25   0.233207D+00 -0.360380D+00 -0.103362D+00  0.873922D-01  0.000000D+00
     26   0.266504D-01 -0.443436D+00  0.465370D+00  0.284039D+00  0.000000D+00
     27   0.182250D+00  0.322184D+00  0.211791D+00  0.352433D+00  0.000000D+00
               21            22            23            24            25 
     21   0.000000D+00
     22   0.000000D+00  0.000000D+00
     23   0.000000D+00  0.000000D+00  0.000000D+00
     24   0.000000D+00  0.000000D+00  0.000000D+00  0.000000D+00
     25   0.000000D+00  0.000000D+00  0.000000D+00  0.000000D+00  0.000000D+00
     26   0.000000D+00  0.000000D+00  0.000000D+00  0.000000D+00  0.000000D+00
     27   0.000000D+00  0.000000D+00  0.000000D+00  0.000000D+00  0.000000D+00
               26            27 
     26   0.000000D+00
     27   0.000000D+00  0.000000D+00

 Coriolis Couplings along the Y axis
 -----------------------------------
                1             2             3             4             5 
      1   0.000000D+00
      2   0.000000D+00  0.000000D+00
      3   0.000000D+00  0.000000D+00  0.000000D+00
      4   0.000000D+00  0.000000D+00  0.000000D+00  0.000000D+00
      5   0.000000D+00  0.000000D+00  0.000000D+00  0.000000D+00  0.000000D+00
      6   0.000000D+00  0.000000D+00  0.000000D+00  0.000000D+00  0.000000D+00
      7   0.000000D+00  0.000000D+00  0.000000D+00  0.000000D+00  0.000000D+00
      8   0.000000D+00  0.000000D+00  0.000000D+00  0.000000D+00  0.000000D+00
      9   0.000000D+00  0.000000D+00  0.000000D+00  0.000000D+00  0.000000D+00
     10   0.000000D+00  0.000000D+00  0.000000D+00  0.000000D+00  0.000000D+00
     11   0.000000D+00  0.000000D+00  0.000000D+00  0.000000D+00  0.000000D+00
     12   0.000000D+00  0.000000D+00  0.000000D+00  0.000000D+00  0.000000D+00
     13   0.000000D+00  0.000000D+00  0.000000D+00  0.000000D+00  0.000000D+00
     14   0.000000D+00  0.000000D+00  0.000000D+00  0.000000D+00  0.000000D+00
     15   0.000000D+00  0.000000D+00  0.000000D+00  0.000000D+00  0.000000D+00
     16   0.000000D+00  0.000000D+00  0.000000D+00  0.000000D+00  0.000000D+00
     17   0.000000D+00  0.000000D+00  0.000000D+00  0.000000D+00  0.000000D+00
     18   0.000000D+00  0.000000D+00  0.000000D+00  0.000000D+00  0.000000D+00
     19   0.000000D+00  0.000000D+00  0.000000D+00  0.000000D+00  0.000000D+00
     20  -0.302458D+00 -0.814911D-02 -0.128068D+00  0.197451D+00 -0.829342D+00
     21  -0.382655D-01  0.279141D+00 -0.419075D+00  0.445760D+00  0.111344D+00
     22  -0.706216D+00 -0.113469D-02  0.176687D+00  0.257473D+00  0.520615D-01
     23  -0.496294D-01  0.104718D+00 -0.131294D-01  0.279078D+00  0.190058D+00
     24   0.578266D-01  0.122852D+00 -0.384599D+00 -0.455119D-01 -0.369746D-01
     25   0.109853D+00  0.128389D+00 -0.393864D+00 -0.985334D-01 -0.852157D-01
     26  -0.933401D-01  0.291696D-01  0.823957D-01  0.199818D+00  0.162181D+00
     27  -0.211304D+00 -0.275173D-01  0.268650D+00  0.187784D+00  0.230900D+00
                6             7             8             9            10 
      6   0.000000D+00
      7   0.000000D+00  0.000000D+00
      8   0.000000D+00  0.000000D+00  0.000000D+00
      9   0.000000D+00  0.000000D+00  0.000000D+00  0.000000D+00
     10   0.000000D+00  0.000000D+00  0.000000D+00  0.000000D+00  0.000000D+00
     11   0.000000D+00  0.000000D+00  0.000000D+00  0.000000D+00  0.000000D+00
     12   0.000000D+00  0.000000D+00  0.000000D+00  0.000000D+00  0.000000D+00
     13   0.000000D+00  0.000000D+00  0.000000D+00  0.000000D+00  0.000000D+00
     14   0.000000D+00  0.000000D+00  0.000000D+00  0.000000D+00  0.000000D+00
     15   0.000000D+00  0.000000D+00  0.000000D+00  0.000000D+00  0.000000D+00
     16   0.000000D+00  0.000000D+00  0.000000D+00  0.000000D+00  0.000000D+00
     17   0.000000D+00  0.000000D+00  0.000000D+00  0.000000D+00  0.000000D+00
     18   0.000000D+00  0.000000D+00  0.000000D+00  0.000000D+00  0.000000D+00
     19   0.000000D+00  0.000000D+00  0.000000D+00  0.000000D+00  0.000000D+00
     20   0.668040D-02  0.254417D+00  0.106994D-01  0.636480D-01  0.232975D-01
     21  -0.234095D-01 -0.215897D+00 -0.408822D+00  0.150111D+00 -0.249263D-01
     22   0.000000D+00 -0.322887D+00  0.118239D+00 -0.377476D+00  0.107419D+00
     23  -0.186701D+00  0.264658D-01  0.766185D-01 -0.605506D-01 -0.674888D+00
     24  -0.408072D+00  0.265431D+00  0.337517D+00 -0.370690D+00 -0.196122D+00
     25   0.516596D+00 -0.135382D+00 -0.176523D+00 -0.322276D+00 -0.635007D-01
     26   0.577582D+00  0.300727D+00  0.323784D+00  0.288486D-01 -0.280996D+00
     27  -0.100714D+00  0.262448D+00 -0.222301D+00  0.530865D-01  0.121638D+00
               11            12            13            14            15 
     11   0.000000D+00
     12   0.000000D+00  0.000000D+00
     13   0.000000D+00  0.000000D+00  0.000000D+00
     14   0.000000D+00  0.000000D+00  0.000000D+00  0.000000D+00
     15   0.000000D+00  0.000000D+00  0.000000D+00  0.000000D+00  0.000000D+00
     16   0.000000D+00  0.000000D+00  0.000000D+00  0.000000D+00  0.000000D+00
     17   0.000000D+00  0.000000D+00  0.000000D+00  0.000000D+00  0.000000D+00
     18   0.000000D+00  0.000000D+00  0.000000D+00  0.000000D+00  0.000000D+00
     19   0.000000D+00  0.000000D+00  0.000000D+00  0.000000D+00  0.000000D+00
     20   0.294680D-01 -0.132526D+00  0.253706D+00 -0.516281D-01 -0.431872D-01
     21   0.109968D+00  0.467521D+00  0.158045D+00 -0.402452D-01 -0.107682D+00
     22   0.102119D+00  0.393873D-01 -0.318842D+00 -0.631151D-01  0.736043D-01
     23  -0.754451D-01 -0.434523D+00  0.480739D-01 -0.772387D-01 -0.117592D-01
     24  -0.119361D+00  0.247783D+00 -0.501117D-01  0.165180D-01 -0.128042D+00
     25  -0.690920D-01 -0.264908D+00 -0.205401D-01 -0.327992D+00 -0.200900D+00
     26  -0.268708D-01  0.304458D+00  0.113251D+00  0.267634D+00  0.119396D+00
     27  -0.462247D+00 -0.530427D-01  0.423915D+00 -0.305357D+00 -0.246439D-01
               16            17            18            19            20 
     16   0.000000D+00
     17   0.000000D+00  0.000000D+00
     18   0.000000D+00  0.000000D+00  0.000000D+00
     19   0.000000D+00  0.000000D+00  0.000000D+00  0.000000D+00
     20  -0.673290D-01 -0.600814D-01 -0.156323D-01  0.765480D-02  0.000000D+00
     21  -0.158904D+00  0.462027D-01 -0.443257D-02 -0.132993D-01  0.000000D+00
     22   0.673547D-01  0.330929D-01  0.823351D-02 -0.572231D-02  0.000000D+00
     23  -0.347179D+00 -0.215838D+00 -0.156230D-01  0.392770D-01  0.000000D+00
     24  -0.198135D+00  0.404815D+00  0.683372D-01 -0.285642D-01  0.000000D+00
     25  -0.232695D+00  0.913635D-01  0.298621D+00  0.106887D-01  0.000000D+00
     26  -0.248896D+00  0.153967D+00  0.464184D-01 -0.169759D+00  0.000000D+00
     27  -0.276960D+00 -0.156963D+00 -0.166021D+00 -0.169830D+00  0.000000D+00
               21            22            23            24            25 
     21   0.000000D+00
     22   0.000000D+00  0.000000D+00
     23   0.000000D+00  0.000000D+00  0.000000D+00
     24   0.000000D+00  0.000000D+00  0.000000D+00  0.000000D+00
     25   0.000000D+00  0.000000D+00  0.000000D+00  0.000000D+00  0.000000D+00
     26   0.000000D+00  0.000000D+00  0.000000D+00  0.000000D+00  0.000000D+00
     27   0.000000D+00  0.000000D+00  0.000000D+00  0.000000D+00  0.000000D+00
               26            27 
     26   0.000000D+00
     27   0.000000D+00  0.000000D+00

 Coriolis Couplings along the Z axis
 -----------------------------------
                1             2             3             4             5 
      1   0.000000D+00
      2  -0.326242D-02  0.000000D+00
      3   0.332933D-01  0.100748D-01  0.000000D+00
      4   0.447393D-01 -0.226447D-02 -0.117202D-01  0.000000D+00
      5  -0.987105D-02  0.113191D-02  0.102049D-02  0.110738D-01  0.000000D+00
      6   0.759890D-02 -0.138144D-01 -0.303602D-02 -0.115594D-02 -0.452543D-02
      7  -0.389470D+00  0.392482D-02  0.411402D+00 -0.243752D+00  0.208323D+00
      8   0.305503D+00  0.983834D-01  0.158120D+00 -0.210476D+00 -0.302735D+00
      9  -0.760741D+00 -0.273439D+00 -0.255986D+00 -0.182272D+00 -0.309243D+00
     10   0.343584D+00 -0.775515D+00  0.237123D+00 -0.230526D+00 -0.178833D+00
     11  -0.167779D+00 -0.250240D+00  0.438791D+00  0.182184D+00  0.586592D+00
     12   0.812854D-01 -0.381801D+00 -0.542370D+00  0.421311D+00  0.281856D+00
     13   0.119307D+00  0.902695D-01 -0.270838D+00 -0.532539D+00  0.503787D+00
     14  -0.226908D-01 -0.250244D+00 -0.342246D-01 -0.220801D+00 -0.803416D-01
     15   0.127372D-01 -0.735831D-01 -0.259447D+00 -0.192651D+00  0.106076D+00
     16   0.597752D-01 -0.108220D-01 -0.112669D+00 -0.314686D+00  0.200584D+00
     17   0.391759D-01  0.118191D+00 -0.613334D-01 -0.304461D+00  0.255796D-01
     18   0.117907D-01 -0.823711D-01 -0.148644D+00 -0.182924D+00 -0.303415D-01
     19   0.000000D+00  0.226756D-01 -0.861436D-01 -0.178758D-01 -0.126596D-01
     20   0.000000D+00  0.000000D+00  0.000000D+00  0.000000D+00  0.000000D+00
     21   0.000000D+00  0.000000D+00  0.000000D+00  0.000000D+00  0.000000D+00
     22   0.000000D+00  0.000000D+00  0.000000D+00  0.000000D+00  0.000000D+00
     23   0.000000D+00  0.000000D+00  0.000000D+00  0.000000D+00  0.000000D+00
     24   0.000000D+00  0.000000D+00  0.000000D+00  0.000000D+00  0.000000D+00
     25   0.000000D+00  0.000000D+00  0.000000D+00  0.000000D+00  0.000000D+00
     26   0.000000D+00  0.000000D+00  0.000000D+00  0.000000D+00  0.000000D+00
     27   0.000000D+00  0.000000D+00  0.000000D+00  0.000000D+00  0.000000D+00
                6             7             8             9            10 
      6   0.000000D+00
      7  -0.506201D-01  0.000000D+00
      8  -0.847253D-01  0.176873D+00  0.000000D+00
      9   0.153539D-01  0.181748D+00  0.124894D+00  0.000000D+00
     10   0.419072D-01  0.124654D+00  0.101642D+00 -0.207512D-01  0.000000D+00
     11   0.297896D-01 -0.750558D-01  0.161880D+00  0.136585D+00 -0.514112D-02
     12   0.896187D-01  0.489001D-01 -0.580962D-01 -0.117323D+00 -0.874901D-01
     13   0.444584D-01  0.267830D+00 -0.255850D+00 -0.155810D+00  0.159647D+00
     14   0.187984D+00 -0.378357D+00 -0.474922D+00  0.447761D-01  0.112733D+00
     15  -0.161007D+00 -0.138811D+00  0.114571D+00 -0.448257D-02 -0.188730D+00
     16  -0.315719D+00  0.616159D-02  0.463662D+00  0.131865D+00 -0.753524D-01
     17   0.682234D+00 -0.215981D+00  0.295263D+00  0.124650D+00 -0.754104D-01
     18  -0.448593D+00 -0.445882D+00 -0.453607D-01  0.990748D-01  0.187016D-01
     19   0.365306D+00 -0.354555D-01  0.121283D+00 -0.321108D-01 -0.130098D+00
     20   0.000000D+00  0.000000D+00  0.000000D+00  0.000000D+00  0.000000D+00
     21   0.000000D+00  0.000000D+00  0.000000D+00  0.000000D+00  0.000000D+00
     22   0.000000D+00  0.000000D+00  0.000000D+00  0.000000D+00  0.000000D+00
     23   0.000000D+00  0.000000D+00  0.000000D+00  0.000000D+00  0.000000D+00
     24   0.000000D+00  0.000000D+00  0.000000D+00  0.000000D+00  0.000000D+00
     25   0.000000D+00  0.000000D+00  0.000000D+00  0.000000D+00  0.000000D+00
     26   0.000000D+00  0.000000D+00  0.000000D+00  0.000000D+00  0.000000D+00
     27   0.000000D+00  0.000000D+00  0.000000D+00  0.000000D+00  0.000000D+00
               11            12            13            14            15 
     11   0.000000D+00
     12   0.252062D-01  0.000000D+00
     13  -0.297974D+00  0.819928D-02  0.000000D+00
     14  -0.228820D-01 -0.260772D+00  0.139204D+00  0.000000D+00
     15   0.330508D-01  0.270392D-02 -0.124415D+00  0.296634D+00  0.000000D+00
     16   0.158281D+00  0.283772D+00  0.536748D-01 -0.227140D-01 -0.407874D+00
     17   0.263598D+00 -0.449496D-01  0.104217D+00 -0.121828D+00  0.480560D-01
     18   0.283081D+00 -0.327887D+00  0.131543D+00  0.591321D-01  0.119392D+00
     19   0.765066D-01  0.235391D-01 -0.127211D+00  0.515217D+00  0.551596D-01
     20   0.000000D+00  0.000000D+00  0.000000D+00  0.000000D+00  0.000000D+00
     21   0.000000D+00  0.000000D+00  0.000000D+00  0.000000D+00  0.000000D+00
     22   0.000000D+00  0.000000D+00  0.000000D+00  0.000000D+00  0.000000D+00
     23   0.000000D+00  0.000000D+00  0.000000D+00  0.000000D+00  0.000000D+00
     24   0.000000D+00  0.000000D+00  0.000000D+00  0.000000D+00  0.000000D+00
     25   0.000000D+00  0.000000D+00  0.000000D+00  0.000000D+00  0.000000D+00
     26   0.000000D+00  0.000000D+00  0.000000D+00  0.000000D+00  0.000000D+00
     27   0.000000D+00  0.000000D+00  0.000000D+00  0.000000D+00  0.000000D+00
               16            17            18            19            20 
     16   0.000000D+00
     17  -0.212326D+00  0.000000D+00
     18  -0.126468D+00 -0.250482D+00  0.000000D+00
     19   0.281177D+00 -0.160607D+00 -0.422188D+00  0.000000D+00
     20   0.000000D+00  0.000000D+00  0.000000D+00  0.000000D+00  0.000000D+00
     21   0.000000D+00  0.000000D+00  0.000000D+00  0.000000D+00  0.000000D+00
     22   0.000000D+00  0.000000D+00  0.000000D+00  0.000000D+00  0.000000D+00
     23   0.000000D+00  0.000000D+00  0.000000D+00  0.000000D+00  0.000000D+00
     24   0.000000D+00  0.000000D+00  0.000000D+00  0.000000D+00  0.000000D+00
     25   0.000000D+00  0.000000D+00  0.000000D+00  0.000000D+00  0.000000D+00
     26   0.000000D+00  0.000000D+00  0.000000D+00  0.000000D+00  0.000000D+00
     27   0.000000D+00  0.000000D+00  0.000000D+00  0.000000D+00  0.000000D+00
               21            22            23            24            25 
     21   0.000000D+00
     22   0.000000D+00  0.000000D+00
     23   0.000000D+00  0.000000D+00  0.000000D+00
     24   0.000000D+00  0.000000D+00  0.000000D+00  0.000000D+00
     25   0.000000D+00  0.000000D+00  0.000000D+00  0.000000D+00  0.000000D+00
     26   0.000000D+00  0.000000D+00  0.000000D+00  0.000000D+00  0.000000D+00
     27   0.000000D+00  0.000000D+00  0.000000D+00  0.000000D+00  0.000000D+00
               26            27 
     26   0.000000D+00
     27   0.000000D+00  0.000000D+00

  147 Coriolis couplings larger than .100D-02 along the X axis
  151 Coriolis couplings larger than .100D-02 along the Y axis
  170 Coriolis couplings larger than .100D-02 along the Z axis

     ==================================================
      Inertia Moments Derivatives w.r.t. Normal Modes
     ==================================================

 Units: amu^1/2.Ang

                 Ixx        Ixy        Iyy        Ixz        Iyz        Izz
 Q(     1)    -1.12122    0.21899    1.23581    0.00000   -0.00000    0.11459
 Q(     2)     2.12543    0.39987    0.69102    0.00000    0.00000    2.81645
 Q(     3)    -0.30491    0.09487   -2.56145   -0.00000   -0.00000   -2.86636
 Q(     4)    -1.22227    1.14014   -0.19602   -0.00000   -0.00000   -1.41829
 Q(     5)     0.48585    0.68509   -0.78383   -0.00000   -0.00000   -0.29798
 Q(     6)    -0.61697   -1.43342   -3.40958   -0.00000    0.00000   -4.02655
 Q(     7)    -1.25830   -1.91310   -0.96405   -0.00000    0.00000   -2.22235
 Q(     8)     1.43063   -0.67796    2.95372    0.00000    0.00000    4.38435
 Q(     9)     0.81074    1.08760   -0.23379   -0.00000   -0.00000    0.57694
 Q(    10)     0.32035   -0.19587   -1.31775    0.00000    0.00000   -0.99740
 Q(    11)     0.42002    3.21310    3.65837    0.00000   -0.00000    4.07840
 Q(    12)    -2.56817   -4.53725    1.15665    0.00000    0.00000   -1.41153
 Q(    13)    -1.07540    3.10726   -1.58425   -0.00000   -0.00000   -2.65964
 Q(    14)     4.49481   -2.05862   -5.73869   -0.00000    0.00000   -1.24388
 Q(    15)    12.20321    0.58528   10.15889    0.00000    0.00000   22.36209
 Q(    16)     0.45265   -4.65480  -10.05403   -0.00000    0.00000   -9.60138
 Q(    17)    -2.42098   -3.41678    8.26474    0.00000   -0.00000    5.84377
 Q(    18)   -13.04098    4.31514    6.31953    0.00000   -0.00000   -6.72145
 Q(    19)    -1.72108   11.56048  -14.18415   -0.00000   -0.00000  -15.90522
 Q(    20)    -0.00000    0.00000   -0.00000   -0.00000   -0.00000   -0.00000
 Q(    21)     0.00000    0.00000    0.00000    0.00000   -0.00000    0.00000
 Q(    22)     0.00000    0.00000    0.00000   -0.00000   -0.00000    0.00000
 Q(    23)     0.00000    0.00000    0.00000    0.00000   -0.00000    0.00000
 Q(    24)     0.00000   -0.00000   -0.00000    0.00000    0.00000   -0.00000
 Q(    25)    -0.00000   -0.00000    0.00000    0.00000    0.00000    0.00000
 Q(    26)    -0.00000    0.00000   -0.00000   -0.00000   -0.00000   -0.00000
 Q(    27)     0.00000    0.00000   -0.00000   -0.00000   -0.00000   -0.00000

     ==================================================
               Vibro-rotational Alpha Matrix
     ==================================================

 Vibro-Rot alpha Matrix (in cm^-1)
 ---------------------------------
                 A(x)           B(y)           C(z)
 Q(     1)       -0.00003       -0.00001       -0.00001
 Q(     2)       -0.00008       -0.00000       -0.00001
 Q(     3)       -0.00004       -0.00001       -0.00001
 Q(     4)       -0.00005       -0.00001       -0.00001
 Q(     5)       -0.00002       -0.00002       -0.00001
 Q(     6)       -0.00002       -0.00002       -0.00001
 Q(     7)       -0.00012       -0.00002       -0.00002
 Q(     8)       -0.00013       -0.00002       -0.00001
 Q(     9)       -0.00021       -0.00003        0.00001
 Q(    10)       -0.00015       -0.00003        0.00001
 Q(    11)       -0.00022       -0.00001        0.00000
 Q(    12)       -0.00011       -0.00007        0.00000
 Q(    13)       -0.00079       -0.00008        0.00002
 Q(    14)       -0.00027       -0.00002        0.00000
 Q(    15)       -0.00033       -0.00001       -0.00003
 Q(    16)       -0.00019       -0.00005        0.00003
 Q(    17)       -0.00017        0.00002        0.00001
 Q(    18)       -0.00054       -0.00001        0.00000
 Q(    19)       -0.00047       -0.00027        0.00002
 Q(    20)        0.00076        0.00005       -0.00000
 Q(    21)        0.00025        0.00006       -0.00000
 Q(    22)        0.00035        0.00007       -0.00000
 Q(    23)        0.00027        0.00005       -0.00000
 Q(    24)        0.00043        0.00002       -0.00000
 Q(    25)        0.00025        0.00004       -0.00000
 Q(    26)        0.00028        0.00007       -0.00000
 Q(    27)        0.00416        0.00084       -0.00000

 Vibro-Rot alpha Matrix (in MHz)
 -------------------------------
                 A(x)           B(y)           C(z)
 Q(     1)       -0.94695       -0.38763       -0.35625
 Q(     2)       -2.46713       -0.07264       -0.32896
 Q(     3)       -1.12452       -0.35260       -0.32190
 Q(     4)       -1.54528       -0.28057       -0.29567
 Q(     5)       -0.51553       -0.50687       -0.32929
 Q(     6)       -0.58197       -0.64702       -0.37776
 Q(     7)       -3.59892       -0.65878       -0.58586
 Q(     8)       -3.84794       -0.71210       -0.22436
 Q(     9)       -6.30566       -0.76594        0.26177
 Q(    10)       -4.47704       -1.04260        0.26027
 Q(    11)       -6.56638       -0.44849        0.05696
 Q(    12)       -3.27067       -1.95643        0.02585
 Q(    13)      -23.55124       -2.43580        0.47089
 Q(    14)       -8.19692       -0.69895        0.10906
 Q(    15)       -9.83234       -0.39717       -0.88992
 Q(    16)       -5.68430       -1.37485        1.01085
 Q(    17)       -5.21246        0.52626        0.38037
 Q(    18)      -16.16979       -0.17170        0.13661
 Q(    19)      -14.07117       -7.95792        0.50445
 Q(    20)       22.80130        1.61119       -0.00000
 Q(    21)        7.51997        1.86929       -0.00000
 Q(    22)       10.64094        2.11254       -0.00000
 Q(    23)        7.98015        1.37126       -0.00000
 Q(    24)       12.93763        0.68118       -0.00000
 Q(    25)        7.57958        1.07988       -0.00000
 Q(    26)        8.52075        2.03566       -0.00000
 Q(    27)      124.72797       25.04737       -0.00000

     ==================================================
          Quartic Centrifugal Distortion Constants
     ==================================================

 NOTE: Values in Cartesian coords. refer to the structure in Eckart orientation.

 Quartic Centrifugal Distortion Constants Tau Prime
 --------------------------------------------------
                      cm^-1                    MHz
 TauP aaaa     -0.1109907805D-05        -0.3327419891D-01
 TauP bbaa     -0.1275394662D-05        -0.3823537006D-01
 TauP bbbb     -0.2034307188D-06        -0.6098699521D-02
 TauP ccaa     -0.1181677987D-06        -0.3542581484D-02
 TauP ccbb     -0.9899008498D-07        -0.2967648089D-02
 TauP cccc     -0.5845563799D-07        -0.1752455940D-02

 Asymmetric Top Reduction
 ------------------------
       Asymmetry parameter     | Reference formula
  Kappa :        -0.5945414181 |    [2B-A-C]/[A-C]
  Delta :         0.2027292910 |       [B-C]/[A-C]
  Sigma :         8.8651675631 | [2A'-B'-C']/[B'-C']

 (A,B,C)   : equilibrium rotational constants
 (A',B',C'): effective rotational constants

 Constants in the Asymmetrically reduced Hamiltonian
 ---------------------------------------------------
                        cm^-1                   MHz
  DELTA J  :    0.3273579459D-07         0.9813944326D-03
  DELTA K  :   -0.3018959588D-07        -0.9050613154D-03
  DELTA JK :    0.2749307526D-06         0.8242216610D-02
  delta J  :    0.9060942548D-08         0.2716402238D-03
  delta K  :    0.1710011062D-06         0.5126484196D-02

 Effective Rotational Constants
 (Include Terms due to Quartic Centrifugal Distortion Constants)
 ---------------------------------------------------------------
           Be in cm^-1             B(A) in cm^-1            B(A) in MHz
 a          0.214666022             0.214666006               6435.52496
 b          0.096654384             0.096654463               2897.62791
 c          0.066646490             0.066646427               1998.00961

 Nielsen Centrifugal Distortion Constants
 ----------------------------------------
                cm^-1                    MHz
 DJ     0.3073872626D-07         0.9215238300D-03
 DJK    0.2869131626D-06         0.8601440226D-02
 DK    -0.4017493756D-07        -0.1204414328D-02
 dJ     0.9060942548D-08         0.2716402238D-03
 R5    -0.6779620767D-07        -0.2032479174D-02
 R6    -0.9985341687D-09        -0.2993530128D-04

 Constants in the Symmetrically Reduced Hamiltonian
 --------------------------------------------------
                    cm^-1                     MHz
  D J  :    0.2309124445D-07         0.6922580931D-03
  D JK :    0.3327980535D-06         0.9977034647D-02
  D K  :   -0.7841234661D-07        -0.2350743013D-02
  d 1  :   -0.9060942548D-08        -0.2716402238D-03
  d 2  :   -0.4822275073D-08        -0.1445681697D-03


 Effective Rotational Constants
 (Include Terms due to Quartic Centrifugal Distortion Constants)
 ---------------------------------------------------------------
           Be in cm^-1             B(S) in cm^-1            B(S) in MHz
 a          0.214666022             0.214666054               6435.52640
 b          0.096654384             0.096654102               2897.61708
 c          0.066646490             0.066646749               1998.01928

 Wilson Centrifugal Distortion Constants
 ---------------------------------------
                cm^-1                    MHz
 DJ     0.5085767969D-07         0.1524674880D-02
 DJK    0.5359819715D-06         0.1606833527D-01
 DK    -0.3093626999D-06        -0.9274460422D-02

 Nielsen Centrifugal Distortion Constants
 ----------------------------------------
                cm^-1                    MHz
 DJ     0.3073872626D-07         0.9215238300D-03
 DJK    0.2869131626D-06         0.8601440226D-02
 DK    -0.4017493756D-07        -0.1204414328D-02
 dJ     0.9060942548D-08         0.2716402238D-03
 R5    -0.6779620767D-07        -0.2032479174D-02
 R6    -0.9985341687D-09        -0.2993530128D-04

 Test of Quartic Planarity Relationships
 ---------------------------------------
 Asymmetric Reduction III r
 4C*DELJ + (A+B+2C)*DELJK + 2*(A+B)*DELK + 2*(A-B)*(SDELJ+SDELK) = 0
 VALUE =     0.1546663557D-06
 Symmetric Reduction III r
      4C*DJ + (A+B+2C)*DJK + 2*(A+B)*DK - 2*(A-B)*D1 = 0
 Value =     0.1374635895D-06

     ==================================================
       Average Coordinates and Mean Square Amplitudes
     ==================================================

 NOTE: Temperature is given in K between parentheses
       For Cartesian and internal coords., units are given between
       parentheses next to each label

 Mean Square Amplitudes of Normal Coordinates (in amu.bohr^2)
 -----------------------------------------------------------
 Mode    <Q^2> (0)    <Q^2> (298.15)    <Q^2> (298.15) class.
    1     0.018570       0.018570          0.093721
    2     0.018957       0.018957          0.097675
    3     0.019063       0.019063          0.098766
    4     0.019096       0.019096          0.099114
    5     0.019179       0.019179          0.099978
    6     0.026154       0.026155          0.185916
    7     0.035760       0.035782          0.347570
    8     0.036982       0.037011          0.371722
    9     0.040810       0.040876          0.452647
   10     0.041794       0.041874          0.474739
   11     0.044373       0.044500          0.535144
   12     0.047585       0.047798          0.615437
   13     0.054176       0.054687          0.797720
   14     0.059545       0.060457          0.963657
   15     0.069864       0.072084          1.326612
   16     0.079104       0.083230          1.700736
   17     0.123833       0.150060          4.167810
   18     0.196982       0.313883         10.546052
   19     0.396854       1.132265         42.805450
   20     0.058363       0.059173          0.925778
   21     0.060032       0.060989          0.979487
   22     0.061074       0.062133          1.013806
   23     0.077162       0.080823          1.618251
   24     0.089466       0.096706          2.175482
   25     0.124863       0.151882          4.237479
   26     0.207704       0.343917         11.725412
   27     2.679780      49.488063        **********

 Mean Square Amplitudes of Cartesian Coordinates
 -----------------------------------------------
    Label        <(S-Se)^2>^1/2 (0)    <(S-Se)^2>^1/2 (298.15)
 X(1)  (Angs)        0.050250              0.078342
 Y(1)  (Angs)        0.045759              0.058783
 Z(1)  (Angs)        0.102440              0.431687
 X(2)  (Angs)        0.043382              0.056894
 Y(2)  (Angs)        0.029558              0.030723
 Z(2)  (Angs)        0.118384              0.494585
 X(3)  (Angs)        0.035868              0.038774
 Y(3)  (Angs)        0.033536              0.036839
 Z(3)  (Angs)        0.044744              0.082830
 X(4)  (Angs)        0.029970              0.032532
 Y(4)  (Angs)        0.043506              0.054579
 Z(4)  (Angs)        0.075063              0.280631
 X(5)  (Angs)        0.035916              0.044643
 Y(5)  (Angs)        0.046782              0.054615
 Z(5)  (Angs)        0.049671              0.072489
 X(6)  (Angs)        0.047831              0.073323
 Y(6)  (Angs)        0.054040              0.087773
 Z(6)  (Angs)        0.069330              0.270002
 X(7)  (Angs)        0.116120              0.118484
 Y(7)  (Angs)        0.082026              0.088206
 Z(7)  (Angs)        0.217510              0.713865
 X(8)  (Angs)        0.092001              0.094126
 Y(8)  (Angs)        0.102020              0.103059
 Z(8)  (Angs)        0.159245              0.298627
 X(9)  (Angs)        0.085169              0.094960
 Y(9)  (Angs)        0.111571              0.114746
 Z(9)  (Angs)        0.414831              1.712558
 X(10) (Angs)        0.085163              0.101730
 Y(10) (Angs)        0.139822              0.159392
 Z(10) (Angs)        0.431958              1.785613
 X(11) (Angs)        0.135580              0.164117
 Y(11) (Angs)        0.085056              0.088646
 Z(11) (Angs)        0.151349              0.204498
 ***** Axes restored to original set *****
 -------------------------------------------------------------------
 Center     Atomic                   Forces (Hartrees/Bohr)
 Number     Number              X              Y              Z
 -------------------------------------------------------------------
      1        6           0.000000026   -0.000000000    0.000000107
      2        6           0.000000096   -0.000000000    0.000000028
      3        6          -0.000000177    0.000000000   -0.000000016
      4        6          -0.000000287    0.000000000    0.000000251
      5        6          -0.000000025    0.000000000    0.000000306
      6        7           0.000000244   -0.000000000   -0.000000016
      7        1          -0.000000168    0.000000000    0.000000168
      8        1          -0.000000130    0.000000000   -0.000000238
      9        1           0.000000058   -0.000000000   -0.000000304
     10        1           0.000000225   -0.000000000   -0.000000068
     11        1           0.000000138   -0.000000000   -0.000000220
 -------------------------------------------------------------------
 Cartesian Forces:  Max     0.000000306 RMS     0.000000146
 FormGI is forming the generalized inverse of G from B-inverse, IUseBI=4.
 NDeriv=     27 NFrqRd=  0 NDerD0=      0 MskFDP=       0 MskDFD=       0 MskDF0=       0
 At 1st pt F.D. properties file   721 does not exist.
 At 1st pt F.D. properties file   722 does not exist.
 D2Numr ... symmetry will not be used.
 Standard basis: 6-311+G(2d,p) (5D, 7F)
   192 basis functions,   292 primitive gaussians,   204 cartesian basis functions
    21 alpha electrons       21 beta electrons
       nuclear repulsion energy       186.2553371103 Hartrees.
 NAtoms=   11 NActive=   11 NUniq=   11 SFac= 1.00D+00 NAtFMM=   60 NAOKFM=F Big=F
 Integral buffers will be    131072 words long.
 Raffenetti 2 integral format.
 Two-electron integral symmetry is turned off.
 One-electron integrals computed using PRISM.
 NBasis=   192 RedAO= T EigKep=  1.37D-05  NBF=   192
 NBsUse=   192 1.00D-06 EigRej= -1.00D+00 NBFU=   192
 Initial guess from the checkpoint file:  "/scratch/webmo-77271/220/Gau-59547.chk"
 B after Tr=    -0.000000   -0.000000   -0.000054
         Rot=    1.000000   -0.000000   -0.000038    0.000000 Ang=  -0.00 deg.
 Keep R1 ints in memory in canonical form, NReq=188202298.
 Requested convergence on RMS density matrix=1.00D-08 within 128 cycles.
 Requested convergence on MAX density matrix=1.00D-06.
 Requested convergence on             energy=1.00D-06.
 No special actions if energy rises.
 SCF Done:  E(RB3LYP) =  -248.309869181     A.U. after    7 cycles
            NFock=  7  Conv=0.83D-08     -V/T= 2.0043
 DoSCS=F DFT=T ScalE2(SS,OS)=  1.000000  1.000000
 Range of M.O.s used for correlation:     1   192
 NBasis=   192 NAE=    21 NBE=    21 NFC=     0 NFV=     0
 NROrb=    192 NOA=    21 NOB=    21 NVA=   171 NVB=   171

 **** Warning!!: The largest alpha MO coefficient is  0.11649340D+03

 Symmetrizing basis deriv contribution to polar:
 IMax=3 JMax=2 DiffMx= 0.00D+00
 G2DrvN: will do    12 centers at a time, making    1 passes.
 Calling FoFCou, ICntrl=  3107 FMM=F I1Cent=   0 AccDes= 0.00D+00.
 End of G2Drv F.D. properties file   721 does not exist.
 End of G2Drv F.D. properties file   722 does not exist.
 End of G2Drv F.D. properties file   788 does not exist.
          IDoAtm=11111111111
          Differentiating once with respect to electric field.
                with respect to dipole field.
          Differentiating once with respect to nuclear coordinates.
 Keep R1 ints in memory in canonical form, NReq=188175641.
          There are    36 degrees of freedom in the 1st order CPHF.  IDoFFX=6 NUNeed=     3.
     33 vectors produced by pass  0 Test12= 9.97D-15 2.78D-09 XBig12= 1.13D+02 7.01D+00.
 AX will form    33 AO Fock derivatives at one time.
     33 vectors produced by pass  1 Test12= 9.97D-15 2.78D-09 XBig12= 4.67D+01 1.27D+00.
     33 vectors produced by pass  2 Test12= 9.97D-15 2.78D-09 XBig12= 1.85D+00 1.70D-01.
     33 vectors produced by pass  3 Test12= 9.97D-15 2.78D-09 XBig12= 8.03D-03 1.29D-02.
     33 vectors produced by pass  4 Test12= 9.97D-15 2.78D-09 XBig12= 1.61D-05 5.78D-04.
     27 vectors produced by pass  5 Test12= 9.97D-15 2.78D-09 XBig12= 1.87D-08 2.03D-05.
      9 vectors produced by pass  6 Test12= 9.97D-15 2.78D-09 XBig12= 1.88D-11 5.81D-07.
      3 vectors produced by pass  7 Test12= 9.97D-15 2.78D-09 XBig12= 1.37D-14 1.36D-08.
 InvSVY:  IOpt=1 It=  1 EMax= 3.55D-15
 Solved reduced A of dimension   204 with    36 vectors.
 Isotropic polarizability for W=    0.000000       67.18 Bohr**3.
 End of Minotr F.D. properties file   721 does not exist.
 End of Minotr F.D. properties file   722 does not exist.
 End of Minotr F.D. properties file   788 does not exist.

 **********************************************************************

            Population analysis using the SCF Density.

 **********************************************************************

 Alpha  occ. eigenvalues --  -14.32132 -10.22508 -10.22212 -10.21880 -10.20265
 Alpha  occ. eigenvalues --  -10.19436  -0.92231  -0.84659  -0.77871  -0.68262
 Alpha  occ. eigenvalues --   -0.59421  -0.53834  -0.49613  -0.46630  -0.41385
 Alpha  occ. eigenvalues --   -0.39573  -0.39377  -0.37454  -0.34044  -0.33946
 Alpha  occ. eigenvalues --   -0.26583
 Alpha virt. eigenvalues --   -0.09331  -0.01272   0.01159   0.01612   0.01768
 Alpha virt. eigenvalues --    0.02959   0.04561   0.05201   0.05413   0.07655
 Alpha virt. eigenvalues --    0.07841   0.09101   0.09428   0.10009   0.10531
 Alpha virt. eigenvalues --    0.12553   0.12967   0.12999   0.14127   0.14949
 Alpha virt. eigenvalues --    0.14973   0.16062   0.17336   0.18707   0.19479
 Alpha virt. eigenvalues --    0.20071   0.20480   0.22848   0.23639   0.23688
 Alpha virt. eigenvalues --    0.24071   0.25722   0.28091   0.30344   0.32744
 Alpha virt. eigenvalues --    0.34129   0.37261   0.42450   0.45439   0.46761
 Alpha virt. eigenvalues --    0.49012   0.49252   0.49329   0.51399   0.52084
 Alpha virt. eigenvalues --    0.53671   0.56189   0.59300   0.60127   0.61309
 Alpha virt. eigenvalues --    0.61696   0.62416   0.62587   0.65057   0.66529
 Alpha virt. eigenvalues --    0.67959   0.68528   0.68568   0.70770   0.70788
 Alpha virt. eigenvalues --    0.75230   0.75811   0.78554   0.79607   0.81173
 Alpha virt. eigenvalues --    0.81378   0.83778   0.85514   0.86936   0.87971
 Alpha virt. eigenvalues --    0.90338   0.92000   0.96724   1.02445   1.09710
 Alpha virt. eigenvalues --    1.10555   1.10793   1.14279   1.14544   1.23146
 Alpha virt. eigenvalues --    1.24170   1.25631   1.27560   1.28954   1.37752
 Alpha virt. eigenvalues --    1.39394   1.42460   1.44227   1.45405   1.49009
 Alpha virt. eigenvalues --    1.52746   1.59588   1.65364   1.65913   1.70722
 Alpha virt. eigenvalues --    1.75937   1.82260   1.86625   1.89421   1.93046
 Alpha virt. eigenvalues --    1.99117   2.11854   2.11884   2.14232   2.15337
 Alpha virt. eigenvalues --    2.24034   2.29321   2.42008   2.42889   2.50128
 Alpha virt. eigenvalues --    2.58833   2.68162   2.71551   2.73653   2.74571
 Alpha virt. eigenvalues --    2.78889   2.80912   2.80979   2.81875   2.85626
 Alpha virt. eigenvalues --    2.93614   2.95781   3.03959   3.06524   3.07173
 Alpha virt. eigenvalues --    3.13781   3.14840   3.18480   3.21686   3.22612
 Alpha virt. eigenvalues --    3.27635   3.28435   3.32665   3.35116   3.36006
 Alpha virt. eigenvalues --    3.41157   3.45691   3.47707   3.47979   3.48446
 Alpha virt. eigenvalues --    3.53255   3.54945   3.60972   3.61897   3.66246
 Alpha virt. eigenvalues --    3.68620   3.70380   3.75311   3.80543   3.83699
 Alpha virt. eigenvalues --    3.86679   3.87690   4.05770   4.13702   4.16920
 Alpha virt. eigenvalues --    4.23448   4.48027   4.60802   4.78671   4.80158
 Alpha virt. eigenvalues --    4.82918   5.00773   5.11706   5.18433   5.71049
 Alpha virt. eigenvalues --   23.74640  23.84703  24.11304  24.14601  24.22846
 Alpha virt. eigenvalues --   35.83303
          Condensed to atoms (all electrons):
               1          2          3          4          5          6
     1  C    4.939220   0.596412   0.041121  -0.077994   0.018685  -0.001187
     2  C    0.596412   5.029825   0.269630   0.005130  -0.277926   0.035686
     3  C    0.041121   0.269630   4.811367   0.602067   0.001963  -0.005130
     4  C   -0.077994   0.005130   0.602067   4.874536   0.022232   0.195768
     5  C    0.018685  -0.277926   0.001963   0.022232   6.081246   0.215527
     6  N   -0.001187   0.035686  -0.005130   0.195768   0.215527   6.802889
     7  H   -0.002136   0.036817  -0.028153   0.413049  -0.089551  -0.003186
     8  H    0.015653  -0.066202   0.404739  -0.043667   0.018836   0.000108
     9  H   -0.048127   0.410897  -0.059405   0.022354   0.001534  -0.000113
    10  H    0.399204  -0.030207  -0.006894   0.014345  -0.010290   0.007997
    11  H    0.391146  -0.036970   0.019062  -0.003134   0.003103   0.000193
               7          8          9         10         11
     1  C   -0.002136   0.015653  -0.048127   0.399204   0.391146
     2  C    0.036817  -0.066202   0.410897  -0.030207  -0.036970
     3  C   -0.028153   0.404739  -0.059405  -0.006894   0.019062
     4  C    0.413049  -0.043667   0.022354   0.014345  -0.003134
     5  C   -0.089551   0.018836   0.001534  -0.010290   0.003103
     6  N   -0.003186   0.000108  -0.000113   0.007997   0.000193
     7  H    0.565359  -0.011144  -0.000412  -0.000041   0.000048
     8  H   -0.011144   0.590303  -0.006440  -0.000015  -0.000352
     9  H   -0.000412  -0.006440   0.596021   0.006567  -0.011196
    10  H   -0.000041  -0.000015   0.006567   0.510490  -0.032875
    11  H    0.000048  -0.000352  -0.011196  -0.032875   0.564492
 Mulliken charges:
               1
     1  C   -0.271997
     2  C    0.026907
     3  C   -0.050368
     4  C   -0.024686
     5  C    0.014639
     6  N   -0.248551
     7  H    0.119351
     8  H    0.098182
     9  H    0.088320
    10  H    0.141719
    11  H    0.106484
 Sum of Mulliken charges =  -0.00000
 Mulliken charges with hydrogens summed into heavy atoms:
               1
     1  C   -0.023793
     2  C    0.115227
     3  C    0.047814
     4  C    0.094665
     5  C    0.014639
     6  N   -0.248551
 APT charges:
               1
     1  C   -0.079947
     2  C   -0.036094
     3  C    0.178890
     4  C   -0.107004
     5  C    0.146179
     6  N   -0.329682
     7  H    0.060795
     8  H    0.027257
     9  H    0.021721
    10  H    0.070997
    11  H    0.046888
 Sum of APT charges =  -0.00000
 APT charges with hydrogens summed into heavy atoms:
               1
     1  C    0.037938
     2  C   -0.014373
     3  C    0.206147
     4  C   -0.046209
     5  C    0.146179
     6  N   -0.329682
 Electronic spatial extent (au):  <R**2>=            588.5345
 Charge=             -0.0000 electrons
 Dipole moment (field-independent basis, Debye):
    X=             -3.8990    Y=              0.5475    Z=             -0.0021  Tot=              3.9373
 Quadrupole moment (field-independent basis, Debye-Ang):
   XX=            -41.7092   YY=            -29.7731   ZZ=            -38.4424
   XY=             -0.1090   XZ=             -0.0134   YZ=             -0.0035
 Traceless Quadrupole moment (field-independent basis, Debye-Ang):
   XX=             -5.0676   YY=              6.8685   ZZ=             -1.8009
   XY=             -0.1090   XZ=             -0.0134   YZ=             -0.0035
 Octapole moment (field-independent basis, Debye-Ang**2):
  XXX=            -36.2966  YYY=              0.3809  ZZZ=              0.0041  XYY=             -2.6468
  XXY=             -0.8574  XXZ=              0.0110  XZZ=              1.8061  YZZ=              0.9728
  YYZ=             -0.0068  XYZ=              0.0164
 Hexadecapole moment (field-independent basis, Debye-Ang**3):
 XXXX=           -511.0933 YYYY=           -282.0167 ZZZZ=            -45.0381 XXXY=            -54.4761
 XXXZ=             -0.0671 YYYX=            -44.6976 YYYZ=             -0.0310 ZZZX=              0.0073
 ZZZY=              0.0042 XXYY=           -124.4098 XXZZ=            -88.0039 YYZZ=            -67.8769
 XXYZ=             -0.0293 YYXZ=             -0.0198 ZZXY=            -18.6707
 N-N= 1.862553371103D+02 E-N=-9.490588104916D+02  KE= 2.472559826711D+02
  Exact polarizability:      84.224       4.638      77.139      -0.010       0.005      40.187
 Approx polarizability:     140.852       0.252     120.459      -0.017       0.020      58.840
 Calling FoFJK, ICntrl=    100127 FMM=F ISym2X=0 I1Cent= 0 IOpClX= 0 NMat=1 NMatS=1 NMatT=0.
 -------------------------------------------------------------------
 Center     Atomic                   Forces (Hartrees/Bohr)
 Number     Number              X              Y              Z
 -------------------------------------------------------------------
      1        6           0.000001092    0.000001251    0.000000490
      2        6          -0.000000141   -0.000001479   -0.000000600
      3        6          -0.000000569   -0.000000303    0.000000043
      4        6          -0.000000150    0.000000129    0.000000296
      5        6           0.000000159    0.000000057   -0.000000032
      6        7          -0.000000315    0.000000405   -0.000000280
      7        1          -0.000000257   -0.000000380    0.000000064
      8        1          -0.000000057   -0.000000222    0.000000023
      9        1           0.000003429    0.000000340   -0.000000178
     10        1          -0.000004079   -0.000000267    0.000000191
     11        1           0.000000889    0.000000469   -0.000000017
 -------------------------------------------------------------------
 Cartesian Forces:  Max     0.000004079 RMS     0.000001050
 NDeriv=     27 NFrqRd=  0 NDerD0=      0 MskFDP=       0 MskDFD=       0 MskDF0=       0
 Re-enter D2Numr:  normal mode      1 step-up   number 1
 Standard basis: 6-311+G(2d,p) (5D, 7F)
   192 basis functions,   292 primitive gaussians,   204 cartesian basis functions
    21 alpha electrons       21 beta electrons
       nuclear repulsion energy       186.2553371103 Hartrees.
 NAtoms=   11 NActive=   11 NUniq=   11 SFac= 1.00D+00 NAtFMM=   60 NAOKFM=F Big=F
 Integral buffers will be    131072 words long.
 Raffenetti 2 integral format.
 Two-electron integral symmetry is turned off.
 One-electron integrals computed using PRISM.
 NBasis=   192 RedAO= T EigKep=  1.37D-05  NBF=   192
 NBsUse=   192 1.00D-06 EigRej= -1.00D+00 NBFU=   192
 Initial guess from the checkpoint file:  "/scratch/webmo-77271/220/Gau-59547.chk"
 B after Tr=    -0.000000   -0.000000    0.000054
         Rot=    1.000000    0.000000    0.000038    0.000000 Ang=   0.00 deg.
 Keep R1 ints in memory in canonical form, NReq=188202298.
 Requested convergence on RMS density matrix=1.00D-08 within 128 cycles.
 Requested convergence on MAX density matrix=1.00D-06.
 Requested convergence on             energy=1.00D-06.
 No special actions if energy rises.
 SCF Done:  E(RB3LYP) =  -248.309869181     A.U. after    7 cycles
            NFock=  7  Conv=0.83D-08     -V/T= 2.0043
 DoSCS=F DFT=T ScalE2(SS,OS)=  1.000000  1.000000
 Range of M.O.s used for correlation:     1   192
 NBasis=   192 NAE=    21 NBE=    21 NFC=     0 NFV=     0
 NROrb=    192 NOA=    21 NOB=    21 NVA=   171 NVB=   171

 **** Warning!!: The largest alpha MO coefficient is  0.11649340D+03

 Symmetrizing basis deriv contribution to polar:
 IMax=3 JMax=2 DiffMx= 0.00D+00
 G2DrvN: will do    12 centers at a time, making    1 passes.
 Calling FoFCou, ICntrl=  3107 FMM=F I1Cent=   0 AccDes= 0.00D+00.
 End of G2Drv F.D. properties file   721 does not exist.
 End of G2Drv F.D. properties file   722 does not exist.
 End of G2Drv F.D. properties file   788 does not exist.
          IDoAtm=11111111111
          Differentiating once with respect to electric field.
                with respect to dipole field.
          Differentiating once with respect to nuclear coordinates.
 Keep R1 ints in memory in canonical form, NReq=188175641.
          There are    36 degrees of freedom in the 1st order CPHF.  IDoFFX=6 NUNeed=     3.
     33 vectors produced by pass  0 Test12= 9.97D-15 2.78D-09 XBig12= 1.13D+02 7.01D+00.
 AX will form    33 AO Fock derivatives at one time.
     33 vectors produced by pass  1 Test12= 9.97D-15 2.78D-09 XBig12= 4.67D+01 1.27D+00.
     33 vectors produced by pass  2 Test12= 9.97D-15 2.78D-09 XBig12= 1.85D+00 1.70D-01.
     33 vectors produced by pass  3 Test12= 9.97D-15 2.78D-09 XBig12= 8.03D-03 1.29D-02.
     33 vectors produced by pass  4 Test12= 9.97D-15 2.78D-09 XBig12= 1.61D-05 5.78D-04.
     27 vectors produced by pass  5 Test12= 9.97D-15 2.78D-09 XBig12= 1.87D-08 2.03D-05.
      9 vectors produced by pass  6 Test12= 9.97D-15 2.78D-09 XBig12= 1.88D-11 5.81D-07.
      3 vectors produced by pass  7 Test12= 9.97D-15 2.78D-09 XBig12= 1.37D-14 1.36D-08.
 InvSVY:  IOpt=1 It=  1 EMax= 3.55D-15
 Solved reduced A of dimension   204 with    36 vectors.
 Isotropic polarizability for W=    0.000000       67.18 Bohr**3.
 End of Minotr F.D. properties file   721 does not exist.
 End of Minotr F.D. properties file   722 does not exist.
 End of Minotr F.D. properties file   788 does not exist.

 **********************************************************************

            Population analysis using the SCF Density.

 **********************************************************************

 Alpha  occ. eigenvalues --  -14.32132 -10.22508 -10.22212 -10.21880 -10.20265
 Alpha  occ. eigenvalues --  -10.19436  -0.92231  -0.84659  -0.77871  -0.68262
 Alpha  occ. eigenvalues --   -0.59421  -0.53834  -0.49613  -0.46630  -0.41385
 Alpha  occ. eigenvalues --   -0.39573  -0.39377  -0.37454  -0.34044  -0.33946
 Alpha  occ. eigenvalues --   -0.26583
 Alpha virt. eigenvalues --   -0.09331  -0.01272   0.01159   0.01612   0.01768
 Alpha virt. eigenvalues --    0.02959   0.04561   0.05201   0.05413   0.07655
 Alpha virt. eigenvalues --    0.07841   0.09101   0.09428   0.10009   0.10531
 Alpha virt. eigenvalues --    0.12553   0.12967   0.12999   0.14127   0.14949
 Alpha virt. eigenvalues --    0.14973   0.16062   0.17336   0.18707   0.19479
 Alpha virt. eigenvalues --    0.20071   0.20480   0.22848   0.23639   0.23688
 Alpha virt. eigenvalues --    0.24071   0.25722   0.28091   0.30344   0.32744
 Alpha virt. eigenvalues --    0.34129   0.37261   0.42450   0.45439   0.46761
 Alpha virt. eigenvalues --    0.49012   0.49252   0.49329   0.51399   0.52084
 Alpha virt. eigenvalues --    0.53671   0.56189   0.59300   0.60127   0.61309
 Alpha virt. eigenvalues --    0.61696   0.62416   0.62587   0.65057   0.66529
 Alpha virt. eigenvalues --    0.67959   0.68528   0.68568   0.70770   0.70788
 Alpha virt. eigenvalues --    0.75230   0.75811   0.78554   0.79607   0.81173
 Alpha virt. eigenvalues --    0.81378   0.83778   0.85514   0.86936   0.87971
 Alpha virt. eigenvalues --    0.90338   0.92000   0.96724   1.02445   1.09710
 Alpha virt. eigenvalues --    1.10555   1.10793   1.14279   1.14544   1.23146
 Alpha virt. eigenvalues --    1.24170   1.25631   1.27560   1.28954   1.37752
 Alpha virt. eigenvalues --    1.39394   1.42460   1.44227   1.45405   1.49009
 Alpha virt. eigenvalues --    1.52746   1.59588   1.65364   1.65913   1.70722
 Alpha virt. eigenvalues --    1.75937   1.82260   1.86625   1.89421   1.93046
 Alpha virt. eigenvalues --    1.99117   2.11854   2.11884   2.14232   2.15337
 Alpha virt. eigenvalues --    2.24034   2.29321   2.42008   2.42889   2.50128
 Alpha virt. eigenvalues --    2.58833   2.68162   2.71551   2.73653   2.74571
 Alpha virt. eigenvalues --    2.78889   2.80912   2.80979   2.81875   2.85626
 Alpha virt. eigenvalues --    2.93614   2.95781   3.03959   3.06524   3.07173
 Alpha virt. eigenvalues --    3.13781   3.14840   3.18480   3.21686   3.22612
 Alpha virt. eigenvalues --    3.27635   3.28435   3.32665   3.35116   3.36006
 Alpha virt. eigenvalues --    3.41157   3.45691   3.47707   3.47979   3.48446
 Alpha virt. eigenvalues --    3.53255   3.54945   3.60972   3.61897   3.66246
 Alpha virt. eigenvalues --    3.68620   3.70380   3.75311   3.80543   3.83699
 Alpha virt. eigenvalues --    3.86679   3.87690   4.05770   4.13702   4.16920
 Alpha virt. eigenvalues --    4.23448   4.48027   4.60802   4.78671   4.80158
 Alpha virt. eigenvalues --    4.82918   5.00773   5.11706   5.18433   5.71049
 Alpha virt. eigenvalues --   23.74640  23.84703  24.11304  24.14601  24.22846
 Alpha virt. eigenvalues --   35.83303
          Condensed to atoms (all electrons):
               1          2          3          4          5          6
     1  C    4.939220   0.596412   0.041121  -0.077994   0.018685  -0.001187
     2  C    0.596412   5.029825   0.269630   0.005130  -0.277926   0.035686
     3  C    0.041121   0.269630   4.811367   0.602067   0.001963  -0.005130
     4  C   -0.077994   0.005130   0.602067   4.874536   0.022232   0.195768
     5  C    0.018685  -0.277926   0.001963   0.022232   6.081246   0.215527
     6  N   -0.001187   0.035686  -0.005130   0.195768   0.215527   6.802889
     7  H   -0.002136   0.036817  -0.028153   0.413049  -0.089551  -0.003186
     8  H    0.015653  -0.066202   0.404739  -0.043667   0.018836   0.000108
     9  H   -0.048127   0.410897  -0.059405   0.022354   0.001534  -0.000113
    10  H    0.399204  -0.030207  -0.006894   0.014345  -0.010290   0.007997
    11  H    0.391146  -0.036970   0.019062  -0.003134   0.003103   0.000193
               7          8          9         10         11
     1  C   -0.002136   0.015653  -0.048127   0.399204   0.391146
     2  C    0.036817  -0.066202   0.410897  -0.030207  -0.036970
     3  C   -0.028153   0.404739  -0.059405  -0.006894   0.019062
     4  C    0.413049  -0.043667   0.022354   0.014345  -0.003134
     5  C   -0.089551   0.018836   0.001534  -0.010290   0.003103
     6  N   -0.003186   0.000108  -0.000113   0.007997   0.000193
     7  H    0.565359  -0.011144  -0.000412  -0.000041   0.000048
     8  H   -0.011144   0.590303  -0.006440  -0.000015  -0.000352
     9  H   -0.000412  -0.006440   0.596021   0.006567  -0.011196
    10  H   -0.000041  -0.000015   0.006567   0.510490  -0.032875
    11  H    0.000048  -0.000352  -0.011196  -0.032875   0.564492
 Mulliken charges:
               1
     1  C   -0.271997
     2  C    0.026907
     3  C   -0.050368
     4  C   -0.024686
     5  C    0.014639
     6  N   -0.248551
     7  H    0.119351
     8  H    0.098182
     9  H    0.088320
    10  H    0.141719
    11  H    0.106484
 Sum of Mulliken charges =   0.00000
 Mulliken charges with hydrogens summed into heavy atoms:
               1
     1  C   -0.023793
     2  C    0.115227
     3  C    0.047814
     4  C    0.094665
     5  C    0.014639
     6  N   -0.248551
 APT charges:
               1
     1  C   -0.079947
     2  C   -0.036094
     3  C    0.178890
     4  C   -0.107004
     5  C    0.146179
     6  N   -0.329682
     7  H    0.060795
     8  H    0.027257
     9  H    0.021721
    10  H    0.070997
    11  H    0.046888
 Sum of APT charges =   0.00000
 APT charges with hydrogens summed into heavy atoms:
               1
     1  C    0.037938
     2  C   -0.014373
     3  C    0.206147
     4  C   -0.046209
     5  C    0.146179
     6  N   -0.329682
 Electronic spatial extent (au):  <R**2>=            588.5345
 Charge=             -0.0000 electrons
 Dipole moment (field-independent basis, Debye):
    X=             -3.8990    Y=              0.5475    Z=              0.0021  Tot=              3.9373
 Quadrupole moment (field-independent basis, Debye-Ang):
   XX=            -41.7092   YY=            -29.7731   ZZ=            -38.4424
   XY=             -0.1090   XZ=              0.0134   YZ=              0.0035
 Traceless Quadrupole moment (field-independent basis, Debye-Ang):
   XX=             -5.0676   YY=              6.8685   ZZ=             -1.8009
   XY=             -0.1090   XZ=              0.0134   YZ=              0.0035
 Octapole moment (field-independent basis, Debye-Ang**2):
  XXX=            -36.2966  YYY=              0.3809  ZZZ=             -0.0041  XYY=             -2.6468
  XXY=             -0.8574  XXZ=             -0.0110  XZZ=              1.8061  YZZ=              0.9728
  YYZ=              0.0068  XYZ=             -0.0164
 Hexadecapole moment (field-independent basis, Debye-Ang**3):
 XXXX=           -511.0933 YYYY=           -282.0167 ZZZZ=            -45.0381 XXXY=            -54.4761
 XXXZ=              0.0671 YYYX=            -44.6976 YYYZ=              0.0310 ZZZX=             -0.0073
 ZZZY=             -0.0042 XXYY=           -124.4098 XXZZ=            -88.0039 YYZZ=            -67.8769
 XXYZ=              0.0293 YYXZ=              0.0198 ZZXY=            -18.6707
 N-N= 1.862553371103D+02 E-N=-9.490588104916D+02  KE= 2.472559826711D+02
  Exact polarizability:      84.224       4.638      77.139       0.010      -0.005      40.187
 Approx polarizability:     140.852       0.252     120.459       0.017      -0.020      58.840
 Calling FoFJK, ICntrl=    100127 FMM=F ISym2X=0 I1Cent= 0 IOpClX= 0 NMat=1 NMatS=1 NMatT=0.
 -------------------------------------------------------------------
 Center     Atomic                   Forces (Hartrees/Bohr)
 Number     Number              X              Y              Z
 -------------------------------------------------------------------
      1        6           0.000001092    0.000001251   -0.000000490
      2        6          -0.000000141   -0.000001479    0.000000600
      3        6          -0.000000569   -0.000000303   -0.000000043
      4        6          -0.000000150    0.000000129   -0.000000296
      5        6           0.000000159    0.000000057    0.000000032
      6        7          -0.000000315    0.000000405    0.000000280
      7        1          -0.000000257   -0.000000380   -0.000000064
      8        1          -0.000000057   -0.000000222   -0.000000023
      9        1           0.000003429    0.000000340    0.000000178
     10        1          -0.000004079   -0.000000267   -0.000000191
     11        1           0.000000889    0.000000469    0.000000017
 -------------------------------------------------------------------
 Cartesian Forces:  Max     0.000004079 RMS     0.000001050
 NDeriv=     27 NFrqRd=  0 NDerD0=      0 MskFDP=       0 MskDFD=       0 MskDF0=       0
 Re-enter D2Numr:  normal mode      1 step-down number 1
 Standard basis: 6-311+G(2d,p) (5D, 7F)
   192 basis functions,   292 primitive gaussians,   204 cartesian basis functions
    21 alpha electrons       21 beta electrons
       nuclear repulsion energy       186.2336670780 Hartrees.
 NAtoms=   11 NActive=   11 NUniq=   11 SFac= 1.00D+00 NAtFMM=   60 NAOKFM=F Big=F
 Integral buffers will be    131072 words long.
 Raffenetti 2 integral format.
 Two-electron integral symmetry is turned off.
 One-electron integrals computed using PRISM.
 NBasis=   192 RedAO= T EigKep=  1.37D-05  NBF=   192
 NBsUse=   192 1.00D-06 EigRej= -1.00D+00 NBFU=   192
 Initial guess from the checkpoint file:  "/scratch/webmo-77271/220/Gau-59547.chk"
 B after Tr=    -0.000072   -0.000032   -0.000000
         Rot=    1.000000    0.000000    0.000000    0.000018 Ang=   0.00 deg.
 Keep R1 ints in memory in canonical form, NReq=188202298.
 Requested convergence on RMS density matrix=1.00D-08 within 128 cycles.
 Requested convergence on MAX density matrix=1.00D-06.
 Requested convergence on             energy=1.00D-06.
 No special actions if energy rises.
 SCF Done:  E(RB3LYP) =  -248.309869028     A.U. after    7 cycles
            NFock=  7  Conv=0.93D-08     -V/T= 2.0043
 DoSCS=F DFT=T ScalE2(SS,OS)=  1.000000  1.000000
 Range of M.O.s used for correlation:     1   192
 NBasis=   192 NAE=    21 NBE=    21 NFC=     0 NFV=     0
 NROrb=    192 NOA=    21 NOB=    21 NVA=   171 NVB=   171

 **** Warning!!: The largest alpha MO coefficient is  0.11647709D+03

 Symmetrizing basis deriv contribution to polar:
 IMax=3 JMax=2 DiffMx= 0.00D+00
 G2DrvN: will do    12 centers at a time, making    1 passes.
 Calling FoFCou, ICntrl=  3107 FMM=F I1Cent=   0 AccDes= 0.00D+00.
 End of G2Drv F.D. properties file   721 does not exist.
 End of G2Drv F.D. properties file   722 does not exist.
 End of G2Drv F.D. properties file   788 does not exist.
          IDoAtm=11111111111
          Differentiating once with respect to electric field.
                with respect to dipole field.
          Differentiating once with respect to nuclear coordinates.
 Keep R1 ints in memory in canonical form, NReq=188175641.
          There are    36 degrees of freedom in the 1st order CPHF.  IDoFFX=6 NUNeed=     3.
     33 vectors produced by pass  0 Test12= 9.97D-15 2.78D-09 XBig12= 1.13D+02 7.01D+00.
 AX will form    33 AO Fock derivatives at one time.
     33 vectors produced by pass  1 Test12= 9.97D-15 2.78D-09 XBig12= 4.68D+01 1.28D+00.
     33 vectors produced by pass  2 Test12= 9.97D-15 2.78D-09 XBig12= 1.85D+00 1.70D-01.
     33 vectors produced by pass  3 Test12= 9.97D-15 2.78D-09 XBig12= 8.04D-03 1.30D-02.
     33 vectors produced by pass  4 Test12= 9.97D-15 2.78D-09 XBig12= 1.62D-05 5.78D-04.
     27 vectors produced by pass  5 Test12= 9.97D-15 2.78D-09 XBig12= 1.88D-08 2.03D-05.
      9 vectors produced by pass  6 Test12= 9.97D-15 2.78D-09 XBig12= 1.89D-11 5.79D-07.
      3 vectors produced by pass  7 Test12= 9.97D-15 2.78D-09 XBig12= 1.38D-14 1.37D-08.
 InvSVY:  IOpt=1 It=  1 EMax= 4.44D-15
 Solved reduced A of dimension   204 with    36 vectors.
 Isotropic polarizability for W=    0.000000       67.19 Bohr**3.
 End of Minotr F.D. properties file   721 does not exist.
 End of Minotr F.D. properties file   722 does not exist.
 End of Minotr F.D. properties file   788 does not exist.

 **********************************************************************

            Population analysis using the SCF Density.

 **********************************************************************

 Alpha  occ. eigenvalues --  -14.32132 -10.22509 -10.22212 -10.21880 -10.20266
 Alpha  occ. eigenvalues --  -10.19439  -0.92230  -0.84659  -0.77873  -0.68264
 Alpha  occ. eigenvalues --   -0.59423  -0.53832  -0.49615  -0.46632  -0.41384
 Alpha  occ. eigenvalues --   -0.39572  -0.39376  -0.37453  -0.34047  -0.33948
 Alpha  occ. eigenvalues --   -0.26584
 Alpha virt. eigenvalues --   -0.09333  -0.01273   0.01159   0.01612   0.01770
 Alpha virt. eigenvalues --    0.02957   0.04560   0.05201   0.05412   0.07655
 Alpha virt. eigenvalues --    0.07840   0.09100   0.09426   0.10008   0.10531
 Alpha virt. eigenvalues --    0.12547   0.12967   0.12998   0.14124   0.14951
 Alpha virt. eigenvalues --    0.14974   0.16059   0.17334   0.18705   0.19480
 Alpha virt. eigenvalues --    0.20072   0.20481   0.22850   0.23644   0.23682
 Alpha virt. eigenvalues --    0.24068   0.25719   0.28100   0.30336   0.32741
 Alpha virt. eigenvalues --    0.34125   0.37256   0.42447   0.45448   0.46769
 Alpha virt. eigenvalues --    0.49011   0.49248   0.49329   0.51399   0.52083
 Alpha virt. eigenvalues --    0.53674   0.56190   0.59292   0.60130   0.61311
 Alpha virt. eigenvalues --    0.61698   0.62405   0.62582   0.65058   0.66527
 Alpha virt. eigenvalues --    0.67966   0.68540   0.68558   0.70731   0.70787
 Alpha virt. eigenvalues --    0.75229   0.75802   0.78552   0.79607   0.81175
 Alpha virt. eigenvalues --    0.81378   0.83773   0.85510   0.86933   0.87992
 Alpha virt. eigenvalues --    0.90323   0.92008   0.96738   1.02453   1.09702
 Alpha virt. eigenvalues --    1.10557   1.10762   1.14281   1.14521   1.23145
 Alpha virt. eigenvalues --    1.24117   1.25625   1.27559   1.28955   1.37748
 Alpha virt. eigenvalues --    1.39401   1.42448   1.44228   1.45423   1.49000
 Alpha virt. eigenvalues --    1.52756   1.59602   1.65366   1.65928   1.70717
 Alpha virt. eigenvalues --    1.75925   1.82251   1.86628   1.89421   1.93048
 Alpha virt. eigenvalues --    1.99126   2.11857   2.11866   2.14205   2.15327
 Alpha virt. eigenvalues --    2.24056   2.29308   2.41992   2.42870   2.50129
 Alpha virt. eigenvalues --    2.58832   2.68156   2.71547   2.73667   2.74563
 Alpha virt. eigenvalues --    2.78877   2.80910   2.80987   2.81870   2.85628
 Alpha virt. eigenvalues --    2.93612   2.95775   3.03963   3.06526   3.07158
 Alpha virt. eigenvalues --    3.13795   3.14840   3.18477   3.21689   3.22615
 Alpha virt. eigenvalues --    3.27641   3.28427   3.32660   3.35138   3.35990
 Alpha virt. eigenvalues --    3.41137   3.45680   3.47726   3.47975   3.48446
 Alpha virt. eigenvalues --    3.53209   3.54946   3.60977   3.61897   3.66220
 Alpha virt. eigenvalues --    3.68624   3.70373   3.75312   3.80540   3.83693
 Alpha virt. eigenvalues --    3.86681   3.87688   4.05770   4.13698   4.16963
 Alpha virt. eigenvalues --    4.23386   4.48026   4.60799   4.78677   4.80159
 Alpha virt. eigenvalues --    4.82900   5.00766   5.11704   5.18419   5.71051
 Alpha virt. eigenvalues --   23.74641  23.84710  24.11306  24.14596  24.22846
 Alpha virt. eigenvalues --   35.83311
          Condensed to atoms (all electrons):
               1          2          3          4          5          6
     1  C    4.939101   0.596567   0.041049  -0.078064   0.018678  -0.001103
     2  C    0.596567   5.030102   0.269496   0.004919  -0.277899   0.035579
     3  C    0.041049   0.269496   4.811532   0.602086   0.001786  -0.005160
     4  C   -0.078064   0.004919   0.602086   4.874384   0.022424   0.195637
     5  C    0.018678  -0.277899   0.001786   0.022424   6.081454   0.215809
     6  N   -0.001103   0.035579  -0.005160   0.195637   0.215809   6.802797
     7  H   -0.002129   0.036846  -0.028146   0.413003  -0.089570  -0.003184
     8  H    0.015663  -0.066234   0.404695  -0.043610   0.018828   0.000110
     9  H   -0.048120   0.410921  -0.059400   0.022340   0.001518  -0.000112
    10  H    0.399222  -0.030218  -0.006871   0.014322  -0.010285   0.007973
    11  H    0.391158  -0.036973   0.019077  -0.003130   0.003096   0.000190
               7          8          9         10         11
     1  C   -0.002129   0.015663  -0.048120   0.399222   0.391158
     2  C    0.036846  -0.066234   0.410921  -0.030218  -0.036973
     3  C   -0.028146   0.404695  -0.059400  -0.006871   0.019077
     4  C    0.413003  -0.043610   0.022340   0.014322  -0.003130
     5  C   -0.089570   0.018828   0.001518  -0.010285   0.003096
     6  N   -0.003184   0.000110  -0.000112   0.007973   0.000190
     7  H    0.565392  -0.011163  -0.000412  -0.000041   0.000048
     8  H   -0.011163   0.590342  -0.006442  -0.000015  -0.000352
     9  H   -0.000412  -0.006442   0.595999   0.006568  -0.011190
    10  H   -0.000041  -0.000015   0.006568   0.510630  -0.032877
    11  H    0.000048  -0.000352  -0.011190  -0.032877   0.564449
 Mulliken charges:
               1
     1  C   -0.272024
     2  C    0.026894
     3  C   -0.050145
     4  C   -0.024310
     5  C    0.014161
     6  N   -0.248537
     7  H    0.119357
     8  H    0.098177
     9  H    0.088330
    10  H    0.141591
    11  H    0.106505
 Sum of Mulliken charges =  -0.00000
 Mulliken charges with hydrogens summed into heavy atoms:
               1
     1  C   -0.023927
     2  C    0.115224
     3  C    0.048032
     4  C    0.095046
     5  C    0.014161
     6  N   -0.248537
 APT charges:
               1
     1  C   -0.079946
     2  C   -0.036018
     3  C    0.178908
     4  C   -0.106896
     5  C    0.146161
     6  N   -0.329665
     7  H    0.060724
     8  H    0.027222
     9  H    0.021728
    10  H    0.070864
    11  H    0.046918
 Sum of APT charges =  -0.00000
 APT charges with hydrogens summed into heavy atoms:
               1
     1  C    0.037836
     2  C   -0.014290
     3  C    0.206130
     4  C   -0.046172
     5  C    0.146161
     6  N   -0.329665
 Electronic spatial extent (au):  <R**2>=            588.8379
 Charge=             -0.0000 electrons
 Dipole moment (field-independent basis, Debye):
    X=             -3.9012    Y=              0.5444    Z=             -0.0000  Tot=              3.9390
 Quadrupole moment (field-independent basis, Debye-Ang):
   XX=            -41.7175   YY=            -29.7738   ZZ=            -38.4425
   XY=             -0.1140   XZ=              0.0000   YZ=              0.0000
 Traceless Quadrupole moment (field-independent basis, Debye-Ang):
   XX=             -5.0729   YY=              6.8708   ZZ=             -1.7979
   XY=             -0.1140   XZ=              0.0000   YZ=              0.0000
 Octapole moment (field-independent basis, Debye-Ang**2):
  XXX=            -36.3353  YYY=              0.3720  ZZZ=             -0.0000  XYY=             -2.6524
  XXY=             -0.8785  XXZ=             -0.0000  XZZ=              1.8087  YZZ=              0.9745
  YYZ=             -0.0000  XYZ=             -0.0000
 Hexadecapole moment (field-independent basis, Debye-Ang**3):
 XXXX=           -511.5908 YYYY=           -282.0625 ZZZZ=            -45.0375 XXXY=            -54.6736
 XXXZ=              0.0000 YYYX=            -44.8363 YYYZ=              0.0000 ZZZX=              0.0000
 ZZZY=              0.0000 XXYY=           -124.4779 XXZZ=            -88.0693 YYZZ=            -67.8851
 XXYZ=              0.0000 YYXZ=              0.0000 ZZXY=            -18.7262
 N-N= 1.862336670780D+02 E-N=-9.490149331254D+02  KE= 2.472557505098D+02
  Exact polarizability:      84.259       4.666      77.139       0.000      -0.000      40.187
 Approx polarizability:     140.912       0.311     120.441      -0.000      -0.000      58.838
 Calling FoFJK, ICntrl=    100127 FMM=F ISym2X=0 I1Cent= 0 IOpClX= 0 NMat=1 NMatS=1 NMatT=0.
 -------------------------------------------------------------------
 Center     Atomic                   Forces (Hartrees/Bohr)
 Number     Number              X              Y              Z
 -------------------------------------------------------------------
      1        6           0.000025571    0.000011412    0.000000000
      2        6           0.000014624    0.000002573   -0.000000000
      3        6          -0.000002027    0.000005613    0.000000000
      4        6          -0.000005397    0.000011702   -0.000000000
      5        6          -0.000008298    0.000000184    0.000000000
      6        7          -0.000030090   -0.000033489    0.000000000
      7        1          -0.000000622    0.000000953   -0.000000000
      8        1          -0.000000603   -0.000000446    0.000000000
      9        1           0.000001665   -0.000000999   -0.000000000
     10        1           0.000002037    0.000001768    0.000000000
     11        1           0.000003139    0.000000729    0.000000000
 -------------------------------------------------------------------
 Cartesian Forces:  Max     0.000033489 RMS     0.000010038
 NDeriv=     27 NFrqRd=  0 NDerD0=      0 MskFDP=       0 MskDFD=       0 MskDF0=       0
 Re-enter D2Numr:  normal mode      2 step-up   number 1
 Standard basis: 6-311+G(2d,p) (5D, 7F)
   192 basis functions,   292 primitive gaussians,   204 cartesian basis functions
    21 alpha electrons       21 beta electrons
       nuclear repulsion energy       186.2771776744 Hartrees.
 NAtoms=   11 NActive=   11 NUniq=   11 SFac= 1.00D+00 NAtFMM=   60 NAOKFM=F Big=F
 Integral buffers will be    131072 words long.
 Raffenetti 2 integral format.
 Two-electron integral symmetry is turned off.
 One-electron integrals computed using PRISM.
 NBasis=   192 RedAO= T EigKep=  1.38D-05  NBF=   192
 NBsUse=   192 1.00D-06 EigRej= -1.00D+00 NBFU=   192
 Initial guess from the checkpoint file:  "/scratch/webmo-77271/220/Gau-59547.chk"
 B after Tr=     0.000072    0.000032    0.000000
         Rot=    1.000000    0.000000   -0.000000   -0.000018 Ang=  -0.00 deg.
 Keep R1 ints in memory in canonical form, NReq=188202298.
 Requested convergence on RMS density matrix=1.00D-08 within 128 cycles.
 Requested convergence on MAX density matrix=1.00D-06.
 Requested convergence on             energy=1.00D-06.
 No special actions if energy rises.
 SCF Done:  E(RB3LYP) =  -248.309869031     A.U. after    7 cycles
            NFock=  7  Conv=0.93D-08     -V/T= 2.0043
 DoSCS=F DFT=T ScalE2(SS,OS)=  1.000000  1.000000
 Range of M.O.s used for correlation:     1   192
 NBasis=   192 NAE=    21 NBE=    21 NFC=     0 NFV=     0
 NROrb=    192 NOA=    21 NOB=    21 NVA=   171 NVB=   171

 **** Warning!!: The largest alpha MO coefficient is  0.11651252D+03

 Symmetrizing basis deriv contribution to polar:
 IMax=3 JMax=2 DiffMx= 0.00D+00
 G2DrvN: will do    12 centers at a time, making    1 passes.
 Calling FoFCou, ICntrl=  3107 FMM=F I1Cent=   0 AccDes= 0.00D+00.
 End of G2Drv F.D. properties file   721 does not exist.
 End of G2Drv F.D. properties file   722 does not exist.
 End of G2Drv F.D. properties file   788 does not exist.
          IDoAtm=11111111111
          Differentiating once with respect to electric field.
                with respect to dipole field.
          Differentiating once with respect to nuclear coordinates.
 Keep R1 ints in memory in canonical form, NReq=188175641.
          There are    36 degrees of freedom in the 1st order CPHF.  IDoFFX=6 NUNeed=     3.
     33 vectors produced by pass  0 Test12= 9.97D-15 2.78D-09 XBig12= 1.13D+02 7.01D+00.
 AX will form    33 AO Fock derivatives at one time.
     33 vectors produced by pass  1 Test12= 9.97D-15 2.78D-09 XBig12= 4.67D+01 1.27D+00.
     33 vectors produced by pass  2 Test12= 9.97D-15 2.78D-09 XBig12= 1.85D+00 1.70D-01.
     33 vectors produced by pass  3 Test12= 9.97D-15 2.78D-09 XBig12= 8.01D-03 1.29D-02.
     33 vectors produced by pass  4 Test12= 9.97D-15 2.78D-09 XBig12= 1.61D-05 5.78D-04.
     27 vectors produced by pass  5 Test12= 9.97D-15 2.78D-09 XBig12= 1.87D-08 2.03D-05.
      9 vectors produced by pass  6 Test12= 9.97D-15 2.78D-09 XBig12= 1.87D-11 5.82D-07.
      3 vectors produced by pass  7 Test12= 9.97D-15 2.78D-09 XBig12= 1.36D-14 1.35D-08.
 InvSVY:  IOpt=1 It=  1 EMax= 3.55D-15
 Solved reduced A of dimension   204 with    36 vectors.
 Isotropic polarizability for W=    0.000000       67.17 Bohr**3.
 End of Minotr F.D. properties file   721 does not exist.
 End of Minotr F.D. properties file   722 does not exist.
 End of Minotr F.D. properties file   788 does not exist.

 **********************************************************************

            Population analysis using the SCF Density.

 **********************************************************************

 Alpha  occ. eigenvalues --  -14.32131 -10.22507 -10.22212 -10.21880 -10.20262
 Alpha  occ. eigenvalues --  -10.19432  -0.92233  -0.84659  -0.77869  -0.68260
 Alpha  occ. eigenvalues --   -0.59418  -0.53835  -0.49610  -0.46628  -0.41387
 Alpha  occ. eigenvalues --   -0.39574  -0.39377  -0.37454  -0.34042  -0.33944
 Alpha  occ. eigenvalues --   -0.26583
 Alpha virt. eigenvalues --   -0.09330  -0.01270   0.01159   0.01612   0.01766
 Alpha virt. eigenvalues --    0.02961   0.04561   0.05201   0.05414   0.07655
 Alpha virt. eigenvalues --    0.07842   0.09102   0.09431   0.10011   0.10531
 Alpha virt. eigenvalues --    0.12560   0.12967   0.13000   0.14130   0.14949
 Alpha virt. eigenvalues --    0.14971   0.16066   0.17337   0.18709   0.19479
 Alpha virt. eigenvalues --    0.20071   0.20479   0.22847   0.23644   0.23684
 Alpha virt. eigenvalues --    0.24074   0.25724   0.28082   0.30352   0.32748
 Alpha virt. eigenvalues --    0.34133   0.37266   0.42452   0.45429   0.46753
 Alpha virt. eigenvalues --    0.49012   0.49256   0.49329   0.51399   0.52084
 Alpha virt. eigenvalues --    0.53668   0.56188   0.59308   0.60124   0.61307
 Alpha virt. eigenvalues --    0.61694   0.62427   0.62592   0.65056   0.66532
 Alpha virt. eigenvalues --    0.67956   0.68533   0.68558   0.70786   0.70812
 Alpha virt. eigenvalues --    0.75230   0.75820   0.78555   0.79606   0.81172
 Alpha virt. eigenvalues --    0.81379   0.83783   0.85517   0.86940   0.87950
 Alpha virt. eigenvalues --    0.90353   0.91993   0.96710   1.02437   1.09719
 Alpha virt. eigenvalues --    1.10554   1.10824   1.14281   1.14563   1.23147
 Alpha virt. eigenvalues --    1.24225   1.25638   1.27562   1.28952   1.37756
 Alpha virt. eigenvalues --    1.39388   1.42472   1.44227   1.45388   1.49018
 Alpha virt. eigenvalues --    1.52737   1.59575   1.65363   1.65897   1.70727
 Alpha virt. eigenvalues --    1.75950   1.82269   1.86622   1.89422   1.93044
 Alpha virt. eigenvalues --    1.99108   2.11855   2.11901   2.14260   2.15347
 Alpha virt. eigenvalues --    2.24012   2.29335   2.42025   2.42908   2.50128
 Alpha virt. eigenvalues --    2.58835   2.68170   2.71556   2.73638   2.74579
 Alpha virt. eigenvalues --    2.78903   2.80915   2.80970   2.81879   2.85624
 Alpha virt. eigenvalues --    2.93618   2.95785   3.03956   3.06522   3.07189
 Alpha virt. eigenvalues --    3.13769   3.14838   3.18483   3.21685   3.22608
 Alpha virt. eigenvalues --    3.27629   3.28442   3.32670   3.35094   3.36023
 Alpha virt. eigenvalues --    3.41178   3.45703   3.47685   3.47984   3.48448
 Alpha virt. eigenvalues --    3.53301   3.54944   3.60967   3.61897   3.66272
 Alpha virt. eigenvalues --    3.68617   3.70387   3.75310   3.80546   3.83707
 Alpha virt. eigenvalues --    3.86677   3.87692   4.05769   4.13708   4.16877
 Alpha virt. eigenvalues --    4.23510   4.48030   4.60806   4.78665   4.80157
 Alpha virt. eigenvalues --    4.82936   5.00781   5.11709   5.18446   5.71046
 Alpha virt. eigenvalues --   23.74639  23.84698  24.11304  24.14606  24.22847
 Alpha virt. eigenvalues --   35.83294
          Condensed to atoms (all electrons):
               1          2          3          4          5          6
     1  C    4.939337   0.596261   0.041190  -0.077929   0.018700  -0.001275
     2  C    0.596261   5.029544   0.269762   0.005347  -0.277965   0.035795
     3  C    0.041190   0.269762   4.811202   0.602042   0.002153  -0.005101
     4  C   -0.077929   0.005347   0.602042   4.874681   0.022058   0.195892
     5  C    0.018700  -0.277965   0.002153   0.022058   6.081005   0.215258
     6  N   -0.001275   0.035795  -0.005101   0.195892   0.215258   6.802975
     7  H   -0.002143   0.036787  -0.028159   0.413092  -0.089529  -0.003188
     8  H    0.015644  -0.066170   0.404786  -0.043727   0.018844   0.000105
     9  H   -0.048138   0.410880  -0.059413   0.022369   0.001550  -0.000113
    10  H    0.399188  -0.030195  -0.006919   0.014371  -0.010298   0.008023
    11  H    0.391136  -0.036967   0.019048  -0.003138   0.003110   0.000196
               7          8          9         10         11
     1  C   -0.002143   0.015644  -0.048138   0.399188   0.391136
     2  C    0.036787  -0.066170   0.410880  -0.030195  -0.036967
     3  C   -0.028159   0.404786  -0.059413  -0.006919   0.019048
     4  C    0.413092  -0.043727   0.022369   0.014371  -0.003138
     5  C   -0.089529   0.018844   0.001550  -0.010298   0.003110
     6  N   -0.003188   0.000105  -0.000113   0.008023   0.000196
     7  H    0.565326  -0.011125  -0.000412  -0.000041   0.000048
     8  H   -0.011125   0.590263  -0.006438  -0.000015  -0.000352
     9  H   -0.000412  -0.006438   0.596045   0.006566  -0.011203
    10  H   -0.000041  -0.000015   0.006566   0.510349  -0.032874
    11  H    0.000048  -0.000352  -0.011203  -0.032874   0.564534
 Mulliken charges:
               1
     1  C   -0.271970
     2  C    0.026920
     3  C   -0.050590
     4  C   -0.025057
     5  C    0.015115
     6  N   -0.248566
     7  H    0.119345
     8  H    0.098187
     9  H    0.088307
    10  H    0.141846
    11  H    0.106462
 Sum of Mulliken charges =  -0.00000
 Mulliken charges with hydrogens summed into heavy atoms:
               1
     1  C   -0.023662
     2  C    0.115227
     3  C    0.047597
     4  C    0.094288
     5  C    0.015115
     6  N   -0.248566
 APT charges:
               1
     1  C   -0.079948
     2  C   -0.036169
     3  C    0.178873
     4  C   -0.107112
     5  C    0.146196
     6  N   -0.329698
     7  H    0.060865
     8  H    0.027292
     9  H    0.021713
    10  H    0.071131
    11  H    0.046858
 Sum of APT charges =  -0.00000
 APT charges with hydrogens summed into heavy atoms:
               1
     1  C    0.038040
     2  C   -0.014457
     3  C    0.206165
     4  C   -0.046247
     5  C    0.146196
     6  N   -0.329698
 Electronic spatial extent (au):  <R**2>=            588.2308
 Charge=             -0.0000 electrons
 Dipole moment (field-independent basis, Debye):
    X=             -3.8969    Y=              0.5506    Z=              0.0000  Tot=              3.9356
 Quadrupole moment (field-independent basis, Debye-Ang):
   XX=            -41.7009   YY=            -29.7724   ZZ=            -38.4424
   XY=             -0.1040   XZ=             -0.0000   YZ=             -0.0000
 Traceless Quadrupole moment (field-independent basis, Debye-Ang):
   XX=             -5.0623   YY=              6.8662   ZZ=             -1.8039
   XY=             -0.1040   XZ=             -0.0000   YZ=             -0.0000
 Octapole moment (field-independent basis, Debye-Ang**2):
  XXX=            -36.2580  YYY=              0.3897  ZZZ=              0.0000  XYY=             -2.6412
  XXY=             -0.8364  XXZ=              0.0000  XZZ=              1.8035  YZZ=              0.9712
  YYZ=             -0.0000  XYZ=              0.0000
 Hexadecapole moment (field-independent basis, Debye-Ang**3):
 XXXX=           -510.5956 YYYY=           -281.9705 ZZZZ=            -45.0380 XXXY=            -54.2787
 XXXZ=             -0.0000 YYYX=            -44.5590 YYYZ=              0.0000 ZZZX=             -0.0000
 ZZZY=             -0.0000 XXYY=           -124.3417 XXZZ=            -87.9386 YYZZ=            -67.8686
 XXYZ=             -0.0000 YYXZ=             -0.0000 ZZXY=            -18.6153
 N-N= 1.862771776744D+02 E-N=-9.491030551338D+02  KE= 2.472562551841D+02
  Exact polarizability:      84.189       4.611      77.139       0.000      -0.000      40.187
 Approx polarizability:     140.792       0.192     120.476       0.000       0.000      58.842
 Calling FoFJK, ICntrl=    100127 FMM=F ISym2X=0 I1Cent= 0 IOpClX= 0 NMat=1 NMatS=1 NMatT=0.
 -------------------------------------------------------------------
 Center     Atomic                   Forces (Hartrees/Bohr)
 Number     Number              X              Y              Z
 -------------------------------------------------------------------
      1        6          -0.000025508   -0.000011529   -0.000000000
      2        6          -0.000014475   -0.000002592    0.000000000
      3        6           0.000001562   -0.000006029   -0.000000000
      4        6           0.000005386   -0.000011681    0.000000000
      5        6           0.000013064   -0.000001747    0.000000000
      6        7           0.000025113    0.000036185   -0.000000000
      7        1           0.000000117   -0.000000907   -0.000000000
      8        1           0.000000569   -0.000000022   -0.000000000
      9        1          -0.000001196    0.000000657    0.000000000
     10        1          -0.000001983   -0.000001674   -0.000000000
     11        1          -0.000002650   -0.000000661   -0.000000000
 -------------------------------------------------------------------
 Cartesian Forces:  Max     0.000036185 RMS     0.000010053
 NDeriv=     27 NFrqRd=  0 NDerD0=      0 MskFDP=       0 MskDFD=       0 MskDF0=       0
 Re-enter D2Numr:  normal mode      2 step-down number 1
 Standard basis: 6-311+G(2d,p) (5D, 7F)
   192 basis functions,   292 primitive gaussians,   204 cartesian basis functions
    21 alpha electrons       21 beta electrons
       nuclear repulsion energy       186.2553257604 Hartrees.
 NAtoms=   11 NActive=   11 NUniq=   11 SFac= 1.00D+00 NAtFMM=   60 NAOKFM=F Big=F
 Integral buffers will be    131072 words long.
 Raffenetti 2 integral format.
 Two-electron integral symmetry is turned off.
 One-electron integrals computed using PRISM.
 NBasis=   192 RedAO= T EigKep=  1.37D-05  NBF=   192
 NBsUse=   192 1.00D-06 EigRej= -1.00D+00 NBFU=   192
 Initial guess from the checkpoint file:  "/scratch/webmo-77271/220/Gau-59547.chk"
 B after Tr=    -0.000000    0.000000   -0.000010
         Rot=    1.000000    0.000035    0.000008   -0.000000 Ang=   0.00 deg.
 Keep R1 ints in memory in canonical form, NReq=188202298.
 Requested convergence on RMS density matrix=1.00D-08 within 128 cycles.
 Requested convergence on MAX density matrix=1.00D-06.
 Requested convergence on             energy=1.00D-06.
 No special actions if energy rises.
 SCF Done:  E(RB3LYP) =  -248.309868617     A.U. after    7 cycles
            NFock=  7  Conv=0.88D-08     -V/T= 2.0043
 DoSCS=F DFT=T ScalE2(SS,OS)=  1.000000  1.000000
 Range of M.O.s used for correlation:     1   192
 NBasis=   192 NAE=    21 NBE=    21 NFC=     0 NFV=     0
 NROrb=    192 NOA=    21 NOB=    21 NVA=   171 NVB=   171

 **** Warning!!: The largest alpha MO coefficient is  0.11649075D+03

 Symmetrizing basis deriv contribution to polar:
 IMax=3 JMax=2 DiffMx= 0.00D+00
 G2DrvN: will do    12 centers at a time, making    1 passes.
 Calling FoFCou, ICntrl=  3107 FMM=F I1Cent=   0 AccDes= 0.00D+00.
 End of G2Drv F.D. properties file   721 does not exist.
 End of G2Drv F.D. properties file   722 does not exist.
 End of G2Drv F.D. properties file   788 does not exist.
          IDoAtm=11111111111
          Differentiating once with respect to electric field.
                with respect to dipole field.
          Differentiating once with respect to nuclear coordinates.
 Keep R1 ints in memory in canonical form, NReq=188175641.
          There are    36 degrees of freedom in the 1st order CPHF.  IDoFFX=6 NUNeed=     3.
     33 vectors produced by pass  0 Test12= 9.97D-15 2.78D-09 XBig12= 1.13D+02 7.01D+00.
 AX will form    33 AO Fock derivatives at one time.
     33 vectors produced by pass  1 Test12= 9.97D-15 2.78D-09 XBig12= 4.68D+01 1.27D+00.
     33 vectors produced by pass  2 Test12= 9.97D-15 2.78D-09 XBig12= 1.85D+00 1.70D-01.
     33 vectors produced by pass  3 Test12= 9.97D-15 2.78D-09 XBig12= 8.03D-03 1.29D-02.
     33 vectors produced by pass  4 Test12= 9.97D-15 2.78D-09 XBig12= 1.62D-05 5.78D-04.
     27 vectors produced by pass  5 Test12= 9.97D-15 2.78D-09 XBig12= 1.87D-08 2.03D-05.
      9 vectors produced by pass  6 Test12= 9.97D-15 2.78D-09 XBig12= 1.88D-11 5.80D-07.
      3 vectors produced by pass  7 Test12= 9.97D-15 2.78D-09 XBig12= 1.37D-14 1.36D-08.
 InvSVY:  IOpt=1 It=  1 EMax= 4.44D-15
 Solved reduced A of dimension   204 with    36 vectors.
 Isotropic polarizability for W=    0.000000       67.18 Bohr**3.
 End of Minotr F.D. properties file   721 does not exist.
 End of Minotr F.D. properties file   722 does not exist.
 End of Minotr F.D. properties file   788 does not exist.

 **********************************************************************

            Population analysis using the SCF Density.

 **********************************************************************

 Alpha  occ. eigenvalues --  -14.32132 -10.22508 -10.22212 -10.21880 -10.20264
 Alpha  occ. eigenvalues --  -10.19436  -0.92231  -0.84659  -0.77871  -0.68262
 Alpha  occ. eigenvalues --   -0.59421  -0.53834  -0.49613  -0.46630  -0.41385
 Alpha  occ. eigenvalues --   -0.39573  -0.39377  -0.37454  -0.34044  -0.33946
 Alpha  occ. eigenvalues --   -0.26583
 Alpha virt. eigenvalues --   -0.09331  -0.01272   0.01159   0.01612   0.01769
 Alpha virt. eigenvalues --    0.02959   0.04561   0.05201   0.05413   0.07655
 Alpha virt. eigenvalues --    0.07841   0.09101   0.09428   0.10009   0.10531
 Alpha virt. eigenvalues --    0.12554   0.12967   0.12999   0.14127   0.14948
 Alpha virt. eigenvalues --    0.14975   0.16063   0.17336   0.18707   0.19479
 Alpha virt. eigenvalues --    0.20071   0.20480   0.22848   0.23630   0.23697
 Alpha virt. eigenvalues --    0.24071   0.25722   0.28091   0.30344   0.32744
 Alpha virt. eigenvalues --    0.34129   0.37261   0.42450   0.45439   0.46761
 Alpha virt. eigenvalues --    0.49012   0.49252   0.49329   0.51399   0.52084
 Alpha virt. eigenvalues --    0.53671   0.56189   0.59300   0.60127   0.61309
 Alpha virt. eigenvalues --    0.61696   0.62416   0.62587   0.65057   0.66529
 Alpha virt. eigenvalues --    0.67958   0.68535   0.68561   0.70769   0.70789
 Alpha virt. eigenvalues --    0.75229   0.75810   0.78553   0.79606   0.81172
 Alpha virt. eigenvalues --    0.81379   0.83777   0.85514   0.86936   0.87971
 Alpha virt. eigenvalues --    0.90338   0.92000   0.96723   1.02445   1.09710
 Alpha virt. eigenvalues --    1.10556   1.10793   1.14281   1.14542   1.23144
 Alpha virt. eigenvalues --    1.24172   1.25631   1.27560   1.28955   1.37752
 Alpha virt. eigenvalues --    1.39394   1.42460   1.44227   1.45405   1.49008
 Alpha virt. eigenvalues --    1.52746   1.59588   1.65360   1.65916   1.70722
 Alpha virt. eigenvalues --    1.75938   1.82259   1.86624   1.89422   1.93046
 Alpha virt. eigenvalues --    1.99117   2.11855   2.11884   2.14232   2.15337
 Alpha virt. eigenvalues --    2.24034   2.29321   2.42008   2.42889   2.50128
 Alpha virt. eigenvalues --    2.58833   2.68163   2.71551   2.73652   2.74570
 Alpha virt. eigenvalues --    2.78890   2.80909   2.80983   2.81875   2.85626
 Alpha virt. eigenvalues --    2.93615   2.95780   3.03959   3.06523   3.07174
 Alpha virt. eigenvalues --    3.13781   3.14840   3.18480   3.21687   3.22612
 Alpha virt. eigenvalues --    3.27635   3.28435   3.32665   3.35116   3.36006
 Alpha virt. eigenvalues --    3.41157   3.45691   3.47706   3.47980   3.48446
 Alpha virt. eigenvalues --    3.53255   3.54945   3.60972   3.61897   3.66246
 Alpha virt. eigenvalues --    3.68620   3.70380   3.75311   3.80543   3.83699
 Alpha virt. eigenvalues --    3.86679   3.87690   4.05769   4.13703   4.16920
 Alpha virt. eigenvalues --    4.23448   4.48027   4.60802   4.78670   4.80158
 Alpha virt. eigenvalues --    4.82918   5.00772   5.11707   5.18432   5.71047
 Alpha virt. eigenvalues --   23.74640  23.84703  24.11305  24.14600  24.22846
 Alpha virt. eigenvalues --   35.83301
          Condensed to atoms (all electrons):
               1          2          3          4          5          6
     1  C    4.939218   0.596403   0.041130  -0.077995   0.018690  -0.001189
     2  C    0.596403   5.029833   0.269605   0.005144  -0.277919   0.035689
     3  C    0.041130   0.269605   4.811395   0.602052   0.001972  -0.005134
     4  C   -0.077995   0.005144   0.602052   4.874547   0.022240   0.195762
     5  C    0.018690  -0.277919   0.001972   0.022240   6.081190   0.215546
     6  N   -0.001189   0.035689  -0.005134   0.195762   0.215546   6.802877
     7  H   -0.002136   0.036816  -0.028152   0.413045  -0.089548  -0.003186
     8  H    0.015653  -0.066201   0.404740  -0.043669   0.018836   0.000108
     9  H   -0.048128   0.410899  -0.059406   0.022353   0.001534  -0.000113
    10  H    0.399206  -0.030207  -0.006895   0.014345  -0.010291   0.007998
    11  H    0.391147  -0.036970   0.019062  -0.003134   0.003103   0.000193
               7          8          9         10         11
     1  C   -0.002136   0.015653  -0.048128   0.399206   0.391147
     2  C    0.036816  -0.066201   0.410899  -0.030207  -0.036970
     3  C   -0.028152   0.404740  -0.059406  -0.006895   0.019062
     4  C    0.413045  -0.043669   0.022353   0.014345  -0.003134
     5  C   -0.089548   0.018836   0.001534  -0.010291   0.003103
     6  N   -0.003186   0.000108  -0.000113   0.007998   0.000193
     7  H    0.565359  -0.011144  -0.000412  -0.000041   0.000048
     8  H   -0.011144   0.590302  -0.006440  -0.000015  -0.000352
     9  H   -0.000412  -0.006440   0.596022   0.006567  -0.011196
    10  H   -0.000041  -0.000015   0.006567   0.510489  -0.032875
    11  H    0.000048  -0.000352  -0.011196  -0.032875   0.564492
 Mulliken charges:
               1
     1  C   -0.272000
     2  C    0.026907
     3  C   -0.050370
     4  C   -0.024691
     5  C    0.014647
     6  N   -0.248550
     7  H    0.119351
     8  H    0.098183
     9  H    0.088319
    10  H    0.141719
    11  H    0.106484
 Sum of Mulliken charges =  -0.00000
 Mulliken charges with hydrogens summed into heavy atoms:
               1
     1  C   -0.023797
     2  C    0.115226
     3  C    0.047813
     4  C    0.094661
     5  C    0.014647
     6  N   -0.248550
 APT charges:
               1
     1  C   -0.079947
     2  C   -0.036094
     3  C    0.178892
     4  C   -0.107005
     5  C    0.146178
     6  N   -0.329681
     7  H    0.060795
     8  H    0.027257
     9  H    0.021721
    10  H    0.070997
    11  H    0.046888
 Sum of APT charges =  -0.00000
 APT charges with hydrogens summed into heavy atoms:
               1
     1  C    0.037938
     2  C   -0.014374
     3  C    0.206149
     4  C   -0.046210
     5  C    0.146178
     6  N   -0.329681
 Electronic spatial extent (au):  <R**2>=            588.5344
 Charge=             -0.0000 electrons
 Dipole moment (field-independent basis, Debye):
    X=             -3.8990    Y=              0.5475    Z=              0.0026  Tot=              3.9373
 Quadrupole moment (field-independent basis, Debye-Ang):
   XX=            -41.7092   YY=            -29.7731   ZZ=            -38.4424
   XY=             -0.1090   XZ=              0.0067   YZ=             -0.0044
 Traceless Quadrupole moment (field-independent basis, Debye-Ang):
   XX=             -5.0676   YY=              6.8685   ZZ=             -1.8009
   XY=             -0.1090   XZ=              0.0067   YZ=             -0.0044
 Octapole moment (field-independent basis, Debye-Ang**2):
  XXX=            -36.2966  YYY=              0.3808  ZZZ=             -0.0016  XYY=             -2.6468
  XXY=             -0.8574  XXZ=              0.0131  XZZ=              1.8061  YZZ=              0.9728
  YYZ=              0.0121  XYZ=              0.0204
 Hexadecapole moment (field-independent basis, Debye-Ang**3):
 XXXX=           -511.0931 YYYY=           -282.0167 ZZZZ=            -45.0380 XXXY=            -54.4761
 XXXZ=              0.0336 YYYX=            -44.6976 YYYZ=             -0.0343 ZZZX=             -0.0010
 ZZZY=              0.0048 XXYY=           -124.4098 XXZZ=            -88.0040 YYZZ=            -67.8769
 XXYZ=             -0.0267 YYXZ=             -0.0127 ZZXY=            -18.6707
 N-N= 1.862553257604D+02 E-N=-9.490587824656D+02  KE= 2.472559806993D+02
  Exact polarizability:      84.224       4.638      77.139       0.001       0.005      40.187
 Approx polarizability:     140.852       0.252     120.459      -0.008       0.037      58.840
 Calling FoFJK, ICntrl=    100127 FMM=F ISym2X=0 I1Cent= 0 IOpClX= 0 NMat=1 NMatS=1 NMatT=0.
 -------------------------------------------------------------------
 Center     Atomic                   Forces (Hartrees/Bohr)
 Number     Number              X              Y              Z
 -------------------------------------------------------------------
      1        6           0.000000627   -0.000000774   -0.000016245
      2        6          -0.000000393    0.000000093   -0.000005444
      3        6           0.000000466    0.000000697    0.000096853
      4        6          -0.000002018   -0.000000514   -0.000071531
      5        6           0.000005409   -0.000002378   -0.000103721
      6        7          -0.000005581    0.000002643    0.000097258
      7        1          -0.000000178    0.000000068   -0.000004364
      8        1           0.000001046   -0.000000801    0.000020133
      9        1           0.000000800    0.000000116   -0.000009963
     10        1          -0.000000979   -0.000000220    0.000010415
     11        1           0.000000801    0.000001071   -0.000013390
 -------------------------------------------------------------------
 Cartesian Forces:  Max     0.000103721 RMS     0.000032985
 NDeriv=     27 NFrqRd=  0 NDerD0=      0 MskFDP=       0 MskDFD=       0 MskDF0=       0
 Re-enter D2Numr:  normal mode      3 step-up   number 1
 Standard basis: 6-311+G(2d,p) (5D, 7F)
   192 basis functions,   292 primitive gaussians,   204 cartesian basis functions
    21 alpha electrons       21 beta electrons
       nuclear repulsion energy       186.2553257604 Hartrees.
 NAtoms=   11 NActive=   11 NUniq=   11 SFac= 1.00D+00 NAtFMM=   60 NAOKFM=F Big=F
 Integral buffers will be    131072 words long.
 Raffenetti 2 integral format.
 Two-electron integral symmetry is turned off.
 One-electron integrals computed using PRISM.
 NBasis=   192 RedAO= T EigKep=  1.37D-05  NBF=   192
 NBsUse=   192 1.00D-06 EigRej= -1.00D+00 NBFU=   192
 Initial guess from the checkpoint file:  "/scratch/webmo-77271/220/Gau-59547.chk"
 B after Tr=    -0.000000    0.000000    0.000010
         Rot=    1.000000   -0.000035   -0.000008   -0.000000 Ang=  -0.00 deg.
 Keep R1 ints in memory in canonical form, NReq=188202298.
 Requested convergence on RMS density matrix=1.00D-08 within 128 cycles.
 Requested convergence on MAX density matrix=1.00D-06.
 Requested convergence on             energy=1.00D-06.
 No special actions if energy rises.
 SCF Done:  E(RB3LYP) =  -248.309868617     A.U. after    7 cycles
            NFock=  7  Conv=0.88D-08     -V/T= 2.0043
 DoSCS=F DFT=T ScalE2(SS,OS)=  1.000000  1.000000
 Range of M.O.s used for correlation:     1   192
 NBasis=   192 NAE=    21 NBE=    21 NFC=     0 NFV=     0
 NROrb=    192 NOA=    21 NOB=    21 NVA=   171 NVB=   171

 **** Warning!!: The largest alpha MO coefficient is  0.11649075D+03

 Symmetrizing basis deriv contribution to polar:
 IMax=3 JMax=2 DiffMx= 0.00D+00
 G2DrvN: will do    12 centers at a time, making    1 passes.
 Calling FoFCou, ICntrl=  3107 FMM=F I1Cent=   0 AccDes= 0.00D+00.
 End of G2Drv F.D. properties file   721 does not exist.
 End of G2Drv F.D. properties file   722 does not exist.
 End of G2Drv F.D. properties file   788 does not exist.
          IDoAtm=11111111111
          Differentiating once with respect to electric field.
                with respect to dipole field.
          Differentiating once with respect to nuclear coordinates.
 Keep R1 ints in memory in canonical form, NReq=188175641.
          There are    36 degrees of freedom in the 1st order CPHF.  IDoFFX=6 NUNeed=     3.
     33 vectors produced by pass  0 Test12= 9.97D-15 2.78D-09 XBig12= 1.13D+02 7.01D+00.
 AX will form    33 AO Fock derivatives at one time.
     33 vectors produced by pass  1 Test12= 9.97D-15 2.78D-09 XBig12= 4.68D+01 1.27D+00.
     33 vectors produced by pass  2 Test12= 9.97D-15 2.78D-09 XBig12= 1.85D+00 1.70D-01.
     33 vectors produced by pass  3 Test12= 9.97D-15 2.78D-09 XBig12= 8.03D-03 1.29D-02.
     33 vectors produced by pass  4 Test12= 9.97D-15 2.78D-09 XBig12= 1.62D-05 5.78D-04.
     27 vectors produced by pass  5 Test12= 9.97D-15 2.78D-09 XBig12= 1.87D-08 2.03D-05.
      9 vectors produced by pass  6 Test12= 9.97D-15 2.78D-09 XBig12= 1.88D-11 5.80D-07.
      3 vectors produced by pass  7 Test12= 9.97D-15 2.78D-09 XBig12= 1.37D-14 1.36D-08.
 InvSVY:  IOpt=1 It=  1 EMax= 2.22D-15
 Solved reduced A of dimension   204 with    36 vectors.
 Isotropic polarizability for W=    0.000000       67.18 Bohr**3.
 End of Minotr F.D. properties file   721 does not exist.
 End of Minotr F.D. properties file   722 does not exist.
 End of Minotr F.D. properties file   788 does not exist.

 **********************************************************************

            Population analysis using the SCF Density.

 **********************************************************************

 Alpha  occ. eigenvalues --  -14.32132 -10.22508 -10.22212 -10.21880 -10.20264
 Alpha  occ. eigenvalues --  -10.19436  -0.92231  -0.84659  -0.77871  -0.68262
 Alpha  occ. eigenvalues --   -0.59421  -0.53834  -0.49613  -0.46630  -0.41385
 Alpha  occ. eigenvalues --   -0.39573  -0.39377  -0.37454  -0.34044  -0.33946
 Alpha  occ. eigenvalues --   -0.26583
 Alpha virt. eigenvalues --   -0.09331  -0.01272   0.01159   0.01612   0.01769
 Alpha virt. eigenvalues --    0.02959   0.04561   0.05201   0.05413   0.07655
 Alpha virt. eigenvalues --    0.07841   0.09101   0.09428   0.10009   0.10531
 Alpha virt. eigenvalues --    0.12554   0.12967   0.12999   0.14127   0.14948
 Alpha virt. eigenvalues --    0.14975   0.16063   0.17336   0.18707   0.19479
 Alpha virt. eigenvalues --    0.20071   0.20480   0.22848   0.23630   0.23697
 Alpha virt. eigenvalues --    0.24071   0.25722   0.28091   0.30344   0.32744
 Alpha virt. eigenvalues --    0.34129   0.37261   0.42450   0.45439   0.46761
 Alpha virt. eigenvalues --    0.49012   0.49252   0.49329   0.51399   0.52084
 Alpha virt. eigenvalues --    0.53671   0.56189   0.59300   0.60127   0.61309
 Alpha virt. eigenvalues --    0.61696   0.62416   0.62587   0.65057   0.66529
 Alpha virt. eigenvalues --    0.67958   0.68535   0.68561   0.70769   0.70789
 Alpha virt. eigenvalues --    0.75229   0.75810   0.78553   0.79606   0.81172
 Alpha virt. eigenvalues --    0.81379   0.83777   0.85514   0.86936   0.87971
 Alpha virt. eigenvalues --    0.90338   0.92000   0.96723   1.02445   1.09710
 Alpha virt. eigenvalues --    1.10556   1.10793   1.14281   1.14542   1.23144
 Alpha virt. eigenvalues --    1.24172   1.25631   1.27560   1.28955   1.37752
 Alpha virt. eigenvalues --    1.39394   1.42460   1.44227   1.45405   1.49008
 Alpha virt. eigenvalues --    1.52746   1.59588   1.65360   1.65916   1.70722
 Alpha virt. eigenvalues --    1.75938   1.82259   1.86624   1.89422   1.93046
 Alpha virt. eigenvalues --    1.99117   2.11855   2.11884   2.14232   2.15337
 Alpha virt. eigenvalues --    2.24034   2.29321   2.42008   2.42889   2.50128
 Alpha virt. eigenvalues --    2.58833   2.68163   2.71551   2.73652   2.74570
 Alpha virt. eigenvalues --    2.78890   2.80909   2.80983   2.81875   2.85626
 Alpha virt. eigenvalues --    2.93615   2.95780   3.03959   3.06523   3.07174
 Alpha virt. eigenvalues --    3.13781   3.14840   3.18480   3.21687   3.22612
 Alpha virt. eigenvalues --    3.27635   3.28435   3.32665   3.35116   3.36006
 Alpha virt. eigenvalues --    3.41157   3.45691   3.47706   3.47980   3.48446
 Alpha virt. eigenvalues --    3.53255   3.54945   3.60972   3.61897   3.66246
 Alpha virt. eigenvalues --    3.68620   3.70380   3.75311   3.80543   3.83699
 Alpha virt. eigenvalues --    3.86679   3.87690   4.05769   4.13703   4.16920
 Alpha virt. eigenvalues --    4.23448   4.48027   4.60802   4.78670   4.80158
 Alpha virt. eigenvalues --    4.82918   5.00772   5.11707   5.18432   5.71047
 Alpha virt. eigenvalues --   23.74640  23.84703  24.11305  24.14600  24.22846
 Alpha virt. eigenvalues --   35.83301
          Condensed to atoms (all electrons):
               1          2          3          4          5          6
     1  C    4.939218   0.596403   0.041130  -0.077995   0.018690  -0.001189
     2  C    0.596403   5.029833   0.269605   0.005144  -0.277919   0.035689
     3  C    0.041130   0.269605   4.811395   0.602052   0.001972  -0.005134
     4  C   -0.077995   0.005144   0.602052   4.874547   0.022240   0.195762
     5  C    0.018690  -0.277919   0.001972   0.022240   6.081190   0.215546
     6  N   -0.001189   0.035689  -0.005134   0.195762   0.215546   6.802877
     7  H   -0.002136   0.036816  -0.028152   0.413045  -0.089548  -0.003186
     8  H    0.015653  -0.066201   0.404740  -0.043669   0.018836   0.000108
     9  H   -0.048128   0.410899  -0.059406   0.022353   0.001534  -0.000113
    10  H    0.399206  -0.030207  -0.006895   0.014345  -0.010291   0.007998
    11  H    0.391147  -0.036970   0.019062  -0.003134   0.003103   0.000193
               7          8          9         10         11
     1  C   -0.002136   0.015653  -0.048128   0.399206   0.391147
     2  C    0.036816  -0.066201   0.410899  -0.030207  -0.036970
     3  C   -0.028152   0.404740  -0.059406  -0.006895   0.019062
     4  C    0.413045  -0.043669   0.022353   0.014345  -0.003134
     5  C   -0.089548   0.018836   0.001534  -0.010291   0.003103
     6  N   -0.003186   0.000108  -0.000113   0.007998   0.000193
     7  H    0.565359  -0.011144  -0.000412  -0.000041   0.000048
     8  H   -0.011144   0.590302  -0.006440  -0.000015  -0.000352
     9  H   -0.000412  -0.006440   0.596022   0.006567  -0.011196
    10  H   -0.000041  -0.000015   0.006567   0.510489  -0.032875
    11  H    0.000048  -0.000352  -0.011196  -0.032875   0.564492
 Mulliken charges:
               1
     1  C   -0.272000
     2  C    0.026907
     3  C   -0.050370
     4  C   -0.024691
     5  C    0.014647
     6  N   -0.248550
     7  H    0.119351
     8  H    0.098183
     9  H    0.088319
    10  H    0.141719
    11  H    0.106484
 Sum of Mulliken charges =  -0.00000
 Mulliken charges with hydrogens summed into heavy atoms:
               1
     1  C   -0.023797
     2  C    0.115226
     3  C    0.047813
     4  C    0.094661
     5  C    0.014647
     6  N   -0.248550
 APT charges:
               1
     1  C   -0.079947
     2  C   -0.036094
     3  C    0.178892
     4  C   -0.107005
     5  C    0.146178
     6  N   -0.329681
     7  H    0.060795
     8  H    0.027257
     9  H    0.021721
    10  H    0.070997
    11  H    0.046888
 Sum of APT charges =  -0.00000
 APT charges with hydrogens summed into heavy atoms:
               1
     1  C    0.037938
     2  C   -0.014374
     3  C    0.206149
     4  C   -0.046210
     5  C    0.146178
     6  N   -0.329681
 Electronic spatial extent (au):  <R**2>=            588.5344
 Charge=             -0.0000 electrons
 Dipole moment (field-independent basis, Debye):
    X=             -3.8990    Y=              0.5475    Z=             -0.0026  Tot=              3.9373
 Quadrupole moment (field-independent basis, Debye-Ang):
   XX=            -41.7092   YY=            -29.7731   ZZ=            -38.4424
   XY=             -0.1090   XZ=             -0.0067   YZ=              0.0044
 Traceless Quadrupole moment (field-independent basis, Debye-Ang):
   XX=             -5.0676   YY=              6.8685   ZZ=             -1.8009
   XY=             -0.1090   XZ=             -0.0067   YZ=              0.0044
 Octapole moment (field-independent basis, Debye-Ang**2):
  XXX=            -36.2966  YYY=              0.3808  ZZZ=              0.0016  XYY=             -2.6468
  XXY=             -0.8574  XXZ=             -0.0131  XZZ=              1.8061  YZZ=              0.9728
  YYZ=             -0.0121  XYZ=             -0.0204
 Hexadecapole moment (field-independent basis, Debye-Ang**3):
 XXXX=           -511.0931 YYYY=           -282.0167 ZZZZ=            -45.0380 XXXY=            -54.4761
 XXXZ=             -0.0336 YYYX=            -44.6976 YYYZ=              0.0343 ZZZX=              0.0010
 ZZZY=             -0.0048 XXYY=           -124.4098 XXZZ=            -88.0040 YYZZ=            -67.8769
 XXYZ=              0.0267 YYXZ=              0.0127 ZZXY=            -18.6707
 N-N= 1.862553257604D+02 E-N=-9.490587824656D+02  KE= 2.472559806993D+02
  Exact polarizability:      84.224       4.638      77.139      -0.001      -0.005      40.187
 Approx polarizability:     140.852       0.252     120.459       0.008      -0.037      58.840
 Calling FoFJK, ICntrl=    100127 FMM=F ISym2X=0 I1Cent= 0 IOpClX= 0 NMat=1 NMatS=1 NMatT=0.
 -------------------------------------------------------------------
 Center     Atomic                   Forces (Hartrees/Bohr)
 Number     Number              X              Y              Z
 -------------------------------------------------------------------
      1        6           0.000000627   -0.000000774    0.000016245
      2        6          -0.000000393    0.000000093    0.000005444
      3        6           0.000000466    0.000000697   -0.000096853
      4        6          -0.000002018   -0.000000514    0.000071531
      5        6           0.000005409   -0.000002378    0.000103721
      6        7          -0.000005581    0.000002643   -0.000097258
      7        1          -0.000000178    0.000000068    0.000004364
      8        1           0.000001046   -0.000000801   -0.000020133
      9        1           0.000000800    0.000000116    0.000009963
     10        1          -0.000000979   -0.000000220   -0.000010415
     11        1           0.000000801    0.000001071    0.000013390
 -------------------------------------------------------------------
 Cartesian Forces:  Max     0.000103721 RMS     0.000032985
 NDeriv=     27 NFrqRd=  0 NDerD0=      0 MskFDP=       0 MskDFD=       0 MskDF0=       0
 Re-enter D2Numr:  normal mode      3 step-down number 1
 Standard basis: 6-311+G(2d,p) (5D, 7F)
   192 basis functions,   292 primitive gaussians,   204 cartesian basis functions
    21 alpha electrons       21 beta electrons
       nuclear repulsion energy       186.2737103891 Hartrees.
 NAtoms=   11 NActive=   11 NUniq=   11 SFac= 1.00D+00 NAtFMM=   60 NAOKFM=F Big=F
 Integral buffers will be    131072 words long.
 Raffenetti 2 integral format.
 Two-electron integral symmetry is turned off.
 One-electron integrals computed using PRISM.
 NBasis=   192 RedAO= T EigKep=  1.37D-05  NBF=   192
 NBsUse=   192 1.00D-06 EigRej= -1.00D+00 NBFU=   192
 Initial guess from the checkpoint file:  "/scratch/webmo-77271/220/Gau-59547.chk"
 B after Tr=     0.000065    0.000062   -0.000000
         Rot=    1.000000   -0.000000   -0.000000   -0.000012 Ang=  -0.00 deg.
 Keep R1 ints in memory in canonical form, NReq=188202298.
 Requested convergence on RMS density matrix=1.00D-08 within 128 cycles.
 Requested convergence on MAX density matrix=1.00D-06.
 Requested convergence on             energy=1.00D-06.
 No special actions if energy rises.
 SCF Done:  E(RB3LYP) =  -248.309868554     A.U. after    8 cycles
            NFock=  8  Conv=0.30D-08     -V/T= 2.0043
 DoSCS=F DFT=T ScalE2(SS,OS)=  1.000000  1.000000
 Range of M.O.s used for correlation:     1   192
 NBasis=   192 NAE=    21 NBE=    21 NFC=     0 NFV=     0
 NROrb=    192 NOA=    21 NOB=    21 NVA=   171 NVB=   171

 **** Warning!!: The largest alpha MO coefficient is  0.11643041D+03

 Symmetrizing basis deriv contribution to polar:
 IMax=3 JMax=2 DiffMx= 0.00D+00
 G2DrvN: will do    12 centers at a time, making    1 passes.
 Calling FoFCou, ICntrl=  3107 FMM=F I1Cent=   0 AccDes= 0.00D+00.
 End of G2Drv F.D. properties file   721 does not exist.
 End of G2Drv F.D. properties file   722 does not exist.
 End of G2Drv F.D. properties file   788 does not exist.
          IDoAtm=11111111111
          Differentiating once with respect to electric field.
                with respect to dipole field.
          Differentiating once with respect to nuclear coordinates.
 Keep R1 ints in memory in canonical form, NReq=188175641.
          There are    36 degrees of freedom in the 1st order CPHF.  IDoFFX=6 NUNeed=     3.
     33 vectors produced by pass  0 Test12= 9.97D-15 2.78D-09 XBig12= 1.13D+02 7.01D+00.
 AX will form    33 AO Fock derivatives at one time.
     33 vectors produced by pass  1 Test12= 9.97D-15 2.78D-09 XBig12= 4.68D+01 1.28D+00.
     33 vectors produced by pass  2 Test12= 9.97D-15 2.78D-09 XBig12= 1.85D+00 1.70D-01.
     33 vectors produced by pass  3 Test12= 9.97D-15 2.78D-09 XBig12= 8.05D-03 1.30D-02.
     33 vectors produced by pass  4 Test12= 9.97D-15 2.78D-09 XBig12= 1.61D-05 5.79D-04.
     27 vectors produced by pass  5 Test12= 9.97D-15 2.78D-09 XBig12= 1.87D-08 2.02D-05.
      9 vectors produced by pass  6 Test12= 9.97D-15 2.78D-09 XBig12= 1.88D-11 5.80D-07.
      3 vectors produced by pass  7 Test12= 9.97D-15 2.78D-09 XBig12= 1.37D-14 1.38D-08.
 InvSVY:  IOpt=1 It=  1 EMax= 3.55D-15
 Solved reduced A of dimension   204 with    36 vectors.
 Isotropic polarizability for W=    0.000000       67.17 Bohr**3.
 End of Minotr F.D. properties file   721 does not exist.
 End of Minotr F.D. properties file   722 does not exist.
 End of Minotr F.D. properties file   788 does not exist.

 **********************************************************************

            Population analysis using the SCF Density.

 **********************************************************************

 Alpha  occ. eigenvalues --  -14.32134 -10.22506 -10.22210 -10.21882 -10.20262
 Alpha  occ. eigenvalues --  -10.19432  -0.92233  -0.84664  -0.77867  -0.68262
 Alpha  occ. eigenvalues --   -0.59420  -0.53838  -0.49615  -0.46622  -0.41390
 Alpha  occ. eigenvalues --   -0.39574  -0.39386  -0.37455  -0.34040  -0.33949
 Alpha  occ. eigenvalues --   -0.26581
 Alpha virt. eigenvalues --   -0.09331  -0.01272   0.01160   0.01612   0.01771
 Alpha virt. eigenvalues --    0.02954   0.04560   0.05202   0.05412   0.07653
 Alpha virt. eigenvalues --    0.07841   0.09102   0.09433   0.10010   0.10525
 Alpha virt. eigenvalues --    0.12557   0.12968   0.12999   0.14128   0.14950
 Alpha virt. eigenvalues --    0.14975   0.16059   0.17335   0.18713   0.19481
 Alpha virt. eigenvalues --    0.20073   0.20480   0.22849   0.23643   0.23681
 Alpha virt. eigenvalues --    0.24069   0.25717   0.28101   0.30345   0.32740
 Alpha virt. eigenvalues --    0.34130   0.37270   0.42452   0.45428   0.46770
 Alpha virt. eigenvalues --    0.49008   0.49257   0.49328   0.51401   0.52083
 Alpha virt. eigenvalues --    0.53670   0.56191   0.59312   0.60137   0.61310
 Alpha virt. eigenvalues --    0.61686   0.62421   0.62588   0.65070   0.66529
 Alpha virt. eigenvalues --    0.67966   0.68540   0.68559   0.70755   0.70800
 Alpha virt. eigenvalues --    0.75220   0.75820   0.78553   0.79612   0.81167
 Alpha virt. eigenvalues --    0.81387   0.83769   0.85513   0.86935   0.87988
 Alpha virt. eigenvalues --    0.90332   0.92026   0.96725   1.02452   1.09761
 Alpha virt. eigenvalues --    1.10550   1.10849   1.14285   1.14551   1.23142
 Alpha virt. eigenvalues --    1.24124   1.25635   1.27541   1.28958   1.37759
 Alpha virt. eigenvalues --    1.39401   1.42460   1.44239   1.45406   1.49025
 Alpha virt. eigenvalues --    1.52750   1.59553   1.65357   1.65889   1.70727
 Alpha virt. eigenvalues --    1.75932   1.82240   1.86624   1.89386   1.93068
 Alpha virt. eigenvalues --    1.99110   2.11865   2.11873   2.14237   2.15352
 Alpha virt. eigenvalues --    2.24062   2.29361   2.41993   2.42918   2.50146
 Alpha virt. eigenvalues --    2.58897   2.68157   2.71540   2.73661   2.74550
 Alpha virt. eigenvalues --    2.78931   2.80927   2.80989   2.81853   2.85618
 Alpha virt. eigenvalues --    2.93624   2.95777   3.04001   3.06527   3.07142
 Alpha virt. eigenvalues --    3.13783   3.14836   3.18472   3.21684   3.22623
 Alpha virt. eigenvalues --    3.27680   3.28434   3.32670   3.35155   3.36008
 Alpha virt. eigenvalues --    3.41156   3.45718   3.47712   3.47985   3.48513
 Alpha virt. eigenvalues --    3.53243   3.54945   3.60983   3.61897   3.66222
 Alpha virt. eigenvalues --    3.68616   3.70382   3.75305   3.80549   3.83718
 Alpha virt. eigenvalues --    3.86694   3.87676   4.05766   4.13725   4.17013
 Alpha virt. eigenvalues --    4.23372   4.48041   4.60808   4.78711   4.80159
 Alpha virt. eigenvalues --    4.82919   5.00817   5.11699   5.18424   5.71047
 Alpha virt. eigenvalues --   23.74622  23.84713  24.11323  24.14564  24.22820
 Alpha virt. eigenvalues --   35.83315
          Condensed to atoms (all electrons):
               1          2          3          4          5          6
     1  C    4.939335   0.596144   0.041151  -0.078093   0.018583  -0.001193
     2  C    0.596144   5.029151   0.269588   0.005748  -0.277590   0.035516
     3  C    0.041151   0.269588   4.811582   0.601901   0.002561  -0.005164
     4  C   -0.078093   0.005748   0.601901   4.873749   0.022013   0.195606
     5  C    0.018583  -0.277590   0.002561   0.022013   6.080891   0.215946
     6  N   -0.001193   0.035516  -0.005164   0.195606   0.215946   6.802854
     7  H   -0.002154   0.036788  -0.028328   0.413269  -0.089573  -0.003192
     8  H    0.015641  -0.066216   0.404793  -0.043581   0.018766   0.000113
     9  H   -0.048058   0.411120  -0.059522   0.022292   0.001493  -0.000112
    10  H    0.399323  -0.030145  -0.006945   0.014368  -0.010472   0.008036
    11  H    0.391194  -0.037020   0.019032  -0.003126   0.003124   0.000193
               7          8          9         10         11
     1  C   -0.002154   0.015641  -0.048058   0.399323   0.391194
     2  C    0.036788  -0.066216   0.411120  -0.030145  -0.037020
     3  C   -0.028328   0.404793  -0.059522  -0.006945   0.019032
     4  C    0.413269  -0.043581   0.022292   0.014368  -0.003126
     5  C   -0.089573   0.018766   0.001493  -0.010472   0.003124
     6  N   -0.003192   0.000113  -0.000112   0.008036   0.000193
     7  H    0.565392  -0.011146  -0.000412  -0.000040   0.000048
     8  H   -0.011146   0.590197  -0.006408  -0.000015  -0.000352
     9  H   -0.000412  -0.006408   0.595873   0.006558  -0.011172
    10  H   -0.000040  -0.000015   0.006558   0.510454  -0.032857
    11  H    0.000048  -0.000352  -0.011172  -0.032857   0.564482
 Mulliken charges:
               1
     1  C   -0.271872
     2  C    0.026915
     3  C   -0.050650
     4  C   -0.024145
     5  C    0.014258
     6  N   -0.248602
     7  H    0.119349
     8  H    0.098209
     9  H    0.088350
    10  H    0.141734
    11  H    0.106454
 Sum of Mulliken charges =  -0.00000
 Mulliken charges with hydrogens summed into heavy atoms:
               1
     1  C   -0.023685
     2  C    0.115265
     3  C    0.047559
     4  C    0.095204
     5  C    0.014258
     6  N   -0.248602
 APT charges:
               1
     1  C   -0.080092
     2  C   -0.036041
     3  C    0.178909
     4  C   -0.107090
     5  C    0.146200
     6  N   -0.329743
     7  H    0.060753
     8  H    0.027351
     9  H    0.021852
    10  H    0.071020
    11  H    0.046882
 Sum of APT charges =  -0.00000
 APT charges with hydrogens summed into heavy atoms:
               1
     1  C    0.037810
     2  C   -0.014189
     3  C    0.206260
     4  C   -0.046337
     5  C    0.146200
     6  N   -0.329743
 Electronic spatial extent (au):  <R**2>=            588.3904
 Charge=             -0.0000 electrons
 Dipole moment (field-independent basis, Debye):
    X=             -3.8999    Y=              0.5462    Z=             -0.0000  Tot=              3.9379
 Quadrupole moment (field-independent basis, Debye-Ang):
   XX=            -41.7108   YY=            -29.7803   ZZ=            -38.4419
   XY=             -0.1135   XZ=             -0.0000   YZ=              0.0000
 Traceless Quadrupole moment (field-independent basis, Debye-Ang):
   XX=             -5.0665   YY=              6.8640   ZZ=             -1.7976
   XY=             -0.1135   XZ=             -0.0000   YZ=              0.0000
 Octapole moment (field-independent basis, Debye-Ang**2):
  XXX=            -36.3290  YYY=              0.3786  ZZZ=             -0.0000  XYY=             -2.6461
  XXY=             -0.8611  XXZ=              0.0000  XZZ=              1.8046  YZZ=              0.9706
  YYZ=             -0.0000  XYZ=             -0.0000
 Hexadecapole moment (field-independent basis, Debye-Ang**3):
 XXXX=           -511.2781 YYYY=           -281.7111 ZZZZ=            -45.0361 XXXY=            -54.4353
 XXXZ=             -0.0000 YYYX=            -44.6603 YYYZ=              0.0000 ZZZX=             -0.0000
 ZZZY=              0.0000 XXYY=           -124.3840 XXZZ=            -88.0283 YYZZ=            -67.8103
 XXYZ=             -0.0000 YYXZ=              0.0000 ZZXY=            -18.6487
 N-N= 1.862737103891D+02 E-N=-9.490957773329D+02  KE= 2.472564275178D+02
  Exact polarizability:      84.248       4.633      77.087       0.000      -0.000      40.185
 Approx polarizability:     140.929       0.258     120.343       0.000      -0.000      58.840
 Calling FoFJK, ICntrl=    100127 FMM=F ISym2X=0 I1Cent= 0 IOpClX= 0 NMat=1 NMatS=1 NMatT=0.
 -------------------------------------------------------------------
 Center     Atomic                   Forces (Hartrees/Bohr)
 Number     Number              X              Y              Z
 -------------------------------------------------------------------
      1        6          -0.000057127   -0.000111352   -0.000000000
      2        6           0.000050649   -0.000016288   -0.000000000
      3        6           0.000057010   -0.000007869    0.000000000
      4        6           0.000007860    0.000081307    0.000000000
      5        6           0.000017450    0.000107218   -0.000000000
      6        7          -0.000056137   -0.000034286   -0.000000000
      7        1          -0.000005689    0.000006520    0.000000000
      8        1           0.000002167   -0.000004518    0.000000000
      9        1           0.000003185    0.000004171    0.000000000
     10        1          -0.000003966   -0.000020299   -0.000000000
     11        1          -0.000015401   -0.000004604   -0.000000000
 -------------------------------------------------------------------
 Cartesian Forces:  Max     0.000111352 RMS     0.000037099
 NDeriv=     27 NFrqRd=  0 NDerD0=      0 MskFDP=       0 MskDFD=       0 MskDF0=       0
 Re-enter D2Numr:  normal mode      4 step-up   number 1
 Standard basis: 6-311+G(2d,p) (5D, 7F)
   192 basis functions,   292 primitive gaussians,   204 cartesian basis functions
    21 alpha electrons       21 beta electrons
       nuclear repulsion energy       186.2370854300 Hartrees.
 NAtoms=   11 NActive=   11 NUniq=   11 SFac= 1.00D+00 NAtFMM=   60 NAOKFM=F Big=F
 Integral buffers will be    131072 words long.
 Raffenetti 2 integral format.
 Two-electron integral symmetry is turned off.
 One-electron integrals computed using PRISM.
 NBasis=   192 RedAO= T EigKep=  1.37D-05  NBF=   192
 NBsUse=   192 1.00D-06 EigRej= -1.00D+00 NBFU=   192
 Initial guess from the checkpoint file:  "/scratch/webmo-77271/220/Gau-59547.chk"
 B after Tr=    -0.000065   -0.000062    0.000000
         Rot=    1.000000    0.000000    0.000000    0.000012 Ang=   0.00 deg.
 Keep R1 ints in memory in canonical form, NReq=188202298.
 Requested convergence on RMS density matrix=1.00D-08 within 128 cycles.
 Requested convergence on MAX density matrix=1.00D-06.
 Requested convergence on             energy=1.00D-06.
 No special actions if energy rises.
 SCF Done:  E(RB3LYP) =  -248.309868553     A.U. after    8 cycles
            NFock=  8  Conv=0.30D-08     -V/T= 2.0043
 DoSCS=F DFT=T ScalE2(SS,OS)=  1.000000  1.000000
 Range of M.O.s used for correlation:     1   192
 NBasis=   192 NAE=    21 NBE=    21 NFC=     0 NFV=     0
 NROrb=    192 NOA=    21 NOB=    21 NVA=   171 NVB=   171

 **** Warning!!: The largest alpha MO coefficient is  0.11655789D+03

 Symmetrizing basis deriv contribution to polar:
 IMax=3 JMax=2 DiffMx= 0.00D+00
 G2DrvN: will do    12 centers at a time, making    1 passes.
 Calling FoFCou, ICntrl=  3107 FMM=F I1Cent=   0 AccDes= 0.00D+00.
 End of G2Drv F.D. properties file   721 does not exist.
 End of G2Drv F.D. properties file   722 does not exist.
 End of G2Drv F.D. properties file   788 does not exist.
          IDoAtm=11111111111
          Differentiating once with respect to electric field.
                with respect to dipole field.
          Differentiating once with respect to nuclear coordinates.
 Keep R1 ints in memory in canonical form, NReq=188175641.
          There are    36 degrees of freedom in the 1st order CPHF.  IDoFFX=6 NUNeed=     3.
     33 vectors produced by pass  0 Test12= 9.97D-15 2.78D-09 XBig12= 1.13D+02 7.02D+00.
 AX will form    33 AO Fock derivatives at one time.
     33 vectors produced by pass  1 Test12= 9.97D-15 2.78D-09 XBig12= 4.67D+01 1.27D+00.
     33 vectors produced by pass  2 Test12= 9.97D-15 2.78D-09 XBig12= 1.85D+00 1.71D-01.
     33 vectors produced by pass  3 Test12= 9.97D-15 2.78D-09 XBig12= 8.01D-03 1.29D-02.
     33 vectors produced by pass  4 Test12= 9.97D-15 2.78D-09 XBig12= 1.62D-05 5.76D-04.
     27 vectors produced by pass  5 Test12= 9.97D-15 2.78D-09 XBig12= 1.88D-08 2.04D-05.
      9 vectors produced by pass  6 Test12= 9.97D-15 2.78D-09 XBig12= 1.88D-11 5.80D-07.
      3 vectors produced by pass  7 Test12= 9.97D-15 2.78D-09 XBig12= 1.36D-14 1.34D-08.
 InvSVY:  IOpt=1 It=  1 EMax= 1.78D-15
 Solved reduced A of dimension   204 with    36 vectors.
 Isotropic polarizability for W=    0.000000       67.19 Bohr**3.
 End of Minotr F.D. properties file   721 does not exist.
 End of Minotr F.D. properties file   722 does not exist.
 End of Minotr F.D. properties file   788 does not exist.

 **********************************************************************

            Population analysis using the SCF Density.

 **********************************************************************

 Alpha  occ. eigenvalues --  -14.32130 -10.22510 -10.22214 -10.21877 -10.20267
 Alpha  occ. eigenvalues --  -10.19439  -0.92230  -0.84654  -0.77875  -0.68263
 Alpha  occ. eigenvalues --   -0.59421  -0.53830  -0.49610  -0.46638  -0.41381
 Alpha  occ. eigenvalues --   -0.39572  -0.39367  -0.37452  -0.34048  -0.33944
 Alpha  occ. eigenvalues --   -0.26585
 Alpha virt. eigenvalues --   -0.09331  -0.01271   0.01158   0.01612   0.01765
 Alpha virt. eigenvalues --    0.02964   0.04562   0.05200   0.05414   0.07657
 Alpha virt. eigenvalues --    0.07841   0.09100   0.09424   0.10009   0.10537
 Alpha virt. eigenvalues --    0.12550   0.12966   0.12998   0.14126   0.14949
 Alpha virt. eigenvalues --    0.14971   0.16066   0.17336   0.18701   0.19478
 Alpha virt. eigenvalues --    0.20070   0.20480   0.22848   0.23645   0.23685
 Alpha virt. eigenvalues --    0.24073   0.25726   0.28082   0.30343   0.32749
 Alpha virt. eigenvalues --    0.34128   0.37252   0.42447   0.45450   0.46752
 Alpha virt. eigenvalues --    0.49015   0.49248   0.49330   0.51398   0.52085
 Alpha virt. eigenvalues --    0.53672   0.56187   0.59288   0.60117   0.61307
 Alpha virt. eigenvalues --    0.61706   0.62411   0.62586   0.65044   0.66530
 Alpha virt. eigenvalues --    0.67956   0.68513   0.68576   0.70773   0.70788
 Alpha virt. eigenvalues --    0.75238   0.75802   0.78553   0.79602   0.81179
 Alpha virt. eigenvalues --    0.81370   0.83786   0.85514   0.86937   0.87954
 Alpha virt. eigenvalues --    0.90344   0.91974   0.96722   1.02438   1.09658
 Alpha virt. eigenvalues --    1.10560   1.10740   1.14276   1.14533   1.23150
 Alpha virt. eigenvalues --    1.24217   1.25628   1.27580   1.28950   1.37745
 Alpha virt. eigenvalues --    1.39388   1.42460   1.44215   1.45405   1.48992
 Alpha virt. eigenvalues --    1.52742   1.59623   1.65371   1.65936   1.70717
 Alpha virt. eigenvalues --    1.75943   1.82280   1.86625   1.89457   1.93023
 Alpha virt. eigenvalues --    1.99123   2.11846   2.11894   2.14228   2.15323
 Alpha virt. eigenvalues --    2.24006   2.29282   2.42022   2.42862   2.50112
 Alpha virt. eigenvalues --    2.58770   2.68169   2.71563   2.73643   2.74591
 Alpha virt. eigenvalues --    2.78849   2.80900   2.80968   2.81896   2.85634
 Alpha virt. eigenvalues --    2.93606   2.95783   3.03919   3.06521   3.07205
 Alpha virt. eigenvalues --    3.13781   3.14842   3.18488   3.21690   3.22601
 Alpha virt. eigenvalues --    3.27591   3.28435   3.32660   3.35076   3.36004
 Alpha virt. eigenvalues --    3.41159   3.45663   3.47702   3.47974   3.48379
 Alpha virt. eigenvalues --    3.53267   3.54945   3.60961   3.61897   3.66270
 Alpha virt. eigenvalues --    3.68624   3.70378   3.75316   3.80538   3.83681
 Alpha virt. eigenvalues --    3.86664   3.87705   4.05773   4.13681   4.16827
 Alpha virt. eigenvalues --    4.23524   4.48015   4.60797   4.78631   4.80158
 Alpha virt. eigenvalues --    4.82916   5.00729   5.11713   5.18440   5.71050
 Alpha virt. eigenvalues --   23.74657  23.84695  24.11286  24.14638  24.22872
 Alpha virt. eigenvalues --   35.83290
          Condensed to atoms (all electrons):
               1          2          3          4          5          6
     1  C    4.939105   0.596686   0.041089  -0.077906   0.018798  -0.001183
     2  C    0.596686   5.030497   0.269667   0.004513  -0.278268   0.035857
     3  C    0.041089   0.269667   4.811157   0.602226   0.001377  -0.005096
     4  C   -0.077906   0.004513   0.602226   4.875328   0.022469   0.195920
     5  C    0.018798  -0.278268   0.001377   0.022469   6.081550   0.215129
     6  N   -0.001183   0.035857  -0.005096   0.195920   0.215129   6.802914
     7  H   -0.002118   0.036846  -0.027978   0.412826  -0.089526  -0.003180
     8  H    0.015666  -0.066188   0.404688  -0.043757   0.018906   0.000103
     9  H   -0.048200   0.410680  -0.059290   0.022418   0.001576  -0.000113
    10  H    0.399087  -0.030268  -0.006843   0.014324  -0.010113   0.007960
    11  H    0.391098  -0.036920   0.019092  -0.003142   0.003082   0.000193
               7          8          9         10         11
     1  C   -0.002118   0.015666  -0.048200   0.399087   0.391098
     2  C    0.036846  -0.066188   0.410680  -0.030268  -0.036920
     3  C   -0.027978   0.404688  -0.059290  -0.006843   0.019092
     4  C    0.412826  -0.043757   0.022418   0.014324  -0.003142
     5  C   -0.089526   0.018906   0.001576  -0.010113   0.003082
     6  N   -0.003180   0.000103  -0.000113   0.007960   0.000193
     7  H    0.565325  -0.011142  -0.000413  -0.000042   0.000048
     8  H   -0.011142   0.590409  -0.006472  -0.000016  -0.000352
     9  H   -0.000413  -0.006472   0.596171   0.006577  -0.011221
    10  H   -0.000042  -0.000016   0.006577   0.510524  -0.032894
    11  H    0.000048  -0.000352  -0.011221  -0.032894   0.564501
 Mulliken charges:
               1
     1  C   -0.272122
     2  C    0.026898
     3  C   -0.050089
     4  C   -0.025219
     5  C    0.015020
     6  N   -0.248503
     7  H    0.119353
     8  H    0.098155
     9  H    0.088288
    10  H    0.141705
    11  H    0.106514
 Sum of Mulliken charges =  -0.00000
 Mulliken charges with hydrogens summed into heavy atoms:
               1
     1  C   -0.023903
     2  C    0.115185
     3  C    0.048066
     4  C    0.094134
     5  C    0.015020
     6  N   -0.248503
 APT charges:
               1
     1  C   -0.079799
     2  C   -0.036149
     3  C    0.178871
     4  C   -0.106917
     5  C    0.146157
     6  N   -0.329620
     7  H    0.060836
     8  H    0.027163
     9  H    0.021590
    10  H    0.070973
    11  H    0.046894
 Sum of APT charges =  -0.00000
 APT charges with hydrogens summed into heavy atoms:
               1
     1  C    0.038068
     2  C   -0.014559
     3  C    0.206034
     4  C   -0.046081
     5  C    0.146157
     6  N   -0.329620
 Electronic spatial extent (au):  <R**2>=            588.6783
 Charge=             -0.0000 electrons
 Dipole moment (field-independent basis, Debye):
    X=             -3.8982    Y=              0.5488    Z=             -0.0000  Tot=              3.9366
 Quadrupole moment (field-independent basis, Debye-Ang):
   XX=            -41.7075   YY=            -29.7658   ZZ=            -38.4430
   XY=             -0.1045   XZ=              0.0000   YZ=              0.0000
 Traceless Quadrupole moment (field-independent basis, Debye-Ang):
   XX=             -5.0688   YY=              6.8729   ZZ=             -1.8042
   XY=             -0.1045   XZ=              0.0000   YZ=              0.0000
 Octapole moment (field-independent basis, Debye-Ang**2):
  XXX=            -36.2643  YYY=              0.3830  ZZZ=             -0.0000  XYY=             -2.6475
  XXY=             -0.8538  XXZ=             -0.0000  XZZ=              1.8075  YZZ=              0.9750
  YYZ=             -0.0000  XYZ=             -0.0000
 Hexadecapole moment (field-independent basis, Debye-Ang**3):
 XXXX=           -510.9080 YYYY=           -282.3220 ZZZZ=            -45.0394 XXXY=            -54.5168
 XXXZ=              0.0000 YYYX=            -44.7350 YYYZ=              0.0000 ZZZX=              0.0000
 ZZZY=              0.0000 XXYY=           -124.4356 XXZZ=            -87.9796 YYZZ=            -67.9435
 XXYZ=             -0.0000 YYXZ=              0.0000 ZZXY=            -18.6927
 N-N= 1.862370854300D+02 E-N=-9.490220979584D+02  KE= 2.472555612876D+02
  Exact polarizability:      84.200       4.643      77.192      -0.000      -0.000      40.189
 Approx polarizability:     140.775       0.247     120.575      -0.000      -0.000      58.840
 Calling FoFJK, ICntrl=    100127 FMM=F ISym2X=0 I1Cent= 0 IOpClX= 0 NMat=1 NMatS=1 NMatT=0.
 -------------------------------------------------------------------
 Center     Atomic                   Forces (Hartrees/Bohr)
 Number     Number              X              Y              Z
 -------------------------------------------------------------------
      1        6           0.000056635    0.000111038   -0.000000000
      2        6          -0.000049399    0.000014371   -0.000000000
      3        6          -0.000056719    0.000008393   -0.000000000
      4        6          -0.000008776   -0.000080931    0.000000000
      5        6          -0.000011566   -0.000108931    0.000000000
      6        7           0.000050202    0.000037237   -0.000000000
      7        1           0.000005138   -0.000007006    0.000000000
      8        1          -0.000002049    0.000004055   -0.000000000
      9        1          -0.000002458   -0.000004580    0.000000000
     10        1           0.000002448    0.000020009   -0.000000000
     11        1           0.000016545    0.000006345   -0.000000000
 -------------------------------------------------------------------
 Cartesian Forces:  Max     0.000111038 RMS     0.000036865
 NDeriv=     27 NFrqRd=  0 NDerD0=      0 MskFDP=       0 MskDFD=       0 MskDF0=       0
 Re-enter D2Numr:  normal mode      4 step-down number 1
 Standard basis: 6-311+G(2d,p) (5D, 7F)
   192 basis functions,   292 primitive gaussians,   204 cartesian basis functions
    21 alpha electrons       21 beta electrons
       nuclear repulsion energy       186.2552944823 Hartrees.
 NAtoms=   11 NActive=   11 NUniq=   11 SFac= 1.00D+00 NAtFMM=   60 NAOKFM=F Big=F
 Integral buffers will be    131072 words long.
 Raffenetti 2 integral format.
 Two-electron integral symmetry is turned off.
 One-electron integrals computed using PRISM.
 NBasis=   192 RedAO= T EigKep=  1.37D-05  NBF=   192
 NBsUse=   192 1.00D-06 EigRej= -1.00D+00 NBFU=   192
 Initial guess from the checkpoint file:  "/scratch/webmo-77271/220/Gau-59547.chk"
 B after Tr=    -0.000000    0.000000   -0.000227
         Rot=    1.000000    0.000030    0.000051    0.000000 Ang=   0.01 deg.
 Keep R1 ints in memory in canonical form, NReq=188202298.
 Requested convergence on RMS density matrix=1.00D-08 within 128 cycles.
 Requested convergence on MAX density matrix=1.00D-06.
 Requested convergence on             energy=1.00D-06.
 No special actions if energy rises.
 SCF Done:  E(RB3LYP) =  -248.309867614     A.U. after    7 cycles
            NFock=  7  Conv=0.97D-08     -V/T= 2.0043
 DoSCS=F DFT=T ScalE2(SS,OS)=  1.000000  1.000000
 Range of M.O.s used for correlation:     1   192
 NBasis=   192 NAE=    21 NBE=    21 NFC=     0 NFV=     0
 NROrb=    192 NOA=    21 NOB=    21 NVA=   171 NVB=   171

 **** Warning!!: The largest alpha MO coefficient is  0.11648764D+03

 Symmetrizing basis deriv contribution to polar:
 IMax=3 JMax=2 DiffMx= 0.00D+00
 G2DrvN: will do    12 centers at a time, making    1 passes.
 Calling FoFCou, ICntrl=  3107 FMM=F I1Cent=   0 AccDes= 0.00D+00.
 End of G2Drv F.D. properties file   721 does not exist.
 End of G2Drv F.D. properties file   722 does not exist.
 End of G2Drv F.D. properties file   788 does not exist.
          IDoAtm=11111111111
          Differentiating once with respect to electric field.
                with respect to dipole field.
          Differentiating once with respect to nuclear coordinates.
 Keep R1 ints in memory in canonical form, NReq=188175641.
          There are    36 degrees of freedom in the 1st order CPHF.  IDoFFX=6 NUNeed=     3.
     33 vectors produced by pass  0 Test12= 9.97D-15 2.78D-09 XBig12= 1.13D+02 7.01D+00.
 AX will form    33 AO Fock derivatives at one time.
     33 vectors produced by pass  1 Test12= 9.97D-15 2.78D-09 XBig12= 4.67D+01 1.27D+00.
     33 vectors produced by pass  2 Test12= 9.97D-15 2.78D-09 XBig12= 1.85D+00 1.70D-01.
     33 vectors produced by pass  3 Test12= 9.97D-15 2.78D-09 XBig12= 8.03D-03 1.29D-02.
     33 vectors produced by pass  4 Test12= 9.97D-15 2.78D-09 XBig12= 1.62D-05 5.77D-04.
     27 vectors produced by pass  5 Test12= 9.97D-15 2.78D-09 XBig12= 1.87D-08 2.03D-05.
      9 vectors produced by pass  6 Test12= 9.97D-15 2.78D-09 XBig12= 1.88D-11 5.80D-07.
      3 vectors produced by pass  7 Test12= 9.97D-15 2.78D-09 XBig12= 1.37D-14 1.36D-08.
 InvSVY:  IOpt=1 It=  1 EMax= 7.11D-15
 Solved reduced A of dimension   204 with    36 vectors.
 Isotropic polarizability for W=    0.000000       67.18 Bohr**3.
 End of Minotr F.D. properties file   721 does not exist.
 End of Minotr F.D. properties file   722 does not exist.
 End of Minotr F.D. properties file   788 does not exist.

 **********************************************************************

            Population analysis using the SCF Density.

 **********************************************************************

 Alpha  occ. eigenvalues --  -14.32132 -10.22508 -10.22212 -10.21880 -10.20264
 Alpha  occ. eigenvalues --  -10.19436  -0.92231  -0.84659  -0.77871  -0.68262
 Alpha  occ. eigenvalues --   -0.59421  -0.53834  -0.49613  -0.46630  -0.41385
 Alpha  occ. eigenvalues --   -0.39573  -0.39376  -0.37454  -0.34044  -0.33946
 Alpha  occ. eigenvalues --   -0.26583
 Alpha virt. eigenvalues --   -0.09331  -0.01272   0.01159   0.01612   0.01768
 Alpha virt. eigenvalues --    0.02959   0.04561   0.05200   0.05414   0.07655
 Alpha virt. eigenvalues --    0.07841   0.09101   0.09428   0.10009   0.10530
 Alpha virt. eigenvalues --    0.12554   0.12967   0.12999   0.14127   0.14950
 Alpha virt. eigenvalues --    0.14973   0.16062   0.17336   0.18707   0.19479
 Alpha virt. eigenvalues --    0.20071   0.20480   0.22848   0.23643   0.23683
 Alpha virt. eigenvalues --    0.24071   0.25721   0.28091   0.30344   0.32744
 Alpha virt. eigenvalues --    0.34129   0.37261   0.42449   0.45440   0.46761
 Alpha virt. eigenvalues --    0.49012   0.49252   0.49329   0.51399   0.52084
 Alpha virt. eigenvalues --    0.53671   0.56189   0.59300   0.60126   0.61308
 Alpha virt. eigenvalues --    0.61696   0.62416   0.62587   0.65057   0.66529
 Alpha virt. eigenvalues --    0.67961   0.68535   0.68556   0.70742   0.70818
 Alpha virt. eigenvalues --    0.75230   0.75811   0.78553   0.79606   0.81168
 Alpha virt. eigenvalues --    0.81383   0.83777   0.85513   0.86934   0.87973
 Alpha virt. eigenvalues --    0.90339   0.92001   0.96724   1.02445   1.09708
 Alpha virt. eigenvalues --    1.10553   1.10796   1.14274   1.14549   1.23146
 Alpha virt. eigenvalues --    1.24171   1.25630   1.27562   1.28954   1.37752
 Alpha virt. eigenvalues --    1.39394   1.42460   1.44226   1.45406   1.49008
 Alpha virt. eigenvalues --    1.52745   1.59588   1.65364   1.65913   1.70722
 Alpha virt. eigenvalues --    1.75937   1.82259   1.86624   1.89421   1.93046
 Alpha virt. eigenvalues --    1.99117   2.11851   2.11887   2.14232   2.15336
 Alpha virt. eigenvalues --    2.24033   2.29321   2.42007   2.42888   2.50128
 Alpha virt. eigenvalues --    2.58833   2.68161   2.71551   2.73652   2.74570
 Alpha virt. eigenvalues --    2.78888   2.80911   2.80980   2.81878   2.85626
 Alpha virt. eigenvalues --    2.93615   2.95780   3.03959   3.06524   3.07173
 Alpha virt. eigenvalues --    3.13781   3.14841   3.18479   3.21686   3.22615
 Alpha virt. eigenvalues --    3.27634   3.28436   3.32664   3.35116   3.36006
 Alpha virt. eigenvalues --    3.41157   3.45691   3.47702   3.47984   3.48447
 Alpha virt. eigenvalues --    3.53254   3.54947   3.60972   3.61897   3.66246
 Alpha virt. eigenvalues --    3.68620   3.70380   3.75310   3.80543   3.83699
 Alpha virt. eigenvalues --    3.86678   3.87689   4.05770   4.13702   4.16920
 Alpha virt. eigenvalues --    4.23447   4.48028   4.60802   4.78670   4.80159
 Alpha virt. eigenvalues --    4.82918   5.00772   5.11707   5.18432   5.71047
 Alpha virt. eigenvalues --   23.74639  23.84703  24.11304  24.14600  24.22845
 Alpha virt. eigenvalues --   35.83301
          Condensed to atoms (all electrons):
               1          2          3          4          5          6
     1  C    4.939238   0.596400   0.041135  -0.078005   0.018685  -0.001191
     2  C    0.596400   5.029821   0.269593   0.005184  -0.277916   0.035680
     3  C    0.041135   0.269593   4.811429   0.601992   0.002003  -0.005131
     4  C   -0.078005   0.005184   0.601992   4.874626   0.022228   0.195727
     5  C    0.018685  -0.277916   0.002003   0.022228   6.081111   0.215599
     6  N   -0.001191   0.035680  -0.005131   0.195727   0.215599   6.802865
     7  H   -0.002136   0.036813  -0.028158   0.413048  -0.089541  -0.003186
     8  H    0.015654  -0.066201   0.404744  -0.043674   0.018836   0.000108
     9  H   -0.048130   0.410902  -0.059407   0.022353   0.001534  -0.000113
    10  H    0.399205  -0.030207  -0.006893   0.014343  -0.010290   0.007997
    11  H    0.391147  -0.036971   0.019062  -0.003134   0.003103   0.000193
               7          8          9         10         11
     1  C   -0.002136   0.015654  -0.048130   0.399205   0.391147
     2  C    0.036813  -0.066201   0.410902  -0.030207  -0.036971
     3  C   -0.028158   0.404744  -0.059407  -0.006893   0.019062
     4  C    0.413048  -0.043674   0.022353   0.014343  -0.003134
     5  C   -0.089541   0.018836   0.001534  -0.010290   0.003103
     6  N   -0.003186   0.000108  -0.000113   0.007997   0.000193
     7  H    0.565358  -0.011144  -0.000412  -0.000041   0.000048
     8  H   -0.011144   0.590303  -0.006440  -0.000015  -0.000352
     9  H   -0.000412  -0.006440   0.596023   0.006567  -0.011197
    10  H   -0.000041  -0.000015   0.006567   0.510490  -0.032875
    11  H    0.000048  -0.000352  -0.011197  -0.032875   0.564491
 Mulliken charges:
               1
     1  C   -0.272001
     2  C    0.026902
     3  C   -0.050370
     4  C   -0.024688
     5  C    0.014648
     6  N   -0.248548
     7  H    0.119352
     8  H    0.098183
     9  H    0.088319
    10  H    0.141719
    11  H    0.106485
 Sum of Mulliken charges =  -0.00000
 Mulliken charges with hydrogens summed into heavy atoms:
               1
     1  C   -0.023798
     2  C    0.115221
     3  C    0.047813
     4  C    0.094664
     5  C    0.014648
     6  N   -0.248548
 APT charges:
               1
     1  C   -0.079946
     2  C   -0.036093
     3  C    0.178890
     4  C   -0.107002
     5  C    0.146177
     6  N   -0.329681
     7  H    0.060794
     8  H    0.027257
     9  H    0.021720
    10  H    0.070996
    11  H    0.046887
 Sum of APT charges =  -0.00000
 APT charges with hydrogens summed into heavy atoms:
               1
     1  C    0.037938
     2  C   -0.014373
     3  C    0.206147
     4  C   -0.046207
     5  C    0.146177
     6  N   -0.329681
 Electronic spatial extent (au):  <R**2>=            588.5345
 Charge=             -0.0000 electrons
 Dipole moment (field-independent basis, Debye):
    X=             -3.8990    Y=              0.5475    Z=             -0.0047  Tot=              3.9372
 Quadrupole moment (field-independent basis, Debye-Ang):
   XX=            -41.7092   YY=            -29.7732   ZZ=            -38.4424
   XY=             -0.1090   XZ=              0.0150   YZ=             -0.0020
 Traceless Quadrupole moment (field-independent basis, Debye-Ang):
   XX=             -5.0676   YY=              6.8684   ZZ=             -1.8008
   XY=             -0.1090   XZ=              0.0150   YZ=             -0.0020
 Octapole moment (field-independent basis, Debye-Ang**2):
  XXX=            -36.2964  YYY=              0.3809  ZZZ=              0.0033  XYY=             -2.6468
  XXY=             -0.8574  XXZ=             -0.0137  XZZ=              1.8061  YZZ=              0.9728
  YYZ=             -0.0562  XYZ=             -0.0136
 Hexadecapole moment (field-independent basis, Debye-Ang**3):
 XXXX=           -511.0935 YYYY=           -282.0176 ZZZZ=            -45.0381 XXXY=            -54.4761
 XXXZ=              0.0538 YYYX=            -44.6977 YYYZ=              0.0138 ZZZX=             -0.0112
 ZZZY=              0.0028 XXYY=           -124.4100 XXZZ=            -88.0040 YYZZ=            -67.8767
 XXYZ=              0.0183 YYXZ=              0.0501 ZZXY=            -18.6707
 N-N= 1.862552944823D+02 E-N=-9.490587094080D+02  KE= 2.472559656970D+02
  Exact polarizability:      84.224       4.638      77.140      -0.009       0.003      40.187
 Approx polarizability:     140.852       0.252     120.459      -0.071       0.017      58.841
 Calling FoFJK, ICntrl=    100127 FMM=F ISym2X=0 I1Cent= 0 IOpClX= 0 NMat=1 NMatS=1 NMatT=0.
 -------------------------------------------------------------------
 Center     Atomic                   Forces (Hartrees/Bohr)
 Number     Number              X              Y              Z
 -------------------------------------------------------------------
      1        6           0.000000766   -0.000003197    0.000055954
      2        6          -0.000002213   -0.000001095   -0.000113779
      3        6          -0.000001098    0.000001763   -0.000125400
      4        6          -0.000000007    0.000002876    0.000157893
      5        6           0.000002407   -0.000000362   -0.000286935
      6        7          -0.000003141    0.000001517    0.000141762
      7        1          -0.000000029   -0.000004116    0.000075700
      8        1           0.000001102   -0.000001335    0.000029288
      9        1           0.000002347    0.000000590    0.000038560
     10        1          -0.000002168   -0.000000783   -0.000042608
     11        1           0.000002036    0.000004141    0.000069565
 -------------------------------------------------------------------
 Cartesian Forces:  Max     0.000286935 RMS     0.000072611
 NDeriv=     27 NFrqRd=  0 NDerD0=      0 MskFDP=       0 MskDFD=       0 MskDF0=       0
 Re-enter D2Numr:  normal mode      5 step-up   number 1
 Standard basis: 6-311+G(2d,p) (5D, 7F)
   192 basis functions,   292 primitive gaussians,   204 cartesian basis functions
    21 alpha electrons       21 beta electrons
       nuclear repulsion energy       186.2552944823 Hartrees.
 NAtoms=   11 NActive=   11 NUniq=   11 SFac= 1.00D+00 NAtFMM=   60 NAOKFM=F Big=F
 Integral buffers will be    131072 words long.
 Raffenetti 2 integral format.
 Two-electron integral symmetry is turned off.
 One-electron integrals computed using PRISM.
 NBasis=   192 RedAO= T EigKep=  1.37D-05  NBF=   192
 NBsUse=   192 1.00D-06 EigRej= -1.00D+00 NBFU=   192
 Initial guess from the checkpoint file:  "/scratch/webmo-77271/220/Gau-59547.chk"
 B after Tr=    -0.000000    0.000000    0.000227
         Rot=    1.000000   -0.000030   -0.000051    0.000000 Ang=  -0.01 deg.
 Keep R1 ints in memory in canonical form, NReq=188202298.
 Requested convergence on RMS density matrix=1.00D-08 within 128 cycles.
 Requested convergence on MAX density matrix=1.00D-06.
 Requested convergence on             energy=1.00D-06.
 No special actions if energy rises.
 SCF Done:  E(RB3LYP) =  -248.309867614     A.U. after    7 cycles
            NFock=  7  Conv=0.97D-08     -V/T= 2.0043
 DoSCS=F DFT=T ScalE2(SS,OS)=  1.000000  1.000000
 Range of M.O.s used for correlation:     1   192
 NBasis=   192 NAE=    21 NBE=    21 NFC=     0 NFV=     0
 NROrb=    192 NOA=    21 NOB=    21 NVA=   171 NVB=   171

 **** Warning!!: The largest alpha MO coefficient is  0.11648764D+03

 Symmetrizing basis deriv contribution to polar:
 IMax=3 JMax=2 DiffMx= 0.00D+00
 G2DrvN: will do    12 centers at a time, making    1 passes.
 Calling FoFCou, ICntrl=  3107 FMM=F I1Cent=   0 AccDes= 0.00D+00.
 End of G2Drv F.D. properties file   721 does not exist.
 End of G2Drv F.D. properties file   722 does not exist.
 End of G2Drv F.D. properties file   788 does not exist.
          IDoAtm=11111111111
          Differentiating once with respect to electric field.
                with respect to dipole field.
          Differentiating once with respect to nuclear coordinates.
 Keep R1 ints in memory in canonical form, NReq=188175641.
          There are    36 degrees of freedom in the 1st order CPHF.  IDoFFX=6 NUNeed=     3.
     33 vectors produced by pass  0 Test12= 9.97D-15 2.78D-09 XBig12= 1.13D+02 7.01D+00.
 AX will form    33 AO Fock derivatives at one time.
     33 vectors produced by pass  1 Test12= 9.97D-15 2.78D-09 XBig12= 4.67D+01 1.27D+00.
     33 vectors produced by pass  2 Test12= 9.97D-15 2.78D-09 XBig12= 1.85D+00 1.70D-01.
     33 vectors produced by pass  3 Test12= 9.97D-15 2.78D-09 XBig12= 8.03D-03 1.29D-02.
     33 vectors produced by pass  4 Test12= 9.97D-15 2.78D-09 XBig12= 1.62D-05 5.77D-04.
     27 vectors produced by pass  5 Test12= 9.97D-15 2.78D-09 XBig12= 1.87D-08 2.03D-05.
      9 vectors produced by pass  6 Test12= 9.97D-15 2.78D-09 XBig12= 1.88D-11 5.80D-07.
      3 vectors produced by pass  7 Test12= 9.97D-15 2.78D-09 XBig12= 1.37D-14 1.36D-08.
 InvSVY:  IOpt=1 It=  1 EMax= 5.33D-15
 Solved reduced A of dimension   204 with    36 vectors.
 Isotropic polarizability for W=    0.000000       67.18 Bohr**3.
 End of Minotr F.D. properties file   721 does not exist.
 End of Minotr F.D. properties file   722 does not exist.
 End of Minotr F.D. properties file   788 does not exist.

 **********************************************************************

            Population analysis using the SCF Density.

 **********************************************************************

 Alpha  occ. eigenvalues --  -14.32132 -10.22508 -10.22212 -10.21880 -10.20264
 Alpha  occ. eigenvalues --  -10.19436  -0.92231  -0.84659  -0.77871  -0.68262
 Alpha  occ. eigenvalues --   -0.59421  -0.53834  -0.49613  -0.46630  -0.41385
 Alpha  occ. eigenvalues --   -0.39573  -0.39376  -0.37454  -0.34044  -0.33946
 Alpha  occ. eigenvalues --   -0.26583
 Alpha virt. eigenvalues --   -0.09331  -0.01272   0.01159   0.01612   0.01768
 Alpha virt. eigenvalues --    0.02959   0.04561   0.05200   0.05414   0.07655
 Alpha virt. eigenvalues --    0.07841   0.09101   0.09428   0.10009   0.10530
 Alpha virt. eigenvalues --    0.12554   0.12967   0.12999   0.14127   0.14950
 Alpha virt. eigenvalues --    0.14973   0.16062   0.17336   0.18707   0.19479
 Alpha virt. eigenvalues --    0.20071   0.20480   0.22848   0.23643   0.23683
 Alpha virt. eigenvalues --    0.24071   0.25721   0.28091   0.30344   0.32744
 Alpha virt. eigenvalues --    0.34129   0.37261   0.42449   0.45440   0.46761
 Alpha virt. eigenvalues --    0.49012   0.49252   0.49329   0.51399   0.52084
 Alpha virt. eigenvalues --    0.53671   0.56189   0.59300   0.60126   0.61308
 Alpha virt. eigenvalues --    0.61696   0.62416   0.62587   0.65057   0.66529
 Alpha virt. eigenvalues --    0.67961   0.68535   0.68556   0.70742   0.70818
 Alpha virt. eigenvalues --    0.75230   0.75811   0.78553   0.79606   0.81168
 Alpha virt. eigenvalues --    0.81383   0.83777   0.85513   0.86934   0.87973
 Alpha virt. eigenvalues --    0.90339   0.92001   0.96724   1.02445   1.09708
 Alpha virt. eigenvalues --    1.10553   1.10796   1.14274   1.14549   1.23146
 Alpha virt. eigenvalues --    1.24171   1.25630   1.27562   1.28954   1.37752
 Alpha virt. eigenvalues --    1.39394   1.42460   1.44226   1.45406   1.49008
 Alpha virt. eigenvalues --    1.52745   1.59588   1.65364   1.65913   1.70722
 Alpha virt. eigenvalues --    1.75937   1.82259   1.86624   1.89421   1.93046
 Alpha virt. eigenvalues --    1.99117   2.11851   2.11887   2.14232   2.15336
 Alpha virt. eigenvalues --    2.24033   2.29321   2.42007   2.42888   2.50128
 Alpha virt. eigenvalues --    2.58833   2.68161   2.71551   2.73652   2.74570
 Alpha virt. eigenvalues --    2.78888   2.80911   2.80980   2.81878   2.85626
 Alpha virt. eigenvalues --    2.93615   2.95780   3.03959   3.06524   3.07173
 Alpha virt. eigenvalues --    3.13781   3.14841   3.18479   3.21686   3.22615
 Alpha virt. eigenvalues --    3.27634   3.28436   3.32664   3.35116   3.36006
 Alpha virt. eigenvalues --    3.41157   3.45691   3.47702   3.47984   3.48447
 Alpha virt. eigenvalues --    3.53254   3.54947   3.60972   3.61897   3.66246
 Alpha virt. eigenvalues --    3.68620   3.70380   3.75310   3.80543   3.83699
 Alpha virt. eigenvalues --    3.86678   3.87689   4.05770   4.13702   4.16920
 Alpha virt. eigenvalues --    4.23447   4.48028   4.60802   4.78670   4.80159
 Alpha virt. eigenvalues --    4.82918   5.00772   5.11707   5.18432   5.71047
 Alpha virt. eigenvalues --   23.74639  23.84703  24.11304  24.14600  24.22845
 Alpha virt. eigenvalues --   35.83301
          Condensed to atoms (all electrons):
               1          2          3          4          5          6
     1  C    4.939238   0.596400   0.041135  -0.078005   0.018685  -0.001191
     2  C    0.596400   5.029821   0.269593   0.005184  -0.277916   0.035680
     3  C    0.041135   0.269593   4.811429   0.601992   0.002003  -0.005131
     4  C   -0.078005   0.005184   0.601992   4.874626   0.022228   0.195727
     5  C    0.018685  -0.277916   0.002003   0.022228   6.081111   0.215599
     6  N   -0.001191   0.035680  -0.005131   0.195727   0.215599   6.802865
     7  H   -0.002136   0.036813  -0.028158   0.413048  -0.089541  -0.003186
     8  H    0.015654  -0.066201   0.404744  -0.043674   0.018836   0.000108
     9  H   -0.048130   0.410902  -0.059407   0.022353   0.001534  -0.000113
    10  H    0.399205  -0.030207  -0.006893   0.014343  -0.010290   0.007997
    11  H    0.391147  -0.036971   0.019062  -0.003134   0.003103   0.000193
               7          8          9         10         11
     1  C   -0.002136   0.015654  -0.048130   0.399205   0.391147
     2  C    0.036813  -0.066201   0.410902  -0.030207  -0.036971
     3  C   -0.028158   0.404744  -0.059407  -0.006893   0.019062
     4  C    0.413048  -0.043674   0.022353   0.014343  -0.003134
     5  C   -0.089541   0.018836   0.001534  -0.010290   0.003103
     6  N   -0.003186   0.000108  -0.000113   0.007997   0.000193
     7  H    0.565358  -0.011144  -0.000412  -0.000041   0.000048
     8  H   -0.011144   0.590303  -0.006440  -0.000015  -0.000352
     9  H   -0.000412  -0.006440   0.596023   0.006567  -0.011197
    10  H   -0.000041  -0.000015   0.006567   0.510490  -0.032875
    11  H    0.000048  -0.000352  -0.011197  -0.032875   0.564491
 Mulliken charges:
               1
     1  C   -0.272001
     2  C    0.026902
     3  C   -0.050370
     4  C   -0.024688
     5  C    0.014648
     6  N   -0.248548
     7  H    0.119352
     8  H    0.098183
     9  H    0.088319
    10  H    0.141719
    11  H    0.106485
 Sum of Mulliken charges =  -0.00000
 Mulliken charges with hydrogens summed into heavy atoms:
               1
     1  C   -0.023798
     2  C    0.115221
     3  C    0.047813
     4  C    0.094664
     5  C    0.014648
     6  N   -0.248548
 APT charges:
               1
     1  C   -0.079946
     2  C   -0.036093
     3  C    0.178890
     4  C   -0.107002
     5  C    0.146177
     6  N   -0.329681
     7  H    0.060794
     8  H    0.027257
     9  H    0.021720
    10  H    0.070996
    11  H    0.046887
 Sum of APT charges =  -0.00000
 APT charges with hydrogens summed into heavy atoms:
               1
     1  C    0.037938
     2  C   -0.014373
     3  C    0.206147
     4  C   -0.046207
     5  C    0.146177
     6  N   -0.329681
 Electronic spatial extent (au):  <R**2>=            588.5345
 Charge=             -0.0000 electrons
 Dipole moment (field-independent basis, Debye):
    X=             -3.8990    Y=              0.5475    Z=              0.0047  Tot=              3.9372
 Quadrupole moment (field-independent basis, Debye-Ang):
   XX=            -41.7092   YY=            -29.7732   ZZ=            -38.4424
   XY=             -0.1090   XZ=             -0.0150   YZ=              0.0020
 Traceless Quadrupole moment (field-independent basis, Debye-Ang):
   XX=             -5.0676   YY=              6.8684   ZZ=             -1.8008
   XY=             -0.1090   XZ=             -0.0150   YZ=              0.0020
 Octapole moment (field-independent basis, Debye-Ang**2):
  XXX=            -36.2964  YYY=              0.3809  ZZZ=             -0.0033  XYY=             -2.6468
  XXY=             -0.8574  XXZ=              0.0137  XZZ=              1.8061  YZZ=              0.9728
  YYZ=              0.0562  XYZ=              0.0136
 Hexadecapole moment (field-independent basis, Debye-Ang**3):
 XXXX=           -511.0935 YYYY=           -282.0176 ZZZZ=            -45.0381 XXXY=            -54.4761
 XXXZ=             -0.0538 YYYX=            -44.6977 YYYZ=             -0.0138 ZZZX=              0.0112
 ZZZY=             -0.0028 XXYY=           -124.4100 XXZZ=            -88.0040 YYZZ=            -67.8767
 XXYZ=             -0.0183 YYXZ=             -0.0501 ZZXY=            -18.6707
 N-N= 1.862552944823D+02 E-N=-9.490587094080D+02  KE= 2.472559656970D+02
  Exact polarizability:      84.224       4.638      77.140       0.009      -0.003      40.187
 Approx polarizability:     140.852       0.252     120.459       0.071      -0.017      58.841
 Calling FoFJK, ICntrl=    100127 FMM=F ISym2X=0 I1Cent= 0 IOpClX= 0 NMat=1 NMatS=1 NMatT=0.
 -------------------------------------------------------------------
 Center     Atomic                   Forces (Hartrees/Bohr)
 Number     Number              X              Y              Z
 -------------------------------------------------------------------
      1        6           0.000000766   -0.000003197   -0.000055954
      2        6          -0.000002213   -0.000001095    0.000113779
      3        6          -0.000001098    0.000001763    0.000125400
      4        6          -0.000000007    0.000002876   -0.000157893
      5        6           0.000002407   -0.000000362    0.000286935
      6        7          -0.000003141    0.000001517   -0.000141762
      7        1          -0.000000029   -0.000004116   -0.000075700
      8        1           0.000001102   -0.000001335   -0.000029288
      9        1           0.000002347    0.000000590   -0.000038560
     10        1          -0.000002168   -0.000000783    0.000042608
     11        1           0.000002036    0.000004141   -0.000069565
 -------------------------------------------------------------------
 Cartesian Forces:  Max     0.000286935 RMS     0.000072611
 NDeriv=     27 NFrqRd=  0 NDerD0=      0 MskFDP=       0 MskDFD=       0 MskDF0=       0
 Re-enter D2Numr:  normal mode      5 step-down number 1
 Standard basis: 6-311+G(2d,p) (5D, 7F)
   192 basis functions,   292 primitive gaussians,   204 cartesian basis functions
    21 alpha electrons       21 beta electrons
       nuclear repulsion energy       186.2442740523 Hartrees.
 NAtoms=   11 NActive=   11 NUniq=   11 SFac= 1.00D+00 NAtFMM=   60 NAOKFM=F Big=F
 Integral buffers will be    131072 words long.
 Raffenetti 2 integral format.
 Two-electron integral symmetry is turned off.
 One-electron integrals computed using PRISM.
 NBasis=   192 RedAO= T EigKep=  1.37D-05  NBF=   192
 NBsUse=   192 1.00D-06 EigRej= -1.00D+00 NBFU=   192
 Initial guess from the checkpoint file:  "/scratch/webmo-77271/220/Gau-59547.chk"
 B after Tr=    -0.000014    0.000040    0.000000
         Rot=    1.000000   -0.000000   -0.000000   -0.000017 Ang=  -0.00 deg.
 Keep R1 ints in memory in canonical form, NReq=188202298.
 Requested convergence on RMS density matrix=1.00D-08 within 128 cycles.
 Requested convergence on MAX density matrix=1.00D-06.
 Requested convergence on             energy=1.00D-06.
 No special actions if energy rises.
 SCF Done:  E(RB3LYP) =  -248.309867589     A.U. after    8 cycles
            NFock=  8  Conv=0.43D-08     -V/T= 2.0043
 DoSCS=F DFT=T ScalE2(SS,OS)=  1.000000  1.000000
 Range of M.O.s used for correlation:     1   192
 NBasis=   192 NAE=    21 NBE=    21 NFC=     0 NFV=     0
 NROrb=    192 NOA=    21 NOB=    21 NVA=   171 NVB=   171

 **** Warning!!: The largest alpha MO coefficient is  0.11668113D+03

 Symmetrizing basis deriv contribution to polar:
 IMax=3 JMax=2 DiffMx= 0.00D+00
 G2DrvN: will do    12 centers at a time, making    1 passes.
 Calling FoFCou, ICntrl=  3107 FMM=F I1Cent=   0 AccDes= 0.00D+00.
 End of G2Drv F.D. properties file   721 does not exist.
 End of G2Drv F.D. properties file   722 does not exist.
 End of G2Drv F.D. properties file   788 does not exist.
          IDoAtm=11111111111
          Differentiating once with respect to electric field.
                with respect to dipole field.
          Differentiating once with respect to nuclear coordinates.
 Keep R1 ints in memory in canonical form, NReq=188175641.
          There are    36 degrees of freedom in the 1st order CPHF.  IDoFFX=6 NUNeed=     3.
     33 vectors produced by pass  0 Test12= 9.97D-15 2.78D-09 XBig12= 1.13D+02 7.01D+00.
 AX will form    33 AO Fock derivatives at one time.
     33 vectors produced by pass  1 Test12= 9.97D-15 2.78D-09 XBig12= 4.67D+01 1.26D+00.
     33 vectors produced by pass  2 Test12= 9.97D-15 2.78D-09 XBig12= 1.84D+00 1.70D-01.
     33 vectors produced by pass  3 Test12= 9.97D-15 2.78D-09 XBig12= 7.96D-03 1.28D-02.
     33 vectors produced by pass  4 Test12= 9.97D-15 2.78D-09 XBig12= 1.60D-05 5.77D-04.
     27 vectors produced by pass  5 Test12= 9.97D-15 2.78D-09 XBig12= 1.86D-08 2.03D-05.
      9 vectors produced by pass  6 Test12= 9.97D-15 2.78D-09 XBig12= 1.87D-11 5.79D-07.
      3 vectors produced by pass  7 Test12= 9.97D-15 2.78D-09 XBig12= 1.36D-14 1.36D-08.
 InvSVY:  IOpt=1 It=  1 EMax= 4.00D-15
 Solved reduced A of dimension   204 with    36 vectors.
 Isotropic polarizability for W=    0.000000       67.19 Bohr**3.
 End of Minotr F.D. properties file   721 does not exist.
 End of Minotr F.D. properties file   722 does not exist.
 End of Minotr F.D. properties file   788 does not exist.

 **********************************************************************

            Population analysis using the SCF Density.

 **********************************************************************

 Alpha  occ. eigenvalues --  -14.32134 -10.22510 -10.22214 -10.21884 -10.20265
 Alpha  occ. eigenvalues --  -10.19435  -0.92230  -0.84655  -0.77872  -0.68260
 Alpha  occ. eigenvalues --   -0.59424  -0.53830  -0.49611  -0.46630  -0.41379
 Alpha  occ. eigenvalues --   -0.39568  -0.39384  -0.37454  -0.34044  -0.33949
 Alpha  occ. eigenvalues --   -0.26582
 Alpha virt. eigenvalues --   -0.09332  -0.01266   0.01156   0.01607   0.01760
 Alpha virt. eigenvalues --    0.02960   0.04563   0.05202   0.05413   0.07654
 Alpha virt. eigenvalues --    0.07845   0.09102   0.09430   0.10010   0.10533
 Alpha virt. eigenvalues --    0.12552   0.12965   0.12999   0.14128   0.14948
 Alpha virt. eigenvalues --    0.14969   0.16061   0.17330   0.18710   0.19483
 Alpha virt. eigenvalues --    0.20074   0.20479   0.22848   0.23642   0.23688
 Alpha virt. eigenvalues --    0.24069   0.25727   0.28073   0.30354   0.32733
 Alpha virt. eigenvalues --    0.34122   0.37266   0.42457   0.45435   0.46757
 Alpha virt. eigenvalues --    0.49009   0.49261   0.49332   0.51390   0.52083
 Alpha virt. eigenvalues --    0.53670   0.56187   0.59294   0.60124   0.61308
 Alpha virt. eigenvalues --    0.61700   0.62408   0.62585   0.65054   0.66525
 Alpha virt. eigenvalues --    0.67974   0.68508   0.68574   0.70781   0.70799
 Alpha virt. eigenvalues --    0.75236   0.75802   0.78558   0.79601   0.81166
 Alpha virt. eigenvalues --    0.81359   0.83788   0.85518   0.86942   0.87927
 Alpha virt. eigenvalues --    0.90340   0.91976   0.96709   1.02405   1.09704
 Alpha virt. eigenvalues --    1.10536   1.10789   1.14289   1.14552   1.23151
 Alpha virt. eigenvalues --    1.24233   1.25618   1.27568   1.28939   1.37756
 Alpha virt. eigenvalues --    1.39376   1.42462   1.44218   1.45384   1.48978
 Alpha virt. eigenvalues --    1.52798   1.59579   1.65340   1.65912   1.70728
 Alpha virt. eigenvalues --    1.75980   1.82297   1.86615   1.89413   1.93023
 Alpha virt. eigenvalues --    1.99095   2.11845   2.11917   2.14230   2.15327
 Alpha virt. eigenvalues --    2.24039   2.29359   2.42026   2.42896   2.50107
 Alpha virt. eigenvalues --    2.58818   2.68192   2.71512   2.73707   2.74532
 Alpha virt. eigenvalues --    2.78802   2.80896   2.80971   2.81852   2.85637
 Alpha virt. eigenvalues --    2.93603   2.95737   3.03881   3.06509   3.07163
 Alpha virt. eigenvalues --    3.13816   3.14846   3.18471   3.21696   3.22633
 Alpha virt. eigenvalues --    3.27628   3.28422   3.32665   3.35197   3.36102
 Alpha virt. eigenvalues --    3.41077   3.45675   3.47712   3.47970   3.48470
 Alpha virt. eigenvalues --    3.53252   3.54941   3.60943   3.61895   3.66197
 Alpha virt. eigenvalues --    3.68617   3.70426   3.75281   3.80461   3.83713
 Alpha virt. eigenvalues --    3.86727   3.87690   4.05772   4.13696   4.16739
 Alpha virt. eigenvalues --    4.23626   4.48018   4.60782   4.78669   4.80152
 Alpha virt. eigenvalues --    4.82930   5.00746   5.11713   5.18439   5.71020
 Alpha virt. eigenvalues --   23.74633  23.84726  24.11309  24.14533  24.22839
 Alpha virt. eigenvalues --   35.83270
          Condensed to atoms (all electrons):
               1          2          3          4          5          6
     1  C    4.939228   0.595866   0.040803  -0.077713   0.018708  -0.001251
     2  C    0.595866   5.030990   0.271028   0.003846  -0.278067   0.035720
     3  C    0.040803   0.271028   4.810526   0.602946  -0.000384  -0.004410
     4  C   -0.077713   0.003846   0.602946   4.874066   0.022683   0.195982
     5  C    0.018708  -0.278067  -0.000384   0.022683   6.085050   0.214349
     6  N   -0.001251   0.035720  -0.004410   0.195982   0.214349   6.803015
     7  H   -0.002139   0.036833  -0.027911   0.412686  -0.089537  -0.003205
     8  H    0.015697  -0.066340   0.404610  -0.043618   0.018921   0.000101
     9  H   -0.048054   0.410807  -0.059236   0.022329   0.001537  -0.000112
    10  H    0.399215  -0.030317  -0.006895   0.014267  -0.010087   0.008012
    11  H    0.391296  -0.037018   0.018984  -0.003117   0.003070   0.000195
               7          8          9         10         11
     1  C   -0.002139   0.015697  -0.048054   0.399215   0.391296
     2  C    0.036833  -0.066340   0.410807  -0.030317  -0.037018
     3  C   -0.027911   0.404610  -0.059236  -0.006895   0.018984
     4  C    0.412686  -0.043618   0.022329   0.014267  -0.003117
     5  C   -0.089537   0.018921   0.001537  -0.010087   0.003070
     6  N   -0.003205   0.000101  -0.000112   0.008012   0.000195
     7  H    0.565591  -0.011203  -0.000412  -0.000039   0.000048
     8  H   -0.011203   0.590476  -0.006421  -0.000013  -0.000353
     9  H   -0.000412  -0.006421   0.595733   0.006553  -0.011133
    10  H   -0.000039  -0.000013   0.006553   0.510406  -0.032847
    11  H    0.000048  -0.000353  -0.011133  -0.032847   0.564401
 Mulliken charges:
               1
     1  C   -0.271657
     2  C    0.026650
     3  C   -0.050060
     4  C   -0.024357
     5  C    0.013756
     6  N   -0.248396
     7  H    0.119289
     8  H    0.098144
     9  H    0.088410
    10  H    0.141745
    11  H    0.106476
 Sum of Mulliken charges =  -0.00000
 Mulliken charges with hydrogens summed into heavy atoms:
               1
     1  C   -0.023436
     2  C    0.115060
     3  C    0.048084
     4  C    0.094932
     5  C    0.013756
     6  N   -0.248396
 APT charges:
               1
     1  C   -0.079978
     2  C   -0.036274
     3  C    0.179258
     4  C   -0.107405
     5  C    0.146506
     6  N   -0.329808
     7  H    0.060644
     8  H    0.027106
     9  H    0.021979
    10  H    0.071010
    11  H    0.046962
 Sum of APT charges =  -0.00000
 APT charges with hydrogens summed into heavy atoms:
               1
     1  C    0.037993
     2  C   -0.014295
     3  C    0.206365
     4  C   -0.046762
     5  C    0.146506
     6  N   -0.329808
 Electronic spatial extent (au):  <R**2>=            588.6226
 Charge=             -0.0000 electrons
 Dipole moment (field-independent basis, Debye):
    X=             -3.8997    Y=              0.5465    Z=             -0.0000  Tot=              3.9378
 Quadrupole moment (field-independent basis, Debye-Ang):
   XX=            -41.7067   YY=            -29.7759   ZZ=            -38.4430
   XY=             -0.1031   XZ=             -0.0000   YZ=              0.0000
 Traceless Quadrupole moment (field-independent basis, Debye-Ang):
   XX=             -5.0648   YY=              6.8660   ZZ=             -1.8012
   XY=             -0.1031   XZ=             -0.0000   YZ=              0.0000
 Octapole moment (field-independent basis, Debye-Ang**2):
  XXX=            -36.3097  YYY=              0.3594  ZZZ=             -0.0000  XYY=             -2.6489
  XXY=             -0.8549  XXZ=             -0.0000  XZZ=              1.8055  YZZ=              0.9672
  YYZ=             -0.0000  XYZ=             -0.0000
 Hexadecapole moment (field-independent basis, Debye-Ang**3):
 XXXX=           -511.2688 YYYY=           -281.9514 ZZZZ=            -45.0388 XXXY=            -54.4666
 XXXZ=             -0.0000 YYYX=            -44.7579 YYYZ=              0.0000 ZZZX=             -0.0000
 ZZZY=              0.0000 XXYY=           -124.4494 XXZZ=            -88.0424 YYZZ=            -67.8621
 XXYZ=              0.0000 YYXZ=              0.0000 ZZXY=            -18.6850
 N-N= 1.862442740523D+02 E-N=-9.490358472888D+02  KE= 2.472550614212D+02
  Exact polarizability:      84.233       4.638      77.134       0.000       0.000      40.189
 Approx polarizability:     140.852       0.228     120.471       0.000      -0.000      58.843
 Calling FoFJK, ICntrl=    100127 FMM=F ISym2X=0 I1Cent= 0 IOpClX= 0 NMat=1 NMatS=1 NMatT=0.
 -------------------------------------------------------------------
 Center     Atomic                   Forces (Hartrees/Bohr)
 Number     Number              X              Y              Z
 -------------------------------------------------------------------
      1        6           0.000018516   -0.000121732    0.000000000
      2        6           0.000240445    0.000094266   -0.000000000
      3        6          -0.000012255    0.000148355    0.000000000
      4        6          -0.000008200    0.000053594   -0.000000000
      5        6          -0.000213448   -0.000326047    0.000000000
      6        7          -0.000035268    0.000182064   -0.000000000
      7        1           0.000025096    0.000003795   -0.000000000
      8        1          -0.000007265    0.000002946    0.000000000
      9        1           0.000020149    0.000007477    0.000000000
     10        1           0.000005207   -0.000047918   -0.000000000
     11        1          -0.000032975    0.000003200   -0.000000000
 -------------------------------------------------------------------
 Cartesian Forces:  Max     0.000326047 RMS     0.000094997
 NDeriv=     27 NFrqRd=  0 NDerD0=      0 MskFDP=       0 MskDFD=       0 MskDF0=       0
 Re-enter D2Numr:  normal mode      6 step-up   number 1
 Standard basis: 6-311+G(2d,p) (5D, 7F)
   192 basis functions,   292 primitive gaussians,   204 cartesian basis functions
    21 alpha electrons       21 beta electrons
       nuclear repulsion energy       186.2664458425 Hartrees.
 NAtoms=   11 NActive=   11 NUniq=   11 SFac= 1.00D+00 NAtFMM=   60 NAOKFM=F Big=F
 Integral buffers will be    131072 words long.
 Raffenetti 2 integral format.
 Two-electron integral symmetry is turned off.
 One-electron integrals computed using PRISM.
 NBasis=   192 RedAO= T EigKep=  1.38D-05  NBF=   192
 NBsUse=   192 1.00D-06 EigRej= -1.00D+00 NBFU=   192
 Initial guess from the checkpoint file:  "/scratch/webmo-77271/220/Gau-59547.chk"
 B after Tr=     0.000014   -0.000040   -0.000000
         Rot=    1.000000   -0.000000   -0.000000    0.000017 Ang=   0.00 deg.
 Keep R1 ints in memory in canonical form, NReq=188202298.
 Requested convergence on RMS density matrix=1.00D-08 within 128 cycles.
 Requested convergence on MAX density matrix=1.00D-06.
 Requested convergence on             energy=1.00D-06.
 No special actions if energy rises.
 SCF Done:  E(RB3LYP) =  -248.309867587     A.U. after    8 cycles
            NFock=  8  Conv=0.43D-08     -V/T= 2.0043
 DoSCS=F DFT=T ScalE2(SS,OS)=  1.000000  1.000000
 Range of M.O.s used for correlation:     1   192
 NBasis=   192 NAE=    21 NBE=    21 NFC=     0 NFV=     0
 NROrb=    192 NOA=    21 NOB=    21 NVA=   171 NVB=   171

 **** Warning!!: The largest alpha MO coefficient is  0.11630595D+03

 Symmetrizing basis deriv contribution to polar:
 IMax=3 JMax=2 DiffMx= 0.00D+00
 G2DrvN: will do    12 centers at a time, making    1 passes.
 Calling FoFCou, ICntrl=  3107 FMM=F I1Cent=   0 AccDes= 0.00D+00.
 End of G2Drv F.D. properties file   721 does not exist.
 End of G2Drv F.D. properties file   722 does not exist.
 End of G2Drv F.D. properties file   788 does not exist.
          IDoAtm=11111111111
          Differentiating once with respect to electric field.
                with respect to dipole field.
          Differentiating once with respect to nuclear coordinates.
 Keep R1 ints in memory in canonical form, NReq=188175641.
          There are    36 degrees of freedom in the 1st order CPHF.  IDoFFX=6 NUNeed=     3.
     33 vectors produced by pass  0 Test12= 9.97D-15 2.78D-09 XBig12= 1.13D+02 7.01D+00.
 AX will form    33 AO Fock derivatives at one time.
     33 vectors produced by pass  1 Test12= 9.97D-15 2.78D-09 XBig12= 4.68D+01 1.28D+00.
     33 vectors produced by pass  2 Test12= 9.97D-15 2.78D-09 XBig12= 1.86D+00 1.71D-01.
     33 vectors produced by pass  3 Test12= 9.97D-15 2.78D-09 XBig12= 8.10D-03 1.31D-02.
     33 vectors produced by pass  4 Test12= 9.97D-15 2.78D-09 XBig12= 1.63D-05 5.79D-04.
     27 vectors produced by pass  5 Test12= 9.97D-15 2.78D-09 XBig12= 1.88D-08 2.03D-05.
      9 vectors produced by pass  6 Test12= 9.97D-15 2.78D-09 XBig12= 1.89D-11 5.81D-07.
      3 vectors produced by pass  7 Test12= 9.97D-15 2.78D-09 XBig12= 1.37D-14 1.36D-08.
 InvSVY:  IOpt=1 It=  1 EMax= 3.55D-15
 Solved reduced A of dimension   204 with    36 vectors.
 Isotropic polarizability for W=    0.000000       67.18 Bohr**3.
 End of Minotr F.D. properties file   721 does not exist.
 End of Minotr F.D. properties file   722 does not exist.
 End of Minotr F.D. properties file   788 does not exist.

 **********************************************************************

            Population analysis using the SCF Density.

 **********************************************************************

 Alpha  occ. eigenvalues --  -14.32130 -10.22506 -10.22210 -10.21875 -10.20263
 Alpha  occ. eigenvalues --  -10.19437  -0.92233  -0.84663  -0.77871  -0.68264
 Alpha  occ. eigenvalues --   -0.59418  -0.53838  -0.49614  -0.46630  -0.41392
 Alpha  occ. eigenvalues --   -0.39577  -0.39369  -0.37453  -0.34044  -0.33943
 Alpha  occ. eigenvalues --   -0.26585
 Alpha virt. eigenvalues --   -0.09330  -0.01277   0.01161   0.01617   0.01776
 Alpha virt. eigenvalues --    0.02958   0.04559   0.05200   0.05413   0.07656
 Alpha virt. eigenvalues --    0.07837   0.09101   0.09426   0.10009   0.10529
 Alpha virt. eigenvalues --    0.12555   0.12970   0.12999   0.14127   0.14951
 Alpha virt. eigenvalues --    0.14976   0.16064   0.17342   0.18704   0.19476
 Alpha virt. eigenvalues --    0.20069   0.20481   0.22849   0.23646   0.23677
 Alpha virt. eigenvalues --    0.24073   0.25716   0.28110   0.30334   0.32756
 Alpha virt. eigenvalues --    0.34136   0.37256   0.42442   0.45442   0.46765
 Alpha virt. eigenvalues --    0.49014   0.49244   0.49326   0.51409   0.52085
 Alpha virt. eigenvalues --    0.53671   0.56191   0.59306   0.60129   0.61310
 Alpha virt. eigenvalues --    0.61693   0.62424   0.62589   0.65060   0.66534
 Alpha virt. eigenvalues --    0.67948   0.68541   0.68564   0.70744   0.70793
 Alpha virt. eigenvalues --    0.75223   0.75820   0.78549   0.79612   0.81180
 Alpha virt. eigenvalues --    0.81397   0.83767   0.85509   0.86930   0.88014
 Alpha virt. eigenvalues --    0.90336   0.92025   0.96738   1.02484   1.09717
 Alpha virt. eigenvalues --    1.10575   1.10797   1.14272   1.14533   1.23140
 Alpha virt. eigenvalues --    1.24108   1.25645   1.27554   1.28968   1.37748
 Alpha virt. eigenvalues --    1.39413   1.42458   1.44236   1.45426   1.49038
 Alpha virt. eigenvalues --    1.52694   1.59597   1.65388   1.65914   1.70715
 Alpha virt. eigenvalues --    1.75894   1.82222   1.86633   1.89432   1.93068
 Alpha virt. eigenvalues --    1.99139   2.11850   2.11866   2.14234   2.15347
 Alpha virt. eigenvalues --    2.24027   2.29284   2.41990   2.42883   2.50149
 Alpha virt. eigenvalues --    2.58851   2.68134   2.71590   2.73597   2.74609
 Alpha virt. eigenvalues --    2.78976   2.80931   2.80986   2.81897   2.85615
 Alpha virt. eigenvalues --    2.93627   2.95823   3.04039   3.06539   3.07183
 Alpha virt. eigenvalues --    3.13747   3.14833   3.18489   3.21678   3.22591
 Alpha virt. eigenvalues --    3.27641   3.28447   3.32665   3.35036   3.35910
 Alpha virt. eigenvalues --    3.41237   3.45709   3.47702   3.47989   3.48423
 Alpha virt. eigenvalues --    3.53259   3.54949   3.61001   3.61899   3.66296
 Alpha virt. eigenvalues --    3.68623   3.70335   3.75340   3.80625   3.83687
 Alpha virt. eigenvalues --    3.86630   3.87691   4.05766   4.13707   4.17102
 Alpha virt. eigenvalues --    4.23269   4.48038   4.60823   4.78673   4.80164
 Alpha virt. eigenvalues --    4.82906   5.00800   5.11699   5.18425   5.71074
 Alpha virt. eigenvalues --   23.74647  23.84681  24.11300  24.14668  24.22852
 Alpha virt. eigenvalues --   35.83333
          Condensed to atoms (all electrons):
               1          2          3          4          5          6
     1  C    4.939220   0.596957   0.041433  -0.078275   0.018669  -0.001127
     2  C    0.596957   5.028654   0.268233   0.006414  -0.277786   0.035652
     3  C    0.041433   0.268233   4.812225   0.601170   0.004318  -0.005851
     4  C   -0.078275   0.006414   0.601170   4.875023   0.021813   0.195528
     5  C    0.018669  -0.277786   0.004318   0.021813   6.077337   0.216763
     6  N   -0.001127   0.035652  -0.005851   0.195528   0.216763   6.802736
     7  H   -0.002132   0.036800  -0.028392   0.413407  -0.089562  -0.003168
     8  H    0.015610  -0.066063   0.404870  -0.043719   0.018752   0.000114
     9  H   -0.048205   0.410993  -0.059578   0.022381   0.001531  -0.000113
    10  H    0.399195  -0.030097  -0.006897   0.014426  -0.010494   0.007983
    11  H    0.390995  -0.036922   0.019141  -0.003151   0.003136   0.000191
               7          8          9         10         11
     1  C   -0.002132   0.015610  -0.048205   0.399195   0.390995
     2  C    0.036800  -0.066063   0.410993  -0.030097  -0.036922
     3  C   -0.028392   0.404870  -0.059578  -0.006897   0.019141
     4  C    0.413407  -0.043719   0.022381   0.014426  -0.003151
     5  C   -0.089562   0.018752   0.001531  -0.010494   0.003136
     6  N   -0.003168   0.000114  -0.000113   0.007983   0.000191
     7  H    0.565127  -0.011086  -0.000413  -0.000043   0.000048
     8  H   -0.011086   0.590130  -0.006459  -0.000018  -0.000351
     9  H   -0.000413  -0.006459   0.596312   0.006582  -0.011260
    10  H   -0.000043  -0.000018   0.006582   0.510573  -0.032903
    11  H    0.000048  -0.000351  -0.011260  -0.032903   0.564583
 Mulliken charges:
               1
     1  C   -0.272339
     2  C    0.027166
     3  C   -0.050672
     4  C   -0.025016
     5  C    0.015523
     6  N   -0.248709
     7  H    0.119413
     8  H    0.098221
     9  H    0.088228
    10  H    0.141693
    11  H    0.106493
 Sum of Mulliken charges =  -0.00000
 Mulliken charges with hydrogens summed into heavy atoms:
               1
     1  C   -0.024154
     2  C    0.115394
     3  C    0.047548
     4  C    0.094398
     5  C    0.015523
     6  N   -0.248709
 APT charges:
               1
     1  C   -0.079912
     2  C   -0.035916
     3  C    0.178522
     4  C   -0.106597
     5  C    0.145845
     6  N   -0.329553
     7  H    0.060944
     8  H    0.027408
     9  H    0.021463
    10  H    0.070983
    11  H    0.046813
 Sum of APT charges =  -0.00000
 APT charges with hydrogens summed into heavy atoms:
               1
     1  C    0.037883
     2  C   -0.014453
     3  C    0.205930
     4  C   -0.045653
     5  C    0.145845
     6  N   -0.329553
 Electronic spatial extent (au):  <R**2>=            588.4462
 Charge=             -0.0000 electrons
 Dipole moment (field-independent basis, Debye):
    X=             -3.8983    Y=              0.5485    Z=             -0.0000  Tot=              3.9367
 Quadrupole moment (field-independent basis, Debye-Ang):
   XX=            -41.7117   YY=            -29.7703   ZZ=            -38.4419
   XY=             -0.1149   XZ=             -0.0000   YZ=              0.0000
 Traceless Quadrupole moment (field-independent basis, Debye-Ang):
   XX=             -5.0704   YY=              6.8710   ZZ=             -1.8006
   XY=             -0.1149   XZ=             -0.0000   YZ=              0.0000
 Octapole moment (field-independent basis, Debye-Ang**2):
  XXX=            -36.2835  YYY=              0.4023  ZZZ=             -0.0000  XYY=             -2.6447
  XXY=             -0.8600  XXZ=              0.0000  XZZ=              1.8067  YZZ=              0.9785
  YYZ=             -0.0000  XYZ=             -0.0000
 Hexadecapole moment (field-independent basis, Debye-Ang**3):
 XXXX=           -510.9170 YYYY=           -282.0821 ZZZZ=            -45.0367 XXXY=            -54.4854
 XXXZ=             -0.0000 YYYX=            -44.6375 YYYZ=              0.0000 ZZZX=             -0.0000
 ZZZY=             -0.0000 XXYY=           -124.3702 XXZZ=            -87.9655 YYZZ=            -67.8917
 XXYZ=             -0.0000 YYXZ=             -0.0000 ZZXY=            -18.6564
 N-N= 1.862664458425D+02 E-N=-9.490818617387D+02  KE= 2.472569096740D+02
  Exact polarizability:      84.216       4.638      77.144       0.000       0.000      40.185
 Approx polarizability:     140.852       0.276     120.448       0.000      -0.000      58.838
 Calling FoFJK, ICntrl=    100127 FMM=F ISym2X=0 I1Cent= 0 IOpClX= 0 NMat=1 NMatS=1 NMatT=0.
 -------------------------------------------------------------------
 Center     Atomic                   Forces (Hartrees/Bohr)
 Number     Number              X              Y              Z
 -------------------------------------------------------------------
      1        6          -0.000017253    0.000120154    0.000000000
      2        6          -0.000239435   -0.000095142   -0.000000000
      3        6           0.000011063   -0.000148402    0.000000000
      4        6           0.000009140   -0.000052030    0.000000000
      5        6           0.000222580    0.000322030    0.000000000
      6        7           0.000025277   -0.000176981   -0.000000000
      7        1          -0.000025400   -0.000005215    0.000000000
      8        1           0.000007253   -0.000003491    0.000000000
      9        1          -0.000019932   -0.000007880    0.000000000
     10        1          -0.000007870    0.000047563   -0.000000000
     11        1           0.000034576   -0.000000606    0.000000000
 -------------------------------------------------------------------
 Cartesian Forces:  Max     0.000322030 RMS     0.000094704
 NDeriv=     27 NFrqRd=  0 NDerD0=      0 MskFDP=       0 MskDFD=       0 MskDF0=       0
 Re-enter D2Numr:  normal mode      6 step-down number 1
 Standard basis: 6-311+G(2d,p) (5D, 7F)
   192 basis functions,   292 primitive gaussians,   204 cartesian basis functions
    21 alpha electrons       21 beta electrons
       nuclear repulsion energy       186.2553018561 Hartrees.
 NAtoms=   11 NActive=   11 NUniq=   11 SFac= 1.00D+00 NAtFMM=   60 NAOKFM=F Big=F
 Integral buffers will be    131072 words long.
 Raffenetti 2 integral format.
 Two-electron integral symmetry is turned off.
 One-electron integrals computed using PRISM.
 NBasis=   192 RedAO= T EigKep=  1.37D-05  NBF=   192
 NBsUse=   192 1.00D-06 EigRej= -1.00D+00 NBFU=   192
 Initial guess from the checkpoint file:  "/scratch/webmo-77271/220/Gau-59547.chk"
 B after Tr=    -0.000000   -0.000000   -0.000168
         Rot=    1.000000   -0.000002    0.000047    0.000000 Ang=  -0.01 deg.
 Keep R1 ints in memory in canonical form, NReq=188202298.
 Requested convergence on RMS density matrix=1.00D-08 within 128 cycles.
 Requested convergence on MAX density matrix=1.00D-06.
 Requested convergence on             energy=1.00D-06.
 No special actions if energy rises.
 SCF Done:  E(RB3LYP) =  -248.309866125     A.U. after    7 cycles
            NFock=  7  Conv=0.83D-08     -V/T= 2.0043
 DoSCS=F DFT=T ScalE2(SS,OS)=  1.000000  1.000000
 Range of M.O.s used for correlation:     1   192
 NBasis=   192 NAE=    21 NBE=    21 NFC=     0 NFV=     0
 NROrb=    192 NOA=    21 NOB=    21 NVA=   171 NVB=   171

 **** Warning!!: The largest alpha MO coefficient is  0.11647824D+03

 Symmetrizing basis deriv contribution to polar:
 IMax=3 JMax=2 DiffMx= 0.00D+00
 G2DrvN: will do    12 centers at a time, making    1 passes.
 Calling FoFCou, ICntrl=  3107 FMM=F I1Cent=   0 AccDes= 0.00D+00.
 End of G2Drv F.D. properties file   721 does not exist.
 End of G2Drv F.D. properties file   722 does not exist.
 End of G2Drv F.D. properties file   788 does not exist.
          IDoAtm=11111111111
          Differentiating once with respect to electric field.
                with respect to dipole field.
          Differentiating once with respect to nuclear coordinates.
 Keep R1 ints in memory in canonical form, NReq=188175641.
          There are    36 degrees of freedom in the 1st order CPHF.  IDoFFX=6 NUNeed=     3.
     33 vectors produced by pass  0 Test12= 9.97D-15 2.78D-09 XBig12= 1.13D+02 7.01D+00.
 AX will form    33 AO Fock derivatives at one time.
     33 vectors produced by pass  1 Test12= 9.97D-15 2.78D-09 XBig12= 4.67D+01 1.27D+00.
     33 vectors produced by pass  2 Test12= 9.97D-15 2.78D-09 XBig12= 1.85D+00 1.70D-01.
     33 vectors produced by pass  3 Test12= 9.97D-15 2.78D-09 XBig12= 8.04D-03 1.29D-02.
     33 vectors produced by pass  4 Test12= 9.97D-15 2.78D-09 XBig12= 1.62D-05 5.78D-04.
     27 vectors produced by pass  5 Test12= 9.97D-15 2.78D-09 XBig12= 1.88D-08 2.03D-05.
      9 vectors produced by pass  6 Test12= 9.97D-15 2.78D-09 XBig12= 1.88D-11 5.81D-07.
      3 vectors produced by pass  7 Test12= 9.97D-15 2.78D-09 XBig12= 1.36D-14 1.35D-08.
 InvSVY:  IOpt=1 It=  1 EMax= 1.78D-15
 Solved reduced A of dimension   204 with    36 vectors.
 Isotropic polarizability for W=    0.000000       67.18 Bohr**3.
 End of Minotr F.D. properties file   721 does not exist.
 End of Minotr F.D. properties file   722 does not exist.
 End of Minotr F.D. properties file   788 does not exist.

 **********************************************************************

            Population analysis using the SCF Density.

 **********************************************************************

 Alpha  occ. eigenvalues --  -14.32132 -10.22508 -10.22212 -10.21880 -10.20264
 Alpha  occ. eigenvalues --  -10.19436  -0.92231  -0.84659  -0.77871  -0.68262
 Alpha  occ. eigenvalues --   -0.59421  -0.53834  -0.49613  -0.46630  -0.41385
 Alpha  occ. eigenvalues --   -0.39573  -0.39377  -0.37454  -0.34045  -0.33945
 Alpha  occ. eigenvalues --   -0.26583
 Alpha virt. eigenvalues --   -0.09331  -0.01272   0.01159   0.01612   0.01768
 Alpha virt. eigenvalues --    0.02959   0.04561   0.05201   0.05413   0.07655
 Alpha virt. eigenvalues --    0.07841   0.09101   0.09428   0.10009   0.10531
 Alpha virt. eigenvalues --    0.12554   0.12967   0.12999   0.14127   0.14949
 Alpha virt. eigenvalues --    0.14974   0.16062   0.17336   0.18707   0.19479
 Alpha virt. eigenvalues --    0.20071   0.20479   0.22848   0.23631   0.23695
 Alpha virt. eigenvalues --    0.24070   0.25722   0.28091   0.30344   0.32744
 Alpha virt. eigenvalues --    0.34129   0.37261   0.42449   0.45438   0.46762
 Alpha virt. eigenvalues --    0.49012   0.49251   0.49331   0.51399   0.52084
 Alpha virt. eigenvalues --    0.53671   0.56189   0.59300   0.60127   0.61308
 Alpha virt. eigenvalues --    0.61695   0.62415   0.62587   0.65057   0.66529
 Alpha virt. eigenvalues --    0.67960   0.68511   0.68582   0.70753   0.70805
 Alpha virt. eigenvalues --    0.75230   0.75811   0.78553   0.79607   0.81173
 Alpha virt. eigenvalues --    0.81378   0.83774   0.85512   0.86938   0.87971
 Alpha virt. eigenvalues --    0.90339   0.92000   0.96725   1.02445   1.09709
 Alpha virt. eigenvalues --    1.10554   1.10793   1.14275   1.14549   1.23146
 Alpha virt. eigenvalues --    1.24171   1.25631   1.27560   1.28954   1.37752
 Alpha virt. eigenvalues --    1.39394   1.42459   1.44226   1.45405   1.49009
 Alpha virt. eigenvalues --    1.52744   1.59587   1.65363   1.65915   1.70722
 Alpha virt. eigenvalues --    1.75938   1.82258   1.86624   1.89421   1.93047
 Alpha virt. eigenvalues --    1.99117   2.11845   2.11892   2.14231   2.15336
 Alpha virt. eigenvalues --    2.24033   2.29321   2.42007   2.42888   2.50127
 Alpha virt. eigenvalues --    2.58833   2.68163   2.71551   2.73650   2.74566
 Alpha virt. eigenvalues --    2.78888   2.80887   2.81006   2.81879   2.85626
 Alpha virt. eigenvalues --    2.93615   2.95779   3.03958   3.06524   3.07174
 Alpha virt. eigenvalues --    3.13781   3.14840   3.18478   3.21691   3.22612
 Alpha virt. eigenvalues --    3.27636   3.28436   3.32664   3.35116   3.36008
 Alpha virt. eigenvalues --    3.41156   3.45687   3.47705   3.47982   3.48446
 Alpha virt. eigenvalues --    3.53256   3.54945   3.60972   3.61896   3.66246
 Alpha virt. eigenvalues --    3.68620   3.70381   3.75310   3.80543   3.83699
 Alpha virt. eigenvalues --    3.86676   3.87689   4.05771   4.13702   4.16919
 Alpha virt. eigenvalues --    4.23447   4.48027   4.60802   4.78670   4.80159
 Alpha virt. eigenvalues --    4.82918   5.00771   5.11707   5.18432   5.71047
 Alpha virt. eigenvalues --   23.74639  23.84703  24.11304  24.14599  24.22845
 Alpha virt. eigenvalues --   35.83301
          Condensed to atoms (all electrons):
               1          2          3          4          5          6
     1  C    4.939220   0.596376   0.041143  -0.078020   0.018713  -0.001192
     2  C    0.596376   5.029862   0.269529   0.005299  -0.277965   0.035680
     3  C    0.041143   0.269529   4.811471   0.601888   0.002096  -0.005138
     4  C   -0.078020   0.005299   0.601888   4.874857   0.022044   0.195722
     5  C    0.018713  -0.277965   0.002096   0.022044   6.081200   0.215612
     6  N   -0.001192   0.035680  -0.005138   0.195722   0.215612   6.802867
     7  H   -0.002137   0.036812  -0.028161   0.413054  -0.089543  -0.003186
     8  H    0.015653  -0.066200   0.404741  -0.043671   0.018836   0.000108
     9  H   -0.048132   0.410906  -0.059412   0.022358   0.001532  -0.000113
    10  H    0.399201  -0.030204  -0.006897   0.014349  -0.010291   0.007997
    11  H    0.391148  -0.036972   0.019063  -0.003135   0.003103   0.000193
               7          8          9         10         11
     1  C   -0.002137   0.015653  -0.048132   0.399201   0.391148
     2  C    0.036812  -0.066200   0.410906  -0.030204  -0.036972
     3  C   -0.028161   0.404741  -0.059412  -0.006897   0.019063
     4  C    0.413054  -0.043671   0.022358   0.014349  -0.003135
     5  C   -0.089543   0.018836   0.001532  -0.010291   0.003103
     6  N   -0.003186   0.000108  -0.000113   0.007997   0.000193
     7  H    0.565360  -0.011144  -0.000412  -0.000041   0.000048
     8  H   -0.011144   0.590302  -0.006440  -0.000015  -0.000352
     9  H   -0.000412  -0.006440   0.596024   0.006568  -0.011197
    10  H   -0.000041  -0.000015   0.006568   0.510489  -0.032875
    11  H    0.000048  -0.000352  -0.011197  -0.032875   0.564491
 Mulliken charges:
               1
     1  C   -0.271974
     2  C    0.026876
     3  C   -0.050323
     4  C   -0.024747
     5  C    0.014662
     6  N   -0.248552
     7  H    0.119351
     8  H    0.098183
     9  H    0.088319
    10  H    0.141719
    11  H    0.106485
 Sum of Mulliken charges =  -0.00000
 Mulliken charges with hydrogens summed into heavy atoms:
               1
     1  C   -0.023769
     2  C    0.115195
     3  C    0.047861
     4  C    0.094604
     5  C    0.014662
     6  N   -0.248552
 APT charges:
               1
     1  C   -0.079943
     2  C   -0.036098
     3  C    0.178899
     4  C   -0.107010
     5  C    0.146180
     6  N   -0.329682
     7  H    0.060794
     8  H    0.027257
     9  H    0.021719
    10  H    0.070996
    11  H    0.046888
 Sum of APT charges =  -0.00000
 APT charges with hydrogens summed into heavy atoms:
               1
     1  C    0.037941
     2  C   -0.014379
     3  C    0.206156
     4  C   -0.046216
     5  C    0.146180
     6  N   -0.329682
 Electronic spatial extent (au):  <R**2>=            588.5345
 Charge=             -0.0000 electrons
 Dipole moment (field-independent basis, Debye):
    X=             -3.8990    Y=              0.5475    Z=             -0.0068  Tot=              3.9373
 Quadrupole moment (field-independent basis, Debye-Ang):
   XX=            -41.7093   YY=            -29.7732   ZZ=            -38.4424
   XY=             -0.1090   XZ=              0.0135   YZ=              0.0033
 Traceless Quadrupole moment (field-independent basis, Debye-Ang):
   XX=             -5.0676   YY=              6.8685   ZZ=             -1.8008
   XY=             -0.1090   XZ=              0.0135   YZ=              0.0033
 Octapole moment (field-independent basis, Debye-Ang**2):
  XXX=            -36.2964  YYY=              0.3808  ZZZ=              0.0012  XYY=             -2.6468
  XXY=             -0.8574  XXZ=             -0.0249  XZZ=              1.8061  YZZ=              0.9728
  YYZ=             -0.0381  XYZ=             -0.0080
 Hexadecapole moment (field-independent basis, Debye-Ang**3):
 XXXX=           -511.0940 YYYY=           -282.0175 ZZZZ=            -45.0380 XXXY=            -54.4761
 XXXZ=              0.0536 YYYX=            -44.6977 YYYZ=              0.0771 ZZZX=              0.0021
 ZZZY=              0.0008 XXYY=           -124.4100 XXZZ=            -88.0040 YYZZ=            -67.8768
 XXYZ=             -0.0003 YYXZ=              0.0538 ZZXY=            -18.6707
 N-N= 1.862553018561D+02 E-N=-9.490587302222D+02  KE= 2.472559753464D+02
  Exact polarizability:      84.224       4.638      77.140       0.020       0.013      40.187
 Approx polarizability:     140.852       0.252     120.460       0.085       0.056      58.841
 Calling FoFJK, ICntrl=    100127 FMM=F ISym2X=0 I1Cent= 0 IOpClX= 0 NMat=1 NMatS=1 NMatT=0.
 -------------------------------------------------------------------
 Center     Atomic                   Forces (Hartrees/Bohr)
 Number     Number              X              Y              Z
 -------------------------------------------------------------------
      1        6          -0.000000044   -0.000003525    0.000058781
      2        6          -0.000002123    0.000000061   -0.000464251
      3        6          -0.000001379    0.000000959    0.000317192
      4        6           0.000000085    0.000000338   -0.000477485
      5        6           0.000000720   -0.000000222    0.000472427
      6        7          -0.000001419    0.000000852   -0.000152989
      7        1          -0.000000224   -0.000000519    0.000008679
      8        1           0.000001840   -0.000001749    0.000124676
      9        1           0.000001693    0.000000110    0.000041956
     10        1          -0.000000973   -0.000000397   -0.000062840
     11        1           0.000001824    0.000004091    0.000133853
 -------------------------------------------------------------------
 Cartesian Forces:  Max     0.000477485 RMS     0.000158924
 NDeriv=     27 NFrqRd=  0 NDerD0=      0 MskFDP=       0 MskDFD=       0 MskDF0=       0
 Re-enter D2Numr:  normal mode      7 step-up   number 1
 Standard basis: 6-311+G(2d,p) (5D, 7F)
   192 basis functions,   292 primitive gaussians,   204 cartesian basis functions
    21 alpha electrons       21 beta electrons
       nuclear repulsion energy       186.2553018561 Hartrees.
 NAtoms=   11 NActive=   11 NUniq=   11 SFac= 1.00D+00 NAtFMM=   60 NAOKFM=F Big=F
 Integral buffers will be    131072 words long.
 Raffenetti 2 integral format.
 Two-electron integral symmetry is turned off.
 One-electron integrals computed using PRISM.
 NBasis=   192 RedAO= T EigKep=  1.37D-05  NBF=   192
 NBsUse=   192 1.00D-06 EigRej= -1.00D+00 NBFU=   192
 Initial guess from the checkpoint file:  "/scratch/webmo-77271/220/Gau-59547.chk"
 B after Tr=    -0.000000   -0.000000    0.000168
         Rot=    1.000000    0.000002   -0.000047    0.000000 Ang=   0.01 deg.
 Keep R1 ints in memory in canonical form, NReq=188202298.
 Requested convergence on RMS density matrix=1.00D-08 within 128 cycles.
 Requested convergence on MAX density matrix=1.00D-06.
 Requested convergence on             energy=1.00D-06.
 No special actions if energy rises.
 SCF Done:  E(RB3LYP) =  -248.309866125     A.U. after    7 cycles
            NFock=  7  Conv=0.83D-08     -V/T= 2.0043
 DoSCS=F DFT=T ScalE2(SS,OS)=  1.000000  1.000000
 Range of M.O.s used for correlation:     1   192
 NBasis=   192 NAE=    21 NBE=    21 NFC=     0 NFV=     0
 NROrb=    192 NOA=    21 NOB=    21 NVA=   171 NVB=   171

 **** Warning!!: The largest alpha MO coefficient is  0.11647824D+03

 Symmetrizing basis deriv contribution to polar:
 IMax=3 JMax=2 DiffMx= 0.00D+00
 G2DrvN: will do    12 centers at a time, making    1 passes.
 Calling FoFCou, ICntrl=  3107 FMM=F I1Cent=   0 AccDes= 0.00D+00.
 End of G2Drv F.D. properties file   721 does not exist.
 End of G2Drv F.D. properties file   722 does not exist.
 End of G2Drv F.D. properties file   788 does not exist.
          IDoAtm=11111111111
          Differentiating once with respect to electric field.
                with respect to dipole field.
          Differentiating once with respect to nuclear coordinates.
 Keep R1 ints in memory in canonical form, NReq=188175641.
          There are    36 degrees of freedom in the 1st order CPHF.  IDoFFX=6 NUNeed=     3.
     33 vectors produced by pass  0 Test12= 9.97D-15 2.78D-09 XBig12= 1.13D+02 7.01D+00.
 AX will form    33 AO Fock derivatives at one time.
     33 vectors produced by pass  1 Test12= 9.97D-15 2.78D-09 XBig12= 4.67D+01 1.27D+00.
     33 vectors produced by pass  2 Test12= 9.97D-15 2.78D-09 XBig12= 1.85D+00 1.70D-01.
     33 vectors produced by pass  3 Test12= 9.97D-15 2.78D-09 XBig12= 8.04D-03 1.29D-02.
     33 vectors produced by pass  4 Test12= 9.97D-15 2.78D-09 XBig12= 1.62D-05 5.78D-04.
     27 vectors produced by pass  5 Test12= 9.97D-15 2.78D-09 XBig12= 1.88D-08 2.03D-05.
      9 vectors produced by pass  6 Test12= 9.97D-15 2.78D-09 XBig12= 1.88D-11 5.81D-07.
      3 vectors produced by pass  7 Test12= 9.97D-15 2.78D-09 XBig12= 1.36D-14 1.35D-08.
 InvSVY:  IOpt=1 It=  1 EMax= 3.55D-15
[truncated: 1,708,164 more chars]
