# Supplementary material for: The 130 to 375 GHz Rotational Spectroscopy of s-trans-(Z)‑1-Cyano-1,3-butadiene (C5H5N): Analysis of the Lowest-Energy Vibrationally Excited Dyad (ν19 and ν27)
Source: J Phys Chem A. 2025 Sep 4;129(37):8630–42. doi: 10.1021/acs.jpca.5c04066 (PMC12503384; doi:10.1021/acs.jpca.5c04066)
Supplement: Supplementary file 2 [file jp5c04066_si_002.zip › C5H5N s-cis Z-1-cyano-1,3-butadiene MP2 Cs TS.txt]

 Entering Gaussian System, Link 0=/share/apps/gaussian/g16/g16
 Initial command:
 /share/apps/gaussian/g16/l1.exe "/scratch/webmo-77271/218/Gau-92631.inp" -scrdir="/scratch/webmo-77271/218/"
 Entering Link 1 = /share/apps/gaussian/g16/l1.exe PID=     92632.
  
 Copyright (c) 1988-2019, Gaussian, Inc.  All Rights Reserved.
  
 This is part of the Gaussian(R) 16 program.  It is based on
 the Gaussian(R) 09 system (copyright 2009, Gaussian, Inc.),
 the Gaussian(R) 03 system (copyright 2003, Gaussian, Inc.),
 the Gaussian(R) 98 system (copyright 1998, Gaussian, Inc.),
 the Gaussian(R) 94 system (copyright 1995, Gaussian, Inc.),
 the Gaussian 92(TM) system (copyright 1992, Gaussian, Inc.),
 the Gaussian 90(TM) system (copyright 1990, Gaussian, Inc.),
 the Gaussian 88(TM) system (copyright 1988, Gaussian, Inc.),
 the Gaussian 86(TM) system (copyright 1986, Carnegie Mellon
 University), and the Gaussian 82(TM) system (copyright 1983,
 Carnegie Mellon University). Gaussian is a federally registered
 trademark of Gaussian, Inc.
  
 This software contains proprietary and confidential information,
 including trade secrets, belonging to Gaussian, Inc.
  
 This software is provided under written license and may be
 used, copied, transmitted, or stored only in accord with that
 written license.
  
 The following legend is applicable only to US Government
 contracts under FAR:
  
                    RESTRICTED RIGHTS LEGEND
  
 Use, reproduction and disclosure by the US Government is
 subject to restrictions as set forth in subparagraphs (a)
 and (c) of the Commercial Computer Software - Restricted
 Rights clause in FAR 52.227-19.
  
 Gaussian, Inc.
 340 Quinnipiac St., Bldg. 40, Wallingford CT 06492
  
  
 ---------------------------------------------------------------
 Warning -- This program may not be used in any manner that
 competes with the business of Gaussian, Inc. or will provide
 assistance to any competitor of Gaussian, Inc.  The licensee
 of this program is prohibited from giving any competitor of
 Gaussian, Inc. access to this program.  By using this program,
 the user acknowledges that Gaussian, Inc. is engaged in the
 business of creating and licensing software in the field of
 computational chemistry and represents and warrants to the
 licensee that it is not a competitor of Gaussian, Inc. and that
 it will not use this program in any manner prohibited above.
 ---------------------------------------------------------------
  

 Cite this work as:
 Gaussian 16, Revision C.01,
 M. J. Frisch, G. W. Trucks, H. B. Schlegel, G. E. Scuseria, 
 M. A. Robb, J. R. Cheeseman, G. Scalmani, V. Barone, 
 G. A. Petersson, H. Nakatsuji, X. Li, M. Caricato, A. V. Marenich, 
 J. Bloino, B. G. Janesko, R. Gomperts, B. Mennucci, H. P. Hratchian, 
 J. V. Ortiz, A. F. Izmaylov, J. L. Sonnenberg, D. Williams-Young, 
 F. Ding, F. Lipparini, F. Egidi, J. Goings, B. Peng, A. Petrone, 
 T. Henderson, D. Ranasinghe, V. G. Zakrzewski, J. Gao, N. Rega, 
 G. Zheng, W. Liang, M. Hada, M. Ehara, K. Toyota, R. Fukuda, 
 J. Hasegawa, M. Ishida, T. Nakajima, Y. Honda, O. Kitao, H. Nakai, 
 T. Vreven, K. Throssell, J. A. Montgomery, Jr., J. E. Peralta, 
 F. Ogliaro, M. J. Bearpark, J. J. Heyd, E. N. Brothers, K. N. Kudin, 
 V. N. Staroverov, T. A. Keith, R. Kobayashi, J. Normand, 
 K. Raghavachari, A. P. Rendell, J. C. Burant, S. S. Iyengar, 
 J. Tomasi, M. Cossi, J. M. Millam, M. Klene, C. Adamo, R. Cammi, 
 J. W. Ochterski, R. L. Martin, K. Morokuma, O. Farkas, 
 J. B. Foresman, and D. J. Fox, Gaussian, Inc., Wallingford CT, 2019.
 
 ******************************************
 Gaussian 16:  ES64L-G16RevC.01  3-Jul-2019
                29-May-2025 
 ******************************************
 %NProcShared=16
 Will use up to   16 processors via shared memory.
 %Mem=88GB
 ----------------------------------------------------------------------
 #N MP2/6-311+G(2d,p) OPT(maxstep=10,maxcycles=50,VeryTight) FREQ(Anhar
 monic,vibrot) int=ultrafine
 ----------------------------------------------------------------------
 1/6=50,7=1,8=10,18=20,19=15,38=1,80=1/1,3;
 2/9=110,12=2,17=6,18=5,40=1/2;
 3/5=4,6=6,7=112,11=9,25=1,30=1,71=1,75=-5/1,2,3;
 4//1;
 5/5=2,38=5/2;
 8/6=4,10=2/1;
 9/15=2,16=-3/6;
 10/5=1/2;
 6/7=2,8=2,9=2,10=2/1;
 7/12=2/1,2,3,16;
 1/6=50,7=1,8=10,18=20,19=15,80=1/3(2);
 2/9=110/2;
 99//99;
 2/9=110/2;
 3/5=4,6=6,7=112,11=9,25=1,30=1,71=1,75=-5/1,2,3;
 4/5=5,16=3,69=1/1;
 5/5=2,38=5/2;
 8/6=4,10=2/1;
 9/15=2,16=-3/6;
 10/5=1/2;
 7/12=2/1,2,3,16;
 1/6=50,7=1,8=10,18=20,19=15,80=1/3(-8);
 2/9=110/2;
 6/7=2,8=2,9=2,10=2/1;
 99/9=10/99;
 -----------------------------------
 C5H5N s-cis Z-1-cyano-1,3-butadiene
 -----------------------------------
 Symbolic Z-matrix:
 Charge =  0 Multiplicity = 1
 C
 C                    1    B1
 C                    2    B2       1    A1
 C                    3    B3       2    A2       1    D1       0
 C                    4    B4       3    A3       2    D2       0
 N                    5    B5       3    A4       2    D3       0
 H                    4    B6       3    A5       2    D4       0
 H                    3    B7       2    A6       1    D5       0
 H                    2    B8       1    A7       3    D6       0
 H                    1    B9       2    A8       3    D7       0
 H                    1    B10      2    A9       3    D8       0
       Variables:
  B1                    1.309                    
  B2                    1.54                     
  B3                    1.309                    
  B4                    1.54                     
  B5                    1.1856                   
  B6                    1.09                     
  B7                    1.09                     
  B8                    1.09                     
  B9                    1.09                     
  B10                   1.09                     
  A1                  120.                       
  A2                  120.                       
  A3                  120.                       
  A4                  152.68018                  
  A5                  120.                       
  A6                  120.                       
  A7                  120.                       
  A8                  120.                       
  A9                  120.                       
  D1                    0.                       
  D2                    0.                       
  D3                    0.                       
  D4                  180.                       
  D5                  180.                       
  D6                  180.                       
  D7                    0.                       
  D8                  180.                       
 

 GradGradGradGradGradGradGradGradGradGradGradGradGradGradGradGradGradGrad
 Berny optimization.
 Initialization pass.
                           ----------------------------
                           !    Initial Parameters    !
                           ! (Angstroms and Degrees)  !
 --------------------------                            --------------------------
 ! Name  Definition              Value          Derivative Info.                !
 --------------------------------------------------------------------------------
 ! R1    R(1,2)                  1.309          estimate D2E/DX2                !
 ! R2    R(1,10)                 1.09           estimate D2E/DX2                !
 ! R3    R(1,11)                 1.09           estimate D2E/DX2                !
 ! R4    R(2,3)                  1.54           estimate D2E/DX2                !
 ! R5    R(2,9)                  1.09           estimate D2E/DX2                !
 ! R6    R(3,4)                  1.309          estimate D2E/DX2                !
 ! R7    R(3,8)                  1.09           estimate D2E/DX2                !
 ! R8    R(4,5)                  1.54           estimate D2E/DX2                !
 ! R9    R(4,7)                  1.09           estimate D2E/DX2                !
 ! R10   R(5,6)                  1.1856         estimate D2E/DX2                !
 ! A1    A(2,1,10)             120.0            estimate D2E/DX2                !
 ! A2    A(2,1,11)             120.0            estimate D2E/DX2                !
 ! A3    A(10,1,11)            120.0            estimate D2E/DX2                !
 ! A4    A(1,2,3)              120.0            estimate D2E/DX2                !
 ! A5    A(1,2,9)              120.0            estimate D2E/DX2                !
 ! A6    A(3,2,9)              120.0            estimate D2E/DX2                !
 ! A7    A(2,3,4)              120.0            estimate D2E/DX2                !
 ! A8    A(2,3,8)              120.0            estimate D2E/DX2                !
 ! A9    A(4,3,8)              120.0            estimate D2E/DX2                !
 ! A10   A(3,4,5)              120.0            estimate D2E/DX2                !
 ! A11   A(3,4,7)              120.0            estimate D2E/DX2                !
 ! A12   A(5,4,7)              120.0            estimate D2E/DX2                !
 ! A13   L(4,5,6,1,-1)         180.0            estimate D2E/DX2                !
 ! A14   L(4,5,6,1,-2)         180.0            estimate D2E/DX2                !
 ! D1    D(10,1,2,3)             0.0            estimate D2E/DX2                !
 ! D2    D(10,1,2,9)           180.0            estimate D2E/DX2                !
 ! D3    D(11,1,2,3)           180.0            estimate D2E/DX2                !
 ! D4    D(11,1,2,9)             0.0            estimate D2E/DX2                !
 ! D5    D(1,2,3,4)              0.0            estimate D2E/DX2                !
 ! D6    D(1,2,3,8)            180.0            estimate D2E/DX2                !
 ! D7    D(9,2,3,4)            180.0            estimate D2E/DX2                !
 ! D8    D(9,2,3,8)              0.0            estimate D2E/DX2                !
 ! D9    D(2,3,4,5)              0.0            estimate D2E/DX2                !
 ! D10   D(2,3,4,7)            180.0            estimate D2E/DX2                !
 ! D11   D(8,3,4,5)            180.0            estimate D2E/DX2                !
 ! D12   D(8,3,4,7)              0.0            estimate D2E/DX2                !
 --------------------------------------------------------------------------------
 Trust Radius=1.00D-01 FncErr=1.00D-07 GrdErr=1.00D-07 EigMax=2.50D+02 EigMin=1.00D-04
 Number of steps in this run=     50 maximum allowed number of steps=    100.
 GradGradGradGradGradGradGradGradGradGradGradGradGradGradGradGradGradGrad

                          Input orientation:                          
 ---------------------------------------------------------------------
 Center     Atomic      Atomic             Coordinates (Angstroms)
 Number     Number       Type             X           Y           Z
 ---------------------------------------------------------------------
      1          6           0        0.000000    0.000000    0.000000
      2          6           0        0.000000    0.000000    1.309000
      3          6           0        1.333679    0.000000    2.079000
      4          6           0        2.467306    0.000000    1.424500
      5          6           0        2.467306    0.000000   -0.115500
      6          7           0        2.467306    0.000000   -1.301100
      7          1           0        3.411274    0.000000    1.969500
      8          1           0        1.333679    0.000000    3.169000
      9          1           0       -0.943968    0.000000    1.854000
     10          1           0        0.943968    0.000000   -0.545000
     11          1           0       -0.943968    0.000000   -0.545000
 ---------------------------------------------------------------------
                    Distance matrix (angstroms):
                    1          2          3          4          5
     1  C    0.000000
     2  C    1.309000   0.000000
     3  C    2.470008   1.540000   0.000000
     4  C    2.849000   2.470008   1.309000   0.000000
     5  C    2.470008   2.849000   2.470008   1.540000   0.000000
     6  N    2.789348   3.591688   3.565135   2.725600   1.185600
     7  H    3.939000   3.474630   2.080479   1.090000   2.288733
     8  H    3.438206   2.288733   1.090000   2.080479   3.474630
     9  H    2.080479   1.090000   2.288733   3.438206   3.939000
    10  H    1.090000   2.080479   2.652782   2.489878   1.582729
    11  H    1.090000   2.080479   3.474630   3.939000   3.438206
                    6          7          8          9         10
     6  N    0.000000
     7  H    3.404100   0.000000
     8  H    4.611605   2.399000   0.000000
     9  H    4.646660   4.356773   2.630000   0.000000
    10  H    1.700661   3.522827   3.734390   3.052786   0.000000
    11  H    3.494063   5.029000   4.356773   2.399000   1.887935
                   11
    11  H    0.000000
 Stoichiometry    C5H5N
 Framework group  CS[SG(C5H5N)]
 Deg. of freedom    19
 Full point group                 CS      NOp   2
 Largest Abelian subgroup         CS      NOp   2
 Largest concise Abelian subgroup C1      NOp   1
                         Standard orientation:                         
 ---------------------------------------------------------------------
 Center     Atomic      Atomic             Coordinates (Angstroms)
 Number     Number       Type             X           Y           Z
 ---------------------------------------------------------------------
      1          6           0        1.397188    0.594686   -0.000000
      2          6           0        1.397188   -0.714314   -0.000000
      3          6           0        0.063509   -1.484314   -0.000000
      4          6           0       -1.070119   -0.829814    0.000000
      5          6           0       -1.070119    0.710186    0.000000
      6          7           0       -1.070119    1.895786    0.000000
      7          1           0       -2.014086   -1.374814    0.000000
      8          1           0        0.063509   -2.574314   -0.000000
      9          1           0        2.341155   -1.259314   -0.000000
     10          1           0        0.453220    1.139686   -0.000000
     11          1           0        2.341155    1.139686   -0.000000
 ---------------------------------------------------------------------
 Rotational constants (GHZ):           6.1236075           3.6821664           2.2994760
 Standard basis: 6-311+G(2d,p) (5D, 7F)
 There are   151 symmetry adapted cartesian basis functions of A'  symmetry.
 There are    53 symmetry adapted cartesian basis functions of A"  symmetry.
 There are   139 symmetry adapted basis functions of A'  symmetry.
 There are    53 symmetry adapted basis functions of A"  symmetry.
   192 basis functions,   292 primitive gaussians,   204 cartesian basis functions
    21 alpha electrons       21 beta electrons
       nuclear repulsion energy       191.7900980363 Hartrees.
 NAtoms=   11 NActive=   11 NUniq=   11 SFac= 1.00D+00 NAtFMM=   60 NAOKFM=F Big=F
 Integral buffers will be    131072 words long.
 Raffenetti 1 integral format.
 Two-electron integral symmetry is turned on.
 One-electron integrals computed using PRISM.
 NBasis=   192 RedAO= T EigKep=  1.64D-05  NBF=   139    53
 NBsUse=   192 1.00D-06 EigRej= -1.00D+00 NBFU=   139    53
 ExpMin= 4.38D-02 ExpMax= 6.29D+03 ExpMxC= 9.49D+02 IAcc=3 IRadAn=         5 AccDes= 0.00D+00
 Harris functional with IExCor=  205 and IRadAn=       5 diagonalized for initial guess.
 HarFok:  IExCor=  205 AccDes= 0.00D+00 IRadAn=         5 IDoV= 1 UseB2=F ITyADJ=14
 ICtDFT=  3500011 ScaDFX=  1.000000  1.000000  1.000000  1.000000
 FoFCou: FMM=F IPFlag=           0 FMFlag=      100000 FMFlg1=           0
         NFxFlg=           0 DoJE=T BraDBF=F KetDBF=T FulRan=T
         wScrn=  0.000000 ICntrl=       500 IOpCl=  0 I1Cent=   200000004 NGrid=           0
         NMat0=    1 NMatS0=      1 NMatT0=    0 NMatD0=    1 NMtDS0=    0 NMtDT0=    0
 Petite list used in FoFCou.
 Initial guess orbital symmetries:
       Occupied  (A') (A') (A') (A') (A') (A') (A') (A') (A') (A')
                 (A') (A') (A') (A') (A') (A') (A") (A') (A") (A')
                 (A")
       Virtual   (A") (A') (A") (A") (A') (A') (A') (A') (A') (A')
                 (A") (A') (A") (A') (A") (A') (A') (A') (A') (A")
                 (A") (A') (A') (A') (A') (A') (A') (A') (A") (A')
                 (A') (A') (A') (A') (A') (A') (A') (A") (A') (A')
                 (A') (A') (A") (A') (A") (A') (A") (A") (A') (A')
                 (A") (A") (A') (A") (A') (A') (A') (A') (A") (A')
                 (A') (A') (A') (A") (A') (A') (A") (A') (A") (A')
                 (A') (A') (A') (A') (A") (A") (A') (A') (A') (A')
                 (A") (A") (A') (A') (A') (A") (A') (A') (A') (A')
                 (A') (A') (A") (A') (A") (A") (A') (A") (A') (A")
                 (A') (A') (A") (A') (A') (A') (A') (A') (A') (A')
                 (A") (A') (A") (A') (A') (A') (A") (A") (A') (A')
                 (A") (A') (A") (A') (A") (A') (A') (A") (A') (A")
                 (A') (A') (A") (A") (A') (A") (A') (A") (A') (A')
                 (A') (A') (A") (A') (A") (A') (A') (A') (A') (A')
                 (A') (A') (A") (A') (A') (A') (A') (A') (A') (A")
                 (A') (A') (A") (A') (A') (A') (A') (A') (A') (A')
                 (A')
 The electronic state of the initial guess is 1-A'.
 Keep R1 ints in memory in symmetry-blocked form, NReq=261123738.
 Requested convergence on RMS density matrix=1.00D-08 within 128 cycles.
 Requested convergence on MAX density matrix=1.00D-06.
 Requested convergence on             energy=1.00D-06.
 No special actions if energy rises.
 SCF Done:  E(RHF) =  -246.647537409     A.U. after   14 cycles
            NFock= 14  Conv=0.34D-08     -V/T= 2.0013
 ExpMin= 4.38D-02 ExpMax= 6.29D+03 ExpMxC= 9.49D+02 IAcc=3 IRadAn=         5 AccDes= 0.00D+00
 HarFok:  IExCor=  205 AccDes= 0.00D+00 IRadAn=         5 IDoV=-2 UseB2=F ITyADJ=14
 ICtDFT= 12500011 ScaDFX=  1.000000  1.000000  1.000000  1.000000
 Range of M.O.s used for correlation:     7   192
 NBasis=   192 NAE=    21 NBE=    21 NFC=     6 NFV=     0
 NROrb=    186 NOA=    15 NOB=    15 NVA=   171 NVB=   171

 **** Warning!!: The largest alpha MO coefficient is  0.87302002D+02

 Fully direct method using O(ONN) memory.
 JobTyp=1 Pass  1:  I=   7 to  21 NPSUse= 16 ParTrn=T ParDer=T DoDerP=T.
 Spin components of T(2) and E(2):
     alpha-alpha T2 =       0.4384629479D-01 E2=     -0.1155520966D+00
     alpha-beta  T2 =       0.2455036928D+00 E2=     -0.6739091160D+00
     beta-beta   T2 =       0.4384629479D-01 E2=     -0.1155520966D+00
 ANorm=    0.1154641192D+01
 E2 =    -0.9050133092D+00 EUMP2 =    -0.24755255071848D+03
          IDoAtm=11111111111
          Differentiating once with respect to electric field.
                with respect to dipole field.
          Differentiating once with respect to nuclear coordinates.
 Keep R1 ints in memory in symmetry-blocked form, NReq=261125447.
          There are     1 degrees of freedom in the 1st order CPHF.  IDoFFX=0 NUNeed=     1.
 LinEq1:  Iter=  0 NonCon=     1 RMS=4.31D-03 Max=5.45D-02 NDo=     1
 AX will form     1 AO Fock derivatives at one time.
 LinEq1:  Iter=  1 NonCon=     1 RMS=1.23D-03 Max=1.61D-02 NDo=     1
 LinEq1:  Iter=  2 NonCon=     1 RMS=5.71D-04 Max=1.00D-02 NDo=     1
 LinEq1:  Iter=  3 NonCon=     1 RMS=3.26D-04 Max=6.92D-03 NDo=     1
 LinEq1:  Iter=  4 NonCon=     1 RMS=1.14D-04 Max=1.86D-03 NDo=     1
 LinEq1:  Iter=  5 NonCon=     1 RMS=3.57D-05 Max=5.32D-04 NDo=     1
 LinEq1:  Iter=  6 NonCon=     1 RMS=1.61D-05 Max=5.42D-04 NDo=     1
 LinEq1:  Iter=  7 NonCon=     1 RMS=6.32D-06 Max=1.43D-04 NDo=     1
 LinEq1:  Iter=  8 NonCon=     1 RMS=1.89D-06 Max=3.32D-05 NDo=     1
 LinEq1:  Iter=  9 NonCon=     1 RMS=6.04D-07 Max=1.65D-05 NDo=     1
 LinEq1:  Iter= 10 NonCon=     1 RMS=1.54D-07 Max=1.50D-06 NDo=     1
 LinEq1:  Iter= 11 NonCon=     1 RMS=4.39D-08 Max=4.75D-07 NDo=     1
 LinEq1:  Iter= 12 NonCon=     1 RMS=1.06D-08 Max=1.52D-07 NDo=     1
 LinEq1:  Iter= 13 NonCon=     1 RMS=3.46D-09 Max=3.89D-08 NDo=     1
 LinEq1:  Iter= 14 NonCon=     1 RMS=7.44D-10 Max=1.09D-08 NDo=     1
 LinEq1:  Iter= 15 NonCon=     1 RMS=1.41D-10 Max=1.51D-09 NDo=     1
 LinEq1:  Iter= 16 NonCon=     0 RMS=2.59D-11 Max=2.44D-10 NDo=     1
 Linear equations converged to 1.000D-10 1.000D-09 after    16 iterations.
 End of Minotr F.D. properties file   721 does not exist.
 End of Minotr F.D. properties file   722 does not exist.
 End of Minotr F.D. properties file   788 does not exist.

 **********************************************************************

            Population analysis using the SCF Density.

 **********************************************************************

 Orbital symmetries:
       Occupied  (A') (A') (A') (A') (A') (A') (A') (A') (A') (A')
                 (A') (A') (A') (A') (A') (A') (A') (A") (A") (A')
                 (A")
       Virtual   (A') (A") (A') (A') (A') (A') (A") (A") (A') (A")
                 (A') (A") (A') (A') (A") (A') (A') (A') (A') (A")
                 (A') (A') (A') (A") (A') (A') (A') (A') (A') (A")
                 (A') (A') (A') (A') (A') (A') (A') (A') (A") (A')
                 (A') (A') (A") (A') (A") (A') (A") (A') (A') (A")
                 (A") (A') (A') (A") (A') (A") (A') (A') (A') (A")
                 (A') (A') (A') (A') (A') (A") (A') (A") (A') (A")
                 (A') (A') (A') (A') (A") (A") (A') (A') (A') (A')
                 (A") (A") (A') (A') (A') (A") (A') (A') (A') (A')
                 (A') (A') (A") (A') (A") (A") (A') (A") (A') (A")
                 (A') (A") (A') (A') (A') (A') (A') (A') (A') (A')
                 (A') (A') (A') (A') (A") (A') (A") (A') (A") (A")
                 (A") (A') (A") (A') (A') (A") (A') (A") (A') (A")
                 (A") (A') (A") (A') (A') (A") (A') (A") (A') (A')
                 (A') (A') (A") (A') (A') (A") (A') (A') (A') (A')
                 (A') (A') (A") (A') (A') (A') (A') (A') (A') (A")
                 (A') (A') (A") (A') (A') (A') (A') (A') (A') (A')
                 (A')
 The electronic state is 1-A'.
 Alpha  occ. eigenvalues --  -15.58884 -11.31375 -11.29261 -11.28794 -11.24804
 Alpha  occ. eigenvalues --  -11.21965  -1.23833  -1.13025  -1.03255  -0.87671
 Alpha  occ. eigenvalues --   -0.77565  -0.73316  -0.66604  -0.61798  -0.59284
 Alpha  occ. eigenvalues --   -0.57102  -0.53322  -0.52520  -0.44123  -0.41730
 Alpha  occ. eigenvalues --   -0.35782
 Alpha virt. eigenvalues --    0.05788   0.06018   0.07343   0.07831   0.09889
 Alpha virt. eigenvalues --    0.10076   0.11802   0.13567   0.13897   0.14720
 Alpha virt. eigenvalues --    0.14956   0.15694   0.15851   0.17174   0.18298
 Alpha virt. eigenvalues --    0.20093   0.20888   0.21202   0.22209   0.23044
 Alpha virt. eigenvalues --    0.24949   0.26114   0.26586   0.27369   0.28026
 Alpha virt. eigenvalues --    0.28477   0.30763   0.32094   0.33354   0.33677
 Alpha virt. eigenvalues --    0.34287   0.36638   0.37464   0.44938   0.48126
 Alpha virt. eigenvalues --    0.49721   0.57562   0.57845   0.60521   0.62447
 Alpha virt. eigenvalues --    0.63689   0.65428   0.66201   0.69360   0.69631
 Alpha virt. eigenvalues --    0.72628   0.74327   0.75699   0.77874   0.78706
 Alpha virt. eigenvalues --    0.80466   0.82542   0.84105   0.84271   0.84739
 Alpha virt. eigenvalues --    0.87442   0.89209   0.91080   0.93880   0.94855
 Alpha virt. eigenvalues --    0.95102   0.96335   0.98041   1.00267   1.01962
 Alpha virt. eigenvalues --    1.02835   1.03965   1.07368   1.09413   1.10023
 Alpha virt. eigenvalues --    1.12725   1.16121   1.21174   1.29555   1.30745
 Alpha virt. eigenvalues --    1.35721   1.37400   1.38655   1.43771   1.45130
 Alpha virt. eigenvalues --    1.45286   1.46369   1.55412   1.59578   1.61709
 Alpha virt. eigenvalues --    1.62629   1.65685   1.68502   1.71867   1.72608
 Alpha virt. eigenvalues --    1.78077   1.81457   1.90332   1.92229   1.98807
 Alpha virt. eigenvalues --    2.02044   2.06999   2.09675   2.15952   2.22996
 Alpha virt. eigenvalues --    2.27734   2.40672   2.42185   2.49236   2.50828
 Alpha virt. eigenvalues --    2.55470   2.70738   2.72192   2.78724   2.81154
 Alpha virt. eigenvalues --    2.94823   3.01820   3.03330   3.04127   3.09477
 Alpha virt. eigenvalues --    3.16546   3.17658   3.19099   3.19307   3.24494
 Alpha virt. eigenvalues --    3.33888   3.35881   3.37964   3.44176   3.48934
 Alpha virt. eigenvalues --    3.49315   3.53244   3.53996   3.57327   3.61154
 Alpha virt. eigenvalues --    3.69739   3.72117   3.74246   3.74771   3.80514
 Alpha virt. eigenvalues --    3.82470   3.85812   3.87584   3.88762   3.92390
 Alpha virt. eigenvalues --    3.97142   4.00858   4.04780   4.05867   4.08384
 Alpha virt. eigenvalues --    4.08945   4.13584   4.15725   4.19028   4.22789
 Alpha virt. eigenvalues --    4.26271   4.30713   4.48458   4.49508   4.59461
 Alpha virt. eigenvalues --    4.74753   4.79438   5.07098   5.23629   5.23931
 Alpha virt. eigenvalues --    5.39754   5.45158   5.53027   5.67555   6.08163
 Alpha virt. eigenvalues --   24.85645  24.92824  25.21611  25.34424  25.40333
 Alpha virt. eigenvalues --   37.20157
          Condensed to atoms (all electrons):
               1          2          3          4          5          6
     1  C    5.238910   0.500250   0.021273  -0.034326  -0.018633  -0.052078
     2  C    0.500250   5.036433   0.215182   0.042890  -0.254782   0.039239
     3  C    0.021273   0.215182   4.768012   0.628045   0.117927  -0.001973
     4  C   -0.034326   0.042890   0.628045   4.927500   0.053395   0.065801
     5  C   -0.018633  -0.254782   0.117927   0.053395   5.471622   0.545071
     6  N   -0.052078   0.039239  -0.001973   0.065801   0.545071   6.839848
     7  H   -0.005661   0.015900  -0.035720   0.433654  -0.048583  -0.002441
     8  H    0.004033  -0.037600   0.419524  -0.041967   0.013562   0.000061
     9  H   -0.028852   0.422082  -0.049029   0.007866   0.002584  -0.000370
    10  H    0.437289  -0.015018  -0.035320   0.025371  -0.084620  -0.017410
    11  H    0.408267  -0.042503   0.006971  -0.003376   0.009545   0.002156
               7          8          9         10         11
     1  C   -0.005661   0.004033  -0.028852   0.437289   0.408267
     2  C    0.015900  -0.037600   0.422082  -0.015018  -0.042503
     3  C   -0.035720   0.419524  -0.049029  -0.035320   0.006971
     4  C    0.433654  -0.041967   0.007866   0.025371  -0.003376
     5  C   -0.048583   0.013562   0.002584  -0.084620   0.009545
     6  N   -0.002441   0.000061  -0.000370  -0.017410   0.002156
     7  H    0.506802  -0.007367  -0.000218  -0.000280   0.000056
     8  H   -0.007367   0.521393  -0.001148   0.000202  -0.000181
     9  H   -0.000218  -0.001148   0.548782   0.003872  -0.009097
    10  H   -0.000280   0.000202   0.003872   0.412888  -0.020412
    11  H    0.000056  -0.000181  -0.009097  -0.020412   0.541614
 Mulliken charges:
               1
     1  C   -0.470471
     2  C    0.077925
     3  C   -0.054889
     4  C   -0.104851
     5  C    0.192913
     6  N   -0.417902
     7  H    0.143859
     8  H    0.129489
     9  H    0.103527
    10  H    0.293439
    11  H    0.106960
 Sum of Mulliken charges =  -0.00000
 Mulliken charges with hydrogens summed into heavy atoms:
               1
     1  C   -0.070072
     2  C    0.181453
     3  C    0.074600
     4  C    0.039008
     5  C    0.192913
     6  N   -0.417902
 Electronic spatial extent (au):  <R**2>=            524.3035
 Charge=             -0.0000 electrons
 Dipole moment (field-independent basis, Debye):
    X=              0.6479    Y=             -3.8465    Z=              0.0000  Tot=              3.9007
 Quadrupole moment (field-independent basis, Debye-Ang):
   XX=            -33.5491   YY=            -37.4718   ZZ=            -39.2851
   XY=              4.4516   XZ=             -0.0000   YZ=              0.0000
 Traceless Quadrupole moment (field-independent basis, Debye-Ang):
   XX=              3.2196   YY=             -0.7031   ZZ=             -2.5164
   XY=              4.4516   XZ=             -0.0000   YZ=              0.0000
 Octapole moment (field-independent basis, Debye-Ang**2):
  XXX=              3.5350  YYY=            -25.9359  ZZZ=              0.0000  XYY=              9.2562
  XXY=             -7.5315  XXZ=              0.0000  XZZ=             -1.4057  YZZ=              1.2867
  YYZ=              0.0000  XYZ=             -0.0000
 Hexadecapole moment (field-independent basis, Debye-Ang**3):
 XXXX=           -314.2059 YYYY=           -356.9997 ZZZZ=            -46.2002 XXXY=             46.4573
 XXXZ=              0.0000 YYYX=             51.4142 YYYZ=              0.0000 ZZZX=              0.0000
 ZZZY=              0.0000 XXYY=           -114.5405 XXZZ=            -71.0681 YYZZ=            -70.1740
 XXYZ=             -0.0000 YYXZ=              0.0000 ZZXY=             10.2732
 N-N= 1.917900980363D+02 E-N=-9.582865891785D+02  KE= 2.463315520109D+02
 Symmetry A'   KE= 2.396895953995D+02
 Symmetry A"   KE= 6.641956611414D+00
 Calling FoFJK, ICntrl=  10002127 FMM=F ISym2X=1 I1Cent= 0 IOpClX= 0 NMat=1 NMatS=1 NMatT=0.
 ***** Axes restored to original set *****
 -------------------------------------------------------------------
 Center     Atomic                   Forces (Hartrees/Bohr)
 Number     Number              X              Y              Z
 -------------------------------------------------------------------
      1        6          -0.025428118   -0.000000000   -0.033296058
      2        6           0.020771367    0.000000000    0.053173223
      3        6          -0.067794343    0.000000000   -0.005220769
      4        6           0.036023831   -0.000000000   -0.056703721
      5        6           0.050735771   -0.000000000    0.034532176
      6        7           0.031967623   -0.000000000    0.016178544
      7        1           0.000831813   -0.000000000   -0.011744906
      8        1          -0.000619688   -0.000000000   -0.003983539
      9        1           0.005915993   -0.000000000    0.004375745
     10        1          -0.054618004    0.000000000    0.001646058
     11        1           0.002213756   -0.000000000    0.001043245
 -------------------------------------------------------------------
 Cartesian Forces:  Max     0.067794343 RMS     0.026054452

 GradGradGradGradGradGradGradGradGradGradGradGradGradGradGradGradGradGrad
 Berny optimization.
 FormGI is forming the generalized inverse of G from B-inverse, IUseBI=4.
 Internal  Forces:  Max     0.267339339 RMS     0.081189599
 Search for a local minimum.
 Step number   1 out of a maximum of   50
 All quantities printed in internal units (Hartrees-Bohrs-Radians)
 Mixed Optimization -- RFO/linear search
 Second derivative matrix not updated -- first step.
 ITU=  0
     Eigenvalues ---    0.00237   0.01765   0.01765   0.03293   0.03293
     Eigenvalues ---    0.03293   0.03293   0.04528   0.04528   0.16000
     Eigenvalues ---    0.16000   0.16000   0.16000   0.16000   0.22000
     Eigenvalues ---    0.22000   0.22000   0.28519   0.28519   0.34813
     Eigenvalues ---    0.34813   0.34813   0.34813   0.34813   0.64754
     Eigenvalues ---    0.64754   1.12405
 RFO step:  Lambda=-3.85172749D-01 EMin= 2.36824211D-03
 Linear search not attempted -- first point.
 Maximum step size (   0.100) exceeded in Quadratic search.
    -- Step size scaled by   0.126
 Iteration  1 RMS(Cart)=  0.11754430 RMS(Int)=  0.00241844
 Iteration  2 RMS(Cart)=  0.00328672 RMS(Int)=  0.00000081
 Iteration  3 RMS(Cart)=  0.00000341 RMS(Int)=  0.00000000
 Iteration  4 RMS(Cart)=  0.00000000 RMS(Int)=  0.00000000
 ClnCor:  largest displacement from symmetrization is 3.19D-13 for atom     5.
 Variable       Old X    -DE/DX   Delta X   Delta X   Delta X     New X
                                 (Linear)    (Quad)   (Total)
    R1        2.47365   0.03061   0.00000   0.00372   0.00372   2.47737
    R2        2.05980  -0.04812   0.00000  -0.00824  -0.00824   2.05156
    R3        2.05980  -0.00244   0.00000  -0.00042  -0.00042   2.05938
    R4        2.91018   0.03082   0.00000   0.00577   0.00577   2.91595
    R5        2.05980  -0.00294   0.00000  -0.00050  -0.00050   2.05930
    R6        2.47365   0.11241   0.00000   0.01367   0.01367   2.48732
    R7        2.05980  -0.00398   0.00000  -0.00068  -0.00068   2.05912
    R8        2.91018  -0.05071   0.00000  -0.00950  -0.00950   2.90068
    R9        2.05980  -0.00515   0.00000  -0.00088  -0.00088   2.05892
   R10        2.24046  -0.01618   0.00000  -0.00135  -0.00135   2.23911
    A1        2.09440   0.03540   0.00000   0.00815   0.00815   2.10255
    A2        2.09440  -0.01749   0.00000  -0.00403  -0.00403   2.09037
    A3        2.09440  -0.01791   0.00000  -0.00413  -0.00413   2.09027
    A4        2.09440   0.16825   0.00000   0.03491   0.03491   2.12930
    A5        2.09440  -0.07718   0.00000  -0.01585  -0.01585   2.07854
    A6        2.09440  -0.09107   0.00000  -0.01906  -0.01906   2.07534
    A7        2.09440   0.26734   0.00000   0.05547   0.05547   2.14986
    A8        2.09440  -0.13431   0.00000  -0.02788  -0.02788   2.06651
    A9        2.09440  -0.13303   0.00000  -0.02759  -0.02759   2.06681
   A10        2.09440   0.20093   0.00000   0.04169   0.04169   2.13609
   A11        2.09440  -0.08956   0.00000  -0.01833  -0.01833   2.07606
   A12        2.09440  -0.11137   0.00000  -0.02336  -0.02336   2.07104
   A13        3.14159   0.07162   0.00000   0.02089   0.02089   3.16249
   A14        3.14159  -0.00000   0.00000  -0.00000   0.00000   3.14159
    D1       -0.00000   0.00000   0.00000   0.00000   0.00000   0.00000
    D2        3.14159   0.00000   0.00000   0.00000   0.00000   3.14159
    D3        3.14159  -0.00000   0.00000  -0.00000   0.00000   3.14159
    D4       -0.00000   0.00000   0.00000   0.00000   0.00000   0.00000
    D5        0.00000  -0.00000   0.00000  -0.00000  -0.00000   0.00000
    D6        3.14159   0.00000   0.00000   0.00000   0.00000   3.14159
    D7        3.14159   0.00000   0.00000   0.00000   0.00000   3.14159
    D8       -0.00000   0.00000   0.00000   0.00000   0.00000   0.00000
    D9       -0.00000  -0.00000   0.00000  -0.00000   0.00000   0.00000
   D10        3.14159  -0.00000   0.00000  -0.00000   0.00000   3.14159
   D11        3.14159   0.00000   0.00000   0.00000   0.00000   3.14159
   D12        0.00000   0.00000   0.00000   0.00000  -0.00000   0.00000
         Item               Value     Threshold  Converged?
 Maximum Force            0.267339     0.000002     NO 
 RMS     Force            0.081190     0.000001     NO 
 Maximum Displacement     0.453867     0.000006     NO 
 RMS     Displacement     0.118505     0.000004     NO 
 Predicted change in Energy=-4.725349D-02
 GradGradGradGradGradGradGradGradGradGradGradGradGradGradGradGradGradGrad

                          Input orientation:                          
 ---------------------------------------------------------------------
 Center     Atomic      Atomic             Coordinates (Angstroms)
 Number     Number       Type             X           Y           Z
 ---------------------------------------------------------------------
      1          6           0       -0.103073    0.000000   -0.000499
      2          6           0       -0.021229    0.000000    1.307913
      3          6           0        1.335850    0.000000    2.042321
      4          6           0        2.493661   -0.000000    1.416269
      5          6           0        2.600407   -0.000000   -0.114989
      6          7           0        2.707483   -0.000000   -1.295028
      7          1           0        3.411034   -0.000000    2.004070
      8          1           0        1.335501    0.000000    3.131960
      9          1           0       -0.938550    0.000000    1.896165
     10          1           0        0.796470   -0.000000   -0.608312
     11          1           0       -1.080971    0.000000   -0.481470
 ---------------------------------------------------------------------
                    Distance matrix (angstroms):
                    1          2          3          4          5
     1  C    0.000000
     2  C    1.310969   0.000000
     3  C    2.498722   1.543055   0.000000
     4  C    2.958084   2.517223   1.316233   0.000000
     5  C    2.705903   2.982888   2.500618   1.534974   0.000000
     6  N    3.094354   3.771096   3.608223   2.719715   1.184888
     7  H    4.045645   3.502151   2.075536   1.089533   2.268816
     8  H    3.446998   2.273294   1.089639   2.070008   3.484632
     9  H    2.072525   1.089734   2.279092   3.465599   4.070499
    10  H    1.085639   2.083398   2.704955   2.641852   1.870175
    11  H    1.089779   2.079650   3.494359   4.047148   3.699575
                    6          7          8          9         10
     6  N    0.000000
     7  H    3.373282   0.000000
     8  H    4.634712   2.362197   0.000000
     9  H    4.845335   4.350923   2.588146   0.000000
    10  H    2.030652   3.696009   3.778913   3.046753   0.000000
    11  H    3.874823   5.133811   4.346978   2.381897   1.881721
                   11
    11  H    0.000000
 Stoichiometry    C5H5N
 Framework group  CS[SG(C5H5N)]
 Deg. of freedom    19
 Full point group                 CS      NOp   2
 Largest Abelian subgroup         CS      NOp   2
 Largest concise Abelian subgroup C1      NOp   1
                         Standard orientation:                         
 ---------------------------------------------------------------------
 Center     Atomic      Atomic             Coordinates (Angstroms)
 Number     Number       Type             X           Y           Z
 ---------------------------------------------------------------------
      1          6           0        0.481954    1.576410    0.000000
      2          6           0        1.462706    0.706487    0.000000
      3          6           0        1.206097   -0.815081    0.000000
      4          6           0        0.000000   -1.342148   -0.000000
      5          6           0       -1.272463   -0.483671   -0.000000
      6          7           0       -2.268341    0.158346   -0.000000
      7          1           0       -0.101476   -2.426945   -0.000000
      8          1           0        2.065034   -1.485559    0.000000
      9          1           0        2.490974    1.067297    0.000000
     10          1           0       -0.550785    1.241652    0.000000
     11          1           0        0.704878    2.643145    0.000000
 ---------------------------------------------------------------------
 Rotational constants (GHZ):           6.0295159           3.3439911           2.1510250
 Standard basis: 6-311+G(2d,p) (5D, 7F)
 There are   151 symmetry adapted cartesian basis functions of A'  symmetry.
 There are    53 symmetry adapted cartesian basis functions of A"  symmetry.
 There are   139 symmetry adapted basis functions of A'  symmetry.
 There are    53 symmetry adapted basis functions of A"  symmetry.
   192 basis functions,   292 primitive gaussians,   204 cartesian basis functions
    21 alpha electrons       21 beta electrons
       nuclear repulsion energy       188.0413172329 Hartrees.
 NAtoms=   11 NActive=   11 NUniq=   11 SFac= 1.00D+00 NAtFMM=   60 NAOKFM=F Big=F
 Integral buffers will be    131072 words long.
 Raffenetti 1 integral format.
 Two-electron integral symmetry is turned on.
 One-electron integrals computed using PRISM.
 NBasis=   192 RedAO= T EigKep=  1.65D-05  NBF=   139    53
 NBsUse=   192 1.00D-06 EigRej= -1.00D+00 NBFU=   139    53
 Initial guess from the checkpoint file:  "/scratch/webmo-77271/218/Gau-92632.chk"
 B after Tr=     0.000000    0.000000    0.000000
         Rot=    0.893788   -0.000000   -0.000000   -0.448489 Ang= -53.29 deg.
 Initial guess orbital symmetries:
       Occupied  (A') (A') (A') (A') (A') (A') (A') (A') (A') (A')
                 (A') (A') (A') (A') (A') (A') (A') (A") (A") (A')
                 (A")
       Virtual   (A') (A") (A') (A') (A') (A') (A") (A") (A') (A")
                 (A') (A") (A') (A') (A") (A') (A') (A') (A') (A")
                 (A') (A') (A') (A") (A') (A') (A') (A') (A') (A")
                 (A') (A') (A') (A') (A') (A') (A') (A') (A") (A')
                 (A') (A') (A") (A') (A") (A') (A") (A') (A') (A")
                 (A") (A') (A') (A") (A') (A") (A') (A') (A') (A")
                 (A') (A') (A') (A') (A') (A") (A') (A") (A') (A")
                 (A') (A') (A') (A') (A") (A") (A') (A') (A') (A')
                 (A") (A") (A') (A') (A') (A") (A') (A') (A') (A')
                 (A') (A') (A") (A') (A") (A") (A') (A") (A') (A")
                 (A') (A") (A') (A') (A') (A') (A') (A') (A') (A')
                 (A') (A') (A') (A') (A") (A') (A") (A') (A") (A")
                 (A") (A') (A") (A') (A') (A") (A') (A") (A') (A")
                 (A") (A') (A") (A') (A') (A") (A') (A") (A') (A')
                 (A') (A') (A") (A') (A') (A") (A') (A') (A') (A')
                 (A') (A') (A") (A') (A') (A') (A') (A') (A') (A")
                 (A') (A') (A") (A') (A') (A') (A') (A') (A') (A')
                 (A')
 ExpMin= 4.38D-02 ExpMax= 6.29D+03 ExpMxC= 9.49D+02 IAcc=3 IRadAn=         5 AccDes= 0.00D+00
 Harris functional with IExCor=  205 and IRadAn=       5 diagonalized for initial guess.
 HarFok:  IExCor=  205 AccDes= 0.00D+00 IRadAn=         5 IDoV= 1 UseB2=F ITyADJ=14
 ICtDFT=  3500011 ScaDFX=  1.000000  1.000000  1.000000  1.000000
 FoFCou: FMM=F IPFlag=           0 FMFlag=      100000 FMFlg1=           0
         NFxFlg=           0 DoJE=T BraDBF=F KetDBF=T FulRan=T
         wScrn=  0.000000 ICntrl=       500 IOpCl=  0 I1Cent=   200000004 NGrid=           0
         NMat0=    1 NMatS0=      1 NMatT0=    0 NMatD0=    1 NMtDS0=    0 NMtDT0=    0
 Petite list used in FoFCou.
 Keep R1 ints in memory in symmetry-blocked form, NReq=261123738.
 Requested convergence on RMS density matrix=1.00D-08 within 128 cycles.
 Requested convergence on MAX density matrix=1.00D-06.
 Requested convergence on             energy=1.00D-06.
 No special actions if energy rises.
 SCF Done:  E(RHF) =  -246.684530305     A.U. after   14 cycles
            NFock= 14  Conv=0.64D-08     -V/T= 2.0022
 ExpMin= 4.38D-02 ExpMax= 6.29D+03 ExpMxC= 9.49D+02 IAcc=3 IRadAn=         5 AccDes= 0.00D+00
 HarFok:  IExCor=  205 AccDes= 0.00D+00 IRadAn=         5 IDoV=-2 UseB2=F ITyADJ=14
 ICtDFT= 12500011 ScaDFX=  1.000000  1.000000  1.000000  1.000000
 Range of M.O.s used for correlation:     7   192
 NBasis=   192 NAE=    21 NBE=    21 NFC=     6 NFV=     0
 NROrb=    186 NOA=    15 NOB=    15 NVA=   171 NVB=   171

 **** Warning!!: The largest alpha MO coefficient is  0.90910050D+02

 Fully direct method using O(ONN) memory.
 JobTyp=1 Pass  1:  I=   7 to  21 NPSUse= 16 ParTrn=T ParDer=T DoDerP=T.
 Spin components of T(2) and E(2):
     alpha-alpha T2 =       0.4331964418D-01 E2=     -0.1140229125D+00
     alpha-beta  T2 =       0.2452625675D+00 E2=     -0.6712824498D+00
     beta-beta   T2 =       0.4331964418D-01 E2=     -0.1140229125D+00
 ANorm=    0.1154080524D+01
 E2 =    -0.8993282748D+00 EUMP2 =    -0.24758385858024D+03
          IDoAtm=11111111111
          Differentiating once with respect to electric field.
                with respect to dipole field.
          Differentiating once with respect to nuclear coordinates.
 Keep R1 ints in memory in symmetry-blocked form, NReq=261125447.
          There are     1 degrees of freedom in the 1st order CPHF.  IDoFFX=0 NUNeed=     1.
 LinEq1:  Iter=  0 NonCon=     1 RMS=4.23D-03 Max=5.64D-02 NDo=     1
 AX will form     1 AO Fock derivatives at one time.
 LinEq1:  Iter=  1 NonCon=     1 RMS=1.18D-03 Max=1.54D-02 NDo=     1
 LinEq1:  Iter=  2 NonCon=     1 RMS=4.96D-04 Max=8.08D-03 NDo=     1
 LinEq1:  Iter=  3 NonCon=     1 RMS=2.90D-04 Max=5.59D-03 NDo=     1
 LinEq1:  Iter=  4 NonCon=     1 RMS=9.69D-05 Max=1.90D-03 NDo=     1
 LinEq1:  Iter=  5 NonCon=     1 RMS=3.13D-05 Max=7.63D-04 NDo=     1
 LinEq1:  Iter=  6 NonCon=     1 RMS=1.18D-05 Max=3.91D-04 NDo=     1
 LinEq1:  Iter=  7 NonCon=     1 RMS=3.39D-06 Max=5.25D-05 NDo=     1
 LinEq1:  Iter=  8 NonCon=     1 RMS=9.15D-07 Max=1.39D-05 NDo=     1
 LinEq1:  Iter=  9 NonCon=     1 RMS=2.22D-07 Max=2.13D-06 NDo=     1
 LinEq1:  Iter= 10 NonCon=     1 RMS=6.84D-08 Max=8.44D-07 NDo=     1
 LinEq1:  Iter= 11 NonCon=     1 RMS=2.45D-08 Max=4.03D-07 NDo=     1
 LinEq1:  Iter= 12 NonCon=     1 RMS=8.41D-09 Max=1.08D-07 NDo=     1
 LinEq1:  Iter= 13 NonCon=     1 RMS=3.03D-09 Max=3.10D-08 NDo=     1
 LinEq1:  Iter= 14 NonCon=     1 RMS=6.10D-10 Max=7.00D-09 NDo=     1
 LinEq1:  Iter= 15 NonCon=     1 RMS=1.20D-10 Max=1.53D-09 NDo=     1
 LinEq1:  Iter= 16 NonCon=     0 RMS=2.58D-11 Max=2.26D-10 NDo=     1
 Linear equations converged to 1.000D-10 1.000D-09 after    16 iterations.
 End of Minotr F.D. properties file   721 does not exist.
 End of Minotr F.D. properties file   722 does not exist.
 End of Minotr F.D. properties file   788 does not exist.
 Calling FoFJK, ICntrl=  10002127 FMM=F ISym2X=1 I1Cent= 0 IOpClX= 0 NMat=1 NMatS=1 NMatT=0.
 ***** Axes restored to original set *****
 -------------------------------------------------------------------
 Center     Atomic                   Forces (Hartrees/Bohr)
 Number     Number              X              Y              Z
 -------------------------------------------------------------------
      1        6          -0.011596250   -0.000000000   -0.033265219
      2        6           0.027948241   -0.000000000    0.049826955
      3        6          -0.062503547    0.000000000   -0.008134915
      4        6           0.031794058   -0.000000000   -0.053450352
      5        6           0.019377833   -0.000000000    0.035678749
      6        7           0.007502470    0.000000000    0.021223480
      7        1           0.001186745   -0.000000000   -0.010130363
      8        1          -0.000845118   -0.000000000   -0.003276712
      9        1           0.005745808   -0.000000000    0.003678459
     10        1          -0.022547959    0.000000000   -0.002109343
     11        1           0.003937722   -0.000000000   -0.000040738
 -------------------------------------------------------------------
 Cartesian Forces:  Max     0.062503547 RMS     0.021455481

 GradGradGradGradGradGradGradGradGradGradGradGradGradGradGradGradGradGrad
 Berny optimization.
 Using GEDIIS/GDIIS optimizer.
 FormGI is forming the generalized inverse of G from B-inverse, IUseBI=4.
 Internal  Forces:  Max     0.098989315 RMS     0.032482870
 Search for a local minimum.
 Step number   2 out of a maximum of   50
 All quantities printed in internal units (Hartrees-Bohrs-Radians)
 Mixed Optimization -- RFO/linear search
 Update second derivatives using D2CorX and points    1    2
 DE= -3.13D-02 DEPred=-4.73D-02 R= 6.63D-01
 TightC=F SS=  1.41D+00  RLast= 1.00D-01 DXNew= 1.6818D-01 3.0000D-01
 Trust test= 6.63D-01 RLast= 1.00D-01 DXMaxT set to 1.68D-01
 ITU=  1  0
 Use linear search instead of GDIIS.
 Linear search step of   0.200 exceeds DXMaxT=   0.168 but not scaled.
 Quartic linear search produced a step of  2.00000.
 Iteration  1 RMS(Cart)=  0.22174593 RMS(Int)=  0.00900378
 Iteration  2 RMS(Cart)=  0.01724259 RMS(Int)=  0.00004915
 Iteration  3 RMS(Cart)=  0.00014492 RMS(Int)=  0.00000001
 Iteration  4 RMS(Cart)=  0.00000001 RMS(Int)=  0.00000000
 ClnCor:  largest displacement from symmetrization is 6.29D-09 for atom    11.
 Variable       Old X    -DE/DX   Delta X   Delta X   Delta X     New X
                                 (Linear)    (Quad)   (Total)
    R1        2.47737   0.03723   0.00744   0.00000   0.00744   2.48482
    R2        2.05156  -0.01750  -0.01648   0.00000  -0.01648   2.03508
    R3        2.05938  -0.00352  -0.00084   0.00000  -0.00084   2.05855
    R4        2.91595  -0.01168   0.01155   0.00000   0.01155   2.92750
    R5        2.05930  -0.00285  -0.00101   0.00000  -0.00101   2.05829
    R6        2.48732   0.05583   0.02734   0.00000   0.02734   2.51465
    R7        2.05912  -0.00328  -0.00136   0.00000  -0.00136   2.05776
    R8        2.90068  -0.05490  -0.01900   0.00000  -0.01900   2.88168
    R9        2.05892  -0.00447  -0.00176   0.00000  -0.00176   2.05715
   R10        2.23911  -0.02046  -0.00269   0.00000  -0.00269   2.23642
    A1        2.10255   0.01844   0.01631   0.00000   0.01631   2.11886
    A2        2.09037  -0.00739  -0.00806   0.00000  -0.00806   2.08231
    A3        2.09027  -0.01105  -0.00825   0.00000  -0.00825   2.08202
    A4        2.12930   0.06761   0.06982   0.00000   0.06982   2.19912
    A5        2.07854  -0.02743  -0.03171   0.00000  -0.03171   2.04683
    A6        2.07534  -0.04019  -0.03811   0.00000  -0.03811   2.03723
    A7        2.14986   0.09899   0.11094   0.00000   0.11094   2.26080
    A8        2.06651  -0.05037  -0.05576   0.00000  -0.05576   2.01075
    A9        2.06681  -0.04862  -0.05518   0.00000  -0.05518   2.01163
   A10        2.13609   0.06723   0.08338   0.00000   0.08338   2.21947
   A11        2.07606  -0.02418  -0.03667   0.00000  -0.03667   2.03939
   A12        2.07104  -0.04306  -0.04671   0.00000  -0.04671   2.02432
   A13        3.16249   0.02102   0.04178   0.00000   0.04178   3.20427
   A14        3.14159   0.00000   0.00000   0.00000   0.00000   3.14159
    D1        0.00000  -0.00000   0.00000   0.00000   0.00000   0.00000
    D2        3.14159   0.00000   0.00000   0.00000   0.00000   3.14159
    D3        3.14159  -0.00000   0.00000   0.00000   0.00000   3.14159
    D4       -0.00000   0.00000   0.00000   0.00000   0.00000   0.00000
    D5       -0.00000  -0.00000   0.00000   0.00000   0.00000   0.00000
    D6        3.14159  -0.00000   0.00000   0.00000   0.00000   3.14159
    D7        3.14159   0.00000   0.00000   0.00000   0.00000   3.14159
    D8        0.00000   0.00000   0.00000   0.00000  -0.00000   0.00000
    D9        0.00000  -0.00000   0.00000   0.00000   0.00000   0.00000
   D10        3.14159  -0.00000   0.00000   0.00000   0.00000   3.14159
   D11        3.14159   0.00000   0.00000   0.00000   0.00000   3.14159
   D12       -0.00000   0.00000   0.00000   0.00000   0.00000   0.00000
         Item               Value     Threshold  Converged?
 Maximum Force            0.098989     0.000002     NO 
 RMS     Force            0.032483     0.000001     NO 
 Maximum Displacement     0.886911     0.000006     NO 
 RMS     Displacement     0.233744     0.000004     NO 
 Predicted change in Energy=-2.372534D-02
 GradGradGradGradGradGradGradGradGradGradGradGradGradGradGradGradGradGrad

                          Input orientation:                          
 ---------------------------------------------------------------------
 Center     Atomic      Atomic             Coordinates (Angstroms)
 Number     Number       Type             X           Y           Z
 ---------------------------------------------------------------------
      1          6           0       -0.305938    0.000000    0.003279
      2          6           0       -0.060225    0.000000    1.295025
      3          6           0        1.341150    0.000000    1.955374
      4          6           0        2.544854   -0.000000    1.388054
      5          6           0        2.860107   -0.000000   -0.103924
      6          7           0        3.176816   -0.000000   -1.244223
      7          1           0        3.403660   -0.000000    2.057009
      8          1           0        1.340713    0.000000    3.044291
      9          1           0       -0.918003    0.000000    1.966277
     10          1           0        0.492207    0.000000   -0.719713
     11          1           0       -1.338755    0.000000   -0.343049
 ---------------------------------------------------------------------
                    Distance matrix (angstroms):
                    1          2          3          4          5
     1  C    0.000000
     2  C    1.314908   0.000000
     3  C    2.554128   1.549165   0.000000
     4  C    3.169324   2.606740   1.330698   0.000000
     5  C    3.167859   3.238117   2.558895   1.524921   0.000000
     6  N    3.699437   4.114148   3.688779   2.707075   1.183463
     7  H    4.240156   3.546706   2.065013   1.088599   2.228246
     8  H    3.458209   2.241107   1.088917   2.047701   3.495686
     9  H    2.056206   1.089202   2.259179   3.510801   4.308114
    10  H    1.076918   2.089103   2.806563   2.942115   2.446661
    11  H    1.089337   2.077962   3.530529   4.251957   4.205666
                    6          7          8          9         10
     6  N    0.000000
     7  H    3.309016   0.000000
     8  H    4.665043   2.287024   0.000000
     9  H    5.203350   4.322615   2.502781   0.000000
    10  H    2.735367   4.023275   3.858457   3.033683   0.000000
    11  H    4.604617   5.315146   4.318984   2.347342   1.869304
                   11
    11  H    0.000000
 Stoichiometry    C5H5N
 Framework group  CS[SG(C5H5N)]
 Deg. of freedom    19
 Full point group                 CS      NOp   2
 Largest Abelian subgroup         CS      NOp   2
 Largest concise Abelian subgroup C1      NOp   1
                         Standard orientation:                         
 ---------------------------------------------------------------------
 Center     Atomic      Atomic             Coordinates (Angstroms)
 Number     Number       Type             X           Y           Z
 ---------------------------------------------------------------------
      1          6           0        0.658521    1.791015    0.000000
      2          6           0        1.526872    0.803619    0.000000
      3          6           0        1.187086   -0.707823   -0.000000
      4          6           0       -0.000000   -1.309141   -0.000000
      5          6           0       -1.370946   -0.641391   -0.000000
      6          7           0       -2.465283   -0.190823   -0.000000
      7          1           0        0.000301   -2.397740   -0.000000
      8          1           0        2.046596   -1.376391   -0.000000
      9          1           0        2.583468    1.068130    0.000000
     10          1           0       -0.402271    1.605344    0.000000
     11          1           0        1.019692    2.818736    0.000000
 ---------------------------------------------------------------------
 Rotational constants (GHZ):           6.2148530           2.7180461           1.8910162
 Standard basis: 6-311+G(2d,p) (5D, 7F)
 There are   151 symmetry adapted cartesian basis functions of A'  symmetry.
 There are    53 symmetry adapted cartesian basis functions of A"  symmetry.
 There are   139 symmetry adapted basis functions of A'  symmetry.
 There are    53 symmetry adapted basis functions of A"  symmetry.
   192 basis functions,   292 primitive gaussians,   204 cartesian basis functions
    21 alpha electrons       21 beta electrons
       nuclear repulsion energy       182.2199884392 Hartrees.
 NAtoms=   11 NActive=   11 NUniq=   11 SFac= 1.00D+00 NAtFMM=   60 NAOKFM=F Big=F
 Integral buffers will be    131072 words long.
 Raffenetti 1 integral format.
 Two-electron integral symmetry is turned on.
 One-electron integrals computed using PRISM.
 NBasis=   192 RedAO= T EigKep=  1.36D-05  NBF=   139    53
 NBsUse=   192 1.00D-06 EigRej= -1.00D+00 NBFU=   139    53
 Initial guess from the checkpoint file:  "/scratch/webmo-77271/218/Gau-92632.chk"
 B after Tr=    -0.000000   -0.000000    0.000000
         Rot=    0.999758   -0.000000   -0.000000   -0.022009 Ang=  -2.52 deg.
 Initial guess orbital symmetries:
       Occupied  (A') (A') (A') (A') (A') (A') (A') (A') (A') (A')
                 (A') (A') (A') (A') (A') (A') (A') (A") (A') (A")
                 (A")
       Virtual   (A") (A') (A') (A') (A') (A') (A") (A") (A') (A")
                 (A') (A") (A') (A') (A") (A') (A') (A') (A') (A")
                 (A') (A') (A') (A") (A') (A') (A') (A') (A') (A")
                 (A') (A') (A') (A') (A') (A') (A') (A') (A") (A')
                 (A') (A') (A") (A") (A') (A') (A") (A') (A') (A")
                 (A") (A') (A") (A') (A') (A") (A') (A') (A') (A")
                 (A') (A') (A') (A') (A') (A") (A') (A") (A") (A')
                 (A') (A') (A') (A') (A") (A') (A") (A') (A') (A')
                 (A") (A") (A') (A') (A') (A") (A') (A') (A') (A')
                 (A') (A') (A') (A") (A") (A") (A") (A') (A') (A")
                 (A') (A") (A') (A') (A') (A') (A') (A') (A') (A')
                 (A') (A') (A') (A') (A") (A') (A') (A") (A") (A")
                 (A') (A") (A") (A') (A') (A") (A') (A") (A') (A")
                 (A") (A') (A") (A') (A") (A') (A') (A') (A") (A')
                 (A') (A') (A') (A") (A') (A") (A') (A') (A') (A')
                 (A') (A') (A") (A') (A') (A') (A') (A') (A') (A")
                 (A') (A') (A") (A') (A') (A') (A') (A') (A') (A')
                 (A')
 ExpMin= 4.38D-02 ExpMax= 6.29D+03 ExpMxC= 9.49D+02 IAcc=3 IRadAn=         5 AccDes= 0.00D+00
 Harris functional with IExCor=  205 and IRadAn=       5 diagonalized for initial guess.
 HarFok:  IExCor=  205 AccDes= 0.00D+00 IRadAn=         5 IDoV= 1 UseB2=F ITyADJ=14
 ICtDFT=  3500011 ScaDFX=  1.000000  1.000000  1.000000  1.000000
 FoFCou: FMM=F IPFlag=           0 FMFlag=      100000 FMFlg1=           0
         NFxFlg=           0 DoJE=T BraDBF=F KetDBF=T FulRan=T
         wScrn=  0.000000 ICntrl=       500 IOpCl=  0 I1Cent=   200000004 NGrid=           0
         NMat0=    1 NMatS0=      1 NMatT0=    0 NMatD0=    1 NMtDS0=    0 NMtDT0=    0
 Petite list used in FoFCou.
 Keep R1 ints in memory in symmetry-blocked form, NReq=261123738.
 Requested convergence on RMS density matrix=1.00D-08 within 128 cycles.
 Requested convergence on MAX density matrix=1.00D-06.
 Requested convergence on             energy=1.00D-06.
 No special actions if energy rises.
 SCF Done:  E(RHF) =  -246.702645292     A.U. after   15 cycles
            NFock= 15  Conv=0.58D-08     -V/T= 2.0029
 ExpMin= 4.38D-02 ExpMax= 6.29D+03 ExpMxC= 9.49D+02 IAcc=3 IRadAn=         5 AccDes= 0.00D+00
 HarFok:  IExCor=  205 AccDes= 0.00D+00 IRadAn=         5 IDoV=-2 UseB2=F ITyADJ=14
 ICtDFT= 12500011 ScaDFX=  1.000000  1.000000  1.000000  1.000000
 Range of M.O.s used for correlation:     7   192
 NBasis=   192 NAE=    21 NBE=    21 NFC=     6 NFV=     0
 NROrb=    186 NOA=    15 NOB=    15 NVA=   171 NVB=   171

 **** Warning!!: The largest alpha MO coefficient is  0.10218177D+03

 Fully direct method using O(ONN) memory.
 JobTyp=1 Pass  1:  I=   7 to  21 NPSUse= 16 ParTrn=T ParDer=T DoDerP=T.
 Spin components of T(2) and E(2):
     alpha-alpha T2 =       0.4285347478D-01 E2=     -0.1125971947D+00
     alpha-beta  T2 =       0.2454315269D+00 E2=     -0.6690547730D+00
     beta-beta   T2 =       0.4285347478D-01 E2=     -0.1125971947D+00
 ANorm=    0.1153749746D+01
 E2 =    -0.8942491624D+00 EUMP2 =    -0.24759689445483D+03
          IDoAtm=11111111111
          Differentiating once with respect to electric field.
                with respect to dipole field.
          Differentiating once with respect to nuclear coordinates.
 Keep R1 ints in memory in symmetry-blocked form, NReq=261125447.
          There are     1 degrees of freedom in the 1st order CPHF.  IDoFFX=0 NUNeed=     1.
 LinEq1:  Iter=  0 NonCon=     1 RMS=4.19D-03 Max=5.81D-02 NDo=     1
 AX will form     1 AO Fock derivatives at one time.
 LinEq1:  Iter=  1 NonCon=     1 RMS=1.14D-03 Max=1.45D-02 NDo=     1
 LinEq1:  Iter=  2 NonCon=     1 RMS=4.33D-04 Max=7.75D-03 NDo=     1
 LinEq1:  Iter=  3 NonCon=     1 RMS=2.67D-04 Max=4.77D-03 NDo=     1
 LinEq1:  Iter=  4 NonCon=     1 RMS=9.44D-05 Max=1.98D-03 NDo=     1
 LinEq1:  Iter=  5 NonCon=     1 RMS=3.38D-05 Max=7.22D-04 NDo=     1
 LinEq1:  Iter=  6 NonCon=     1 RMS=1.39D-05 Max=2.86D-04 NDo=     1
 LinEq1:  Iter=  7 NonCon=     1 RMS=5.30D-06 Max=9.33D-05 NDo=     1
 LinEq1:  Iter=  8 NonCon=     1 RMS=1.67D-06 Max=2.20D-05 NDo=     1
 LinEq1:  Iter=  9 NonCon=     1 RMS=5.26D-07 Max=1.18D-05 NDo=     1
 LinEq1:  Iter= 10 NonCon=     1 RMS=1.27D-07 Max=1.26D-06 NDo=     1
 LinEq1:  Iter= 11 NonCon=     1 RMS=3.65D-08 Max=4.32D-07 NDo=     1
 LinEq1:  Iter= 12 NonCon=     1 RMS=9.72D-09 Max=1.03D-07 NDo=     1
 LinEq1:  Iter= 13 NonCon=     1 RMS=3.00D-09 Max=3.90D-08 NDo=     1
 LinEq1:  Iter= 14 NonCon=     1 RMS=5.37D-10 Max=6.86D-09 NDo=     1
 LinEq1:  Iter= 15 NonCon=     1 RMS=1.18D-10 Max=1.34D-09 NDo=     1
 LinEq1:  Iter= 16 NonCon=     0 RMS=3.58D-11 Max=3.79D-10 NDo=     1
 Linear equations converged to 1.000D-10 1.000D-09 after    16 iterations.
 End of Minotr F.D. properties file   721 does not exist.
 End of Minotr F.D. properties file   722 does not exist.
 End of Minotr F.D. properties file   788 does not exist.
 Calling FoFJK, ICntrl=  10002127 FMM=F ISym2X=1 I1Cent= 0 IOpClX= 0 NMat=1 NMatS=1 NMatT=0.
 ***** Axes restored to original set *****
 -------------------------------------------------------------------
 Center     Atomic                   Forces (Hartrees/Bohr)
 Number     Number              X              Y              Z
 -------------------------------------------------------------------
      1        6          -0.007019466    0.000000000   -0.023748131
      2        6           0.035859475   -0.000000000    0.042502888
      3        6          -0.052315286    0.000000000   -0.012187128
      4        6           0.024248961   -0.000000000   -0.045326268
      5        6          -0.006129422    0.000000000    0.033561536
      6        7          -0.006052546    0.000000000    0.018682951
      7        1           0.001855072   -0.000000000   -0.007562175
      8        1          -0.001265942    0.000000000   -0.001941237
      9        1           0.005733463   -0.000000000    0.003841607
     10        1           0.000371951   -0.000000000   -0.006369816
     11        1           0.004713739   -0.000000000   -0.001454227
 -------------------------------------------------------------------
 Cartesian Forces:  Max     0.052315286 RMS     0.018225732

 GradGradGradGradGradGradGradGradGradGradGradGradGradGradGradGradGradGrad
 Berny optimization.
 Using GEDIIS/GDIIS optimizer.
 FormGI is forming the generalized inverse of G from B-inverse, IUseBI=4.
 Internal  Forces:  Max     0.053634286 RMS     0.013552022
 Search for a local minimum.
 Step number   3 out of a maximum of   50
 All quantities printed in internal units (Hartrees-Bohrs-Radians)
 Mixed Optimization -- RFO/linear search
 Update second derivatives using D2CorX and points    1    2    3
 ITU=  0  1  0
 Use linear search instead of GDIIS.
     Eigenvalues ---    0.00237   0.01765   0.01772   0.03293   0.03293
     Eigenvalues ---    0.03293   0.03293   0.04528   0.04654   0.15981
     Eigenvalues ---    0.16000   0.16000   0.16000   0.16051   0.21983
     Eigenvalues ---    0.22000   0.27749   0.28406   0.34592   0.34808
     Eigenvalues ---    0.34813   0.34813   0.34813   0.60942   0.64647
     Eigenvalues ---    0.97969   1.12394
 RFO step:  Lambda=-1.90445572D-02 EMin= 2.36824211D-03
 Quartic linear search produced a step of -0.02902.
 Maximum step size (   0.168) exceeded in Quadratic search.
    -- Step size scaled by   0.668
 Iteration  1 RMS(Cart)=  0.04040024 RMS(Int)=  0.00023150
 Iteration  2 RMS(Cart)=  0.00030092 RMS(Int)=  0.00000001
 Iteration  3 RMS(Cart)=  0.00000002 RMS(Int)=  0.00000000
 ClnCor:  largest displacement from symmetrization is 3.72D-13 for atom     5.
 Variable       Old X    -DE/DX   Delta X   Delta X   Delta X     New X
                                 (Linear)    (Quad)   (Total)
    R1        2.48482   0.03138  -0.00022   0.03256   0.03234   2.51716
    R2        2.03508   0.00455   0.00048   0.00527   0.00574   2.04082
    R3        2.05855  -0.00401   0.00002  -0.00735  -0.00733   2.05122
    R4        2.92750  -0.04217  -0.00034  -0.08935  -0.08969   2.83781
    R5        2.05829  -0.00215   0.00003  -0.00405  -0.00403   2.05427
    R6        2.51465   0.01287  -0.00079   0.01765   0.01686   2.53152
    R7        2.05776  -0.00194   0.00004  -0.00375  -0.00371   2.05404
    R8        2.88168  -0.05363   0.00055  -0.11970  -0.11915   2.76253
    R9        2.05715  -0.00318   0.00005  -0.00605  -0.00600   2.05115
   R10        2.23642  -0.01962   0.00008  -0.01184  -0.01176   2.22466
    A1        2.11886   0.00409  -0.00047   0.01799   0.01752   2.13637
    A2        2.08231   0.00092   0.00023   0.00193   0.00216   2.08447
    A3        2.08202  -0.00501   0.00024  -0.01992  -0.01968   2.06234
    A4        2.19912  -0.00001  -0.00203   0.01183   0.00980   2.20892
    A5        2.04683   0.00675   0.00092   0.01943   0.02035   2.06718
    A6        2.03723  -0.00675   0.00111  -0.03125  -0.03015   2.00708
    A7        2.26080  -0.00329  -0.00322   0.00917   0.00595   2.26675
    A8        2.01075   0.00034   0.00162  -0.00942  -0.00780   2.00295
    A9        2.01163   0.00295   0.00160   0.00024   0.00185   2.01348
   A10        2.21947  -0.00826  -0.00242  -0.00940  -0.01182   2.20764
   A11        2.03939   0.01144   0.00106   0.03254   0.03360   2.07300
   A12        2.02432  -0.00318   0.00136  -0.02314  -0.02178   2.00255
   A13        3.20427  -0.00186  -0.00121  -0.01542  -0.01663   3.18764
   A14        3.14159  -0.00000   0.00000   0.00000   0.00000   3.14159
    D1       -0.00000  -0.00000   0.00000   0.00000   0.00000   0.00000
    D2        3.14159   0.00000   0.00000   0.00000   0.00000   3.14159
    D3        3.14159  -0.00000   0.00000   0.00000   0.00000   3.14159
    D4       -0.00000   0.00000   0.00000  -0.00000   0.00000   0.00000
    D5        0.00000  -0.00000   0.00000   0.00000   0.00000   0.00000
    D6        3.14159  -0.00000   0.00000  -0.00000   0.00000   3.14159
    D7        3.14159   0.00000   0.00000   0.00000   0.00000   3.14159
    D8       -0.00000   0.00000   0.00000   0.00000   0.00000   0.00000
    D9       -0.00000   0.00000   0.00000  -0.00000   0.00000   0.00000
   D10        3.14159  -0.00000   0.00000  -0.00000   0.00000   3.14159
   D11        3.14159  -0.00000   0.00000   0.00000   0.00000   3.14159
   D12       -0.00000   0.00000   0.00000   0.00000   0.00000   0.00000
         Item               Value     Threshold  Converged?
 Maximum Force            0.053634     0.000002     NO 
 RMS     Force            0.013552     0.000001     NO 
 Maximum Displacement     0.096164     0.000006     NO 
 RMS     Displacement     0.040391     0.000004     NO 
 Predicted change in Energy=-8.806003D-03
 GradGradGradGradGradGradGradGradGradGradGradGradGradGradGradGradGradGrad

                          Input orientation:                          
 ---------------------------------------------------------------------
 Center     Atomic      Atomic             Coordinates (Angstroms)
 Number     Number       Type             X           Y           Z
 ---------------------------------------------------------------------
      1          6           0       -0.291471    0.000000   -0.009234
      2          6           0       -0.032238    0.000000    1.297319
      3          6           0        1.324983    0.000000    1.940025
      4          6           0        2.541208   -0.000000    1.378439
      5          6           0        2.837749   -0.000000   -0.053036
      6          7           0        3.129363   -0.000000   -1.193585
      7          1           0        3.414396   -0.000000    2.023177
      8          1           0        1.314000    0.000000    3.026922
      9          1           0       -0.869079    0.000000    1.991165
     10          1           0        0.490246    0.000000   -0.754369
     11          1           0       -1.322575    0.000000   -0.348422
 ---------------------------------------------------------------------
                    Distance matrix (angstroms):
                    1          2          3          4          5
     1  C    0.000000
     2  C    1.332021   0.000000
     3  C    2.532297   1.501706   0.000000
     4  C    3.154315   2.574725   1.339620   0.000000
     5  C    3.129526   3.171796   2.502150   1.461868   0.000000
     6  N    3.620054   4.024963   3.615978   2.638415   1.177238
     7  H    4.226599   3.522238   2.091068   1.085424   2.154805
     8  H    3.434498   2.191777   1.086952   2.055124   3.436270
     9  H    2.082121   1.087072   2.194658   3.464894   4.233124
    10  H    1.079958   2.117171   2.820735   2.958938   2.450028
    11  H    1.085461   2.091275   3.499507   4.232123   4.170797
                    6          7          8          9         10
     6  N    0.000000
     7  H    3.229365   0.000000
     8  H    4.594368   2.327910   0.000000
     9  H    5.111768   4.283595   2.416325   0.000000
    10  H    2.675415   4.033040   3.869978   3.063613   0.000000
    11  H    4.531451   5.297488   4.283045   2.383134   1.857717
                   11
    11  H    0.000000
 Stoichiometry    C5H5N
 Framework group  CS[SG(C5H5N)]
 Deg. of freedom    19
 Full point group                 CS      NOp   2
 Largest Abelian subgroup         CS      NOp   2
 Largest concise Abelian subgroup C1      NOp   1
                         Standard orientation:                         
 ---------------------------------------------------------------------
 Center     Atomic      Atomic             Coordinates (Angstroms)
 Number     Number       Type             X           Y           Z
 ---------------------------------------------------------------------
      1          6           0        0.605457    1.795467    0.000000
      2          6           0        1.490031    0.799571    0.000000
      3          6           0        1.182271   -0.670261    0.000000
      4          6           0       -0.000000   -1.300195   -0.000000
      5          6           0       -1.319878   -0.671721   -0.000000
      6          7           0       -2.404943   -0.215075   -0.000000
      7          1           0       -0.013726   -2.385532   -0.000000
      8          1           0        2.055045   -1.318127    0.000000
      9          1           0        2.548505    1.047275    0.000000
     10          1           0       -0.460587    1.622676    0.000000
     11          1           0        0.958073    2.822057    0.000000
 ---------------------------------------------------------------------
 Rotational constants (GHZ):           6.3188179           2.8284850           1.9538745
 Standard basis: 6-311+G(2d,p) (5D, 7F)
 There are   151 symmetry adapted cartesian basis functions of A'  symmetry.
 There are    53 symmetry adapted cartesian basis functions of A"  symmetry.
 There are   139 symmetry adapted basis functions of A'  symmetry.
 There are    53 symmetry adapted basis functions of A"  symmetry.
   192 basis functions,   292 primitive gaussians,   204 cartesian basis functions
    21 alpha electrons       21 beta electrons
       nuclear repulsion energy       184.3282210159 Hartrees.
 NAtoms=   11 NActive=   11 NUniq=   11 SFac= 1.00D+00 NAtFMM=   60 NAOKFM=F Big=F
 Integral buffers will be    131072 words long.
 Raffenetti 1 integral format.
 Two-electron integral symmetry is turned on.
 One-electron integrals computed using PRISM.
 NBasis=   192 RedAO= T EigKep=  1.41D-05  NBF=   139    53
 NBsUse=   192 1.00D-06 EigRej= -1.00D+00 NBFU=   139    53
 Initial guess from the checkpoint file:  "/scratch/webmo-77271/218/Gau-92632.chk"
 B after Tr=    -0.000000   -0.000000   -0.000000
         Rot=    0.999970   -0.000000   -0.000000   -0.007700 Ang=  -0.88 deg.
 Initial guess orbital symmetries:
       Occupied  (A') (A') (A') (A') (A') (A') (A') (A') (A') (A')
                 (A') (A') (A') (A') (A') (A') (A') (A") (A') (A")
                 (A")
       Virtual   (A") (A') (A') (A') (A') (A') (A") (A") (A') (A")
                 (A') (A") (A') (A') (A") (A') (A') (A') (A') (A")
                 (A') (A') (A') (A') (A") (A') (A') (A') (A') (A')
                 (A") (A') (A') (A') (A') (A') (A') (A') (A') (A")
                 (A') (A') (A") (A") (A') (A') (A") (A') (A") (A')
                 (A") (A") (A') (A') (A') (A') (A") (A') (A') (A")
                 (A') (A') (A') (A') (A') (A') (A") (A") (A') (A")
                 (A') (A') (A') (A') (A') (A") (A') (A") (A') (A')
                 (A") (A') (A") (A') (A') (A') (A') (A") (A') (A')
                 (A') (A') (A') (A") (A") (A") (A") (A') (A') (A")
                 (A') (A') (A") (A') (A') (A') (A') (A') (A') (A')
                 (A') (A') (A') (A') (A") (A') (A') (A") (A") (A')
                 (A") (A") (A') (A') (A") (A") (A') (A") (A') (A")
                 (A") (A') (A') (A") (A') (A") (A') (A') (A') (A')
                 (A") (A') (A') (A") (A') (A") (A') (A') (A') (A')
                 (A') (A') (A") (A') (A') (A') (A') (A') (A') (A")
                 (A') (A') (A") (A') (A') (A') (A') (A') (A') (A')
                 (A')
 ExpMin= 4.38D-02 ExpMax= 6.29D+03 ExpMxC= 9.49D+02 IAcc=3 IRadAn=         5 AccDes= 0.00D+00
 Harris functional with IExCor=  205 and IRadAn=       5 diagonalized for initial guess.
 HarFok:  IExCor=  205 AccDes= 0.00D+00 IRadAn=         5 IDoV= 1 UseB2=F ITyADJ=14
 ICtDFT=  3500011 ScaDFX=  1.000000  1.000000  1.000000  1.000000
 FoFCou: FMM=F IPFlag=           0 FMFlag=      100000 FMFlg1=           0
         NFxFlg=           0 DoJE=T BraDBF=F KetDBF=T FulRan=T
         wScrn=  0.000000 ICntrl=       500 IOpCl=  0 I1Cent=   200000004 NGrid=           0
         NMat0=    1 NMatS0=      1 NMatT0=    0 NMatD0=    1 NMtDS0=    0 NMtDT0=    0
 Petite list used in FoFCou.
 Keep R1 ints in memory in symmetry-blocked form, NReq=261123738.
 Requested convergence on RMS density matrix=1.00D-08 within 128 cycles.
 Requested convergence on MAX density matrix=1.00D-06.
 Requested convergence on             energy=1.00D-06.
 No special actions if energy rises.
 SCF Done:  E(RHF) =  -246.712296812     A.U. after   13 cycles
            NFock= 13  Conv=0.40D-08     -V/T= 2.0023
 ExpMin= 4.38D-02 ExpMax= 6.29D+03 ExpMxC= 9.49D+02 IAcc=3 IRadAn=         5 AccDes= 0.00D+00
 HarFok:  IExCor=  205 AccDes= 0.00D+00 IRadAn=         5 IDoV=-2 UseB2=F ITyADJ=14
 ICtDFT= 12500011 ScaDFX=  1.000000  1.000000  1.000000  1.000000
 Range of M.O.s used for correlation:     7   192
 NBasis=   192 NAE=    21 NBE=    21 NFC=     6 NFV=     0
 NROrb=    186 NOA=    15 NOB=    15 NVA=   171 NVB=   171

 **** Warning!!: The largest alpha MO coefficient is  0.10797120D+03

 Fully direct method using O(ONN) memory.
 JobTyp=1 Pass  1:  I=   7 to  21 NPSUse= 16 ParTrn=T ParDer=T DoDerP=T.
 Spin components of T(2) and E(2):
     alpha-alpha T2 =       0.4287080640D-01 E2=     -0.1129947895D+00
     alpha-beta  T2 =       0.2440260318D+00 E2=     -0.6679114173D+00
     beta-beta   T2 =       0.4287080640D-01 E2=     -0.1129947895D+00
 ANorm=    0.1153155516D+01
 E2 =    -0.8939009963D+00 EUMP2 =    -0.24760619780839D+03
          IDoAtm=11111111111
          Differentiating once with respect to electric field.
                with respect to dipole field.
          Differentiating once with respect to nuclear coordinates.
 Keep R1 ints in memory in symmetry-blocked form, NReq=261125447.
          There are     1 degrees of freedom in the 1st order CPHF.  IDoFFX=0 NUNeed=     1.
 LinEq1:  Iter=  0 NonCon=     1 RMS=4.20D-03 Max=6.16D-02 NDo=     1
 AX will form     1 AO Fock derivatives at one time.
 LinEq1:  Iter=  1 NonCon=     1 RMS=1.14D-03 Max=1.52D-02 NDo=     1
 LinEq1:  Iter=  2 NonCon=     1 RMS=4.48D-04 Max=8.98D-03 NDo=     1
 LinEq1:  Iter=  3 NonCon=     1 RMS=2.74D-04 Max=5.20D-03 NDo=     1
 LinEq1:  Iter=  4 NonCon=     1 RMS=9.84D-05 Max=2.01D-03 NDo=     1
 LinEq1:  Iter=  5 NonCon=     1 RMS=3.60D-05 Max=7.76D-04 NDo=     1
 LinEq1:  Iter=  6 NonCon=     1 RMS=1.49D-05 Max=3.21D-04 NDo=     1
 LinEq1:  Iter=  7 NonCon=     1 RMS=5.65D-06 Max=1.01D-04 NDo=     1
 LinEq1:  Iter=  8 NonCon=     1 RMS=1.76D-06 Max=2.47D-05 NDo=     1
 LinEq1:  Iter=  9 NonCon=     1 RMS=6.04D-07 Max=1.37D-05 NDo=     1
 LinEq1:  Iter= 10 NonCon=     1 RMS=1.56D-07 Max=1.80D-06 NDo=     1
 LinEq1:  Iter= 11 NonCon=     1 RMS=4.40D-08 Max=4.95D-07 NDo=     1
 LinEq1:  Iter= 12 NonCon=     1 RMS=1.14D-08 Max=1.24D-07 NDo=     1
 LinEq1:  Iter= 13 NonCon=     1 RMS=3.31D-09 Max=3.95D-08 NDo=     1
 LinEq1:  Iter= 14 NonCon=     1 RMS=6.18D-10 Max=8.17D-09 NDo=     1
 LinEq1:  Iter= 15 NonCon=     1 RMS=1.40D-10 Max=1.55D-09 NDo=     1
 LinEq1:  Iter= 16 NonCon=     0 RMS=4.26D-11 Max=5.20D-10 NDo=     1
 Linear equations converged to 1.000D-10 1.000D-09 after    16 iterations.
 End of Minotr F.D. properties file   721 does not exist.
 End of Minotr F.D. properties file   722 does not exist.
 End of Minotr F.D. properties file   788 does not exist.
 Calling FoFJK, ICntrl=  10002127 FMM=F ISym2X=1 I1Cent= 0 IOpClX= 0 NMat=1 NMatS=1 NMatT=0.
 ***** Axes restored to original set *****
 -------------------------------------------------------------------
 Center     Atomic                   Forces (Hartrees/Bohr)
 Number     Number              X              Y              Z
 -------------------------------------------------------------------
      1        6          -0.003905635    0.000000000   -0.008379632
      2        6           0.020956874   -0.000000000    0.018017743
      3        6          -0.027809196    0.000000000   -0.005124722
      4        6           0.013562653   -0.000000000   -0.021601996
      5        6          -0.004535306    0.000000000    0.015201633
      6        7          -0.002027236    0.000000000    0.006408789
      7        1           0.000308995   -0.000000000   -0.001395925
      8        1           0.000106500   -0.000000000   -0.000228966
      9        1           0.001474336   -0.000000000    0.000627981
     10        1           0.000344025   -0.000000000   -0.002591379
     11        1           0.001523990   -0.000000000   -0.000933526
 -------------------------------------------------------------------
 Cartesian Forces:  Max     0.027809196 RMS     0.008895099

 GradGradGradGradGradGradGradGradGradGradGradGradGradGradGradGradGradGrad
 Berny optimization.
 Using GEDIIS/GDIIS optimizer.
 FormGI is forming the generalized inverse of G from B-inverse, IUseBI=4.
 Internal  Forces:  Max     0.022492351 RMS     0.005965432
 Search for a local minimum.
 Step number   4 out of a maximum of   50
 All quantities printed in internal units (Hartrees-Bohrs-Radians)
 Mixed Optimization -- RFO/linear search
 Update second derivatives using D2CorX and points    1    2    3    4
 DE= -9.30D-03 DEPred=-8.81D-03 R= 1.06D+00
 TightC=F SS=  1.41D+00  RLast= 1.68D-01 DXNew= 2.8284D-01 5.0288D-01
 Trust test= 1.06D+00 RLast= 1.68D-01 DXMaxT set to 2.83D-01
 ITU=  1  0  1  0
 Use linear search instead of GDIIS.
     Eigenvalues ---    0.00237   0.01772   0.01811   0.03293   0.03293
     Eigenvalues ---    0.03293   0.03293   0.04528   0.04660   0.15940
     Eigenvalues ---    0.16000   0.16000   0.16027   0.16726   0.21297
     Eigenvalues ---    0.22022   0.25101   0.28977   0.34607   0.34810
     Eigenvalues ---    0.34813   0.34813   0.34949   0.59988   0.65083
     Eigenvalues ---    1.01244   1.12591
 RFO step:  Lambda=-4.47011310D-04 EMin= 2.36824211D-03
 Quartic linear search produced a step of  0.62832.
 Iteration  1 RMS(Cart)=  0.02507149 RMS(Int)=  0.00012528
 Iteration  2 RMS(Cart)=  0.00026988 RMS(Int)=  0.00000003
 Iteration  3 RMS(Cart)=  0.00000004 RMS(Int)=  0.00000000
 ClnCor:  largest displacement from symmetrization is 5.11D-12 for atom     5.
 Variable       Old X    -DE/DX   Delta X   Delta X   Delta X     New X
                                 (Linear)    (Quad)   (Total)
    R1        2.51716   0.01207   0.02032  -0.00038   0.01994   2.53709
    R2        2.04082   0.00204   0.00361  -0.00015   0.00346   2.04428
    R3        2.05122  -0.00116  -0.00460   0.00225  -0.00236   2.04887
    R4        2.83781  -0.02132  -0.05635  -0.01943  -0.07578   2.76203
    R5        2.05427  -0.00073  -0.00253   0.00063  -0.00190   2.05237
    R6        2.53152   0.00722   0.01059   0.00639   0.01698   2.54850
    R7        2.05404  -0.00023  -0.00233   0.00253   0.00020   2.05424
    R8        2.76253  -0.02249  -0.07486  -0.00091  -0.07577   2.68676
    R9        2.05115  -0.00058  -0.00377   0.00326  -0.00051   2.05065
   R10        2.22466  -0.00671  -0.00739   0.00114  -0.00625   2.21841
    A1        2.13637   0.00130   0.01101  -0.00395   0.00705   2.14343
    A2        2.08447   0.00075   0.00136   0.00257   0.00393   2.08840
    A3        2.06234  -0.00205  -0.01236   0.00138  -0.01098   2.05136
    A4        2.20892   0.00081   0.00616   0.01059   0.01675   2.22567
    A5        2.06718   0.00106   0.01279  -0.02100  -0.00821   2.05897
    A6        2.00708  -0.00187  -0.01894   0.01040  -0.00854   1.99854
    A7        2.26675  -0.00313   0.00374  -0.00561  -0.00187   2.26488
    A8        2.00295   0.00167  -0.00490   0.00978   0.00488   2.00783
    A9        2.01348   0.00146   0.00116  -0.00417  -0.00301   2.01047
   A10        2.20764  -0.00521  -0.00743  -0.00713  -0.01456   2.19308
   A11        2.07300   0.00395   0.02111  -0.01561   0.00550   2.07850
   A12        2.00255   0.00127  -0.01368   0.02274   0.00906   2.01161
   A13        3.18764  -0.00084  -0.01045   0.01816   0.00771   3.19535
   A14        3.14159   0.00000   0.00000   0.00000   0.00000   3.14159
    D1       -0.00000   0.00000   0.00000  -0.00000   0.00000   0.00000
    D2        3.14159  -0.00000   0.00000  -0.00000   0.00000   3.14159
    D3        3.14159  -0.00000   0.00000   0.00000   0.00000   3.14159
    D4        0.00000   0.00000   0.00000   0.00000   0.00000   0.00000
    D5        0.00000   0.00000   0.00000  -0.00000   0.00000   0.00000
    D6        3.14159   0.00000   0.00000  -0.00000   0.00000   3.14159
    D7        3.14159  -0.00000   0.00000  -0.00000   0.00000   3.14159
    D8        0.00000   0.00000   0.00000  -0.00000   0.00000   0.00000
    D9       -0.00000  -0.00000   0.00000   0.00000   0.00000   0.00000
   D10        3.14159  -0.00000   0.00000   0.00000   0.00000   3.14159
   D11        3.14159   0.00000   0.00000  -0.00000   0.00000   3.14159
   D12        0.00000  -0.00000   0.00000  -0.00000   0.00000   0.00000
         Item               Value     Threshold  Converged?
 Maximum Force            0.022492     0.000002     NO 
 RMS     Force            0.005965     0.000001     NO 
 Maximum Displacement     0.059246     0.000006     NO 
 RMS     Displacement     0.024959     0.000004     NO 
 Predicted change in Energy=-2.241573D-03
 GradGradGradGradGradGradGradGradGradGradGradGradGradGradGradGradGradGrad

                          Input orientation:                          
 ---------------------------------------------------------------------
 Center     Atomic      Atomic             Coordinates (Angstroms)
 Number     Number       Type             X           Y           Z
 ---------------------------------------------------------------------
      1          6           0       -0.280395    0.000000   -0.015142
      2          6           0       -0.003959    0.000000    1.298662
      3          6           0        1.313730    0.000000    1.931105
      4          6           0        2.540005   -0.000000    1.369867
      5          6           0        2.812797   -0.000000   -0.025488
      6          7           0        3.099619   -0.000000   -1.163841
      7          1           0        3.414358   -0.000000    2.012572
      8          1           0        1.302363    0.000000    3.018104
      9          1           0       -0.837727    0.000000    1.994629
     10          1           0        0.488649    0.000000   -0.775952
     11          1           0       -1.312856    0.000000   -0.346116
 ---------------------------------------------------------------------
                    Distance matrix (angstroms):
                    1          2          3          4          5
     1  C    0.000000
     2  C    1.342572   0.000000
     3  C    2.515773   1.461604   0.000000
     4  C    3.142119   2.544960   1.348606   0.000000
     5  C    3.093209   3.112472   2.464844   1.421770   0.000000
     6  N    3.569875   3.961833   3.573247   2.594773   1.173932
     7  H    4.214597   3.492070   2.102207   1.085155   2.124986
     8  H    3.421360   2.159388   1.087059   2.061175   3.397773
     9  H    2.085617   1.086066   2.152395   3.435026   4.172193
    10  H    1.081786   2.132296   2.830002   2.968602   2.442305
    11  H    1.084213   2.102024   3.476303   4.217717   4.138093
                    6          7          8          9         10
     6  N    0.000000
     7  H    3.191969   0.000000
     8  H    4.551790   2.339148   0.000000
     9  H    5.047636   4.252123   2.372233   0.000000
    10  H    2.639625   4.041737   3.880334   3.071709   0.000000
    11  H    4.487606   5.282988   4.261144   2.388480   1.852075
                   11
    11  H    0.000000
 Stoichiometry    C5H5N
 Framework group  CS[SG(C5H5N)]
 Deg. of freedom    19
 Full point group                 CS      NOp   2
 Largest Abelian subgroup         CS      NOp   2
 Largest concise Abelian subgroup C1      NOp   1
                         Standard orientation:                         
 ---------------------------------------------------------------------
 Center     Atomic      Atomic             Coordinates (Angstroms)
 Number     Number       Type             X           Y           Z
 ---------------------------------------------------------------------
      1          6           0        0.570496    1.795537   -0.000000
      2          6           0        1.460158    0.790052   -0.000000
      3          6           0        1.181878   -0.644816   -0.000000
      4          6           0        0.000000   -1.294357    0.000000
      5          6           0       -1.282699   -0.681076    0.000000
      6          7           0       -2.367482   -0.232342    0.000000
      7          1           0       -0.005621   -2.379498    0.000000
      8          1           0        2.061149   -1.284018   -0.000000
      9          1           0        2.516073    1.044185   -0.000000
     10          1           0       -0.498862    1.632029   -0.000000
     11          1           0        0.920633    2.821657   -0.000000
 ---------------------------------------------------------------------
 Rotational constants (GHZ):           6.3923258           2.9110856           2.0001918
 Standard basis: 6-311+G(2d,p) (5D, 7F)
 There are   151 symmetry adapted cartesian basis functions of A'  symmetry.
 There are    53 symmetry adapted cartesian basis functions of A"  symmetry.
 There are   139 symmetry adapted basis functions of A'  symmetry.
 There are    53 symmetry adapted basis functions of A"  symmetry.
   192 basis functions,   292 primitive gaussians,   204 cartesian basis functions
    21 alpha electrons       21 beta electrons
       nuclear repulsion energy       185.8941241864 Hartrees.
 NAtoms=   11 NActive=   11 NUniq=   11 SFac= 1.00D+00 NAtFMM=   60 NAOKFM=F Big=F
 Integral buffers will be    131072 words long.
 Raffenetti 1 integral format.
 Two-electron integral symmetry is turned on.
 One-electron integrals computed using PRISM.
 NBasis=   192 RedAO= T EigKep=  1.42D-05  NBF=   139    53
 NBsUse=   192 1.00D-06 EigRej= -1.00D+00 NBFU=   139    53
 Initial guess from the checkpoint file:  "/scratch/webmo-77271/218/Gau-92632.chk"
 B after Tr=     0.000000    0.000000    0.000000
         Rot=    0.999987    0.000000    0.000000   -0.005135 Ang=  -0.59 deg.
 Initial guess orbital symmetries:
       Occupied  (A') (A') (A') (A') (A') (A') (A') (A') (A') (A')
                 (A') (A') (A') (A') (A') (A') (A') (A") (A') (A")
                 (A")
       Virtual   (A") (A') (A') (A') (A') (A') (A") (A") (A') (A")
                 (A') (A") (A') (A') (A") (A') (A') (A') (A') (A")
                 (A') (A') (A') (A') (A") (A') (A') (A') (A') (A')
                 (A") (A') (A') (A') (A') (A') (A') (A') (A") (A')
                 (A') (A') (A") (A') (A") (A') (A") (A') (A') (A")
                 (A") (A") (A') (A') (A') (A') (A") (A') (A') (A")
                 (A') (A') (A') (A') (A') (A") (A') (A") (A') (A")
                 (A') (A') (A') (A') (A') (A") (A') (A") (A') (A")
                 (A') (A') (A") (A') (A') (A') (A') (A') (A") (A')
                 (A') (A') (A') (A") (A") (A") (A") (A') (A') (A")
                 (A') (A") (A') (A') (A') (A') (A') (A') (A') (A')
                 (A') (A') (A') (A') (A") (A') (A') (A") (A") (A")
                 (A') (A") (A') (A') (A") (A") (A') (A") (A') (A")
                 (A") (A') (A") (A') (A') (A') (A") (A') (A') (A')
                 (A") (A') (A') (A") (A') (A") (A') (A') (A') (A')
                 (A') (A') (A") (A') (A') (A') (A') (A') (A') (A")
                 (A') (A') (A") (A') (A') (A') (A') (A') (A') (A')
                 (A')
 ExpMin= 4.38D-02 ExpMax= 6.29D+03 ExpMxC= 9.49D+02 IAcc=3 IRadAn=         5 AccDes= 0.00D+00
 Harris functional with IExCor=  205 and IRadAn=       5 diagonalized for initial guess.
 HarFok:  IExCor=  205 AccDes= 0.00D+00 IRadAn=         5 IDoV= 1 UseB2=F ITyADJ=14
 ICtDFT=  3500011 ScaDFX=  1.000000  1.000000  1.000000  1.000000
 FoFCou: FMM=F IPFlag=           0 FMFlag=      100000 FMFlg1=           0
         NFxFlg=           0 DoJE=T BraDBF=F KetDBF=T FulRan=T
         wScrn=  0.000000 ICntrl=       500 IOpCl=  0 I1Cent=   200000004 NGrid=           0
         NMat0=    1 NMatS0=      1 NMatT0=    0 NMatD0=    1 NMtDS0=    0 NMtDT0=    0
 Petite list used in FoFCou.
 Keep R1 ints in memory in symmetry-blocked form, NReq=261123738.
 Requested convergence on RMS density matrix=1.00D-08 within 128 cycles.
 Requested convergence on MAX density matrix=1.00D-06.
 Requested convergence on             energy=1.00D-06.
 No special actions if energy rises.
 SCF Done:  E(RHF) =  -246.713564114     A.U. after   13 cycles
            NFock= 13  Conv=0.57D-08     -V/T= 2.0018
 ExpMin= 4.38D-02 ExpMax= 6.29D+03 ExpMxC= 9.49D+02 IAcc=3 IRadAn=         5 AccDes= 0.00D+00
 HarFok:  IExCor=  205 AccDes= 0.00D+00 IRadAn=         5 IDoV=-2 UseB2=F ITyADJ=14
 ICtDFT= 12500011 ScaDFX=  1.000000  1.000000  1.000000  1.000000
 Range of M.O.s used for correlation:     7   192
 NBasis=   192 NAE=    21 NBE=    21 NFC=     6 NFV=     0
 NROrb=    186 NOA=    15 NOB=    15 NVA=   171 NVB=   171

 **** Warning!!: The largest alpha MO coefficient is  0.11003080D+03

 Fully direct method using O(ONN) memory.
 JobTyp=1 Pass  1:  I=   7 to  21 NPSUse= 16 ParTrn=T ParDer=T DoDerP=T.
 Spin components of T(2) and E(2):
     alpha-alpha T2 =       0.4300965337D-01 E2=     -0.1134571507D+00
     alpha-beta  T2 =       0.2435936959D+00 E2=     -0.6676789790D+00
     beta-beta   T2 =       0.4300965337D-01 E2=     -0.1134571507D+00
 ANorm=    0.1153088463D+01
 E2 =    -0.8945932804D+00 EUMP2 =    -0.24760815739405D+03
          IDoAtm=11111111111
          Differentiating once with respect to electric field.
                with respect to dipole field.
          Differentiating once with respect to nuclear coordinates.
 Keep R1 ints in memory in symmetry-blocked form, NReq=261125447.
          There are     1 degrees of freedom in the 1st order CPHF.  IDoFFX=0 NUNeed=     1.
 LinEq1:  Iter=  0 NonCon=     1 RMS=4.23D-03 Max=6.43D-02 NDo=     1
 AX will form     1 AO Fock derivatives at one time.
 LinEq1:  Iter=  1 NonCon=     1 RMS=1.16D-03 Max=1.63D-02 NDo=     1
 LinEq1:  Iter=  2 NonCon=     1 RMS=4.70D-04 Max=1.03D-02 NDo=     1
 LinEq1:  Iter=  3 NonCon=     1 RMS=2.85D-04 Max=5.61D-03 NDo=     1
 LinEq1:  Iter=  4 NonCon=     1 RMS=1.04D-04 Max=2.03D-03 NDo=     1
 LinEq1:  Iter=  5 NonCon=     1 RMS=3.85D-05 Max=8.13D-04 NDo=     1
 LinEq1:  Iter=  6 NonCon=     1 RMS=1.61D-05 Max=3.48D-04 NDo=     1
 LinEq1:  Iter=  7 NonCon=     1 RMS=6.09D-06 Max=1.15D-04 NDo=     1
 LinEq1:  Iter=  8 NonCon=     1 RMS=1.88D-06 Max=2.71D-05 NDo=     1
 LinEq1:  Iter=  9 NonCon=     1 RMS=6.88D-07 Max=1.58D-05 NDo=     1
 LinEq1:  Iter= 10 NonCon=     1 RMS=1.84D-07 Max=2.20D-06 NDo=     1
 LinEq1:  Iter= 11 NonCon=     1 RMS=4.94D-08 Max=5.75D-07 NDo=     1
 LinEq1:  Iter= 12 NonCon=     1 RMS=1.25D-08 Max=1.38D-07 NDo=     1
 LinEq1:  Iter= 13 NonCon=     1 RMS=3.56D-09 Max=4.13D-08 NDo=     1
 LinEq1:  Iter= 14 NonCon=     1 RMS=6.86D-10 Max=8.81D-09 NDo=     1
 LinEq1:  Iter= 15 NonCon=     1 RMS=1.57D-10 Max=1.70D-09 NDo=     1
 LinEq1:  Iter= 16 NonCon=     0 RMS=4.76D-11 Max=5.94D-10 NDo=     1
 Linear equations converged to 1.000D-10 1.000D-09 after    16 iterations.
 End of Minotr F.D. properties file   721 does not exist.
 End of Minotr F.D. properties file   722 does not exist.
 End of Minotr F.D. properties file   788 does not exist.
 Calling FoFJK, ICntrl=  10002127 FMM=F ISym2X=1 I1Cent= 0 IOpClX= 0 NMat=1 NMatS=1 NMatT=0.
 ***** Axes restored to original set *****
 -------------------------------------------------------------------
 Center     Atomic                   Forces (Hartrees/Bohr)
 Number     Number              X              Y              Z
 -------------------------------------------------------------------
      1        6          -0.000909590    0.000000000   -0.001501475
      2        6           0.000969261   -0.000000000    0.001512757
      3        6          -0.002845531    0.000000000    0.001858490
      4        6           0.002192256   -0.000000000    0.002210927
      5        6           0.000775121   -0.000000000   -0.001502544
      6        7          -0.000536288    0.000000000   -0.001331069
      7        1          -0.000120115    0.000000000   -0.000170534
      8        1           0.000390568   -0.000000000   -0.000093051
      9        1          -0.000434890    0.000000000   -0.000027434
     10        1           0.000152630   -0.000000000   -0.000824630
     11        1           0.000366579   -0.000000000   -0.000131437
 -------------------------------------------------------------------
 Cartesian Forces:  Max     0.002845531 RMS     0.001010884

 GradGradGradGradGradGradGradGradGradGradGradGradGradGradGradGradGradGrad
 Berny optimization.
 Using GEDIIS/GDIIS optimizer.
 FormGI is forming the generalized inverse of G from B-inverse, IUseBI=4.
 Internal  Forces:  Max     0.002826794 RMS     0.001006794
 Search for a local minimum.
 Step number   5 out of a maximum of   50
 All quantities printed in internal units (Hartrees-Bohrs-Radians)
 Mixed Optimization -- RFO/linear search
 Update second derivatives using D2CorX and points    1    2    3    4    5
 DE= -1.96D-03 DEPred=-2.24D-03 R= 8.74D-01
 TightC=F SS=  1.41D+00  RLast= 1.15D-01 DXNew= 4.7568D-01 3.4543D-01
 Trust test= 8.74D-01 RLast= 1.15D-01 DXMaxT set to 3.45D-01
 ITU=  1  1  0  1  0
 Use linear search instead of GDIIS.
     Eigenvalues ---    0.00237   0.01767   0.01810   0.03293   0.03293
     Eigenvalues ---    0.03293   0.03293   0.04528   0.04667   0.15820
     Eigenvalues ---    0.16000   0.16006   0.16022   0.16673   0.21229
     Eigenvalues ---    0.22022   0.27594   0.33723   0.34601   0.34810
     Eigenvalues ---    0.34813   0.34831   0.35192   0.58513   0.64533
     Eigenvalues ---    1.01222   1.12935
 RFO step:  Lambda=-1.19283933D-04 EMin= 2.36824211D-03
 Quartic linear search produced a step of -0.02503.
 Iteration  1 RMS(Cart)=  0.01143093 RMS(Int)=  0.00018834
 Iteration  2 RMS(Cart)=  0.00017965 RMS(Int)=  0.00000001
 Iteration  3 RMS(Cart)=  0.00000001 RMS(Int)=  0.00000000
 ClnCor:  largest displacement from symmetrization is 2.98D-14 for atom     8.
 Variable       Old X    -DE/DX   Delta X   Delta X   Delta X     New X
                                 (Linear)    (Quad)   (Total)
    R1        2.53709   0.00249  -0.00050   0.00504   0.00455   2.54164
    R2        2.04428   0.00069  -0.00009   0.00120   0.00112   2.04540
    R3        2.04887  -0.00031   0.00006  -0.00106  -0.00100   2.04787
    R4        2.76203   0.00029   0.00190  -0.00187   0.00003   2.76206
    R5        2.05237   0.00032   0.00005   0.00070   0.00075   2.05312
    R6        2.54850   0.00243  -0.00043   0.00543   0.00501   2.55350
    R7        2.05424  -0.00010  -0.00001  -0.00039  -0.00039   2.05385
    R8        2.68676   0.00283   0.00190   0.00446   0.00635   2.69311
    R9        2.05065  -0.00020   0.00001  -0.00073  -0.00072   2.04993
   R10        2.21841   0.00116   0.00016   0.00058   0.00074   2.21915
    A1        2.14343   0.00049  -0.00018   0.00493   0.00475   2.14818
    A2        2.08840  -0.00000  -0.00010  -0.00058  -0.00068   2.08772
    A3        2.05136  -0.00049   0.00027  -0.00435  -0.00407   2.04729
    A4        2.22567  -0.00009  -0.00042   0.00497   0.00455   2.23022
    A5        2.05897  -0.00026   0.00021  -0.00375  -0.00355   2.05543
    A6        1.99854   0.00035   0.00021  -0.00122  -0.00100   1.99754
    A7        2.26488  -0.00175   0.00005  -0.00066  -0.00061   2.26427
    A8        2.00783   0.00128  -0.00012   0.00280   0.00268   2.01051
    A9        2.01047   0.00048   0.00008  -0.00214  -0.00206   2.00841
   A10        2.19308  -0.00185   0.00036  -0.00369  -0.00333   2.18975
   A11        2.07850   0.00099  -0.00014   0.00304   0.00290   2.08140
   A12        2.01161   0.00086  -0.00023   0.00065   0.00042   2.01203
   A13        3.19535  -0.00188  -0.00019  -0.03222  -0.03241   3.16294
   A14        3.14159  -0.00000   0.00000   0.00000   0.00000   3.14159
    D1        0.00000   0.00000   0.00000  -0.00000  -0.00000   0.00000
    D2        3.14159   0.00000   0.00000   0.00000   0.00000   3.14159
    D3        3.14159   0.00000   0.00000  -0.00000   0.00000   3.14159
    D4       -0.00000  -0.00000   0.00000  -0.00000   0.00000   0.00000
    D5       -0.00000   0.00000   0.00000   0.00000   0.00000   0.00000
    D6        3.14159   0.00000   0.00000   0.00000   0.00000   3.14159
    D7        3.14159   0.00000   0.00000   0.00000   0.00000   3.14159
    D8        0.00000  -0.00000   0.00000  -0.00000  -0.00000   0.00000
    D9        0.00000   0.00000   0.00000  -0.00000  -0.00000   0.00000
   D10        3.14159  -0.00000   0.00000  -0.00000   0.00000   3.14159
   D11        3.14159   0.00000   0.00000   0.00000   0.00000   3.14159
   D12        0.00000   0.00000   0.00000   0.00000   0.00000   0.00000
         Item               Value     Threshold  Converged?
 Maximum Force            0.002827     0.000002     NO 
 RMS     Force            0.001007     0.000001     NO 
 Maximum Displacement     0.055745     0.000006     NO 
 RMS     Displacement     0.011459     0.000004     NO 
 Predicted change in Energy=-6.116904D-05
 GradGradGradGradGradGradGradGradGradGradGradGradGradGradGradGradGradGrad

                          Input orientation:                          
 ---------------------------------------------------------------------
 Center     Atomic      Atomic             Coordinates (Angstroms)
 Number     Number       Type             X           Y           Z
 ---------------------------------------------------------------------
      1          6           0       -0.277184    0.000000   -0.019384
      2          6           0       -0.000047    0.000000    1.296731
      3          6           0        1.314866    0.000000    1.934962
      4          6           0        2.545668   -0.000000    1.377271
      5          6           0        2.819736   -0.000000   -0.021261
      6          7           0        3.070120   -0.000000   -1.168579
      7          1           0        3.419150   -0.000000    2.020515
      8          1           0        1.301636    0.000000    3.021732
      9          1           0       -0.836475    0.000000    1.990122
     10          1           0        0.488534    0.000000   -0.784378
     11          1           0       -1.309419    0.000000   -0.349332
 ---------------------------------------------------------------------
                    Distance matrix (angstroms):
                    1          2          3          4          5
     1  C    0.000000
     2  C    1.344977   0.000000
     3  C    2.520732   1.461621   0.000000
     4  C    3.149466   2.546989   1.351256   0.000000
     5  C    3.096921   3.112600   2.468085   1.425133   0.000000
     6  N    3.539082   3.937471   3.565514   2.599308   1.174321
     7  H    4.221857   3.494964   2.106023   1.084774   2.127944
     8  H    3.426523   2.161020   1.086850   2.062006   3.400652
     9  H    2.085885   1.086463   2.152048   3.437219   4.172953
    10  H    1.082377   2.137692   2.842118   2.984045   2.452927
    11  H    1.083686   2.103326   3.479206   4.224080   4.142168
                    6          7          8          9         10
     6  N    0.000000
     7  H    3.208136   0.000000
     8  H    4.548213   2.342286   0.000000
     9  H    5.023831   4.255734   2.373971   0.000000
    10  H    2.610019   4.056591   3.891993   3.074654   0.000000
    11  H    4.455506   5.289191   4.263998   2.386780   1.849838
                   11
    11  H    0.000000
 Stoichiometry    C5H5N
 Framework group  CS[SG(C5H5N)]
 Deg. of freedom    19
 Full point group                 CS      NOp   2
 Largest Abelian subgroup         CS      NOp   2
 Largest concise Abelian subgroup C1      NOp   1
                         Standard orientation:                         
 ---------------------------------------------------------------------
 Center     Atomic      Atomic             Coordinates (Angstroms)
 Number     Number       Type             X           Y           Z
 ---------------------------------------------------------------------
      1          6           0        0.565429    1.793845    0.000000
      2          6           0        1.455611    0.785609    0.000000
      3          6           0        1.182327   -0.650236    0.000000
      4          6           0        0.000000   -1.304450   -0.000000
      5          6           0       -1.285451   -0.689130   -0.000000
      6          7           0       -2.355257   -0.204829   -0.000000
      7          1           0       -0.005656   -2.389209   -0.000000
      8          1           0        2.061945   -1.288605    0.000000
      9          1           0        2.511278    1.042454    0.000000
     10          1           0       -0.505448    1.636476    0.000000
     11          1           0        0.917186    2.818853    0.000000
 ---------------------------------------------------------------------
 Rotational constants (GHZ):           6.3171181           2.9388298           2.0057303
 Standard basis: 6-311+G(2d,p) (5D, 7F)
 There are   151 symmetry adapted cartesian basis functions of A'  symmetry.
 There are    53 symmetry adapted cartesian basis functions of A"  symmetry.
 There are   139 symmetry adapted basis functions of A'  symmetry.
 There are    53 symmetry adapted basis functions of A"  symmetry.
   192 basis functions,   292 primitive gaussians,   204 cartesian basis functions
    21 alpha electrons       21 beta electrons
       nuclear repulsion energy       185.8220375777 Hartrees.
 NAtoms=   11 NActive=   11 NUniq=   11 SFac= 1.00D+00 NAtFMM=   60 NAOKFM=F Big=F
 Integral buffers will be    131072 words long.
 Raffenetti 1 integral format.
 Two-electron integral symmetry is turned on.
 One-electron integrals computed using PRISM.
 NBasis=   192 RedAO= T EigKep=  1.44D-05  NBF=   139    53
 NBsUse=   192 1.00D-06 EigRej= -1.00D+00 NBFU=   139    53
 Initial guess from the checkpoint file:  "/scratch/webmo-77271/218/Gau-92632.chk"
 B after Tr=    -0.000000   -0.000000   -0.000000
         Rot=    0.999999   -0.000000    0.000000    0.001352 Ang=   0.15 deg.
 Initial guess orbital symmetries:
       Occupied  (A') (A') (A') (A') (A') (A') (A') (A') (A') (A')
                 (A') (A') (A') (A') (A') (A') (A') (A") (A') (A")
                 (A")
       Virtual   (A") (A') (A') (A') (A') (A') (A") (A") (A') (A")
                 (A') (A") (A') (A') (A") (A') (A') (A') (A') (A")
                 (A') (A') (A') (A') (A") (A') (A') (A') (A') (A')
                 (A") (A') (A') (A') (A') (A') (A') (A') (A") (A')
                 (A') (A") (A') (A") (A') (A') (A") (A') (A") (A')
                 (A") (A') (A") (A') (A') (A') (A") (A') (A') (A")
                 (A') (A') (A') (A') (A') (A") (A') (A") (A') (A")
                 (A') (A') (A') (A') (A') (A") (A') (A") (A') (A")
                 (A') (A') (A") (A') (A') (A') (A') (A') (A") (A')
                 (A') (A') (A') (A") (A") (A") (A") (A') (A') (A")
                 (A') (A") (A') (A') (A') (A') (A') (A') (A') (A')
                 (A') (A') (A') (A') (A") (A') (A') (A") (A") (A")
                 (A') (A") (A') (A") (A') (A") (A') (A") (A') (A")
                 (A") (A') (A") (A') (A') (A') (A') (A") (A') (A')
                 (A') (A") (A") (A') (A') (A") (A') (A') (A') (A')
                 (A') (A') (A") (A') (A') (A') (A') (A') (A') (A")
                 (A') (A') (A") (A') (A') (A') (A') (A') (A') (A')
                 (A')
 ExpMin= 4.38D-02 ExpMax= 6.29D+03 ExpMxC= 9.49D+02 IAcc=3 IRadAn=         5 AccDes= 0.00D+00
 Harris functional with IExCor=  205 and IRadAn=       5 diagonalized for initial guess.
 HarFok:  IExCor=  205 AccDes= 0.00D+00 IRadAn=         5 IDoV= 1 UseB2=F ITyADJ=14
 ICtDFT=  3500011 ScaDFX=  1.000000  1.000000  1.000000  1.000000
 FoFCou: FMM=F IPFlag=           0 FMFlag=      100000 FMFlg1=           0
         NFxFlg=           0 DoJE=T BraDBF=F KetDBF=T FulRan=T
         wScrn=  0.000000 ICntrl=       500 IOpCl=  0 I1Cent=   200000004 NGrid=           0
         NMat0=    1 NMatS0=      1 NMatT0=    0 NMatD0=    1 NMtDS0=    0 NMtDT0=    0
 Petite list used in FoFCou.
 Keep R1 ints in memory in symmetry-blocked form, NReq=261123738.
 Requested convergence on RMS density matrix=1.00D-08 within 128 cycles.
 Requested convergence on MAX density matrix=1.00D-06.
 Requested convergence on             energy=1.00D-06.
 No special actions if energy rises.
 SCF Done:  E(RHF) =  -246.713312012     A.U. after   12 cycles
            NFock= 12  Conv=0.52D-08     -V/T= 2.0019
 ExpMin= 4.38D-02 ExpMax= 6.29D+03 ExpMxC= 9.49D+02 IAcc=3 IRadAn=         5 AccDes= 0.00D+00
 HarFok:  IExCor=  205 AccDes= 0.00D+00 IRadAn=         5 IDoV=-2 UseB2=F ITyADJ=14
 ICtDFT= 12500011 ScaDFX=  1.000000  1.000000  1.000000  1.000000
 Range of M.O.s used for correlation:     7   192
 NBasis=   192 NAE=    21 NBE=    21 NFC=     6 NFV=     0
 NROrb=    186 NOA=    15 NOB=    15 NVA=   171 NVB=   171

 **** Warning!!: The largest alpha MO coefficient is  0.11034774D+03

 Fully direct method using O(ONN) memory.
 JobTyp=1 Pass  1:  I=   7 to  21 NPSUse= 16 ParTrn=T ParDer=T DoDerP=T.
 Spin components of T(2) and E(2):
     alpha-alpha T2 =       0.4307241481D-01 E2=     -0.1134872162D+00
     alpha-beta  T2 =       0.2439645838D+00 E2=     -0.6679251365D+00
     beta-beta   T2 =       0.4307241481D-01 E2=     -0.1134872162D+00
 ANorm=    0.1153303695D+01
 E2 =    -0.8948995688D+00 EUMP2 =    -0.24760821158122D+03
          IDoAtm=11111111111
          Differentiating once with respect to electric field.
                with respect to dipole field.
          Differentiating once with respect to nuclear coordinates.
 Keep R1 ints in memory in symmetry-blocked form, NReq=261125447.
          There are     1 degrees of freedom in the 1st order CPHF.  IDoFFX=0 NUNeed=     1.
 LinEq1:  Iter=  0 NonCon=     1 RMS=4.24D-03 Max=6.42D-02 NDo=     1
 AX will form     1 AO Fock derivatives at one time.
 LinEq1:  Iter=  1 NonCon=     1 RMS=1.16D-03 Max=1.67D-02 NDo=     1
 LinEq1:  Iter=  2 NonCon=     1 RMS=4.72D-04 Max=1.04D-02 NDo=     1
 LinEq1:  Iter=  3 NonCon=     1 RMS=2.87D-04 Max=5.71D-03 NDo=     1
 LinEq1:  Iter=  4 NonCon=     1 RMS=1.04D-04 Max=2.01D-03 NDo=     1
 LinEq1:  Iter=  5 NonCon=     1 RMS=3.88D-05 Max=8.24D-04 NDo=     1
 LinEq1:  Iter=  6 NonCon=     1 RMS=1.62D-05 Max=3.53D-04 NDo=     1
 LinEq1:  Iter=  7 NonCon=     1 RMS=6.15D-06 Max=1.16D-04 NDo=     1
 LinEq1:  Iter=  8 NonCon=     1 RMS=1.91D-06 Max=2.76D-05 NDo=     1
 LinEq1:  Iter=  9 NonCon=     1 RMS=6.96D-07 Max=1.59D-05 NDo=     1
 LinEq1:  Iter= 10 NonCon=     1 RMS=1.87D-07 Max=2.23D-06 NDo=     1
 LinEq1:  Iter= 11 NonCon=     1 RMS=5.04D-08 Max=5.82D-07 NDo=     1
 LinEq1:  Iter= 12 NonCon=     1 RMS=1.27D-08 Max=1.39D-07 NDo=     1
 LinEq1:  Iter= 13 NonCon=     1 RMS=3.63D-09 Max=4.21D-08 NDo=     1
 LinEq1:  Iter= 14 NonCon=     1 RMS=6.99D-10 Max=9.05D-09 NDo=     1
 LinEq1:  Iter= 15 NonCon=     1 RMS=1.56D-10 Max=1.72D-09 NDo=     1
 LinEq1:  Iter= 16 NonCon=     0 RMS=4.63D-11 Max=5.62D-10 NDo=     1
 Linear equations converged to 1.000D-10 1.000D-09 after    16 iterations.
 End of Minotr F.D. properties file   721 does not exist.
 End of Minotr F.D. properties file   722 does not exist.
 End of Minotr F.D. properties file   788 does not exist.
 Calling FoFJK, ICntrl=  10002127 FMM=F ISym2X=1 I1Cent= 0 IOpClX= 0 NMat=1 NMatS=1 NMatT=0.
 ***** Axes restored to original set *****
 -------------------------------------------------------------------
 Center     Atomic                   Forces (Hartrees/Bohr)
 Number     Number              X              Y              Z
 -------------------------------------------------------------------
      1        6           0.000269357   -0.000000000    0.000081196
      2        6           0.000232425   -0.000000000   -0.000225143
      3        6          -0.000327374    0.000000000   -0.000037911
      4        6           0.001233443   -0.000000000    0.000680376
      5        6          -0.001575102    0.000000000   -0.000370224
      6        7           0.000331814   -0.000000000   -0.000212457
      7        1          -0.000168973    0.000000000    0.000210681
      8        1           0.000167554   -0.000000000    0.000008519
      9        1          -0.000206969    0.000000000   -0.000127190
     10        1           0.000173648   -0.000000000   -0.000079089
     11        1          -0.000129823    0.000000000    0.000071242
 -------------------------------------------------------------------
 Cartesian Forces:  Max     0.001575102 RMS     0.000399562

 GradGradGradGradGradGradGradGradGradGradGradGradGradGradGradGradGradGrad
 Berny optimization.
 Using GEDIIS/GDIIS optimizer.
 FormGI is forming the generalized inverse of G from B-inverse, IUseBI=4.
 Internal  Forces:  Max     0.001794749 RMS     0.000508106
 Search for a local minimum.
 Step number   6 out of a maximum of   50
 All quantities printed in internal units (Hartrees-Bohrs-Radians)
 Mixed Optimization -- En-DIIS/RFO-DIIS
 Update second derivatives using D2CorX and points    1    2    3    4    5
                                                      6
 DE= -5.42D-05 DEPred=-6.12D-05 R= 8.86D-01
 TightC=F SS=  1.41D+00  RLast= 3.53D-02 DXNew= 5.8093D-01 1.0590D-01
 Trust test= 8.86D-01 RLast= 3.53D-02 DXMaxT set to 3.45D-01
 ITU=  1  1  1  0  1  0
 Use linear search instead of GDIIS.
     Eigenvalues ---    0.00237   0.01763   0.01808   0.03293   0.03293
     Eigenvalues ---    0.03293   0.03293   0.04528   0.06973   0.14148
     Eigenvalues ---    0.15998   0.16003   0.16050   0.16944   0.19431
     Eigenvalues ---    0.22174   0.27888   0.33019   0.34668   0.34776
     Eigenvalues ---    0.34812   0.34873   0.35137   0.52277   0.65073
     Eigenvalues ---    1.08479   1.12727
 RFO step:  Lambda=-2.54821435D-05 EMin= 2.36824211D-03
 Quartic linear search produced a step of -0.09878.
 Iteration  1 RMS(Cart)=  0.00307294 RMS(Int)=  0.00000920
 Iteration  2 RMS(Cart)=  0.00001314 RMS(Int)=  0.00000000
 Iteration  3 RMS(Cart)=  0.00000000 RMS(Int)=  0.00000000
 ClnCor:  largest displacement from symmetrization is 4.82D-12 for atom     5.
 Variable       Old X    -DE/DX   Delta X   Delta X   Delta X     New X
                                 (Linear)    (Quad)   (Total)
    R1        2.54164  -0.00014  -0.00045   0.00150   0.00105   2.54269
    R2        2.04540   0.00018  -0.00011   0.00041   0.00030   2.04570
    R3        2.04787   0.00010   0.00010  -0.00008   0.00001   2.04788
    R4        2.76206  -0.00018  -0.00000  -0.00034  -0.00034   2.76172
    R5        2.05312   0.00008  -0.00007   0.00039   0.00032   2.05343
    R6        2.55350  -0.00029  -0.00049   0.00159   0.00110   2.55460
    R7        2.05385   0.00001   0.00004  -0.00016  -0.00012   2.05373
    R8        2.69311   0.00033  -0.00063   0.00223   0.00161   2.69472
    R9        2.04993  -0.00001   0.00007  -0.00032  -0.00024   2.04968
   R10        2.21915   0.00028  -0.00007   0.00037   0.00030   2.21945
    A1        2.14818  -0.00002  -0.00047   0.00228   0.00181   2.14999
    A2        2.08772  -0.00010   0.00007  -0.00122  -0.00116   2.08656
    A3        2.04729   0.00012   0.00040  -0.00106  -0.00065   2.04663
    A4        2.23022  -0.00060  -0.00045   0.00149   0.00104   2.23126
    A5        2.05543   0.00006   0.00035  -0.00234  -0.00199   2.05343
    A6        1.99754   0.00053   0.00010   0.00085   0.00095   1.99849
    A7        2.26427  -0.00137   0.00006  -0.00212  -0.00206   2.26221
    A8        2.01051   0.00086  -0.00026   0.00275   0.00249   2.01300
    A9        2.00841   0.00051   0.00020  -0.00063  -0.00043   2.00798
   A10        2.18975  -0.00179   0.00033  -0.00576  -0.00543   2.18432
   A11        2.08140   0.00062  -0.00029   0.00200   0.00172   2.08312
   A12        2.01203   0.00117  -0.00004   0.00376   0.00372   2.01575
   A13        3.16294   0.00062   0.00320   0.00775   0.01095   3.17389
   A14        3.14159  -0.00000   0.00000  -0.00000   0.00000   3.14159
    D1       -0.00000   0.00000   0.00000  -0.00000   0.00000   0.00000
    D2        3.14159  -0.00000   0.00000  -0.00000   0.00000   3.14159
    D3        3.14159  -0.00000   0.00000  -0.00000   0.00000   3.14159
    D4        0.00000   0.00000   0.00000  -0.00000  -0.00000   0.00000
    D5        0.00000   0.00000   0.00000  -0.00000  -0.00000   0.00000
    D6        3.14159  -0.00000   0.00000  -0.00000   0.00000   3.14159
    D7        3.14159  -0.00000   0.00000  -0.00000   0.00000   3.14159
    D8       -0.00000   0.00000   0.00000  -0.00000   0.00000   0.00000
    D9       -0.00000   0.00000   0.00000  -0.00000   0.00000   0.00000
   D10        3.14159   0.00000   0.00000  -0.00000   0.00000   3.14159
   D11        3.14159   0.00000   0.00000   0.00000   0.00000   3.14159
   D12        0.00000  -0.00000   0.00000  -0.00000  -0.00000   0.00000
         Item               Value     Threshold  Converged?
 Maximum Force            0.001795     0.000002     NO 
 RMS     Force            0.000508     0.000001     NO 
 Maximum Displacement     0.014236     0.000006     NO 
 RMS     Displacement     0.003076     0.000004     NO 
 Predicted change in Energy=-1.338013D-05
 GradGradGradGradGradGradGradGradGradGradGradGradGradGradGradGradGradGrad

                          Input orientation:                          
 ---------------------------------------------------------------------
 Center     Atomic      Atomic             Coordinates (Angstroms)
 Number     Number       Type             X           Y           Z
 ---------------------------------------------------------------------
      1          6           0       -0.275095    0.000000   -0.020100
      2          6           0        0.001288    0.000000    1.296744
      3          6           0        1.314950    0.000000    1.937136
      4          6           0        2.546081   -0.000000    1.378762
      5          6           0        2.812203   -0.000000   -0.022169
      6          7           0        3.068539   -0.000000   -1.168335
      7          1           0        3.420793   -0.000000    2.020114
      8          1           0        1.302575    0.000000    3.023853
      9          1           0       -0.837105    0.000000    1.988021
     10          1           0        0.489857    0.000000   -0.786087
     11          1           0       -1.307500    0.000000   -0.349539
 ---------------------------------------------------------------------
                    Distance matrix (angstroms):
                    1          2          3          4          5
     1  C    0.000000
     2  C    1.345535   0.000000
     3  C    2.521708   1.461441   0.000000
     4  C    3.148944   2.546115   1.351838   0.000000
     5  C    3.087298   3.104959   2.465896   1.425983   0.000000
     6  N    3.535298   3.935053   3.566374   2.600128   1.174481
     7  H    4.221619   3.495180   2.107478   1.084645   2.131033
     8  H    3.428511   2.162465   1.086788   2.062192   3.399592
     9  H    2.085282   1.086631   2.152656   3.437608   4.166331
    10  H    1.082538   2.139365   2.845474   2.985738   2.444762
    11  H    1.083693   2.103134   3.479386   4.223401   4.132690
                    6          7          8          9         10
     6  N    0.000000
     7  H    3.207849   0.000000
     8  H    4.548964   2.344001   0.000000
     9  H    5.021617   4.258019   2.377221   0.000000
    10  H    2.606859   4.057728   3.895658   3.075143   0.000000
    11  H    4.451982   5.288858   4.265239   2.384420   1.849613
                   11
    11  H    0.000000
 Stoichiometry    C5H5N
 Framework group  CS[SG(C5H5N)]
 Deg. of freedom    19
 Full point group                 CS      NOp   2
 Largest Abelian subgroup         CS      NOp   2
 Largest concise Abelian subgroup C1      NOp   1
                         Standard orientation:                         
 ---------------------------------------------------------------------
 Center     Atomic      Atomic             Coordinates (Angstroms)
 Number     Number       Type             X           Y           Z
 ---------------------------------------------------------------------
      1          6           0        0.563448    1.792093    0.000000
      2          6           0        1.454408    0.783801   -0.000000
      3          6           0        1.183238   -0.652262   -0.000000
      4          6           0        0.000000   -1.306031   -0.000000
      5          6           0       -1.282471   -0.682577    0.000000
      6          7           0       -2.354784   -0.203464    0.000000
      7          1           0       -0.008184   -2.390645   -0.000000
      8          1           0        2.062141   -1.291510   -0.000000
      9          1           0        2.509620    1.043215   -0.000000
     10          1           0       -0.507807    1.636206    0.000000
     11          1           0        0.915978    2.816844    0.000000
 ---------------------------------------------------------------------
 Rotational constants (GHZ):           6.3094531           2.9458432           2.0082188
 Standard basis: 6-311+G(2d,p) (5D, 7F)
 There are   151 symmetry adapted cartesian basis functions of A'  symmetry.
 There are    53 symmetry adapted cartesian basis functions of A"  symmetry.
 There are   139 symmetry adapted basis functions of A'  symmetry.
 There are    53 symmetry adapted basis functions of A"  symmetry.
   192 basis functions,   292 primitive gaussians,   204 cartesian basis functions
    21 alpha electrons       21 beta electrons
       nuclear repulsion energy       185.8504151029 Hartrees.
 NAtoms=   11 NActive=   11 NUniq=   11 SFac= 1.00D+00 NAtFMM=   60 NAOKFM=F Big=F
 Integral buffers will be    131072 words long.
 Raffenetti 1 integral format.
 Two-electron integral symmetry is turned on.
 One-electron integrals computed using PRISM.
 NBasis=   192 RedAO= T EigKep=  1.44D-05  NBF=   139    53
 NBsUse=   192 1.00D-06 EigRej= -1.00D+00 NBFU=   139    53
 Initial guess from the checkpoint file:  "/scratch/webmo-77271/218/Gau-92632.chk"
 B after Tr=     0.000000    0.000000    0.000000
         Rot=    1.000000    0.000000    0.000000    0.000241 Ang=   0.03 deg.
 Initial guess orbital symmetries:
       Occupied  (A') (A') (A') (A') (A') (A') (A') (A') (A') (A')
                 (A') (A') (A') (A') (A') (A') (A') (A") (A') (A")
                 (A")
       Virtual   (A") (A') (A') (A') (A') (A') (A") (A") (A') (A")
                 (A') (A") (A') (A') (A") (A') (A') (A') (A') (A")
                 (A') (A') (A') (A') (A") (A') (A') (A') (A') (A')
                 (A") (A') (A') (A') (A') (A') (A') (A') (A") (A')
                 (A') (A") (A') (A') (A") (A') (A") (A') (A") (A')
                 (A") (A') (A") (A') (A') (A') (A") (A') (A") (A')
                 (A') (A') (A') (A') (A') (A") (A') (A') (A") (A")
                 (A') (A') (A') (A') (A') (A") (A') (A") (A') (A")
                 (A') (A') (A") (A') (A') (A') (A') (A') (A") (A')
                 (A') (A') (A') (A") (A") (A") (A") (A') (A') (A")
                 (A') (A") (A') (A') (A') (A') (A') (A') (A') (A')
                 (A') (A') (A') (A') (A") (A') (A') (A") (A") (A")
                 (A') (A") (A') (A") (A') (A") (A') (A") (A') (A")
                 (A") (A') (A") (A') (A') (A') (A') (A") (A') (A')
                 (A") (A') (A") (A') (A') (A") (A') (A') (A') (A')
                 (A') (A') (A") (A') (A') (A') (A') (A') (A') (A")
                 (A') (A') (A") (A') (A') (A') (A') (A') (A') (A')
                 (A')
 Keep R1 ints in memory in symmetry-blocked form, NReq=261123738.
 Requested convergence on RMS density matrix=1.00D-08 within 128 cycles.
 Requested convergence on MAX density matrix=1.00D-06.
 Requested convergence on             energy=1.00D-06.
 No special actions if energy rises.
 SCF Done:  E(RHF) =  -246.713186087     A.U. after   11 cycles
            NFock= 11  Conv=0.77D-08     -V/T= 2.0019
 ExpMin= 4.38D-02 ExpMax= 6.29D+03 ExpMxC= 9.49D+02 IAcc=3 IRadAn=         5 AccDes= 0.00D+00
 HarFok:  IExCor=  205 AccDes= 0.00D+00 IRadAn=         5 IDoV=-2 UseB2=F ITyADJ=14
 ICtDFT= 12500011 ScaDFX=  1.000000  1.000000  1.000000  1.000000
 Range of M.O.s used for correlation:     7   192
 NBasis=   192 NAE=    21 NBE=    21 NFC=     6 NFV=     0
 NROrb=    186 NOA=    15 NOB=    15 NVA=   171 NVB=   171

 **** Warning!!: The largest alpha MO coefficient is  0.10945272D+03

 Fully direct method using O(ONN) memory.
 JobTyp=1 Pass  1:  I=   7 to  21 NPSUse= 16 ParTrn=T ParDer=T DoDerP=T.
 Spin components of T(2) and E(2):
     alpha-alpha T2 =       0.4309113098D-01 E2=     -0.1135085437D+00
     alpha-beta  T2 =       0.2440662743D+00 E2=     -0.6680228776D+00
     beta-beta   T2 =       0.4309113098D-01 E2=     -0.1135085437D+00
 ANorm=    0.1153364009D+01
 E2 =    -0.8950399649D+00 EUMP2 =    -0.24760822605194D+03
          IDoAtm=11111111111
          Differentiating once with respect to electric field.
                with respect to dipole field.
          Differentiating once with respect to nuclear coordinates.
 Keep R1 ints in memory in symmetry-blocked form, NReq=261125447.
          There are     1 degrees of freedom in the 1st order CPHF.  IDoFFX=0 NUNeed=     1.
 LinEq1:  Iter=  0 NonCon=     1 RMS=4.24D-03 Max=6.43D-02 NDo=     1
 AX will form     1 AO Fock derivatives at one time.
 LinEq1:  Iter=  1 NonCon=     1 RMS=1.16D-03 Max=1.67D-02 NDo=     1
 LinEq1:  Iter=  2 NonCon=     1 RMS=4.74D-04 Max=1.05D-02 NDo=     1
 LinEq1:  Iter=  3 NonCon=     1 RMS=2.88D-04 Max=5.75D-03 NDo=     1
 LinEq1:  Iter=  4 NonCon=     1 RMS=1.05D-04 Max=2.02D-03 NDo=     1
 LinEq1:  Iter=  5 NonCon=     1 RMS=3.89D-05 Max=8.25D-04 NDo=     1
 LinEq1:  Iter=  6 NonCon=     1 RMS=1.63D-05 Max=3.55D-04 NDo=     1
 LinEq1:  Iter=  7 NonCon=     1 RMS=6.17D-06 Max=1.16D-04 NDo=     1
 LinEq1:  Iter=  8 NonCon=     1 RMS=1.91D-06 Max=2.76D-05 NDo=     1
 LinEq1:  Iter=  9 NonCon=     1 RMS=7.01D-07 Max=1.61D-05 NDo=     1
 LinEq1:  Iter= 10 NonCon=     1 RMS=1.88D-07 Max=2.25D-06 NDo=     1
 LinEq1:  Iter= 11 NonCon=     1 RMS=5.06D-08 Max=5.86D-07 NDo=     1
 LinEq1:  Iter= 12 NonCon=     1 RMS=1.28D-08 Max=1.40D-07 NDo=     1
 LinEq1:  Iter= 13 NonCon=     1 RMS=3.65D-09 Max=4.21D-08 NDo=     1
 LinEq1:  Iter= 14 NonCon=     1 RMS=7.04D-10 Max=9.12D-09 NDo=     1
 LinEq1:  Iter= 15 NonCon=     1 RMS=1.60D-10 Max=1.74D-09 NDo=     1
 LinEq1:  Iter= 16 NonCon=     0 RMS=4.83D-11 Max=5.94D-10 NDo=     1
 Linear equations converged to 1.000D-10 1.000D-09 after    16 iterations.
 End of Minotr F.D. properties file   721 does not exist.
 End of Minotr F.D. properties file   722 does not exist.
 End of Minotr F.D. properties file   788 does not exist.
 Calling FoFJK, ICntrl=  10002127 FMM=F ISym2X=1 I1Cent= 0 IOpClX= 0 NMat=1 NMatS=1 NMatT=0.
 ***** Axes restored to original set *****
 -------------------------------------------------------------------
 Center     Atomic                   Forces (Hartrees/Bohr)
 Number     Number              X              Y              Z
 -------------------------------------------------------------------
      1        6           0.000361360   -0.000000000    0.000430302
      2        6          -0.000157564   -0.000000000   -0.000580248
      3        6           0.000533736   -0.000000000   -0.000152306
      4        6          -0.000234266    0.000000000   -0.000036704
      5        6          -0.000195331    0.000000000    0.000171607
      6        7          -0.000120605    0.000000000    0.000009675
      7        1          -0.000049511    0.000000000    0.000017436
      8        1          -0.000059823    0.000000000    0.000048072
      9        1          -0.000038831    0.000000000   -0.000090190
     10        1           0.000103068   -0.000000000    0.000109289
     11        1          -0.000142234    0.000000000    0.000073067
 -------------------------------------------------------------------
 Cartesian Forces:  Max     0.000580248 RMS     0.000189914

 GradGradGradGradGradGradGradGradGradGradGradGradGradGradGradGradGradGrad
 Berny optimization.
 Using GEDIIS/GDIIS optimizer.
 FormGI is forming the generalized inverse of G from B-inverse, IUseBI=4.
 Internal  Forces:  Max     0.000738655 RMS     0.000277060
 Search for a local minimum.
 Step number   7 out of a maximum of   50
 All quantities printed in internal units (Hartrees-Bohrs-Radians)
 Mixed Optimization -- En-DIIS/RFO-DIIS
 Swapping is turned off.
 Update second derivatives using D2CorX and points    1    2    3    4    5
                                                      6    7
 DE= -1.45D-05 DEPred=-1.34D-05 R= 1.08D+00
 TightC=F SS=  1.41D+00  RLast= 1.39D-02 DXNew= 5.8093D-01 4.1703D-02
 Trust test= 1.08D+00 RLast= 1.39D-02 DXMaxT set to 3.45D-01
 ITU=  1  1  1  1  0  1  0
     Eigenvalues ---    0.00237   0.01761   0.01806   0.03293   0.03293
     Eigenvalues ---    0.03293   0.03293   0.04528   0.07469   0.13428
     Eigenvalues ---    0.15996   0.16029   0.16303   0.16703   0.18818
     Eigenvalues ---    0.22162   0.27774   0.33452   0.34642   0.34770
     Eigenvalues ---    0.34820   0.35015   0.35295   0.52924   0.66421
     Eigenvalues ---    0.93577   1.13171
 En-DIIS/RFO-DIIS/Sim-DIIS IScMMF=       -3 using points:     7    6
 RFO step:  Lambda=-4.32945342D-06.
 DidBck=F Rises=F RFO-DIIS coefs:    1.00312   -0.00312
 Iteration  1 RMS(Cart)=  0.00270561 RMS(Int)=  0.00000289
 Iteration  2 RMS(Cart)=  0.00000332 RMS(Int)=  0.00000000
 Iteration  3 RMS(Cart)=  0.00000000 RMS(Int)=  0.00000000
 ClnCor:  largest displacement from symmetrization is 1.74D-13 for atom     6.
 Variable       Old X    -DE/DX   Delta X   Delta X   Delta X     New X
                                 (Linear)    (Quad)   (Total)
    R1        2.54269  -0.00067   0.00000  -0.00064  -0.00064   2.54205
    R2        2.04570  -0.00000   0.00000  -0.00030  -0.00030   2.04540
    R3        2.04788   0.00011   0.00000   0.00031   0.00031   2.04819
    R4        2.76172  -0.00009  -0.00000   0.00020   0.00020   2.76192
    R5        2.05343  -0.00003   0.00000  -0.00002  -0.00002   2.05342
    R6        2.55460  -0.00061   0.00000  -0.00025  -0.00024   2.55436
    R7        2.05373   0.00005  -0.00000   0.00008   0.00008   2.05382
    R8        2.69472  -0.00024   0.00001  -0.00053  -0.00053   2.69419
    R9        2.04968  -0.00003  -0.00000  -0.00020  -0.00020   2.04948
   R10        2.21945  -0.00004   0.00000   0.00003   0.00003   2.21948
    A1        2.14999  -0.00013   0.00001   0.00028   0.00028   2.15027
    A2        2.08656  -0.00005  -0.00000  -0.00093  -0.00093   2.08563
    A3        2.04663   0.00018  -0.00000   0.00065   0.00065   2.04728
    A4        2.23126  -0.00044   0.00000   0.00024   0.00025   2.23151
    A5        2.05343   0.00012  -0.00001  -0.00105  -0.00106   2.05238
    A6        1.99849   0.00032   0.00000   0.00081   0.00081   1.99930
    A7        2.26221  -0.00074  -0.00001  -0.00095  -0.00096   2.26125
    A8        2.01300   0.00031   0.00001   0.00041   0.00042   2.01341
    A9        2.00798   0.00043  -0.00000   0.00054   0.00054   2.00852
   A10        2.18432  -0.00064  -0.00002  -0.00194  -0.00195   2.18237
   A11        2.08312   0.00027   0.00001   0.00070   0.00071   2.08383
   A12        2.01575   0.00036   0.00001   0.00123   0.00124   2.01699
   A13        3.17389  -0.00026   0.00003  -0.00195  -0.00192   3.17197
   A14        3.14159   0.00000   0.00000  -0.00000   0.00000   3.14159
    D1        0.00000   0.00000   0.00000   0.00000  -0.00000   0.00000
    D2        3.14159  -0.00000   0.00000  -0.00000   0.00000   3.14159
    D3        3.14159  -0.00000   0.00000  -0.00000   0.00000   3.14159
    D4       -0.00000   0.00000   0.00000   0.00000   0.00000   0.00000
    D5       -0.00000  -0.00000   0.00000   0.00000   0.00000   0.00000
    D6        3.14159   0.00000   0.00000   0.00000   0.00000   3.14159
    D7        3.14159   0.00000   0.00000   0.00000   0.00000   3.14159
    D8        0.00000  -0.00000   0.00000   0.00000  -0.00000   0.00000
    D9        0.00000   0.00000   0.00000   0.00000  -0.00000   0.00000
   D10        3.14159  -0.00000   0.00000  -0.00000   0.00000   3.14159
   D11        3.14159   0.00000   0.00000   0.00000   0.00000   3.14159
   D12       -0.00000   0.00000   0.00000   0.00000   0.00000   0.00000
         Item               Value     Threshold  Converged?
 Maximum Force            0.000739     0.000002     NO 
 RMS     Force            0.000277     0.000001     NO 
 Maximum Displacement     0.012592     0.000006     NO 
 RMS     Displacement     0.002706     0.000004     NO 
 Predicted change in Energy=-2.164755D-06
 GradGradGradGradGradGradGradGradGradGradGradGradGradGradGradGradGradGrad

                          Input orientation:                          
 ---------------------------------------------------------------------
 Center     Atomic      Atomic             Coordinates (Angstroms)
 Number     Number       Type             X           Y           Z
 ---------------------------------------------------------------------
      1          6           0       -0.272952    0.000000   -0.020532
      2          6           0        0.002358    0.000000    1.296190
      3          6           0        1.315467    0.000000    1.937955
      4          6           0        2.546511   -0.000000    1.379697
      5          6           0        2.809917   -0.000000   -0.021462
      6          7           0        3.061875   -0.000000   -1.168614
      7          1           0        3.421559   -0.000000    2.020413
      8          1           0        1.302447    0.000000    3.024709
      9          1           0       -0.837284    0.000000    1.985934
     10          1           0        0.492256    0.000000   -0.786043
     11          1           0       -1.305568    0.000000   -0.349848
 ---------------------------------------------------------------------
                    Distance matrix (angstroms):
                    1          2          3          4          5
     1  C    0.000000
     2  C    1.345196   0.000000
     3  C    2.521656   1.461547   0.000000
     4  C    3.148017   2.545524   1.351710   0.000000
     5  C    3.082869   3.101386   2.464284   1.425703   0.000000
     6  N    3.526920   3.928856   3.563806   2.599902   1.174496
     7  H    4.220766   3.495059   2.107705   1.084539   2.131516
     8  H    3.428611   2.162871   1.086832   2.062465   3.398769
     9  H    2.084317   1.086621   2.153286   3.437673   4.163138
    10  H    1.082381   2.139087   2.845671   2.985028   2.440520
    11  H    1.083857   2.102406   3.479062   4.222540   4.128566
                    6          7          8          9         10
     6  N    0.000000
     7  H    3.209247   0.000000
     8  H    4.547477   2.345047   0.000000
     9  H    5.015438   4.258982   2.378551   0.000000
    10  H    2.597942   4.056724   3.895926   3.074334   0.000000
    11  H    4.443528   5.288087   4.264901   2.382261   1.849983
                   11
    11  H    0.000000
 Stoichiometry    C5H5N
 Framework group  CS[SG(C5H5N)]
 Deg. of freedom    19
 Full point group                 CS      NOp   2
 Largest Abelian subgroup         CS      NOp   2
 Largest concise Abelian subgroup C1      NOp   1
                         Standard orientation:                         
 ---------------------------------------------------------------------
 Center     Atomic      Atomic             Coordinates (Angstroms)
 Number     Number       Type             X           Y           Z
 ---------------------------------------------------------------------
      1          6           0        0.561208    1.790151   -0.000000
      2          6           0        1.452751    0.782826   -0.000000
      3          6           0        1.183067   -0.653624   -0.000000
      4          6           0        0.000000   -1.307438    0.000000
      5          6           0       -1.281057   -0.681719    0.000000
      6          7           0       -2.351564   -0.198548    0.000000
      7          1           0       -0.008853   -2.391941    0.000000
      8          1           0        2.062410   -1.292343   -0.000000
      9          1           0        2.507468    1.044199   -0.000000
     10          1           0       -0.509812    1.633733   -0.000000
     11          1           0        0.913922    2.815011   -0.000000
 ---------------------------------------------------------------------
 Rotational constants (GHZ):           6.3008686           2.9553926           2.0117777
 Standard basis: 6-311+G(2d,p) (5D, 7F)
 There are   151 symmetry adapted cartesian basis functions of A'  symmetry.
 There are    53 symmetry adapted cartesian basis functions of A"  symmetry.
 There are   139 symmetry adapted basis functions of A'  symmetry.
 There are    53 symmetry adapted basis functions of A"  symmetry.
   192 basis functions,   292 primitive gaussians,   204 cartesian basis functions
    21 alpha electrons       21 beta electrons
       nuclear repulsion energy       185.9221760369 Hartrees.
 NAtoms=   11 NActive=   11 NUniq=   11 SFac= 1.00D+00 NAtFMM=   60 NAOKFM=F Big=F
 Integral buffers will be    131072 words long.
 Raffenetti 1 integral format.
 Two-electron integral symmetry is turned on.
 One-electron integrals computed using PRISM.
 NBasis=   192 RedAO= T EigKep=  1.44D-05  NBF=   139    53
 NBsUse=   192 1.00D-06 EigRej= -1.00D+00 NBFU=   139    53
 Initial guess from the checkpoint file:  "/scratch/webmo-77271/218/Gau-92632.chk"
 B after Tr=    -0.000000   -0.000000   -0.000000
         Rot=    1.000000    0.000000    0.000000    0.000214 Ang=   0.02 deg.
 Initial guess orbital symmetries:
       Occupied  (A') (A') (A') (A') (A') (A') (A') (A') (A') (A')
                 (A') (A') (A') (A') (A') (A') (A') (A") (A') (A")
                 (A")
       Virtual   (A") (A') (A') (A') (A') (A') (A") (A") (A') (A")
                 (A') (A") (A') (A') (A") (A') (A') (A') (A') (A")
                 (A') (A') (A') (A') (A") (A') (A') (A') (A') (A')
                 (A") (A') (A') (A') (A') (A') (A') (A') (A") (A')
                 (A') (A") (A') (A') (A") (A') (A") (A') (A") (A')
                 (A") (A') (A") (A') (A') (A') (A") (A') (A") (A')
                 (A') (A') (A') (A') (A') (A") (A') (A') (A") (A")
                 (A') (A') (A') (A') (A') (A") (A') (A") (A') (A")
                 (A') (A') (A") (A') (A') (A') (A') (A') (A") (A')
                 (A') (A') (A') (A") (A") (A") (A") (A') (A') (A")
                 (A') (A") (A') (A') (A') (A') (A') (A') (A') (A')
                 (A') (A') (A') (A') (A") (A') (A') (A") (A") (A")
                 (A') (A") (A') (A") (A') (A") (A') (A") (A') (A")
                 (A") (A') (A") (A') (A') (A') (A') (A") (A') (A')
                 (A") (A') (A") (A') (A') (A") (A') (A') (A') (A')
                 (A') (A') (A") (A') (A') (A') (A') (A') (A') (A")
                 (A') (A') (A") (A') (A') (A') (A') (A') (A') (A')
                 (A')
 Keep R1 ints in memory in symmetry-blocked form, NReq=261123738.
 Requested convergence on RMS density matrix=1.00D-08 within 128 cycles.
 Requested convergence on MAX density matrix=1.00D-06.
 Requested convergence on             energy=1.00D-06.
 No special actions if energy rises.
 SCF Done:  E(RHF) =  -246.713180613     A.U. after    9 cycles
            NFock=  9  Conv=0.49D-08     -V/T= 2.0019
 ExpMin= 4.38D-02 ExpMax= 6.29D+03 ExpMxC= 9.49D+02 IAcc=3 IRadAn=         5 AccDes= 0.00D+00
 HarFok:  IExCor=  205 AccDes= 0.00D+00 IRadAn=         5 IDoV=-2 UseB2=F ITyADJ=14
 ICtDFT= 12500011 ScaDFX=  1.000000  1.000000  1.000000  1.000000
 Range of M.O.s used for correlation:     7   192
 NBasis=   192 NAE=    21 NBE=    21 NFC=     6 NFV=     0
 NROrb=    186 NOA=    15 NOB=    15 NVA=   171 NVB=   171

 **** Warning!!: The largest alpha MO coefficient is  0.10946660D+03

 Fully direct method using O(ONN) memory.
 JobTyp=1 Pass  1:  I=   7 to  21 NPSUse= 16 ParTrn=T ParDer=T DoDerP=T.
 Spin components of T(2) and E(2):
     alpha-alpha T2 =       0.4309107180D-01 E2=     -0.1135167238D+00
     alpha-beta  T2 =       0.2440347002D+00 E2=     -0.6680147813D+00
     beta-beta   T2 =       0.4309107180D-01 E2=     -0.1135167238D+00
 ANorm=    0.1153350269D+01
 E2 =    -0.8950482290D+00 EUMP2 =    -0.24760822884235D+03
          IDoAtm=11111111111
          Differentiating once with respect to electric field.
                with respect to dipole field.
          Differentiating once with respect to nuclear coordinates.
 Keep R1 ints in memory in symmetry-blocked form, NReq=261125447.
          There are     1 degrees of freedom in the 1st order CPHF.  IDoFFX=0 NUNeed=     1.
 LinEq1:  Iter=  0 NonCon=     1 RMS=4.24D-03 Max=6.43D-02 NDo=     1
 AX will form     1 AO Fock derivatives at one time.
 LinEq1:  Iter=  1 NonCon=     1 RMS=1.16D-03 Max=1.68D-02 NDo=     1
 LinEq1:  Iter=  2 NonCon=     1 RMS=4.75D-04 Max=1.05D-02 NDo=     1
 LinEq1:  Iter=  3 NonCon=     1 RMS=2.88D-04 Max=5.76D-03 NDo=     1
 LinEq1:  Iter=  4 NonCon=     1 RMS=1.05D-04 Max=2.02D-03 NDo=     1
 LinEq1:  Iter=  5 NonCon=     1 RMS=3.89D-05 Max=8.25D-04 NDo=     1
 LinEq1:  Iter=  6 NonCon=     1 RMS=1.63D-05 Max=3.55D-04 NDo=     1
 LinEq1:  Iter=  7 NonCon=     1 RMS=6.18D-06 Max=1.16D-04 NDo=     1
 LinEq1:  Iter=  8 NonCon=     1 RMS=1.91D-06 Max=2.75D-05 NDo=     1
 LinEq1:  Iter=  9 NonCon=     1 RMS=7.00D-07 Max=1.61D-05 NDo=     1
 LinEq1:  Iter= 10 NonCon=     1 RMS=1.88D-07 Max=2.25D-06 NDo=     1
 LinEq1:  Iter= 11 NonCon=     1 RMS=5.06D-08 Max=5.85D-07 NDo=     1
 LinEq1:  Iter= 12 NonCon=     1 RMS=1.28D-08 Max=1.40D-07 NDo=     1
 LinEq1:  Iter= 13 NonCon=     1 RMS=3.64D-09 Max=4.20D-08 NDo=     1
 LinEq1:  Iter= 14 NonCon=     1 RMS=7.04D-10 Max=9.10D-09 NDo=     1
 LinEq1:  Iter= 15 NonCon=     1 RMS=1.60D-10 Max=1.74D-09 NDo=     1
 LinEq1:  Iter= 16 NonCon=     0 RMS=4.82D-11 Max=5.94D-10 NDo=     1
 Linear equations converged to 1.000D-10 1.000D-09 after    16 iterations.
 End of Minotr F.D. properties file   721 does not exist.
 End of Minotr F.D. properties file   722 does not exist.
 End of Minotr F.D. properties file   788 does not exist.
 Calling FoFJK, ICntrl=  10002127 FMM=F ISym2X=1 I1Cent= 0 IOpClX= 0 NMat=1 NMatS=1 NMatT=0.
 ***** Axes restored to original set *****
 -------------------------------------------------------------------
 Center     Atomic                   Forces (Hartrees/Bohr)
 Number     Number              X              Y              Z
 -------------------------------------------------------------------
      1        6           0.000096505   -0.000000000    0.000128143
      2        6          -0.000116474    0.000000000   -0.000203302
      3        6           0.000356731   -0.000000000   -0.000048573
      4        6          -0.000296846    0.000000000   -0.000003628
      5        6          -0.000021955    0.000000000   -0.000046111
      6        7          -0.000051785    0.000000000    0.000050929
      7        1           0.000005633    0.000000000    0.000029790
      8        1          -0.000071569    0.000000000    0.000014811
      9        1           0.000034742   -0.000000000    0.000020196
     10        1           0.000080797   -0.000000000    0.000027266
     11        1          -0.000015780    0.000000000    0.000030479
 -------------------------------------------------------------------
 Cartesian Forces:  Max     0.000356731 RMS     0.000098871

 GradGradGradGradGradGradGradGradGradGradGradGradGradGradGradGradGradGrad
 Berny optimization.
 Using GEDIIS/GDIIS optimizer.
 FormGI is forming the generalized inverse of G from B-inverse, IUseBI=4.
 Internal  Forces:  Max     0.000345169 RMS     0.000116953
 Search for a local minimum.
 Step number   8 out of a maximum of   50
 All quantities printed in internal units (Hartrees-Bohrs-Radians)
 Mixed Optimization -- En-DIIS/RFO-DIIS
 Swapping is turned off.
 Update second derivatives using D2CorX and points    1    2    3    4    5
                                                      6    7    8
 DE= -2.79D-06 DEPred=-2.16D-06 R= 1.29D+00
 TightC=F SS=  1.41D+00  RLast= 3.89D-03 DXNew= 5.8093D-01 1.1676D-02
 Trust test= 1.29D+00 RLast= 3.89D-03 DXMaxT set to 3.45D-01
 ITU=  1  1  1  1  1  0  1  0
     Eigenvalues ---    0.00237   0.01761   0.01804   0.03293   0.03293
     Eigenvalues ---    0.03293   0.03293   0.04528   0.07568   0.14595
     Eigenvalues ---    0.15902   0.16069   0.16308   0.16926   0.19205
     Eigenvalues ---    0.22326   0.27535   0.33196   0.34590   0.34815
     Eigenvalues ---    0.34822   0.34944   0.35397   0.48745   0.64112
     Eigenvalues ---    0.68398   1.13005
 En-DIIS/RFO-DIIS/Sim-DIIS IScMMF=       -3 using points:     8    7    6
 RFO step:  Lambda=-9.64815749D-07.
 DidBck=F Rises=F RFO-DIIS coefs:    1.26077   -0.27292    0.01215
 Iteration  1 RMS(Cart)=  0.00136230 RMS(Int)=  0.00000040
 Iteration  2 RMS(Cart)=  0.00000049 RMS(Int)=  0.00000000
 ClnCor:  largest displacement from symmetrization is 1.16D-14 for atom     5.
 Variable       Old X    -DE/DX   Delta X   Delta X   Delta X     New X
                                 (Linear)    (Quad)   (Total)
    R1        2.54205  -0.00022  -0.00018  -0.00018  -0.00036   2.54170
    R2        2.04540   0.00004  -0.00008   0.00005  -0.00003   2.04537
    R3        2.04819   0.00001   0.00008  -0.00004   0.00004   2.04823
    R4        2.76192  -0.00007   0.00006  -0.00002   0.00004   2.76196
    R5        2.05342  -0.00001  -0.00001  -0.00002  -0.00003   2.05338
    R6        2.55436  -0.00035  -0.00008  -0.00037  -0.00045   2.55391
    R7        2.05382   0.00002   0.00002   0.00002   0.00004   2.05386
    R8        2.69419  -0.00002  -0.00016   0.00023   0.00008   2.69427
    R9        2.04948   0.00002  -0.00005   0.00008   0.00003   2.04952
   R10        2.21948  -0.00006   0.00000  -0.00005  -0.00004   2.21943
    A1        2.15027  -0.00008   0.00005  -0.00023  -0.00018   2.15009
    A2        2.08563   0.00001  -0.00023  -0.00005  -0.00028   2.08535
    A3        2.04728   0.00008   0.00018   0.00029   0.00046   2.04774
    A4        2.23151  -0.00024   0.00005  -0.00038  -0.00033   2.23118
    A5        2.05238   0.00016  -0.00025   0.00058   0.00033   2.05270
    A6        1.99930   0.00008   0.00020  -0.00020  -0.00000   1.99930
    A7        2.26125  -0.00032  -0.00022  -0.00043  -0.00065   2.26060
    A8        2.01341   0.00009   0.00008  -0.00026  -0.00018   2.01323
    A9        2.00852   0.00023   0.00015   0.00069   0.00084   2.00936
   A10        2.18237  -0.00017  -0.00044  -0.00001  -0.00045   2.18191
   A11        2.08383   0.00007   0.00016  -0.00011   0.00005   2.08388
   A12        2.01699   0.00011   0.00028   0.00012   0.00040   2.01739
   A13        3.17197  -0.00009  -0.00063   0.00005  -0.00058   3.17139
   A14        3.14159   0.00000   0.00000  -0.00000   0.00000   3.14159
    D1        0.00000   0.00000   0.00000   0.00000  -0.00000   0.00000
    D2        3.14159  -0.00000   0.00000   0.00000   0.00000   3.14159
    D3        3.14159  -0.00000   0.00000  -0.00000   0.00000   3.14159
    D4        0.00000   0.00000   0.00000   0.00000   0.00000   0.00000
    D5        0.00000   0.00000   0.00000   0.00000  -0.00000   0.00000
    D6        3.14159   0.00000   0.00000   0.00000   0.00000   3.14159
    D7        3.14159  -0.00000   0.00000   0.00000   0.00000   3.14159
    D8       -0.00000   0.00000   0.00000   0.00000   0.00000   0.00000
    D9       -0.00000  -0.00000   0.00000   0.00000   0.00000   0.00000
   D10        3.14159  -0.00000   0.00000  -0.00000   0.00000   3.14159
   D11        3.14159  -0.00000   0.00000   0.00000   0.00000   3.14159
   D12        0.00000   0.00000   0.00000   0.00000  -0.00000   0.00000
         Item               Value     Threshold  Converged?
 Maximum Force            0.000345     0.000002     NO 
 RMS     Force            0.000117     0.000001     NO 
 Maximum Displacement     0.005455     0.000006     NO 
 RMS     Displacement     0.001362     0.000004     NO 
 Predicted change in Energy=-4.823654D-07
 GradGradGradGradGradGradGradGradGradGradGradGradGradGradGradGradGradGrad

                          Input orientation:                          
 ---------------------------------------------------------------------
 Center     Atomic      Atomic             Coordinates (Angstroms)
 Number     Number       Type             X           Y           Z
 ---------------------------------------------------------------------
      1          6           0       -0.271715    0.000000   -0.020576
      2          6           0        0.002674    0.000000    1.296145
      3          6           0        1.315582    0.000000    1.938370
      4          6           0        2.546235   -0.000000    1.379829
      5          6           0        2.808579   -0.000000   -0.021571
      6          7           0        3.058988   -0.000000   -1.169039
      7          1           0        3.421530   -0.000000    2.020237
      8          1           0        1.301990    0.000000    3.025139
      9          1           0       -0.837190    0.000000    1.985589
     10          1           0        0.494132    0.000000   -0.785422
     11          1           0       -1.304221    0.000000   -0.350301
 ---------------------------------------------------------------------
                    Distance matrix (angstroms):
                    1          2          3          4          5
     1  C    0.000000
     2  C    1.345007   0.000000
     3  C    2.521306   1.461567   0.000000
     4  C    3.146741   2.544937   1.351471   0.000000
     5  C    3.080294   3.099915   2.463820   1.425744   0.000000
     6  N    3.523146   3.926600   3.563069   2.599932   1.174474
     7  H    4.219595   3.494694   2.107539   1.084557   2.131827
     8  H    3.428254   2.162785   1.086854   2.062811   3.398860
     9  H    2.084337   1.086603   2.153290   3.437224   4.161769
    10  H    1.082364   2.138797   2.844964   2.983193   2.437238
    11  H    1.083875   2.102084   3.478704   4.221298   4.125916
                    6          7          8          9         10
     6  N    0.000000
     7  H    3.209816   0.000000
     8  H    4.547326   2.345694   0.000000
     9  H    5.013172   4.258861   2.378393   0.000000
    10  H    2.593385   4.054797   3.895255   3.074236   0.000000
    11  H    4.439361   5.286981   4.264496   2.382121   1.850245
                   11
    11  H    0.000000
 Stoichiometry    C5H5N
 Framework group  CS[SG(C5H5N)]
 Deg. of freedom    19
 Full point group                 CS      NOp   2
 Largest Abelian subgroup         CS      NOp   2
 Largest concise Abelian subgroup C1      NOp   1
                         Standard orientation:                         
 ---------------------------------------------------------------------
 Center     Atomic      Atomic             Coordinates (Angstroms)
 Number     Number       Type             X           Y           Z
 ---------------------------------------------------------------------
      1          6           0        0.560266    1.788830   -0.000000
      2          6           0        1.452324    0.782214   -0.000000
      3          6           0        1.183082   -0.654340   -0.000000
      4          6           0       -0.000000   -1.307632    0.000000
      5          6           0       -1.280594   -0.680875    0.000000
      6          7           0       -2.350414   -0.196238    0.000000
      7          1           0       -0.009284   -2.392150    0.000000
      8          1           0        2.062757   -1.292638   -0.000000
      9          1           0        2.506944    1.043908   -0.000000
     10          1           0       -0.510608    1.631537   -0.000000
     11          1           0        0.912621    2.813834   -0.000000
 ---------------------------------------------------------------------
 Rotational constants (GHZ):           6.2989059           2.9594509           2.0134569
 Standard basis: 6-311+G(2d,p) (5D, 7F)
 There are   151 symmetry adapted cartesian basis functions of A'  symmetry.
 There are    53 symmetry adapted cartesian basis functions of A"  symmetry.
 There are   139 symmetry adapted basis functions of A'  symmetry.
 There are    53 symmetry adapted basis functions of A"  symmetry.
   192 basis functions,   292 primitive gaussians,   204 cartesian basis functions
    21 alpha electrons       21 beta electrons
       nuclear repulsion energy       185.9602019200 Hartrees.
 NAtoms=   11 NActive=   11 NUniq=   11 SFac= 1.00D+00 NAtFMM=   60 NAOKFM=F Big=F
 Integral buffers will be    131072 words long.
 Raffenetti 1 integral format.
 Two-electron integral symmetry is turned on.
 One-electron integrals computed using PRISM.
 NBasis=   192 RedAO= T EigKep=  1.44D-05  NBF=   139    53
 NBsUse=   192 1.00D-06 EigRej= -1.00D+00 NBFU=   139    53
 Initial guess from the checkpoint file:  "/scratch/webmo-77271/218/Gau-92632.chk"
 B after Tr=     0.000000    0.000000    0.000000
         Rot=    1.000000   -0.000000    0.000000    0.000142 Ang=   0.02 deg.
 Initial guess orbital symmetries:
       Occupied  (A') (A') (A') (A') (A') (A') (A') (A') (A') (A')
                 (A') (A') (A') (A') (A') (A') (A') (A") (A') (A")
                 (A")
       Virtual   (A") (A') (A') (A') (A') (A') (A") (A") (A') (A")
                 (A') (A") (A') (A') (A") (A') (A') (A') (A') (A")
                 (A') (A') (A') (A') (A") (A') (A') (A') (A') (A')
                 (A") (A') (A') (A') (A') (A') (A') (A') (A") (A')
                 (A') (A") (A') (A') (A") (A') (A") (A') (A") (A')
                 (A") (A') (A") (A') (A') (A') (A") (A') (A") (A')
                 (A') (A') (A') (A') (A') (A") (A') (A') (A") (A")
                 (A') (A') (A') (A') (A') (A") (A') (A") (A') (A")
                 (A') (A') (A") (A') (A') (A') (A') (A') (A") (A')
                 (A') (A') (A') (A") (A") (A") (A") (A') (A') (A")
                 (A') (A") (A') (A') (A') (A') (A') (A') (A') (A')
                 (A') (A') (A') (A') (A") (A') (A') (A") (A") (A")
                 (A') (A") (A') (A") (A') (A") (A') (A") (A') (A")
                 (A") (A') (A") (A') (A') (A') (A') (A") (A') (A')
                 (A") (A') (A") (A') (A') (A") (A') (A') (A') (A')
                 (A') (A') (A") (A') (A') (A') (A') (A') (A') (A")
                 (A') (A') (A") (A') (A') (A') (A') (A') (A') (A')
                 (A')
 Keep R1 ints in memory in symmetry-blocked form, NReq=261123738.
 Requested convergence on RMS density matrix=1.00D-08 within 128 cycles.
 Requested convergence on MAX density matrix=1.00D-06.
 Requested convergence on             energy=1.00D-06.
 No special actions if energy rises.
 SCF Done:  E(RHF) =  -246.713190039     A.U. after    9 cycles
            NFock=  9  Conv=0.31D-08     -V/T= 2.0019
 ExpMin= 4.38D-02 ExpMax= 6.29D+03 ExpMxC= 9.49D+02 IAcc=3 IRadAn=         5 AccDes= 0.00D+00
 HarFok:  IExCor=  205 AccDes= 0.00D+00 IRadAn=         5 IDoV=-2 UseB2=F ITyADJ=14
 ICtDFT= 12500011 ScaDFX=  1.000000  1.000000  1.000000  1.000000
 Range of M.O.s used for correlation:     7   192
 NBasis=   192 NAE=    21 NBE=    21 NFC=     6 NFV=     0
 NROrb=    186 NOA=    15 NOB=    15 NVA=   171 NVB=   171

 **** Warning!!: The largest alpha MO coefficient is  0.10946423D+03

 Fully direct method using O(ONN) memory.
 JobTyp=1 Pass  1:  I=   7 to  21 NPSUse= 16 ParTrn=T ParDer=T DoDerP=T.
 Spin components of T(2) and E(2):
     alpha-alpha T2 =       0.4308835365D-01 E2=     -0.1135184094D+00
     alpha-beta  T2 =       0.2440067071D+00 E2=     -0.6680024918D+00
     beta-beta   T2 =       0.4308835365D-01 E2=     -0.1135184094D+00
 ANorm=    0.1153335777D+01
 E2 =    -0.8950393106D+00 EUMP2 =    -0.24760822935008D+03
          IDoAtm=11111111111
          Differentiating once with respect to electric field.
                with respect to dipole field.
          Differentiating once with respect to nuclear coordinates.
 Keep R1 ints in memory in symmetry-blocked form, NReq=261125447.
          There are     1 degrees of freedom in the 1st order CPHF.  IDoFFX=0 NUNeed=     1.
 LinEq1:  Iter=  0 NonCon=     1 RMS=4.24D-03 Max=6.43D-02 NDo=     1
 AX will form     1 AO Fock derivatives at one time.
 LinEq1:  Iter=  1 NonCon=     1 RMS=1.16D-03 Max=1.68D-02 NDo=     1
 LinEq1:  Iter=  2 NonCon=     1 RMS=4.75D-04 Max=1.05D-02 NDo=     1
 LinEq1:  Iter=  3 NonCon=     1 RMS=2.88D-04 Max=5.76D-03 NDo=     1
 LinEq1:  Iter=  4 NonCon=     1 RMS=1.05D-04 Max=2.02D-03 NDo=     1
 LinEq1:  Iter=  5 NonCon=     1 RMS=3.89D-05 Max=8.25D-04 NDo=     1
 LinEq1:  Iter=  6 NonCon=     1 RMS=1.63D-05 Max=3.54D-04 NDo=     1
 LinEq1:  Iter=  7 NonCon=     1 RMS=6.17D-06 Max=1.16D-04 NDo=     1
 LinEq1:  Iter=  8 NonCon=     1 RMS=1.91D-06 Max=2.75D-05 NDo=     1
 LinEq1:  Iter=  9 NonCon=     1 RMS=6.99D-07 Max=1.61D-05 NDo=     1
 LinEq1:  Iter= 10 NonCon=     1 RMS=1.88D-07 Max=2.24D-06 NDo=     1
 LinEq1:  Iter= 11 NonCon=     1 RMS=5.05D-08 Max=5.84D-07 NDo=     1
 LinEq1:  Iter= 12 NonCon=     1 RMS=1.28D-08 Max=1.40D-07 NDo=     1
 LinEq1:  Iter= 13 NonCon=     1 RMS=3.64D-09 Max=4.19D-08 NDo=     1
 LinEq1:  Iter= 14 NonCon=     1 RMS=7.03D-10 Max=9.08D-09 NDo=     1
 LinEq1:  Iter= 15 NonCon=     1 RMS=1.60D-10 Max=1.74D-09 NDo=     1
 LinEq1:  Iter= 16 NonCon=     0 RMS=4.80D-11 Max=5.91D-10 NDo=     1
 Linear equations converged to 1.000D-10 1.000D-09 after    16 iterations.
 End of Minotr F.D. properties file   721 does not exist.
 End of Minotr F.D. properties file   722 does not exist.
 End of Minotr F.D. properties file   788 does not exist.
 Calling FoFJK, ICntrl=  10002127 FMM=F ISym2X=1 I1Cent= 0 IOpClX= 0 NMat=1 NMatS=1 NMatT=0.
 ***** Axes restored to original set *****
 -------------------------------------------------------------------
 Center     Atomic                   Forces (Hartrees/Bohr)
 Number     Number              X              Y              Z
 -------------------------------------------------------------------
      1        6          -0.000016299    0.000000000   -0.000012610
      2        6          -0.000055030    0.000000000   -0.000008842
      3        6           0.000095788   -0.000000000    0.000012789
      4        6          -0.000073993    0.000000000   -0.000039397
      5        6           0.000016140   -0.000000000    0.000028268
      6        7          -0.000010656    0.000000000    0.000020155
      7        1           0.000013906   -0.000000000   -0.000005960
      8        1          -0.000010217    0.000000000   -0.000004830
      9        1           0.000014352   -0.000000000    0.000013828
     10        1           0.000017696   -0.000000000    0.000003567
     11        1           0.000008313   -0.000000000   -0.000006968
 -------------------------------------------------------------------
 Cartesian Forces:  Max     0.000095788 RMS     0.000026212

 GradGradGradGradGradGradGradGradGradGradGradGradGradGradGradGradGradGrad
 Berny optimization.
 Using GEDIIS/GDIIS optimizer.
 FormGI is forming the generalized inverse of G from B-inverse, IUseBI=4.
 Internal  Forces:  Max     0.000050990 RMS     0.000019256
 Search for a local minimum.
 Step number   9 out of a maximum of   50
 All quantities printed in internal units (Hartrees-Bohrs-Radians)
 Mixed Optimization -- En-DIIS/RFO-DIIS
 Swapping is turned off.
 Update second derivatives using D2CorX and points    1    2    3    4    5
                                                      6    7    8    9
 DE= -5.08D-07 DEPred=-4.82D-07 R= 1.05D+00
 Trust test= 1.05D+00 RLast= 1.66D-03 DXMaxT set to 3.45D-01
 ITU=  0  1  1  1  1  1  0  1  0
     Eigenvalues ---    0.00237   0.01762   0.01805   0.03293   0.03293
     Eigenvalues ---    0.03293   0.03293   0.04528   0.07542   0.15022
     Eigenvalues ---    0.15418   0.16007   0.16310   0.16910   0.19318
     Eigenvalues ---    0.22305   0.26925   0.33837   0.34516   0.34795
     Eigenvalues ---    0.34825   0.35093   0.35350   0.46893   0.63176
     Eigenvalues ---    0.67025   1.12769
 En-DIIS/RFO-DIIS/Sim-DIIS IScMMF=       -3 using points:     9    8    7    6
 RFO step:  Lambda=-3.98554738D-08.
 DidBck=F Rises=F RFO-DIIS coefs:    1.17413   -0.24153    0.05278    0.01462
 Iteration  1 RMS(Cart)=  0.00019507 RMS(Int)=  0.00000002
 Iteration  2 RMS(Cart)=  0.00000002 RMS(Int)=  0.00000000
 ClnCor:  largest displacement from symmetrization is 1.20D-11 for atom     5.
 Variable       Old X    -DE/DX   Delta X   Delta X   Delta X     New X
                                 (Linear)    (Quad)   (Total)
    R1        2.54170   0.00001  -0.00003   0.00004   0.00000   2.54170
    R2        2.04537   0.00001   0.00001   0.00001   0.00002   2.04539
    R3        2.04823  -0.00001  -0.00001  -0.00000  -0.00002   2.04821
    R4        2.76196   0.00003  -0.00000   0.00020   0.00020   2.76216
    R5        2.05338  -0.00000  -0.00001   0.00000  -0.00001   2.05337
    R6        2.55391  -0.00005  -0.00008  -0.00003  -0.00010   2.55381
    R7        2.05386  -0.00000   0.00000  -0.00002  -0.00001   2.05384
    R8        2.69427  -0.00005   0.00003  -0.00017  -0.00014   2.69412
    R9        2.04952   0.00001   0.00002   0.00001   0.00003   2.04955
   R10        2.21943  -0.00002  -0.00001  -0.00001  -0.00002   2.21941
    A1        2.15009  -0.00003  -0.00008  -0.00012  -0.00020   2.14990
    A2        2.08535   0.00002   0.00003   0.00012   0.00016   2.08551
    A3        2.04774   0.00000   0.00005  -0.00001   0.00004   2.04778
    A4        2.23118  -0.00004  -0.00009  -0.00009  -0.00017   2.23101
    A5        2.05270   0.00004   0.00016   0.00008   0.00024   2.05294
    A6        1.99930   0.00000  -0.00007   0.00001  -0.00006   1.99924
    A7        2.26060  -0.00003  -0.00002  -0.00004  -0.00006   2.26054
    A8        2.01323   0.00000  -0.00010   0.00004  -0.00006   2.01317
    A9        2.00936   0.00002   0.00012  -0.00000   0.00011   2.00947
   A10        2.18191   0.00001   0.00013  -0.00001   0.00012   2.18203
   A11        2.08388   0.00001  -0.00006   0.00009   0.00002   2.08391
   A12        2.01739  -0.00002  -0.00007  -0.00007  -0.00014   2.01725
   A13        3.17139  -0.00001  -0.00013   0.00005  -0.00008   3.17131
   A14        3.14159  -0.00000  -0.00000  -0.00000   0.00000   3.14159
    D1        0.00000   0.00000   0.00000   0.00000   0.00000   0.00000
    D2        3.14159  -0.00000  -0.00000   0.00000   0.00000   3.14159
    D3        3.14159  -0.00000  -0.00000   0.00000   0.00000   3.14159
    D4       -0.00000   0.00000   0.00000   0.00000   0.00000   0.00000
    D5        0.00000   0.00000   0.00000   0.00000  -0.00000   0.00000
    D6        3.14159  -0.00000  -0.00000   0.00000   0.00000   3.14159
    D7        3.14159  -0.00000  -0.00000   0.00000   0.00000   3.14159
    D8        0.00000  -0.00000   0.00000   0.00000   0.00000   0.00000
    D9       -0.00000   0.00000   0.00000   0.00000   0.00000   0.00000
   D10        3.14159  -0.00000  -0.00000  -0.00000   0.00000   3.14159
   D11        3.14159   0.00000  -0.00000   0.00000   0.00000   3.14159
   D12        0.00000  -0.00000   0.00000   0.00000   0.00000   0.00000
         Item               Value     Threshold  Converged?
 Maximum Force            0.000051     0.000002     NO 
 RMS     Force            0.000019     0.000001     NO 
 Maximum Displacement     0.000571     0.000006     NO 
 RMS     Displacement     0.000195     0.000004     NO 
 Predicted change in Energy=-2.374677D-08
 GradGradGradGradGradGradGradGradGradGradGradGradGradGradGradGradGradGrad

                          Input orientation:                          
 ---------------------------------------------------------------------
 Center     Atomic      Atomic             Coordinates (Angstroms)
 Number     Number       Type             X           Y           Z
 ---------------------------------------------------------------------
      1          6           0       -0.271665    0.000000   -0.020559
      2          6           0        0.002561    0.000000    1.296198
      3          6           0        1.315594    0.000000    1.938404
      4          6           0        2.546137   -0.000000    1.379753
      5          6           0        2.808484   -0.000000   -0.021568
      6          7           0        3.058809   -0.000000   -1.169045
      7          1           0        3.421529   -0.000000    2.020056
      8          1           0        1.301995    0.000000    3.025165
      9          1           0       -0.837224    0.000000    1.985733
     10          1           0        0.494435    0.000000   -0.785167
     11          1           0       -1.304070    0.000000   -0.350570
 ---------------------------------------------------------------------
                    Distance matrix (angstroms):
                    1          2          3          4          5
     1  C    0.000000
     2  C    1.345008   0.000000
     3  C    2.521295   1.461672   0.000000
     4  C    3.146566   2.544948   1.351416   0.000000
     5  C    3.080149   3.099953   2.463780   1.425668   0.000000
     6  N    3.522936   3.926585   3.563009   2.599847   1.174464
     7  H    4.219454   3.494755   2.107517   1.084574   2.131679
     8  H    3.428241   2.162835   1.086846   2.062830   3.398837
     9  H    2.084482   1.086599   2.153338   3.437199   4.161783
    10  H    1.082374   2.138695   2.844669   2.982677   2.436782
    11  H    1.083867   2.102173   3.478799   4.221151   4.125693
                    6          7          8          9         10
     6  N    0.000000
     7  H    3.209662   0.000000
     8  H    4.547284   2.345777   0.000000
     9  H    5.013152   4.258891   2.378377   0.000000
    10  H    2.592948   4.054277   3.894969   3.074280   0.000000
    11  H    4.438988   5.286886   4.264641   2.382490   1.850268
                   11
    11  H    0.000000
 Stoichiometry    C5H5N
 Framework group  CS[SG(C5H5N)]
 Deg. of freedom    19
 Full point group                 CS      NOp   2
 Largest Abelian subgroup         CS      NOp   2
 Largest concise Abelian subgroup C1      NOp   1
                         Standard orientation:                         
 ---------------------------------------------------------------------
 Center     Atomic      Atomic             Coordinates (Angstroms)
 Number     Number       Type             X           Y           Z
 ---------------------------------------------------------------------
      1          6           0        0.560164    1.788753    0.000000
      2          6           0        1.452377    0.782272    0.000000
      3          6           0        1.183086   -0.654379    0.000000
      4          6           0        0.000000   -1.307550   -0.000000
      5          6           0       -1.280551   -0.680879   -0.000000
      6          7           0       -2.350341   -0.196199   -0.000000
      7          1           0       -0.009396   -2.392083   -0.000000
      8          1           0        2.062776   -1.292642    0.000000
      9          1           0        2.507014    1.043878    0.000000
     10          1           0       -0.510665    1.631086    0.000000
     11          1           0        0.912200    2.813857    0.000000
 ---------------------------------------------------------------------
 Rotational constants (GHZ):           6.2991155           2.9596094           2.0135517
 Standard basis: 6-311+G(2d,p) (5D, 7F)
 There are   151 symmetry adapted cartesian basis functions of A'  symmetry.
 There are    53 symmetry adapted cartesian basis functions of A"  symmetry.
 There are   139 symmetry adapted basis functions of A'  symmetry.
 There are    53 symmetry adapted basis functions of A"  symmetry.
   192 basis functions,   292 primitive gaussians,   204 cartesian basis functions
    21 alpha electrons       21 beta electrons
       nuclear repulsion energy       185.9630540105 Hartrees.
 NAtoms=   11 NActive=   11 NUniq=   11 SFac= 1.00D+00 NAtFMM=   60 NAOKFM=F Big=F
 Integral buffers will be    131072 words long.
 Raffenetti 1 integral format.
 Two-electron integral symmetry is turned on.
 One-electron integrals computed using PRISM.
 NBasis=   192 RedAO= T EigKep=  1.44D-05  NBF=   139    53
 NBsUse=   192 1.00D-06 EigRej= -1.00D+00 NBFU=   139    53
 Initial guess from the checkpoint file:  "/scratch/webmo-77271/218/Gau-92632.chk"
 B after Tr=    -0.000000   -0.000000   -0.000000
         Rot=    1.000000   -0.000000   -0.000000   -0.000006 Ang=  -0.00 deg.
 Initial guess orbital symmetries:
       Occupied  (A') (A') (A') (A') (A') (A') (A') (A') (A') (A')
                 (A') (A') (A') (A') (A') (A') (A') (A") (A') (A")
                 (A")
       Virtual   (A") (A') (A') (A') (A') (A') (A") (A") (A') (A")
                 (A') (A") (A') (A') (A") (A') (A') (A') (A') (A")
                 (A') (A') (A') (A') (A") (A') (A') (A') (A') (A')
                 (A") (A') (A') (A') (A') (A') (A') (A') (A") (A')
                 (A') (A") (A') (A') (A") (A') (A") (A') (A") (A')
                 (A") (A') (A") (A') (A') (A') (A") (A') (A") (A')
                 (A') (A') (A') (A') (A') (A") (A') (A') (A") (A")
                 (A') (A') (A') (A') (A') (A") (A') (A") (A') (A")
                 (A') (A') (A") (A') (A') (A') (A') (A') (A") (A')
                 (A') (A') (A') (A") (A") (A") (A") (A') (A') (A")
                 (A') (A") (A') (A') (A') (A') (A') (A') (A') (A')
                 (A') (A') (A') (A') (A") (A') (A') (A") (A") (A")
                 (A') (A") (A') (A") (A') (A") (A') (A") (A') (A")
                 (A") (A') (A") (A') (A') (A') (A') (A") (A') (A')
                 (A") (A') (A") (A') (A') (A") (A') (A') (A') (A')
                 (A') (A') (A") (A') (A') (A') (A') (A') (A') (A")
                 (A') (A') (A") (A') (A') (A') (A') (A') (A') (A')
                 (A')
 Keep R1 ints in memory in symmetry-blocked form, NReq=261123738.
 Requested convergence on RMS density matrix=1.00D-08 within 128 cycles.
 Requested convergence on MAX density matrix=1.00D-06.
 Requested convergence on             energy=1.00D-06.
 No special actions if energy rises.
 SCF Done:  E(RHF) =  -246.713193477     A.U. after    6 cycles
            NFock=  6  Conv=0.93D-08     -V/T= 2.0019
 ExpMin= 4.38D-02 ExpMax= 6.29D+03 ExpMxC= 9.49D+02 IAcc=3 IRadAn=         5 AccDes= 0.00D+00
 HarFok:  IExCor=  205 AccDes= 0.00D+00 IRadAn=         5 IDoV=-2 UseB2=F ITyADJ=14
 ICtDFT= 12500011 ScaDFX=  1.000000  1.000000  1.000000  1.000000
 Range of M.O.s used for correlation:     7   192
 NBasis=   192 NAE=    21 NBE=    21 NFC=     6 NFV=     0
 NROrb=    186 NOA=    15 NOB=    15 NVA=   171 NVB=   171

 **** Warning!!: The largest alpha MO coefficient is  0.10946988D+03

 Fully direct method using O(ONN) memory.
 JobTyp=1 Pass  1:  I=   7 to  21 NPSUse= 16 ParTrn=T ParDer=T DoDerP=T.
 Spin components of T(2) and E(2):
     alpha-alpha T2 =       0.4308771902D-01 E2=     -0.1135180767D+00
     alpha-beta  T2 =       0.2440024826D+00 E2=     -0.6679997247D+00
     beta-beta   T2 =       0.4308771902D-01 E2=     -0.1135180767D+00
 ANorm=    0.1153333395D+01
 E2 =    -0.8950358781D+00 EUMP2 =    -0.24760822935505D+03
          IDoAtm=11111111111
          Differentiating once with respect to electric field.
                with respect to dipole field.
          Differentiating once with respect to nuclear coordinates.
 Keep R1 ints in memory in symmetry-blocked form, NReq=261125447.
          There are     1 degrees of freedom in the 1st order CPHF.  IDoFFX=0 NUNeed=     1.
 LinEq1:  Iter=  0 NonCon=     1 RMS=4.24D-03 Max=6.43D-02 NDo=     1
 AX will form     1 AO Fock derivatives at one time.
 LinEq1:  Iter=  1 NonCon=     1 RMS=1.16D-03 Max=1.67D-02 NDo=     1
 LinEq1:  Iter=  2 NonCon=     1 RMS=4.75D-04 Max=1.05D-02 NDo=     1
 LinEq1:  Iter=  3 NonCon=     1 RMS=2.88D-04 Max=5.76D-03 NDo=     1
 LinEq1:  Iter=  4 NonCon=     1 RMS=1.05D-04 Max=2.02D-03 NDo=     1
 LinEq1:  Iter=  5 NonCon=     1 RMS=3.89D-05 Max=8.25D-04 NDo=     1
 LinEq1:  Iter=  6 NonCon=     1 RMS=1.63D-05 Max=3.54D-04 NDo=     1
 LinEq1:  Iter=  7 NonCon=     1 RMS=6.17D-06 Max=1.16D-04 NDo=     1
 LinEq1:  Iter=  8 NonCon=     1 RMS=1.91D-06 Max=2.75D-05 NDo=     1
 LinEq1:  Iter=  9 NonCon=     1 RMS=6.99D-07 Max=1.60D-05 NDo=     1
 LinEq1:  Iter= 10 NonCon=     1 RMS=1.88D-07 Max=2.24D-06 NDo=     1
 LinEq1:  Iter= 11 NonCon=     1 RMS=5.05D-08 Max=5.83D-07 NDo=     1
 LinEq1:  Iter= 12 NonCon=     1 RMS=1.28D-08 Max=1.40D-07 NDo=     1
 LinEq1:  Iter= 13 NonCon=     1 RMS=3.64D-09 Max=4.19D-08 NDo=     1
 LinEq1:  Iter= 14 NonCon=     1 RMS=7.03D-10 Max=9.08D-09 NDo=     1
 LinEq1:  Iter= 15 NonCon=     1 RMS=1.60D-10 Max=1.74D-09 NDo=     1
 LinEq1:  Iter= 16 NonCon=     0 RMS=4.81D-11 Max=5.91D-10 NDo=     1
 Linear equations converged to 1.000D-10 1.000D-09 after    16 iterations.
 End of Minotr F.D. properties file   721 does not exist.
 End of Minotr F.D. properties file   722 does not exist.
 End of Minotr F.D. properties file   788 does not exist.
 Calling FoFJK, ICntrl=  10002127 FMM=F ISym2X=1 I1Cent= 0 IOpClX= 0 NMat=1 NMatS=1 NMatT=0.
 ***** Axes restored to original set *****
 -------------------------------------------------------------------
 Center     Atomic                   Forces (Hartrees/Bohr)
 Number     Number              X              Y              Z
 -------------------------------------------------------------------
      1        6          -0.000000503    0.000000000   -0.000002314
      2        6           0.000005755   -0.000000000    0.000009466
      3        6          -0.000010930    0.000000000   -0.000002507
      4        6          -0.000005836    0.000000000    0.000005087
      5        6           0.000004893   -0.000000000   -0.000009716
      6        7           0.000000182   -0.000000000    0.000000650
      7        1           0.000001374   -0.000000000   -0.000001044
      8        1          -0.000002569    0.000000000   -0.000000974
      9        1           0.000004333   -0.000000000    0.000003056
     10        1           0.000000997   -0.000000000    0.000000088
     11        1           0.000002304   -0.000000000   -0.000001792
 -------------------------------------------------------------------
 Cartesian Forces:  Max     0.000010930 RMS     0.000003818

 GradGradGradGradGradGradGradGradGradGradGradGradGradGradGradGradGradGrad
 Berny optimization.
 Using GEDIIS/GDIIS optimizer.
 FormGI is forming the generalized inverse of G from B-inverse, IUseBI=4.
 Internal  Forces:  Max     0.000015314 RMS     0.000003980
 Search for a local minimum.
 Step number  10 out of a maximum of   50
 All quantities printed in internal units (Hartrees-Bohrs-Radians)
 Mixed Optimization -- En-DIIS/RFO-DIIS
 Swapping is turned off.
 Update second derivatives using D2CorX and points    1    2    3    4    5
                                                      6    7    8    9   10
 DE= -4.97D-09 DEPred=-2.37D-08 R= 2.09D-01
 Trust test= 2.09D-01 RLast= 5.38D-04 DXMaxT set to 3.45D-01
 ITU=  0  0  1  1  1  1  1  0  1  0
     Eigenvalues ---    0.00237   0.01762   0.01805   0.03293   0.03293
     Eigenvalues ---    0.03293   0.03293   0.04528   0.07548   0.12400
     Eigenvalues ---    0.15268   0.15998   0.16324   0.16489   0.18885
     Eigenvalues ---    0.22219   0.30141   0.34451   0.34503   0.34780
     Eigenvalues ---    0.34847   0.35017   0.35945   0.45494   0.64449
     Eigenvalues ---    0.67653   1.12551
 En-DIIS/RFO-DIIS/Sim-DIIS IScMMF=       -3 using points:    10    9    8    7    6
 RFO step:  Lambda=-1.89893261D-09.
 DIIS inversion failure, remove point   5.
 DIIS inversion failure, remove point   4.
 DIIS inversion failure, remove point   3.
 DIIS inversion failure, remove point   2.
 Use linear search instead of GDIIS.
 RFO step:  Lambda= 0.00000000D+00 EMin= 2.36824211D-03
 Quartic linear search produced a step of -0.59817.
 Iteration  1 RMS(Cart)=  0.00010689 RMS(Int)=  0.00000001
 Iteration  2 RMS(Cart)=  0.00000001 RMS(Int)=  0.00000000
 ClnCor:  largest displacement from symmetrization is 1.01D-13 for atom     5.
 Variable       Old X    -DE/DX   Delta X   Delta X   Delta X     New X
                                 (Linear)    (Quad)   (Total)
    R1        2.54170   0.00000  -0.00000   0.00002   0.00002   2.54171
    R2        2.04539   0.00000  -0.00001   0.00001  -0.00000   2.04539
    R3        2.04821  -0.00000   0.00001  -0.00001   0.00000   2.04821
    R4        2.76216  -0.00002  -0.00012  -0.00003  -0.00014   2.76202
    R5        2.05337  -0.00000   0.00000  -0.00000   0.00000   2.05338
    R6        2.55381   0.00000   0.00006  -0.00002   0.00004   2.55385
    R7        2.05384  -0.00000   0.00001  -0.00000   0.00000   2.05385
    R8        2.69412   0.00001   0.00009  -0.00002   0.00007   2.69419
    R9        2.04955   0.00000  -0.00002   0.00000  -0.00002   2.04953
   R10        2.21941  -0.00000   0.00001  -0.00001   0.00000   2.21942
    A1        2.14990  -0.00000   0.00012   0.00004   0.00016   2.15005
    A2        2.08551   0.00000  -0.00009  -0.00002  -0.00012   2.08539
    A3        2.04778  -0.00000  -0.00002  -0.00002  -0.00004   2.04774
    A4        2.23101  -0.00001   0.00010  -0.00001   0.00009   2.23110
    A5        2.05294   0.00001  -0.00014  -0.00002  -0.00016   2.05278
    A6        1.99924  -0.00000   0.00004   0.00003   0.00006   1.99930
    A7        2.26054  -0.00000   0.00004  -0.00003   0.00001   2.26055
    A8        2.01317  -0.00000   0.00003   0.00003   0.00006   2.01324
    A9        2.00947   0.00000  -0.00007  -0.00000  -0.00007   2.00940
   A10        2.18203   0.00001  -0.00007  -0.00002  -0.00009   2.18194
   A11        2.08391  -0.00000  -0.00001   0.00000  -0.00001   2.08390
   A12        2.01725  -0.00000   0.00009   0.00002   0.00010   2.01735
   A13        3.17131   0.00000   0.00005   0.00003   0.00008   3.17139
   A14        3.14159   0.00000   0.00000  -0.00000   0.00000   3.14159
    D1        0.00000  -0.00000   0.00000  -0.00000   0.00000   0.00000
    D2        3.14159   0.00000   0.00000   0.00000   0.00000   3.14159
    D3        3.14159  -0.00000   0.00000  -0.00000   0.00000   3.14159
    D4       -0.00000  -0.00000   0.00000  -0.00000   0.00000   0.00000
    D5       -0.00000  -0.00000   0.00000  -0.00000   0.00000   0.00000
    D6        3.14159   0.00000   0.00000  -0.00000   0.00000   3.14159
    D7        3.14159  -0.00000   0.00000  -0.00000   0.00000   3.14159
    D8        0.00000  -0.00000   0.00000  -0.00000   0.00000   0.00000
    D9        0.00000  -0.00000   0.00000  -0.00000   0.00000   0.00000
   D10        3.14159  -0.00000   0.00000  -0.00000   0.00000   3.14159
   D11        3.14159  -0.00000   0.00000   0.00000   0.00000   3.14159
   D12       -0.00000   0.00000   0.00000   0.00000   0.00000   0.00000
         Item               Value     Threshold  Converged?
 Maximum Force            0.000015     0.000002     NO 
 RMS     Force            0.000004     0.000001     NO 
 Maximum Displacement     0.000332     0.000006     NO 
 RMS     Displacement     0.000107     0.000004     NO 
 Predicted change in Energy=-1.177988D-08
 GradGradGradGradGradGradGradGradGradGradGradGradGradGradGradGradGradGrad

                          Input orientation:                          
 ---------------------------------------------------------------------
 Center     Atomic      Atomic             Coordinates (Angstroms)
 Number     Number       Type             X           Y           Z
 ---------------------------------------------------------------------
      1          6           0       -0.271649    0.000000   -0.020574
      2          6           0        0.002648    0.000000    1.296176
      3          6           0        1.315587    0.000000    1.938402
      4          6           0        2.546177   -0.000000    1.379803
      5          6           0        2.808473   -0.000000   -0.021564
      6          7           0        3.058846   -0.000000   -1.169032
      7          1           0        3.421524   -0.000000    2.020153
      8          1           0        1.302011    0.000000    3.025165
      9          1           0       -0.837209    0.000000    1.985625
     10          1           0        0.494288    0.000000   -0.785342
     11          1           0       -1.304111    0.000000   -0.350412
 ---------------------------------------------------------------------
                    Distance matrix (angstroms):
                    1          2          3          4          5
     1  C    0.000000
     2  C    1.345017   0.000000
     3  C    2.521290   1.461596   0.000000
     4  C    3.146617   2.544903   1.351438   0.000000
     5  C    3.080122   3.099854   2.463773   1.425703   0.000000
     6  N    3.522947   3.926525   3.563017   2.599882   1.174465
     7  H    4.219490   3.494690   2.107523   1.084565   2.131770
     8  H    3.428255   2.162810   1.086848   2.062806   3.398822
     9  H    2.084392   1.086600   2.153314   3.437197   4.161707
    10  H    1.082373   2.138792   2.844875   2.982969   2.436967
    11  H    1.083869   2.102112   3.478719   4.221180   4.125711
                    6          7          8          9         10
     6  N    0.000000
     7  H    3.209741   0.000000
     8  H    4.547280   2.345716   0.000000
     9  H    5.013093   4.258873   2.378426   0.000000
    10  H    2.593102   4.054567   3.895174   3.074271   0.000000
    11  H    4.439092   5.286890   4.264551   2.382239   1.850244
                   11
    11  H    0.000000
 Stoichiometry    C5H5N
 Framework group  CS[SG(C5H5N)]
 Deg. of freedom    19
 Full point group                 CS      NOp   2
 Largest Abelian subgroup         CS      NOp   2
 Largest concise Abelian subgroup C1      NOp   1
                         Standard orientation:                         
 ---------------------------------------------------------------------
 Center     Atomic      Atomic             Coordinates (Angstroms)
 Number     Number       Type             X           Y           Z
 ---------------------------------------------------------------------
      1          6           0        0.560186    1.788757   -0.000000
      2          6           0        1.452332    0.782206   -0.000000
      3          6           0        1.183085   -0.654376   -0.000000
      4          6           0       -0.000000   -1.307594   -0.000000
      5          6           0       -1.280545   -0.680830    0.000000
      6          7           0       -2.350347   -0.196174    0.000000
      7          1           0       -0.009351   -2.392119   -0.000000
      8          1           0        2.062752   -1.292675   -0.000000
      9          1           0        2.506948    1.043903   -0.000000
     10          1           0       -0.510678    1.631336    0.000000
     11          1           0        0.912414    2.813797   -0.000000
 ---------------------------------------------------------------------
 Rotational constants (GHZ):           6.2989801           2.9596573           2.0135601
 Standard basis: 6-311+G(2d,p) (5D, 7F)
 There are   151 symmetry adapted cartesian basis functions of A'  symmetry.
 There are    53 symmetry adapted cartesian basis functions of A"  symmetry.
 There are   139 symmetry adapted basis functions of A'  symmetry.
 There are    53 symmetry adapted basis functions of A"  symmetry.
   192 basis functions,   292 primitive gaussians,   204 cartesian basis functions
    21 alpha electrons       21 beta electrons
       nuclear repulsion energy       185.9630158456 Hartrees.
 NAtoms=   11 NActive=   11 NUniq=   11 SFac= 1.00D+00 NAtFMM=   60 NAOKFM=F Big=F
 Integral buffers will be    131072 words long.
 Raffenetti 1 integral format.
 Two-electron integral symmetry is turned on.
 One-electron integrals computed using PRISM.
 NBasis=   192 RedAO= T EigKep=  1.44D-05  NBF=   139    53
 NBsUse=   192 1.00D-06 EigRej= -1.00D+00 NBFU=   139    53
 Initial guess from the checkpoint file:  "/scratch/webmo-77271/218/Gau-92632.chk"
 B after Tr=     0.000000    0.000000   -0.000000
         Rot=    1.000000    0.000000    0.000000    0.000007 Ang=   0.00 deg.
 Initial guess orbital symmetries:
       Occupied  (A') (A') (A') (A') (A') (A') (A') (A') (A') (A')
                 (A') (A') (A') (A') (A') (A') (A') (A") (A') (A")
                 (A")
       Virtual   (A") (A') (A') (A') (A') (A') (A") (A") (A') (A")
                 (A') (A") (A') (A') (A") (A') (A') (A') (A') (A")
                 (A') (A') (A') (A') (A") (A') (A') (A') (A') (A')
                 (A") (A') (A') (A') (A') (A') (A') (A') (A") (A')
                 (A') (A") (A') (A') (A") (A') (A") (A') (A") (A')
                 (A") (A') (A") (A') (A') (A') (A") (A') (A") (A')
                 (A') (A') (A') (A') (A') (A") (A') (A') (A") (A")
                 (A') (A') (A') (A') (A') (A") (A') (A") (A') (A")
                 (A') (A') (A") (A') (A') (A') (A') (A') (A") (A')
                 (A') (A') (A') (A") (A") (A") (A") (A') (A') (A")
                 (A') (A") (A') (A') (A') (A') (A') (A') (A') (A')
                 (A') (A') (A') (A') (A") (A') (A') (A") (A") (A")
                 (A') (A") (A') (A") (A') (A") (A') (A") (A') (A")
                 (A") (A') (A") (A') (A') (A') (A') (A") (A') (A')
                 (A") (A') (A") (A') (A') (A") (A') (A') (A') (A')
                 (A') (A') (A") (A') (A') (A') (A') (A') (A') (A")
                 (A') (A') (A") (A') (A') (A') (A') (A') (A') (A')
                 (A')
 Keep R1 ints in memory in symmetry-blocked form, NReq=261123738.
 Requested convergence on RMS density matrix=1.00D-08 within 128 cycles.
 Requested convergence on MAX density matrix=1.00D-06.
 Requested convergence on             energy=1.00D-06.
 No special actions if energy rises.
 SCF Done:  E(RHF) =  -246.713191823     A.U. after    5 cycles
            NFock=  5  Conv=0.95D-08     -V/T= 2.0019
 ExpMin= 4.38D-02 ExpMax= 6.29D+03 ExpMxC= 9.49D+02 IAcc=3 IRadAn=         5 AccDes= 0.00D+00
 HarFok:  IExCor=  205 AccDes= 0.00D+00 IRadAn=         5 IDoV=-2 UseB2=F ITyADJ=14
 ICtDFT= 12500011 ScaDFX=  1.000000  1.000000  1.000000  1.000000
 Range of M.O.s used for correlation:     7   192
 NBasis=   192 NAE=    21 NBE=    21 NFC=     6 NFV=     0
 NROrb=    186 NOA=    15 NOB=    15 NVA=   171 NVB=   171

 **** Warning!!: The largest alpha MO coefficient is  0.10946748D+03

 Fully direct method using O(ONN) memory.
 JobTyp=1 Pass  1:  I=   7 to  21 NPSUse= 16 ParTrn=T ParDer=T DoDerP=T.
 Spin components of T(2) and E(2):
     alpha-alpha T2 =       0.4308799045D-01 E2=     -0.1135184028D+00
     alpha-beta  T2 =       0.2440038274D+00 E2=     -0.6680007386D+00
     beta-beta   T2 =       0.4308799045D-01 E2=     -0.1135184028D+00
 ANorm=    0.1153334214D+01
 E2 =    -0.8950375442D+00 EUMP2 =    -0.24760822936683D+03
          IDoAtm=11111111111
          Differentiating once with respect to electric field.
                with respect to dipole field.
          Differentiating once with respect to nuclear coordinates.
 Keep R1 ints in memory in symmetry-blocked form, NReq=261125447.
          There are     1 degrees of freedom in the 1st order CPHF.  IDoFFX=0 NUNeed=     1.
 LinEq1:  Iter=  0 NonCon=     1 RMS=4.24D-03 Max=6.43D-02 NDo=     1
 AX will form     1 AO Fock derivatives at one time.
 LinEq1:  Iter=  1 NonCon=     1 RMS=1.16D-03 Max=1.68D-02 NDo=     1
 LinEq1:  Iter=  2 NonCon=     1 RMS=4.75D-04 Max=1.05D-02 NDo=     1
 LinEq1:  Iter=  3 NonCon=     1 RMS=2.88D-04 Max=5.76D-03 NDo=     1
 LinEq1:  Iter=  4 NonCon=     1 RMS=1.05D-04 Max=2.02D-03 NDo=     1
 LinEq1:  Iter=  5 NonCon=     1 RMS=3.89D-05 Max=8.25D-04 NDo=     1
 LinEq1:  Iter=  6 NonCon=     1 RMS=1.63D-05 Max=3.54D-04 NDo=     1
 LinEq1:  Iter=  7 NonCon=     1 RMS=6.17D-06 Max=1.16D-04 NDo=     1
 LinEq1:  Iter=  8 NonCon=     1 RMS=1.91D-06 Max=2.75D-05 NDo=     1
 LinEq1:  Iter=  9 NonCon=     1 RMS=6.99D-07 Max=1.61D-05 NDo=     1
 LinEq1:  Iter= 10 NonCon=     1 RMS=1.88D-07 Max=2.24D-06 NDo=     1
 LinEq1:  Iter= 11 NonCon=     1 RMS=5.05D-08 Max=5.83D-07 NDo=     1
 LinEq1:  Iter= 12 NonCon=     1 RMS=1.28D-08 Max=1.40D-07 NDo=     1
 LinEq1:  Iter= 13 NonCon=     1 RMS=3.64D-09 Max=4.19D-08 NDo=     1
 LinEq1:  Iter= 14 NonCon=     1 RMS=7.03D-10 Max=9.08D-09 NDo=     1
 LinEq1:  Iter= 15 NonCon=     1 RMS=1.60D-10 Max=1.74D-09 NDo=     1
 LinEq1:  Iter= 16 NonCon=     0 RMS=4.80D-11 Max=5.91D-10 NDo=     1
 Linear equations converged to 1.000D-10 1.000D-09 after    16 iterations.
 End of Minotr F.D. properties file   721 does not exist.
 End of Minotr F.D. properties file   722 does not exist.
 End of Minotr F.D. properties file   788 does not exist.
 Calling FoFJK, ICntrl=  10002127 FMM=F ISym2X=1 I1Cent= 0 IOpClX= 0 NMat=1 NMatS=1 NMatT=0.
 ***** Axes restored to original set *****
 -------------------------------------------------------------------
 Center     Atomic                   Forces (Hartrees/Bohr)
 Number     Number              X              Y              Z
 -------------------------------------------------------------------
      1        6          -0.000009726    0.000000000   -0.000003620
      2        6          -0.000036884    0.000000000   -0.000014965
      3        6           0.000050320   -0.000000000    0.000013712
      4        6          -0.000038695    0.000000000   -0.000018999
      5        6           0.000017059   -0.000000000    0.000016236
      6        7          -0.000005005    0.000000000    0.000002429
      7        1           0.000008740   -0.000000000   -0.000005670
      8        1          -0.000009272    0.000000000   -0.000001713
      9        1           0.000010702   -0.000000000    0.000011035
     10        1           0.000009794   -0.000000000    0.000007443
     11        1           0.000002967   -0.000000000   -0.000005889
 -------------------------------------------------------------------
 Cartesian Forces:  Max     0.000050320 RMS     0.000015060

 GradGradGradGradGradGradGradGradGradGradGradGradGradGradGradGradGradGrad
 Berny optimization.
 Using GEDIIS/GDIIS optimizer.
 FormGI is forming the generalized inverse of G from B-inverse, IUseBI=4.
 Internal  Forces:  Max     0.000026118 RMS     0.000010286
 Search for a local minimum.
 Step number  11 out of a maximum of   50
 All quantities printed in internal units (Hartrees-Bohrs-Radians)
 Mixed Optimization -- En-DIIS/RFO-DIIS
 Swapping is turned off.
 Update second derivatives using D2CorX and points    1    2    3    4    5
                                                      6    7    8    9   10
                                                     11
 DE= -1.18D-08 DEPred=-1.18D-08 R= 1.00D+00
 Trust test= 1.00D+00 RLast= 3.74D-04 DXMaxT set to 3.45D-01
 ITU=  0  0  0  1  1  1  1  1  0  1  0
     Eigenvalues ---    0.00237   0.01762   0.01805   0.03293   0.03293
     Eigenvalues ---    0.03293   0.03293   0.04528   0.07566   0.11959
     Eigenvalues ---    0.14935   0.15986   0.16220   0.16466   0.18705
     Eigenvalues ---    0.22212   0.30329   0.34502   0.34727   0.34758
     Eigenvalues ---    0.34930   0.35053   0.36782   0.46321   0.63191
     Eigenvalues ---    0.65619   1.12297
 En-DIIS/RFO-DIIS/Sim-DIIS IScMMF=       -3 using points:    11   10    9    8    7    6
 RFO step:  Lambda=-1.89274229D-08.
 DIIS inversion failure, remove point   6.
 DIIS inversion failure, remove point   5.
 DIIS inversion failure, remove point   4.
 DIIS inversion failure, remove point   3.
 DIIS inversion failure, remove point   2.
 Use linear search instead of GDIIS.
 RFO step:  Lambda= 0.00000000D+00 EMin= 2.36824211D-03
 Quartic linear search produced a step of -0.15934.
 Iteration  1 RMS(Cart)=  0.00003587 RMS(Int)=  0.00000000
 Iteration  2 RMS(Cart)=  0.00000000 RMS(Int)=  0.00000000
 ClnCor:  largest displacement from symmetrization is 2.02D-15 for atom     7.
 Variable       Old X    -DE/DX   Delta X   Delta X   Delta X     New X
                                 (Linear)    (Quad)   (Total)
    R1        2.54171   0.00000  -0.00000   0.00001   0.00000   2.54172
    R2        2.04539   0.00000   0.00000   0.00000   0.00000   2.04539
    R3        2.04821  -0.00000  -0.00000  -0.00000  -0.00000   2.04821
    R4        2.76202   0.00002   0.00002  -0.00000   0.00002   2.76203
    R5        2.05338  -0.00000  -0.00000  -0.00000  -0.00000   2.05337
    R6        2.55385  -0.00001  -0.00001  -0.00001  -0.00002   2.55383
    R7        2.05385  -0.00000  -0.00000  -0.00000  -0.00000   2.05384
    R8        2.69419  -0.00002  -0.00001  -0.00001  -0.00002   2.69417
    R9        2.04953   0.00000   0.00000   0.00000   0.00001   2.04954
   R10        2.21942  -0.00000  -0.00000  -0.00000  -0.00000   2.21941
    A1        2.15005  -0.00002  -0.00003   0.00002  -0.00000   2.15005
    A2        2.08539   0.00002   0.00002  -0.00000   0.00002   2.08541
    A3        2.04774   0.00000   0.00001  -0.00002  -0.00001   2.04773
    A4        2.23110  -0.00002  -0.00001  -0.00002  -0.00004   2.23106
    A5        2.05278   0.00003   0.00003   0.00001   0.00003   2.05281
    A6        1.99930  -0.00001  -0.00001   0.00002   0.00001   1.99931
    A7        2.26055  -0.00001  -0.00000  -0.00002  -0.00002   2.26053
    A8        2.01324  -0.00001  -0.00001   0.00001   0.00000   2.01324
    A9        2.00940   0.00001   0.00001   0.00001   0.00002   2.00942
   A10        2.18194   0.00001   0.00001   0.00002   0.00003   2.18197
   A11        2.08390   0.00000   0.00000   0.00000   0.00000   2.08390
   A12        2.01735  -0.00002  -0.00002  -0.00002  -0.00003   2.01731
   A13        3.17139  -0.00001  -0.00001   0.00005   0.00004   3.17143
   A14        3.14159  -0.00000   0.00000  -0.00000   0.00000   3.14159
    D1        0.00000  -0.00000   0.00000  -0.00000  -0.00000   0.00000
    D2        3.14159   0.00000   0.00000   0.00000   0.00000   3.14159
    D3        3.14159  -0.00000   0.00000  -0.00000   0.00000   3.14159
    D4        0.00000  -0.00000   0.00000  -0.00000   0.00000   0.00000
    D5       -0.00000  -0.00000   0.00000   0.00000   0.00000   0.00000
    D6        3.14159   0.00000   0.00000   0.00000   0.00000   3.14159
    D7        3.14159   0.00000   0.00000   0.00000   0.00000   3.14159
    D8       -0.00000   0.00000   0.00000   0.00000   0.00000   0.00000
    D9        0.00000   0.00000   0.00000   0.00000   0.00000   0.00000
   D10        3.14159   0.00000   0.00000   0.00000   0.00000   3.14159
   D11        3.14159   0.00000   0.00000   0.00000   0.00000   3.14159
   D12        0.00000   0.00000   0.00000   0.00000  -0.00000   0.00000
         Item               Value     Threshold  Converged?
 Maximum Force            0.000026     0.000002     NO 
 RMS     Force            0.000010     0.000001     NO 
 Maximum Displacement     0.000089     0.000006     NO 
 RMS     Displacement     0.000036     0.000004     NO 
 Predicted change in Energy=-3.214659D-09
 GradGradGradGradGradGradGradGradGradGradGradGradGradGradGradGradGradGrad

                          Input orientation:                          
 ---------------------------------------------------------------------
 Center     Atomic      Atomic             Coordinates (Angstroms)
 Number     Number       Type             X           Y           Z
 ---------------------------------------------------------------------
      1          6           0       -0.271633    0.000000   -0.020562
      2          6           0        0.002627    0.000000    1.296198
      3          6           0        1.315581    0.000000    1.938414
      4          6           0        2.546147   -0.000000    1.379782
      5          6           0        2.808442   -0.000000   -0.021576
      6          7           0        3.058861   -0.000000   -1.169031
      7          1           0        3.421517   -0.000000    2.020106
      8          1           0        1.302019    0.000000    3.025176
      9          1           0       -0.837228    0.000000    1.985646
     10          1           0        0.494331    0.000000   -0.785306
     11          1           0       -1.304078    0.000000   -0.350447
 ---------------------------------------------------------------------
                    Distance matrix (angstroms):
                    1          2          3          4          5
     1  C    0.000000
     2  C    1.345019   0.000000
     3  C    2.521276   1.461605   0.000000
     4  C    3.146561   2.544893   1.351430   0.000000
     5  C    3.080074   3.099859   2.463776   1.425693   0.000000
     6  N    3.522949   3.926566   3.563038   2.599870   1.174463
     7  H    4.219441   3.494690   2.107520   1.084568   2.131742
     8  H    3.428250   2.162819   1.086847   2.062808   3.398824
     9  H    2.084411   1.086598   2.153327   3.437194   4.161712
    10  H    1.082374   2.138793   2.844838   2.982877   2.436882
    11  H    1.083867   2.102122   3.478721   4.221129   4.125649
                    6          7          8          9         10
     6  N    0.000000
     7  H    3.209691   0.000000
     8  H    4.547292   2.345728   0.000000
     9  H    5.013133   4.258885   2.378445   0.000000
    10  H    2.593079   4.054474   3.895142   3.074285   0.000000
    11  H    4.439067   5.286849   4.264572   2.382285   1.850238
                   11
    11  H    0.000000
 Stoichiometry    C5H5N
 Framework group  CS[SG(C5H5N)]
 Deg. of freedom    19
 Full point group                 CS      NOp   2
 Largest Abelian subgroup         CS      NOp   2
 Largest concise Abelian subgroup C1      NOp   1
                         Standard orientation:                         
 ---------------------------------------------------------------------
 Center     Atomic      Atomic             Coordinates (Angstroms)
 Number     Number       Type             X           Y           Z
 ---------------------------------------------------------------------
      1          6           0        0.560175    1.788734   -0.000000
      2          6           0        1.452355    0.782211   -0.000000
      3          6           0        1.183095   -0.654379   -0.000000
      4          6           0       -0.000000   -1.307562    0.000000
      5          6           0       -1.280539   -0.680807    0.000000
      6          7           0       -2.350360   -0.196198    0.000000
      7          1           0       -0.009383   -2.392089    0.000000
      8          1           0        2.062754   -1.292686   -0.000000
      9          1           0        2.506968    1.043908   -0.000000
     10          1           0       -0.510685    1.631274    0.000000
     11          1           0        0.912352    2.813790   -0.000000
 ---------------------------------------------------------------------
 Rotational constants (GHZ):           6.2991206           2.9596411           2.0135669
 Standard basis: 6-311+G(2d,p) (5D, 7F)
 There are   151 symmetry adapted cartesian basis functions of A'  symmetry.
 There are    53 symmetry adapted cartesian basis functions of A"  symmetry.
 There are   139 symmetry adapted basis functions of A'  symmetry.
 There are    53 symmetry adapted basis functions of A"  symmetry.
   192 basis functions,   292 primitive gaussians,   204 cartesian basis functions
    21 alpha electrons       21 beta electrons
       nuclear repulsion energy       185.9634323657 Hartrees.
 NAtoms=   11 NActive=   11 NUniq=   11 SFac= 1.00D+00 NAtFMM=   60 NAOKFM=F Big=F
 Integral buffers will be    131072 words long.
 Raffenetti 1 integral format.
 Two-electron integral symmetry is turned on.
 One-electron integrals computed using PRISM.
 NBasis=   192 RedAO= T EigKep=  1.44D-05  NBF=   139    53
 NBsUse=   192 1.00D-06 EigRej= -1.00D+00 NBFU=   139    53
 Initial guess from the checkpoint file:  "/scratch/webmo-77271/218/Gau-92632.chk"
 B after Tr=    -0.000000   -0.000000    0.000000
         Rot=    1.000000   -0.000000   -0.000000   -0.000001 Ang=  -0.00 deg.
 Initial guess orbital symmetries:
       Occupied  (A') (A') (A') (A') (A') (A') (A') (A') (A') (A')
                 (A') (A') (A') (A') (A') (A') (A') (A") (A') (A")
                 (A")
       Virtual   (A") (A') (A') (A') (A') (A') (A") (A") (A') (A")
                 (A') (A") (A') (A') (A") (A') (A') (A') (A') (A")
                 (A') (A') (A') (A') (A") (A') (A') (A') (A') (A')
                 (A") (A') (A') (A') (A') (A') (A') (A') (A") (A')
                 (A') (A") (A') (A') (A") (A') (A") (A') (A") (A')
                 (A") (A') (A") (A') (A') (A') (A") (A') (A") (A')
                 (A') (A') (A') (A') (A') (A") (A') (A') (A") (A")
                 (A') (A') (A') (A') (A') (A") (A') (A") (A') (A")
                 (A') (A') (A") (A') (A') (A') (A') (A') (A") (A')
                 (A') (A') (A') (A") (A") (A") (A") (A') (A') (A")
                 (A') (A") (A') (A') (A') (A') (A') (A') (A') (A')
                 (A') (A') (A') (A') (A") (A') (A') (A") (A") (A")
                 (A') (A") (A') (A") (A') (A") (A') (A") (A') (A")
                 (A") (A') (A") (A') (A') (A') (A') (A") (A') (A')
                 (A") (A') (A") (A') (A') (A") (A') (A') (A') (A')
                 (A') (A') (A") (A') (A') (A') (A') (A') (A') (A")
                 (A') (A') (A") (A') (A') (A') (A') (A') (A') (A')
                 (A')
 Keep R1 ints in memory in symmetry-blocked form, NReq=261123738.
 Requested convergence on RMS density matrix=1.00D-08 within 128 cycles.
 Requested convergence on MAX density matrix=1.00D-06.
 Requested convergence on             energy=1.00D-06.
 No special actions if energy rises.
 SCF Done:  E(RHF) =  -246.713192167     A.U. after    5 cycles
            NFock=  5  Conv=0.78D-08     -V/T= 2.0019
 ExpMin= 4.38D-02 ExpMax= 6.29D+03 ExpMxC= 9.49D+02 IAcc=3 IRadAn=         5 AccDes= 0.00D+00
 HarFok:  IExCor=  205 AccDes= 0.00D+00 IRadAn=         5 IDoV=-2 UseB2=F ITyADJ=14
 ICtDFT= 12500011 ScaDFX=  1.000000  1.000000  1.000000  1.000000
 Range of M.O.s used for correlation:     7   192
 NBasis=   192 NAE=    21 NBE=    21 NFC=     6 NFV=     0
 NROrb=    186 NOA=    15 NOB=    15 NVA=   171 NVB=   171

 **** Warning!!: The largest alpha MO coefficient is  0.10946807D+03

 Fully direct method using O(ONN) memory.
 JobTyp=1 Pass  1:  I=   7 to  21 NPSUse= 16 ParTrn=T ParDer=T DoDerP=T.
 Spin components of T(2) and E(2):
     alpha-alpha T2 =       0.4308790677D-01 E2=     -0.1135183879D+00
     alpha-beta  T2 =       0.2440032667D+00 E2=     -0.6680004230D+00
     beta-beta   T2 =       0.4308790677D-01 E2=     -0.1135183879D+00
 ANorm=    0.1153333898D+01
 E2 =    -0.8950371987D+00 EUMP2 =    -0.24760822936554D+03
          IDoAtm=11111111111
          Differentiating once with respect to electric field.
                with respect to dipole field.
          Differentiating once with respect to nuclear coordinates.
 Keep R1 ints in memory in symmetry-blocked form, NReq=261125447.
          There are     1 degrees of freedom in the 1st order CPHF.  IDoFFX=0 NUNeed=     1.
 LinEq1:  Iter=  0 NonCon=     1 RMS=4.24D-03 Max=6.43D-02 NDo=     1
 AX will form     1 AO Fock derivatives at one time.
 LinEq1:  Iter=  1 NonCon=     1 RMS=1.16D-03 Max=1.68D-02 NDo=     1
 LinEq1:  Iter=  2 NonCon=     1 RMS=4.75D-04 Max=1.05D-02 NDo=     1
 LinEq1:  Iter=  3 NonCon=     1 RMS=2.88D-04 Max=5.76D-03 NDo=     1
 LinEq1:  Iter=  4 NonCon=     1 RMS=1.05D-04 Max=2.02D-03 NDo=     1
 LinEq1:  Iter=  5 NonCon=     1 RMS=3.89D-05 Max=8.25D-04 NDo=     1
 LinEq1:  Iter=  6 NonCon=     1 RMS=1.63D-05 Max=3.54D-04 NDo=     1
 LinEq1:  Iter=  7 NonCon=     1 RMS=6.17D-06 Max=1.16D-04 NDo=     1
 LinEq1:  Iter=  8 NonCon=     1 RMS=1.91D-06 Max=2.75D-05 NDo=     1
 LinEq1:  Iter=  9 NonCon=     1 RMS=6.99D-07 Max=1.61D-05 NDo=     1
 LinEq1:  Iter= 10 NonCon=     1 RMS=1.88D-07 Max=2.24D-06 NDo=     1
 LinEq1:  Iter= 11 NonCon=     1 RMS=5.05D-08 Max=5.83D-07 NDo=     1
 LinEq1:  Iter= 12 NonCon=     1 RMS=1.28D-08 Max=1.40D-07 NDo=     1
 LinEq1:  Iter= 13 NonCon=     1 RMS=3.64D-09 Max=4.19D-08 NDo=     1
 LinEq1:  Iter= 14 NonCon=     1 RMS=7.03D-10 Max=9.08D-09 NDo=     1
 LinEq1:  Iter= 15 NonCon=     1 RMS=1.60D-10 Max=1.74D-09 NDo=     1
 LinEq1:  Iter= 16 NonCon=     0 RMS=4.80D-11 Max=5.91D-10 NDo=     1
 Linear equations converged to 1.000D-10 1.000D-09 after    16 iterations.
 End of Minotr F.D. properties file   721 does not exist.
 End of Minotr F.D. properties file   722 does not exist.
 End of Minotr F.D. properties file   788 does not exist.
 Calling FoFJK, ICntrl=  10002127 FMM=F ISym2X=1 I1Cent= 0 IOpClX= 0 NMat=1 NMatS=1 NMatT=0.
 ***** Axes restored to original set *****
 -------------------------------------------------------------------
 Center     Atomic                   Forces (Hartrees/Bohr)
 Number     Number              X              Y              Z
 -------------------------------------------------------------------
      1        6          -0.000010686    0.000000000   -0.000001810
      2        6          -0.000028555    0.000000000   -0.000017862
      3        6           0.000037047   -0.000000000    0.000012112
      4        6          -0.000027847    0.000000000   -0.000012693
      5        6           0.000017430   -0.000000000    0.000012567
      6        7          -0.000004975    0.000000000   -0.000000956
      7        1           0.000006499   -0.000000000   -0.000004985
      8        1          -0.000008420    0.000000000   -0.000000708
      9        1           0.000009206   -0.000000000    0.000010508
     10        1           0.000008889   -0.000000000    0.000008750
     11        1           0.000001412   -0.000000000   -0.000004921
 -------------------------------------------------------------------
 Cartesian Forces:  Max     0.000037047 RMS     0.000011948

 GradGradGradGradGradGradGradGradGradGradGradGradGradGradGradGradGradGrad
 Berny optimization.
 Using GEDIIS/GDIIS optimizer.
 FormGI is forming the generalized inverse of G from B-inverse, IUseBI=4.
 Internal  Forces:  Max     0.000020897 RMS     0.000008414
 Search for a local minimum.
 Step number  12 out of a maximum of   50
 All quantities printed in internal units (Hartrees-Bohrs-Radians)
 Mixed Optimization -- En-DIIS/RFO-DIIS
 Swapping is turned off.
 Update second derivatives using D2CorX and points    1    2    3    4    5
                                                      6    7    8    9   10
                                                     11   12
 DE=  1.28D-09 DEPred=-3.21D-09 R=-4.00D-01
 Trust test=-4.00D-01 RLast= 9.14D-05 DXMaxT set to 1.73D-01
 ITU= -1  0  0  0  1  1  1  1  1  0  1  0
     Eigenvalues ---    0.00237   0.01762   0.01805   0.03293   0.03293
     Eigenvalues ---    0.03293   0.03293   0.04528   0.07471   0.12057
     Eigenvalues ---    0.14106   0.15673   0.16012   0.16523   0.17600
     Eigenvalues ---    0.21969   0.30561   0.34481   0.34699   0.34748
     Eigenvalues ---    0.34978   0.35217   0.36599   0.45715   0.63610
     Eigenvalues ---    0.65861   1.12386
 En-DIIS/RFO-DIIS/Sim-DIIS IScMMF=       -3 using points:    12   11   10    9    8    7    6
 RFO step:  Lambda=-1.37144883D-08.
 DIIS inversion failure, remove point   7.
 DIIS inversion failure, remove point   6.
 DIIS inversion failure, remove point   5.
 DIIS inversion failure, remove point   4.
 DIIS inversion failure, remove point   3.
 DIIS inversion failure, remove point   2.
 Use linear search instead of GDIIS.
 RFO step:  Lambda=-1.80231674D-08 EMin= 2.36824211D-03
 Quartic linear search produced a step of -0.83866.
 Iteration  1 RMS(Cart)=  0.00011985 RMS(Int)=  0.00000002
 Iteration  2 RMS(Cart)=  0.00000002 RMS(Int)=  0.00000000
 ClnCor:  largest displacement from symmetrization is 5.46D-15 for atom     1.
 Variable       Old X    -DE/DX   Delta X   Delta X   Delta X     New X
                                 (Linear)    (Quad)   (Total)
    R1        2.54172  -0.00000  -0.00000  -0.00001  -0.00001   2.54171
    R2        2.04539   0.00000  -0.00000  -0.00000  -0.00001   2.04539
    R3        2.04821   0.00000   0.00000  -0.00000  -0.00000   2.04821
    R4        2.76203   0.00002  -0.00002   0.00005   0.00004   2.76207
    R5        2.05337  -0.00000   0.00000   0.00000   0.00001   2.05338
    R6        2.55383  -0.00001   0.00001  -0.00001   0.00000   2.55384
    R7        2.05384  -0.00000   0.00000  -0.00000   0.00000   2.05384
    R8        2.69417  -0.00001   0.00002  -0.00002  -0.00000   2.69417
    R9        2.04954   0.00000  -0.00000   0.00000  -0.00000   2.04954
   R10        2.21941  -0.00000   0.00000  -0.00000   0.00000   2.21942
    A1        2.15005  -0.00002   0.00000  -0.00015  -0.00015   2.14990
    A2        2.08541   0.00002  -0.00001   0.00007   0.00006   2.08547
    A3        2.04773   0.00001   0.00001   0.00008   0.00009   2.04782
    A4        2.23106  -0.00001   0.00003   0.00000   0.00003   2.23110
    A5        2.05281   0.00002  -0.00003   0.00010   0.00007   2.05289
    A6        1.99931  -0.00001  -0.00001  -0.00010  -0.00011   1.99920
    A7        2.26053  -0.00000   0.00002   0.00004   0.00005   2.26058
    A8        2.01324  -0.00001  -0.00000  -0.00007  -0.00007   2.01316
    A9        2.00942   0.00001  -0.00001   0.00003   0.00002   2.00944
   A10        2.18197   0.00001  -0.00003   0.00000  -0.00002   2.18195
   A11        2.08390   0.00000  -0.00000  -0.00000  -0.00001   2.08389
   A12        2.01731  -0.00001   0.00003  -0.00000   0.00003   2.01734
   A13        3.17143  -0.00001  -0.00003  -0.00035  -0.00039   3.17104
   A14        3.14159  -0.00000   0.00000   0.00000   0.00000   3.14159
    D1        0.00000   0.00000   0.00000  -0.00000  -0.00000   0.00000
    D2        3.14159   0.00000   0.00000  -0.00000   0.00000   3.14159
    D3        3.14159   0.00000   0.00000   0.00000   0.00000   3.14159
    D4       -0.00000  -0.00000   0.00000  -0.00000   0.00000   0.00000
    D5        0.00000   0.00000   0.00000  -0.00000   0.00000   0.00000
    D6        3.14159   0.00000   0.00000  -0.00000   0.00000   3.14159
    D7        3.14159  -0.00000   0.00000  -0.00000   0.00000   3.14159
    D8        0.00000  -0.00000   0.00000  -0.00000  -0.00000   0.00000
    D9        0.00000  -0.00000   0.00000  -0.00000  -0.00000   0.00000
   D10        3.14159   0.00000   0.00000  -0.00000   0.00000   3.14159
   D11        3.14159  -0.00000   0.00000   0.00000   0.00000   3.14159
   D12        0.00000  -0.00000   0.00000  -0.00000   0.00000   0.00000
         Item               Value     Threshold  Converged?
 Maximum Force            0.000021     0.000002     NO 
 RMS     Force            0.000008     0.000001     NO 
 Maximum Displacement     0.000536     0.000006     NO 
 RMS     Displacement     0.000120     0.000004     NO 
 Predicted change in Energy=-2.025311D-09
 GradGradGradGradGradGradGradGradGradGradGradGradGradGradGradGradGradGrad

                          Input orientation:                          
 ---------------------------------------------------------------------
 Center     Atomic      Atomic             Coordinates (Angstroms)
 Number     Number       Type             X           Y           Z
 ---------------------------------------------------------------------
      1          6           0       -0.271657    0.000000   -0.020601
      2          6           0        0.002638    0.000000    1.296145
      3          6           0        1.315607    0.000000    1.938378
      4          6           0        2.546209   -0.000000    1.379819
      5          6           0        2.808557   -0.000000   -0.021526
      6          7           0        3.058577   -0.000000   -1.169069
      7          1           0        3.421537   -0.000000    2.020201
      8          1           0        1.301959    0.000000    3.025139
      9          1           0       -0.837149    0.000000    1.985682
     10          1           0        0.494398    0.000000   -0.785250
     11          1           0       -1.304092    0.000000   -0.350518
 ---------------------------------------------------------------------
                    Distance matrix (angstroms):
                    1          2          3          4          5
     1  C    0.000000
     2  C    1.345013   0.000000
     3  C    2.521310   1.461626   0.000000
     4  C    3.146672   2.544947   1.351432   0.000000
     5  C    3.080214   3.099910   2.463762   1.425691   0.000000
     6  N    3.522703   3.926328   3.562888   2.599876   1.174464
     7  H    4.219544   3.494729   2.107519   1.084568   2.131758
     8  H    3.428236   2.162789   1.086847   2.062822   3.398824
     9  H    2.084455   1.086601   2.153276   3.437176   4.161737
    10  H    1.082372   2.138699   2.844738   2.982860   2.436926
    11  H    1.083867   2.102152   3.478774   4.221242   4.125787
                    6          7          8          9         10
     6  N    0.000000
     7  H    3.209858   0.000000
     8  H    4.547207   2.345743   0.000000
     9  H    5.012897   4.258826   2.378289   0.000000
    10  H    2.592746   4.054466   3.895025   3.074261   0.000000
    11  H    4.438796   5.286954   4.264571   2.382408   1.850286
                   11
    11  H    0.000000
 Stoichiometry    C5H5N
 Framework group  CS[SG(C5H5N)]
 Deg. of freedom    19
 Full point group                 CS      NOp   2
 Largest Abelian subgroup         CS      NOp   2
 Largest concise Abelian subgroup C1      NOp   1
                         Standard orientation:                         
 ---------------------------------------------------------------------
 Center     Atomic      Atomic             Coordinates (Angstroms)
 Number     Number       Type             X           Y           Z
 ---------------------------------------------------------------------
      1          6           0        0.560143    1.788761    0.000000
      2          6           0        1.452298    0.782223    0.000000
      3          6           0        1.183053   -0.654390    0.000000
      4          6           0        0.000000   -1.307654   -0.000000
      5          6           0       -1.280565   -0.680959   -0.000000
      6          7           0       -2.350222   -0.195984   -0.000000
      7          1           0       -0.009304   -2.392182   -0.000000
      8          1           0        2.062767   -1.292622    0.000000
      9          1           0        2.506939    1.043821    0.000000
     10          1           0       -0.510694    1.631163   -0.000000
     11          1           0        0.912281    2.813830    0.000000
 ---------------------------------------------------------------------
 Rotational constants (GHZ):           6.2985659           2.9598736           2.0136179
 Standard basis: 6-311+G(2d,p) (5D, 7F)
 There are   151 symmetry adapted cartesian basis functions of A'  symmetry.
 There are    53 symmetry adapted cartesian basis functions of A"  symmetry.
 There are   139 symmetry adapted basis functions of A'  symmetry.
 There are    53 symmetry adapted basis functions of A"  symmetry.
   192 basis functions,   292 primitive gaussians,   204 cartesian basis functions
    21 alpha electrons       21 beta electrons
       nuclear repulsion energy       185.9637119546 Hartrees.
 NAtoms=   11 NActive=   11 NUniq=   11 SFac= 1.00D+00 NAtFMM=   60 NAOKFM=F Big=F
 Integral buffers will be    131072 words long.
 Raffenetti 1 integral format.
 Two-electron integral symmetry is turned on.
 One-electron integrals computed using PRISM.
 NBasis=   192 RedAO= T EigKep=  1.44D-05  NBF=   139    53
 NBsUse=   192 1.00D-06 EigRej= -1.00D+00 NBFU=   139    53
 Lowest energy guess from the checkpoint file:  "/scratch/webmo-77271/218/Gau-92632.chk"
 B after Tr=     0.000000    0.000000    0.000000
         Rot=    1.000000    0.000000    0.000000    0.000003 Ang=   0.00 deg.
 B after Tr=     0.000000    0.000000    0.000000
         Rot=    1.000000    0.000000    0.000000    0.000004 Ang=   0.00 deg.
 Initial guess orbital symmetries:
       Occupied  (A') (A') (A') (A') (A') (A') (A') (A') (A") (A")
                 (A') (A') (A") (A') (A') (A') (A') (A') (A') (A')
                 (A')
       Virtual   (A') (A') (A') (A') (A') (A') (A') (A') (A") (A")
                 (A') (A') (A") (A') (A') (A') (A') (A') (A') (A')
                 (A') (A") (A") (A") (A") (A") (A") (A") (A") (A")
                 (A") (A") (A") (A") (A") (A") (A") (A") (A") (A")
                 (A") (A") (A") (A") (A") (A") (A") (A") (A") (A")
                 (A") (A") (A") (A") (A") (A") (A") (A") (A") (A")
                 (A") (A") (A") (A") (A") (A") (A") (A") (A") (A")
                 (A") (A") (A") (A") (A") (A") (A") (A") (A") (A")
                 (A") (A") (A") (A") (A") (A") (A") (A") (A") (A")
                 (A") (A") (A") (A") (A") (A") (A") (A") (A") (A")
                 (A") (A") (A") (A") (A") (A") (A") (A") (A") (A")
                 (A") (A") (A") (A") (A") (A") (A") (A") (A") (A")
                 (A") (A") (A") (A") (A") (A") (A") (A") (A") (A")
                 (A") (A") (A") (A") (A") (A") (A") (A") (A") (A")
                 (A") (A") (A") (A") (A") (A") (A") (A") (A") (A")
                 (A") (A") (A") (A") (A") (A") (A") (A") (A") (A")
                 (A") (A") (A") (A") (A") (A") (A") (A") (A") (A')
                 (A')
 Keep R1 ints in memory in symmetry-blocked form, NReq=261123738.
 Requested convergence on RMS density matrix=1.00D-08 within 128 cycles.
 Requested convergence on MAX density matrix=1.00D-06.
 Requested convergence on             energy=1.00D-06.
 No special actions if energy rises.
 An orbital has undefined symmetry, so N**3 symmetry is turned off.
 SCF Done:  E(RHF) =  -246.713192607     A.U. after    7 cycles
            NFock=  7  Conv=0.62D-08     -V/T= 2.0019
 ExpMin= 4.38D-02 ExpMax= 6.29D+03 ExpMxC= 9.49D+02 IAcc=3 IRadAn=         5 AccDes= 0.00D+00
 HarFok:  IExCor=  205 AccDes= 0.00D+00 IRadAn=         5 IDoV=-2 UseB2=F ITyADJ=14
 ICtDFT= 12500011 ScaDFX=  1.000000  1.000000  1.000000  1.000000
 Range of M.O.s used for correlation:     7   192
 NBasis=   192 NAE=    21 NBE=    21 NFC=     6 NFV=     0
 NROrb=    186 NOA=    15 NOB=    15 NVA=   171 NVB=   171

 **** Warning!!: The largest alpha MO coefficient is  0.10947491D+03

 Fully direct method using O(ONN) memory.
 JobTyp=1 Pass  1:  I=   7 to  21 NPSUse= 16 ParTrn=T ParDer=T DoDerP=T.
 Spin components of T(2) and E(2):
     alpha-alpha T2 =       0.4308795993D-01 E2=     -0.1135183328D+00
     alpha-beta  T2 =       0.2440031842D+00 E2=     -0.6680001019D+00
     beta-beta   T2 =       0.4308795993D-01 E2=     -0.1135183328D+00
 ANorm=    0.1153333908D+01
 E2 =    -0.8950367674D+00 EUMP2 =    -0.24760822937453D+03
          IDoAtm=11111111111
          Differentiating once with respect to electric field.
                with respect to dipole field.
          Differentiating once with respect to nuclear coordinates.
 Keep R1 ints in memory in symmetry-blocked form, NReq=261125447.
          There are     1 degrees of freedom in the 1st order CPHF.  IDoFFX=0 NUNeed=     1.
 LinEq1:  Iter=  0 NonCon=     1 RMS=4.24D-03 Max=6.43D-02 NDo=     1
 AX will form     1 AO Fock derivatives at one time.
 LinEq1:  Iter=  1 NonCon=     1 RMS=1.16D-03 Max=1.68D-02 NDo=     1
 LinEq1:  Iter=  2 NonCon=     1 RMS=4.75D-04 Max=1.05D-02 NDo=     1
 LinEq1:  Iter=  3 NonCon=     1 RMS=2.88D-04 Max=5.76D-03 NDo=     1
 LinEq1:  Iter=  4 NonCon=     1 RMS=1.05D-04 Max=2.02D-03 NDo=     1
 LinEq1:  Iter=  5 NonCon=     1 RMS=3.89D-05 Max=8.25D-04 NDo=     1
 LinEq1:  Iter=  6 NonCon=     1 RMS=1.63D-05 Max=3.54D-04 NDo=     1
 LinEq1:  Iter=  7 NonCon=     1 RMS=6.17D-06 Max=1.16D-04 NDo=     1
 LinEq1:  Iter=  8 NonCon=     1 RMS=1.91D-06 Max=2.75D-05 NDo=     1
 LinEq1:  Iter=  9 NonCon=     1 RMS=6.99D-07 Max=1.60D-05 NDo=     1
 LinEq1:  Iter= 10 NonCon=     1 RMS=1.88D-07 Max=2.24D-06 NDo=     1
 LinEq1:  Iter= 11 NonCon=     1 RMS=5.05D-08 Max=5.83D-07 NDo=     1
 LinEq1:  Iter= 12 NonCon=     1 RMS=1.28D-08 Max=1.40D-07 NDo=     1
 LinEq1:  Iter= 13 NonCon=     1 RMS=3.64D-09 Max=4.19D-08 NDo=     1
 LinEq1:  Iter= 14 NonCon=     1 RMS=7.03D-10 Max=9.08D-09 NDo=     1
 LinEq1:  Iter= 15 NonCon=     1 RMS=1.60D-10 Max=1.74D-09 NDo=     1
 LinEq1:  Iter= 16 NonCon=     0 RMS=4.80D-11 Max=5.90D-10 NDo=     1
 Linear equations converged to 1.000D-10 1.000D-09 after    16 iterations.
 End of Minotr F.D. properties file   721 does not exist.
 End of Minotr F.D. properties file   722 does not exist.
 End of Minotr F.D. properties file   788 does not exist.
 Calling FoFJK, ICntrl=  10002127 FMM=F ISym2X=1 I1Cent= 0 IOpClX= 0 NMat=1 NMatS=1 NMatT=0.
 ***** Axes restored to original set *****
 -------------------------------------------------------------------
 Center     Atomic                   Forces (Hartrees/Bohr)
 Number     Number              X              Y              Z
 -------------------------------------------------------------------
      1        6           0.000004053    0.000000000    0.000001238
      2        6          -0.000023647    0.000000000    0.000003239
      3        6           0.000026282    0.000000000    0.000005250
      4        6          -0.000019082   -0.000000000   -0.000009236
      5        6          -0.000006340    0.000000000    0.000003795
      6        7           0.000007293   -0.000000000    0.000004412
      7        1           0.000005879    0.000000000   -0.000004118
      8        1          -0.000003241    0.000000000   -0.000001024
      9        1           0.000004487   -0.000000000    0.000002883
     10        1           0.000000805   -0.000000000   -0.000001751
     11        1           0.000003512   -0.000000000   -0.000004688
 -------------------------------------------------------------------
 Cartesian Forces:  Max     0.000026282 RMS     0.000007809

 GradGradGradGradGradGradGradGradGradGradGradGradGradGradGradGradGradGrad
 Berny optimization.
 Using GEDIIS/GDIIS optimizer.
 FormGI is forming the generalized inverse of G from B-inverse, IUseBI=4.
 Internal  Forces:  Max     0.000018846 RMS     0.000006778
 Search for a local minimum.
 Step number  13 out of a maximum of   50
 All quantities printed in internal units (Hartrees-Bohrs-Radians)
 Mixed Optimization -- En-DIIS/RFO-DIIS
 Swapping is turned off.
 Update second derivatives using D2CorX and points    1    2    3    4    5
                                                      6    7    8    9   10
                                                     11   12   13
 DE= -8.99D-09 DEPred=-2.03D-09 R= 4.44D+00
 Trust test= 4.44D+00 RLast= 4.62D-04 DXMaxT set to 1.73D-01
 ITU=  0 -1  0  0  0  1  1  1  1  1  0  1  0
     Eigenvalues ---    0.00237   0.01762   0.01805   0.03293   0.03293
     Eigenvalues ---    0.03293   0.03293   0.04528   0.07408   0.11618
     Eigenvalues ---    0.13784   0.15553   0.15992   0.16502   0.17582
     Eigenvalues ---    0.22022   0.30960   0.34477   0.34702   0.34778
     Eigenvalues ---    0.35017   0.35352   0.36956   0.45246   0.62123
     Eigenvalues ---    0.65998   1.11969
 En-DIIS/RFO-DIIS/Sim-DIIS IScMMF=       -3 using points:    13   12   11   10    9    8    7    6
 RFO step:  Lambda=-9.79936875D-09.
 DIIS inversion failure, remove point   8.
 DIIS inversion failure, remove point   7.
 DIIS inversion failure, remove point   6.
 DIIS inversion failure, remove point   5.
 DIIS inversion failure, remove point   4.
 DIIS inversion failure, remove point   3.
 RFO-DIIS uses    2 points instead of    8
 DidBck=T Rises=F RFO-DIIS coefs:    0.48627    0.51373    0.00000    0.00000    0.00000
                  RFO-DIIS coefs:    0.00000    0.00000    0.00000
 Iteration  1 RMS(Cart)=  0.00014666 RMS(Int)=  0.00000002
 Iteration  2 RMS(Cart)=  0.00000002 RMS(Int)=  0.00000000
 ClnCor:  largest displacement from symmetrization is 2.15D-12 for atom     5.
 Variable       Old X    -DE/DX   Delta X   Delta X   Delta X     New X
                                 (Linear)    (Quad)   (Total)
    R1        2.54171   0.00000   0.00001  -0.00001  -0.00000   2.54170
    R2        2.04539   0.00000   0.00000   0.00000   0.00001   2.04539
    R3        2.04821  -0.00000   0.00000  -0.00000  -0.00000   2.04821
    R4        2.76207   0.00001  -0.00002   0.00007   0.00005   2.76212
    R5        2.05338  -0.00000  -0.00000  -0.00001  -0.00001   2.05337
    R6        2.55384  -0.00001  -0.00000  -0.00003  -0.00003   2.55381
    R7        2.05384  -0.00000  -0.00000  -0.00001  -0.00001   2.05384
    R8        2.69417  -0.00001   0.00000  -0.00002  -0.00002   2.69415
    R9        2.04954   0.00000   0.00000   0.00001   0.00001   2.04955
   R10        2.21942  -0.00000  -0.00000  -0.00000  -0.00000   2.21941
    A1        2.14990  -0.00000   0.00008  -0.00011  -0.00003   2.14987
    A2        2.08547   0.00001  -0.00003   0.00011   0.00008   2.08554
    A3        2.04782  -0.00000  -0.00005   0.00000  -0.00004   2.04777
    A4        2.23110  -0.00002  -0.00002  -0.00011  -0.00012   2.23097
    A5        2.05289   0.00001  -0.00004   0.00014   0.00010   2.05299
    A6        1.99920   0.00000   0.00006  -0.00004   0.00002   1.99922
    A7        2.26058  -0.00001  -0.00003  -0.00002  -0.00005   2.26054
    A8        2.01316   0.00000   0.00004  -0.00004  -0.00000   2.01316
    A9        2.00944   0.00001  -0.00001   0.00006   0.00005   2.00949
   A10        2.18195   0.00001   0.00001   0.00011   0.00012   2.18207
   A11        2.08389   0.00000   0.00000   0.00001   0.00001   2.08390
   A12        2.01734  -0.00001  -0.00001  -0.00012  -0.00013   2.01721
   A13        3.17104   0.00002   0.00020   0.00009   0.00029   3.17133
   A14        3.14159  -0.00000   0.00000  -0.00000   0.00000   3.14159
    D1       -0.00000  -0.00000   0.00000  -0.00000   0.00000   0.00000
    D2        3.14159   0.00000   0.00000   0.00000   0.00000   3.14159
    D3        3.14159  -0.00000   0.00000  -0.00000   0.00000   3.14159
    D4        0.00000  -0.00000   0.00000   0.00000  -0.00000   0.00000
    D5        0.00000   0.00000   0.00000   0.00000   0.00000   0.00000
    D6        3.14159   0.00000   0.00000   0.00000   0.00000   3.14159
    D7        3.14159  -0.00000   0.00000   0.00000   0.00000   3.14159
    D8       -0.00000  -0.00000   0.00000   0.00000   0.00000   0.00000
    D9       -0.00000   0.00000   0.00000   0.00000   0.00000   0.00000
   D10        3.14159  -0.00000   0.00000  -0.00000   0.00000   3.14159
   D11        3.14159   0.00000   0.00000   0.00000   0.00000   3.14159
   D12        0.00000  -0.00000   0.00000  -0.00000  -0.00000   0.00000
         Item               Value     Threshold  Converged?
 Maximum Force            0.000019     0.000002     NO 
 RMS     Force            0.000007     0.000001     NO 
 Maximum Displacement     0.000532     0.000006     NO 
 RMS     Displacement     0.000147     0.000004     NO 
 Predicted change in Energy=-7.327083D-09
 GradGradGradGradGradGradGradGradGradGradGradGradGradGradGradGradGradGrad

                          Input orientation:                          
 ---------------------------------------------------------------------
 Center     Atomic      Atomic             Coordinates (Angstroms)
 Number     Number       Type             X           Y           Z
 ---------------------------------------------------------------------
      1          6           0       -0.271660    0.000000   -0.020540
      2          6           0        0.002541    0.000000    1.296226
      3          6           0        1.315569    0.000000    1.938401
      4          6           0        2.546102   -0.000000    1.379729
      5          6           0        2.808482   -0.000000   -0.021600
      6          7           0        3.058859   -0.000000   -1.169064
      7          1           0        3.421505   -0.000000    2.020020
      8          1           0        1.301973    0.000000    3.025160
      9          1           0       -0.837218    0.000000    1.985788
     10          1           0        0.494475    0.000000   -0.785113
     11          1           0       -1.304045    0.000000   -0.350607
 ---------------------------------------------------------------------
                    Distance matrix (angstroms):
                    1          2          3          4          5
     1  C    0.000000
     2  C    1.345012   0.000000
     3  C    2.521259   1.461653   0.000000
     4  C    3.146512   2.544931   1.351417   0.000000
     5  C    3.080143   3.099995   2.463817   1.425680   0.000000
     6  N    3.522991   3.926669   3.563060   2.599859   1.174463
     7  H    4.219402   3.494738   2.107518   1.084575   2.131667
     8  H    3.428208   2.162808   1.086844   2.062838   3.398870
     9  H    2.084516   1.086597   2.153309   3.437174   4.161819
    10  H    1.082375   2.138684   2.844596   2.982568   2.436716
    11  H    1.083865   2.102196   3.478784   4.221101   4.125667
                    6          7          8          9         10
     6  N    0.000000
     7  H    3.209637   0.000000
     8  H    4.547325   2.345789   0.000000
     9  H    5.013233   4.258861   2.378326   0.000000
    10  H    2.592968   4.054168   3.894899   3.074296   0.000000
    11  H    4.439009   5.286842   4.264638   2.382576   1.850262
                   11
    11  H    0.000000
 Stoichiometry    C5H5N
 Framework group  CS[SG(C5H5N)]
 Deg. of freedom    19
 Full point group                 CS      NOp   2
 Largest Abelian subgroup         CS      NOp   2
 Largest concise Abelian subgroup C1      NOp   1
                         Standard orientation:                         
 ---------------------------------------------------------------------
 Center     Atomic      Atomic             Coordinates (Angstroms)
 Number     Number       Type             X           Y           Z
 ---------------------------------------------------------------------
      1          6           0        0.560183    1.788732    0.000000
      2          6           0        1.452415    0.782264   -0.000000
      3          6           0        1.183099   -0.654364   -0.000000
      4          6           0        0.000000   -1.307512   -0.000000
      5          6           0       -1.280575   -0.680861    0.000000
      6          7           0       -2.350385   -0.196226    0.000000
      7          1           0       -0.009414   -2.392046   -0.000000
      8          1           0        2.062785   -1.292631   -0.000000
      9          1           0        2.507060    1.043832   -0.000000
     10          1           0       -0.510640    1.631018    0.000000
     11          1           0        0.912164    2.813853    0.000000
 ---------------------------------------------------------------------
 Rotational constants (GHZ):           6.2993272           2.9595184           2.0135312
 Standard basis: 6-311+G(2d,p) (5D, 7F)
 There are   151 symmetry adapted cartesian basis functions of A'  symmetry.
 There are    53 symmetry adapted cartesian basis functions of A"  symmetry.
 There are   139 symmetry adapted basis functions of A'  symmetry.
 There are    53 symmetry adapted basis functions of A"  symmetry.
   192 basis functions,   292 primitive gaussians,   204 cartesian basis functions
    21 alpha electrons       21 beta electrons
       nuclear repulsion energy       185.9629212817 Hartrees.
 NAtoms=   11 NActive=   11 NUniq=   11 SFac= 1.00D+00 NAtFMM=   60 NAOKFM=F Big=F
 Integral buffers will be    131072 words long.
 Raffenetti 1 integral format.
 Two-electron integral symmetry is turned on.
 One-electron integrals computed using PRISM.
 NBasis=   192 RedAO= T EigKep=  1.44D-05  NBF=   139    53
 NBsUse=   192 1.00D-06 EigRej= -1.00D+00 NBFU=   139    53
 Initial guess from the checkpoint file:  "/scratch/webmo-77271/218/Gau-92632.chk"
 B after Tr=    -0.000000   -0.000000    0.000000
         Rot=    1.000000   -0.000000   -0.000000   -0.000009 Ang=  -0.00 deg.
 Initial guess orbital symmetries:
       Occupied  (A') (A') (A') (A') (A') (A') (A') (A') (A') (A')
                 (A') (A') (A') (A') (A') (A') (A') (A") (A') (A")
                 (A")
       Virtual   (A") (A') (A') (A') (A') (A') (A") (A") (A') (A")
                 (A') (A") (A') (A') (A") (A') (A') (A') (A') (A")
                 (A') (A') (A') (A') (A") (A') (A') (A') (A') (A')
                 (A") (A') (A') (A') (A') (A') (A') (A') (A") (A')
                 (A') (A") (A') (A') (A") (A') (A") (A') (A") (A')
                 (A") (A') (A") (A') (A') (A') (A") (A') (A") (A')
                 (A') (A') (A') (A') (A') (A") (A') (A') (A") (A")
                 (A') (A') (A') (A') (A') (A") (A') (A") (A') (A")
                 (A') (A') (A") (A') (A') (A') (A') (A') (A") (A')
                 (A') (A') (A') (A") (A") (A") (A") (A') (A') (A")
                 (A') (A") (A') (A') (A') (A') (A') (A') (A') (A')
                 (A') (A') (A') (A') (A") (A') (A') (A") (A") (A")
                 (A') (A") (A') (A") (A') (A") (A') (A") (A') (A")
                 (A") (A') (A") (A') (A') (A') (A') (A") (A') (A')
                 (A") (A') (A") (A') (A') (A") (A') (A') (A') (A')
                 (A') (A') (A") (A') (A') (A') (A') (A') (A') (A")
                 (A') (A') (A") (A') (A') (A') (A') (A') (A') (A')
                 (A')
 Keep R1 ints in memory in symmetry-blocked form, NReq=261123738.
 Requested convergence on RMS density matrix=1.00D-08 within 128 cycles.
 Requested convergence on MAX density matrix=1.00D-06.
 Requested convergence on             energy=1.00D-06.
 No special actions if energy rises.
 SCF Done:  E(RHF) =  -246.713193393     A.U. after    7 cycles
            NFock=  7  Conv=0.51D-08     -V/T= 2.0019
 ExpMin= 4.38D-02 ExpMax= 6.29D+03 ExpMxC= 9.49D+02 IAcc=3 IRadAn=         5 AccDes= 0.00D+00
 HarFok:  IExCor=  205 AccDes= 0.00D+00 IRadAn=         5 IDoV=-2 UseB2=F ITyADJ=14
 ICtDFT= 12500011 ScaDFX=  1.000000  1.000000  1.000000  1.000000
 Range of M.O.s used for correlation:     7   192
 NBasis=   192 NAE=    21 NBE=    21 NFC=     6 NFV=     0
 NROrb=    186 NOA=    15 NOB=    15 NVA=   171 NVB=   171

 **** Warning!!: The largest alpha MO coefficient is  0.10947093D+03

 Fully direct method using O(ONN) memory.
 JobTyp=1 Pass  1:  I=   7 to  21 NPSUse= 16 ParTrn=T ParDer=T DoDerP=T.
 Spin components of T(2) and E(2):
     alpha-alpha T2 =       0.4308772717D-01 E2=     -0.1135181043D+00
     alpha-beta  T2 =       0.2440025482D+00 E2=     -0.6679997743D+00
     beta-beta   T2 =       0.4308772717D-01 E2=     -0.1135181043D+00
 ANorm=    0.1153333431D+01
 E2 =    -0.8950359830D+00 EUMP2 =    -0.24760822937597D+03
          IDoAtm=11111111111
          Differentiating once with respect to electric field.
                with respect to dipole field.
          Differentiating once with respect to nuclear coordinates.
 Keep R1 ints in memory in symmetry-blocked form, NReq=261125447.
          There are     1 degrees of freedom in the 1st order CPHF.  IDoFFX=0 NUNeed=     1.
 LinEq1:  Iter=  0 NonCon=     1 RMS=4.24D-03 Max=6.43D-02 NDo=     1
 AX will form     1 AO Fock derivatives at one time.
 LinEq1:  Iter=  1 NonCon=     1 RMS=1.16D-03 Max=1.67D-02 NDo=     1
 LinEq1:  Iter=  2 NonCon=     1 RMS=4.75D-04 Max=1.05D-02 NDo=     1
 LinEq1:  Iter=  3 NonCon=     1 RMS=2.88D-04 Max=5.76D-03 NDo=     1
 LinEq1:  Iter=  4 NonCon=     1 RMS=1.05D-04 Max=2.02D-03 NDo=     1
 LinEq1:  Iter=  5 NonCon=     1 RMS=3.89D-05 Max=8.25D-04 NDo=     1
 LinEq1:  Iter=  6 NonCon=     1 RMS=1.63D-05 Max=3.54D-04 NDo=     1
 LinEq1:  Iter=  7 NonCon=     1 RMS=6.17D-06 Max=1.16D-04 NDo=     1
 LinEq1:  Iter=  8 NonCon=     1 RMS=1.91D-06 Max=2.75D-05 NDo=     1
 LinEq1:  Iter=  9 NonCon=     1 RMS=6.99D-07 Max=1.60D-05 NDo=     1
 LinEq1:  Iter= 10 NonCon=     1 RMS=1.88D-07 Max=2.24D-06 NDo=     1
 LinEq1:  Iter= 11 NonCon=     1 RMS=5.05D-08 Max=5.83D-07 NDo=     1
 LinEq1:  Iter= 12 NonCon=     1 RMS=1.28D-08 Max=1.40D-07 NDo=     1
 LinEq1:  Iter= 13 NonCon=     1 RMS=3.64D-09 Max=4.19D-08 NDo=     1
 LinEq1:  Iter= 14 NonCon=     1 RMS=7.03D-10 Max=9.08D-09 NDo=     1
 LinEq1:  Iter= 15 NonCon=     1 RMS=1.60D-10 Max=1.74D-09 NDo=     1
 LinEq1:  Iter= 16 NonCon=     0 RMS=4.80D-11 Max=5.91D-10 NDo=     1
 Linear equations converged to 1.000D-10 1.000D-09 after    16 iterations.
 End of Minotr F.D. properties file   721 does not exist.
 End of Minotr F.D. properties file   722 does not exist.
 End of Minotr F.D. properties file   788 does not exist.
 Calling FoFJK, ICntrl=  10002127 FMM=F ISym2X=1 I1Cent= 0 IOpClX= 0 NMat=1 NMatS=1 NMatT=0.
 ***** Axes restored to original set *****
 -------------------------------------------------------------------
 Center     Atomic                   Forces (Hartrees/Bohr)
 Number     Number              X              Y              Z
 -------------------------------------------------------------------
      1        6          -0.000000087    0.000000000    0.000001356
      2        6          -0.000000144    0.000000000   -0.000000310
      3        6          -0.000001897    0.000000000   -0.000001440
      4        6           0.000000791   -0.000000000    0.000000963
      5        6           0.000000028    0.000000000    0.000000145
      6        7           0.000000172   -0.000000000   -0.000000513
      7        1           0.000000041   -0.000000000   -0.000000271
      8        1           0.000000544   -0.000000000    0.000000356
      9        1           0.000000091   -0.000000000   -0.000000018
     10        1           0.000000136   -0.000000000   -0.000000118
     11        1           0.000000325   -0.000000000   -0.000000148
 -------------------------------------------------------------------
 Cartesian Forces:  Max     0.000001897 RMS     0.000000555

 GradGradGradGradGradGradGradGradGradGradGradGradGradGradGradGradGradGrad
 Berny optimization.
 Using GEDIIS/GDIIS optimizer.
 FormGI is forming the generalized inverse of G from B-inverse, IUseBI=4.
 Internal  Forces:  Max     0.000001142 RMS     0.000000393
 Search for a local minimum.
 Step number  14 out of a maximum of   50
 All quantities printed in internal units (Hartrees-Bohrs-Radians)
 Mixed Optimization -- En-DIIS/RFO-DIIS
 Swapping is turned off.
 Update second derivatives using D2CorX and points    1    2    3    4    5
                                                      6    7    8    9   10
                                                     11   12   13   14
 DE= -1.43D-09 DEPred=-7.33D-09 R= 1.96D-01
 Trust test= 1.96D-01 RLast= 3.98D-04 DXMaxT set to 1.73D-01
 ITU=  0  0 -1  0  0  0  1  1  1  1  1  0  1  0
     Eigenvalues ---    0.00237   0.01762   0.01805   0.03293   0.03293
     Eigenvalues ---    0.03293   0.03293   0.04528   0.07351   0.11507
     Eigenvalues ---    0.13234   0.15480   0.15980   0.16507   0.17509
     Eigenvalues ---    0.21665   0.30723   0.34441   0.34703   0.34808
     Eigenvalues ---    0.34997   0.35353   0.36826   0.45607   0.62150
     Eigenvalues ---    0.65941   1.11869
 En-DIIS/RFO-DIIS/Sim-DIIS IScMMF=       -3 using points:    14   13   12   11   10    9    8    7    6
 RFO step:  Lambda=-1.69296791D-11.
 DIIS inversion failure, remove point   9.
 DIIS inversion failure, remove point   8.
 DIIS inversion failure, remove point   7.
 DIIS inversion failure, remove point   6.
 DIIS inversion failure, remove point   5.
 DIIS inversion failure, remove point   4.
 DIIS inversion failure, remove point   3.
 DIIS inversion failure, remove point   2.
 Use linear search instead of GDIIS.
 RFO step:  Lambda= 0.00000000D+00 EMin= 2.36824211D-03
 Quartic linear search produced a step of -0.58703.
 Iteration  1 RMS(Cart)=  0.00009443 RMS(Int)=  0.00000001
 Iteration  2 RMS(Cart)=  0.00000001 RMS(Int)=  0.00000000
 ClnCor:  largest displacement from symmetrization is 3.44D-11 for atom     6.
 Variable       Old X    -DE/DX   Delta X   Delta X   Delta X     New X
                                 (Linear)    (Quad)   (Total)
    R1        2.54170  -0.00000   0.00000   0.00000   0.00000   2.54171
    R2        2.04539   0.00000  -0.00000   0.00000  -0.00000   2.04539
    R3        2.04821  -0.00000   0.00000  -0.00000  -0.00000   2.04821
    R4        2.76212  -0.00000  -0.00003   0.00001  -0.00002   2.76210
    R5        2.05337  -0.00000   0.00001  -0.00000   0.00000   2.05337
    R6        2.55381   0.00000   0.00002  -0.00001   0.00001   2.55382
    R7        2.05384   0.00000   0.00000  -0.00000   0.00000   2.05384
    R8        2.69415   0.00000   0.00001  -0.00001   0.00000   2.69415
    R9        2.04955  -0.00000  -0.00001   0.00000  -0.00001   2.04954
   R10        2.21941   0.00000   0.00000  -0.00000   0.00000   2.21941
    A1        2.14987  -0.00000   0.00002  -0.00000   0.00002   2.14989
    A2        2.08554   0.00000  -0.00004   0.00000  -0.00004   2.08550
    A3        2.04777  -0.00000   0.00003  -0.00000   0.00003   2.04780
    A4        2.23097  -0.00000   0.00007  -0.00002   0.00005   2.23103
    A5        2.05299   0.00000  -0.00006   0.00002  -0.00005   2.05295
    A6        1.99922   0.00000  -0.00001   0.00000  -0.00001   1.99921
    A7        2.26054   0.00000   0.00003   0.00000   0.00003   2.26056
    A8        2.01316   0.00000   0.00000  -0.00000  -0.00000   2.01316
    A9        2.00949  -0.00000  -0.00003   0.00000  -0.00003   2.00946
   A10        2.18207   0.00000  -0.00007   0.00001  -0.00006   2.18201
   A11        2.08390   0.00000  -0.00001  -0.00000  -0.00001   2.08389
   A12        2.01721  -0.00000   0.00008  -0.00001   0.00007   2.01728
   A13        3.17133   0.00000  -0.00017  -0.00006  -0.00023   3.17110
   A14        3.14159  -0.00000   0.00000  -0.00000   0.00000   3.14159
    D1        0.00000   0.00000   0.00000  -0.00000   0.00000   0.00000
    D2        3.14159  -0.00000   0.00000   0.00000   0.00000   3.14159
    D3        3.14159   0.00000   0.00000  -0.00000   0.00000   3.14159
    D4       -0.00000  -0.00000   0.00000   0.00000   0.00000   0.00000
    D5        0.00000   0.00000   0.00000   0.00000  -0.00000   0.00000
    D6        3.14159   0.00000   0.00000   0.00000   0.00000   3.14159
    D7        3.14159  -0.00000   0.00000   0.00000   0.00000   3.14159
    D8        0.00000  -0.00000   0.00000   0.00000   0.00000   0.00000
    D9       -0.00000  -0.00000   0.00000   0.00000   0.00000   0.00000
   D10        3.14159   0.00000   0.00000  -0.00000   0.00000   3.14159
   D11        3.14159  -0.00000   0.00000   0.00000   0.00000   3.14159
   D12        0.00000  -0.00000   0.00000  -0.00000  -0.00000   0.00000
         Item               Value     Threshold  Converged?
 Maximum Force            0.000001     0.000002     YES
 RMS     Force            0.000000     0.000001     YES
 Maximum Displacement     0.000417     0.000006     NO 
 RMS     Displacement     0.000094     0.000004     NO 
 Predicted change in Energy=-2.831737D-09
 GradGradGradGradGradGradGradGradGradGradGradGradGradGradGradGradGradGrad

                          Input orientation:                          
 ---------------------------------------------------------------------
 Center     Atomic      Atomic             Coordinates (Angstroms)
 Number     Number       Type             X           Y           Z
 ---------------------------------------------------------------------
      1          6           0       -0.271645    0.000000   -0.020577
      2          6           0        0.002592    0.000000    1.296182
      3          6           0        1.315593    0.000000    1.938388
      4          6           0        2.546162   -0.000000    1.379781
      5          6           0        2.808531   -0.000000   -0.021551
      6          7           0        3.058638   -0.000000   -1.169074
      7          1           0        3.421522   -0.000000    2.020127
      8          1           0        1.301967    0.000000    3.025149
      9          1           0       -0.837181    0.000000    1.985730
     10          1           0        0.494456    0.000000   -0.785183
     11          1           0       -1.304052    0.000000   -0.350573
 ---------------------------------------------------------------------
                    Distance matrix (angstroms):
                    1          2          3          4          5
     1  C    0.000000
     2  C    1.345014   0.000000
     3  C    2.521283   1.461643   0.000000
     4  C    3.146592   2.544943   1.351422   0.000000
     5  C    3.080176   3.099953   2.463783   1.425682   0.000000
     6  N    3.522759   3.926437   3.562938   2.599864   1.174463
     7  H    4.219473   3.494735   2.107514   1.084572   2.131714
     8  H    3.428221   2.162799   1.086846   2.062827   3.398840
     9  H    2.084491   1.086598   2.153295   3.437177   4.161778
    10  H    1.082374   2.138694   2.844663   2.982712   2.436817
    11  H    1.083865   2.102171   3.478776   4.221170   4.125724
                    6          7          8          9         10
     6  N    0.000000
     7  H    3.209780   0.000000
     8  H    4.547240   2.345758   0.000000
     9  H    5.013003   4.258842   2.378308   0.000000
    10  H    2.592760   4.054316   3.894959   3.074283   0.000000
    11  H    4.438807   5.286896   4.264602   2.382495   1.850275
                   11
    11  H    0.000000
 Stoichiometry    C5H5N
 Framework group  CS[SG(C5H5N)]
 Deg. of freedom    19
 Full point group                 CS      NOp   2
 Largest Abelian subgroup         CS      NOp   2
 Largest concise Abelian subgroup C1      NOp   1
                         Standard orientation:                         
 ---------------------------------------------------------------------
 Center     Atomic      Atomic             Coordinates (Angstroms)
 Number     Number       Type             X           Y           Z
 ---------------------------------------------------------------------
      1          6           0        0.560142    1.788735    0.000000
      2          6           0        1.452347    0.782240    0.000000
      3          6           0        1.183070   -0.654384    0.000000
      4          6           0       -0.000000   -1.307598   -0.000000
      5          6           0       -1.280570   -0.680933   -0.000000
      6          7           0       -2.350265   -0.196046   -0.000000
      7          1           0       -0.009346   -2.392130   -0.000000
      8          1           0        2.062773   -1.292628    0.000000
      9          1           0        2.506989    1.043826    0.000000
     10          1           0       -0.510687    1.631070    0.000000
     11          1           0        0.912196    2.813831    0.000000
 ---------------------------------------------------------------------
 Rotational constants (GHZ):           6.2988393           2.9597784           2.0136017
 Standard basis: 6-311+G(2d,p) (5D, 7F)
 There are   151 symmetry adapted cartesian basis functions of A'  symmetry.
 There are    53 symmetry adapted cartesian basis functions of A"  symmetry.
 There are   139 symmetry adapted basis functions of A'  symmetry.
 There are    53 symmetry adapted basis functions of A"  symmetry.
   192 basis functions,   292 primitive gaussians,   204 cartesian basis functions
    21 alpha electrons       21 beta electrons
       nuclear repulsion energy       185.9637667758 Hartrees.
 NAtoms=   11 NActive=   11 NUniq=   11 SFac= 1.00D+00 NAtFMM=   60 NAOKFM=F Big=F
 Integral buffers will be    131072 words long.
 Raffenetti 1 integral format.
 Two-electron integral symmetry is turned on.
 One-electron integrals computed using PRISM.
 NBasis=   192 RedAO= T EigKep=  1.44D-05  NBF=   139    53
 NBsUse=   192 1.00D-06 EigRej= -1.00D+00 NBFU=   139    53
 Initial guess from the checkpoint file:  "/scratch/webmo-77271/218/Gau-92632.chk"
 B after Tr=    -0.000000   -0.000000   -0.000000
         Rot=    1.000000    0.000000    0.000000    0.000006 Ang=   0.00 deg.
 Initial guess orbital symmetries:
       Occupied  (A') (A') (A') (A') (A') (A') (A') (A') (A') (A')
                 (A') (A') (A') (A') (A') (A') (A') (A") (A') (A")
                 (A")
       Virtual   (A") (A') (A') (A') (A') (A') (A") (A") (A') (A")
                 (A') (A") (A') (A') (A") (A') (A') (A') (A') (A")
                 (A') (A') (A') (A') (A") (A') (A') (A') (A') (A')
                 (A") (A') (A') (A') (A') (A') (A') (A') (A") (A')
                 (A') (A") (A') (A') (A") (A') (A") (A') (A") (A')
                 (A") (A') (A") (A') (A') (A') (A") (A') (A") (A')
                 (A') (A') (A') (A') (A') (A") (A') (A') (A") (A")
                 (A') (A') (A') (A') (A') (A") (A') (A") (A') (A")
                 (A') (A') (A") (A') (A') (A') (A') (A') (A") (A')
                 (A') (A') (A') (A") (A") (A") (A") (A') (A') (A")
                 (A') (A") (A') (A') (A') (A') (A') (A') (A') (A')
                 (A') (A') (A') (A') (A") (A') (A') (A") (A") (A")
                 (A') (A") (A') (A") (A') (A") (A') (A") (A') (A")
                 (A") (A') (A") (A') (A') (A') (A') (A") (A') (A')
                 (A") (A') (A") (A') (A') (A") (A') (A') (A') (A')
                 (A') (A') (A") (A') (A') (A') (A') (A') (A') (A")
                 (A') (A') (A") (A') (A') (A') (A') (A') (A') (A')
                 (A')
 Keep R1 ints in memory in symmetry-blocked form, NReq=261123738.
 Requested convergence on RMS density matrix=1.00D-08 within 128 cycles.
 Requested convergence on MAX density matrix=1.00D-06.
 Requested convergence on             energy=1.00D-06.
 No special actions if energy rises.
 SCF Done:  E(RHF) =  -246.713193107     A.U. after    7 cycles
            NFock=  7  Conv=0.31D-08     -V/T= 2.0019
 ExpMin= 4.38D-02 ExpMax= 6.29D+03 ExpMxC= 9.49D+02 IAcc=3 IRadAn=         5 AccDes= 0.00D+00
 HarFok:  IExCor=  205 AccDes= 0.00D+00 IRadAn=         5 IDoV=-2 UseB2=F ITyADJ=14
 ICtDFT= 12500011 ScaDFX=  1.000000  1.000000  1.000000  1.000000
 Range of M.O.s used for correlation:     7   192
 NBasis=   192 NAE=    21 NBE=    21 NFC=     6 NFV=     0
 NROrb=    186 NOA=    15 NOB=    15 NVA=   171 NVB=   171

 **** Warning!!: The largest alpha MO coefficient is  0.10947684D+03

 Fully direct method using O(ONN) memory.
 JobTyp=1 Pass  1:  I=   7 to  21 NPSUse= 16 ParTrn=T ParDer=T DoDerP=T.
 Spin components of T(2) and E(2):
     alpha-alpha T2 =       0.4308784532D-01 E2=     -0.1135182499D+00
     alpha-beta  T2 =       0.2440026351D+00 E2=     -0.6679997746D+00
     beta-beta   T2 =       0.4308784532D-01 E2=     -0.1135182499D+00
 ANorm=    0.1153333571D+01
 E2 =    -0.8950362744D+00 EUMP2 =    -0.24760822938137D+03
          IDoAtm=11111111111
          Differentiating once with respect to electric field.
                with respect to dipole field.
          Differentiating once with respect to nuclear coordinates.
 Keep R1 ints in memory in symmetry-blocked form, NReq=261125447.
          There are     1 degrees of freedom in the 1st order CPHF.  IDoFFX=0 NUNeed=     1.
 LinEq1:  Iter=  0 NonCon=     1 RMS=4.24D-03 Max=6.43D-02 NDo=     1
 AX will form     1 AO Fock derivatives at one time.
 LinEq1:  Iter=  1 NonCon=     1 RMS=1.16D-03 Max=1.68D-02 NDo=     1
 LinEq1:  Iter=  2 NonCon=     1 RMS=4.75D-04 Max=1.05D-02 NDo=     1
 LinEq1:  Iter=  3 NonCon=     1 RMS=2.88D-04 Max=5.76D-03 NDo=     1
 LinEq1:  Iter=  4 NonCon=     1 RMS=1.05D-04 Max=2.02D-03 NDo=     1
 LinEq1:  Iter=  5 NonCon=     1 RMS=3.89D-05 Max=8.25D-04 NDo=     1
 LinEq1:  Iter=  6 NonCon=     1 RMS=1.63D-05 Max=3.54D-04 NDo=     1
 LinEq1:  Iter=  7 NonCon=     1 RMS=6.17D-06 Max=1.16D-04 NDo=     1
 LinEq1:  Iter=  8 NonCon=     1 RMS=1.91D-06 Max=2.75D-05 NDo=     1
 LinEq1:  Iter=  9 NonCon=     1 RMS=6.99D-07 Max=1.60D-05 NDo=     1
 LinEq1:  Iter= 10 NonCon=     1 RMS=1.88D-07 Max=2.24D-06 NDo=     1
 LinEq1:  Iter= 11 NonCon=     1 RMS=5.05D-08 Max=5.83D-07 NDo=     1
 LinEq1:  Iter= 12 NonCon=     1 RMS=1.28D-08 Max=1.40D-07 NDo=     1
 LinEq1:  Iter= 13 NonCon=     1 RMS=3.64D-09 Max=4.19D-08 NDo=     1
 LinEq1:  Iter= 14 NonCon=     1 RMS=7.03D-10 Max=9.08D-09 NDo=     1
 LinEq1:  Iter= 15 NonCon=     1 RMS=1.60D-10 Max=1.74D-09 NDo=     1
 LinEq1:  Iter= 16 NonCon=     0 RMS=4.80D-11 Max=5.90D-10 NDo=     1
 Linear equations converged to 1.000D-10 1.000D-09 after    16 iterations.
 End of Minotr F.D. properties file   721 does not exist.
 End of Minotr F.D. properties file   722 does not exist.
 End of Minotr F.D. properties file   788 does not exist.
 Calling FoFJK, ICntrl=  10002127 FMM=F ISym2X=1 I1Cent= 0 IOpClX= 0 NMat=1 NMatS=1 NMatT=0.
 ***** Axes restored to original set *****
 -------------------------------------------------------------------
 Center     Atomic                   Forces (Hartrees/Bohr)
 Number     Number              X              Y              Z
 -------------------------------------------------------------------
      1        6           0.000002071   -0.000000000    0.000002762
      2        6          -0.000008561    0.000000000    0.000000146
      3        6           0.000008170   -0.000000000    0.000002757
      4        6          -0.000004719    0.000000000   -0.000001709
      5        6          -0.000007783    0.000000000   -0.000000729
      6        7           0.000006827   -0.000000000    0.000001539
      7        1           0.000002588   -0.000000000   -0.000002447
      8        1          -0.000001320    0.000000000   -0.000000177
      9        1           0.000001939   -0.000000000    0.000001316
     10        1          -0.000000141    0.000000000   -0.000000411
     11        1           0.000000928   -0.000000000   -0.000003045
 -------------------------------------------------------------------
 Cartesian Forces:  Max     0.000008561 RMS     0.000003139

 GradGradGradGradGradGradGradGradGradGradGradGradGradGradGradGradGradGrad
 Berny optimization.
 Using GEDIIS/GDIIS optimizer.
 FormGI is forming the generalized inverse of G from B-inverse, IUseBI=4.
 Internal  Forces:  Max     0.000015532 RMS     0.000003617
 Search for a local minimum.
 Step number  15 out of a maximum of   50
 All quantities printed in internal units (Hartrees-Bohrs-Radians)
 Mixed Optimization -- En-DIIS/RFO-DIIS
 Swapping is turned off.
 Update second derivatives using D2CorX and points    1    2    3    4    5
                                                      6    7    8    9   10
                                                     11   12   13   14   15
 DE= -5.41D-09 DEPred=-2.83D-09 R= 1.91D+00
 Trust test= 1.91D+00 RLast= 2.65D-04 DXMaxT set to 1.73D-01
 ITU=  0  0  0 -1  0  0  0  1  1  1  1  1  0  1  0
     Eigenvalues ---    0.00237   0.01762   0.01805   0.03293   0.03293
     Eigenvalues ---    0.03293   0.03293   0.04528   0.07279   0.11393
     Eigenvalues ---    0.13115   0.15499   0.15959   0.16490   0.17181
     Eigenvalues ---    0.21471   0.31180   0.34485   0.34697   0.34817
     Eigenvalues ---    0.35026   0.35393   0.37555   0.44426   0.62482
     Eigenvalues ---    0.66089   1.11727
 En-DIIS/RFO-DIIS/Sim-DIIS IScMMF=       -3 using points:    15   14   13   12   11   10    9    8    7    6
 RFO step:  Lambda=-3.54126582D-09.
 DIIS inversion failure, remove point  10.
 DIIS inversion failure, remove point   9.
 DIIS inversion failure, remove point   8.
 DIIS inversion failure, remove point   7.
 DIIS inversion failure, remove point   6.
 DIIS inversion failure, remove point   5.
 DIIS inversion failure, remove point   4.
 DIIS inversion failure, remove point   3.
 DIIS inversion failure, remove point   2.
 Use linear search instead of GDIIS.
 RFO step:  Lambda= 0.00000000D+00 EMin= 2.36824211D-03
 Quartic linear search produced a step of -0.11316.
 Iteration  1 RMS(Cart)=  0.00001602 RMS(Int)=  0.00000000
 Iteration  2 RMS(Cart)=  0.00000000 RMS(Int)=  0.00000000
 ClnCor:  largest displacement from symmetrization is 1.14D-11 for atom     5.
 Variable       Old X    -DE/DX   Delta X   Delta X   Delta X     New X
                                 (Linear)    (Quad)   (Total)
    R1        2.54171   0.00000  -0.00000  -0.00000  -0.00000   2.54171
    R2        2.04539   0.00000   0.00000  -0.00000   0.00000   2.04539
    R3        2.04821   0.00000   0.00000  -0.00000  -0.00000   2.04821
    R4        2.76210   0.00000   0.00000   0.00001   0.00001   2.76211
    R5        2.05337  -0.00000  -0.00000  -0.00000  -0.00000   2.05337
    R6        2.55382  -0.00000  -0.00000  -0.00000  -0.00000   2.55382
    R7        2.05384  -0.00000  -0.00000   0.00000  -0.00000   2.05384
    R8        2.69415  -0.00000  -0.00000  -0.00000  -0.00000   2.69415
    R9        2.04954   0.00000   0.00000   0.00000   0.00000   2.04955
   R10        2.21941  -0.00000  -0.00000  -0.00000  -0.00000   2.21941
    A1        2.14989  -0.00000  -0.00000  -0.00000  -0.00001   2.14988
    A2        2.08550   0.00000   0.00000   0.00001   0.00001   2.08551
    A3        2.04780  -0.00000  -0.00000  -0.00000  -0.00001   2.04779
    A4        2.23103  -0.00001  -0.00001  -0.00002  -0.00002   2.23101
    A5        2.05295   0.00001   0.00001   0.00001   0.00002   2.05297
    A6        1.99921   0.00000   0.00000   0.00000   0.00000   1.99921
    A7        2.26056  -0.00000  -0.00000   0.00000   0.00000   2.26056
    A8        2.01316  -0.00000   0.00000  -0.00000  -0.00000   2.01316
    A9        2.00946   0.00000   0.00000  -0.00000   0.00000   2.00946
   A10        2.18201   0.00001   0.00001   0.00001   0.00002   2.18203
   A11        2.08389   0.00000   0.00000  -0.00000  -0.00000   2.08389
   A12        2.01728  -0.00001  -0.00001  -0.00001  -0.00002   2.01727
   A13        3.17110   0.00002   0.00003  -0.00002   0.00000   3.17111
   A14        3.14159   0.00000   0.00000   0.00000   0.00000   3.14159
    D1        0.00000  -0.00000   0.00000   0.00000  -0.00000   0.00000
    D2        3.14159   0.00000   0.00000  -0.00000   0.00000   3.14159
    D3        3.14159   0.00000   0.00000   0.00000   0.00000   3.14159
    D4       -0.00000  -0.00000   0.00000  -0.00000   0.00000   0.00000
    D5       -0.00000  -0.00000   0.00000  -0.00000   0.00000   0.00000
    D6        3.14159  -0.00000   0.00000  -0.00000   0.00000   3.14159
    D7        3.14159  -0.00000   0.00000  -0.00000   0.00000   3.14159
    D8        0.00000   0.00000   0.00000  -0.00000  -0.00000   0.00000
    D9       -0.00000  -0.00000   0.00000  -0.00000   0.00000   0.00000
   D10        3.14159  -0.00000   0.00000   0.00000   0.00000   3.14159
   D11        3.14159   0.00000   0.00000  -0.00000   0.00000   3.14159
   D12        0.00000  -0.00000   0.00000   0.00000   0.00000   0.00000
         Item               Value     Threshold  Converged?
 Maximum Force            0.000016     0.000002     NO 
 RMS     Force            0.000004     0.000001     NO 
 Maximum Displacement     0.000040     0.000006     NO 
 RMS     Displacement     0.000016     0.000004     NO 
 Predicted change in Energy=-5.283787D-10
 GradGradGradGradGradGradGradGradGradGradGradGradGradGradGradGradGradGrad

                          Input orientation:                          
 ---------------------------------------------------------------------
 Center     Atomic      Atomic             Coordinates (Angstroms)
 Number     Number       Type             X           Y           Z
 ---------------------------------------------------------------------
      1          6           0       -0.271643    0.000000   -0.020570
      2          6           0        0.002578    0.000000    1.296193
      3          6           0        1.315588    0.000000    1.938388
      4          6           0        2.546151   -0.000000    1.379771
      5          6           0        2.808532   -0.000000   -0.021558
      6          7           0        3.058652   -0.000000   -1.169078
      7          1           0        3.421516   -0.000000    2.020111
      8          1           0        1.301969    0.000000    3.025149
      9          1           0       -0.837189    0.000000    1.985747
     10          1           0        0.494471    0.000000   -0.785162
     11          1           0       -1.304042    0.000000   -0.350590
 ---------------------------------------------------------------------
                    Distance matrix (angstroms):
                    1          2          3          4          5
     1  C    0.000000
     2  C    1.345013   0.000000
     3  C    2.521274   1.461647   0.000000
     4  C    3.146572   2.544946   1.351421   0.000000
     5  C    3.080175   3.099975   2.463792   1.425680   0.000000
     6  N    3.522774   3.926468   3.562951   2.599863   1.174463
     7  H    4.219455   3.494738   2.107512   1.084573   2.131703
     8  H    3.428215   2.162801   1.086846   2.062827   3.398845
     9  H    2.084502   1.086597   2.153299   3.437179   4.161797
    10  H    1.082374   2.138691   2.844637   2.982670   2.436795
    11  H    1.083865   2.102178   3.478777   4.221154   4.125716
                    6          7          8          9         10
     6  N    0.000000
     7  H    3.209766   0.000000
     8  H    4.547249   2.345757   0.000000
     9  H    5.013033   4.258844   2.378310   0.000000
    10  H    2.592762   4.054275   3.894935   3.074289   0.000000
    11  H    4.438809   5.286882   4.264612   2.382524   1.850272
                   11
    11  H    0.000000
 Stoichiometry    C5H5N
 Framework group  CS[SG(C5H5N)]
 Deg. of freedom    19
 Full point group                 CS      NOp   2
 Largest Abelian subgroup         CS      NOp   2
 Largest concise Abelian subgroup C1      NOp   1
                         Standard orientation:                         
 ---------------------------------------------------------------------
 Center     Atomic      Atomic             Coordinates (Angstroms)
 Number     Number       Type             X           Y           Z
 ---------------------------------------------------------------------
      1          6           0        0.560144    1.788729    0.000000
      2          6           0        1.452362    0.782246    0.000000
      3          6           0        1.183073   -0.654380    0.000000
      4          6           0        0.000000   -1.307584   -0.000000
      5          6           0       -1.280576   -0.680934   -0.000000
      6          7           0       -2.350277   -0.196060   -0.000000
      7          1           0       -0.009352   -2.392117   -0.000000
      8          1           0        2.062773   -1.292629    0.000000
      9          1           0        2.507005    1.043825    0.000000
     10          1           0       -0.510682    1.631042    0.000000
     11          1           0        0.912171    2.813833    0.000000
 ---------------------------------------------------------------------
 Rotational constants (GHZ):           6.2989094           2.9597468           2.0135943
 Standard basis: 6-311+G(2d,p) (5D, 7F)
 There are   151 symmetry adapted cartesian basis functions of A'  symmetry.
 There are    53 symmetry adapted cartesian basis functions of A"  symmetry.
 There are   139 symmetry adapted basis functions of A'  symmetry.
 There are    53 symmetry adapted basis functions of A"  symmetry.
   192 basis functions,   292 primitive gaussians,   204 cartesian basis functions
    21 alpha electrons       21 beta electrons
       nuclear repulsion energy       185.9636861231 Hartrees.
 NAtoms=   11 NActive=   11 NUniq=   11 SFac= 1.00D+00 NAtFMM=   60 NAOKFM=F Big=F
 Integral buffers will be    131072 words long.
 Raffenetti 1 integral format.
 Two-electron integral symmetry is turned on.
 One-electron integrals computed using PRISM.
 NBasis=   192 RedAO= T EigKep=  1.44D-05  NBF=   139    53
 NBsUse=   192 1.00D-06 EigRej= -1.00D+00 NBFU=   139    53
 Initial guess from the checkpoint file:  "/scratch/webmo-77271/218/Gau-92632.chk"
 B after Tr=     0.000000    0.000000    0.000000
         Rot=    1.000000   -0.000000   -0.000000   -0.000001 Ang=  -0.00 deg.
 Initial guess orbital symmetries:
       Occupied  (A') (A') (A') (A') (A') (A') (A') (A') (A') (A')
                 (A') (A') (A') (A') (A') (A') (A') (A") (A') (A")
                 (A")
       Virtual   (A") (A') (A') (A') (A') (A') (A") (A") (A') (A")
                 (A') (A") (A') (A') (A") (A') (A') (A') (A') (A")
                 (A') (A') (A') (A') (A") (A') (A') (A') (A') (A')
                 (A") (A') (A') (A') (A') (A') (A') (A') (A") (A')
                 (A') (A") (A') (A') (A") (A') (A") (A') (A") (A')
                 (A") (A') (A") (A') (A') (A') (A") (A') (A") (A')
                 (A') (A') (A') (A') (A') (A") (A') (A') (A") (A")
                 (A') (A') (A') (A') (A') (A") (A') (A") (A') (A")
                 (A') (A') (A") (A') (A') (A') (A') (A') (A") (A')
                 (A') (A') (A') (A") (A") (A") (A") (A') (A') (A")
                 (A') (A") (A') (A') (A') (A') (A') (A') (A') (A')
                 (A') (A') (A') (A') (A") (A') (A') (A") (A") (A")
                 (A') (A") (A') (A") (A') (A") (A') (A") (A') (A")
                 (A") (A') (A") (A') (A') (A') (A') (A") (A') (A')
                 (A") (A') (A") (A') (A') (A") (A') (A') (A') (A')
                 (A') (A') (A") (A') (A') (A') (A') (A') (A') (A")
                 (A') (A') (A") (A') (A') (A') (A') (A') (A') (A')
                 (A')
 Keep R1 ints in memory in symmetry-blocked form, NReq=261123738.
 Requested convergence on RMS density matrix=1.00D-08 within 128 cycles.
 Requested convergence on MAX density matrix=1.00D-06.
 Requested convergence on             energy=1.00D-06.
 No special actions if energy rises.
 SCF Done:  E(RHF) =  -246.713193219     A.U. after    4 cycles
            NFock=  4  Conv=0.51D-08     -V/T= 2.0019
 ExpMin= 4.38D-02 ExpMax= 6.29D+03 ExpMxC= 9.49D+02 IAcc=3 IRadAn=         5 AccDes= 0.00D+00
 HarFok:  IExCor=  205 AccDes= 0.00D+00 IRadAn=         5 IDoV=-2 UseB2=F ITyADJ=14
 ICtDFT= 12500011 ScaDFX=  1.000000  1.000000  1.000000  1.000000
 Range of M.O.s used for correlation:     7   192
 NBasis=   192 NAE=    21 NBE=    21 NFC=     6 NFV=     0
 NROrb=    186 NOA=    15 NOB=    15 NVA=   171 NVB=   171

 **** Warning!!: The largest alpha MO coefficient is  0.10947820D+03

 Fully direct method using O(ONN) memory.
 JobTyp=1 Pass  1:  I=   7 to  21 NPSUse= 16 ParTrn=T ParDer=T DoDerP=T.
 Spin components of T(2) and E(2):
     alpha-alpha T2 =       0.4308782401D-01 E2=     -0.1135182214D+00
     alpha-beta  T2 =       0.2440025587D+00 E2=     -0.6679997170D+00
     beta-beta   T2 =       0.4308782401D-01 E2=     -0.1135182214D+00
 ANorm=    0.1153333519D+01
 E2 =    -0.8950361598D+00 EUMP2 =    -0.24760822937848D+03
          IDoAtm=11111111111
          Differentiating once with respect to electric field.
                with respect to dipole field.
          Differentiating once with respect to nuclear coordinates.
 Keep R1 ints in memory in symmetry-blocked form, NReq=261125447.
          There are     1 degrees of freedom in the 1st order CPHF.  IDoFFX=0 NUNeed=     1.
 LinEq1:  Iter=  0 NonCon=     1 RMS=4.24D-03 Max=6.43D-02 NDo=     1
 AX will form     1 AO Fock derivatives at one time.
 LinEq1:  Iter=  1 NonCon=     1 RMS=1.16D-03 Max=1.68D-02 NDo=     1
 LinEq1:  Iter=  2 NonCon=     1 RMS=4.75D-04 Max=1.05D-02 NDo=     1
 LinEq1:  Iter=  3 NonCon=     1 RMS=2.88D-04 Max=5.76D-03 NDo=     1
 LinEq1:  Iter=  4 NonCon=     1 RMS=1.05D-04 Max=2.02D-03 NDo=     1
 LinEq1:  Iter=  5 NonCon=     1 RMS=3.89D-05 Max=8.25D-04 NDo=     1
 LinEq1:  Iter=  6 NonCon=     1 RMS=1.63D-05 Max=3.54D-04 NDo=     1
 LinEq1:  Iter=  7 NonCon=     1 RMS=6.17D-06 Max=1.16D-04 NDo=     1
 LinEq1:  Iter=  8 NonCon=     1 RMS=1.91D-06 Max=2.75D-05 NDo=     1
 LinEq1:  Iter=  9 NonCon=     1 RMS=6.99D-07 Max=1.60D-05 NDo=     1
 LinEq1:  Iter= 10 NonCon=     1 RMS=1.88D-07 Max=2.24D-06 NDo=     1
 LinEq1:  Iter= 11 NonCon=     1 RMS=5.05D-08 Max=5.83D-07 NDo=     1
 LinEq1:  Iter= 12 NonCon=     1 RMS=1.28D-08 Max=1.40D-07 NDo=     1
 LinEq1:  Iter= 13 NonCon=     1 RMS=3.64D-09 Max=4.19D-08 NDo=     1
 LinEq1:  Iter= 14 NonCon=     1 RMS=7.03D-10 Max=9.08D-09 NDo=     1
 LinEq1:  Iter= 15 NonCon=     1 RMS=1.60D-10 Max=1.74D-09 NDo=     1
 LinEq1:  Iter= 16 NonCon=     0 RMS=4.80D-11 Max=5.90D-10 NDo=     1
 Linear equations converged to 1.000D-10 1.000D-09 after    16 iterations.
 End of Minotr F.D. properties file   721 does not exist.
 End of Minotr F.D. properties file   722 does not exist.
 End of Minotr F.D. properties file   788 does not exist.
 Calling FoFJK, ICntrl=  10002127 FMM=F ISym2X=1 I1Cent= 0 IOpClX= 0 NMat=1 NMatS=1 NMatT=0.
 ***** Axes restored to original set *****
 -------------------------------------------------------------------
 Center     Atomic                   Forces (Hartrees/Bohr)
 Number     Number              X              Y              Z
 -------------------------------------------------------------------
      1        6           0.000000862   -0.000000000    0.000002798
      2        6          -0.000004029    0.000000000   -0.000000607
      3        6           0.000004239   -0.000000000    0.000002303
      4        6          -0.000001092    0.000000000   -0.000000259
      5        6          -0.000009436    0.000000000   -0.000001652
      6        7           0.000006958   -0.000000000    0.000001425
      7        1           0.000001848   -0.000000000   -0.000001950
      8        1          -0.000000800    0.000000000   -0.000000161
      9        1           0.000001026   -0.000000000    0.000000755
     10        1          -0.000000154    0.000000000   -0.000000328
     11        1           0.000000578   -0.000000000   -0.000002325
 -------------------------------------------------------------------
 Cartesian Forces:  Max     0.000009436 RMS     0.000002506

 GradGradGradGradGradGradGradGradGradGradGradGradGradGradGradGradGradGrad
 Berny optimization.
 Using GEDIIS/GDIIS optimizer.
 FormGI is forming the generalized inverse of G from B-inverse, IUseBI=4.
 Internal  Forces:  Max     0.000015775 RMS     0.000003087
 Search for a local minimum.
 Step number  16 out of a maximum of   50
 All quantities printed in internal units (Hartrees-Bohrs-Radians)
 Mixed Optimization -- En-DIIS/RFO-DIIS
 Swapping is turned off.
 Update second derivatives using D2CorX and points    1    2    3    4    5
                                                      6    7    8    9   10
                                                     11   12   13   14   15
                                                     16
 DE=  2.89D-09 DEPred=-5.28D-10 R=-5.47D+00
 Trust test=-5.47D+00 RLast= 4.18D-05 DXMaxT set to 8.64D-02
 ITU= -1  0  0  0 -1  0  0  0  1  1  1  1  1  0  1  0
     Eigenvalues ---    0.00237   0.01762   0.01805   0.03293   0.03293
     Eigenvalues ---    0.03293   0.03293   0.04528   0.07296   0.11325
     Eigenvalues ---    0.12721   0.15645   0.15930   0.16318   0.17072
     Eigenvalues ---    0.21030   0.31146   0.34448   0.34682   0.34821
     Eigenvalues ---    0.35023   0.35454   0.37578   0.44343   0.62391
     Eigenvalues ---    0.66236   1.11636
 En-DIIS/RFO-DIIS/Sim-DIIS IScMMF=       -3 using points:    16   15   14   13   12   11   10    9    8    7
 RFO step:  Lambda=-2.72028776D-09.
 DIIS inversion failure, remove point  10.
 DIIS inversion failure, remove point   9.
 DIIS inversion failure, remove point   8.
 DIIS inversion failure, remove point   7.
 DIIS inversion failure, remove point   6.
 DIIS inversion failure, remove point   5.
 DIIS inversion failure, remove point   4.
 DIIS inversion failure, remove point   3.
 DIIS inversion failure, remove point   2.
 Use linear search instead of GDIIS.
 RFO step:  Lambda= 0.00000000D+00 EMin= 2.36824211D-03
 Quartic linear search produced a step of -0.96785.
 Iteration  1 RMS(Cart)=  0.00005497 RMS(Int)=  0.00000001
 Iteration  2 RMS(Cart)=  0.00000001 RMS(Int)=  0.00000000
 ClnCor:  largest displacement from symmetrization is 1.79D-11 for atom     5.
 Variable       Old X    -DE/DX   Delta X   Delta X   Delta X     New X
                                 (Linear)    (Quad)   (Total)
    R1        2.54171  -0.00000   0.00000  -0.00000  -0.00000   2.54171
    R2        2.04539   0.00000  -0.00000   0.00000   0.00000   2.04539
    R3        2.04821   0.00000   0.00000   0.00000   0.00000   2.04821
    R4        2.76211   0.00000  -0.00001   0.00000  -0.00001   2.76210
    R5        2.05337  -0.00000   0.00000   0.00000   0.00000   2.05337
    R6        2.55382  -0.00000   0.00000  -0.00000   0.00000   2.55382
    R7        2.05384  -0.00000   0.00000  -0.00000  -0.00000   2.05384
    R8        2.69415  -0.00000   0.00000   0.00000   0.00000   2.69415
    R9        2.04955   0.00000  -0.00000   0.00000  -0.00000   2.04955
   R10        2.21941   0.00000   0.00000   0.00000   0.00000   2.21941
    A1        2.14988  -0.00000   0.00001   0.00001   0.00001   2.14989
    A2        2.08551   0.00000  -0.00001   0.00000  -0.00001   2.08550
    A3        2.04779  -0.00000   0.00001  -0.00001  -0.00000   2.04779
    A4        2.23101  -0.00000   0.00002   0.00000   0.00002   2.23103
    A5        2.05297   0.00000  -0.00002  -0.00001  -0.00003   2.05293
    A6        1.99921   0.00000  -0.00000   0.00001   0.00001   1.99922
    A7        2.26056  -0.00000  -0.00000  -0.00003  -0.00003   2.26054
    A8        2.01316   0.00000   0.00000   0.00001   0.00001   2.01317
    A9        2.00946   0.00000  -0.00000   0.00002   0.00001   2.00948
   A10        2.18203   0.00000  -0.00002   0.00001  -0.00001   2.18202
   A11        2.08389   0.00000   0.00000   0.00002   0.00002   2.08391
   A12        2.01727  -0.00000   0.00002  -0.00002  -0.00001   2.01726
   A13        3.17111   0.00002  -0.00000   0.00020   0.00020   3.17131
   A14        3.14159   0.00000   0.00000  -0.00000   0.00000   3.14159
    D1       -0.00000  -0.00000   0.00000  -0.00000   0.00000   0.00000
    D2        3.14159  -0.00000   0.00000   0.00000   0.00000   3.14159
    D3        3.14159   0.00000   0.00000  -0.00000   0.00000   3.14159
    D4       -0.00000  -0.00000   0.00000   0.00000   0.00000   0.00000
    D5       -0.00000  -0.00000   0.00000   0.00000   0.00000   0.00000
    D6        3.14159  -0.00000   0.00000   0.00000   0.00000   3.14159
    D7        3.14159  -0.00000   0.00000   0.00000   0.00000   3.14159
    D8        0.00000  -0.00000   0.00000   0.00000  -0.00000   0.00000
    D9        0.00000  -0.00000   0.00000   0.00000   0.00000   0.00000
   D10        3.14159  -0.00000   0.00000  -0.00000   0.00000   3.14159
   D11        3.14159  -0.00000   0.00000   0.00000   0.00000   3.14159
   D12       -0.00000   0.00000   0.00000  -0.00000   0.00000   0.00000
         Item               Value     Threshold  Converged?
 Maximum Force            0.000016     0.000002     NO 
 RMS     Force            0.000003     0.000001     NO 
 Maximum Displacement     0.000272     0.000006     NO 
 RMS     Displacement     0.000055     0.000004     NO 
 Predicted change in Energy=-1.296069D-09
 GradGradGradGradGradGradGradGradGradGradGradGradGradGradGradGradGradGrad

                          Input orientation:                          
 ---------------------------------------------------------------------
 Center     Atomic      Atomic             Coordinates (Angstroms)
 Number     Number       Type             X           Y           Z
 ---------------------------------------------------------------------
      1          6           0       -0.271658    0.000000   -0.020562
      2          6           0        0.002582    0.000000    1.296196
      3          6           0        1.315583    0.000000    1.938401
      4          6           0        2.546136   -0.000000    1.379761
      5          6           0        2.808480   -0.000000   -0.021576
      6          7           0        3.058796   -0.000000   -1.169054
      7          1           0        3.421523   -0.000000    2.020069
      8          1           0        1.301970    0.000000    3.025161
      9          1           0       -0.837199    0.000000    1.985736
     10          1           0        0.494437    0.000000   -0.785175
     11          1           0       -1.304066    0.000000   -0.350556
 ---------------------------------------------------------------------
                    Distance matrix (angstroms):
                    1          2          3          4          5
     1  C    0.000000
     2  C    1.345013   0.000000
     3  C    2.521283   1.461643   0.000000
     4  C    3.146564   2.544927   1.351421   0.000000
     5  C    3.080138   3.099934   2.463788   1.425682   0.000000
     6  N    3.522919   3.926564   3.563014   2.599861   1.174463
     7  H    4.219450   3.494732   2.107523   1.084573   2.131699
     8  H    3.428225   2.162805   1.086845   2.062836   3.398850
     9  H    2.084482   1.086599   2.153303   3.437174   4.161764
    10  H    1.082375   2.138698   2.844670   2.982686   2.436776
    11  H    1.083865   2.102171   3.478777   4.221144   4.125683
                    6          7          8          9         10
     6  N    0.000000
     7  H    3.209686   0.000000
     8  H    4.547294   2.345787   0.000000
     9  H    5.013131   4.258861   2.378329   0.000000
    10  H    2.592933   4.054285   3.894967   3.074281   0.000000
    11  H    4.438976   5.286876   4.264609   2.382483   1.850272
                   11
    11  H    0.000000
 Stoichiometry    C5H5N
 Framework group  CS[SG(C5H5N)]
 Deg. of freedom    19
 Full point group                 CS      NOp   2
 Largest Abelian subgroup         CS      NOp   2
 Largest concise Abelian subgroup C1      NOp   1
                         Standard orientation:                         
 ---------------------------------------------------------------------
 Center     Atomic      Atomic             Coordinates (Angstroms)
 Number     Number       Type             X           Y           Z
 ---------------------------------------------------------------------
      1          6           0        0.560170    1.788744   -0.000000
      2          6           0        1.452370    0.782246   -0.000000
      3          6           0        1.183088   -0.654377   -0.000000
      4          6           0        0.000000   -1.307556    0.000000
      5          6           0       -1.280558   -0.680865    0.000000
      6          7           0       -2.350341   -0.196171    0.000000
      7          1           0       -0.009394   -2.392088    0.000000
      8          1           0        2.062782   -1.292633    0.000000
      9          1           0        2.507010    1.043840   -0.000000
     10          1           0       -0.510661    1.631090   -0.000000
     11          1           0        0.912227    2.813839   -0.000000
 ---------------------------------------------------------------------
 Rotational constants (GHZ):           6.2991012           2.9596329           2.0135611
 Standard basis: 6-311+G(2d,p) (5D, 7F)
 There are   151 symmetry adapted cartesian basis functions of A'  symmetry.
 There are    53 symmetry adapted cartesian basis functions of A"  symmetry.
 There are   139 symmetry adapted basis functions of A'  symmetry.
 There are    53 symmetry adapted basis functions of A"  symmetry.
   192 basis functions,   292 primitive gaussians,   204 cartesian basis functions
    21 alpha electrons       21 beta electrons
       nuclear repulsion energy       185.9632895264 Hartrees.
 NAtoms=   11 NActive=   11 NUniq=   11 SFac= 1.00D+00 NAtFMM=   60 NAOKFM=F Big=F
 Integral buffers will be    131072 words long.
 Raffenetti 1 integral format.
 Two-electron integral symmetry is turned on.
 One-electron integrals computed using PRISM.
 NBasis=   192 RedAO= T EigKep=  1.44D-05  NBF=   139    53
 NBsUse=   192 1.00D-06 EigRej= -1.00D+00 NBFU=   139    53
 Lowest energy guess from the checkpoint file:  "/scratch/webmo-77271/218/Gau-92632.chk"
 B after Tr=    -0.000000    0.000000   -0.000000
         Rot=    1.000000   -0.000000   -0.000000   -0.000004 Ang=  -0.00 deg.
 B after Tr=    -0.000000   -0.000000   -0.000000
         Rot=    1.000000    0.000000   -0.000000   -0.000003 Ang=  -0.00 deg.
 Initial guess orbital symmetries:
       Occupied  (A') (A') (A') (A') (A') (A') (A') (A') (A") (A')
                 (A') (A") (A') (A') (A") (A') (A') (A') (A') (A')
                 (A')
       Virtual   (A') (A') (A') (A') (A') (A') (A') (A') (A") (A')
                 (A') (A") (A') (A') (A") (A') (A') (A') (A') (A')
                 (A') (A") (A") (A") (A") (A") (A") (A") (A") (A")
                 (A") (A") (A") (A") (A") (A") (A") (A") (A") (A")
                 (A") (A") (A") (A") (A") (A") (A") (A") (A") (A")
                 (A") (A") (A") (A") (A") (A") (A") (A") (A") (A")
                 (A") (A") (A") (A") (A") (A") (A") (A") (A") (A")
                 (A") (A") (A") (A") (A") (A") (A") (A") (A") (A")
                 (A") (A") (A") (A") (A") (A") (A") (A") (A") (A")
                 (A") (A") (A") (A") (A") (A") (A") (A") (A") (A")
                 (A") (A") (A") (A") (A") (A") (A") (A") (A") (A")
                 (A") (A") (A") (A") (A") (A") (A") (A") (A") (A")
                 (A") (A") (A") (A") (A") (A") (A") (A") (A") (A")
                 (A") (A") (A") (A") (A") (A") (A") (A") (A") (A")
                 (A") (A") (A") (A") (A") (A") (A") (A") (A") (A")
                 (A") (A") (A") (A") (A") (A") (A") (A") (A") (A")
                 (A") (A") (A") (A") (A") (A") (A') (A') (A') (A")
                 (A')
 Keep R1 ints in memory in symmetry-blocked form, NReq=261123738.
 Requested convergence on RMS density matrix=1.00D-08 within 128 cycles.
 Requested convergence on MAX density matrix=1.00D-06.
 Requested convergence on             energy=1.00D-06.
 No special actions if energy rises.
 An orbital has undefined symmetry, so N**3 symmetry is turned off.
 SCF Done:  E(RHF) =  -246.713193022     A.U. after    6 cycles
            NFock=  6  Conv=0.83D-08     -V/T= 2.0019
 ExpMin= 4.38D-02 ExpMax= 6.29D+03 ExpMxC= 9.49D+02 IAcc=3 IRadAn=         5 AccDes= 0.00D+00
 HarFok:  IExCor=  205 AccDes= 0.00D+00 IRadAn=         5 IDoV=-2 UseB2=F ITyADJ=14
 ICtDFT= 12500011 ScaDFX=  1.000000  1.000000  1.000000  1.000000
 Range of M.O.s used for correlation:     7   192
 NBasis=   192 NAE=    21 NBE=    21 NFC=     6 NFV=     0
 NROrb=    186 NOA=    15 NOB=    15 NVA=   171 NVB=   171

 **** Warning!!: The largest alpha MO coefficient is  0.10946864D+03

 Fully direct method using O(ONN) memory.
 JobTyp=1 Pass  1:  I=   7 to  21 NPSUse= 16 ParTrn=T ParDer=T DoDerP=T.
 Spin components of T(2) and E(2):
     alpha-alpha T2 =       0.4308779924D-01 E2=     -0.1135182083D+00
     alpha-beta  T2 =       0.2440027431D+00 E2=     -0.6679999404D+00
     beta-beta   T2 =       0.4308779924D-01 E2=     -0.1135182083D+00
 ANorm=    0.1153333578D+01
 E2 =    -0.8950363569D+00 EUMP2 =    -0.24760822937919D+03
          IDoAtm=11111111111
          Differentiating once with respect to electric field.
                with respect to dipole field.
          Differentiating once with respect to nuclear coordinates.
 Keep R1 ints in memory in symmetry-blocked form, NReq=261125447.
          There are     1 degrees of freedom in the 1st order CPHF.  IDoFFX=0 NUNeed=     1.
 LinEq1:  Iter=  0 NonCon=     1 RMS=4.24D-03 Max=6.43D-02 NDo=     1
 AX will form     1 AO Fock derivatives at one time.
 LinEq1:  Iter=  1 NonCon=     1 RMS=1.16D-03 Max=1.67D-02 NDo=     1
 LinEq1:  Iter=  2 NonCon=     1 RMS=4.75D-04 Max=1.05D-02 NDo=     1
 LinEq1:  Iter=  3 NonCon=     1 RMS=2.88D-04 Max=5.76D-03 NDo=     1
 LinEq1:  Iter=  4 NonCon=     1 RMS=1.05D-04 Max=2.02D-03 NDo=     1
 LinEq1:  Iter=  5 NonCon=     1 RMS=3.89D-05 Max=8.25D-04 NDo=     1
 LinEq1:  Iter=  6 NonCon=     1 RMS=1.63D-05 Max=3.54D-04 NDo=     1
 LinEq1:  Iter=  7 NonCon=     1 RMS=6.17D-06 Max=1.16D-04 NDo=     1
 LinEq1:  Iter=  8 NonCon=     1 RMS=1.91D-06 Max=2.75D-05 NDo=     1
 LinEq1:  Iter=  9 NonCon=     1 RMS=6.99D-07 Max=1.60D-05 NDo=     1
 LinEq1:  Iter= 10 NonCon=     1 RMS=1.88D-07 Max=2.24D-06 NDo=     1
 LinEq1:  Iter= 11 NonCon=     1 RMS=5.05D-08 Max=5.83D-07 NDo=     1
 LinEq1:  Iter= 12 NonCon=     1 RMS=1.28D-08 Max=1.40D-07 NDo=     1
 LinEq1:  Iter= 13 NonCon=     1 RMS=3.64D-09 Max=4.19D-08 NDo=     1
 LinEq1:  Iter= 14 NonCon=     1 RMS=7.03D-10 Max=9.08D-09 NDo=     1
 LinEq1:  Iter= 15 NonCon=     1 RMS=1.60D-10 Max=1.74D-09 NDo=     1
 LinEq1:  Iter= 16 NonCon=     0 RMS=4.80D-11 Max=5.91D-10 NDo=     1
 Linear equations converged to 1.000D-10 1.000D-09 after    16 iterations.
 End of Minotr F.D. properties file   721 does not exist.
 End of Minotr F.D. properties file   722 does not exist.
 End of Minotr F.D. properties file   788 does not exist.
 Calling FoFJK, ICntrl=  10002127 FMM=F ISym2X=1 I1Cent= 0 IOpClX= 0 NMat=1 NMatS=1 NMatT=0.
 ***** Axes restored to original set *****
 -------------------------------------------------------------------
 Center     Atomic                   Forces (Hartrees/Bohr)
 Number     Number              X              Y              Z
 -------------------------------------------------------------------
      1        6           0.000002415    0.000000000    0.000001640
      2        6          -0.000010742   -0.000000000    0.000000746
      3        6           0.000008248    0.000000000    0.000000942
      4        6          -0.000009126   -0.000000000   -0.000002589
      5        6           0.000004082   -0.000000000    0.000001616
      6        7           0.000000238    0.000000000    0.000000080
      7        1           0.000002130   -0.000000000   -0.000001737
      8        1          -0.000001126    0.000000000   -0.000000082
      9        1           0.000002755   -0.000000000    0.000002181
     10        1           0.000000110   -0.000000000    0.000000101
     11        1           0.000001015    0.000000000   -0.000002898
 -------------------------------------------------------------------
 Cartesian Forces:  Max     0.000010742 RMS     0.000003178

 GradGradGradGradGradGradGradGradGradGradGradGradGradGradGradGradGradGrad
 Berny optimization.
 Using GEDIIS/GDIIS optimizer.
 FormGI is forming the generalized inverse of G from B-inverse, IUseBI=4.
 Internal  Forces:  Max     0.000008328 RMS     0.000002672
 Search for a local minimum.
 Step number  17 out of a maximum of   50
 All quantities printed in internal units (Hartrees-Bohrs-Radians)
 Mixed Optimization -- En-DIIS/RFO-DIIS
 Swapping is turned off.
 Update second derivatives using D2CorX and points    1    2    3    4    5
                                                      6    7    8    9   10
                                                     11   12   13   14   15
                                                     16   17
 DE= -7.03D-10 DEPred=-1.30D-09 R= 5.43D-01
 Trust test= 5.43D-01 RLast= 2.07D-04 DXMaxT set to 8.64D-02
 ITU=  0 -1  0  0  0 -1  0  0  0  1  1  1  1  1  0  1  0
     Eigenvalues ---    0.00237   0.01762   0.01805   0.03293   0.03293
     Eigenvalues ---    0.03293   0.03293   0.04528   0.07188   0.11291
     Eigenvalues ---    0.12428   0.15176   0.15825   0.16099   0.17133
     Eigenvalues ---    0.20515   0.31273   0.34452   0.34689   0.34835
     Eigenvalues ---    0.35037   0.35445   0.36978   0.45007   0.62115
     Eigenvalues ---    0.66302   1.11406
 En-DIIS/RFO-DIIS/Sim-DIIS IScMMF=       -3 using points:    17   16   15   14   13   12   11   10    9    8
 RFO step:  Lambda=-1.45727102D-09.
 DIIS inversion failure, remove point  10.
 DIIS inversion failure, remove point   9.
 DIIS inversion failure, remove point   8.
 DIIS inversion failure, remove point   7.
 DIIS inversion failure, remove point   6.
 DIIS inversion failure, remove point   5.
 DIIS inversion failure, remove point   4.
 DIIS inversion failure, remove point   3.
 DIIS inversion failure, remove point   2.
 Use linear search instead of GDIIS.
 RFO step:  Lambda= 0.00000000D+00 EMin= 2.36824211D-03
 Quartic linear search produced a step of -0.33599.
 Iteration  1 RMS(Cart)=  0.00004748 RMS(Int)=  0.00000000
 Iteration  2 RMS(Cart)=  0.00000000 RMS(Int)=  0.00000000
 ClnCor:  largest displacement from symmetrization is 2.62D-12 for atom     5.
 Variable       Old X    -DE/DX   Delta X   Delta X   Delta X     New X
                                 (Linear)    (Quad)   (Total)
    R1        2.54171   0.00000   0.00000  -0.00000  -0.00000   2.54170
    R2        2.04539   0.00000  -0.00000   0.00000   0.00000   2.04539
    R3        2.04821  -0.00000  -0.00000  -0.00000  -0.00000   2.04821
    R4        2.76210   0.00000   0.00000   0.00002   0.00002   2.76212
    R5        2.05337  -0.00000  -0.00000  -0.00000  -0.00000   2.05337
    R6        2.55382  -0.00000  -0.00000  -0.00001  -0.00001   2.55381
    R7        2.05384  -0.00000   0.00000  -0.00000  -0.00000   2.05384
    R8        2.69415  -0.00000  -0.00000  -0.00000  -0.00000   2.69415
    R9        2.04955   0.00000   0.00000   0.00000   0.00000   2.04955
   R10        2.21941  -0.00000  -0.00000   0.00000   0.00000   2.21941
    A1        2.14989  -0.00000  -0.00000  -0.00002  -0.00003   2.14987
    A2        2.08550   0.00000   0.00000   0.00004   0.00005   2.08555
    A3        2.04779  -0.00000   0.00000  -0.00002  -0.00002   2.04777
    A4        2.23103  -0.00001  -0.00001  -0.00005  -0.00006   2.23097
    A5        2.05293   0.00001   0.00001   0.00005   0.00006   2.05300
    A6        1.99922   0.00000  -0.00000  -0.00000  -0.00000   1.99922
    A7        2.26054  -0.00000   0.00001  -0.00000   0.00001   2.26055
    A8        2.01317  -0.00000  -0.00000  -0.00000  -0.00001   2.01316
    A9        2.00948   0.00000  -0.00000   0.00001   0.00000   2.00948
   A10        2.18202   0.00001   0.00000   0.00005   0.00005   2.18207
   A11        2.08391  -0.00000  -0.00001  -0.00000  -0.00001   2.08390
   A12        2.01726  -0.00001   0.00000  -0.00005  -0.00005   2.01721
   A13        3.17131   0.00000  -0.00007   0.00005  -0.00002   3.17129
   A14        3.14159  -0.00000   0.00000   0.00000   0.00000   3.14159
    D1        0.00000   0.00000   0.00000  -0.00000   0.00000   0.00000
    D2        3.14159   0.00000   0.00000   0.00000   0.00000   3.14159
    D3        3.14159   0.00000   0.00000  -0.00000   0.00000   3.14159
    D4        0.00000  -0.00000   0.00000   0.00000   0.00000   0.00000
    D5        0.00000  -0.00000   0.00000   0.00000   0.00000   0.00000
    D6        3.14159  -0.00000   0.00000   0.00000   0.00000   3.14159
    D7        3.14159  -0.00000   0.00000   0.00000   0.00000   3.14159
    D8       -0.00000   0.00000   0.00000   0.00000   0.00000   0.00000
    D9       -0.00000   0.00000   0.00000   0.00000   0.00000   0.00000
   D10        3.14159   0.00000   0.00000  -0.00000   0.00000   3.14159
   D11        3.14159   0.00000   0.00000   0.00000   0.00000   3.14159
   D12        0.00000  -0.00000   0.00000  -0.00000   0.00000   0.00000
         Item               Value     Threshold  Converged?
 Maximum Force            0.000008     0.000002     NO 
 RMS     Force            0.000003     0.000001     NO 
 Maximum Displacement     0.000125     0.000006     NO 
 RMS     Displacement     0.000047     0.000004     NO 
 Predicted change in Energy=-9.376914D-10
 GradGradGradGradGradGradGradGradGradGradGradGradGradGradGradGradGradGrad

                          Input orientation:                          
 ---------------------------------------------------------------------
 Center     Atomic      Atomic             Coordinates (Angstroms)
 Number     Number       Type             X           Y           Z
 ---------------------------------------------------------------------
      1          6           0       -0.271659    0.000000   -0.020540
      2          6           0        0.002540    0.000000    1.296225
      3          6           0        1.315568    0.000000    1.938396
      4          6           0        2.546106   -0.000000    1.379731
      5          6           0        2.808496   -0.000000   -0.021596
      6          7           0        3.058830   -0.000000   -1.169070
      7          1           0        3.421503   -0.000000    2.020030
      8          1           0        1.301976    0.000000    3.025156
      9          1           0       -0.837217    0.000000    1.985791
     10          1           0        0.494481    0.000000   -0.785109
     11          1           0       -1.304041    0.000000   -0.350614
 ---------------------------------------------------------------------
                    Distance matrix (angstroms):
                    1          2          3          4          5
     1  C    0.000000
     2  C    1.345011   0.000000
     3  C    2.521254   1.461653   0.000000
     4  C    3.146515   2.544937   1.351418   0.000000
     5  C    3.080154   3.100007   2.463818   1.425681   0.000000
     6  N    3.522964   3.926651   3.563047   2.599860   1.174463
     7  H    4.219405   3.494740   2.107517   1.084575   2.131669
     8  H    3.428205   2.162808   1.086845   2.062834   3.398867
     9  H    2.084519   1.086596   2.153307   3.437177   4.161829
    10  H    1.082375   2.138681   2.844585   2.982566   2.436722
    11  H    1.083865   2.102197   3.478782   4.221105   4.125677
                    6          7          8          9         10
     6  N    0.000000
     7  H    3.209655   0.000000
     8  H    4.547314   2.345778   0.000000
     9  H    5.013215   4.258858   2.378324   0.000000
    10  H    2.592935   4.054166   3.894890   3.074297   0.000000
    11  H    4.438977   5.286845   4.264639   2.382585   1.850262
                   11
    11  H    0.000000
 Stoichiometry    C5H5N
 Framework group  CS[SG(C5H5N)]
 Deg. of freedom    19
 Full point group                 CS      NOp   2
 Largest Abelian subgroup         CS      NOp   2
 Largest concise Abelian subgroup C1      NOp   1
                         Standard orientation:                         
 ---------------------------------------------------------------------
 Center     Atomic      Atomic             Coordinates (Angstroms)
 Number     Number       Type             X           Y           Z
 ---------------------------------------------------------------------
      1          6           0        0.560180    1.788730    0.000000
      2          6           0        1.452415    0.782265    0.000000
      3          6           0        1.183096   -0.654362    0.000000
      4          6           0        0.000000   -1.307519   -0.000000
      5          6           0       -1.280580   -0.680877   -0.000000
      6          7           0       -2.350373   -0.196204   -0.000000
      7          1           0       -0.009404   -2.392053   -0.000000
      8          1           0        2.062780   -1.292631    0.000000
      9          1           0        2.507060    1.043828    0.000000
     10          1           0       -0.510642    1.631008    0.000000
     11          1           0        0.912153    2.813853    0.000000
 ---------------------------------------------------------------------
 Rotational constants (GHZ):           6.2992918           2.9595373           2.0135364
 Standard basis: 6-311+G(2d,p) (5D, 7F)
 There are   151 symmetry adapted cartesian basis functions of A'  symmetry.
 There are    53 symmetry adapted cartesian basis functions of A"  symmetry.
 There are   139 symmetry adapted basis functions of A'  symmetry.
 There are    53 symmetry adapted basis functions of A"  symmetry.
   192 basis functions,   292 primitive gaussians,   204 cartesian basis functions
    21 alpha electrons       21 beta electrons
       nuclear repulsion energy       185.9629724230 Hartrees.
 NAtoms=   11 NActive=   11 NUniq=   11 SFac= 1.00D+00 NAtFMM=   60 NAOKFM=F Big=F
 Integral buffers will be    131072 words long.
 Raffenetti 1 integral format.
 Two-electron integral symmetry is turned on.
 One-electron integrals computed using PRISM.
 NBasis=   192 RedAO= T EigKep=  1.44D-05  NBF=   139    53
 NBsUse=   192 1.00D-06 EigRej= -1.00D+00 NBFU=   139    53
 Initial guess from the checkpoint file:  "/scratch/webmo-77271/218/Gau-92632.chk"
 B after Tr=     0.000000    0.000000    0.000000
         Rot=    1.000000    0.000000   -0.000000   -0.000002 Ang=  -0.00 deg.
 Initial guess orbital symmetries:
       Occupied  (A') (A') (A') (A') (A') (A') (A') (A') (A') (A')
                 (A') (A') (A') (A') (A') (A') (A') (A") (A') (A")
                 (A")
       Virtual   (A") (A') (A') (A') (A') (A') (A") (A") (A') (A")
                 (A') (A") (A') (A') (A") (A') (A') (A') (A') (A")
                 (A') (A') (A') (A') (A") (A') (A') (A') (A') (A')
                 (A") (A') (A') (A') (A') (A') (A') (A') (A") (A')
                 (A') (A") (A') (A') (A") (A') (A") (A') (A") (A')
                 (A") (A') (A") (A') (A') (A') (A") (A') (A") (A')
                 (A') (A') (A') (A') (A') (A") (A') (A') (A") (A")
                 (A') (A') (A') (A') (A') (A") (A') (A") (A') (A")
                 (A') (A') (A") (A') (A') (A') (A') (A') (A") (A')
                 (A') (A') (A') (A") (A") (A") (A") (A') (A') (A")
                 (A') (A") (A') (A') (A') (A') (A') (A') (A') (A')
                 (A') (A') (A') (A') (A") (A') (A') (A") (A") (A")
                 (A') (A") (A') (A") (A') (A") (A') (A") (A') (A")
                 (A") (A') (A") (A') (A') (A') (A') (A") (A') (A')
                 (A") (A') (A") (A') (A') (A") (A') (A') (A') (A')
                 (A') (A') (A") (A') (A') (A') (A') (A') (A') (A")
                 (A') (A') (A") (A') (A') (A') (A') (A') (A') (A')
                 (A')
 Keep R1 ints in memory in symmetry-blocked form, NReq=261123738.
 Requested convergence on RMS density matrix=1.00D-08 within 128 cycles.
 Requested convergence on MAX density matrix=1.00D-06.
 Requested convergence on             energy=1.00D-06.
 No special actions if energy rises.
 SCF Done:  E(RHF) =  -246.713193388     A.U. after    5 cycles
            NFock=  5  Conv=0.60D-08     -V/T= 2.0019
 ExpMin= 4.38D-02 ExpMax= 6.29D+03 ExpMxC= 9.49D+02 IAcc=3 IRadAn=         5 AccDes= 0.00D+00
 HarFok:  IExCor=  205 AccDes= 0.00D+00 IRadAn=         5 IDoV=-2 UseB2=F ITyADJ=14
 ICtDFT= 12500011 ScaDFX=  1.000000  1.000000  1.000000  1.000000
 Range of M.O.s used for correlation:     7   192
 NBasis=   192 NAE=    21 NBE=    21 NFC=     6 NFV=     0
 NROrb=    186 NOA=    15 NOB=    15 NVA=   171 NVB=   171

 **** Warning!!: The largest alpha MO coefficient is  0.10947345D+03

 Fully direct method using O(ONN) memory.
 JobTyp=1 Pass  1:  I=   7 to  21 NPSUse= 16 ParTrn=T ParDer=T DoDerP=T.
 Spin components of T(2) and E(2):
     alpha-alpha T2 =       0.4308774225D-01 E2=     -0.1135181170D+00
     alpha-beta  T2 =       0.2440025476D+00 E2=     -0.6679997537D+00
     beta-beta   T2 =       0.4308774225D-01 E2=     -0.1135181170D+00
 ANorm=    0.1153333444D+01
 E2 =    -0.8950359878D+00 EUMP2 =    -0.24760822937613D+03
          IDoAtm=11111111111
          Differentiating once with respect to electric field.
                with respect to dipole field.
          Differentiating once with respect to nuclear coordinates.
 Keep R1 ints in memory in symmetry-blocked form, NReq=261125447.
          There are     1 degrees of freedom in the 1st order CPHF.  IDoFFX=0 NUNeed=     1.
 LinEq1:  Iter=  0 NonCon=     1 RMS=4.24D-03 Max=6.43D-02 NDo=     1
 AX will form     1 AO Fock derivatives at one time.
 LinEq1:  Iter=  1 NonCon=     1 RMS=1.16D-03 Max=1.67D-02 NDo=     1
 LinEq1:  Iter=  2 NonCon=     1 RMS=4.75D-04 Max=1.05D-02 NDo=     1
 LinEq1:  Iter=  3 NonCon=     1 RMS=2.88D-04 Max=5.76D-03 NDo=     1
 LinEq1:  Iter=  4 NonCon=     1 RMS=1.05D-04 Max=2.02D-03 NDo=     1
 LinEq1:  Iter=  5 NonCon=     1 RMS=3.89D-05 Max=8.25D-04 NDo=     1
 LinEq1:  Iter=  6 NonCon=     1 RMS=1.63D-05 Max=3.54D-04 NDo=     1
 LinEq1:  Iter=  7 NonCon=     1 RMS=6.17D-06 Max=1.16D-04 NDo=     1
 LinEq1:  Iter=  8 NonCon=     1 RMS=1.91D-06 Max=2.75D-05 NDo=     1
 LinEq1:  Iter=  9 NonCon=     1 RMS=6.99D-07 Max=1.60D-05 NDo=     1
 LinEq1:  Iter= 10 NonCon=     1 RMS=1.88D-07 Max=2.24D-06 NDo=     1
 LinEq1:  Iter= 11 NonCon=     1 RMS=5.05D-08 Max=5.83D-07 NDo=     1
 LinEq1:  Iter= 12 NonCon=     1 RMS=1.28D-08 Max=1.40D-07 NDo=     1
 LinEq1:  Iter= 13 NonCon=     1 RMS=3.64D-09 Max=4.19D-08 NDo=     1
 LinEq1:  Iter= 14 NonCon=     1 RMS=7.03D-10 Max=9.08D-09 NDo=     1
 LinEq1:  Iter= 15 NonCon=     1 RMS=1.60D-10 Max=1.74D-09 NDo=     1
 LinEq1:  Iter= 16 NonCon=     0 RMS=4.80D-11 Max=5.90D-10 NDo=     1
 Linear equations converged to 1.000D-10 1.000D-09 after    16 iterations.
 End of Minotr F.D. properties file   721 does not exist.
 End of Minotr F.D. properties file   722 does not exist.
 End of Minotr F.D. properties file   788 does not exist.
 Calling FoFJK, ICntrl=  10002127 FMM=F ISym2X=1 I1Cent= 0 IOpClX= 0 NMat=1 NMatS=1 NMatT=0.
 ***** Axes restored to original set *****
 -------------------------------------------------------------------
 Center     Atomic                   Forces (Hartrees/Bohr)
 Number     Number              X              Y              Z
 -------------------------------------------------------------------
      1        6           0.000000045    0.000000000    0.000000517
      2        6           0.000000645   -0.000000000   -0.000000239
      3        6          -0.000000496    0.000000000    0.000000015
      4        6           0.000001253   -0.000000000    0.000000488
      5        6          -0.000002613    0.000000000   -0.000000670
      6        7           0.000001385   -0.000000000    0.000000364
      7        1           0.000000046   -0.000000000   -0.000000184
      8        1           0.000000103   -0.000000000    0.000000073
      9        1          -0.000000224    0.000000000   -0.000000263
     10        1          -0.000000079    0.000000000   -0.000000093
     11        1          -0.000000065    0.000000000   -0.000000007
 -------------------------------------------------------------------
 Cartesian Forces:  Max     0.000002613 RMS     0.000000611

 GradGradGradGradGradGradGradGradGradGradGradGradGradGradGradGradGradGrad
 Berny optimization.
 Using GEDIIS/GDIIS optimizer.
 FormGI is forming the generalized inverse of G from B-inverse, IUseBI=4.
 Internal  Forces:  Max     0.000003185 RMS     0.000000556
 Search for a local minimum.
 Step number  18 out of a maximum of   50
 All quantities printed in internal units (Hartrees-Bohrs-Radians)
 Mixed Optimization -- En-DIIS/RFO-DIIS
 Swapping is turned off.
 Update second derivatives using D2CorX and points    1    2    3    4    5
                                                      6    7    8    9   10
                                                     11   12   13   14   15
                                                     16   17   18
 DE=  3.06D-09 DEPred=-9.38D-10 R=-3.26D+00
 Trust test=-3.26D+00 RLast= 1.30D-04 DXMaxT set to 5.00D-02
 ITU= -1  0 -1  0  0  0 -1  0  0  0  1  1  1  1  1  0  1  0
     Eigenvalues ---    0.00237   0.01762   0.01805   0.03293   0.03293
     Eigenvalues ---    0.03293   0.03293   0.04528   0.07255   0.11209
     Eigenvalues ---    0.12133   0.14801   0.15781   0.16049   0.17061
     Eigenvalues ---    0.20064   0.30817   0.34402   0.34692   0.34807
     Eigenvalues ---    0.35025   0.35374   0.36832   0.45001   0.62112
     Eigenvalues ---    0.65621   1.11382
 En-DIIS/RFO-DIIS/Sim-DIIS IScMMF=       -3 using points:    18   17   16   15   14   13   12   11   10    9
 RFO step:  Lambda=-8.75666367D-11.
 DIIS inversion failure, remove point  10.
 DIIS inversion failure, remove point   9.
 DIIS inversion failure, remove point   8.
 DIIS inversion failure, remove point   7.
 DIIS inversion failure, remove point   6.
 DIIS inversion failure, remove point   5.
 DIIS inversion failure, remove point   4.
 DIIS inversion failure, remove point   3.
 DIIS inversion failure, remove point   2.
 Use linear search instead of GDIIS.
 RFO step:  Lambda= 0.00000000D+00 EMin= 2.36824211D-03
 Quartic linear search produced a step of -0.91672.
 Iteration  1 RMS(Cart)=  0.00004098 RMS(Int)=  0.00000000
 Iteration  2 RMS(Cart)=  0.00000000 RMS(Int)=  0.00000000
 ClnCor:  largest displacement from symmetrization is 1.03D-11 for atom     8.
 Variable       Old X    -DE/DX   Delta X   Delta X   Delta X     New X
                                 (Linear)    (Quad)   (Total)
    R1        2.54170  -0.00000   0.00000   0.00000   0.00000   2.54171
    R2        2.04539   0.00000  -0.00000  -0.00000  -0.00000   2.04539
    R3        2.04821   0.00000   0.00000   0.00000   0.00000   2.04821
    R4        2.76212  -0.00000  -0.00002   0.00000  -0.00001   2.76211
    R5        2.05337   0.00000   0.00000  -0.00000   0.00000   2.05337
    R6        2.55381   0.00000   0.00001  -0.00000   0.00000   2.55381
    R7        2.05384   0.00000   0.00000  -0.00000   0.00000   2.05384
    R8        2.69415   0.00000   0.00000  -0.00000   0.00000   2.69415
    R9        2.04955  -0.00000  -0.00000   0.00000  -0.00000   2.04955
   R10        2.21941  -0.00000  -0.00000  -0.00000  -0.00000   2.21941
    A1        2.14987   0.00000   0.00002   0.00001   0.00003   2.14990
    A2        2.08555  -0.00000  -0.00004  -0.00001  -0.00005   2.08550
    A3        2.04777  -0.00000   0.00002  -0.00000   0.00002   2.04779
    A4        2.23097   0.00000   0.00006  -0.00001   0.00005   2.23102
    A5        2.05300  -0.00000  -0.00006  -0.00000  -0.00006   2.05294
    A6        1.99922   0.00000   0.00000   0.00001   0.00001   1.99923
    A7        2.26055  -0.00000  -0.00001  -0.00001  -0.00001   2.26053
    A8        2.01316   0.00000   0.00001   0.00000   0.00001   2.01317
    A9        2.00948   0.00000  -0.00000   0.00001   0.00001   2.00948
   A10        2.18207  -0.00000  -0.00005   0.00001  -0.00004   2.18203
   A11        2.08390   0.00000   0.00001   0.00000   0.00001   2.08391
   A12        2.01721  -0.00000   0.00004  -0.00001   0.00003   2.01724
   A13        3.17129   0.00000   0.00001   0.00004   0.00005   3.17134
   A14        3.14159  -0.00000   0.00000  -0.00000   0.00000   3.14159
    D1       -0.00000   0.00000   0.00000   0.00000   0.00000   0.00000
    D2        3.14159   0.00000   0.00000   0.00000   0.00000   3.14159
    D3        3.14159  -0.00000   0.00000   0.00000   0.00000   3.14159
    D4        0.00000   0.00000   0.00000  -0.00000   0.00000   0.00000
    D5        0.00000   0.00000   0.00000  -0.00000   0.00000   0.00000
    D6        3.14159   0.00000   0.00000  -0.00000   0.00000   3.14159
    D7        3.14159   0.00000   0.00000  -0.00000   0.00000   3.14159
    D8       -0.00000   0.00000   0.00000   0.00000   0.00000   0.00000
    D9       -0.00000   0.00000   0.00000   0.00000   0.00000   0.00000
   D10        3.14159   0.00000   0.00000   0.00000   0.00000   3.14159
   D11        3.14159   0.00000   0.00000   0.00000   0.00000   3.14159
   D12        0.00000   0.00000   0.00000  -0.00000   0.00000   0.00000
         Item               Value     Threshold  Converged?
 Maximum Force            0.000003     0.000002     NO 
 RMS     Force            0.000001     0.000001     YES
 Maximum Displacement     0.000113     0.000006     NO 
 RMS     Displacement     0.000041     0.000004     NO 
 Predicted change in Energy=-7.343641D-10
 GradGradGradGradGradGradGradGradGradGradGradGradGradGradGradGradGradGrad

                          Input orientation:                          
 ---------------------------------------------------------------------
 Center     Atomic      Atomic             Coordinates (Angstroms)
 Number     Number       Type             X           Y           Z
 ---------------------------------------------------------------------
      1          6           0       -0.271656    0.000000   -0.020557
      2          6           0        0.002575    0.000000    1.296204
      3          6           0        1.315581    0.000000    1.938405
      4          6           0        2.546127   -0.000000    1.379753
      5          6           0        2.808470   -0.000000   -0.021584
      6          7           0        3.058827   -0.000000   -1.169053
      7          1           0        3.421522   -0.000000    2.020051
      8          1           0        1.301970    0.000000    3.025165
      9          1           0       -0.837209    0.000000    1.985739
     10          1           0        0.494441    0.000000   -0.785169
     11          1           0       -1.304063    0.000000   -0.350555
 ---------------------------------------------------------------------
                    Distance matrix (angstroms):
                    1          2          3          4          5
     1  C    0.000000
     2  C    1.345013   0.000000
     3  C    2.521280   1.461646   0.000000
     4  C    3.146548   2.544924   1.351420   0.000000
     5  C    3.080126   3.099938   2.463793   1.425681   0.000000
     6  N    3.522947   3.926597   3.563033   2.599860   1.174463
     7  H    4.219436   3.494733   2.107523   1.084573   2.131691
     8  H    3.428224   2.162807   1.086845   2.062839   3.398855
     9  H    2.084484   1.086598   2.153310   3.437176   4.161769
    10  H    1.082375   2.138701   2.844666   2.982667   2.436759
    11  H    1.083865   2.102169   3.478774   4.221128   4.125669
                    6          7          8          9         10
     6  N    0.000000
     7  H    3.209662   0.000000
     8  H    4.547308   2.345795   0.000000
     9  H    5.013163   4.258869   2.378338   0.000000
    10  H    2.592961   4.054265   3.894964   3.074284   0.000000
    11  H    4.439003   5.286863   4.264609   2.382483   1.850271
                   11
    11  H    0.000000
 Stoichiometry    C5H5N
 Framework group  CS[SG(C5H5N)]
 Deg. of freedom    19
 Full point group                 CS      NOp   2
 Largest Abelian subgroup         CS      NOp   2
 Largest concise Abelian subgroup C1      NOp   1
                         Standard orientation:                         
 ---------------------------------------------------------------------
 Center     Atomic      Atomic             Coordinates (Angstroms)
 Number     Number       Type             X           Y           Z
 ---------------------------------------------------------------------
      1          6           0        0.560173    1.788741    0.000000
      2          6           0        1.452380    0.782249    0.000000
      3          6           0        1.183093   -0.654376    0.000000
      4          6           0       -0.000000   -1.307543    0.000000
      5          6           0       -1.280557   -0.680852   -0.000000
      6          7           0       -2.350357   -0.196196   -0.000000
      7          1           0       -0.009408   -2.392075    0.000000
      8          1           0        2.062786   -1.292634    0.000000
      9          1           0        2.507018    1.043847    0.000000
     10          1           0       -0.510658    1.631084   -0.000000
     11          1           0        0.912226    2.813837    0.000000
 ---------------------------------------------------------------------
 Rotational constants (GHZ):           6.2991738           2.9595996           2.0135532
 Standard basis: 6-311+G(2d,p) (5D, 7F)
 There are   151 symmetry adapted cartesian basis functions of A'  symmetry.
 There are    53 symmetry adapted cartesian basis functions of A"  symmetry.
 There are   139 symmetry adapted basis functions of A'  symmetry.
 There are    53 symmetry adapted basis functions of A"  symmetry.
   192 basis functions,   292 primitive gaussians,   204 cartesian basis functions
    21 alpha electrons       21 beta electrons
       nuclear repulsion energy       185.9632076592 Hartrees.
 NAtoms=   11 NActive=   11 NUniq=   11 SFac= 1.00D+00 NAtFMM=   60 NAOKFM=F Big=F
 Integral buffers will be    131072 words long.
 Raffenetti 1 integral format.
 Two-electron integral symmetry is turned on.
 One-electron integrals computed using PRISM.
 NBasis=   192 RedAO= T EigKep=  1.44D-05  NBF=   139    53
 NBsUse=   192 1.00D-06 EigRej= -1.00D+00 NBFU=   139    53
 Lowest energy guess from the checkpoint file:  "/scratch/webmo-77271/218/Gau-92632.chk"
 B after Tr=     0.000000    0.000000    0.000000
         Rot=    1.000000   -0.000000   -0.000000   -0.000004 Ang=  -0.00 deg.
 B after Tr=     0.000000   -0.000000    0.000000
         Rot=    1.000000    0.000000    0.000000    0.000001 Ang=   0.00 deg.
 Initial guess orbital symmetries:
       Occupied  (A') (A') (A') (A') (A') (A') (A') (A") (A') (A")
                 (A') (A") (A') (A') (A') (A') (A') (A') (A') (A')
                 (A')
       Virtual   (A') (A') (A') (A') (A') (A') (A') (A") (A') (A")
                 (A') (A") (A') (A') (A') (A') (A') (A') (A') (A')
                 (A') (A") (A") (A") (A") (A") (A") (A") (A") (A")
                 (A") (A") (A") (A") (A") (A") (A") (A") (A") (A")
                 (A") (A") (A") (A") (A") (A") (A") (A") (A") (A")
                 (A") (A") (A") (A") (A") (A") (A") (A") (A") (A")
                 (A") (A") (A") (A") (A") (A") (A") (A") (A") (A")
                 (A") (A") (A") (A") (A") (A") (A") (A") (A") (A")
                 (A") (A") (A") (A") (A") (A") (A") (A") (A") (A")
                 (A") (A") (A") (A") (A") (A") (A") (A") (A") (A")
                 (A") (A") (A") (A") (A") (A") (A") (A") (A") (A")
                 (A") (A") (A") (A") (A") (A") (A") (A") (A") (A")
                 (A") (A") (A") (A") (A") (A") (A") (A") (A") (A")
                 (A") (A") (A") (A") (A") (A") (A") (A") (A") (A")
                 (A") (A") (A") (A") (A") (A") (A") (A") (A") (A")
                 (A") (A") (A") (A") (A") (A") (A") (A") (A") (A")
                 (A") (A") (A") (A") (A") (A') (A') (A') (A') (A')
                 (A')
 Keep R1 ints in memory in symmetry-blocked form, NReq=261123738.
 Requested convergence on RMS density matrix=1.00D-08 within 128 cycles.
 Requested convergence on MAX density matrix=1.00D-06.
 Requested convergence on             energy=1.00D-06.
 No special actions if energy rises.
 An orbital has undefined symmetry, so N**3 symmetry is turned off.
 SCF Done:  E(RHF) =  -246.713193048     A.U. after    6 cycles
            NFock=  6  Conv=0.92D-08     -V/T= 2.0019
 ExpMin= 4.38D-02 ExpMax= 6.29D+03 ExpMxC= 9.49D+02 IAcc=3 IRadAn=         5 AccDes= 0.00D+00
 HarFok:  IExCor=  205 AccDes= 0.00D+00 IRadAn=         5 IDoV=-2 UseB2=F ITyADJ=14
 ICtDFT= 12500011 ScaDFX=  1.000000  1.000000  1.000000  1.000000
 Range of M.O.s used for correlation:     7   192
 NBasis=   192 NAE=    21 NBE=    21 NFC=     6 NFV=     0
 NROrb=    186 NOA=    15 NOB=    15 NVA=   171 NVB=   171

 **** Warning!!: The largest alpha MO coefficient is  0.10946796D+03

 Fully direct method using O(ONN) memory.
 JobTyp=1 Pass  1:  I=   7 to  21 NPSUse= 16 ParTrn=T ParDer=T DoDerP=T.
 Spin components of T(2) and E(2):
     alpha-alpha T2 =       0.4308778217D-01 E2=     -0.1135181903D+00
     alpha-beta  T2 =       0.2440027277D+00 E2=     -0.6679999510D+00
     beta-beta   T2 =       0.4308778217D-01 E2=     -0.1135181903D+00
 ANorm=    0.1153333556D+01
 E2 =    -0.8950363316D+00 EUMP2 =    -0.24760822937933D+03
          IDoAtm=11111111111
          Differentiating once with respect to electric field.
                with respect to dipole field.
          Differentiating once with respect to nuclear coordinates.
 Keep R1 ints in memory in symmetry-blocked form, NReq=261125447.
          There are     1 degrees of freedom in the 1st order CPHF.  IDoFFX=0 NUNeed=     1.
 LinEq1:  Iter=  0 NonCon=     1 RMS=4.24D-03 Max=6.43D-02 NDo=     1
 AX will form     1 AO Fock derivatives at one time.
 LinEq1:  Iter=  1 NonCon=     1 RMS=1.16D-03 Max=1.67D-02 NDo=     1
 LinEq1:  Iter=  2 NonCon=     1 RMS=4.75D-04 Max=1.05D-02 NDo=     1
 LinEq1:  Iter=  3 NonCon=     1 RMS=2.88D-04 Max=5.76D-03 NDo=     1
 LinEq1:  Iter=  4 NonCon=     1 RMS=1.05D-04 Max=2.02D-03 NDo=     1
 LinEq1:  Iter=  5 NonCon=     1 RMS=3.89D-05 Max=8.25D-04 NDo=     1
 LinEq1:  Iter=  6 NonCon=     1 RMS=1.63D-05 Max=3.54D-04 NDo=     1
 LinEq1:  Iter=  7 NonCon=     1 RMS=6.17D-06 Max=1.16D-04 NDo=     1
 LinEq1:  Iter=  8 NonCon=     1 RMS=1.91D-06 Max=2.75D-05 NDo=     1
 LinEq1:  Iter=  9 NonCon=     1 RMS=6.99D-07 Max=1.60D-05 NDo=     1
 LinEq1:  Iter= 10 NonCon=     1 RMS=1.88D-07 Max=2.24D-06 NDo=     1
 LinEq1:  Iter= 11 NonCon=     1 RMS=5.05D-08 Max=5.83D-07 NDo=     1
 LinEq1:  Iter= 12 NonCon=     1 RMS=1.28D-08 Max=1.40D-07 NDo=     1
 LinEq1:  Iter= 13 NonCon=     1 RMS=3.64D-09 Max=4.19D-08 NDo=     1
 LinEq1:  Iter= 14 NonCon=     1 RMS=7.03D-10 Max=9.08D-09 NDo=     1
 LinEq1:  Iter= 15 NonCon=     1 RMS=1.60D-10 Max=1.74D-09 NDo=     1
 LinEq1:  Iter= 16 NonCon=     0 RMS=4.80D-11 Max=5.91D-10 NDo=     1
 Linear equations converged to 1.000D-10 1.000D-09 after    16 iterations.
 End of Minotr F.D. properties file   721 does not exist.
 End of Minotr F.D. properties file   722 does not exist.
 End of Minotr F.D. properties file   788 does not exist.
 Calling FoFJK, ICntrl=  10002127 FMM=F ISym2X=1 I1Cent= 0 IOpClX= 0 NMat=1 NMatS=1 NMatT=0.
 ***** Axes restored to original set *****
 -------------------------------------------------------------------
 Center     Atomic                   Forces (Hartrees/Bohr)
 Number     Number              X              Y              Z
 -------------------------------------------------------------------
      1        6           0.000000860   -0.000000000    0.000002202
      2        6          -0.000008072    0.000000000   -0.000000246
      3        6           0.000005288    0.000000000    0.000000212
      4        6          -0.000007781   -0.000000000   -0.000001709
      5        6           0.000005330    0.000000000    0.000001444
      6        7          -0.000000766    0.000000000   -0.000000267
      7        1           0.000001614   -0.000000000   -0.000001365
      8        1          -0.000000570   -0.000000000   -0.000000031
      9        1           0.000002718    0.000000000    0.000002483
     10        1           0.000000382    0.000000000    0.000000405
     11        1           0.000000997    0.000000000   -0.000003128
 -------------------------------------------------------------------
 Cartesian Forces:  Max     0.000008072 RMS     0.000002599

 GradGradGradGradGradGradGradGradGradGradGradGradGradGradGradGradGradGrad
 Berny optimization.
 Using GEDIIS/GDIIS optimizer.
 FormGI is forming the generalized inverse of G from B-inverse, IUseBI=4.
 Internal  Forces:  Max     0.000007066 RMS     0.000002363
 Search for a local minimum.
 Step number  19 out of a maximum of   50
 All quantities printed in internal units (Hartrees-Bohrs-Radians)
 Mixed Optimization -- En-DIIS/RFO-DIIS
 Swapping is turned off.
 Update second derivatives using D2CorX and points    1    2    3    4    5
                                                      6    7    8    9   10
                                                     11   12   13   14   15
                                                     16   17   18   19
 DE= -3.20D-09 DEPred=-7.34D-10 R= 4.36D+00
 Trust test= 4.36D+00 RLast= 1.28D-04 DXMaxT set to 5.00D-02
 ITU=  0 -1  0 -1  0  0  0 -1  0  0  0  1  1  1  1  1  0  1  0
     Eigenvalues ---    0.00237   0.01762   0.01805   0.03293   0.03293
     Eigenvalues ---    0.03293   0.03293   0.04528   0.07290   0.11205
     Eigenvalues ---    0.11944   0.14422   0.15783   0.16004   0.16737
     Eigenvalues ---    0.19923   0.31058   0.34358   0.34686   0.34832
     Eigenvalues ---    0.35041   0.35375   0.36692   0.44638   0.61969
     Eigenvalues ---    0.64759   1.11382
 En-DIIS/RFO-DIIS/Sim-DIIS IScMMF=       -3 using points:    19   18   17   16   15   14   13   12   11   10
 RFO step:  Lambda=-1.16118405D-09.
 DIIS inversion failure, remove point  10.
 DIIS inversion failure, remove point   9.
 DIIS inversion failure, remove point   8.
 DIIS inversion failure, remove point   7.
 DIIS inversion failure, remove point   6.
 DIIS inversion failure, remove point   5.
 DIIS inversion failure, remove point   4.
 DIIS inversion failure, remove point   3.
 DIIS inversion failure, remove point   2.
 Use linear search instead of GDIIS.
 RFO step:  Lambda= 0.00000000D+00 EMin= 2.36824211D-03
 Quartic linear search produced a step of -0.07166.
 Iteration  1 RMS(Cart)=  0.00002079 RMS(Int)=  0.00000000
 Iteration  2 RMS(Cart)=  0.00000000 RMS(Int)=  0.00000000
 ClnCor:  largest displacement from symmetrization is 7.90D-11 for atom    10.
 Variable       Old X    -DE/DX   Delta X   Delta X   Delta X     New X
                                 (Linear)    (Quad)   (Total)
    R1        2.54171   0.00000  -0.00000   0.00000   0.00000   2.54171
    R2        2.04539  -0.00000   0.00000   0.00000   0.00000   2.04539
    R3        2.04821   0.00000  -0.00000   0.00000   0.00000   2.04821
    R4        2.76211   0.00000   0.00000   0.00000   0.00000   2.76211
    R5        2.05337  -0.00000  -0.00000  -0.00000  -0.00000   2.05337
    R6        2.55381  -0.00000  -0.00000  -0.00000  -0.00000   2.55381
    R7        2.05384  -0.00000  -0.00000  -0.00000  -0.00000   2.05384
    R8        2.69415  -0.00000  -0.00000  -0.00000  -0.00000   2.69415
    R9        2.04955   0.00000   0.00000   0.00000   0.00000   2.04955
   R10        2.21941   0.00000   0.00000   0.00000   0.00000   2.21941
    A1        2.14990  -0.00000  -0.00000   0.00000  -0.00000   2.14990
    A2        2.08550   0.00000   0.00000   0.00000   0.00000   2.08550
    A3        2.04779  -0.00000  -0.00000  -0.00000  -0.00000   2.04778
    A4        2.23102  -0.00001  -0.00000  -0.00001  -0.00001   2.23100
    A5        2.05294   0.00001   0.00000   0.00000   0.00001   2.05295
    A6        1.99923  -0.00000  -0.00000   0.00001   0.00001   1.99923
    A7        2.26053   0.00000   0.00000  -0.00001  -0.00001   2.26053
    A8        2.01317  -0.00000  -0.00000   0.00000   0.00000   2.01317
    A9        2.00948   0.00000  -0.00000   0.00001   0.00001   2.00949
   A10        2.18203   0.00001   0.00000   0.00001   0.00002   2.18204
   A11        2.08391  -0.00000  -0.00000   0.00000   0.00000   2.08391
   A12        2.01724  -0.00001  -0.00000  -0.00002  -0.00002   2.01723
   A13        3.17134  -0.00000  -0.00000   0.00005   0.00005   3.17139
   A14        3.14159  -0.00000   0.00000  -0.00000   0.00000   3.14159
    D1        0.00000  -0.00000   0.00000  -0.00000   0.00000   0.00000
    D2        3.14159   0.00000   0.00000   0.00000   0.00000   3.14159
    D3        3.14159  -0.00000   0.00000  -0.00000   0.00000   3.14159
    D4        0.00000   0.00000   0.00000   0.00000  -0.00000   0.00000
    D5       -0.00000   0.00000   0.00000   0.00000   0.00000   0.00000
    D6        3.14159   0.00000   0.00000   0.00000   0.00000   3.14159
    D7        3.14159   0.00000   0.00000   0.00000   0.00000   3.14159
    D8        0.00000   0.00000   0.00000   0.00000   0.00000   0.00000
    D9        0.00000   0.00000   0.00000   0.00000   0.00000   0.00000
   D10        3.14159   0.00000   0.00000   0.00000   0.00000   3.14159
   D11        3.14159   0.00000   0.00000   0.00000   0.00000   3.14159
   D12       -0.00000  -0.00000   0.00000  -0.00000   0.00000   0.00000
         Item               Value     Threshold  Converged?
 Maximum Force            0.000007     0.000002     NO 
 RMS     Force            0.000002     0.000001     NO 
 Maximum Displacement     0.000092     0.000006     NO 
 RMS     Displacement     0.000021     0.000004     NO 
 Predicted change in Energy=-1.505630D-10
 GradGradGradGradGradGradGradGradGradGradGradGradGradGradGradGradGradGrad

                          Input orientation:                          
 ---------------------------------------------------------------------
 Center     Atomic      Atomic             Coordinates (Angstroms)
 Number     Number       Type             X           Y           Z
 ---------------------------------------------------------------------
      1          6           0       -0.271657    0.000000   -0.020549
      2          6           0        0.002563    0.000000    1.296214
      3          6           0        1.315575    0.000000    1.938408
      4          6           0        2.546113   -0.000000    1.379741
      5          6           0        2.808461   -0.000000   -0.021594
      6          7           0        3.058875   -0.000000   -1.169051
      7          1           0        3.421519   -0.000000    2.020026
      8          1           0        1.301971    0.000000    3.025168
      9          1           0       -0.837219    0.000000    1.985750
     10          1           0        0.494445    0.000000   -0.785154
     11          1           0       -1.304061    0.000000   -0.350559
 ---------------------------------------------------------------------
                    Distance matrix (angstroms):
                    1          2          3          4          5
     1  C    0.000000
     2  C    1.345013   0.000000
     3  C    2.521273   1.461648   0.000000
     4  C    3.146528   2.544921   1.351419   0.000000
     5  C    3.080118   3.099949   2.463802   1.425681   0.000000
     6  N    3.522997   3.926650   3.563060   2.599859   1.174463
     7  H    4.219419   3.494734   2.107525   1.084574   2.131679
     8  H    3.428220   2.162809   1.086845   2.062842   3.398863
     9  H    2.084489   1.086597   2.153315   3.437176   4.161780
    10  H    1.082375   2.138701   2.844652   2.982635   2.436738
    11  H    1.083865   2.102172   3.478773   4.221111   4.125657
                    6          7          8          9         10
     6  N    0.000000
     7  H    3.209630   0.000000
     8  H    4.547327   2.345803   0.000000
     9  H    5.013215   4.258876   2.378345   0.000000
    10  H    2.593006   4.054232   3.894952   3.074287   0.000000
    11  H    4.439047   5.286849   4.264614   2.382495   1.850269
                   11
    11  H    0.000000
 Stoichiometry    C5H5N
 Framework group  CS[SG(C5H5N)]
 Deg. of freedom    19
 Full point group                 CS      NOp   2
 Largest Abelian subgroup         CS      NOp   2
 Largest concise Abelian subgroup C1      NOp   1
                         Standard orientation:                         
 ---------------------------------------------------------------------
 Center     Atomic      Atomic             Coordinates (Angstroms)
 Number     Number       Type             X           Y           Z
 ---------------------------------------------------------------------
      1          6           0        0.560181    1.788739    0.000000
      2          6           0        1.452397    0.782254    0.000000
      3          6           0        1.183100   -0.654372   -0.000000
      4          6           0       -0.000000   -1.307523   -0.000000
      5          6           0       -1.280559   -0.680837   -0.000000
      6          7           0       -2.350384   -0.196234   -0.000000
      7          1           0       -0.009424   -2.392056   -0.000000
      8          1           0        2.062789   -1.292635   -0.000000
      9          1           0        2.507034    1.043851    0.000000
     10          1           0       -0.510649    1.631073    0.000000
     11          1           0        0.912222    2.813839    0.000000
 ---------------------------------------------------------------------
 Rotational constants (GHZ):           6.2992840           2.9595416           2.0135376
 Standard basis: 6-311+G(2d,p) (5D, 7F)
 There are   151 symmetry adapted cartesian basis functions of A'  symmetry.
 There are    53 symmetry adapted cartesian basis functions of A"  symmetry.
 There are   139 symmetry adapted basis functions of A'  symmetry.
 There are    53 symmetry adapted basis functions of A"  symmetry.
   192 basis functions,   292 primitive gaussians,   204 cartesian basis functions
    21 alpha electrons       21 beta electrons
       nuclear repulsion energy       185.9630118530 Hartrees.
 NAtoms=   11 NActive=   11 NUniq=   11 SFac= 1.00D+00 NAtFMM=   60 NAOKFM=F Big=F
 Integral buffers will be    131072 words long.
 Raffenetti 1 integral format.
 Two-electron integral symmetry is turned on.
 One-electron integrals computed using PRISM.
 NBasis=   192 RedAO= T EigKep=  1.44D-05  NBF=   139    53
 NBsUse=   192 1.00D-06 EigRej= -1.00D+00 NBFU=   139    53
 Initial guess from the checkpoint file:  "/scratch/webmo-77271/218/Gau-92632.chk"
 B after Tr=     0.000000    0.000000   -0.000000
         Rot=    1.000000   -0.000000   -0.000000   -0.000001 Ang=  -0.00 deg.
 Initial guess orbital symmetries:
       Occupied  (A') (A') (A') (A') (A') (A') (A') (A') (A') (A')
                 (A') (A') (A') (A') (A') (A') (A') (A") (A') (A")
                 (A")
       Virtual   (A") (A') (A') (A') (A') (A') (A") (A") (A') (A")
                 (A') (A") (A') (A') (A") (A') (A') (A') (A') (A")
                 (A') (A') (A') (A') (A") (A') (A') (A') (A') (A')
                 (A") (A') (A') (A') (A') (A') (A') (A') (A") (A')
                 (A') (A") (A') (A') (A") (A') (A") (A') (A") (A')
                 (A") (A') (A") (A') (A') (A') (A") (A') (A") (A')
                 (A') (A') (A') (A') (A') (A") (A') (A') (A") (A")
                 (A') (A') (A') (A') (A') (A") (A') (A") (A') (A")
                 (A') (A') (A") (A') (A') (A') (A') (A') (A") (A')
                 (A') (A') (A') (A") (A") (A") (A") (A') (A') (A")
                 (A') (A") (A') (A') (A') (A') (A') (A') (A') (A')
                 (A') (A') (A') (A') (A") (A') (A') (A") (A") (A")
                 (A') (A") (A') (A") (A') (A") (A') (A") (A') (A")
                 (A") (A') (A") (A') (A') (A') (A') (A") (A') (A')
                 (A") (A') (A") (A') (A') (A") (A') (A') (A') (A')
                 (A') (A') (A") (A') (A') (A') (A') (A') (A') (A")
                 (A') (A') (A") (A') (A') (A') (A') (A') (A') (A')
                 (A')
 Keep R1 ints in memory in symmetry-blocked form, NReq=261123738.
 Requested convergence on RMS density matrix=1.00D-08 within 128 cycles.
 Requested convergence on MAX density matrix=1.00D-06.
 Requested convergence on             energy=1.00D-06.
 No special actions if energy rises.
 SCF Done:  E(RHF) =  -246.713193069     A.U. after    5 cycles
            NFock=  5  Conv=0.81D-08     -V/T= 2.0019
 ExpMin= 4.38D-02 ExpMax= 6.29D+03 ExpMxC= 9.49D+02 IAcc=3 IRadAn=         5 AccDes= 0.00D+00
 HarFok:  IExCor=  205 AccDes= 0.00D+00 IRadAn=         5 IDoV=-2 UseB2=F ITyADJ=14
 ICtDFT= 12500011 ScaDFX=  1.000000  1.000000  1.000000  1.000000
 Range of M.O.s used for correlation:     7   192
 NBasis=   192 NAE=    21 NBE=    21 NFC=     6 NFV=     0
 NROrb=    186 NOA=    15 NOB=    15 NVA=   171 NVB=   171

 **** Warning!!: The largest alpha MO coefficient is  0.10946714D+03

 Fully direct method using O(ONN) memory.
 JobTyp=1 Pass  1:  I=   7 to  21 NPSUse= 16 ParTrn=T ParDer=T DoDerP=T.
 Spin components of T(2) and E(2):
     alpha-alpha T2 =       0.4308776378D-01 E2=     -0.1135181639D+00
     alpha-beta  T2 =       0.2440027482D+00 E2=     -0.6679999794D+00
     beta-beta   T2 =       0.4308776378D-01 E2=     -0.1135181639D+00
 ANorm=    0.1153333549D+01
 E2 =    -0.8950363071D+00 EUMP2 =    -0.24760822937656D+03
          IDoAtm=11111111111
          Differentiating once with respect to electric field.
                with respect to dipole field.
          Differentiating once with respect to nuclear coordinates.
 Keep R1 ints in memory in symmetry-blocked form, NReq=261125447.
          There are     1 degrees of freedom in the 1st order CPHF.  IDoFFX=0 NUNeed=     1.
 LinEq1:  Iter=  0 NonCon=     1 RMS=4.24D-03 Max=6.43D-02 NDo=     1
 AX will form     1 AO Fock derivatives at one time.
 LinEq1:  Iter=  1 NonCon=     1 RMS=1.16D-03 Max=1.67D-02 NDo=     1
 LinEq1:  Iter=  2 NonCon=     1 RMS=4.75D-04 Max=1.05D-02 NDo=     1
 LinEq1:  Iter=  3 NonCon=     1 RMS=2.88D-04 Max=5.76D-03 NDo=     1
 LinEq1:  Iter=  4 NonCon=     1 RMS=1.05D-04 Max=2.02D-03 NDo=     1
 LinEq1:  Iter=  5 NonCon=     1 RMS=3.89D-05 Max=8.25D-04 NDo=     1
 LinEq1:  Iter=  6 NonCon=     1 RMS=1.63D-05 Max=3.54D-04 NDo=     1
 LinEq1:  Iter=  7 NonCon=     1 RMS=6.17D-06 Max=1.16D-04 NDo=     1
 LinEq1:  Iter=  8 NonCon=     1 RMS=1.91D-06 Max=2.75D-05 NDo=     1
 LinEq1:  Iter=  9 NonCon=     1 RMS=6.99D-07 Max=1.60D-05 NDo=     1
 LinEq1:  Iter= 10 NonCon=     1 RMS=1.88D-07 Max=2.24D-06 NDo=     1
 LinEq1:  Iter= 11 NonCon=     1 RMS=5.05D-08 Max=5.83D-07 NDo=     1
 LinEq1:  Iter= 12 NonCon=     1 RMS=1.28D-08 Max=1.40D-07 NDo=     1
 LinEq1:  Iter= 13 NonCon=     1 RMS=3.64D-09 Max=4.19D-08 NDo=     1
 LinEq1:  Iter= 14 NonCon=     1 RMS=7.03D-10 Max=9.08D-09 NDo=     1
 LinEq1:  Iter= 15 NonCon=     1 RMS=1.60D-10 Max=1.74D-09 NDo=     1
 LinEq1:  Iter= 16 NonCon=     0 RMS=4.80D-11 Max=5.91D-10 NDo=     1
 Linear equations converged to 1.000D-10 1.000D-09 after    16 iterations.
 End of Minotr F.D. properties file   721 does not exist.
 End of Minotr F.D. properties file   722 does not exist.
 End of Minotr F.D. properties file   788 does not exist.
 Calling FoFJK, ICntrl=  10002127 FMM=F ISym2X=1 I1Cent= 0 IOpClX= 0 NMat=1 NMatS=1 NMatT=0.
 ***** Axes restored to original set *****
 -------------------------------------------------------------------
 Center     Atomic                   Forces (Hartrees/Bohr)
 Number     Number              X              Y              Z
 -------------------------------------------------------------------
      1        6          -0.000000406    0.000000000    0.000002693
      2        6          -0.000005547    0.000000000   -0.000001259
      3        6           0.000002983   -0.000000000   -0.000000443
      4        6          -0.000006324    0.000000000   -0.000001206
      5        6           0.000006681   -0.000000000    0.000001451
      6        7          -0.000002177    0.000000000   -0.000000471
      7        1           0.000000938   -0.000000000   -0.000000707
      8        1          -0.000000085    0.000000000   -0.000000030
      9        1           0.000002370   -0.000000000    0.000002433
     10        1           0.000000564   -0.000000000    0.000000470
     11        1           0.000001003   -0.000000000   -0.000002932
 -------------------------------------------------------------------
 Cartesian Forces:  Max     0.000006681 RMS     0.000002237

 GradGradGradGradGradGradGradGradGradGradGradGradGradGradGradGradGradGrad
 Berny optimization.
 Using GEDIIS/GDIIS optimizer.
 FormGI is forming the generalized inverse of G from B-inverse, IUseBI=4.
 Internal  Forces:  Max     0.000005855 RMS     0.000002053
 Search for a local minimum.
 Step number  20 out of a maximum of   50
 All quantities printed in internal units (Hartrees-Bohrs-Radians)
 Mixed Optimization -- En-DIIS/RFO-DIIS
 Swapping is turned off.
 Update second derivatives using D2CorX and points    1    2    3    4    5
                                                      6    7    8    9   10
                                                     11   12   13   14   15
                                                     16   17   18   19   20
 DE=  2.77D-09 DEPred=-1.51D-10 R=-1.84D+01
 Trust test=-1.84D+01 RLast= 5.72D-05 DXMaxT set to 5.00D-02
 ITU= -1  0 -1  0 -1  0  0  0 -1  0  0  0  1  1  1  1  1  0  1  0
     Eigenvalues ---    0.00237   0.01762   0.01805   0.03293   0.03293
     Eigenvalues ---    0.03293   0.03293   0.04528   0.07243   0.11179
     Eigenvalues ---    0.11906   0.14183   0.15699   0.15972   0.16637
     Eigenvalues ---    0.19831   0.30787   0.34346   0.34691   0.34852
     Eigenvalues ---    0.35021   0.35365   0.36764   0.44704   0.61884
     Eigenvalues ---    0.63786   1.11301
 En-DIIS/RFO-DIIS/Sim-DIIS IScMMF=       -3 using points:    20   19   18   17   16   15   14   13   12   11
 RFO step:  Lambda=-9.26557074D-10.
 DIIS inversion failure, remove point  10.
 DIIS inversion failure, remove point   9.
 DIIS inversion failure, remove point   8.
 DIIS inversion failure, remove point   7.
 DIIS inversion failure, remove point   6.
 DIIS inversion failure, remove point   5.
 DIIS inversion failure, remove point   4.
 DIIS inversion failure, remove point   3.
 DIIS inversion failure, remove point   2.
 Use linear search instead of GDIIS.
 RFO step:  Lambda= 0.00000000D+00 EMin= 2.36824211D-03
 Quartic linear search produced a step of -0.98376.
 Iteration  1 RMS(Cart)=  0.00003577 RMS(Int)=  0.00000000
 Iteration  2 RMS(Cart)=  0.00000000 RMS(Int)=  0.00000000
 ClnCor:  largest displacement from symmetrization is 4.45D-11 for atom     8.
 Variable       Old X    -DE/DX   Delta X   Delta X   Delta X     New X
                                 (Linear)    (Quad)   (Total)
    R1        2.54171  -0.00000  -0.00000  -0.00000  -0.00000   2.54170
    R2        2.04539   0.00000  -0.00000   0.00000   0.00000   2.04539
    R3        2.04821  -0.00000  -0.00000  -0.00000  -0.00000   2.04821
    R4        2.76211   0.00000  -0.00000   0.00001   0.00001   2.76212
    R5        2.05337  -0.00000   0.00000  -0.00000  -0.00000   2.05337
    R6        2.55381  -0.00000   0.00000  -0.00000  -0.00000   2.55381
    R7        2.05384  -0.00000   0.00000   0.00000   0.00000   2.05384
    R8        2.69415  -0.00000   0.00000  -0.00000  -0.00000   2.69415
    R9        2.04955   0.00000  -0.00000   0.00000   0.00000   2.04955
   R10        2.21941  -0.00000  -0.00000   0.00000  -0.00000   2.21941
    A1        2.14990  -0.00000   0.00000  -0.00003  -0.00003   2.14987
    A2        2.08550   0.00000  -0.00000   0.00004   0.00004   2.08554
    A3        2.04778  -0.00000   0.00000  -0.00001  -0.00001   2.04777
    A4        2.23100  -0.00000   0.00001  -0.00004  -0.00003   2.23098
    A5        2.05295   0.00001  -0.00001   0.00005   0.00004   2.05299
    A6        1.99923  -0.00000  -0.00000  -0.00001  -0.00002   1.99922
    A7        2.26053   0.00000   0.00001   0.00002   0.00002   2.26055
    A8        2.01317  -0.00000  -0.00000  -0.00001  -0.00001   2.01316
    A9        2.00949  -0.00000  -0.00001  -0.00001  -0.00001   2.00948
   A10        2.18204   0.00000  -0.00002   0.00003   0.00002   2.18206
   A11        2.08391  -0.00000  -0.00000  -0.00001  -0.00001   2.08390
   A12        2.01723  -0.00000   0.00002  -0.00002  -0.00000   2.01722
   A13        3.17139  -0.00000  -0.00005  -0.00007  -0.00011   3.17127
   A14        3.14159  -0.00000   0.00000  -0.00000   0.00000   3.14159
    D1       -0.00000  -0.00000   0.00000  -0.00000   0.00000   0.00000
    D2        3.14159  -0.00000   0.00000   0.00000   0.00000   3.14159
    D3        3.14159  -0.00000   0.00000  -0.00000   0.00000   3.14159
    D4        0.00000  -0.00000   0.00000   0.00000   0.00000   0.00000
    D5        0.00000  -0.00000   0.00000   0.00000  -0.00000   0.00000
    D6        3.14159   0.00000   0.00000   0.00000   0.00000   3.14159
    D7        3.14159  -0.00000   0.00000   0.00000   0.00000   3.14159
    D8       -0.00000  -0.00000   0.00000   0.00000   0.00000   0.00000
    D9        0.00000  -0.00000   0.00000   0.00000  -0.00000   0.00000
   D10        3.14159  -0.00000   0.00000   0.00000   0.00000   3.14159
   D11        3.14159   0.00000   0.00000   0.00000   0.00000   3.14159
   D12       -0.00000   0.00000   0.00000  -0.00000   0.00000   0.00000
         Item               Value     Threshold  Converged?
 Maximum Force            0.000006     0.000002     NO 
 RMS     Force            0.000002     0.000001     NO 
 Maximum Displacement     0.000127     0.000006     NO 
 RMS     Displacement     0.000036     0.000004     NO 
 Predicted change in Energy=-5.033664D-10
 GradGradGradGradGradGradGradGradGradGradGradGradGradGradGradGradGradGrad

                          Input orientation:                          
 ---------------------------------------------------------------------
 Center     Atomic      Atomic             Coordinates (Angstroms)
 Number     Number       Type             X           Y           Z
 ---------------------------------------------------------------------
      1          6           0       -0.271657    0.000000   -0.020545
      2          6           0        0.002548    0.000000    1.296219
      3          6           0        1.315572    0.000000    1.938395
      4          6           0        2.546114   -0.000000    1.379738
      5          6           0        2.808496   -0.000000   -0.021590
      6          7           0        3.058808   -0.000000   -1.169069
      7          1           0        3.421507   -0.000000    2.020043
      8          1           0        1.301975    0.000000    3.025155
      9          1           0       -0.837212    0.000000    1.985781
     10          1           0        0.494476    0.000000   -0.785121
     11          1           0       -1.304044    0.000000   -0.350608
 ---------------------------------------------------------------------
                    Distance matrix (angstroms):
                    1          2          3          4          5
     1  C    0.000000
     2  C    1.345011   0.000000
     3  C    2.521259   1.461651   0.000000
     4  C    3.146527   2.544937   1.351419   0.000000
     5  C    3.080154   3.099994   2.463811   1.425681   0.000000
     6  N    3.522940   3.926623   3.563033   2.599860   1.174463
     7  H    4.219415   3.494739   2.107517   1.084574   2.131677
     8  H    3.428208   2.162807   1.086845   2.062833   3.398862
     9  H    2.084514   1.086597   2.153305   3.437176   4.161817
    10  H    1.082375   2.138683   2.844598   2.982589   2.436733
    11  H    1.083865   2.102194   3.478782   4.221115   4.125680
                    6          7          8          9         10
     6  N    0.000000
     7  H    3.209671   0.000000
     8  H    4.547305   2.345776   0.000000
     9  H    5.013187   4.258856   2.378323   0.000000
    10  H    2.592917   4.054190   3.894902   3.074294   0.000000
    11  H    4.438959   5.286853   4.264635   2.382571   1.850263
                   11
    11  H    0.000000
 Stoichiometry    C5H5N
 Framework group  CS[SG(C5H5N)]
 Deg. of freedom    19
 Full point group                 CS      NOp   2
 Largest Abelian subgroup         CS      NOp   2
 Largest concise Abelian subgroup C1      NOp   1
                         Standard orientation:                         
 ---------------------------------------------------------------------
 Center     Atomic      Atomic             Coordinates (Angstroms)
 Number     Number       Type             X           Y           Z
 ---------------------------------------------------------------------
      1          6           0        0.560175    1.788731    0.000000
      2          6           0        1.452404    0.782261   -0.000000
      3          6           0        1.183092   -0.654365   -0.000000
      4          6           0       -0.000000   -1.307530   -0.000000
      5          6           0       -1.280576   -0.680880    0.000000
      6          7           0       -2.350359   -0.196186    0.000000
      7          1           0       -0.009396   -2.392064   -0.000000
      8          1           0        2.062779   -1.292631   -0.000000
      9          1           0        2.507049    1.043829   -0.000000
     10          1           0       -0.510648    1.631019    0.000000
     11          1           0        0.912160    2.813850    0.000000
 ---------------------------------------------------------------------
 Rotational constants (GHZ):           6.2992319           2.9595699           2.0135453
 Standard basis: 6-311+G(2d,p) (5D, 7F)
 There are   151 symmetry adapted cartesian basis functions of A'  symmetry.
 There are    53 symmetry adapted cartesian basis functions of A"  symmetry.
 There are   139 symmetry adapted basis functions of A'  symmetry.
 There are    53 symmetry adapted basis functions of A"  symmetry.
   192 basis functions,   292 primitive gaussians,   204 cartesian basis functions
    21 alpha electrons       21 beta electrons
       nuclear repulsion energy       185.9630921989 Hartrees.
 NAtoms=   11 NActive=   11 NUniq=   11 SFac= 1.00D+00 NAtFMM=   60 NAOKFM=F Big=F
 Integral buffers will be    131072 words long.
 Raffenetti 1 integral format.
 Two-electron integral symmetry is turned on.
 One-electron integrals computed using PRISM.
 NBasis=   192 RedAO= T EigKep=  1.44D-05  NBF=   139    53
 NBsUse=   192 1.00D-06 EigRej= -1.00D+00 NBFU=   139    53
 Lowest energy guess from the checkpoint file:  "/scratch/webmo-77271/218/Gau-92632.chk"
 B after Tr=     0.000000    0.000000    0.000000
         Rot=    1.000000   -0.000000   -0.000000   -0.000005 Ang=  -0.00 deg.
 B after Tr=     0.000000    0.000000    0.000000
         Rot=    1.000000    0.000000    0.000000    0.000001 Ang=   0.00 deg.
 Initial guess orbital symmetries:
       Occupied  (A') (A') (A') (A') (A') (A") (A') (A") (A') (A')
                 (A") (A') (A') (A') (A') (A') (A') (A') (A') (A')
                 (A')
       Virtual   (A') (A') (A') (A') (A') (A") (A') (A") (A') (A')
                 (A") (A') (A') (A') (A') (A') (A') (A') (A') (A')
                 (A') (A") (A") (A") (A") (A") (A") (A") (A") (A")
                 (A") (A") (A") (A") (A") (A") (A") (A") (A") (A")
                 (A") (A") (A") (A") (A") (A") (A") (A") (A") (A")
                 (A") (A") (A") (A") (A") (A") (A") (A") (A") (A")
                 (A") (A") (A") (A") (A") (A") (A") (A") (A") (A")
                 (A") (A") (A") (A") (A") (A") (A") (A") (A") (A")
                 (A") (A") (A") (A") (A") (A") (A") (A") (A") (A")
                 (A") (A") (A") (A") (A") (A") (A") (A") (A") (A")
                 (A") (A") (A") (A") (A") (A") (A") (A") (A") (A")
                 (A") (A") (A") (A") (A") (A") (A") (A") (A") (A")
                 (A") (A") (A") (A") (A") (A") (A") (A") (A") (A")
                 (A") (A") (A") (A") (A") (A") (A") (A") (A") (A")
                 (A") (A") (A") (A") (A") (A") (A") (A") (A") (A")
                 (A") (A") (A") (A") (A") (A") (A") (A") (A") (A")
                 (A") (A") (A") (A") (A") (A") (A') (A') (A') (A")
                 (A')
 Keep R1 ints in memory in symmetry-blocked form, NReq=261123738.
 Requested convergence on RMS density matrix=1.00D-08 within 128 cycles.
 Requested convergence on MAX density matrix=1.00D-06.
 Requested convergence on             energy=1.00D-06.
 No special actions if energy rises.
 An orbital has undefined symmetry, so N**3 symmetry is turned off.
 SCF Done:  E(RHF) =  -246.713193335     A.U. after    6 cycles
            NFock=  6  Conv=0.85D-08     -V/T= 2.0019
 ExpMin= 4.38D-02 ExpMax= 6.29D+03 ExpMxC= 9.49D+02 IAcc=3 IRadAn=         5 AccDes= 0.00D+00
 HarFok:  IExCor=  205 AccDes= 0.00D+00 IRadAn=         5 IDoV=-2 UseB2=F ITyADJ=14
 ICtDFT= 12500011 ScaDFX=  1.000000  1.000000  1.000000  1.000000
 Range of M.O.s used for correlation:     7   192
 NBasis=   192 NAE=    21 NBE=    21 NFC=     6 NFV=     0
 NROrb=    186 NOA=    15 NOB=    15 NVA=   171 NVB=   171

 **** Warning!!: The largest alpha MO coefficient is  0.10947323D+03

 Fully direct method using O(ONN) memory.
 JobTyp=1 Pass  1:  I=   7 to  21 NPSUse= 16 ParTrn=T ParDer=T DoDerP=T.
 Spin components of T(2) and E(2):
     alpha-alpha T2 =       0.4308775518D-01 E2=     -0.1135181389D+00
     alpha-beta  T2 =       0.2440025566D+00 E2=     -0.6679997676D+00
     beta-beta   T2 =       0.4308775518D-01 E2=     -0.1135181389D+00
 ANorm=    0.1153333459D+01
 E2 =    -0.8950360454D+00 EUMP2 =    -0.24760822938018D+03
          IDoAtm=11111111111
          Differentiating once with respect to electric field.
                with respect to dipole field.
          Differentiating once with respect to nuclear coordinates.
 Keep R1 ints in memory in symmetry-blocked form, NReq=261125447.
          There are     1 degrees of freedom in the 1st order CPHF.  IDoFFX=0 NUNeed=     1.
 LinEq1:  Iter=  0 NonCon=     1 RMS=4.24D-03 Max=6.43D-02 NDo=     1
 AX will form     1 AO Fock derivatives at one time.
 LinEq1:  Iter=  1 NonCon=     1 RMS=1.16D-03 Max=1.67D-02 NDo=     1
 LinEq1:  Iter=  2 NonCon=     1 RMS=4.75D-04 Max=1.05D-02 NDo=     1
 LinEq1:  Iter=  3 NonCon=     1 RMS=2.88D-04 Max=5.76D-03 NDo=     1
 LinEq1:  Iter=  4 NonCon=     1 RMS=1.05D-04 Max=2.02D-03 NDo=     1
 LinEq1:  Iter=  5 NonCon=     1 RMS=3.89D-05 Max=8.25D-04 NDo=     1
 LinEq1:  Iter=  6 NonCon=     1 RMS=1.63D-05 Max=3.54D-04 NDo=     1
 LinEq1:  Iter=  7 NonCon=     1 RMS=6.17D-06 Max=1.16D-04 NDo=     1
 LinEq1:  Iter=  8 NonCon=     1 RMS=1.91D-06 Max=2.75D-05 NDo=     1
 LinEq1:  Iter=  9 NonCon=     1 RMS=6.99D-07 Max=1.60D-05 NDo=     1
 LinEq1:  Iter= 10 NonCon=     1 RMS=1.88D-07 Max=2.24D-06 NDo=     1
 LinEq1:  Iter= 11 NonCon=     1 RMS=5.05D-08 Max=5.83D-07 NDo=     1
 LinEq1:  Iter= 12 NonCon=     1 RMS=1.28D-08 Max=1.40D-07 NDo=     1
 LinEq1:  Iter= 13 NonCon=     1 RMS=3.64D-09 Max=4.19D-08 NDo=     1
 LinEq1:  Iter= 14 NonCon=     1 RMS=7.03D-10 Max=9.08D-09 NDo=     1
 LinEq1:  Iter= 15 NonCon=     1 RMS=1.60D-10 Max=1.74D-09 NDo=     1
 LinEq1:  Iter= 16 NonCon=     0 RMS=4.80D-11 Max=5.90D-10 NDo=     1
 Linear equations converged to 1.000D-10 1.000D-09 after    16 iterations.
 End of Minotr F.D. properties file   721 does not exist.
 End of Minotr F.D. properties file   722 does not exist.
 End of Minotr F.D. properties file   788 does not exist.
 Calling FoFJK, ICntrl=  10002127 FMM=F ISym2X=1 I1Cent= 0 IOpClX= 0 NMat=1 NMatS=1 NMatT=0.
 ***** Axes restored to original set *****
 -------------------------------------------------------------------
 Center     Atomic                   Forces (Hartrees/Bohr)
 Number     Number              X              Y              Z
 -------------------------------------------------------------------
      1        6           0.000000579    0.000000000    0.000000306
      2        6          -0.000001215   -0.000000000    0.000000220
      3        6           0.000001200    0.000000000    0.000000521
      4        6          -0.000000678    0.000000000    0.000000084
      5        6          -0.000002243   -0.000000000   -0.000000424
      6        7           0.000001820   -0.000000000    0.000000318
      7        1           0.000000599   -0.000000000   -0.000000650
      8        1          -0.000000236    0.000000000   -0.000000062
      9        1           0.000000172   -0.000000000    0.000000065
     10        1          -0.000000077   -0.000000000   -0.000000090
     11        1           0.000000078    0.000000000   -0.000000288
 -------------------------------------------------------------------
 Cartesian Forces:  Max     0.000002243 RMS     0.000000645

 GradGradGradGradGradGradGradGradGradGradGradGradGradGradGradGradGradGrad
 Berny optimization.
 Using GEDIIS/GDIIS optimizer.
 FormGI is forming the generalized inverse of G from B-inverse, IUseBI=4.
 Internal  Forces:  Max     0.000004101 RMS     0.000000816
 Search for a local minimum.
 Step number  21 out of a maximum of   50
 All quantities printed in internal units (Hartrees-Bohrs-Radians)
 Mixed Optimization -- En-DIIS/RFO-DIIS
 Swapping is turned off.
 Update second derivatives using D2CorX and points    1    2    3    4    5
                                                      6    7    8    9   10
                                                     11   12   13   14   15
                                                     16   17   18   19   20
                                                     21
 DE= -3.62D-09 DEPred=-5.03D-10 R= 7.18D+00
 Trust test= 7.18D+00 RLast= 1.40D-04 DXMaxT set to 5.00D-02
 ITU=  0 -1  0 -1  0 -1  0  0  0 -1  0  0  0  1  1  1  1  1  0  1
 ITU=  0
     Eigenvalues ---    0.00237   0.01762   0.01805   0.03293   0.03293
     Eigenvalues ---    0.03293   0.03293   0.04528   0.07440   0.11286
     Eigenvalues ---    0.11784   0.14090   0.15584   0.15952   0.16739
     Eigenvalues ---    0.19708   0.30817   0.34342   0.34693   0.34840
     Eigenvalues ---    0.35030   0.35379   0.36463   0.44984   0.61692
     Eigenvalues ---    0.63363   1.11263
 En-DIIS/RFO-DIIS/Sim-DIIS IScMMF=       -3 using points:    21   20   19   18   17   16   15   14   13   12
 RFO step:  Lambda=-1.87259951D-10.
 DIIS inversion failure, remove point  10.
 DIIS inversion failure, remove point   9.
 DIIS inversion failure, remove point   8.
 DIIS inversion failure, remove point   7.
 DIIS inversion failure, remove point   6.
 DIIS inversion failure, remove point   5.
 DIIS inversion failure, remove point   4.
 DIIS inversion failure, remove point   3.
 DIIS inversion failure, remove point   2.
 Use linear search instead of GDIIS.
 RFO step:  Lambda= 0.00000000D+00 EMin= 2.36824211D-03
 Quartic linear search produced a step of -0.01939.
 Iteration  1 RMS(Cart)=  0.00001678 RMS(Int)=  0.00000000
 Iteration  2 RMS(Cart)=  0.00000000 RMS(Int)=  0.00000000
 ClnCor:  largest displacement from symmetrization is 9.60D-12 for atom     5.
 Variable       Old X    -DE/DX   Delta X   Delta X   Delta X     New X
                                 (Linear)    (Quad)   (Total)
    R1        2.54170  -0.00000   0.00000  -0.00000  -0.00000   2.54170
    R2        2.04539   0.00000  -0.00000   0.00000   0.00000   2.04539
    R3        2.04821   0.00000   0.00000  -0.00000   0.00000   2.04821
    R4        2.76212   0.00000  -0.00000   0.00000   0.00000   2.76212
    R5        2.05337  -0.00000   0.00000  -0.00000  -0.00000   2.05337
    R6        2.55381  -0.00000   0.00000  -0.00000  -0.00000   2.55381
    R7        2.05384  -0.00000  -0.00000  -0.00000  -0.00000   2.05384
    R8        2.69415   0.00000   0.00000   0.00000   0.00000   2.69415
    R9        2.04955   0.00000  -0.00000   0.00000   0.00000   2.04955
   R10        2.21941   0.00000   0.00000   0.00000   0.00000   2.21941
    A1        2.14987  -0.00000   0.00000  -0.00001  -0.00001   2.14986
    A2        2.08554   0.00000  -0.00000   0.00001   0.00001   2.08555
    A3        2.04777  -0.00000   0.00000  -0.00000  -0.00000   2.04777
    A4        2.23098  -0.00000   0.00000  -0.00001  -0.00001   2.23097
    A5        2.05299   0.00000  -0.00000   0.00001   0.00001   2.05300
    A6        1.99922   0.00000   0.00000   0.00000   0.00000   1.99922
    A7        2.26055  -0.00000  -0.00000  -0.00000  -0.00000   2.26055
    A8        2.01316  -0.00000   0.00000   0.00000   0.00000   2.01316
    A9        2.00948   0.00000   0.00000   0.00000   0.00000   2.00948
   A10        2.18206   0.00000  -0.00000   0.00001   0.00001   2.18207
   A11        2.08390   0.00000   0.00000   0.00000   0.00000   2.08390
   A12        2.01722  -0.00000   0.00000  -0.00001  -0.00001   2.01721
   A13        3.17127   0.00000   0.00000   0.00003   0.00003   3.17130
   A14        3.14159   0.00000   0.00000   0.00000   0.00000   3.14159
    D1       -0.00000   0.00000   0.00000   0.00000   0.00000   0.00000
    D2        3.14159  -0.00000   0.00000  -0.00000   0.00000   3.14159
    D3        3.14159   0.00000   0.00000   0.00000   0.00000   3.14159
    D4        0.00000  -0.00000   0.00000  -0.00000  -0.00000   0.00000
    D5       -0.00000  -0.00000   0.00000  -0.00000   0.00000   0.00000
    D6        3.14159  -0.00000   0.00000  -0.00000   0.00000   3.14159
    D7        3.14159  -0.00000   0.00000  -0.00000   0.00000   3.14159
    D8       -0.00000  -0.00000   0.00000  -0.00000   0.00000   0.00000
    D9        0.00000  -0.00000   0.00000  -0.00000  -0.00000   0.00000
   D10        3.14159   0.00000   0.00000  -0.00000   0.00000   3.14159
   D11        3.14159  -0.00000   0.00000  -0.00000   0.00000   3.14159
   D12       -0.00000   0.00000   0.00000  -0.00000   0.00000   0.00000
         Item               Value     Threshold  Converged?
 Maximum Force            0.000004     0.000002     NO 
 RMS     Force            0.000001     0.000001     YES
 Maximum Displacement     0.000067     0.000006     NO 
 RMS     Displacement     0.000017     0.000004     NO 
 Predicted change in Energy=-1.137653D-10
 GradGradGradGradGradGradGradGradGradGradGradGradGradGradGradGradGradGrad

                          Input orientation:                          
 ---------------------------------------------------------------------
 Center     Atomic      Atomic             Coordinates (Angstroms)
 Number     Number       Type             X           Y           Z
 ---------------------------------------------------------------------
      1          6           0       -0.271661    0.000000   -0.020538
      2          6           0        0.002537    0.000000    1.296227
      3          6           0        1.315567    0.000000    1.938396
      4          6           0        2.546103   -0.000000    1.379729
      5          6           0        2.808492   -0.000000   -0.021599
      6          7           0        3.058844   -0.000000   -1.169069
      7          1           0        3.421502   -0.000000    2.020025
      8          1           0        1.301978    0.000000    3.025156
      9          1           0       -0.837218    0.000000    1.985794
     10          1           0        0.494482    0.000000   -0.785104
     11          1           0       -1.304041    0.000000   -0.350618
 ---------------------------------------------------------------------
                    Distance matrix (angstroms):
                    1          2          3          4          5
     1  C    0.000000
     2  C    1.345011   0.000000
     3  C    2.521252   1.461652   0.000000
     4  C    3.146513   2.544937   1.351418   0.000000
     5  C    3.080153   3.100008   2.463819   1.425681   0.000000
     6  N    3.522979   3.926665   3.563054   2.599860   1.174463
     7  H    4.219402   3.494740   2.107517   1.084575   2.131668
     8  H    3.428205   2.162809   1.086845   2.062833   3.398867
     9  H    2.084520   1.086596   2.153307   3.437176   4.161830
    10  H    1.082375   2.138679   2.844580   2.982558   2.436716
    11  H    1.083865   2.102200   3.478783   4.221103   4.125674
                    6          7          8          9         10
     6  N    0.000000
     7  H    3.209648   0.000000
     8  H    4.547318   2.345778   0.000000
     9  H    5.013229   4.258858   2.378325   0.000000
    10  H    2.592949   4.054159   3.894885   3.074297   0.000000
    11  H    4.438990   5.286843   4.264643   2.382592   1.850260
                   11
    11  H    0.000000
 Stoichiometry    C5H5N
 Framework group  CS[SG(C5H5N)]
 Deg. of freedom    19
 Full point group                 CS      NOp   2
 Largest Abelian subgroup         CS      NOp   2
 Largest concise Abelian subgroup C1      NOp   1
                         Standard orientation:                         
 ---------------------------------------------------------------------
 Center     Atomic      Atomic             Coordinates (Angstroms)
 Number     Number       Type             X           Y           Z
 ---------------------------------------------------------------------
      1          6           0        0.560183    1.788731   -0.000000
      2          6           0        1.452418    0.782266   -0.000000
      3          6           0        1.183097   -0.654360   -0.000000
      4          6           0       -0.000000   -1.307515    0.000000
      5          6           0       -1.280579   -0.680872    0.000000
      6          7           0       -2.350380   -0.196215    0.000000
      7          1           0       -0.009406   -2.392049    0.000000
      8          1           0        2.062779   -1.292631   -0.000000
      9          1           0        2.507063    1.043828   -0.000000
     10          1           0       -0.510639    1.631005   -0.000000
     11          1           0        0.912151    2.813856   -0.000000
 ---------------------------------------------------------------------
 Rotational constants (GHZ):           6.2993198           2.9595221           2.0135322
 Standard basis: 6-311+G(2d,p) (5D, 7F)
 There are   151 symmetry adapted cartesian basis functions of A'  symmetry.
 There are    53 symmetry adapted cartesian basis functions of A"  symmetry.
 There are   139 symmetry adapted basis functions of A'  symmetry.
 There are    53 symmetry adapted basis functions of A"  symmetry.
   192 basis functions,   292 primitive gaussians,   204 cartesian basis functions
    21 alpha electrons       21 beta electrons
       nuclear repulsion energy       185.9629290630 Hartrees.
 NAtoms=   11 NActive=   11 NUniq=   11 SFac= 1.00D+00 NAtFMM=   60 NAOKFM=F Big=F
 Integral buffers will be    131072 words long.
 Raffenetti 1 integral format.
 Two-electron integral symmetry is turned on.
 One-electron integrals computed using PRISM.
 NBasis=   192 RedAO= T EigKep=  1.44D-05  NBF=   139    53
 NBsUse=   192 1.00D-06 EigRej= -1.00D+00 NBFU=   139    53
 Initial guess from the checkpoint file:  "/scratch/webmo-77271/218/Gau-92632.chk"
 B after Tr=    -0.000000   -0.000000   -0.000000
         Rot=    1.000000    0.000000   -0.000000   -0.000001 Ang=  -0.00 deg.
 Initial guess orbital symmetries:
       Occupied  (A') (A') (A') (A') (A') (A') (A') (A') (A') (A')
                 (A') (A') (A') (A') (A') (A') (A') (A") (A') (A")
                 (A")
       Virtual   (A") (A') (A') (A') (A') (A') (A") (A") (A') (A")
                 (A') (A") (A') (A') (A") (A') (A') (A') (A') (A")
                 (A') (A') (A') (A') (A") (A') (A') (A') (A') (A')
                 (A") (A') (A') (A') (A') (A') (A') (A') (A") (A')
                 (A') (A") (A') (A') (A") (A') (A") (A') (A") (A')
                 (A") (A') (A") (A') (A') (A') (A") (A') (A") (A')
                 (A') (A') (A') (A') (A') (A") (A') (A') (A") (A")
                 (A') (A') (A') (A') (A') (A") (A') (A") (A') (A")
                 (A') (A') (A") (A') (A') (A') (A') (A') (A") (A')
                 (A') (A') (A') (A") (A") (A") (A") (A') (A') (A")
                 (A') (A") (A') (A') (A') (A') (A') (A') (A') (A')
                 (A') (A') (A') (A') (A") (A') (A') (A") (A") (A")
                 (A') (A") (A') (A") (A') (A") (A') (A") (A') (A")
                 (A") (A') (A") (A') (A') (A') (A') (A") (A') (A')
                 (A") (A') (A") (A') (A') (A") (A') (A') (A') (A')
                 (A') (A') (A") (A') (A') (A') (A') (A') (A') (A")
                 (A') (A') (A") (A') (A') (A') (A') (A') (A') (A')
                 (A')
 Keep R1 ints in memory in symmetry-blocked form, NReq=261123738.
 Requested convergence on RMS density matrix=1.00D-08 within 128 cycles.
 Requested convergence on MAX density matrix=1.00D-06.
 Requested convergence on             energy=1.00D-06.
 No special actions if energy rises.
 SCF Done:  E(RHF) =  -246.713193406     A.U. after    4 cycles
            NFock=  4  Conv=0.79D-08     -V/T= 2.0019
 ExpMin= 4.38D-02 ExpMax= 6.29D+03 ExpMxC= 9.49D+02 IAcc=3 IRadAn=         5 AccDes= 0.00D+00
 HarFok:  IExCor=  205 AccDes= 0.00D+00 IRadAn=         5 IDoV=-2 UseB2=F ITyADJ=14
 ICtDFT= 12500011 ScaDFX=  1.000000  1.000000  1.000000  1.000000
 Range of M.O.s used for correlation:     7   192
 NBasis=   192 NAE=    21 NBE=    21 NFC=     6 NFV=     0
 NROrb=    186 NOA=    15 NOB=    15 NVA=   171 NVB=   171

 **** Warning!!: The largest alpha MO coefficient is  0.10947299D+03

 Fully direct method using O(ONN) memory.
 JobTyp=1 Pass  1:  I=   7 to  21 NPSUse= 16 ParTrn=T ParDer=T DoDerP=T.
 Spin components of T(2) and E(2):
     alpha-alpha T2 =       0.4308773408D-01 E2=     -0.1135181109D+00
     alpha-beta  T2 =       0.2440025274D+00 E2=     -0.6679997477D+00
     beta-beta   T2 =       0.4308773408D-01 E2=     -0.1135181109D+00
 ANorm=    0.1153333428D+01
 E2 =    -0.8950359695D+00 EUMP2 =    -0.24760822937584D+03
          IDoAtm=11111111111
          Differentiating once with respect to electric field.
                with respect to dipole field.
          Differentiating once with respect to nuclear coordinates.
 Keep R1 ints in memory in symmetry-blocked form, NReq=261125447.
          There are     1 degrees of freedom in the 1st order CPHF.  IDoFFX=0 NUNeed=     1.
 LinEq1:  Iter=  0 NonCon=     1 RMS=4.24D-03 Max=6.43D-02 NDo=     1
 AX will form     1 AO Fock derivatives at one time.
 LinEq1:  Iter=  1 NonCon=     1 RMS=1.16D-03 Max=1.67D-02 NDo=     1
 LinEq1:  Iter=  2 NonCon=     1 RMS=4.75D-04 Max=1.05D-02 NDo=     1
 LinEq1:  Iter=  3 NonCon=     1 RMS=2.88D-04 Max=5.76D-03 NDo=     1
 LinEq1:  Iter=  4 NonCon=     1 RMS=1.05D-04 Max=2.02D-03 NDo=     1
 LinEq1:  Iter=  5 NonCon=     1 RMS=3.89D-05 Max=8.25D-04 NDo=     1
 LinEq1:  Iter=  6 NonCon=     1 RMS=1.63D-05 Max=3.54D-04 NDo=     1
 LinEq1:  Iter=  7 NonCon=     1 RMS=6.17D-06 Max=1.16D-04 NDo=     1
 LinEq1:  Iter=  8 NonCon=     1 RMS=1.91D-06 Max=2.75D-05 NDo=     1
 LinEq1:  Iter=  9 NonCon=     1 RMS=6.99D-07 Max=1.60D-05 NDo=     1
 LinEq1:  Iter= 10 NonCon=     1 RMS=1.88D-07 Max=2.24D-06 NDo=     1
 LinEq1:  Iter= 11 NonCon=     1 RMS=5.05D-08 Max=5.83D-07 NDo=     1
 LinEq1:  Iter= 12 NonCon=     1 RMS=1.28D-08 Max=1.40D-07 NDo=     1
 LinEq1:  Iter= 13 NonCon=     1 RMS=3.64D-09 Max=4.19D-08 NDo=     1
 LinEq1:  Iter= 14 NonCon=     1 RMS=7.03D-10 Max=9.08D-09 NDo=     1
 LinEq1:  Iter= 15 NonCon=     1 RMS=1.60D-10 Max=1.74D-09 NDo=     1
 LinEq1:  Iter= 16 NonCon=     0 RMS=4.80D-11 Max=5.90D-10 NDo=     1
 Linear equations converged to 1.000D-10 1.000D-09 after    16 iterations.
 End of Minotr F.D. properties file   721 does not exist.
 End of Minotr F.D. properties file   722 does not exist.
 End of Minotr F.D. properties file   788 does not exist.
 Calling FoFJK, ICntrl=  10002127 FMM=F ISym2X=1 I1Cent= 0 IOpClX= 0 NMat=1 NMatS=1 NMatT=0.
 ***** Axes restored to original set *****
 -------------------------------------------------------------------
 Center     Atomic                   Forces (Hartrees/Bohr)
 Number     Number              X              Y              Z
 -------------------------------------------------------------------
      1        6           0.000000261   -0.000000000   -0.000000263
      2        6           0.000000487   -0.000000000    0.000000227
      3        6          -0.000000014    0.000000000    0.000000234
      4        6           0.000000715   -0.000000000    0.000000255
      5        6          -0.000001699    0.000000000   -0.000000344
      6        7           0.000000838   -0.000000000    0.000000161
      7        1           0.000000057   -0.000000000   -0.000000124
      8        1          -0.000000072    0.000000000   -0.000000049
      9        1          -0.000000326    0.000000000   -0.000000368
     10        1          -0.000000127    0.000000000   -0.000000117
     11        1          -0.000000121    0.000000000    0.000000387
 -------------------------------------------------------------------
 Cartesian Forces:  Max     0.000001699 RMS     0.000000399

 GradGradGradGradGradGradGradGradGradGradGradGradGradGradGradGradGradGrad
 Berny optimization.
 Using GEDIIS/GDIIS optimizer.
 FormGI is forming the generalized inverse of G from B-inverse, IUseBI=4.
 Internal  Forces:  Max     0.000001920 RMS     0.000000397
 Search for a local minimum.
 Step number  22 out of a maximum of   50
 All quantities printed in internal units (Hartrees-Bohrs-Radians)
 Mixed Optimization -- En-DIIS/RFO-DIIS
 Swapping is turned off.
 Update second derivatives using D2CorX and points    1    2    3    4    5
                                                      6    7    8    9   10
                                                     11   12   13   14   15
                                                     16   17   18   19   20
                                                     21   22
 DE=  4.34D-09 DEPred=-1.14D-10 R=-3.82D+01
 Trust test=-3.82D+01 RLast= 4.22D-05 DXMaxT set to 5.00D-02
 ITU= -1  0 -1  0 -1  0 -1  0  0  0 -1  0  0  0  1  1  1  1  1  0
 ITU=  1  0
     Eigenvalues ---    0.00237   0.01762   0.01805   0.03293   0.03293
     Eigenvalues ---    0.03293   0.03293   0.04528   0.07756   0.10928
     Eigenvalues ---    0.11702   0.13932   0.15465   0.15924   0.16261
     Eigenvalues ---    0.19555   0.30906   0.34364   0.34697   0.34857
     Eigenvalues ---    0.35028   0.35390   0.36779   0.44890   0.61686
     Eigenvalues ---    0.62695   1.11383
 En-DIIS/RFO-DIIS/Sim-DIIS IScMMF=       -3 using points:    22   21   20   19   18   17   16   15   14   13
 RFO step:  Lambda=-4.15988460D-11.
 DIIS inversion failure, remove point  10.
 DIIS inversion failure, remove point   9.
 DIIS inversion failure, remove point   8.
 DIIS inversion failure, remove point   7.
 DIIS inversion failure, remove point   6.
 DIIS inversion failure, remove point   5.
 DIIS inversion failure, remove point   4.
 DIIS inversion failure, remove point   3.
 DIIS inversion failure, remove point   2.
 Use linear search instead of GDIIS.
 RFO step:  Lambda= 0.00000000D+00 EMin= 2.36824211D-03
 Quartic linear search produced a step of -0.99268.
 Iteration  1 RMS(Cart)=  0.00001726 RMS(Int)=  0.00000000
 Iteration  2 RMS(Cart)=  0.00000000 RMS(Int)=  0.00000000
 ClnCor:  largest displacement from symmetrization is 3.89D-11 for atom    10.
 Variable       Old X    -DE/DX   Delta X   Delta X   Delta X     New X
                                 (Linear)    (Quad)   (Total)
    R1        2.54170   0.00000   0.00000   0.00000   0.00000   2.54170
    R2        2.04539   0.00000  -0.00000  -0.00000  -0.00000   2.04539
    R3        2.04821  -0.00000  -0.00000   0.00000   0.00000   2.04821
    R4        2.76212  -0.00000  -0.00000  -0.00000  -0.00000   2.76212
    R5        2.05337   0.00000   0.00000   0.00000   0.00000   2.05337
    R6        2.55381  -0.00000   0.00000  -0.00000   0.00000   2.55381
    R7        2.05384  -0.00000   0.00000  -0.00000  -0.00000   2.05384
    R8        2.69415   0.00000  -0.00000   0.00000  -0.00000   2.69415
    R9        2.04955  -0.00000  -0.00000   0.00000  -0.00000   2.04955
   R10        2.21941   0.00000  -0.00000   0.00000  -0.00000   2.21941
    A1        2.14986   0.00000   0.00001   0.00001   0.00001   2.14987
    A2        2.08555  -0.00000  -0.00001  -0.00001  -0.00002   2.08554
    A3        2.04777   0.00000   0.00000   0.00000   0.00001   2.04778
    A4        2.23097   0.00000   0.00001   0.00000   0.00001   2.23098
    A5        2.05300  -0.00000  -0.00001  -0.00001  -0.00002   2.05298
    A6        1.99922   0.00000  -0.00000   0.00000   0.00000   1.99922
    A7        2.26055  -0.00000   0.00000  -0.00000  -0.00000   2.26054
    A8        2.01316   0.00000  -0.00000  -0.00000  -0.00000   2.01316
    A9        2.00948   0.00000  -0.00000   0.00000   0.00000   2.00948
   A10        2.18207  -0.00000  -0.00001  -0.00000  -0.00001   2.18206
   A11        2.08390   0.00000  -0.00000   0.00000   0.00000   2.08390
   A12        2.01721   0.00000   0.00001  -0.00000   0.00001   2.01722
   A13        3.17130   0.00000  -0.00003   0.00001  -0.00002   3.17128
   A14        3.14159   0.00000   0.00000   0.00000   0.00000   3.14159
    D1        0.00000  -0.00000   0.00000   0.00000  -0.00000   0.00000
    D2        3.14159  -0.00000   0.00000  -0.00000   0.00000   3.14159
    D3        3.14159   0.00000   0.00000   0.00000   0.00000   3.14159
    D4       -0.00000   0.00000   0.00000  -0.00000   0.00000   0.00000
    D5       -0.00000  -0.00000   0.00000  -0.00000   0.00000   0.00000
    D6        3.14159  -0.00000   0.00000  -0.00000   0.00000   3.14159
    D7        3.14159  -0.00000   0.00000  -0.00000   0.00000   3.14159
    D8        0.00000  -0.00000   0.00000  -0.00000  -0.00000   0.00000
    D9        0.00000  -0.00000   0.00000  -0.00000  -0.00000   0.00000
   D10        3.14159   0.00000   0.00000   0.00000   0.00000   3.14159
   D11        3.14159  -0.00000   0.00000  -0.00000   0.00000   3.14159
   D12       -0.00000  -0.00000   0.00000   0.00000   0.00000   0.00000
         Item               Value     Threshold  Converged?
 Maximum Force            0.000002     0.000002     NO 
 RMS     Force            0.000000     0.000001     YES
 Maximum Displacement     0.000054     0.000006     NO 
 RMS     Displacement     0.000017     0.000004     NO 
 Predicted change in Energy=-8.785591D-11
 GradGradGradGradGradGradGradGradGradGradGradGradGradGradGradGradGradGrad

                          Input orientation:                          
 ---------------------------------------------------------------------
 Center     Atomic      Atomic             Coordinates (Angstroms)
 Number     Number       Type             X           Y           Z
 ---------------------------------------------------------------------
      1          6           0       -0.271656    0.000000   -0.020546
      2          6           0        0.002550    0.000000    1.296218
      3          6           0        1.315573    0.000000    1.938397
      4          6           0        2.546114   -0.000000    1.379739
      5          6           0        2.808493   -0.000000   -0.021590
      6          7           0        3.058815   -0.000000   -1.169067
      7          1           0        3.421508   -0.000000    2.020041
      8          1           0        1.301974    0.000000    3.025157
      9          1           0       -0.837213    0.000000    1.985777
     10          1           0        0.494472    0.000000   -0.785126
     11          1           0       -1.304045    0.000000   -0.350600
 ---------------------------------------------------------------------
                    Distance matrix (angstroms):
                    1          2          3          4          5
     1  C    0.000000
     2  C    1.345012   0.000000
     3  C    2.521261   1.461651   0.000000
     4  C    3.146526   2.544935   1.351418   0.000000
     5  C    3.080150   3.099990   2.463811   1.425681   0.000000
     6  N    3.522945   3.926626   3.563036   2.599860   1.174463
     7  H    4.219415   3.494738   2.107517   1.084574   2.131677
     8  H    3.428209   2.162807   1.086845   2.062835   3.398863
     9  H    2.084510   1.086597   2.153307   3.437177   4.161814
    10  H    1.082375   2.138686   2.844606   2.982595   2.436736
    11  H    1.083865   2.102190   3.478780   4.221114   4.125678
                    6          7          8          9         10
     6  N    0.000000
     7  H    3.209666   0.000000
     8  H    4.547308   2.345780   0.000000
     9  H    5.013190   4.258859   2.378326   0.000000
    10  H    2.592926   4.054196   3.894909   3.074294   0.000000
    11  H    4.438968   5.286851   4.264631   2.382559   1.850264
                   11
    11  H    0.000000
 Stoichiometry    C5H5N
 Framework group  CS[SG(C5H5N)]
 Deg. of freedom    19
 Full point group                 CS      NOp   2
 Largest Abelian subgroup         CS      NOp   2
 Largest concise Abelian subgroup C1      NOp   1
                         Standard orientation:                         
 ---------------------------------------------------------------------
 Center     Atomic      Atomic             Coordinates (Angstroms)
 Number     Number       Type             X           Y           Z
 ---------------------------------------------------------------------
      1          6           0        0.560175    1.788732    0.000000
      2          6           0        1.452403    0.782260    0.000000
      3          6           0        1.183093   -0.654366    0.000000
      4          6           0       -0.000000   -1.307529   -0.000000
      5          6           0       -1.280575   -0.680876   -0.000000
      6          7           0       -2.350362   -0.196191   -0.000000
      7          1           0       -0.009400   -2.392063   -0.000000
      8          1           0        2.062781   -1.292631    0.000000
      9          1           0        2.507047    1.043833    0.000000
     10          1           0       -0.510649    1.631027    0.000000
     11          1           0        0.912169    2.813848    0.000000
 ---------------------------------------------------------------------
 Rotational constants (GHZ):           6.2992372           2.9595673           2.0135447
 Standard basis: 6-311+G(2d,p) (5D, 7F)
 There are   151 symmetry adapted cartesian basis functions of A'  symmetry.
 There are    53 symmetry adapted cartesian basis functions of A"  symmetry.
 There are   139 symmetry adapted basis functions of A'  symmetry.
 There are    53 symmetry adapted basis functions of A"  symmetry.
   192 basis functions,   292 primitive gaussians,   204 cartesian basis functions
    21 alpha electrons       21 beta electrons
       nuclear repulsion energy       185.9630830312 Hartrees.
 NAtoms=   11 NActive=   11 NUniq=   11 SFac= 1.00D+00 NAtFMM=   60 NAOKFM=F Big=F
 Integral buffers will be    131072 words long.
 Raffenetti 1 integral format.
 Two-electron integral symmetry is turned on.
 One-electron integrals computed using PRISM.
 NBasis=   192 RedAO= T EigKep=  1.44D-05  NBF=   139    53
 NBsUse=   192 1.00D-06 EigRej= -1.00D+00 NBFU=   139    53
 Lowest energy guess from the checkpoint file:  "/scratch/webmo-77271/218/Gau-92632.chk"
 B after Tr=     0.000000    0.000000   -0.000000
         Rot=    1.000000   -0.000000   -0.000000   -0.000005 Ang=  -0.00 deg.
 B after Tr=     0.000000   -0.000000   -0.000000
         Rot=    1.000000    0.000000    0.000000    0.000001 Ang=   0.00 deg.
 Initial guess orbital symmetries:
       Occupied  (A') (A') (A') (A') (A') (A') (A') (A") (A') (A")
                 (A') (A") (A') (A') (A') (A') (A') (A') (A') (A')
                 (A')
       Virtual   (A') (A') (A') (A') (A') (A') (A') (A") (A') (A")
                 (A') (A") (A') (A') (A') (A') (A') (A') (A') (A')
                 (A') (A") (A") (A") (A") (A") (A") (A") (A") (A")
                 (A") (A") (A") (A") (A") (A") (A") (A") (A") (A")
                 (A") (A") (A") (A") (A") (A") (A") (A") (A") (A")
                 (A") (A") (A") (A") (A") (A") (A") (A") (A") (A")
                 (A") (A") (A") (A") (A") (A") (A") (A") (A") (A")
                 (A") (A") (A") (A") (A") (A") (A") (A") (A") (A")
                 (A") (A") (A") (A") (A") (A") (A") (A") (A") (A")
                 (A") (A") (A") (A") (A") (A") (A") (A") (A") (A")
                 (A") (A") (A") (A") (A") (A") (A") (A") (A") (A")
                 (A") (A") (A") (A") (A") (A") (A") (A") (A") (A")
                 (A") (A") (A") (A") (A") (A") (A") (A") (A") (A")
                 (A") (A") (A") (A") (A") (A") (A") (A") (A") (A")
                 (A") (A") (A") (A") (A") (A") (A") (A") (A") (A")
                 (A") (A") (A") (A") (A") (A") (A") (A") (A") (A")
                 (A") (A") (A") (A") (A") (A') (A') (A') (A') (A')
                 (A')
 Keep R1 ints in memory in symmetry-blocked form, NReq=261123738.
 Requested convergence on RMS density matrix=1.00D-08 within 128 cycles.
 Requested convergence on MAX density matrix=1.00D-06.
 Requested convergence on             energy=1.00D-06.
 No special actions if energy rises.
 An orbital has undefined symmetry, so N**3 symmetry is turned off.
 SCF Done:  E(RHF) =  -246.713193311     A.U. after    6 cycles
            NFock=  6  Conv=0.90D-08     -V/T= 2.0019
 ExpMin= 4.38D-02 ExpMax= 6.29D+03 ExpMxC= 9.49D+02 IAcc=3 IRadAn=         5 AccDes= 0.00D+00
 HarFok:  IExCor=  205 AccDes= 0.00D+00 IRadAn=         5 IDoV=-2 UseB2=F ITyADJ=14
 ICtDFT= 12500011 ScaDFX=  1.000000  1.000000  1.000000  1.000000
 Range of M.O.s used for correlation:     7   192
 NBasis=   192 NAE=    21 NBE=    21 NFC=     6 NFV=     0
 NROrb=    186 NOA=    15 NOB=    15 NVA=   171 NVB=   171

 **** Warning!!: The largest alpha MO coefficient is  0.10947274D+03

 Fully direct method using O(ONN) memory.
 JobTyp=1 Pass  1:  I=   7 to  21 NPSUse= 16 ParTrn=T ParDer=T DoDerP=T.
 Spin components of T(2) and E(2):
     alpha-alpha T2 =       0.4308775568D-01 E2=     -0.1135181401D+00
     alpha-beta  T2 =       0.2440025770D+00 E2=     -0.6679997893D+00
     beta-beta   T2 =       0.4308775568D-01 E2=     -0.1135181401D+00
 ANorm=    0.1153333468D+01
 E2 =    -0.8950360695D+00 EUMP2 =    -0.24760822938023D+03
          IDoAtm=11111111111
          Differentiating once with respect to electric field.
                with respect to dipole field.
          Differentiating once with respect to nuclear coordinates.
 Keep R1 ints in memory in symmetry-blocked form, NReq=261125447.
          There are     1 degrees of freedom in the 1st order CPHF.  IDoFFX=0 NUNeed=     1.
 LinEq1:  Iter=  0 NonCon=     1 RMS=4.24D-03 Max=6.43D-02 NDo=     1
 AX will form     1 AO Fock derivatives at one time.
 LinEq1:  Iter=  1 NonCon=     1 RMS=1.16D-03 Max=1.67D-02 NDo=     1
 LinEq1:  Iter=  2 NonCon=     1 RMS=4.75D-04 Max=1.05D-02 NDo=     1
 LinEq1:  Iter=  3 NonCon=     1 RMS=2.88D-04 Max=5.76D-03 NDo=     1
 LinEq1:  Iter=  4 NonCon=     1 RMS=1.05D-04 Max=2.02D-03 NDo=     1
 LinEq1:  Iter=  5 NonCon=     1 RMS=3.89D-05 Max=8.25D-04 NDo=     1
 LinEq1:  Iter=  6 NonCon=     1 RMS=1.63D-05 Max=3.54D-04 NDo=     1
 LinEq1:  Iter=  7 NonCon=     1 RMS=6.17D-06 Max=1.16D-04 NDo=     1
 LinEq1:  Iter=  8 NonCon=     1 RMS=1.91D-06 Max=2.75D-05 NDo=     1
 LinEq1:  Iter=  9 NonCon=     1 RMS=6.99D-07 Max=1.60D-05 NDo=     1
 LinEq1:  Iter= 10 NonCon=     1 RMS=1.88D-07 Max=2.24D-06 NDo=     1
 LinEq1:  Iter= 11 NonCon=     1 RMS=5.05D-08 Max=5.83D-07 NDo=     1
 LinEq1:  Iter= 12 NonCon=     1 RMS=1.28D-08 Max=1.40D-07 NDo=     1
 LinEq1:  Iter= 13 NonCon=     1 RMS=3.64D-09 Max=4.19D-08 NDo=     1
 LinEq1:  Iter= 14 NonCon=     1 RMS=7.03D-10 Max=9.08D-09 NDo=     1
 LinEq1:  Iter= 15 NonCon=     1 RMS=1.60D-10 Max=1.74D-09 NDo=     1
 LinEq1:  Iter= 16 NonCon=     0 RMS=4.80D-11 Max=5.90D-10 NDo=     1
 Linear equations converged to 1.000D-10 1.000D-09 after    16 iterations.
 End of Minotr F.D. properties file   721 does not exist.
 End of Minotr F.D. properties file   722 does not exist.
 End of Minotr F.D. properties file   788 does not exist.
 Calling FoFJK, ICntrl=  10002127 FMM=F ISym2X=1 I1Cent= 0 IOpClX= 0 NMat=1 NMatS=1 NMatT=0.
 ***** Axes restored to original set *****
 -------------------------------------------------------------------
 Center     Atomic                   Forces (Hartrees/Bohr)
 Number     Number              X              Y              Z
 -------------------------------------------------------------------
      1        6           0.000000031    0.000000000    0.000000793
      2        6          -0.000001311   -0.000000000   -0.000000182
      3        6           0.000000944   -0.000000000    0.000000252
      4        6          -0.000000893    0.000000000    0.000000146
      5        6          -0.000001560   -0.000000000   -0.000000317
      6        7           0.000001455    0.000000000    0.000000290
      7        1           0.000000576    0.000000000   -0.000000628
      8        1          -0.000000038   -0.000000000   -0.000000006
      9        1           0.000000466    0.000000000    0.000000416
     10        1           0.000000088    0.000000000    0.000000030
     11        1           0.000000241   -0.000000000   -0.000000794
 -------------------------------------------------------------------
 Cartesian Forces:  Max     0.000001560 RMS     0.000000570

 GradGradGradGradGradGradGradGradGradGradGradGradGradGradGradGradGradGrad
 Berny optimization.
 Using GEDIIS/GDIIS optimizer.
 FormGI is forming the generalized inverse of G from B-inverse, IUseBI=4.
 Internal  Forces:  Max     0.000003294 RMS     0.000000775
 Search for a local minimum.
 Step number  23 out of a maximum of   50
 All quantities printed in internal units (Hartrees-Bohrs-Radians)
 Mixed Optimization -- En-DIIS/RFO-DIIS
 Swapping is turned off.
 Update second derivatives using D2CorX and points    1    2    3    4    5
                                                      6    7    8    9   10
                                                     11   12   13   14   15
                                                     16   17   18   19   20
                                                     21   22   23
 DE= -4.39D-09 DEPred=-8.79D-11 R= 5.00D+01
 Trust test= 5.00D+01 RLast= 4.27D-05 DXMaxT set to 5.00D-02
 ITU=  0 -1  0 -1  0 -1  0 -1  0  0  0 -1  0  0  0  1  1  1  1  1
 ITU=  0  1  0
     Eigenvalues ---    0.00237   0.01762   0.01805   0.03293   0.03293
     Eigenvalues ---    0.03293   0.03293   0.04528   0.07673   0.10997
     Eigenvalues ---    0.11663   0.13899   0.15359   0.15902   0.16253
     Eigenvalues ---    0.19500   0.30830   0.34339   0.34694   0.34840
     Eigenvalues ---    0.35061   0.35413   0.36421   0.45243   0.61202
     Eigenvalues ---    0.62493   1.11402
 En-DIIS/RFO-DIIS/Sim-DIIS IScMMF=       -3 using points:    23   22   21   20   19   18   17   16   15   14
 RFO step:  Lambda=-1.56929294D-10.
 DIIS inversion failure, remove point  10.
 DIIS inversion failure, remove point   9.
 DIIS inversion failure, remove point   8.
 DIIS inversion failure, remove point   7.
 DIIS inversion failure, remove point   6.
 DIIS inversion failure, remove point   5.
 DIIS inversion failure, remove point   4.
 DIIS inversion failure, remove point   3.
 DIIS inversion failure, remove point   2.
 Use linear search instead of GDIIS.
 RFO step:  Lambda= 0.00000000D+00 EMin= 2.36824211D-03
 Quartic linear search produced a step of -0.00685.
 Iteration  1 RMS(Cart)=  0.00000558 RMS(Int)=  0.00000000
 Iteration  2 RMS(Cart)=  0.00000000 RMS(Int)=  0.00000000
 ClnCor:  largest displacement from symmetrization is 1.90D-11 for atom     9.
 Variable       Old X    -DE/DX   Delta X   Delta X   Delta X     New X
                                 (Linear)    (Quad)   (Total)
    R1        2.54170  -0.00000  -0.00000   0.00000   0.00000   2.54170
    R2        2.04539   0.00000   0.00000  -0.00000  -0.00000   2.04539
    R3        2.04821   0.00000  -0.00000   0.00000   0.00000   2.04821
    R4        2.76212   0.00000   0.00000  -0.00000   0.00000   2.76212
    R5        2.05337  -0.00000  -0.00000  -0.00000  -0.00000   2.05337
    R6        2.55381  -0.00000  -0.00000  -0.00000  -0.00000   2.55381
    R7        2.05384  -0.00000   0.00000  -0.00000  -0.00000   2.05384
    R8        2.69415   0.00000   0.00000   0.00000   0.00000   2.69415
    R9        2.04955   0.00000   0.00000   0.00000   0.00000   2.04955
   R10        2.21941   0.00000   0.00000   0.00000   0.00000   2.21941
    A1        2.14987  -0.00000  -0.00000   0.00000   0.00000   2.14988
    A2        2.08554   0.00000   0.00000  -0.00001  -0.00001   2.08553
    A3        2.04778  -0.00000  -0.00000   0.00000   0.00000   2.04778
    A4        2.23098  -0.00000  -0.00000   0.00000   0.00000   2.23098
    A5        2.05298   0.00000   0.00000  -0.00000  -0.00000   2.05298
    A6        1.99922   0.00000  -0.00000   0.00000   0.00000   1.99922
    A7        2.26054  -0.00000   0.00000  -0.00000  -0.00000   2.26054
    A8        2.01316   0.00000   0.00000   0.00000   0.00000   2.01316
    A9        2.00948   0.00000  -0.00000   0.00000   0.00000   2.00948
   A10        2.18206   0.00000   0.00000   0.00000   0.00000   2.18206
   A11        2.08390   0.00000  -0.00000   0.00000   0.00000   2.08390
   A12        2.01722  -0.00000  -0.00000  -0.00000  -0.00000   2.01722
   A13        3.17128   0.00000   0.00000   0.00002   0.00002   3.17130
   A14        3.14159   0.00000   0.00000  -0.00000   0.00000   3.14159
    D1        0.00000   0.00000   0.00000  -0.00000   0.00000   0.00000
    D2        3.14159  -0.00000   0.00000   0.00000   0.00000   3.14159
    D3        3.14159   0.00000   0.00000  -0.00000   0.00000   3.14159
    D4       -0.00000  -0.00000   0.00000  -0.00000   0.00000   0.00000
    D5        0.00000  -0.00000   0.00000   0.00000  -0.00000   0.00000
    D6        3.14159  -0.00000   0.00000   0.00000   0.00000   3.14159
    D7        3.14159   0.00000   0.00000   0.00000   0.00000   3.14159
    D8        0.00000  -0.00000   0.00000   0.00000   0.00000   0.00000
    D9       -0.00000  -0.00000   0.00000   0.00000   0.00000   0.00000
   D10        3.14159  -0.00000   0.00000  -0.00000   0.00000   3.14159
   D11        3.14159  -0.00000   0.00000   0.00000   0.00000   3.14159
   D12        0.00000   0.00000   0.00000   0.00000  -0.00000   0.00000
         Item               Value     Threshold  Converged?
 Maximum Force            0.000003     0.000002     NO 
 RMS     Force            0.000001     0.000001     YES
 Maximum Displacement     0.000025     0.000006     NO 
 RMS     Displacement     0.000006     0.000004     NO 
 Predicted change in Energy=-3.050608D-11
 GradGradGradGradGradGradGradGradGradGradGradGradGradGradGradGradGradGrad

                          Input orientation:                          
 ---------------------------------------------------------------------
 Center     Atomic      Atomic             Coordinates (Angstroms)
 Number     Number       Type             X           Y           Z
 ---------------------------------------------------------------------
      1          6           0       -0.271656    0.000000   -0.020545
      2          6           0        0.002550    0.000000    1.296219
      3          6           0        1.315572    0.000000    1.938399
      4          6           0        2.546112   -0.000000    1.379738
      5          6           0        2.808488   -0.000000   -0.021592
      6          7           0        3.058828   -0.000000   -1.169065
      7          1           0        3.421509   -0.000000    2.020036
      8          1           0        1.301973    0.000000    3.025159
      9          1           0       -0.837216    0.000000    1.985774
     10          1           0        0.494469    0.000000   -0.785128
     11          1           0       -1.304047    0.000000   -0.350594
 ---------------------------------------------------------------------
                    Distance matrix (angstroms):
                    1          2          3          4          5
     1  C    0.000000
     2  C    1.345012   0.000000
     3  C    2.521261   1.461651   0.000000
     4  C    3.146523   2.544933   1.351418   0.000000
     5  C    3.080145   3.099986   2.463811   1.425681   0.000000
     6  N    3.522956   3.926635   3.563043   2.599860   1.174463
     7  H    4.219412   3.494738   2.107518   1.084574   2.131675
     8  H    3.428210   2.162807   1.086845   2.062836   3.398865
     9  H    2.084508   1.086597   2.153309   3.437177   4.161812
    10  H    1.082375   2.138689   2.844611   2.982597   2.436734
    11  H    1.083865   2.102187   3.478778   4.221110   4.125674
                    6          7          8          9         10
     6  N    0.000000
     7  H    3.209657   0.000000
     8  H    4.547313   2.345785   0.000000
     9  H    5.013199   4.258862   2.378329   0.000000
    10  H    2.592941   4.054197   3.894914   3.074294   0.000000
    11  H    4.438983   5.286848   4.264628   2.382550   1.850265
                   11
    11  H    0.000000
 Stoichiometry    C5H5N
 Framework group  CS[SG(C5H5N)]
 Deg. of freedom    19
 Full point group                 CS      NOp   2
 Largest Abelian subgroup         CS      NOp   2
 Largest concise Abelian subgroup C1      NOp   1
                         Standard orientation:                         
 ---------------------------------------------------------------------
 Center     Atomic      Atomic             Coordinates (Angstroms)
 Number     Number       Type             X           Y           Z
 ---------------------------------------------------------------------
      1          6           0        0.560177    1.788732    0.000000
      2          6           0        1.452405    0.782260    0.000000
      3          6           0        1.183095   -0.654367   -0.000000
      4          6           0       -0.000000   -1.307526   -0.000000
      5          6           0       -1.280573   -0.680870   -0.000000
      6          7           0       -2.350367   -0.196200   -0.000000
      7          1           0       -0.009405   -2.392059   -0.000000
      8          1           0        2.062783   -1.292631   -0.000000
      9          1           0        2.507047    1.043836    0.000000
     10          1           0       -0.510648    1.631032    0.000000
     11          1           0        0.912177    2.813846    0.000000
 ---------------------------------------------------------------------
 Rotational constants (GHZ):           6.2992566           2.9595575           2.0135421
 Standard basis: 6-311+G(2d,p) (5D, 7F)
 There are   151 symmetry adapted cartesian basis functions of A'  symmetry.
 There are    53 symmetry adapted cartesian basis functions of A"  symmetry.
 There are   139 symmetry adapted basis functions of A'  symmetry.
 There are    53 symmetry adapted basis functions of A"  symmetry.
   192 basis functions,   292 primitive gaussians,   204 cartesian basis functions
    21 alpha electrons       21 beta electrons
       nuclear repulsion energy       185.9630539260 Hartrees.
 NAtoms=   11 NActive=   11 NUniq=   11 SFac= 1.00D+00 NAtFMM=   60 NAOKFM=F Big=F
 Integral buffers will be    131072 words long.
 Raffenetti 1 integral format.
 Two-electron integral symmetry is turned on.
 One-electron integrals computed using PRISM.
 NBasis=   192 RedAO= T EigKep=  1.44D-05  NBF=   139    53
 NBsUse=   192 1.00D-06 EigRej= -1.00D+00 NBFU=   139    53
 Initial guess from the checkpoint file:  "/scratch/webmo-77271/218/Gau-92632.chk"
 B after Tr=    -0.000000   -0.000000   -0.000000
         Rot=    1.000000    0.000000    0.000000   -0.000000 Ang=  -0.00 deg.
 Initial guess orbital symmetries:
       Occupied  (A') (A') (A') (A') (A') (A') (A') (A') (A') (A')
                 (A') (A') (A') (A') (A') (A') (A') (A") (A') (A")
                 (A")
       Virtual   (A") (A') (A') (A') (A') (A') (A") (A") (A') (A")
                 (A') (A") (A') (A') (A") (A') (A') (A') (A') (A")
                 (A') (A') (A') (A') (A") (A') (A') (A') (A') (A')
                 (A") (A') (A') (A') (A') (A') (A') (A') (A") (A')
                 (A') (A") (A') (A') (A") (A') (A") (A') (A") (A')
                 (A") (A') (A") (A') (A') (A') (A") (A') (A") (A')
                 (A') (A') (A') (A') (A') (A") (A') (A') (A") (A")
                 (A') (A') (A') (A') (A') (A") (A') (A") (A') (A")
                 (A') (A') (A") (A') (A') (A') (A') (A') (A") (A')
                 (A') (A') (A') (A") (A") (A") (A") (A') (A') (A")
                 (A') (A") (A') (A') (A') (A') (A') (A') (A') (A')
                 (A') (A') (A') (A') (A") (A') (A') (A") (A") (A")
                 (A') (A") (A') (A") (A') (A") (A') (A") (A') (A")
                 (A") (A') (A") (A') (A') (A') (A') (A") (A') (A')
                 (A") (A') (A") (A') (A') (A") (A') (A') (A') (A')
                 (A') (A') (A") (A') (A') (A') (A') (A') (A') (A")
                 (A') (A') (A") (A') (A') (A') (A') (A') (A') (A')
                 (A')
 Keep R1 ints in memory in symmetry-blocked form, NReq=261123738.
 Requested convergence on RMS density matrix=1.00D-08 within 128 cycles.
 Requested convergence on MAX density matrix=1.00D-06.
 Requested convergence on             energy=1.00D-06.
 No special actions if energy rises.
 SCF Done:  E(RHF) =  -246.713193290     A.U. after    3 cycles
            NFock=  3  Conv=0.93D-08     -V/T= 2.0019
 ExpMin= 4.38D-02 ExpMax= 6.29D+03 ExpMxC= 9.49D+02 IAcc=3 IRadAn=         5 AccDes= 0.00D+00
 HarFok:  IExCor=  205 AccDes= 0.00D+00 IRadAn=         5 IDoV=-2 UseB2=F ITyADJ=14
 ICtDFT= 12500011 ScaDFX=  1.000000  1.000000  1.000000  1.000000
 Range of M.O.s used for correlation:     7   192
 NBasis=   192 NAE=    21 NBE=    21 NFC=     6 NFV=     0
 NROrb=    186 NOA=    15 NOB=    15 NVA=   171 NVB=   171

 **** Warning!!: The largest alpha MO coefficient is  0.10947206D+03

 Fully direct method using O(ONN) memory.
 JobTyp=1 Pass  1:  I=   7 to  21 NPSUse= 16 ParTrn=T ParDer=T DoDerP=T.
 Spin components of T(2) and E(2):
     alpha-alpha T2 =       0.4308775474D-01 E2=     -0.1135181397D+00
     alpha-beta  T2 =       0.2440026011D+00 E2=     -0.6679998153D+00
     beta-beta   T2 =       0.4308775474D-01 E2=     -0.1135181397D+00
 ANorm=    0.1153333478D+01
 E2 =    -0.8950360946D+00 EUMP2 =    -0.24760822938439D+03
          IDoAtm=11111111111
          Differentiating once with respect to electric field.
                with respect to dipole field.
          Differentiating once with respect to nuclear coordinates.
 Keep R1 ints in memory in symmetry-blocked form, NReq=261125447.
          There are     1 degrees of freedom in the 1st order CPHF.  IDoFFX=0 NUNeed=     1.
 LinEq1:  Iter=  0 NonCon=     1 RMS=4.24D-03 Max=6.43D-02 NDo=     1
 AX will form     1 AO Fock derivatives at one time.
 LinEq1:  Iter=  1 NonCon=     1 RMS=1.16D-03 Max=1.67D-02 NDo=     1
 LinEq1:  Iter=  2 NonCon=     1 RMS=4.75D-04 Max=1.05D-02 NDo=     1
 LinEq1:  Iter=  3 NonCon=     1 RMS=2.88D-04 Max=5.76D-03 NDo=     1
 LinEq1:  Iter=  4 NonCon=     1 RMS=1.05D-04 Max=2.02D-03 NDo=     1
 LinEq1:  Iter=  5 NonCon=     1 RMS=3.89D-05 Max=8.25D-04 NDo=     1
 LinEq1:  Iter=  6 NonCon=     1 RMS=1.63D-05 Max=3.54D-04 NDo=     1
 LinEq1:  Iter=  7 NonCon=     1 RMS=6.17D-06 Max=1.16D-04 NDo=     1
 LinEq1:  Iter=  8 NonCon=     1 RMS=1.91D-06 Max=2.75D-05 NDo=     1
 LinEq1:  Iter=  9 NonCon=     1 RMS=6.99D-07 Max=1.60D-05 NDo=     1
 LinEq1:  Iter= 10 NonCon=     1 RMS=1.88D-07 Max=2.24D-06 NDo=     1
 LinEq1:  Iter= 11 NonCon=     1 RMS=5.05D-08 Max=5.83D-07 NDo=     1
 LinEq1:  Iter= 12 NonCon=     1 RMS=1.28D-08 Max=1.40D-07 NDo=     1
 LinEq1:  Iter= 13 NonCon=     1 RMS=3.64D-09 Max=4.19D-08 NDo=     1
 LinEq1:  Iter= 14 NonCon=     1 RMS=7.03D-10 Max=9.08D-09 NDo=     1
 LinEq1:  Iter= 15 NonCon=     1 RMS=1.60D-10 Max=1.74D-09 NDo=     1
 LinEq1:  Iter= 16 NonCon=     0 RMS=4.80D-11 Max=5.91D-10 NDo=     1
 Linear equations converged to 1.000D-10 1.000D-09 after    16 iterations.
 End of Minotr F.D. properties file   721 does not exist.
 End of Minotr F.D. properties file   722 does not exist.
 End of Minotr F.D. properties file   788 does not exist.
 Calling FoFJK, ICntrl=  10002127 FMM=F ISym2X=1 I1Cent= 0 IOpClX= 0 NMat=1 NMatS=1 NMatT=0.
 ***** Axes restored to original set *****
 -------------------------------------------------------------------
 Center     Atomic                   Forces (Hartrees/Bohr)
 Number     Number              X              Y              Z
 -------------------------------------------------------------------
      1        6          -0.000000476    0.000000000    0.000001215
      2        6          -0.000001336    0.000000000   -0.000000561
      3        6           0.000000590   -0.000000000    0.000000022
      4        6          -0.000001037    0.000000000    0.000000137
      5        6          -0.000000452    0.000000000   -0.000000128
      6        7           0.000000751   -0.000000000    0.000000131
      7        1           0.000000507   -0.000000000   -0.000000484
      8        1           0.000000129   -0.000000000    0.000000012
      9        1           0.000000702   -0.000000000    0.000000713
     10        1           0.000000226   -0.000000000    0.000000120
     11        1           0.000000396   -0.000000000   -0.000001175
 -------------------------------------------------------------------
 Cartesian Forces:  Max     0.000001336 RMS     0.000000527

 GradGradGradGradGradGradGradGradGradGradGradGradGradGradGradGradGradGrad
 Berny optimization.
 Using GEDIIS/GDIIS optimizer.
 FormGI is forming the generalized inverse of G from B-inverse, IUseBI=4.
 Internal  Forces:  Max     0.000001875 RMS     0.000000699
 Search for a local minimum.
 Step number  24 out of a maximum of   50
 All quantities printed in internal units (Hartrees-Bohrs-Radians)
 Mixed Optimization -- En-DIIS/RFO-DIIS
 Swapping is turned off.
 Update second derivatives using D2CorX and points    1    2    3    4    5
                                                      6    7    8    9   10
                                                     11   12   13   14   15
                                                     16   17   18   19   20
                                                     21   22   23   24
 DE= -4.17D-09 DEPred=-3.05D-11 R= 1.37D+02
 Trust test= 1.37D+02 RLast= 2.05D-05 DXMaxT set to 5.00D-02
 ITU=  0  0 -1  0 -1  0 -1  0 -1  0  0  0 -1  0  0  0  1  1  1  1
 ITU=  1  0  1  0
     Eigenvalues ---    0.00237   0.01762   0.01805   0.03293   0.03293
     Eigenvalues ---    0.03293   0.03293   0.04528   0.08696   0.10546
     Eigenvalues ---    0.11642   0.13911   0.15336   0.15879   0.16438
     Eigenvalues ---    0.19367   0.30925   0.34315   0.34689   0.34853
     Eigenvalues ---    0.35071   0.35447   0.36541   0.44916   0.61113
     Eigenvalues ---    0.62548   1.11370
 En-DIIS/RFO-DIIS/Sim-DIIS IScMMF=       -3 using points:    24   23   22   21   20   19   18   17   16   15
 RFO step:  Lambda=-1.17869756D-10.
 DIIS inversion failure, remove point  10.
 DIIS inversion failure, remove point   9.
 DIIS inversion failure, remove point   8.
 DIIS inversion failure, remove point   7.
 DIIS inversion failure, remove point   6.
 DIIS inversion failure, remove point   5.
 DIIS inversion failure, remove point   4.
 DIIS inversion failure, remove point   3.
 DIIS inversion failure, remove point   2.
 Use linear search instead of GDIIS.
 RFO step:  Lambda= 0.00000000D+00 EMin= 2.36824211D-03
 Skip linear search -- no minimum in search direction.
[truncated: 2,172,030 more chars]
