# Supplementary material for: The 130 to 375 GHz Rotational Spectroscopy of s-trans-(Z)‑1-Cyano-1,3-butadiene (C5H5N): Analysis of the Lowest-Energy Vibrationally Excited Dyad (ν19 and ν27)
Source: J Phys Chem A. 2025 Sep 4;129(37):8630–42. doi: 10.1021/acs.jpca.5c04066 (PMC12503384; doi:10.1021/acs.jpca.5c04066)
Supplement: Supplementary file 2 [file jp5c04066_si_002.zip › C5H5N s-trans Z-1-cyano-1,3-butadiene B3LYP Cs.txt]

 Entering Gaussian System, Link 0=/share/apps/gaussian/g16/g16
 Initial command:
 /share/apps/gaussian/g16/l1.exe "/scratch/webmo-77271/221/Gau-59544.inp" -scrdir="/scratch/webmo-77271/221/"
 Entering Link 1 = /share/apps/gaussian/g16/l1.exe PID=     59546.
  
 Copyright (c) 1988-2019, Gaussian, Inc.  All Rights Reserved.
  
 This is part of the Gaussian(R) 16 program.  It is based on
 the Gaussian(R) 09 system (copyright 2009, Gaussian, Inc.),
 the Gaussian(R) 03 system (copyright 2003, Gaussian, Inc.),
 the Gaussian(R) 98 system (copyright 1998, Gaussian, Inc.),
 the Gaussian(R) 94 system (copyright 1995, Gaussian, Inc.),
 the Gaussian 92(TM) system (copyright 1992, Gaussian, Inc.),
 the Gaussian 90(TM) system (copyright 1990, Gaussian, Inc.),
 the Gaussian 88(TM) system (copyright 1988, Gaussian, Inc.),
 the Gaussian 86(TM) system (copyright 1986, Carnegie Mellon
 University), and the Gaussian 82(TM) system (copyright 1983,
 Carnegie Mellon University). Gaussian is a federally registered
 trademark of Gaussian, Inc.
  
 This software contains proprietary and confidential information,
 including trade secrets, belonging to Gaussian, Inc.
  
 This software is provided under written license and may be
 used, copied, transmitted, or stored only in accord with that
 written license.
  
 The following legend is applicable only to US Government
 contracts under FAR:
  
                    RESTRICTED RIGHTS LEGEND
  
 Use, reproduction and disclosure by the US Government is
 subject to restrictions as set forth in subparagraphs (a)
 and (c) of the Commercial Computer Software - Restricted
 Rights clause in FAR 52.227-19.
  
 Gaussian, Inc.
 340 Quinnipiac St., Bldg. 40, Wallingford CT 06492
  
  
 ---------------------------------------------------------------
 Warning -- This program may not be used in any manner that
 competes with the business of Gaussian, Inc. or will provide
 assistance to any competitor of Gaussian, Inc.  The licensee
 of this program is prohibited from giving any competitor of
 Gaussian, Inc. access to this program.  By using this program,
 the user acknowledges that Gaussian, Inc. is engaged in the
 business of creating and licensing software in the field of
 computational chemistry and represents and warrants to the
 licensee that it is not a competitor of Gaussian, Inc. and that
 it will not use this program in any manner prohibited above.
 ---------------------------------------------------------------
  

 Cite this work as:
 Gaussian 16, Revision C.01,
 M. J. Frisch, G. W. Trucks, H. B. Schlegel, G. E. Scuseria, 
 M. A. Robb, J. R. Cheeseman, G. Scalmani, V. Barone, 
 G. A. Petersson, H. Nakatsuji, X. Li, M. Caricato, A. V. Marenich, 
 J. Bloino, B. G. Janesko, R. Gomperts, B. Mennucci, H. P. Hratchian, 
 J. V. Ortiz, A. F. Izmaylov, J. L. Sonnenberg, D. Williams-Young, 
 F. Ding, F. Lipparini, F. Egidi, J. Goings, B. Peng, A. Petrone, 
 T. Henderson, D. Ranasinghe, V. G. Zakrzewski, J. Gao, N. Rega, 
 G. Zheng, W. Liang, M. Hada, M. Ehara, K. Toyota, R. Fukuda, 
 J. Hasegawa, M. Ishida, T. Nakajima, Y. Honda, O. Kitao, H. Nakai, 
 T. Vreven, K. Throssell, J. A. Montgomery, Jr., J. E. Peralta, 
 F. Ogliaro, M. J. Bearpark, J. J. Heyd, E. N. Brothers, K. N. Kudin, 
 V. N. Staroverov, T. A. Keith, R. Kobayashi, J. Normand, 
 K. Raghavachari, A. P. Rendell, J. C. Burant, S. S. Iyengar, 
 J. Tomasi, M. Cossi, J. M. Millam, M. Klene, C. Adamo, R. Cammi, 
 J. W. Ochterski, R. L. Martin, K. Morokuma, O. Farkas, 
 J. B. Foresman, and D. J. Fox, Gaussian, Inc., Wallingford CT, 2019.
 
 ******************************************
 Gaussian 16:  ES64L-G16RevC.01  3-Jul-2019
                29-May-2025 
 ******************************************
 %NProcShared=16
 Will use up to   16 processors via shared memory.
 %Mem=88GB
 ----------------------------------------------------------------------
 #N B3LYP/6-311+G(2d,p) OPT(maxstep=10,maxcycles=50,VeryTight) FREQ(Anh
 armonic,vibrot) int=ultrafine
 ----------------------------------------------------------------------
 1/6=50,7=1,8=10,18=20,19=15,26=4,38=1,80=1/1,3;
 2/9=110,12=2,17=6,18=5,40=1/2;
 3/5=4,6=6,7=112,11=2,25=1,30=1,71=1,74=-5,75=-5/1,2,3;
 4//1;
 5/5=2,38=5/2;
 6/7=2,8=2,9=2,10=2,28=1/1;
 7//1,2,3,16;
 1/6=50,7=1,8=10,18=20,19=15,26=4,80=1/3(2);
 2/9=110/2;
 99//99;
 2/9=110/2;
 3/5=4,6=6,7=112,11=2,25=1,30=1,71=1,74=-5,75=-5/1,2,3;
 4/5=5,16=3,69=1/1;
 5/5=2,38=5/2;
 7//1,2,3,16;
 1/6=50,7=1,8=10,18=20,19=15,26=4,80=1/3(-5);
 2/9=110/2;
 6/7=2,8=2,9=2,10=2,19=2,28=1/1;
 99/9=1/99;
 -------------------------------------
 C5H5N s-trans Z-1-cyano-1,3-butadiene
 -------------------------------------
 Symbolic Z-matrix:
 Charge =  0 Multiplicity = 1
 C
 C                    1    B1
 H                    2    B2       1    A1
 H                    2    B3       1    A2       3    D1       0
 C                    1    B4       2    A3       3    D2       0
 C                    5    B5       1    A4       2    D3       0
 C                    6    B6       5    A5       1    D4       0
 N                    7    B7       5    A6       1    D5       0
 H                    6    B8       5    A7       1    D6       0
 H                    5    B9       1    A8       2    D7       0
 H                    1    B10      2    A9       3    D8       0
       Variables:
  B1                    1.34344                  
  B2                    1.0856                   
  B3                    1.0833                   
  B4                    1.45014                  
  B5                    1.35053                  
  B6                    1.42933                  
  B7                    1.17388                  
  B8                    1.08411                  
  B9                    1.08761                  
  B10                   1.08746                  
  A1                  121.03408                  
  A2                  121.33603                  
  A3                  122.33023                  
  A4                  124.63143                  
  A5                  122.31878                  
  A6                  152.63239                  
  A7                  120.96212                  
  A8                  117.50212                  
  A9                  119.96472                  
  D1                  180.                       
  D2                    0.                       
  D3                  180.                       
  D4                    0.                       
  D5                    0.                       
  D6                  180.                       
  D7                    0.                       
  D8                  180.                       
 

 GradGradGradGradGradGradGradGradGradGradGradGradGradGradGradGradGradGrad
 Berny optimization.
 Initialization pass.
                           ----------------------------
                           !    Initial Parameters    !
                           ! (Angstroms and Degrees)  !
 --------------------------                            --------------------------
 ! Name  Definition              Value          Derivative Info.                !
 --------------------------------------------------------------------------------
 ! R1    R(1,2)                  1.3434         estimate D2E/DX2                !
 ! R2    R(1,5)                  1.4501         estimate D2E/DX2                !
 ! R3    R(1,11)                 1.0875         estimate D2E/DX2                !
 ! R4    R(2,3)                  1.0856         estimate D2E/DX2                !
 ! R5    R(2,4)                  1.0833         estimate D2E/DX2                !
 ! R6    R(5,6)                  1.3505         estimate D2E/DX2                !
 ! R7    R(5,10)                 1.0876         estimate D2E/DX2                !
 ! R8    R(6,7)                  1.4293         estimate D2E/DX2                !
 ! R9    R(6,9)                  1.0841         estimate D2E/DX2                !
 ! R10   R(7,8)                  1.1739         estimate D2E/DX2                !
 ! A1    A(2,1,5)              122.3302         estimate D2E/DX2                !
 ! A2    A(2,1,11)             119.9647         estimate D2E/DX2                !
 ! A3    A(5,1,11)             117.7051         estimate D2E/DX2                !
 ! A4    A(1,2,3)              121.0341         estimate D2E/DX2                !
 ! A5    A(1,2,4)              121.336          estimate D2E/DX2                !
 ! A6    A(3,2,4)              117.6299         estimate D2E/DX2                !
 ! A7    A(1,5,6)              124.6314         estimate D2E/DX2                !
 ! A8    A(1,5,10)             117.5021         estimate D2E/DX2                !
 ! A9    A(6,5,10)             117.8664         estimate D2E/DX2                !
 ! A10   A(5,6,7)              122.3188         estimate D2E/DX2                !
 ! A11   A(5,6,9)              120.9621         estimate D2E/DX2                !
 ! A12   A(7,6,9)              116.7191         estimate D2E/DX2                !
 ! A13   L(6,7,8,11,-1)        180.5787         estimate D2E/DX2                !
 ! A14   L(6,7,8,11,-2)        180.0            estimate D2E/DX2                !
 ! D1    D(5,1,2,3)              0.0            estimate D2E/DX2                !
 ! D2    D(5,1,2,4)            180.0            estimate D2E/DX2                !
 ! D3    D(11,1,2,3)           180.0            estimate D2E/DX2                !
 ! D4    D(11,1,2,4)             0.0            estimate D2E/DX2                !
 ! D5    D(2,1,5,6)            180.0            estimate D2E/DX2                !
 ! D6    D(2,1,5,10)             0.0            estimate D2E/DX2                !
 ! D7    D(11,1,5,6)             0.0            estimate D2E/DX2                !
 ! D8    D(11,1,5,10)          180.0            estimate D2E/DX2                !
 ! D9    D(1,5,6,7)              0.0            estimate D2E/DX2                !
 ! D10   D(1,5,6,9)            180.0            estimate D2E/DX2                !
 ! D11   D(10,5,6,7)           180.0            estimate D2E/DX2                !
 ! D12   D(10,5,6,9)             0.0            estimate D2E/DX2                !
 --------------------------------------------------------------------------------
 Trust Radius=1.00D-01 FncErr=1.00D-07 GrdErr=1.00D-06 EigMax=2.50D+02 EigMin=1.00D-04
 Number of steps in this run=     50 maximum allowed number of steps=    100.
 GradGradGradGradGradGradGradGradGradGradGradGradGradGradGradGradGradGrad

                          Input orientation:                          
 ---------------------------------------------------------------------
 Center     Atomic      Atomic             Coordinates (Angstroms)
 Number     Number       Type             X           Y           Z
 ---------------------------------------------------------------------
      1          6           0        0.000000    0.000000    0.000000
      2          6           0        0.000000    0.000000    1.343442
      3          1           0        0.930204    0.000000    1.903119
      4          1           0       -0.925279    0.000000    1.906818
      5          6           0        1.225337    0.000000   -0.775531
      6          6           0        1.279565    0.000000   -2.124969
      7          6           0        0.103317    0.000000   -2.937014
      8          7           0       -0.855930    0.000000   -3.613655
      9          1           0        2.230841    0.000000   -2.644935
     10          1           0        2.165640    0.000000   -0.228972
     11          1           0       -0.942103    0.000000   -0.543150
 ---------------------------------------------------------------------
                    Distance matrix (angstroms):
                    1          2          3          4          5
     1  C    0.000000
     2  C    1.343442   0.000000
     3  H    2.118287   1.085595   0.000000
     4  H    2.119457   1.083297   1.855487   0.000000
     5  C    1.450138   2.447754   2.694860   3.438044   0.000000
     6  C    2.480480   3.696913   4.043210   4.595285   1.350528
     7  C    2.938831   4.281703   4.910257   4.951840   2.435352
     8  N    3.713640   5.030450   5.798713   5.520909   3.519463
     9  H    3.460106   4.569880   4.730375   5.538912   2.122666
    10  H    2.177711   2.676282   2.464166   3.757044   1.087610
    11  H    1.087460   2.108741   3.080546   2.450026   2.179862
                    6          7          8          9         10
     6  C    0.000000
     7  C    1.429327   0.000000
     8  N    2.603175   1.173881   0.000000
     9  H    1.084108   2.147480   3.235208   0.000000
    10  H    2.092829   3.403919   4.537175   2.416842   0.000000
    11  H    2.727262   2.612180   3.071714   3.805926   3.123583
                   11
    11  H    0.000000
 Stoichiometry    C5H5N
 Framework group  CS[SG(C5H5N)]
 Deg. of freedom    19
 Full point group                 CS      NOp   2
 Largest Abelian subgroup         CS      NOp   2
 Largest concise Abelian subgroup C1      NOp   1
                         Standard orientation:                         
 ---------------------------------------------------------------------
 Center     Atomic      Atomic             Coordinates (Angstroms)
 Number     Number       Type             X           Y           Z
 ---------------------------------------------------------------------
      1          6           0        1.243533    0.276082    0.000000
      2          6           0        2.443622    0.879923    0.000000
      3          1           0        2.525476    1.962428    0.000000
      4          1           0        3.362770    0.306599    0.000000
      5          6           0        0.000000    1.022088    0.000000
      6          6           0       -1.229819    0.463993    0.000000
      7          6           0       -1.426522   -0.951734    0.000000
      8          7           0       -1.599806   -2.112755    0.000000
      9          1           0       -2.121874    1.080052    0.000000
     10          1           0        0.065597    2.107718    0.000000
     11          1           0        1.181790   -0.809624    0.000000
 ---------------------------------------------------------------------
 Rotational constants (GHZ):           9.7473954           2.0300128           1.6801097
 Standard basis: 6-311+G(2d,p) (5D, 7F)
 There are   151 symmetry adapted cartesian basis functions of A'  symmetry.
 There are    53 symmetry adapted cartesian basis functions of A"  symmetry.
 There are   139 symmetry adapted basis functions of A'  symmetry.
 There are    53 symmetry adapted basis functions of A"  symmetry.
   192 basis functions,   292 primitive gaussians,   204 cartesian basis functions
    21 alpha electrons       21 beta electrons
       nuclear repulsion energy       182.0597183676 Hartrees.
 NAtoms=   11 NActive=   11 NUniq=   11 SFac= 1.00D+00 NAtFMM=   60 NAOKFM=F Big=F
 Integral buffers will be    131072 words long.
 Raffenetti 2 integral format.
 Two-electron integral symmetry is turned on.
 One-electron integrals computed using PRISM.
 NBasis=   192 RedAO= T EigKep=  8.58D-06  NBF=   139    53
 NBsUse=   192 1.00D-06 EigRej= -1.00D+00 NBFU=   139    53
 ExpMin= 4.38D-02 ExpMax= 6.29D+03 ExpMxC= 9.49D+02 IAcc=3 IRadAn=         5 AccDes= 0.00D+00
 Harris functional with IExCor=  402 and IRadAn=       5 diagonalized for initial guess.
 HarFok:  IExCor=  402 AccDes= 0.00D+00 IRadAn=         5 IDoV= 1 UseB2=F ITyADJ=14
 ICtDFT=  3500011 ScaDFX=  1.000000  1.000000  1.000000  1.000000
 FoFCou: FMM=F IPFlag=           0 FMFlag=      100000 FMFlg1=           0
         NFxFlg=           0 DoJE=T BraDBF=F KetDBF=T FulRan=T
         wScrn=  0.000000 ICntrl=       500 IOpCl=  0 I1Cent=   200000004 NGrid=           0
         NMat0=    1 NMatS0=      1 NMatT0=    0 NMatD0=    1 NMtDS0=    0 NMtDT0=    0
 Petite list used in FoFCou.
 Initial guess orbital symmetries:
       Occupied  (A') (A') (A') (A') (A') (A') (A') (A') (A') (A')
                 (A') (A') (A') (A') (A') (A') (A") (A') (A') (A")
                 (A")
       Virtual   (A") (A") (A') (A') (A') (A') (A") (A') (A') (A")
                 (A') (A') (A') (A") (A") (A') (A') (A') (A') (A")
                 (A") (A') (A') (A') (A') (A') (A') (A') (A') (A")
                 (A') (A') (A') (A') (A') (A') (A') (A') (A') (A')
                 (A") (A") (A') (A') (A") (A') (A") (A") (A') (A')
                 (A") (A') (A") (A') (A') (A') (A") (A') (A') (A")
                 (A') (A') (A') (A") (A') (A') (A") (A') (A") (A')
                 (A') (A') (A') (A') (A') (A') (A") (A") (A') (A")
                 (A') (A') (A") (A') (A') (A') (A") (A') (A') (A')
                 (A') (A') (A") (A') (A") (A") (A") (A') (A') (A')
                 (A") (A") (A') (A') (A') (A') (A') (A') (A') (A')
                 (A') (A") (A') (A") (A') (A') (A") (A') (A') (A")
                 (A") (A') (A') (A") (A') (A') (A") (A') (A") (A")
                 (A') (A") (A") (A') (A') (A') (A') (A') (A") (A')
                 (A') (A") (A') (A") (A') (A") (A') (A') (A') (A')
                 (A') (A') (A") (A') (A') (A') (A') (A') (A') (A")
                 (A') (A') (A") (A') (A') (A') (A') (A') (A') (A')
                 (A')
 The electronic state of the initial guess is 1-A'.
 Keep R1 ints in memory in symmetry-blocked form, NReq=261123738.
 Requested convergence on RMS density matrix=1.00D-08 within 128 cycles.
 Requested convergence on MAX density matrix=1.00D-06.
 Requested convergence on             energy=1.00D-06.
 No special actions if energy rises.
 SCF Done:  E(RB3LYP) =  -248.315278934     A.U. after   13 cycles
            NFock= 13  Conv=0.64D-08     -V/T= 2.0049

 **********************************************************************

            Population analysis using the SCF Density.

 **********************************************************************

 Orbital symmetries:
       Occupied  (A') (A') (A') (A') (A') (A') (A') (A') (A') (A')
                 (A') (A') (A') (A') (A') (A") (A') (A') (A') (A")
                 (A")
       Virtual   (A") (A') (A") (A') (A') (A') (A') (A") (A') (A')
                 (A") (A') (A') (A") (A") (A') (A') (A") (A') (A")
                 (A') (A') (A') (A') (A') (A') (A') (A') (A') (A')
                 (A") (A') (A') (A') (A') (A') (A') (A') (A') (A')
                 (A") (A") (A') (A') (A") (A') (A") (A") (A') (A')
                 (A") (A') (A") (A') (A') (A') (A') (A") (A') (A")
                 (A') (A') (A') (A") (A') (A') (A') (A") (A") (A')
                 (A') (A') (A') (A') (A') (A') (A") (A") (A') (A")
                 (A') (A') (A") (A') (A') (A') (A") (A') (A') (A')
                 (A') (A') (A") (A') (A") (A") (A") (A') (A') (A')
                 (A") (A") (A') (A') (A') (A') (A') (A') (A') (A')
                 (A') (A') (A') (A") (A') (A") (A') (A") (A') (A")
                 (A') (A") (A') (A") (A') (A') (A") (A') (A") (A")
                 (A') (A") (A") (A') (A') (A') (A') (A') (A") (A')
                 (A") (A') (A') (A") (A') (A") (A') (A') (A') (A')
                 (A') (A') (A") (A') (A') (A') (A') (A') (A') (A")
                 (A') (A') (A") (A') (A') (A') (A') (A') (A') (A')
                 (A')
 The electronic state is 1-A'.
 Alpha  occ. eigenvalues --  -14.32359 -10.22748 -10.22361 -10.22183 -10.20579
 Alpha  occ. eigenvalues --  -10.20091  -0.91284  -0.85001  -0.78325  -0.66985
 Alpha  occ. eigenvalues --   -0.60509  -0.52780  -0.51639  -0.44756  -0.43485
 Alpha  occ. eigenvalues --   -0.39323  -0.39218  -0.37286  -0.34037  -0.33989
 Alpha  occ. eigenvalues --   -0.26572
 Alpha virt. eigenvalues --   -0.08874  -0.00796  -0.00133   0.00735   0.01579
 Alpha virt. eigenvalues --    0.02413   0.04554   0.05046   0.05170   0.07131
 Alpha virt. eigenvalues --    0.07604   0.07713   0.08741   0.08854   0.11070
 Alpha virt. eigenvalues --    0.11624   0.12605   0.12777   0.13933   0.14246
 Alpha virt. eigenvalues --    0.15406   0.15858   0.18297   0.18927   0.19654
 Alpha virt. eigenvalues --    0.20590   0.20777   0.21790   0.22897   0.23583
 Alpha virt. eigenvalues --    0.23988   0.26259   0.27456   0.30212   0.31925
 Alpha virt. eigenvalues --    0.35980   0.37069   0.40999   0.46277   0.47302
 Alpha virt. eigenvalues --    0.47374   0.49332   0.50444   0.52556   0.52738
 Alpha virt. eigenvalues --    0.54083   0.54596   0.56978   0.58699   0.59696
 Alpha virt. eigenvalues --    0.60267   0.61384   0.62452   0.65713   0.66538
 Alpha virt. eigenvalues --    0.68574   0.69050   0.69563   0.70367   0.73432
 Alpha virt. eigenvalues --    0.74544   0.76084   0.79423   0.79931   0.80245
 Alpha virt. eigenvalues --    0.82072   0.83205   0.84652   0.87089   0.87819
 Alpha virt. eigenvalues --    0.91498   0.93922   0.97750   1.00322   1.01956
 Alpha virt. eigenvalues --    1.06664   1.09880   1.15535   1.16906   1.18422
 Alpha virt. eigenvalues --    1.22977   1.25010   1.26666   1.30163   1.32105
 Alpha virt. eigenvalues --    1.37449   1.38274   1.39921   1.45300   1.47361
 Alpha virt. eigenvalues --    1.50133   1.53433   1.65115   1.67123   1.69295
 Alpha virt. eigenvalues --    1.75373   1.78656   1.85226   1.87677   1.97984
 Alpha virt. eigenvalues --    2.04220   2.05485   2.09423   2.14049   2.15194
 Alpha virt. eigenvalues --    2.20637   2.31852   2.39225   2.43475   2.48268
 Alpha virt. eigenvalues --    2.60280   2.64652   2.68743   2.69288   2.71294
 Alpha virt. eigenvalues --    2.74145   2.79284   2.79935   2.81819   2.88313
 Alpha virt. eigenvalues --    2.94222   2.94620   3.02924   3.05531   3.08199
 Alpha virt. eigenvalues --    3.10939   3.13478   3.18521   3.21119   3.24012
 Alpha virt. eigenvalues --    3.27705   3.28171   3.31097   3.33412   3.35184
 Alpha virt. eigenvalues --    3.38510   3.43891   3.46098   3.47346   3.52577
 Alpha virt. eigenvalues --    3.55496   3.56158   3.57858   3.60923   3.61231
 Alpha virt. eigenvalues --    3.65567   3.70277   3.76970   3.78878   3.84475
 Alpha virt. eigenvalues --    3.88151   3.94896   4.04066   4.12182   4.14731
 Alpha virt. eigenvalues --    4.23179   4.47401   4.60477   4.77076   4.80023
 Alpha virt. eigenvalues --    4.81841   5.03773   5.10027   5.16766   5.65701
 Alpha virt. eigenvalues --   23.75815  23.84102  24.04074  24.10730  24.16739
 Alpha virt. eigenvalues --   35.78783
          Condensed to atoms (all electrons):
               1          2          3          4          5          6
     1  C    4.859519   0.357008  -0.038224  -0.027434   0.408694   0.014369
     2  C    0.357008   5.246199   0.389897   0.390679   0.019803   0.005543
     3  H   -0.038224   0.389897   0.565749  -0.035497  -0.014232   0.018190
     4  H   -0.027434   0.390679  -0.035497   0.551303   0.021160  -0.006346
     5  C    0.408694   0.019803  -0.014232   0.021160   4.820648   0.467520
     6  C    0.014369   0.005543   0.018190  -0.006346   0.467520   4.980067
     7  C   -0.157420   0.005764   0.001011   0.001288   0.047360   0.029203
     8  N    0.020460   0.002583  -0.000003  -0.000012  -0.030383   0.174797
     9  H    0.021380   0.001449  -0.000050   0.000019  -0.046638   0.430057
    10  H   -0.048762  -0.005503   0.005535  -0.000289   0.382530  -0.023327
    11  H    0.435582  -0.063857   0.005944  -0.006870  -0.048900   0.004344
               7          8          9         10         11
     1  C   -0.157420   0.020460   0.021380  -0.048762   0.435582
     2  C    0.005764   0.002583   0.001449  -0.005503  -0.063857
     3  H    0.001011  -0.000003  -0.000050   0.005535   0.005944
     4  H    0.001288  -0.000012   0.000019  -0.000289  -0.006870
     5  C    0.047360  -0.030383  -0.046638   0.382530  -0.048900
     6  C    0.029203   0.174797   0.430057  -0.023327   0.004344
     7  C    5.801151   0.302159  -0.073793   0.019779   0.006267
     8  N    0.302159   6.775762  -0.002542  -0.000132   0.002489
     9  H   -0.073793  -0.002542   0.559545  -0.008797  -0.000138
    10  H    0.019779  -0.000132  -0.008797   0.577724   0.005161
    11  H    0.006267   0.002489  -0.000138   0.005161   0.544579
 Mulliken charges:
               1
     1  C    0.154827
     2  C   -0.349566
     3  H    0.101679
     4  H    0.111998
     5  C   -0.027562
     6  C   -0.094416
     7  C    0.017231
     8  N   -0.245177
     9  H    0.119506
    10  H    0.096082
    11  H    0.115398
 Sum of Mulliken charges =  -0.00000
 Mulliken charges with hydrogens summed into heavy atoms:
               1
     1  C    0.270225
     2  C   -0.135889
     5  C    0.068520
     6  C    0.025091
     7  C    0.017231
     8  N   -0.245177
 Electronic spatial extent (au):  <R**2>=            681.2739
 Charge=             -0.0000 electrons
 Dipole moment (field-independent basis, Debye):
    X=              1.8075    Y=              4.0087    Z=              0.0000  Tot=              4.3973
 Quadrupole moment (field-independent basis, Debye-Ang):
   XX=            -33.0606   YY=            -40.4103   ZZ=            -38.5749
   XY=             -5.6506   XZ=              0.0000   YZ=              0.0000
 Traceless Quadrupole moment (field-independent basis, Debye-Ang):
   XX=              4.2880   YY=             -3.0617   ZZ=             -1.2263
   XY=             -5.6506   XZ=              0.0000   YZ=              0.0000
 Octapole moment (field-independent basis, Debye-Ang**2):
  XXX=             12.4126  YYY=             29.2050  ZZZ=              0.0000  XYY=             16.0578
  XXY=             13.4783  XXZ=              0.0000  XZZ=             -1.9530  YZZ=             -1.3206
  YYZ=              0.0000  XYZ=              0.0000
 Hexadecapole moment (field-independent basis, Debye-Ang**3):
 XXXX=           -533.8559 YYYY=           -373.3554 ZZZZ=            -45.2654 XXXY=           -137.4503
 XXXZ=              0.0000 YYYX=           -148.1325 YYYZ=              0.0000 ZZZX=              0.0000
 ZZZY=              0.0000 XXYY=           -166.8426 XXZZ=           -113.2591 YYZZ=            -67.1572
 XXYZ=              0.0000 YYXZ=              0.0000 ZZXY=            -41.7710
 N-N= 1.820597183676D+02 E-N=-9.405137366943D+02  KE= 2.471165477092D+02
 Symmetry A'   KE= 2.399720174109D+02
 Symmetry A"   KE= 7.144530298294D+00
 Calling FoFJK, ICntrl=      2127 FMM=F ISym2X=1 I1Cent= 0 IOpClX= 0 NMat=1 NMatS=1 NMatT=0.
 ***** Axes restored to original set *****
 -------------------------------------------------------------------
 Center     Atomic                   Forces (Hartrees/Bohr)
 Number     Number              X              Y              Z
 -------------------------------------------------------------------
      1        6           0.002641420   -0.000000000    0.008165871
      2        6          -0.000266581   -0.000000000   -0.007428611
      3        1          -0.001188032   -0.000000000    0.000330235
      4        1           0.000974663   -0.000000000    0.000083415
      5        6          -0.002396909   -0.000000000   -0.003869948
      6        6          -0.003951027   -0.000000000    0.001890383
      7        6          -0.029089264   -0.000000000   -0.023177198
      8        7           0.034402517   -0.000000000    0.024144350
      9        1          -0.001185751   -0.000000000   -0.000125861
     10        1          -0.001606610   -0.000000000   -0.000438618
     11        1           0.001665574   -0.000000000    0.000425981
 -------------------------------------------------------------------
 Cartesian Forces:  Max     0.034402517 RMS     0.010042785

 GradGradGradGradGradGradGradGradGradGradGradGradGradGradGradGradGradGrad
 Berny optimization.
 FormGI is forming the generalized inverse of G from B-inverse, IUseBI=4.
 Internal  Forces:  Max     0.042029297 RMS     0.007288307
 Search for a local minimum.
 Step number   1 out of a maximum of   50
 All quantities printed in internal units (Hartrees-Bohrs-Radians)
 Mixed Optimization -- RFO/linear search
 Second derivative matrix not updated -- first step.
 ITU=  0
     Eigenvalues ---    0.01426   0.02087   0.02147   0.02743   0.02743
     Eigenvalues ---    0.02837   0.02837   0.04683   0.04683   0.16000
     Eigenvalues ---    0.16000   0.16000   0.16000   0.16000   0.22000
     Eigenvalues ---    0.22000   0.22000   0.35090   0.35108   0.35327
     Eigenvalues ---    0.35502   0.35599   0.38227   0.41086   0.54909
     Eigenvalues ---    0.56440   1.19124
 RFO step:  Lambda=-1.91539098D-03 EMin= 1.42553051D-02
 Linear search not attempted -- first point.
 Iteration  1 RMS(Cart)=  0.02314024 RMS(Int)=  0.00015860
 Iteration  2 RMS(Cart)=  0.00030135 RMS(Int)=  0.00000003
 Iteration  3 RMS(Cart)=  0.00000004 RMS(Int)=  0.00000000
 ClnCor:  largest displacement from symmetrization is 5.68D-12 for atom     7.
 Variable       Old X    -DE/DX   Delta X   Delta X   Delta X     New X
                                 (Linear)    (Quad)   (Total)
    R1        2.53874  -0.00701   0.00000  -0.01239  -0.01239   2.52635
    R2        2.74036  -0.00239   0.00000  -0.00622  -0.00622   2.73414
    R3        2.05500  -0.00166   0.00000  -0.00469  -0.00469   2.05031
    R4        2.05148  -0.00085   0.00000  -0.00239  -0.00239   2.04909
    R5        2.04714  -0.00079   0.00000  -0.00221  -0.00221   2.04493
    R6        2.55213  -0.00272   0.00000  -0.00494  -0.00494   2.54719
    R7        2.05528  -0.00161   0.00000  -0.00456  -0.00456   2.05072
    R8        2.70104  -0.00492   0.00000  -0.01192  -0.01192   2.68911
    R9        2.04867  -0.00098   0.00000  -0.00275  -0.00275   2.04592
   R10        2.21831  -0.04203   0.00000  -0.03523  -0.03523   2.18309
    A1        2.13507   0.00156   0.00000   0.00705   0.00705   2.14211
    A2        2.09378  -0.00031   0.00000  -0.00059  -0.00059   2.09319
    A3        2.05434  -0.00126   0.00000  -0.00646  -0.00646   2.04788
    A4        2.11244   0.00083   0.00000   0.00513   0.00513   2.11757
    A5        2.11771   0.00018   0.00000   0.00109   0.00109   2.11881
    A6        2.05303  -0.00101   0.00000  -0.00622  -0.00622   2.04681
    A7        2.17523   0.00400   0.00000   0.01803   0.01803   2.19326
    A8        2.05080  -0.00244   0.00000  -0.01173  -0.01173   2.03907
    A9        2.05716  -0.00156   0.00000  -0.00630  -0.00630   2.05086
   A10        2.13487   0.00369   0.00000   0.01661   0.01661   2.15147
   A11        2.11119  -0.00115   0.00000  -0.00401  -0.00401   2.10718
   A12        2.03713  -0.00254   0.00000  -0.01260  -0.01260   2.02453
   A13        3.15169   0.00022   0.00000   0.00456   0.00456   3.15625
   A14        3.14159   0.00000   0.00000   0.00000   0.00000   3.14159
    D1        0.00000  -0.00000   0.00000   0.00000   0.00000   0.00000
    D2        3.14159   0.00000   0.00000   0.00000   0.00000   3.14159
    D3        3.14159   0.00000   0.00000  -0.00000   0.00000   3.14159
    D4        0.00000  -0.00000   0.00000  -0.00000   0.00000   0.00000
    D5        3.14159  -0.00000   0.00000  -0.00000   0.00000   3.14159
    D6        0.00000  -0.00000   0.00000  -0.00000   0.00000   0.00000
    D7        0.00000  -0.00000   0.00000   0.00000   0.00000   0.00000
    D8        3.14159  -0.00000   0.00000   0.00000   0.00000   3.14159
    D9        0.00000  -0.00000   0.00000   0.00000   0.00000   0.00000
   D10        3.14159  -0.00000   0.00000   0.00000   0.00000   3.14159
   D11        3.14159  -0.00000   0.00000   0.00000   0.00000   3.14159
   D12        0.00000   0.00000   0.00000   0.00000   0.00000   0.00000
         Item               Value     Threshold  Converged?
 Maximum Force            0.042029     0.000002     NO 
 RMS     Force            0.007288     0.000001     NO 
 Maximum Displacement     0.071437     0.000006     NO 
 RMS     Displacement     0.023000     0.000004     NO 
 Predicted change in Energy=-9.603694D-04
 GradGradGradGradGradGradGradGradGradGradGradGradGradGradGradGradGradGrad

                          Input orientation:                          
 ---------------------------------------------------------------------
 Center     Atomic      Atomic             Coordinates (Angstroms)
 Number     Number       Type             X           Y           Z
 ---------------------------------------------------------------------
      1          6           0       -0.003534    0.000000    0.012966
      2          6           0        0.007473    0.000000    1.349808
      3          1           0        0.938328    0.000000    1.905943
      4          1           0       -0.911521    0.000000    1.921173
      5          6           0        1.207056    0.000000   -0.779392
      6          6           0        1.264881    0.000000   -2.126065
      7          6           0        0.109695    0.000000   -2.957042
      8          7           0       -0.818127    0.000000   -3.645321
      9          1           0        2.218369    0.000000   -2.638903
     10          1           0        2.147201    0.000000   -0.237379
     11          1           0       -0.948229    0.000000   -0.520634
 ---------------------------------------------------------------------
                    Distance matrix (angstroms):
                    1          2          3          4          5
     1  C    0.000000
     2  C    1.336888   0.000000
     3  H    2.114348   1.084333   0.000000
     4  H    2.113219   1.082131   1.849911   0.000000
     5  C    1.446844   2.443869   2.698748   3.432407   0.000000
     6  C    2.486831   3.696318   4.045209   4.595308   1.347913
     7  C    2.972165   4.308063   4.933077   4.983960   2.438516
     8  N    3.747882   5.062897   5.822513   5.567277   3.509261
     9  H    3.459662   4.560469   4.721666   5.530868   2.116727
    10  H    2.165256   2.664132   2.460732   3.743678   1.085196
    11  H    1.084978   2.100457   3.073658   2.442083   2.170762
                    6          7          8          9         10
     6  C    0.000000
     7  C    1.423017   0.000000
     8  N    2.578189   1.155241   0.000000
     9  H    1.082655   2.132538   3.198934   0.000000
    10  H    2.084615   3.398234   4.517437   2.402578   0.000000
    11  H    2.734093   2.656179   3.127394   3.809777   3.108363
                   11
    11  H    0.000000
 Stoichiometry    C5H5N
 Framework group  CS[SG(C5H5N)]
 Deg. of freedom    19
 Full point group                 CS      NOp   2
 Largest Abelian subgroup         CS      NOp   2
 Largest concise Abelian subgroup C1      NOp   1
                         Standard orientation:                         
 ---------------------------------------------------------------------
 Center     Atomic      Atomic             Coordinates (Angstroms)
 Number     Number       Type             X           Y           Z
 ---------------------------------------------------------------------
      1          6           0        1.259541    0.292019    0.000000
      2          6           0        2.442258    0.915277    0.000000
      3          1           0        2.509206    1.997541    0.000000
      4          1           0        3.371635    0.360963    0.000000
      5          6           0       -0.000000    1.003998    0.000000
      6          6           0       -1.223037    0.437385    0.000000
      7          6           0       -1.431233   -0.970319    0.000000
      8          7           0       -1.616982   -2.110529    0.000000
      9          1           0       -2.116244    1.049205    0.000000
     10          1           0        0.050138    2.088035    0.000000
     11          1           0        1.218967   -0.792200    0.000000
 ---------------------------------------------------------------------
 Rotational constants (GHZ):          10.1249464           2.0015416           1.6711765
 Standard basis: 6-311+G(2d,p) (5D, 7F)
 There are   151 symmetry adapted cartesian basis functions of A'  symmetry.
 There are    53 symmetry adapted cartesian basis functions of A"  symmetry.
 There are   139 symmetry adapted basis functions of A'  symmetry.
 There are    53 symmetry adapted basis functions of A"  symmetry.
   192 basis functions,   292 primitive gaussians,   204 cartesian basis functions
    21 alpha electrons       21 beta electrons
       nuclear repulsion energy       182.4943228185 Hartrees.
 NAtoms=   11 NActive=   11 NUniq=   11 SFac= 1.00D+00 NAtFMM=   60 NAOKFM=F Big=F
 Integral buffers will be    131072 words long.
 Raffenetti 2 integral format.
 Two-electron integral symmetry is turned on.
 One-electron integrals computed using PRISM.
 NBasis=   192 RedAO= T EigKep=  8.30D-06  NBF=   139    53
 NBsUse=   192 1.00D-06 EigRej= -1.00D+00 NBFU=   139    53
 Initial guess from the checkpoint file:  "/scratch/webmo-77271/221/Gau-59546.chk"
 B after Tr=     0.000000    0.000000    0.000000
         Rot=    0.999995    0.000000    0.000000   -0.003249 Ang=  -0.37 deg.
 Initial guess orbital symmetries:
       Occupied  (A') (A') (A') (A') (A') (A') (A') (A') (A') (A')
                 (A') (A') (A') (A') (A') (A") (A') (A') (A') (A")
                 (A")
       Virtual   (A") (A') (A") (A') (A') (A') (A') (A") (A') (A')
                 (A") (A') (A') (A") (A") (A') (A') (A") (A') (A")
                 (A') (A') (A') (A') (A') (A') (A') (A') (A') (A')
                 (A") (A') (A') (A') (A') (A') (A') (A') (A') (A')
                 (A") (A") (A') (A') (A") (A') (A") (A") (A') (A')
                 (A") (A') (A") (A') (A') (A') (A') (A") (A') (A")
                 (A') (A') (A') (A") (A') (A') (A') (A") (A") (A')
                 (A') (A') (A') (A') (A') (A') (A") (A") (A') (A")
                 (A') (A') (A") (A') (A') (A') (A") (A') (A') (A')
                 (A') (A') (A") (A') (A") (A") (A") (A') (A') (A')
                 (A") (A") (A') (A') (A') (A') (A') (A') (A') (A')
                 (A') (A') (A') (A") (A') (A") (A') (A") (A') (A")
                 (A') (A") (A') (A") (A') (A') (A") (A') (A") (A")
                 (A') (A") (A") (A') (A') (A') (A') (A') (A") (A')
                 (A") (A') (A') (A") (A') (A") (A') (A') (A') (A')
                 (A') (A') (A") (A') (A') (A') (A') (A') (A') (A")
                 (A') (A') (A") (A') (A') (A') (A') (A') (A') (A')
                 (A')
 ExpMin= 4.38D-02 ExpMax= 6.29D+03 ExpMxC= 9.49D+02 IAcc=3 IRadAn=         5 AccDes= 0.00D+00
 Harris functional with IExCor=  402 and IRadAn=       5 diagonalized for initial guess.
 HarFok:  IExCor=  402 AccDes= 0.00D+00 IRadAn=         5 IDoV= 1 UseB2=F ITyADJ=14
 ICtDFT=  3500011 ScaDFX=  1.000000  1.000000  1.000000  1.000000
 FoFCou: FMM=F IPFlag=           0 FMFlag=      100000 FMFlg1=           0
         NFxFlg=           0 DoJE=T BraDBF=F KetDBF=T FulRan=T
         wScrn=  0.000000 ICntrl=       500 IOpCl=  0 I1Cent=   200000004 NGrid=           0
         NMat0=    1 NMatS0=      1 NMatT0=    0 NMatD0=    1 NMtDS0=    0 NMtDT0=    0
 Petite list used in FoFCou.
 Keep R1 ints in memory in symmetry-blocked form, NReq=261123738.
 Requested convergence on RMS density matrix=1.00D-08 within 128 cycles.
 Requested convergence on MAX density matrix=1.00D-06.
 Requested convergence on             energy=1.00D-06.
 No special actions if energy rises.
 SCF Done:  E(RB3LYP) =  -248.316308811     A.U. after   11 cycles
            NFock= 11  Conv=0.46D-08     -V/T= 2.0043
 Calling FoFJK, ICntrl=      2127 FMM=F ISym2X=1 I1Cent= 0 IOpClX= 0 NMat=1 NMatS=1 NMatT=0.
 ***** Axes restored to original set *****
 -------------------------------------------------------------------
 Center     Atomic                   Forces (Hartrees/Bohr)
 Number     Number              X              Y              Z
 -------------------------------------------------------------------
      1        6           0.000690676   -0.000000000    0.000856932
      2        6          -0.000136648   -0.000000000   -0.001056406
      3        1          -0.000086815   -0.000000000    0.000437014
      4        1           0.000081111   -0.000000000    0.000327018
      5        6           0.000043674   -0.000000000   -0.001894176
      6        6          -0.000881788   -0.000000000    0.001939179
      7        6          -0.001633746   -0.000000000   -0.001685007
      8        7           0.001680079   -0.000000000    0.001158044
      9        1           0.000291857   -0.000000000   -0.000004883
     10        1           0.000293252   -0.000000000    0.000163343
     11        1          -0.000341652   -0.000000000   -0.000241058
 -------------------------------------------------------------------
 Cartesian Forces:  Max     0.001939179 RMS     0.000794501

 GradGradGradGradGradGradGradGradGradGradGradGradGradGradGradGradGradGrad
 Berny optimization.
 Using GEDIIS/GDIIS optimizer.
 FormGI is forming the generalized inverse of G from B-inverse, IUseBI=4.
 Internal  Forces:  Max     0.002039184 RMS     0.000502658
 Search for a local minimum.
 Step number   2 out of a maximum of   50
 All quantities printed in internal units (Hartrees-Bohrs-Radians)
 Mixed Optimization -- En-DIIS/RFO-DIIS
 Update second derivatives using D2CorX and points    1    2
 DE= -1.03D-03 DEPred=-9.60D-04 R= 1.07D+00
 TightC=F SS=  1.41D+00  RLast= 5.28D-02 DXNew= 1.6818D-01 1.5852D-01
 Trust test= 1.07D+00 RLast= 5.28D-02 DXMaxT set to 1.59D-01
 ITU=  1  0
 Use linear search instead of GDIIS.
     Eigenvalues ---    0.01426   0.02088   0.02149   0.02743   0.02743
     Eigenvalues ---    0.02837   0.02837   0.04679   0.04683   0.15890
     Eigenvalues ---    0.16000   0.16000   0.16000   0.16034   0.21219
     Eigenvalues ---    0.22000   0.22087   0.35097   0.35213   0.35350
     Eigenvalues ---    0.35538   0.35623   0.38250   0.41328   0.54351
     Eigenvalues ---    0.56537   1.16118
 RFO step:  Lambda=-1.46899000D-05 EMin= 1.42553051D-02
 Quartic linear search produced a step of  0.06149.
 Iteration  1 RMS(Cart)=  0.00458385 RMS(Int)=  0.00000952
 Iteration  2 RMS(Cart)=  0.00001190 RMS(Int)=  0.00000000
 Iteration  3 RMS(Cart)=  0.00000000 RMS(Int)=  0.00000000
 ClnCor:  largest displacement from symmetrization is 1.23D-10 for atom     8.
 Variable       Old X    -DE/DX   Delta X   Delta X   Delta X     New X
                                 (Linear)    (Quad)   (Total)
    R1        2.52635  -0.00029  -0.00076   0.00016  -0.00060   2.52575
    R2        2.73414   0.00000  -0.00038   0.00038  -0.00000   2.73414
    R3        2.05031   0.00042  -0.00029   0.00154   0.00125   2.05156
    R4        2.04909   0.00015  -0.00015   0.00059   0.00045   2.04954
    R5        2.04493   0.00010  -0.00014   0.00044   0.00031   2.04524
    R6        2.54719  -0.00143  -0.00030  -0.00248  -0.00278   2.54440
    R7        2.05072   0.00034  -0.00028   0.00129   0.00101   2.05173
    R8        2.68911   0.00027  -0.00073   0.00140   0.00067   2.68978
    R9        2.04592   0.00026  -0.00017   0.00094   0.00077   2.04669
   R10        2.18309  -0.00204  -0.00217   0.00014  -0.00203   2.18106
    A1        2.14211   0.00040   0.00043   0.00148   0.00191   2.14402
    A2        2.09319  -0.00016  -0.00004  -0.00065  -0.00069   2.09250
    A3        2.04788  -0.00024  -0.00040  -0.00083  -0.00122   2.04666
    A4        2.11757   0.00035   0.00032   0.00201   0.00232   2.11989
    A5        2.11881   0.00015   0.00007   0.00093   0.00099   2.11980
    A6        2.04681  -0.00051  -0.00038  -0.00293  -0.00332   2.04349
    A7        2.19326   0.00028   0.00111   0.00019   0.00130   2.19455
    A8        2.03907  -0.00013  -0.00072   0.00012  -0.00060   2.03847
    A9        2.05086  -0.00014  -0.00039  -0.00031  -0.00070   2.05016
   A10        2.15147   0.00101   0.00102   0.00382   0.00484   2.15631
   A11        2.10718  -0.00064  -0.00025  -0.00310  -0.00335   2.10383
   A12        2.02453  -0.00037  -0.00077  -0.00071  -0.00149   2.02304
   A13        3.15625   0.00015   0.00028   0.00305   0.00333   3.15958
   A14        3.14159  -0.00000   0.00000   0.00000   0.00000   3.14159
    D1        0.00000   0.00000   0.00000   0.00000   0.00000   0.00000
    D2        3.14159   0.00000   0.00000   0.00000   0.00000   3.14159
    D3        3.14159  -0.00000   0.00000  -0.00000   0.00000   3.14159
    D4        0.00000   0.00000   0.00000   0.00000   0.00000   0.00000
    D5        3.14159   0.00000   0.00000   0.00000   0.00000   3.14159
    D6        0.00000  -0.00000   0.00000   0.00000   0.00000   0.00000
    D7        0.00000  -0.00000   0.00000   0.00000   0.00000   0.00000
    D8        3.14159   0.00000   0.00000   0.00000   0.00000   3.14159
    D9        0.00000   0.00000   0.00000  -0.00000   0.00000   0.00000
   D10        3.14159   0.00000   0.00000   0.00000   0.00000   3.14159
   D11        3.14159   0.00000   0.00000  -0.00000   0.00000   3.14159
   D12        0.00000   0.00000   0.00000   0.00000   0.00000   0.00000
         Item               Value     Threshold  Converged?
 Maximum Force            0.002039     0.000002     NO 
 RMS     Force            0.000503     0.000001     NO 
 Maximum Displacement     0.018203     0.000006     NO 
 RMS     Displacement     0.004580     0.000004     NO 
 Predicted change in Energy=-1.132087D-05
 GradGradGradGradGradGradGradGradGradGradGradGradGradGradGradGradGradGrad

                          Input orientation:                          
 ---------------------------------------------------------------------
 Center     Atomic      Atomic             Coordinates (Angstroms)
 Number     Number       Type             X           Y           Z
 ---------------------------------------------------------------------
      1          6           0       -0.003198    0.000000    0.015127
      2          6           0        0.008632    0.000000    1.351645
      3          1           0        0.938740    0.000000    1.909488
      4          1           0       -0.909576    0.000000    1.924575
      5          6           0        1.205380    0.000000   -0.780292
      6          6           0        1.261483    0.000000   -2.125564
      7          6           0        0.109012    0.000000   -2.960905
      8          7           0       -0.813160    0.000000   -3.654954
      9          1           0        2.216413    0.000000   -2.636575
     10          1           0        2.147033    0.000000   -0.239831
     11          1           0       -0.949166    0.000000   -0.517562
 ---------------------------------------------------------------------
                    Distance matrix (angstroms):
                    1          2          3          4          5
     1  C    0.000000
     2  C    1.336570   0.000000
     3  H    2.115620   1.084568   0.000000
     4  H    2.113649   1.082292   1.848377   0.000000
     5  C    1.446843   2.444864   2.702964   3.433562   0.000000
     6  C    2.486358   3.696027   4.047938   4.595337   1.346441
     7  C    2.978147   4.313718   4.940564   4.990535   2.440716
     8  N    3.758395   5.073596   5.833709   5.580362   3.512576
     9  H    3.458063   4.558530   4.722197   5.529548   2.113759
    10  H    2.165294   2.665624   2.465673   3.745332   1.085729
    11  H    1.085639   2.100312   3.074859   2.442458   2.170507
                    6          7          8          9         10
     6  C    0.000000
     7  C    1.423371   0.000000
     8  N    2.577436   1.154169   0.000000
     9  H    1.083063   2.132212   3.196155   0.000000
    10  H    2.083312   3.399673   4.519492   2.397749   0.000000
    11  H    2.733613   2.662643   3.140339   3.809345   3.108631
                   11
    11  H    0.000000
 Stoichiometry    C5H5N
 Framework group  CS[SG(C5H5N)]
 Deg. of freedom    19
 Full point group                 CS      NOp   2
 Largest Abelian subgroup         CS      NOp   2
 Largest concise Abelian subgroup C1      NOp   1
                         Standard orientation:                         
 ---------------------------------------------------------------------
 Center     Atomic      Atomic             Coordinates (Angstroms)
 Number     Number       Type             X           Y           Z
 ---------------------------------------------------------------------
      1          6           0        1.262266    0.295428    0.000000
      2          6           0        2.443497    0.920817    0.000000
      3          1           0        2.510888    2.003289    0.000000
      4          1           0        3.374629    0.369138    0.000000
      5          6           0        0.000000    1.002564    0.000000
      6          6           0       -1.220258    0.433465    0.000000
      7          6           0       -1.431735   -0.974108    0.000000
      8          7           0       -1.623712   -2.112199    0.000000
      9          1           0       -2.113307    1.046235    0.000000
     10          1           0        0.046647    2.087291    0.000000
     11          1           0        1.224505   -0.789554    0.000000
 ---------------------------------------------------------------------
 Rotational constants (GHZ):          10.1835451           1.9937741           1.6673364
 Standard basis: 6-311+G(2d,p) (5D, 7F)
 There are   151 symmetry adapted cartesian basis functions of A'  symmetry.
 There are    53 symmetry adapted cartesian basis functions of A"  symmetry.
 There are   139 symmetry adapted basis functions of A'  symmetry.
 There are    53 symmetry adapted basis functions of A"  symmetry.
   192 basis functions,   292 primitive gaussians,   204 cartesian basis functions
    21 alpha electrons       21 beta electrons
       nuclear repulsion energy       182.4538574339 Hartrees.
 NAtoms=   11 NActive=   11 NUniq=   11 SFac= 1.00D+00 NAtFMM=   60 NAOKFM=F Big=F
 Integral buffers will be    131072 words long.
 Raffenetti 2 integral format.
 Two-electron integral symmetry is turned on.
 One-electron integrals computed using PRISM.
 NBasis=   192 RedAO= T EigKep=  8.24D-06  NBF=   139    53
 NBsUse=   192 1.00D-06 EigRej= -1.00D+00 NBFU=   139    53
 Initial guess from the checkpoint file:  "/scratch/webmo-77271/221/Gau-59546.chk"
 B after Tr=     0.000000    0.000000    0.000000
         Rot=    1.000000   -0.000000   -0.000000   -0.000361 Ang=  -0.04 deg.
 Initial guess orbital symmetries:
       Occupied  (A') (A') (A') (A') (A') (A') (A') (A') (A') (A')
                 (A') (A') (A') (A') (A') (A") (A') (A') (A') (A")
                 (A")
       Virtual   (A") (A') (A") (A') (A') (A') (A') (A") (A') (A')
                 (A") (A') (A') (A") (A") (A') (A') (A") (A') (A")
                 (A') (A') (A') (A') (A') (A') (A') (A') (A') (A')
                 (A") (A') (A') (A') (A') (A') (A') (A') (A') (A')
                 (A") (A") (A') (A') (A") (A') (A") (A") (A') (A')
                 (A") (A') (A") (A') (A') (A') (A') (A") (A') (A")
                 (A') (A') (A') (A") (A') (A') (A') (A") (A") (A')
                 (A') (A') (A') (A') (A') (A') (A") (A") (A') (A")
                 (A') (A') (A") (A') (A') (A') (A") (A') (A') (A')
                 (A') (A') (A") (A') (A") (A") (A") (A') (A') (A')
                 (A") (A") (A') (A') (A') (A') (A') (A') (A') (A')
                 (A') (A') (A') (A") (A') (A") (A') (A") (A') (A")
                 (A') (A") (A') (A") (A') (A') (A") (A') (A") (A")
                 (A') (A") (A") (A') (A') (A') (A') (A') (A") (A')
                 (A") (A') (A') (A") (A') (A") (A') (A') (A') (A')
                 (A') (A') (A") (A') (A') (A') (A') (A') (A') (A")
                 (A') (A') (A") (A') (A') (A') (A') (A') (A') (A')
                 (A')
 Keep R1 ints in memory in symmetry-blocked form, NReq=261123738.
 Requested convergence on RMS density matrix=1.00D-08 within 128 cycles.
 Requested convergence on MAX density matrix=1.00D-06.
 Requested convergence on             energy=1.00D-06.
 No special actions if energy rises.
 SCF Done:  E(RB3LYP) =  -248.316321337     A.U. after    9 cycles
            NFock=  9  Conv=0.43D-08     -V/T= 2.0043
 Calling FoFJK, ICntrl=      2127 FMM=F ISym2X=1 I1Cent= 0 IOpClX= 0 NMat=1 NMatS=1 NMatT=0.
 ***** Axes restored to original set *****
 -------------------------------------------------------------------
 Center     Atomic                   Forces (Hartrees/Bohr)
 Number     Number              X              Y              Z
 -------------------------------------------------------------------
      1        6           0.000082044   -0.000000000    0.000285477
      2        6          -0.000049331   -0.000000000   -0.000378668
      3        1          -0.000041353   -0.000000000    0.000119150
      4        1           0.000032729   -0.000000000    0.000097482
      5        6           0.000147110   -0.000000000   -0.000220631
      6        6          -0.000281634   -0.000000000    0.000347271
      7        6           0.000393637   -0.000000000    0.000024835
      8        7          -0.000283881   -0.000000000   -0.000191949
      9        1           0.000028327   -0.000000000   -0.000070784
     10        1          -0.000000450   -0.000000000    0.000004110
     11        1          -0.000027199   -0.000000000   -0.000016293
 -------------------------------------------------------------------
 Cartesian Forces:  Max     0.000393637 RMS     0.000156728

 GradGradGradGradGradGradGradGradGradGradGradGradGradGradGradGradGradGrad
 Berny optimization.
 Using GEDIIS/GDIIS optimizer.
 FormGI is forming the generalized inverse of G from B-inverse, IUseBI=4.
 Internal  Forces:  Max     0.000342349 RMS     0.000101140
 Search for a local minimum.
 Step number   3 out of a maximum of   50
 All quantities printed in internal units (Hartrees-Bohrs-Radians)
 Mixed Optimization -- En-DIIS/RFO-DIIS
 Swapping is turned off.
 Update second derivatives using D2CorX and points    1    2    3
 DE= -1.25D-05 DEPred=-1.13D-05 R= 1.11D+00
 TightC=F SS=  1.41D+00  RLast= 9.46D-03 DXNew= 2.6660D-01 2.8393D-02
 Trust test= 1.11D+00 RLast= 9.46D-03 DXMaxT set to 1.59D-01
 ITU=  1  1  0
     Eigenvalues ---    0.01426   0.02088   0.02149   0.02743   0.02743
     Eigenvalues ---    0.02837   0.02837   0.04683   0.04762   0.14184
     Eigenvalues ---    0.16000   0.16000   0.16004   0.16172   0.18864
     Eigenvalues ---    0.22001   0.22105   0.35087   0.35246   0.35316
     Eigenvalues ---    0.35452   0.35596   0.38270   0.41279   0.53848
     Eigenvalues ---    0.56796   1.29534
 En-DIIS/RFO-DIIS/Sim-DIIS IScMMF=       -3 using points:     3    2
 RFO step:  Lambda=-1.51218459D-06.
 DidBck=F Rises=F RFO-DIIS coefs:    1.22618   -0.22618
 Iteration  1 RMS(Cart)=  0.00115429 RMS(Int)=  0.00000046
 Iteration  2 RMS(Cart)=  0.00000060 RMS(Int)=  0.00000000
 ClnCor:  largest displacement from symmetrization is 1.44D-13 for atom     8.
 Variable       Old X    -DE/DX   Delta X   Delta X   Delta X     New X
                                 (Linear)    (Quad)   (Total)
    R1        2.52575  -0.00016  -0.00014  -0.00024  -0.00038   2.52537
    R2        2.73414   0.00006  -0.00000   0.00018   0.00018   2.73431
    R3        2.05156   0.00003   0.00028  -0.00013   0.00015   2.05171
    R4        2.04954   0.00003   0.00010   0.00000   0.00010   2.04964
    R5        2.04524   0.00002   0.00007   0.00002   0.00009   2.04532
    R6        2.54440  -0.00012  -0.00063   0.00025  -0.00038   2.54403
    R7        2.05173   0.00000   0.00023  -0.00018   0.00004   2.05178
    R8        2.68978   0.00001   0.00015  -0.00011   0.00004   2.68982
    R9        2.04669   0.00006   0.00017   0.00005   0.00022   2.04691
   R10        2.18106   0.00034  -0.00046   0.00063   0.00017   2.18123
    A1        2.14402   0.00013   0.00043   0.00032   0.00075   2.14478
    A2        2.09250  -0.00006  -0.00016  -0.00020  -0.00036   2.09215
    A3        2.04666  -0.00006  -0.00028  -0.00012  -0.00040   2.04626
    A4        2.11989   0.00010   0.00053   0.00030   0.00083   2.12072
    A5        2.11980   0.00005   0.00022   0.00020   0.00042   2.12022
    A6        2.04349  -0.00015  -0.00075  -0.00050  -0.00125   2.04225
    A7        2.19455   0.00003   0.00029  -0.00006   0.00024   2.19479
    A8        2.03847  -0.00002  -0.00014  -0.00001  -0.00014   2.03833
    A9        2.05016  -0.00001  -0.00016   0.00007  -0.00009   2.05007
   A10        2.15631   0.00030   0.00109   0.00070   0.00179   2.15810
   A11        2.10383  -0.00010  -0.00076   0.00018  -0.00058   2.10326
   A12        2.02304  -0.00020  -0.00034  -0.00088  -0.00122   2.02183
   A13        3.15958  -0.00004   0.00075  -0.00156  -0.00081   3.15877
   A14        3.14159  -0.00000   0.00000   0.00000   0.00000   3.14159
    D1        0.00000  -0.00000   0.00000  -0.00000   0.00000   0.00000
    D2        3.14159  -0.00000   0.00000  -0.00000   0.00000   3.14159
    D3        3.14159  -0.00000   0.00000  -0.00000   0.00000   3.14159
    D4        0.00000   0.00000   0.00000  -0.00000   0.00000   0.00000
    D5        3.14159  -0.00000   0.00000  -0.00000   0.00000   3.14159
    D6        0.00000  -0.00000   0.00000  -0.00000   0.00000   0.00000
    D7        0.00000  -0.00000   0.00000  -0.00000   0.00000   0.00000
    D8        3.14159  -0.00000   0.00000  -0.00000   0.00000   3.14159
    D9        0.00000  -0.00000   0.00000  -0.00000   0.00000   0.00000
   D10        3.14159   0.00000   0.00000   0.00000   0.00000   3.14159
   D11        3.14159  -0.00000   0.00000  -0.00000   0.00000   3.14159
   D12        0.00000  -0.00000   0.00000   0.00000   0.00000   0.00000
         Item               Value     Threshold  Converged?
 Maximum Force            0.000342     0.000002     NO 
 RMS     Force            0.000101     0.000001     NO 
 Maximum Displacement     0.004020     0.000006     NO 
 RMS     Displacement     0.001154     0.000004     NO 
 Predicted change in Energy=-7.560982D-07
 GradGradGradGradGradGradGradGradGradGradGradGradGradGradGradGradGradGrad

                          Input orientation:                          
 ---------------------------------------------------------------------
 Center     Atomic      Atomic             Coordinates (Angstroms)
 Number     Number       Type             X           Y           Z
 ---------------------------------------------------------------------
      1          6           0       -0.002934    0.000000    0.015830
      2          6           0        0.008774    0.000000    1.352148
      3          1           0        0.938415    0.000000    1.910871
      4          1           0       -0.909285    0.000000    1.925407
      5          6           0        1.205193    0.000000   -0.780443
      6          6           0        1.260710    0.000000   -2.125540
      7          6           0        0.109363    0.000000   -2.962464
      8          7           0       -0.812495    0.000000   -3.657081
      9          1           0        2.215818    0.000000   -2.636467
     10          1           0        2.147148    0.000000   -0.240461
     11          1           0       -0.949116    0.000000   -0.516646
 ---------------------------------------------------------------------
                    Distance matrix (angstroms):
                    1          2          3          4          5
     1  C    0.000000
     2  C    1.336370   0.000000
     3  H    2.115968   1.084622   0.000000
     4  H    2.113754   1.082338   1.847757   0.000000
     5  C    1.446936   2.445274   2.704504   3.434041   0.000000
     6  C    2.486416   3.696169   4.049258   4.595547   1.346242
     7  C    2.980410   4.315785   4.943352   4.992888   2.441733
     8  N    3.761072   5.076107   5.836761   5.583327   3.513703
     9  H    3.457968   4.558519   4.723351   5.529644   2.113336
    10  H    2.165303   2.666279   2.467643   3.746033   1.085753
    11  H    1.085721   2.099986   3.074998   2.442377   2.170400
                    6          7          8          9         10
     6  C    0.000000
     7  C    1.423391   0.000000
     8  N    2.577556   1.154259   0.000000
     9  H    1.083179   2.131532   3.195674   0.000000
    10  H    2.083098   3.400275   4.520263   2.396990   0.000000
    11  H    2.733473   2.665034   3.143406   3.809259   3.108557
                   11
    11  H    0.000000
 Stoichiometry    C5H5N
 Framework group  CS[SG(C5H5N)]
 Deg. of freedom    19
 Full point group                 CS      NOp   2
 Largest Abelian subgroup         CS      NOp   2
 Largest concise Abelian subgroup C1      NOp   1
                         Standard orientation:                         
 ---------------------------------------------------------------------
 Center     Atomic      Atomic             Coordinates (Angstroms)
 Number     Number       Type             X           Y           Z
 ---------------------------------------------------------------------
      1          6           0        1.263031    0.296474    0.000000
      2          6           0        2.443952    0.922021    0.000000
      3          1           0        2.512009    2.004506    0.000000
      4          1           0        3.375474    0.370911    0.000000
      5          6           0        0.000000    1.002431    0.000000
      6          6           0       -1.219660    0.432522    0.000000
      7          6           0       -1.432630   -0.974847    0.000000
      8          7           0       -1.624910   -2.112978    0.000000
      9          1           0       -2.112903    1.045217    0.000000
     10          1           0        0.045753    2.087220    0.000000
     11          1           0        1.225889   -0.788611    0.000000
 ---------------------------------------------------------------------
 Rotational constants (GHZ):          10.1938779           1.9916756           1.6661449
 Standard basis: 6-311+G(2d,p) (5D, 7F)
 There are   151 symmetry adapted cartesian basis functions of A'  symmetry.
 There are    53 symmetry adapted cartesian basis functions of A"  symmetry.
 There are   139 symmetry adapted basis functions of A'  symmetry.
 There are    53 symmetry adapted basis functions of A"  symmetry.
   192 basis functions,   292 primitive gaussians,   204 cartesian basis functions
    21 alpha electrons       21 beta electrons
       nuclear repulsion energy       182.4298186783 Hartrees.
 NAtoms=   11 NActive=   11 NUniq=   11 SFac= 1.00D+00 NAtFMM=   60 NAOKFM=F Big=F
 Integral buffers will be    131072 words long.
 Raffenetti 2 integral format.
 Two-electron integral symmetry is turned on.
 One-electron integrals computed using PRISM.
 NBasis=   192 RedAO= T EigKep=  8.24D-06  NBF=   139    53
 NBsUse=   192 1.00D-06 EigRej= -1.00D+00 NBFU=   139    53
 Initial guess from the checkpoint file:  "/scratch/webmo-77271/221/Gau-59546.chk"
 B after Tr=    -0.000000   -0.000000    0.000000
         Rot=    1.000000   -0.000000   -0.000000   -0.000094 Ang=  -0.01 deg.
 Initial guess orbital symmetries:
       Occupied  (A') (A') (A') (A') (A') (A') (A') (A') (A') (A')
                 (A') (A') (A') (A') (A') (A") (A') (A') (A') (A")
                 (A")
       Virtual   (A") (A') (A") (A') (A') (A') (A') (A") (A') (A')
                 (A") (A') (A') (A") (A") (A') (A') (A") (A') (A")
                 (A') (A') (A') (A') (A') (A') (A') (A') (A') (A')
                 (A") (A') (A') (A') (A') (A') (A') (A') (A') (A')
                 (A") (A") (A') (A") (A') (A') (A") (A") (A') (A')
                 (A") (A') (A") (A') (A') (A') (A') (A") (A') (A")
                 (A') (A') (A') (A") (A') (A') (A') (A") (A") (A')
                 (A') (A') (A') (A') (A') (A') (A") (A") (A') (A")
                 (A') (A') (A") (A') (A') (A') (A") (A') (A') (A')
                 (A') (A') (A") (A') (A") (A") (A") (A') (A') (A')
                 (A") (A") (A') (A') (A') (A') (A') (A') (A') (A')
                 (A') (A') (A') (A") (A') (A") (A') (A") (A') (A")
                 (A') (A") (A') (A") (A') (A') (A") (A') (A") (A")
                 (A') (A") (A") (A') (A') (A') (A') (A') (A") (A')
                 (A') (A") (A') (A") (A') (A") (A') (A') (A') (A')
                 (A') (A') (A") (A') (A') (A') (A') (A') (A') (A")
                 (A') (A') (A") (A') (A') (A') (A') (A') (A') (A')
                 (A')
 Keep R1 ints in memory in symmetry-blocked form, NReq=261123738.
 Requested convergence on RMS density matrix=1.00D-08 within 128 cycles.
 Requested convergence on MAX density matrix=1.00D-06.
 Requested convergence on             energy=1.00D-06.
 No special actions if energy rises.
 SCF Done:  E(RB3LYP) =  -248.316322100     A.U. after    8 cycles
            NFock=  8  Conv=0.38D-08     -V/T= 2.0043
 Calling FoFJK, ICntrl=      2127 FMM=F ISym2X=1 I1Cent= 0 IOpClX= 0 NMat=1 NMatS=1 NMatT=0.
 ***** Axes restored to original set *****
 -------------------------------------------------------------------
 Center     Atomic                   Forces (Hartrees/Bohr)
 Number     Number              X              Y              Z
 -------------------------------------------------------------------
      1        6          -0.000022193   -0.000000000   -0.000004739
      2        6           0.000003186   -0.000000000   -0.000046039
      3        1          -0.000005226   -0.000000000    0.000020541
      4        1           0.000004573   -0.000000000    0.000013932
      5        6           0.000035321   -0.000000000    0.000036285
      6        6          -0.000036030   -0.000000000   -0.000026815
      7        6           0.000098569   -0.000000000    0.000142697
      8        7          -0.000083403   -0.000000000   -0.000104843
      9        1           0.000006501   -0.000000000   -0.000014946
     10        1          -0.000007533   -0.000000000   -0.000015995
     11        1           0.000006236   -0.000000000   -0.000000077
 -------------------------------------------------------------------
 Cartesian Forces:  Max     0.000142697 RMS     0.000041390

 GradGradGradGradGradGradGradGradGradGradGradGradGradGradGradGradGradGrad
 Berny optimization.
 Using GEDIIS/GDIIS optimizer.
 FormGI is forming the generalized inverse of G from B-inverse, IUseBI=4.
 Internal  Forces:  Max     0.000129804 RMS     0.000027607
 Search for a local minimum.
 Step number   4 out of a maximum of   50
 All quantities printed in internal units (Hartrees-Bohrs-Radians)
 Mixed Optimization -- En-DIIS/RFO-DIIS
 Swapping is turned off.
 Update second derivatives using D2CorX and points    1    2    3    4
 DE= -7.63D-07 DEPred=-7.56D-07 R= 1.01D+00
 Trust test= 1.01D+00 RLast= 3.08D-03 DXMaxT set to 1.59D-01
 ITU=  0  1  1  0
     Eigenvalues ---    0.01426   0.02088   0.02149   0.02743   0.02743
     Eigenvalues ---    0.02837   0.02837   0.04683   0.04882   0.13175
     Eigenvalues ---    0.15999   0.16000   0.16038   0.16244   0.19473
     Eigenvalues ---    0.22001   0.22444   0.35070   0.35285   0.35412
     Eigenvalues ---    0.35496   0.35600   0.38233   0.41616   0.53832
     Eigenvalues ---    0.57394   1.19408
 En-DIIS/RFO-DIIS/Sim-DIIS IScMMF=       -3 using points:     4    3    2
 RFO step:  Lambda=-1.51736785D-07.
 DidBck=T Rises=F RFO-DIIS coefs:    0.71035    0.42576   -0.13611
 Iteration  1 RMS(Cart)=  0.00032963 RMS(Int)=  0.00000016
 Iteration  2 RMS(Cart)=  0.00000015 RMS(Int)=  0.00000000
 ClnCor:  largest displacement from symmetrization is 1.38D-14 for atom     7.
 Variable       Old X    -DE/DX   Delta X   Delta X   Delta X     New X
                                 (Linear)    (Quad)   (Total)
    R1        2.52537  -0.00001   0.00003  -0.00006  -0.00003   2.52534
    R2        2.73431   0.00000  -0.00005   0.00007   0.00002   2.73433
    R3        2.05171  -0.00001   0.00013  -0.00012   0.00001   2.05172
    R4        2.04964   0.00001   0.00003  -0.00001   0.00002   2.04966
    R5        2.04532   0.00000   0.00002  -0.00000   0.00001   2.04534
    R6        2.54403   0.00000  -0.00027   0.00025  -0.00002   2.54401
    R7        2.05178  -0.00001   0.00012  -0.00014  -0.00002   2.05176
    R8        2.68982  -0.00003   0.00008  -0.00012  -0.00004   2.68978
    R9        2.04691   0.00001   0.00004   0.00000   0.00004   2.04695
   R10        2.18123   0.00013  -0.00033   0.00043   0.00010   2.18134
    A1        2.14478   0.00000   0.00004   0.00002   0.00006   2.14484
    A2        2.09215   0.00000   0.00001  -0.00003  -0.00002   2.09213
    A3        2.04626  -0.00001  -0.00005   0.00001  -0.00004   2.04622
    A4        2.12072   0.00002   0.00008   0.00005   0.00013   2.12085
    A5        2.12022   0.00001   0.00001   0.00004   0.00005   2.12027
    A6        2.04225  -0.00002  -0.00009  -0.00009  -0.00018   2.04206
    A7        2.19479  -0.00004   0.00011  -0.00022  -0.00011   2.19468
    A8        2.03833   0.00003  -0.00004   0.00014   0.00010   2.03843
    A9        2.05007   0.00001  -0.00007   0.00008   0.00001   2.05008
   A10        2.15810   0.00000   0.00014  -0.00002   0.00012   2.15822
   A11        2.10326   0.00001  -0.00029   0.00029  -0.00000   2.10326
   A12        2.02183  -0.00001   0.00015  -0.00027  -0.00012   2.02171
   A13        3.15877   0.00007   0.00069   0.00029   0.00098   3.15975
   A14        3.14159  -0.00000   0.00000   0.00000   0.00000   3.14159
    D1        0.00000   0.00000   0.00000  -0.00000   0.00000   0.00000
    D2        3.14159  -0.00000   0.00000  -0.00000   0.00000   3.14159
    D3        3.14159   0.00000   0.00000  -0.00000   0.00000   3.14159
    D4        0.00000  -0.00000   0.00000  -0.00000   0.00000   0.00000
    D5        3.14159   0.00000   0.00000  -0.00000   0.00000   3.14159
    D6        0.00000   0.00000   0.00000  -0.00000   0.00000   0.00000
    D7        0.00000   0.00000   0.00000  -0.00000   0.00000   0.00000
    D8        3.14159   0.00000   0.00000  -0.00000   0.00000   3.14159
    D9        0.00000   0.00000   0.00000  -0.00000   0.00000   0.00000
   D10        3.14159  -0.00000   0.00000   0.00000   0.00000   3.14159
   D11        3.14159   0.00000   0.00000  -0.00000   0.00000   3.14159
   D12        0.00000   0.00000   0.00000   0.00000   0.00000   0.00000
         Item               Value     Threshold  Converged?
 Maximum Force            0.000130     0.000002     NO 
 RMS     Force            0.000028     0.000001     NO 
 Maximum Displacement     0.001471     0.000006     NO 
 RMS     Displacement     0.000330     0.000004     NO 
 Predicted change in Energy=-6.762971D-08
 GradGradGradGradGradGradGradGradGradGradGradGradGradGradGradGradGradGrad

                          Input orientation:                          
 ---------------------------------------------------------------------
 Center     Atomic      Atomic             Coordinates (Angstroms)
 Number     Number       Type             X           Y           Z
 ---------------------------------------------------------------------
      1          6           0       -0.002881    0.000000    0.015952
      2          6           0        0.008811    0.000000    1.352254
      3          1           0        0.938383    0.000000    1.911113
      4          1           0       -0.909230    0.000000    1.925555
      5          6           0        1.205215    0.000000   -0.780388
      6          6           0        1.260514    0.000000   -2.125483
      7          6           0        0.109151    0.000000   -2.962346
      8          7           0       -0.812100    0.000000   -3.657860
      9          1           0        2.215559    0.000000   -2.636574
     10          1           0        2.147242    0.000000   -0.240553
     11          1           0       -0.949069    0.000000   -0.516517
 ---------------------------------------------------------------------
                    Distance matrix (angstroms):
                    1          2          3          4          5
     1  C    0.000000
     2  C    1.336353   0.000000
     3  H    2.116038   1.084633   0.000000
     4  H    2.113776   1.082346   1.847670   0.000000
     5  C    1.446946   2.445311   2.704696   3.434094   0.000000
     6  C    2.486345   3.696135   4.049429   4.595508   1.346231
     7  C    2.980405   4.315767   4.943505   4.992863   2.441782
     8  N    3.761878   5.076921   5.837607   5.584259   3.514171
     9  H    3.457943   4.558562   4.723626   5.529677   2.113344
    10  H    2.165369   2.666443   2.467997   3.746204   1.085743
    11  H    1.085724   2.099962   3.075040   2.442397   2.170384
                    6          7          8          9         10
     6  C    0.000000
     7  C    1.423369   0.000000
     8  N    2.577578   1.154314   0.000000
     9  H    1.083201   2.131451   3.195269   0.000000
    10  H    2.083086   3.400290   4.520585   2.396995   0.000000
    11  H    2.733318   2.664941   3.144327   3.809135   3.108585
                   11
    11  H    0.000000
 Stoichiometry    C5H5N
 Framework group  CS[SG(C5H5N)]
 Deg. of freedom    19
 Full point group                 CS      NOp   2
 Largest Abelian subgroup         CS      NOp   2
 Largest concise Abelian subgroup C1      NOp   1
                         Standard orientation:                         
 ---------------------------------------------------------------------
 Center     Atomic      Atomic             Coordinates (Angstroms)
 Number     Number       Type             X           Y           Z
 ---------------------------------------------------------------------
      1          6           0        1.263146    0.296709    0.000000
      2          6           0        2.443997    0.922352    0.000000
      3          1           0        2.512101    2.004845    0.000000
      4          1           0        3.375603    0.371367    0.000000
      5          6           0        0.000000    1.002483    0.000000
      6          6           0       -1.219501    0.432261    0.000000
      7          6           0       -1.432272   -0.975115    0.000000
      8          7           0       -1.625514   -2.113139    0.000000
      9          1           0       -2.112921    1.044736    0.000000
     10          1           0        0.045481    2.087273    0.000000
     11          1           0        1.226119   -0.788383    0.000000
 ---------------------------------------------------------------------
 Rotational constants (GHZ):          10.1975170           1.9912037           1.6659118
 Standard basis: 6-311+G(2d,p) (5D, 7F)
 There are   151 symmetry adapted cartesian basis functions of A'  symmetry.
 There are    53 symmetry adapted cartesian basis functions of A"  symmetry.
 There are   139 symmetry adapted basis functions of A'  symmetry.
 There are    53 symmetry adapted basis functions of A"  symmetry.
   192 basis functions,   292 primitive gaussians,   204 cartesian basis functions
    21 alpha electrons       21 beta electrons
       nuclear repulsion energy       182.4257394294 Hartrees.
 NAtoms=   11 NActive=   11 NUniq=   11 SFac= 1.00D+00 NAtFMM=   60 NAOKFM=F Big=F
 Integral buffers will be    131072 words long.
 Raffenetti 2 integral format.
 Two-electron integral symmetry is turned on.
 One-electron integrals computed using PRISM.
 NBasis=   192 RedAO= T EigKep=  8.23D-06  NBF=   139    53
 NBsUse=   192 1.00D-06 EigRej= -1.00D+00 NBFU=   139    53
 Initial guess from the checkpoint file:  "/scratch/webmo-77271/221/Gau-59546.chk"
 B after Tr=     0.000000   -0.000000    0.000000
         Rot=    1.000000   -0.000000   -0.000000   -0.000027 Ang=  -0.00 deg.
 Initial guess orbital symmetries:
       Occupied  (A') (A') (A') (A') (A') (A') (A') (A') (A') (A')
                 (A') (A') (A') (A') (A') (A") (A') (A') (A') (A")
                 (A")
       Virtual   (A") (A') (A") (A') (A') (A') (A') (A") (A') (A')
                 (A") (A') (A') (A") (A") (A') (A') (A") (A') (A")
                 (A') (A') (A') (A') (A') (A') (A') (A') (A') (A')
                 (A") (A') (A') (A') (A') (A') (A') (A') (A') (A')
                 (A") (A") (A') (A") (A') (A') (A") (A") (A') (A')
                 (A") (A') (A") (A') (A') (A') (A') (A") (A') (A")
                 (A') (A') (A') (A") (A') (A') (A') (A") (A") (A')
                 (A') (A') (A') (A') (A') (A') (A") (A") (A') (A")
                 (A') (A') (A") (A') (A') (A') (A") (A') (A') (A')
                 (A') (A') (A") (A') (A") (A") (A") (A') (A') (A')
                 (A") (A") (A') (A') (A') (A') (A') (A') (A') (A')
                 (A') (A') (A') (A") (A') (A") (A') (A") (A') (A")
                 (A') (A") (A') (A") (A') (A') (A") (A') (A") (A")
                 (A') (A") (A") (A') (A') (A') (A') (A') (A") (A')
                 (A') (A") (A') (A") (A') (A") (A') (A') (A') (A')
                 (A') (A') (A") (A') (A') (A') (A') (A') (A') (A")
                 (A') (A') (A") (A') (A') (A') (A') (A') (A') (A')
                 (A')
 Keep R1 ints in memory in symmetry-blocked form, NReq=261123738.
 Requested convergence on RMS density matrix=1.00D-08 within 128 cycles.
 Requested convergence on MAX density matrix=1.00D-06.
 Requested convergence on             energy=1.00D-06.
 No special actions if energy rises.
 SCF Done:  E(RB3LYP) =  -248.316322153     A.U. after    7 cycles
            NFock=  7  Conv=0.72D-08     -V/T= 2.0043
 Calling FoFJK, ICntrl=      2127 FMM=F ISym2X=1 I1Cent= 0 IOpClX= 0 NMat=1 NMatS=1 NMatT=0.
 ***** Axes restored to original set *****
 -------------------------------------------------------------------
 Center     Atomic                   Forces (Hartrees/Bohr)
 Number     Number              X              Y              Z
 -------------------------------------------------------------------
      1        6          -0.000013928   -0.000000000   -0.000013118
      2        6           0.000003235   -0.000000000   -0.000007219
      3        1          -0.000002284   -0.000000000    0.000003357
      4        1           0.000001047   -0.000000000    0.000002378
      5        6           0.000018660   -0.000000000    0.000038211
      6        6          -0.000023068   -0.000000000   -0.000015261
      7        6           0.000026374   -0.000000000    0.000009313
      8        7          -0.000005294   -0.000000000   -0.000001264
      9        1          -0.000004498   -0.000000000   -0.000009476
     10        1          -0.000006452   -0.000000000   -0.000007882
     11        1           0.000006208   -0.000000000    0.000000962
 -------------------------------------------------------------------
 Cartesian Forces:  Max     0.000038211 RMS     0.000011133

 GradGradGradGradGradGradGradGradGradGradGradGradGradGradGradGradGradGrad
 Berny optimization.
 Using GEDIIS/GDIIS optimizer.
 FormGI is forming the generalized inverse of G from B-inverse, IUseBI=4.
 Internal  Forces:  Max     0.000023523 RMS     0.000007580
 Search for a local minimum.
 Step number   5 out of a maximum of   50
 All quantities printed in internal units (Hartrees-Bohrs-Radians)
 Mixed Optimization -- En-DIIS/RFO-DIIS
 Swapping is turned off.
 Update second derivatives using D2CorX and points    1    2    3    4    5
 DE= -5.27D-08 DEPred=-6.76D-08 R= 7.80D-01
 Trust test= 7.80D-01 RLast= 1.04D-03 DXMaxT set to 1.59D-01
 ITU=  0  0  1  1  0
     Eigenvalues ---    0.01426   0.02088   0.02149   0.02743   0.02743
     Eigenvalues ---    0.02837   0.02837   0.04683   0.07825   0.12221
     Eigenvalues ---    0.15987   0.16001   0.16010   0.16373   0.19288
     Eigenvalues ---    0.21579   0.22024   0.35048   0.35270   0.35407
     Eigenvalues ---    0.35538   0.35609   0.38267   0.41607   0.54099
     Eigenvalues ---    0.57602   1.20108
 En-DIIS/RFO-DIIS/Sim-DIIS IScMMF=       -3 using points:     5    4    3    2
 RFO step:  Lambda=-7.17938147D-09.
 DIIS inversion failure, remove point   4.
 RFO-DIIS uses    3 points instead of    4
 DidBck=F Rises=F RFO-DIIS coefs:    1.00772    0.01009   -0.01781    0.00000
 Iteration  1 RMS(Cart)=  0.00010637 RMS(Int)=  0.00000000
 Iteration  2 RMS(Cart)=  0.00000001 RMS(Int)=  0.00000000
 ClnCor:  largest displacement from symmetrization is 5.62D-13 for atom     7.
 Variable       Old X    -DE/DX   Delta X   Delta X   Delta X     New X
                                 (Linear)    (Quad)   (Total)
    R1        2.52534  -0.00000  -0.00001   0.00000  -0.00000   2.52534
    R2        2.73433  -0.00000   0.00000  -0.00001  -0.00001   2.73433
    R3        2.05172  -0.00001   0.00000  -0.00002  -0.00001   2.05171
    R4        2.04966  -0.00000   0.00000  -0.00000   0.00000   2.04966
    R5        2.04534   0.00000   0.00000   0.00000   0.00000   2.04534
    R6        2.54401   0.00002  -0.00001   0.00003   0.00002   2.54403
    R7        2.05176  -0.00001   0.00000  -0.00003  -0.00003   2.05173
    R8        2.68978  -0.00002   0.00000  -0.00005  -0.00005   2.68972
    R9        2.04695   0.00000   0.00000   0.00000   0.00001   2.04696
   R10        2.18134   0.00001   0.00000   0.00001   0.00001   2.18135
    A1        2.14484  -0.00000   0.00001  -0.00001   0.00000   2.14484
    A2        2.09213   0.00000  -0.00001   0.00002   0.00001   2.09214
    A3        2.04622  -0.00000  -0.00001  -0.00001  -0.00002   2.04620
    A4        2.12085   0.00000   0.00002   0.00002   0.00003   2.12088
    A5        2.12027   0.00000   0.00001   0.00000   0.00001   2.12029
    A6        2.04206  -0.00000  -0.00002  -0.00002  -0.00004   2.04202
    A7        2.19468  -0.00002   0.00000  -0.00012  -0.00011   2.19457
    A8        2.03843   0.00002  -0.00000   0.00009   0.00008   2.03851
    A9        2.05008   0.00001  -0.00000   0.00003   0.00003   2.05011
   A10        2.15822  -0.00000   0.00003  -0.00002   0.00001   2.15823
   A11        2.10326   0.00001  -0.00001   0.00008   0.00007   2.10332
   A12        2.02171  -0.00001  -0.00002  -0.00005  -0.00007   2.02163
   A13        3.15975  -0.00001  -0.00001  -0.00003  -0.00004   3.15971
   A14        3.14159   0.00000  -0.00000  -0.00000   0.00000   3.14159
    D1        0.00000   0.00000   0.00000   0.00000   0.00000   0.00000
    D2        3.14159  -0.00000  -0.00000  -0.00000   0.00000   3.14159
    D3        3.14159   0.00000  -0.00000   0.00000   0.00000   3.14159
    D4        0.00000   0.00000   0.00000   0.00000   0.00000   0.00000
    D5        3.14159  -0.00000  -0.00000   0.00000   0.00000   3.14159
    D6        0.00000  -0.00000   0.00000   0.00000   0.00000   0.00000
    D7        0.00000   0.00000   0.00000   0.00000   0.00000   0.00000
    D8        3.14159   0.00000  -0.00000   0.00000   0.00000   3.14159
    D9        0.00000  -0.00000   0.00000   0.00000   0.00000   0.00000
   D10        3.14159   0.00000  -0.00000   0.00000   0.00000   3.14159
   D11        3.14159  -0.00000  -0.00000   0.00000   0.00000   3.14159
   D12        0.00000  -0.00000   0.00000   0.00000   0.00000   0.00000
         Item               Value     Threshold  Converged?
 Maximum Force            0.000024     0.000002     NO 
 RMS     Force            0.000008     0.000001     NO 
 Maximum Displacement     0.000315     0.000006     NO 
 RMS     Displacement     0.000106     0.000004     NO 
 Predicted change in Energy=-4.211986D-09
 GradGradGradGradGradGradGradGradGradGradGradGradGradGradGradGradGradGrad

                          Input orientation:                          
 ---------------------------------------------------------------------
 Center     Atomic      Atomic             Coordinates (Angstroms)
 Number     Number       Type             X           Y           Z
 ---------------------------------------------------------------------
      1          6           0       -0.002839    0.000000    0.015915
      2          6           0        0.008776    0.000000    1.352216
      3          1           0        0.938298    0.000000    1.911160
      4          1           0       -0.909293    0.000000    1.925474
      5          6           0        1.205300    0.000000   -0.780354
      6          6           0        1.260524    0.000000   -2.125465
      7          6           0        0.109143    0.000000   -2.962257
      8          7           0       -0.812174    0.000000   -3.657693
      9          1           0        2.215509    0.000000   -2.636674
     10          1           0        2.147329    0.000000   -0.240551
     11          1           0       -0.948982    0.000000   -0.516619
 ---------------------------------------------------------------------
                    Distance matrix (angstroms):
                    1          2          3          4          5
     1  C    0.000000
     2  C    1.336351   0.000000
     3  H    2.116056   1.084634   0.000000
     4  H    2.113782   1.082347   1.847647   0.000000
     5  C    1.446943   2.445307   2.704725   3.434095   0.000000
     6  C    2.486281   3.696097   4.049466   4.595456   1.346244
     7  C    2.980277   4.315640   4.943450   4.992708   2.441774
     8  N    3.761704   5.076726   5.837489   5.584012   3.514154
     9  H    3.457932   4.558609   4.723776   5.529700   2.113397
    10  H    2.165409   2.666518   2.468120   3.746279   1.085729
    11  H    1.085716   2.099963   3.075051   2.442416   2.170365
                    6          7          8          9         10
     6  C    0.000000
     7  C    1.423341   0.000000
     8  N    2.577557   1.154321   0.000000
     9  H    1.083204   2.131380   3.195206   0.000000
    10  H    2.083105   3.400278   4.520566   2.397093   0.000000
    11  H    2.733185   2.664728   3.144051   3.809020   3.108594
                   11
    11  H    0.000000
 Stoichiometry    C5H5N
 Framework group  CS[SG(C5H5N)]
 Deg. of freedom    19
 Full point group                 CS      NOp   2
 Largest Abelian subgroup         CS      NOp   2
 Largest concise Abelian subgroup C1      NOp   1
                         Standard orientation:                         
 ---------------------------------------------------------------------
 Center     Atomic      Atomic             Coordinates (Angstroms)
 Number     Number       Type             X           Y           Z
 ---------------------------------------------------------------------
      1          6           0        1.263076    0.296669    0.000000
      2          6           0        2.443986    0.922198    0.000000
      3          1           0        2.512228    2.004683    0.000000
      4          1           0        3.375547    0.371135    0.000000
      5          6           0       -0.000000    1.002559    0.000000
      6          6           0       -1.219502    0.432307    0.000000
      7          6           0       -1.432253   -0.975043    0.000000
      8          7           0       -1.625438   -2.113084    0.000000
      9          1           0       -2.112976    1.044708    0.000000
     10          1           0        0.045491    2.087335    0.000000
     11          1           0        1.225931   -0.788412    0.000000
 ---------------------------------------------------------------------
 Rotational constants (GHZ):          10.1966893           1.9913430           1.6659872
 Standard basis: 6-311+G(2d,p) (5D, 7F)
 There are   151 symmetry adapted cartesian basis functions of A'  symmetry.
 There are    53 symmetry adapted cartesian basis functions of A"  symmetry.
 There are   139 symmetry adapted basis functions of A'  symmetry.
 There are    53 symmetry adapted basis functions of A"  symmetry.
   192 basis functions,   292 primitive gaussians,   204 cartesian basis functions
    21 alpha electrons       21 beta electrons
       nuclear repulsion energy       182.4273333035 Hartrees.
 NAtoms=   11 NActive=   11 NUniq=   11 SFac= 1.00D+00 NAtFMM=   60 NAOKFM=F Big=F
 Integral buffers will be    131072 words long.
 Raffenetti 2 integral format.
 Two-electron integral symmetry is turned on.
 One-electron integrals computed using PRISM.
 NBasis=   192 RedAO= T EigKep=  8.23D-06  NBF=   139    53
 NBsUse=   192 1.00D-06 EigRej= -1.00D+00 NBFU=   139    53
 Initial guess from the checkpoint file:  "/scratch/webmo-77271/221/Gau-59546.chk"
 B after Tr=    -0.000000   -0.000000    0.000000
         Rot=    1.000000    0.000000    0.000000    0.000013 Ang=   0.00 deg.
 Initial guess orbital symmetries:
       Occupied  (A') (A') (A') (A') (A') (A') (A') (A') (A') (A')
                 (A') (A') (A') (A') (A') (A") (A') (A') (A') (A")
                 (A")
       Virtual   (A") (A') (A") (A') (A') (A') (A') (A") (A') (A')
                 (A") (A') (A') (A") (A") (A') (A') (A") (A') (A")
                 (A') (A') (A') (A') (A') (A') (A') (A') (A') (A')
                 (A") (A') (A') (A') (A') (A') (A') (A') (A') (A')
                 (A") (A") (A') (A") (A') (A') (A") (A") (A') (A')
                 (A") (A') (A") (A') (A') (A') (A') (A") (A') (A")
                 (A') (A') (A') (A") (A') (A') (A') (A") (A") (A')
                 (A') (A') (A') (A') (A') (A') (A") (A") (A') (A")
                 (A') (A') (A") (A') (A') (A') (A") (A') (A') (A')
                 (A') (A') (A") (A') (A") (A") (A") (A') (A') (A')
                 (A") (A") (A') (A') (A') (A') (A') (A') (A') (A')
                 (A') (A') (A') (A") (A') (A") (A') (A") (A') (A")
                 (A') (A") (A') (A") (A') (A') (A") (A') (A") (A")
                 (A') (A") (A") (A') (A') (A') (A') (A') (A") (A')
                 (A') (A") (A') (A") (A') (A") (A') (A') (A') (A')
                 (A') (A') (A") (A') (A') (A') (A') (A') (A') (A")
                 (A') (A') (A") (A') (A') (A') (A') (A') (A') (A')
                 (A')
 Keep R1 ints in memory in symmetry-blocked form, NReq=261123738.
 Requested convergence on RMS density matrix=1.00D-08 within 128 cycles.
 Requested convergence on MAX density matrix=1.00D-06.
 Requested convergence on             energy=1.00D-06.
 No special actions if energy rises.
 SCF Done:  E(RB3LYP) =  -248.316322158     A.U. after    5 cycles
            NFock=  5  Conv=0.72D-08     -V/T= 2.0043
 Calling FoFJK, ICntrl=      2127 FMM=F ISym2X=1 I1Cent= 0 IOpClX= 0 NMat=1 NMatS=1 NMatT=0.
 ***** Axes restored to original set *****
 -------------------------------------------------------------------
 Center     Atomic                   Forces (Hartrees/Bohr)
 Number     Number              X              Y              Z
 -------------------------------------------------------------------
      1        6          -0.000003438   -0.000000000   -0.000002316
      2        6           0.000000087   -0.000000000    0.000000422
      3        1          -0.000000704   -0.000000000   -0.000000387
      4        1          -0.000000210   -0.000000000    0.000000225
      5        6           0.000004069   -0.000000000    0.000010466
      6        6          -0.000001669   -0.000000000   -0.000006081
      7        6          -0.000004050   -0.000000000   -0.000003702
      8        7           0.000006005   -0.000000000    0.000004387
      9        1          -0.000000686   -0.000000000   -0.000001247
     10        1          -0.000001493   -0.000000000   -0.000001996
     11        1           0.000002090   -0.000000000    0.000000230
 -------------------------------------------------------------------
 Cartesian Forces:  Max     0.000010466 RMS     0.000002923

 GradGradGradGradGradGradGradGradGradGradGradGradGradGradGradGradGradGrad
 Berny optimization.
 Using GEDIIS/GDIIS optimizer.
 FormGI is forming the generalized inverse of G from B-inverse, IUseBI=4.
 Internal  Forces:  Max     0.000007333 RMS     0.000002060
 Search for a local minimum.
 Step number   6 out of a maximum of   50
 All quantities printed in internal units (Hartrees-Bohrs-Radians)
 Mixed Optimization -- En-DIIS/RFO-DIIS
 Swapping is turned off.
 Update second derivatives using D2CorX and points    1    2    3    4    5
                                                      6
 DE= -5.05D-09 DEPred=-4.21D-09 R= 1.20D+00
 Trust test= 1.20D+00 RLast= 2.01D-04 DXMaxT set to 1.59D-01
 ITU=  0  0  0  1  1  0
     Eigenvalues ---    0.01426   0.02088   0.02149   0.02743   0.02743
     Eigenvalues ---    0.02837   0.02837   0.04683   0.07771   0.12531
     Eigenvalues ---    0.15314   0.16001   0.16022   0.16321   0.19443
     Eigenvalues ---    0.19721   0.22113   0.35021   0.35186   0.35346
     Eigenvalues ---    0.35460   0.35607   0.38306   0.41789   0.53226
     Eigenvalues ---    0.57342   1.23919
 En-DIIS/RFO-DIIS/Sim-DIIS IScMMF=       -3 using points:     6    5    4    3    2
 RFO step:  Lambda=-3.80178608D-10.
 DIIS inversion failure, remove point   5.
 DIIS inversion failure, remove point   4.
 DIIS inversion failure, remove point   3.
 DIIS inversion failure, remove point   2.
 Use linear search instead of GDIIS.
 RFO step:  Lambda= 0.00000000D+00 EMin= 1.42553051D-02
 Quartic linear search produced a step of  0.15457.
 Iteration  1 RMS(Cart)=  0.00002171 RMS(Int)=  0.00000000
 Iteration  2 RMS(Cart)=  0.00000000 RMS(Int)=  0.00000000
 ClnCor:  largest displacement from symmetrization is 5.33D-15 for atom     4.
 Variable       Old X    -DE/DX   Delta X   Delta X   Delta X     New X
                                 (Linear)    (Quad)   (Total)
    R1        2.52534   0.00000  -0.00000   0.00000   0.00000   2.52534
    R2        2.73433   0.00000  -0.00000   0.00000   0.00000   2.73433
    R3        2.05171  -0.00000  -0.00000  -0.00000  -0.00001   2.05170
    R4        2.04966  -0.00000   0.00000  -0.00000  -0.00000   2.04966
    R5        2.04534   0.00000   0.00000   0.00000   0.00000   2.04534
    R6        2.54403   0.00001   0.00000   0.00001   0.00001   2.54405
    R7        2.05173  -0.00000  -0.00000  -0.00000  -0.00001   2.05172
    R8        2.68972  -0.00000  -0.00001   0.00000  -0.00000   2.68972
    R9        2.04696  -0.00000   0.00000  -0.00000   0.00000   2.04696
   R10        2.18135  -0.00001   0.00000  -0.00001  -0.00001   2.18134
    A1        2.14484   0.00000   0.00000   0.00000   0.00000   2.14485
    A2        2.09214   0.00000   0.00000   0.00000   0.00000   2.09214
    A3        2.04620  -0.00000  -0.00000  -0.00000  -0.00001   2.04619
    A4        2.12088  -0.00000   0.00001  -0.00001  -0.00000   2.12088
    A5        2.12029   0.00000   0.00000   0.00000   0.00000   2.12029
    A6        2.04202  -0.00000  -0.00001   0.00001  -0.00000   2.04202
    A7        2.19457  -0.00000  -0.00002  -0.00001  -0.00002   2.19454
    A8        2.03851   0.00000   0.00001   0.00001   0.00002   2.03853
    A9        2.05011   0.00000   0.00000  -0.00000   0.00000   2.05011
   A10        2.15823  -0.00000   0.00000  -0.00000  -0.00000   2.15823
   A11        2.10332   0.00000   0.00001   0.00000   0.00001   2.10333
   A12        2.02163  -0.00000  -0.00001   0.00000  -0.00001   2.02162
   A13        3.15971  -0.00000  -0.00001   0.00001   0.00000   3.15971
   A14        3.14159   0.00000   0.00000   0.00000   0.00000   3.14159
    D1        0.00000   0.00000   0.00000  -0.00000   0.00000   0.00000
    D2        3.14159  -0.00000   0.00000   0.00000   0.00000   3.14159
    D3        3.14159  -0.00000   0.00000  -0.00000   0.00000   3.14159
    D4        0.00000   0.00000   0.00000   0.00000   0.00000   0.00000
    D5        3.14159   0.00000   0.00000  -0.00000   0.00000   3.14159
    D6        0.00000  -0.00000   0.00000  -0.00000   0.00000   0.00000
    D7        0.00000  -0.00000   0.00000  -0.00000   0.00000   0.00000
    D8        3.14159   0.00000   0.00000  -0.00000   0.00000   3.14159
    D9        0.00000   0.00000   0.00000   0.00000   0.00000   0.00000
   D10        3.14159   0.00000   0.00000   0.00000   0.00000   3.14159
   D11        3.14159  -0.00000   0.00000  -0.00000   0.00000   3.14159
   D12        0.00000  -0.00000   0.00000  -0.00000   0.00000   0.00000
         Item               Value     Threshold  Converged?
 Maximum Force            0.000007     0.000002     NO 
 RMS     Force            0.000002     0.000001     NO 
 Maximum Displacement     0.000056     0.000006     NO 
 RMS     Displacement     0.000022     0.000004     NO 
 Predicted change in Energy=-2.161654D-10
 GradGradGradGradGradGradGradGradGradGradGradGradGradGradGradGradGradGrad

                          Input orientation:                          
 ---------------------------------------------------------------------
 Center     Atomic      Atomic             Coordinates (Angstroms)
 Number     Number       Type             X           Y           Z
 ---------------------------------------------------------------------
      1          6           0       -0.002829    0.000000    0.015911
      2          6           0        0.008766    0.000000    1.352212
      3          1           0        0.938281    0.000000    1.911168
      4          1           0       -0.909310    0.000000    1.925460
      5          6           0        1.205319    0.000000   -0.780346
      6          6           0        1.260527    0.000000   -2.125464
      7          6           0        0.109136    0.000000   -2.962238
      8          7           0       -0.812186    0.000000   -3.657663
      9          1           0        2.215500    0.000000   -2.636696
     10          1           0        2.147349    0.000000   -0.240552
     11          1           0       -0.948960    0.000000   -0.516639
 ---------------------------------------------------------------------
                    Distance matrix (angstroms):
                    1          2          3          4          5
     1  C    0.000000
     2  C    1.336352   0.000000
     3  H    2.116054   1.084633   0.000000
     4  H    2.113785   1.082348   1.847646   0.000000
     5  C    1.446944   2.445310   2.704728   3.434100   0.000000
     6  C    2.486274   3.696098   4.049474   4.595452   1.346251
     7  C    2.980253   4.315618   4.943437   4.992678   2.441777
     8  N    3.761676   5.076693   5.837466   5.583968   3.514155
     9  H    3.457934   4.558625   4.723807   5.529711   2.113410
    10  H    2.165419   2.666541   2.468147   3.746302   1.085725
    11  H    1.085713   2.099963   3.075048   2.442421   2.170359
                    6          7          8          9         10
     6  C    0.000000
     7  C    1.423338   0.000000
     8  N    2.577551   1.154318   0.000000
     9  H    1.083204   2.131372   3.195193   0.000000
    10  H    2.083110   3.400278   4.520564   2.397112   0.000000
    11  H    2.733158   2.664681   3.144001   3.808996   3.108594
                   11
    11  H    0.000000
 Stoichiometry    C5H5N
 Framework group  CS[SG(C5H5N)]
 Deg. of freedom    19
 Full point group                 CS      NOp   2
 Largest Abelian subgroup         CS      NOp   2
 Largest concise Abelian subgroup C1      NOp   1
                         Standard orientation:                         
 ---------------------------------------------------------------------
 Center     Atomic      Atomic             Coordinates (Angstroms)
 Number     Number       Type             X           Y           Z
 ---------------------------------------------------------------------
      1          6           0        1.263064    0.296663    0.000000
      2          6           0        2.443988    0.922167    0.000000
      3          1           0        2.512251    2.004650    0.000000
      4          1           0        3.375539    0.371086    0.000000
      5          6           0        0.000000    1.002577    0.000000
      6          6           0       -1.219506    0.432316    0.000000
      7          6           0       -1.432246   -0.975034    0.000000
      8          7           0       -1.625427   -2.113072    0.000000
      9          1           0       -2.112990    1.044702    0.000000
     10          1           0        0.045490    2.087348    0.000000
     11          1           0        1.225892   -0.788413    0.000000
 ---------------------------------------------------------------------
 Rotational constants (GHZ):          10.1965148           1.9913659           1.6659986
 Standard basis: 6-311+G(2d,p) (5D, 7F)
 There are   151 symmetry adapted cartesian basis functions of A'  symmetry.
 There are    53 symmetry adapted cartesian basis functions of A"  symmetry.
 There are   139 symmetry adapted basis functions of A'  symmetry.
 There are    53 symmetry adapted basis functions of A"  symmetry.
   192 basis functions,   292 primitive gaussians,   204 cartesian basis functions
    21 alpha electrons       21 beta electrons
       nuclear repulsion energy       182.4275375601 Hartrees.
 NAtoms=   11 NActive=   11 NUniq=   11 SFac= 1.00D+00 NAtFMM=   60 NAOKFM=F Big=F
 Integral buffers will be    131072 words long.
 Raffenetti 2 integral format.
 Two-electron integral symmetry is turned on.
 One-electron integrals computed using PRISM.
 NBasis=   192 RedAO= T EigKep=  8.23D-06  NBF=   139    53
 NBsUse=   192 1.00D-06 EigRej= -1.00D+00 NBFU=   139    53
 Initial guess from the checkpoint file:  "/scratch/webmo-77271/221/Gau-59546.chk"
 B after Tr=     0.000000    0.000000    0.000000
         Rot=    1.000000    0.000000    0.000000    0.000002 Ang=   0.00 deg.
 Initial guess orbital symmetries:
       Occupied  (A') (A') (A') (A') (A') (A') (A') (A') (A') (A')
                 (A') (A') (A') (A') (A') (A") (A') (A') (A') (A")
                 (A")
       Virtual   (A") (A') (A") (A') (A') (A') (A') (A") (A') (A')
                 (A") (A') (A') (A") (A") (A') (A') (A") (A') (A")
                 (A') (A') (A') (A') (A') (A') (A') (A') (A') (A')
                 (A") (A') (A') (A') (A') (A') (A') (A') (A') (A')
                 (A") (A") (A') (A") (A') (A') (A") (A") (A') (A')
                 (A") (A') (A") (A') (A') (A') (A') (A") (A') (A")
                 (A') (A') (A') (A") (A') (A') (A') (A") (A") (A')
                 (A') (A') (A') (A') (A') (A') (A") (A") (A') (A")
                 (A') (A') (A") (A') (A') (A') (A") (A') (A') (A')
                 (A') (A') (A") (A') (A") (A") (A") (A') (A') (A')
                 (A") (A") (A') (A') (A') (A') (A') (A') (A') (A')
                 (A') (A') (A') (A") (A') (A") (A') (A") (A') (A")
                 (A') (A") (A') (A") (A') (A') (A") (A') (A") (A")
                 (A') (A") (A") (A') (A') (A') (A') (A') (A") (A')
                 (A') (A") (A') (A") (A') (A") (A') (A') (A') (A')
                 (A') (A') (A") (A') (A') (A') (A') (A') (A') (A")
                 (A') (A') (A") (A') (A') (A') (A') (A') (A') (A')
                 (A')
 Keep R1 ints in memory in symmetry-blocked form, NReq=261123738.
 Requested convergence on RMS density matrix=1.00D-08 within 128 cycles.
 Requested convergence on MAX density matrix=1.00D-06.
 Requested convergence on             energy=1.00D-06.
 No special actions if energy rises.
 SCF Done:  E(RB3LYP) =  -248.316322158     A.U. after    4 cycles
            NFock=  4  Conv=0.66D-08     -V/T= 2.0043
 Calling FoFJK, ICntrl=      2127 FMM=F ISym2X=1 I1Cent= 0 IOpClX= 0 NMat=1 NMatS=1 NMatT=0.
 ***** Axes restored to original set *****
 -------------------------------------------------------------------
 Center     Atomic                   Forces (Hartrees/Bohr)
 Number     Number              X              Y              Z
 -------------------------------------------------------------------
      1        6          -0.000000232   -0.000000000   -0.000000152
      2        6          -0.000000225   -0.000000000   -0.000000147
      3        1          -0.000000150   -0.000000000    0.000000072
      4        1          -0.000000090   -0.000000000   -0.000000137
      5        6           0.000000443   -0.000000000    0.000000628
      6        6          -0.000000224   -0.000000000    0.000000804
      7        6           0.000000253   -0.000000000   -0.000000528
      8        7           0.000000343   -0.000000000    0.000000273
      9        1          -0.000000153   -0.000000000   -0.000000070
     10        1          -0.000000026   -0.000000000   -0.000000371
     11        1           0.000000063   -0.000000000   -0.000000371
 -------------------------------------------------------------------
 Cartesian Forces:  Max     0.000000804 RMS     0.000000266

 GradGradGradGradGradGradGradGradGradGradGradGradGradGradGradGradGradGrad
 Berny optimization.
 Using GEDIIS/GDIIS optimizer.
 FormGI is forming the generalized inverse of G from B-inverse, IUseBI=4.
 Internal  Forces:  Max     0.000001019 RMS     0.000000288
 Search for a local minimum.
 Step number   7 out of a maximum of   50
 All quantities printed in internal units (Hartrees-Bohrs-Radians)
 Mixed Optimization -- En-DIIS/RFO-DIIS
 Swapping is turned off.
 Update second derivatives using D2CorX and points    1    2    3    4    5
                                                      6    7
 DE= -2.63D-10 DEPred=-2.16D-10 R= 1.22D+00
 Trust test= 1.22D+00 RLast= 3.94D-05 DXMaxT set to 1.59D-01
 ITU=  0  0  0  0  1  1  0
     Eigenvalues ---    0.01426   0.02088   0.02149   0.02743   0.02743
     Eigenvalues ---    0.02837   0.02837   0.04683   0.07894   0.12523
     Eigenvalues ---    0.14470   0.16000   0.16029   0.16511   0.19002
     Eigenvalues ---    0.19813   0.22146   0.34997   0.35287   0.35417
     Eigenvalues ---    0.35537   0.35610   0.38398   0.42364   0.55141
     Eigenvalues ---    0.58060   1.18814
 En-DIIS/RFO-DIIS/Sim-DIIS IScMMF=       -3 using points:     7    6    5    4    3    2
 RFO step:  Lambda=-1.47267428D-11.
 DIIS inversion failure, remove point   6.
 DIIS inversion failure, remove point   5.
 DIIS inversion failure, remove point   4.
 DIIS inversion failure, remove point   3.
 DIIS inversion failure, remove point   2.
 Use linear search instead of GDIIS.
 RFO step:  Lambda= 0.00000000D+00 EMin= 1.42553051D-02
 Quartic linear search produced a step of  0.06871.
 Iteration  1 RMS(Cart)=  0.00000552 RMS(Int)=  0.00000000
 Iteration  2 RMS(Cart)=  0.00000000 RMS(Int)=  0.00000000
 ClnCor:  largest displacement from symmetrization is 1.51D-13 for atom     8.
 Variable       Old X    -DE/DX   Delta X   Delta X   Delta X     New X
                                 (Linear)    (Quad)   (Total)
    R1        2.52534  -0.00000   0.00000  -0.00000  -0.00000   2.52534
    R2        2.73433  -0.00000   0.00000  -0.00000  -0.00000   2.73433
    R3        2.05170   0.00000  -0.00000   0.00000   0.00000   2.05170
    R4        2.04966   0.00000  -0.00000   0.00000   0.00000   2.04966
    R5        2.04534  -0.00000   0.00000  -0.00000  -0.00000   2.04534
    R6        2.54405  -0.00000   0.00000  -0.00000  -0.00000   2.54405
    R7        2.05172  -0.00000  -0.00000  -0.00000  -0.00000   2.05172
    R8        2.68972  -0.00000  -0.00000  -0.00000  -0.00000   2.68972
    R9        2.04696  -0.00000   0.00000  -0.00000  -0.00000   2.04696
   R10        2.18134  -0.00000  -0.00000   0.00000  -0.00000   2.18134
    A1        2.14485   0.00000   0.00000   0.00000   0.00000   2.14485
    A2        2.09214   0.00000   0.00000   0.00000   0.00000   2.09215
    A3        2.04619  -0.00000  -0.00000  -0.00000  -0.00000   2.04619
    A4        2.12088   0.00000  -0.00000   0.00000   0.00000   2.12088
    A5        2.12029  -0.00000   0.00000  -0.00000  -0.00000   2.12029
    A6        2.04202  -0.00000  -0.00000  -0.00000  -0.00000   2.04202
    A7        2.19454  -0.00000  -0.00000  -0.00000  -0.00000   2.19454
    A8        2.03853   0.00000   0.00000   0.00000   0.00000   2.03853
    A9        2.05011   0.00000   0.00000  -0.00000  -0.00000   2.05011
   A10        2.15823   0.00000  -0.00000   0.00000   0.00000   2.15823
   A11        2.10333   0.00000   0.00000   0.00000   0.00000   2.10333
   A12        2.02162  -0.00000  -0.00000  -0.00000  -0.00000   2.02162
   A13        3.15971  -0.00000   0.00000  -0.00001  -0.00001   3.15971
   A14        3.14159  -0.00000   0.00000  -0.00000   0.00000   3.14159
    D1        0.00000   0.00000   0.00000   0.00000   0.00000   0.00000
    D2        3.14159   0.00000   0.00000  -0.00000   0.00000   3.14159
    D3        3.14159   0.00000   0.00000   0.00000   0.00000   3.14159
    D4        0.00000  -0.00000   0.00000  -0.00000   0.00000   0.00000
    D5        3.14159   0.00000   0.00000   0.00000   0.00000   3.14159
    D6        0.00000   0.00000   0.00000   0.00000   0.00000   0.00000
    D7        0.00000   0.00000   0.00000   0.00000   0.00000   0.00000
    D8        3.14159  -0.00000   0.00000   0.00000   0.00000   3.14159
    D9        0.00000   0.00000   0.00000   0.00000   0.00000   0.00000
   D10        3.14159   0.00000   0.00000  -0.00000   0.00000   3.14159
   D11        3.14159   0.00000   0.00000   0.00000   0.00000   3.14159
   D12        0.00000  -0.00000   0.00000   0.00000   0.00000   0.00000
         Item               Value     Threshold  Converged?
 Maximum Force            0.000001     0.000002     YES
 RMS     Force            0.000000     0.000001     YES
 Maximum Displacement     0.000019     0.000006     NO 
 RMS     Displacement     0.000006     0.000004     NO 
 Predicted change in Energy=-8.170561D-12
 GradGradGradGradGradGradGradGradGradGradGradGradGradGradGradGradGradGrad

                          Input orientation:                          
 ---------------------------------------------------------------------
 Center     Atomic      Atomic             Coordinates (Angstroms)
 Number     Number       Type             X           Y           Z
 ---------------------------------------------------------------------
      1          6           0       -0.002827    0.000000    0.015909
      2          6           0        0.008764    0.000000    1.352210
      3          1           0        0.938277    0.000000    1.911170
      4          1           0       -0.909314    0.000000    1.925455
      5          6           0        1.205323    0.000000   -0.780345
      6          6           0        1.260527    0.000000   -2.125463
      7          6           0        0.109135    0.000000   -2.962235
      8          7           0       -0.812191    0.000000   -3.657653
      9          1           0        2.215499    0.000000   -2.636697
     10          1           0        2.147354    0.000000   -0.240554
     11          1           0       -0.948956    0.000000   -0.516644
 ---------------------------------------------------------------------
                    Distance matrix (angstroms):
                    1          2          3          4          5
     1  C    0.000000
     2  C    1.336352   0.000000
     3  H    2.116055   1.084633   0.000000
     4  H    2.113784   1.082348   1.847646   0.000000
     5  C    1.446943   2.445311   2.704730   3.434100   0.000000
     6  C    2.486270   3.696096   4.049475   4.595449   1.346251
     7  C    2.980248   4.315613   4.943435   4.992670   2.441776
     8  N    3.761666   5.076682   5.837459   5.583953   3.514152
     9  H    3.457932   4.558625   4.723811   5.529710   2.113410
    10  H    2.165422   2.666546   2.468154   3.746307   1.085724
    11  H    1.085713   2.099963   3.075049   2.442422   2.170358
                    6          7          8          9         10
     6  C    0.000000
     7  C    1.423338   0.000000
     8  N    2.577551   1.154318   0.000000
     9  H    1.083204   2.131371   3.195193   0.000000
    10  H    2.083109   3.400277   4.520561   2.397112   0.000000
    11  H    2.733151   2.664671   3.143985   3.808989   3.108594
                   11
    11  H    0.000000
 Stoichiometry    C5H5N
 Framework group  CS[SG(C5H5N)]
 Deg. of freedom    19
 Full point group                 CS      NOp   2
 Largest Abelian subgroup         CS      NOp   2
 Largest concise Abelian subgroup C1      NOp   1
                         Standard orientation:                         
 ---------------------------------------------------------------------
 Center     Atomic      Atomic             Coordinates (Angstroms)
 Number     Number       Type             X           Y           Z
 ---------------------------------------------------------------------
      1          6           0        1.263061    0.296661    0.000000
      2          6           0        2.443988    0.922158    0.000000
      3          1           0        2.512257    2.004641    0.000000
      4          1           0        3.375535    0.371072    0.000000
      5          6           0       -0.000000    1.002580    0.000000
      6          6           0       -1.219506    0.432319    0.000000
      7          6           0       -1.432246   -0.975030    0.000000
      8          7           0       -1.625422   -2.113069    0.000000
      9          1           0       -2.112990    1.044705    0.000000
     10          1           0        0.045490    2.087351    0.000000
     11          1           0        1.225882   -0.788416    0.000000
 ---------------------------------------------------------------------
 Rotational constants (GHZ):          10.1964631           1.9913736           1.6660026
 Standard basis: 6-311+G(2d,p) (5D, 7F)
 There are   151 symmetry adapted cartesian basis functions of A'  symmetry.
 There are    53 symmetry adapted cartesian basis functions of A"  symmetry.
 There are   139 symmetry adapted basis functions of A'  symmetry.
 There are    53 symmetry adapted basis functions of A"  symmetry.
   192 basis functions,   292 primitive gaussians,   204 cartesian basis functions
    21 alpha electrons       21 beta electrons
       nuclear repulsion energy       182.4276279631 Hartrees.
 NAtoms=   11 NActive=   11 NUniq=   11 SFac= 1.00D+00 NAtFMM=   60 NAOKFM=F Big=F
 Integral buffers will be    131072 words long.
 Raffenetti 2 integral format.
 Two-electron integral symmetry is turned on.
 One-electron integrals computed using PRISM.
 NBasis=   192 RedAO= T EigKep=  8.23D-06  NBF=   139    53
 NBsUse=   192 1.00D-06 EigRej= -1.00D+00 NBFU=   139    53
 Initial guess from the checkpoint file:  "/scratch/webmo-77271/221/Gau-59546.chk"
 B after Tr=     0.000000    0.000000    0.000000
         Rot=    1.000000    0.000000    0.000000    0.000001 Ang=   0.00 deg.
 Initial guess orbital symmetries:
       Occupied  (A') (A') (A') (A') (A') (A') (A') (A') (A') (A')
                 (A') (A') (A') (A') (A') (A") (A') (A') (A') (A")
                 (A")
       Virtual   (A") (A') (A") (A') (A') (A') (A') (A") (A') (A')
                 (A") (A') (A') (A") (A") (A') (A') (A") (A') (A")
                 (A') (A') (A') (A') (A') (A') (A') (A') (A') (A')
                 (A") (A') (A') (A') (A') (A') (A') (A') (A') (A')
                 (A") (A") (A') (A") (A') (A') (A") (A") (A') (A')
                 (A") (A') (A") (A') (A') (A') (A') (A") (A') (A")
                 (A') (A') (A') (A") (A') (A') (A') (A") (A") (A')
                 (A') (A') (A') (A') (A') (A') (A") (A") (A') (A")
                 (A') (A') (A") (A') (A') (A') (A") (A') (A') (A')
                 (A') (A') (A") (A') (A") (A") (A") (A') (A') (A')
                 (A") (A") (A') (A') (A') (A') (A') (A') (A') (A')
                 (A') (A') (A') (A") (A') (A") (A') (A") (A') (A")
                 (A') (A") (A') (A") (A') (A') (A") (A') (A") (A")
                 (A') (A") (A") (A') (A') (A') (A') (A') (A") (A')
                 (A') (A") (A') (A") (A') (A") (A') (A') (A') (A')
                 (A') (A') (A") (A') (A') (A') (A') (A') (A') (A")
                 (A') (A') (A") (A') (A') (A') (A') (A') (A') (A')
                 (A')
 Keep R1 ints in memory in symmetry-blocked form, NReq=261123738.
 Requested convergence on RMS density matrix=1.00D-08 within 128 cycles.
 Requested convergence on MAX density matrix=1.00D-06.
 Requested convergence on             energy=1.00D-06.
 No special actions if energy rises.
 SCF Done:  E(RB3LYP) =  -248.316322158     A.U. after    3 cycles
            NFock=  3  Conv=0.46D-08     -V/T= 2.0043
 Calling FoFJK, ICntrl=      2127 FMM=F ISym2X=1 I1Cent= 0 IOpClX= 0 NMat=1 NMatS=1 NMatT=0.
 ***** Axes restored to original set *****
 -------------------------------------------------------------------
 Center     Atomic                   Forces (Hartrees/Bohr)
 Number     Number              X              Y              Z
 -------------------------------------------------------------------
      1        6          -0.000000211   -0.000000000    0.000000009
      2        6          -0.000000183   -0.000000000    0.000000014
      3        1          -0.000000184   -0.000000000   -0.000000020
      4        1          -0.000000169   -0.000000000   -0.000000089
      5        6           0.000000084   -0.000000000    0.000000531
      6        6           0.000000137   -0.000000000   -0.000000106
      7        6          -0.000000012   -0.000000000   -0.000000109
      8        7           0.000000331   -0.000000000   -0.000000019
      9        1           0.000000078   -0.000000000   -0.000000023
     10        1           0.000000015   -0.000000000   -0.000000031
     11        1           0.000000115   -0.000000000   -0.000000157
 -------------------------------------------------------------------
 Cartesian Forces:  Max     0.000000531 RMS     0.000000139

 GradGradGradGradGradGradGradGradGradGradGradGradGradGradGradGradGradGrad
 Berny optimization.
 Using GEDIIS/GDIIS optimizer.
 FormGI is forming the generalized inverse of G from B-inverse, IUseBI=4.
 Internal  Forces:  Max     0.000000313 RMS     0.000000107
 Search for a local minimum.
 Step number   8 out of a maximum of   50
 All quantities printed in internal units (Hartrees-Bohrs-Radians)
 Mixed Optimization -- En-DIIS/RFO-DIIS
 Swapping is turned off.
 Update second derivatives using D2CorX and points    1    2    3    4    5
                                                      6    7    8
 DE= -2.47D-11 DEPred=-8.17D-12 R= 3.03D+00
 Trust test= 3.03D+00 RLast= 8.98D-06 DXMaxT set to 1.59D-01
 ITU=  0  0  0  0  0  1  1  0
     Eigenvalues ---    0.01426   0.02088   0.02149   0.02743   0.02743
     Eigenvalues ---    0.02837   0.02837   0.04683   0.07888   0.12173
     Eigenvalues ---    0.13887   0.16002   0.16015   0.16361   0.19116
     Eigenvalues ---    0.20036   0.22449   0.35115   0.35257   0.35494
     Eigenvalues ---    0.35567   0.35615   0.38510   0.42318   0.56002
     Eigenvalues ---    0.58765   1.19278
 En-DIIS/RFO-DIIS/Sim-DIIS IScMMF=       -3 using points:     8    7    6    5    4    3    2
 RFO step:  Lambda=-1.91699381D-12.
 DIIS inversion failure, remove point   7.
 DIIS inversion failure, remove point   6.
 DIIS inversion failure, remove point   5.
 DIIS inversion failure, remove point   4.
 DIIS inversion failure, remove point   3.
 DIIS inversion failure, remove point   2.
 Use linear search instead of GDIIS.
 RFO step:  Lambda= 0.00000000D+00 EMin= 1.42553051D-02
 Skip linear search -- no minimum in search direction.
 Iteration  1 RMS(Cart)=  0.00000223 RMS(Int)=  0.00000000
 Iteration  2 RMS(Cart)=  0.00000000 RMS(Int)=  0.00000000
 ClnCor:  largest displacement from symmetrization is 2.84D-15 for atom     8.
 Variable       Old X    -DE/DX   Delta X   Delta X   Delta X     New X
                                 (Linear)    (Quad)   (Total)
    R1        2.52534  -0.00000   0.00000  -0.00000  -0.00000   2.52534
    R2        2.73433   0.00000   0.00000   0.00000   0.00000   2.73433
    R3        2.05170  -0.00000   0.00000  -0.00000  -0.00000   2.05170
    R4        2.04966  -0.00000   0.00000  -0.00000  -0.00000   2.04966
    R5        2.04534  -0.00000   0.00000  -0.00000  -0.00000   2.04534
    R6        2.54405   0.00000   0.00000   0.00000   0.00000   2.54405
    R7        2.05172  -0.00000   0.00000  -0.00000  -0.00000   2.05172
    R8        2.68972   0.00000   0.00000   0.00000   0.00000   2.68972
    R9        2.04696   0.00000   0.00000   0.00000   0.00000   2.04696
   R10        2.18134  -0.00000   0.00000  -0.00000  -0.00000   2.18134
    A1        2.14485   0.00000   0.00000   0.00000   0.00000   2.14485
    A2        2.09215   0.00000   0.00000   0.00000   0.00000   2.09215
    A3        2.04619  -0.00000   0.00000  -0.00000  -0.00000   2.04619
    A4        2.12088  -0.00000   0.00000  -0.00000  -0.00000   2.12088
    A5        2.12029   0.00000   0.00000   0.00000   0.00000   2.12029
    A6        2.04202   0.00000   0.00000   0.00000   0.00000   2.04202
    A7        2.19454  -0.00000   0.00000  -0.00000  -0.00000   2.19454
    A8        2.03853   0.00000   0.00000   0.00000   0.00000   2.03854
    A9        2.05011  -0.00000   0.00000  -0.00000  -0.00000   2.05011
   A10        2.15823  -0.00000   0.00000   0.00000   0.00000   2.15823
   A11        2.10333   0.00000   0.00000   0.00000   0.00000   2.10333
   A12        2.02162  -0.00000   0.00000  -0.00000  -0.00000   2.02162
   A13        3.15971   0.00000   0.00000   0.00000   0.00000   3.15971
   A14        3.14159   0.00000   0.00000   0.00000   0.00000   3.14159
    D1        0.00000  -0.00000   0.00000  -0.00000   0.00000   0.00000
    D2        3.14159   0.00000   0.00000   0.00000   0.00000   3.14159
    D3        3.14159   0.00000   0.00000   0.00000   0.00000   3.14159
    D4        0.00000  -0.00000   0.00000   0.00000   0.00000   0.00000
    D5        3.14159   0.00000   0.00000  -0.00000   0.00000   3.14159
    D6        0.00000  -0.00000   0.00000  -0.00000   0.00000   0.00000
    D7        0.00000  -0.00000   0.00000  -0.00000   0.00000   0.00000
    D8        3.14159   0.00000   0.00000  -0.00000   0.00000   3.14159
    D9        0.00000   0.00000   0.00000  -0.00000   0.00000   0.00000
   D10        3.14159   0.00000   0.00000   0.00000   0.00000   3.14159
   D11        3.14159  -0.00000   0.00000  -0.00000   0.00000   3.14159
   D12        0.00000   0.00000   0.00000   0.00000   0.00000   0.00000
         Item               Value     Threshold  Converged?
 Maximum Force            0.000000     0.000002     YES
 RMS     Force            0.000000     0.000001     YES
 Maximum Displacement     0.000005     0.000006     YES
 RMS     Displacement     0.000002     0.000004     YES
 Predicted change in Energy=-1.202474D-12
 Optimization completed.
    -- Stationary point found.
                           ----------------------------
                           !   Optimized Parameters   !
                           ! (Angstroms and Degrees)  !
 --------------------------                            --------------------------
 ! Name  Definition              Value          Derivative Info.                !
 --------------------------------------------------------------------------------
 ! R1    R(1,2)                  1.3364         -DE/DX =    0.0                 !
 ! R2    R(1,5)                  1.4469         -DE/DX =    0.0                 !
 ! R3    R(1,11)                 1.0857         -DE/DX =    0.0                 !
 ! R4    R(2,3)                  1.0846         -DE/DX =    0.0                 !
 ! R5    R(2,4)                  1.0823         -DE/DX =    0.0                 !
 ! R6    R(5,6)                  1.3463         -DE/DX =    0.0                 !
 ! R7    R(5,10)                 1.0857         -DE/DX =    0.0                 !
 ! R8    R(6,7)                  1.4233         -DE/DX =    0.0                 !
 ! R9    R(6,9)                  1.0832         -DE/DX =    0.0                 !
 ! R10   R(7,8)                  1.1543         -DE/DX =    0.0                 !
 ! A1    A(2,1,5)              122.8907         -DE/DX =    0.0                 !
 ! A2    A(2,1,11)             119.8711         -DE/DX =    0.0                 !
 ! A3    A(5,1,11)             117.2382         -DE/DX =    0.0                 !
 ! A4    A(1,2,3)              121.5174         -DE/DX =    0.0                 !
 ! A5    A(1,2,4)              121.4836         -DE/DX =    0.0                 !
 ! A6    A(3,2,4)              116.999          -DE/DX =    0.0                 !
 ! A7    A(1,5,6)              125.7378         -DE/DX =    0.0                 !
 ! A8    A(1,5,10)             116.7993         -DE/DX =    0.0                 !
 ! A9    A(6,5,10)             117.4629         -DE/DX =    0.0                 !
 ! A10   A(5,6,7)              123.6576         -DE/DX =    0.0                 !
 ! A11   A(5,6,9)              120.5121         -DE/DX =    0.0                 !
 ! A12   A(7,6,9)              115.8304         -DE/DX =    0.0                 !
 ! A13   L(6,7,8,11,-1)        181.0378         -DE/DX =    0.0                 !
 ! A14   L(6,7,8,11,-2)        180.0            -DE/DX =    0.0                 !
 ! D1    D(5,1,2,3)              0.0            -DE/DX =    0.0                 !
 ! D2    D(5,1,2,4)            180.0            -DE/DX =    0.0                 !
 ! D3    D(11,1,2,3)           180.0            -DE/DX =    0.0                 !
 ! D4    D(11,1,2,4)             0.0            -DE/DX =    0.0                 !
 ! D5    D(2,1,5,6)            180.0            -DE/DX =    0.0                 !
 ! D6    D(2,1,5,10)             0.0            -DE/DX =    0.0                 !
 ! D7    D(11,1,5,6)             0.0            -DE/DX =    0.0                 !
 ! D8    D(11,1,5,10)          180.0            -DE/DX =    0.0                 !
 ! D9    D(1,5,6,7)              0.0            -DE/DX =    0.0                 !
 ! D10   D(1,5,6,9)            180.0            -DE/DX =    0.0                 !
 ! D11   D(10,5,6,7)           180.0            -DE/DX =    0.0                 !
 ! D12   D(10,5,6,9)             0.0            -DE/DX =    0.0                 !
 --------------------------------------------------------------------------------
 GradGradGradGradGradGradGradGradGradGradGradGradGradGradGradGradGradGrad

                          Input orientation:                          
 ---------------------------------------------------------------------
 Center     Atomic      Atomic             Coordinates (Angstroms)
 Number     Number       Type             X           Y           Z
 ---------------------------------------------------------------------
      1          6           0       -0.002827    0.000000    0.015909
      2          6           0        0.008764    0.000000    1.352210
      3          1           0        0.938277    0.000000    1.911170
      4          1           0       -0.909314    0.000000    1.925455
      5          6           0        1.205323    0.000000   -0.780345
      6          6           0        1.260527    0.000000   -2.125463
      7          6           0        0.109135    0.000000   -2.962235
      8          7           0       -0.812191    0.000000   -3.657653
      9          1           0        2.215499    0.000000   -2.636697
     10          1           0        2.147354    0.000000   -0.240554
     11          1           0       -0.948956    0.000000   -0.516644
 ---------------------------------------------------------------------
                    Distance matrix (angstroms):
                    1          2          3          4          5
     1  C    0.000000
     2  C    1.336352   0.000000
     3  H    2.116055   1.084633   0.000000
     4  H    2.113784   1.082348   1.847646   0.000000
     5  C    1.446943   2.445311   2.704730   3.434100   0.000000
     6  C    2.486270   3.696096   4.049475   4.595449   1.346251
     7  C    2.980248   4.315613   4.943435   4.992670   2.441776
     8  N    3.761666   5.076682   5.837459   5.583953   3.514152
     9  H    3.457932   4.558625   4.723811   5.529710   2.113410
    10  H    2.165422   2.666546   2.468154   3.746307   1.085724
    11  H    1.085713   2.099963   3.075049   2.442422   2.170358
                    6          7          8          9         10
     6  C    0.000000
     7  C    1.423338   0.000000
     8  N    2.577551   1.154318   0.000000
     9  H    1.083204   2.131371   3.195193   0.000000
    10  H    2.083109   3.400277   4.520561   2.397112   0.000000
    11  H    2.733151   2.664671   3.143985   3.808989   3.108594
                   11
    11  H    0.000000
 Stoichiometry    C5H5N
 Framework group  CS[SG(C5H5N)]
 Deg. of freedom    19
 Full point group                 CS      NOp   2
 Largest Abelian subgroup         CS      NOp   2
 Largest concise Abelian subgroup C1      NOp   1
                         Standard orientation:                         
 ---------------------------------------------------------------------
 Center     Atomic      Atomic             Coordinates (Angstroms)
 Number     Number       Type             X           Y           Z
 ---------------------------------------------------------------------
      1          6           0        1.263061    0.296661   -0.000000
      2          6           0        2.443988    0.922158   -0.000000
      3          1           0        2.512257    2.004641   -0.000000
      4          1           0        3.375535    0.371072   -0.000000
      5          6           0        0.000000    1.002580    0.000000
      6          6           0       -1.219506    0.432319    0.000000
      7          6           0       -1.432246   -0.975030    0.000000
      8          7           0       -1.625422   -2.113069   -0.000000
      9          1           0       -2.112990    1.044705    0.000000
     10          1           0        0.045490    2.087351    0.000000
     11          1           0        1.225882   -0.788416   -0.000000
 ---------------------------------------------------------------------
 Rotational constants (GHZ):          10.1964631           1.9913736           1.6660026

 **********************************************************************

            Population analysis using the SCF Density.

 **********************************************************************

 Orbital symmetries:
       Occupied  (A') (A') (A') (A') (A') (A') (A') (A') (A') (A')
                 (A') (A') (A') (A') (A') (A") (A') (A') (A') (A")
                 (A")
       Virtual   (A") (A') (A") (A') (A') (A') (A') (A") (A') (A')
                 (A") (A') (A') (A") (A") (A') (A') (A") (A') (A")
                 (A') (A') (A') (A') (A') (A') (A') (A') (A') (A')
                 (A") (A') (A') (A') (A') (A') (A') (A') (A') (A')
                 (A") (A") (A') (A") (A') (A') (A") (A") (A') (A')
                 (A") (A') (A") (A') (A') (A') (A') (A") (A') (A")
                 (A') (A') (A') (A") (A') (A') (A') (A") (A") (A')
                 (A') (A') (A') (A') (A') (A') (A") (A") (A') (A")
                 (A') (A') (A") (A') (A') (A') (A") (A') (A') (A')
                 (A') (A') (A") (A') (A") (A") (A") (A') (A') (A')
                 (A") (A") (A') (A') (A') (A') (A') (A') (A') (A')
                 (A') (A') (A') (A") (A') (A") (A') (A") (A') (A")
                 (A') (A") (A') (A") (A') (A') (A") (A') (A") (A")
                 (A') (A") (A") (A') (A') (A') (A') (A') (A") (A')
                 (A') (A") (A') (A") (A') (A") (A') (A') (A') (A')
                 (A') (A') (A") (A') (A') (A') (A') (A') (A') (A")
                 (A') (A') (A") (A') (A') (A') (A') (A') (A') (A')
                 (A')
 The electronic state is 1-A'.
 Alpha  occ. eigenvalues --  -14.31874 -10.22591 -10.22206 -10.21635 -10.20457
 Alpha  occ. eigenvalues --  -10.19981  -0.91970  -0.85112  -0.78500  -0.67153
 Alpha  occ. eigenvalues --   -0.60523  -0.52840  -0.51704  -0.44603  -0.43733
 Alpha  occ. eigenvalues --   -0.39567  -0.39031  -0.37192  -0.34424  -0.34263
 Alpha  occ. eigenvalues --   -0.26677
 Alpha virt. eigenvalues --   -0.08751  -0.00686   0.00111   0.00811   0.01628
 Alpha virt. eigenvalues --    0.02760   0.04563   0.05035   0.05212   0.07172
 Alpha virt. eigenvalues --    0.07762   0.07765   0.08674   0.09019   0.11220
 Alpha virt. eigenvalues --    0.11575   0.12641   0.12812   0.13874   0.14381
 Alpha virt. eigenvalues --    0.15422   0.16056   0.18484   0.18975   0.19799
 Alpha virt. eigenvalues --    0.20602   0.20825   0.21778   0.23003   0.23718
 Alpha virt. eigenvalues --    0.24249   0.26389   0.27528   0.30166   0.32006
 Alpha virt. eigenvalues --    0.36104   0.37553   0.41267   0.46720   0.47470
 Alpha virt. eigenvalues --    0.47502   0.49323   0.50619   0.52711   0.52723
 Alpha virt. eigenvalues --    0.54107   0.54572   0.57001   0.58876   0.59749
 Alpha virt. eigenvalues --    0.60276   0.61222   0.62342   0.65772   0.66766
 Alpha virt. eigenvalues --    0.68350   0.69092   0.69579   0.70597   0.73603
 Alpha virt. eigenvalues --    0.74667   0.76283   0.79781   0.80125   0.80151
 Alpha virt. eigenvalues --    0.81973   0.84019   0.85250   0.87094   0.87686
 Alpha virt. eigenvalues --    0.91266   0.94453   0.98113   1.00564   1.03342
 Alpha virt. eigenvalues --    1.07098   1.09824   1.16258   1.16976   1.19205
 Alpha virt. eigenvalues --    1.23755   1.24893   1.26944   1.30192   1.32559
 Alpha virt. eigenvalues --    1.38206   1.39844   1.40435   1.46279   1.47904
 Alpha virt. eigenvalues --    1.51241   1.53952   1.65374   1.67991   1.69774
 Alpha virt. eigenvalues --    1.75548   1.79183   1.85425   1.88547   1.99624
 Alpha virt. eigenvalues --    2.04463   2.05967   2.09766   2.14448   2.15673
 Alpha virt. eigenvalues --    2.21284   2.31716   2.39344   2.43185   2.48769
 Alpha virt. eigenvalues --    2.59993   2.65984   2.68414   2.69545   2.72022
 Alpha virt. eigenvalues --    2.74673   2.79518   2.80695   2.83022   2.88635
 Alpha virt. eigenvalues --    2.94879   2.94891   3.02456   3.05263   3.08510
 Alpha virt. eigenvalues --    3.11724   3.12982   3.18754   3.20585   3.23733
 Alpha virt. eigenvalues --    3.27905   3.28069   3.30942   3.32573   3.36034
 Alpha virt. eigenvalues --    3.38254   3.44138   3.46161   3.47418   3.52410
 Alpha virt. eigenvalues --    3.55584   3.55691   3.57930   3.61729   3.61797
 Alpha virt. eigenvalues --    3.66496   3.69377   3.77296   3.80411   3.85046
 Alpha virt. eigenvalues --    3.88849   3.94730   4.06272   4.12692   4.16438
 Alpha virt. eigenvalues --    4.23781   4.48536   4.61536   4.78759   4.80414
 Alpha virt. eigenvalues --    4.82155   5.05132   5.11829   5.18662   5.71305
 Alpha virt. eigenvalues --   23.76830  23.84644  24.06286  24.12722  24.20945
 Alpha virt. eigenvalues --   35.83364
          Condensed to atoms (all electrons):
               1          2          3          4          5          6
     1  C    4.855147   0.380501  -0.040209  -0.028694   0.403086   0.018282
     2  C    0.380501   5.216089   0.391962   0.391971   0.014729   0.011169
     3  H   -0.040209   0.391962   0.566400  -0.036217  -0.014262   0.018482
     4  H   -0.028694   0.391971  -0.036217   0.552580   0.022009  -0.006626
     5  C    0.403086   0.014729  -0.014262   0.022009   4.837845   0.443891
     6  C    0.018282   0.011169   0.018482  -0.006626   0.443891   5.003054
     7  C   -0.169601   0.003424   0.000878   0.001286   0.067976  -0.017842
     8  N    0.021794   0.002536  -0.000004  -0.000012  -0.035435   0.197591
     9  H    0.022233   0.001452  -0.000050   0.000020  -0.046516   0.432897
    10  H   -0.051782  -0.006110   0.005613  -0.000314   0.381908  -0.021847
    11  H    0.433126  -0.061642   0.006142  -0.007339  -0.051012   0.005085
               7          8          9         10         11
     1  C   -0.169601   0.021794   0.022233  -0.051782   0.433126
     2  C    0.003424   0.002536   0.001452  -0.006110  -0.061642
     3  H    0.000878  -0.000004  -0.000050   0.005613   0.006142
     4  H    0.001286  -0.000012   0.000020  -0.000314  -0.007339
     5  C    0.067976  -0.035435  -0.046516   0.381908  -0.051012
     6  C   -0.017842   0.197591   0.432897  -0.021847   0.005085
     7  C    5.901202   0.257085  -0.077889   0.021261   0.006837
     8  N    0.257085   6.800695  -0.003115  -0.000091   0.001900
     9  H   -0.077889  -0.003115   0.562763  -0.009629  -0.000157
    10  H    0.021261  -0.000091  -0.009629   0.581514   0.005443
    11  H    0.006837   0.001900  -0.000157   0.005443   0.550365
 Mulliken charges:
               1
     1  C    0.156116
     2  C   -0.346080
     3  H    0.101265
     4  H    0.111337
     5  C   -0.024219
     6  C   -0.084137
     7  C    0.005382
     8  N   -0.242945
     9  H    0.117991
    10  H    0.094035
    11  H    0.111253
 Sum of Mulliken charges =  -0.00000
 Mulliken charges with hydrogens summed into heavy atoms:
               1
     1  C    0.267369
     2  C   -0.133478
     5  C    0.069817
     6  C    0.033854
     7  C    0.005382
     8  N   -0.242945
 Electronic spatial extent (au):  <R**2>=            686.0146
 Charge=             -0.0000 electrons
 Dipole moment (field-independent basis, Debye):
    X=              1.8354    Y=              3.9789    Z=              0.0000  Tot=              4.3818
 Quadrupole moment (field-independent basis, Debye-Ang):
   XX=            -33.0840   YY=            -40.5081   ZZ=            -38.4396
   XY=             -5.6532   XZ=             -0.0000   YZ=             -0.0000
 Traceless Quadrupole moment (field-independent basis, Debye-Ang):
   XX=              4.2599   YY=             -3.1642   ZZ=             -1.0957
   XY=             -5.6532   XZ=             -0.0000   YZ=             -0.0000
 Octapole moment (field-independent basis, Debye-Ang**2):
  XXX=             12.6802  YYY=             29.2145  ZZZ=              0.0000  XYY=             16.4867
  XXY=             13.8530  XXZ=             -0.0000  XZZ=             -2.0624  YZZ=             -1.4413
  YYZ=              0.0000  XYZ=             -0.0000
 Hexadecapole moment (field-independent basis, Debye-Ang**3):
 XXXX=           -537.2182 YYYY=           -376.4223 ZZZZ=            -44.9306 XXXY=           -141.7303
 XXXZ=             -0.0000 YYYX=           -153.8711 YYYZ=             -0.0000 ZZZX=             -0.0000
 ZZZY=              0.0000 XXYY=           -168.9338 XXZZ=           -113.6435 YYZZ=            -67.2845
 XXYZ=             -0.0000 YYXZ=             -0.0000 ZZXY=            -43.4165
 N-N= 1.824276279631D+02 E-N=-9.413697837752D+02  KE= 2.472639442426D+02
 Symmetry A'   KE= 2.400976763572D+02
 Symmetry A"   KE= 7.166267885348D+00
 B after Tr=     0.005670    0.000000    0.016043
         Rot=    0.999997    0.000000   -0.002414    0.000000 Ang=  -0.28 deg.
 Final structure in terms of initial Z-matrix:
 C
 C,1,B1
 H,2,B2,1,A1
 H,2,B3,1,A2,3,D1,0
 C,1,B4,2,A3,3,D2,0
 C,5,B5,1,A4,2,D3,0
 C,6,B6,5,A5,1,D4,0
 N,7,B7,5,A6,1,D5,0
 H,6,B8,5,A7,1,D6,0
 H,5,B9,1,A8,2,D7,0
 H,1,B10,2,A9,3,D8,0
      Variables:
 B1=1.3363515
 B2=1.08463336
 B3=1.08234757
 B4=1.44694346
 B5=1.3462507
 B6=1.42333792
 B7=1.15431767
 B8=1.08320411
 B9=1.08572445
 B10=1.08571318
 A1=121.51739327
 A2=121.48356719
 A3=122.8906908
 A4=125.73780063
 A5=123.65755296
 A6=153.72060017
 A7=120.51207008
 A8=116.79933764
 A9=119.87110127
 D1=180.
 D2=0.
 D3=180.
 D4=0.
 D5=0.
 D6=180.
 D7=0.
 D8=180.
 Unable to Open any file for archive entry.
 1\1\GINC-COMPUTE-1-2\FOpt\RB3LYP\6-311+G(2d,p)\C5H5N1\ESSELMAN\29-May-
 2025\0\\#N B3LYP/6-311+G(2d,p) OPT(maxstep=10,maxcycles=50,VeryTight) 
 FREQ(Anharmonic,vibrot) int=ultrafine\\C5H5N s-trans Z-1-cyano-1,3-but
 adiene\\0,1\C,-0.0028268238,0.,0.0159092628\C,0.0087639505,0.,1.352210
 4982\H,0.9382769027,0.,1.9111695329\H,-0.9093137442,0.,1.9254553085\C,
 1.2053225027,0.,-0.7803448241\C,1.2605273753,0.,-2.1254631713\C,0.1091
 353184,0.,-2.9622350479\N,-0.812191433,0.,-3.6576531244\H,2.2154988974
 ,0.,-2.6366974931\H,2.1473540919,0.,-0.2405540713\H,-0.9489555707,0.,-
 0.5166444896\\Version=ES64L-G16RevC.01\State=1-A'\HF=-248.3163222\RMSD
 =4.636e-09\RMSF=1.388e-07\Dipole=1.0572161,0.,1.3616984\Quadrupole=2.2
 528483,-0.8146273,-1.438221,0.,-4.6771653,0.\PG=CS [SG(C5H5N1)]\\@
 The archive entry for this job was punched.


 SLITHERY-DITHERY
 FRIEDRICH A. KEKULE
 DREAMT ON A BUS OF THINGS
 FREUD WOULD THINK KEEN.
 MOST OF THE TIME THEY WERE
 HERPETOLOGICAL
 BITING THEIR TAILS IN THE
 SHAPE OF BENZENE.
 Job cpu time:       0 days  0 hours  6 minutes 37.5 seconds.
 Elapsed time:       0 days  0 hours  0 minutes 29.6 seconds.
 File lengths (MBytes):  RWF=     20 Int=      0 D2E=      0 Chk=      4 Scr=      1
 Normal termination of Gaussian 16 at Thu May 29 20:54:09 2025.
 Link1:  Proceeding to internal job step number  2.
 ----------------------------------------------------------------------
 #N Geom=AllCheck Guess=TCheck SCRF=Check GenChk RB3LYP/6-311+G(2d,p) F
 req
 ----------------------------------------------------------------------
 1/6=50,7=1,8=10,10=4,29=7,30=1,38=21,40=1,80=1/1,6,3;
 2/12=2,40=1/2;
 3/5=4,6=6,7=112,11=2,14=-4,25=1,30=1,70=2,71=2,74=-5,75=-5,116=1,140=1/1,2,3;
 4/5=101,69=2/1;
 5/5=2,38=6,98=1/2;
 8/6=4,10=90,11=11/1;
 11/6=1,8=1,9=11,15=111,16=1/1,2,10;
 10/6=1,60=-2/2;
 6/7=2,8=2,9=2,10=2,28=1/1;
 7/10=1,25=1,70=1,71=2/1,2,3,16;
 1/6=50,7=1,8=10,38=20,80=1/6(3);
 7/8=1,25=202,44=-1,70=1,71=1,92=10/16,17;
 1/6=50,7=1,8=10,10=4,30=1,38=20,80=1/3;
 99//99;
 3/5=4,6=6,7=112,11=2,14=-2,25=1,30=1,70=5,71=2,74=-5,75=-5,116=1,140=1/1,2,3;
 4/5=5,16=3,69=2/1;
 5/5=2,38=5,98=1/2;
 8/6=4,10=90,11=11/1;
 11/6=1,8=1,9=11,15=111,16=1/1,2,10;
 10/6=1,60=-2/2;
 6/7=2,8=2,9=2,10=2,28=1/1;
 7/7=1,10=1,25=1,70=1,71=1/1,2,3,16;
 1/6=50,7=1,8=10,38=20,80=1/6(-8);
 7/8=1,25=202,44=-1,70=1,71=1,92=10/16,17;
 1/6=50,7=1,8=10,10=4,30=1,38=20,80=1/3;
 99//99;
 Structure from the checkpoint file:  "/scratch/webmo-77271/221/Gau-59546.chk"
 -------------------------------------
 C5H5N s-trans Z-1-cyano-1,3-butadiene
 -------------------------------------
 Charge =  0 Multiplicity = 1
 Redundant internal coordinates found in file.  (old form).
 C,0,-0.0028268238,0.,0.0159092628
 C,0,0.0087639505,0.,1.3522104982
 H,0,0.9382769027,0.,1.9111695329
 H,0,-0.9093137442,0.,1.9254553085
 C,0,1.2053225027,0.,-0.7803448241
 C,0,1.2605273753,0.,-2.1254631713
 C,0,0.1091353184,0.,-2.9622350479
 N,0,-0.812191433,0.,-3.6576531244
 H,0,2.2154988974,0.,-2.6366974931
 H,0,2.1473540919,0.,-0.2405540713
 H,0,-0.9489555707,0.,-0.5166444896
 Recover connectivity data from disk.
 Numerical evaluation of third derivatives.
 Nuclear step= 0.010000 Angstroms, electric field step= 0.000333 atomic units, NStep=1.

 GradGradGradGradGradGradGradGradGradGradGradGradGradGradGradGradGradGrad
 Berny optimization.
 Initialization pass.
                           ----------------------------
                           !    Initial Parameters    !
                           ! (Angstroms and Degrees)  !
 --------------------------                            --------------------------
 ! Name  Definition              Value          Derivative Info.                !
 --------------------------------------------------------------------------------
 ! R1    R(1,2)                  1.3364         calculate D2E/DX2 analytically  !
 ! R2    R(1,5)                  1.4469         calculate D2E/DX2 analytically  !
 ! R3    R(1,11)                 1.0857         calculate D2E/DX2 analytically  !
 ! R4    R(2,3)                  1.0846         calculate D2E/DX2 analytically  !
 ! R5    R(2,4)                  1.0823         calculate D2E/DX2 analytically  !
 ! R6    R(5,6)                  1.3463         calculate D2E/DX2 analytically  !
 ! R7    R(5,10)                 1.0857         calculate D2E/DX2 analytically  !
 ! R8    R(6,7)                  1.4233         calculate D2E/DX2 analytically  !
 ! R9    R(6,9)                  1.0832         calculate D2E/DX2 analytically  !
 ! R10   R(7,8)                  1.1543         calculate D2E/DX2 analytically  !
 ! A1    A(2,1,5)              122.8907         calculate D2E/DX2 analytically  !
 ! A2    A(2,1,11)             119.8711         calculate D2E/DX2 analytically  !
 ! A3    A(5,1,11)             117.2382         calculate D2E/DX2 analytically  !
 ! A4    A(1,2,3)              121.5174         calculate D2E/DX2 analytically  !
 ! A5    A(1,2,4)              121.4836         calculate D2E/DX2 analytically  !
 ! A6    A(3,2,4)              116.999          calculate D2E/DX2 analytically  !
 ! A7    A(1,5,6)              125.7378         calculate D2E/DX2 analytically  !
 ! A8    A(1,5,10)             116.7993         calculate D2E/DX2 analytically  !
 ! A9    A(6,5,10)             117.4629         calculate D2E/DX2 analytically  !
 ! A10   A(5,6,7)              123.6576         calculate D2E/DX2 analytically  !
 ! A11   A(5,6,9)              120.5121         calculate D2E/DX2 analytically  !
 ! A12   A(7,6,9)              115.8304         calculate D2E/DX2 analytically  !
 ! A13   L(6,7,8,11,-1)        181.0378         calculate D2E/DX2 analytically  !
 ! A14   L(6,7,8,11,-2)        180.0            calculate D2E/DX2 analytically  !
 ! D1    D(5,1,2,3)              0.0            calculate D2E/DX2 analytically  !
 ! D2    D(5,1,2,4)            180.0            calculate D2E/DX2 analytically  !
 ! D3    D(11,1,2,3)           180.0            calculate D2E/DX2 analytically  !
 ! D4    D(11,1,2,4)             0.0            calculate D2E/DX2 analytically  !
 ! D5    D(2,1,5,6)            180.0            calculate D2E/DX2 analytically  !
 ! D6    D(2,1,5,10)             0.0            calculate D2E/DX2 analytically  !
 ! D7    D(11,1,5,6)             0.0            calculate D2E/DX2 analytically  !
 ! D8    D(11,1,5,10)          180.0            calculate D2E/DX2 analytically  !
 ! D9    D(1,5,6,7)              0.0            calculate D2E/DX2 analytically  !
 ! D10   D(1,5,6,9)            180.0            calculate D2E/DX2 analytically  !
 ! D11   D(10,5,6,7)           180.0            calculate D2E/DX2 analytically  !
 ! D12   D(10,5,6,9)             0.0            calculate D2E/DX2 analytically  !
 --------------------------------------------------------------------------------
 Trust Radius=1.00D-01 FncErr=1.00D-07 GrdErr=1.00D-07 EigMax=2.50D+02 EigMin=1.00D-04
 Number of steps in this run=      2 maximum allowed number of steps=      2.
 GradGradGradGradGradGradGradGradGradGradGradGradGradGradGradGradGradGrad

                          Input orientation:                          
 ---------------------------------------------------------------------
 Center     Atomic      Atomic             Coordinates (Angstroms)
 Number     Number       Type             X           Y           Z
 ---------------------------------------------------------------------
      1          6           0       -0.002827   -0.000000    0.015909
      2          6           0        0.008764   -0.000000    1.352210
      3          1           0        0.938277    0.000000    1.911170
      4          1           0       -0.909314   -0.000000    1.925455
      5          6           0        1.205323    0.000000   -0.780345
      6          6           0        1.260527    0.000000   -2.125463
      7          6           0        0.109135   -0.000000   -2.962235
      8          7           0       -0.812191   -0.000000   -3.657653
      9          1           0        2.215499    0.000000   -2.636697
     10          1           0        2.147354    0.000000   -0.240554
     11          1           0       -0.948956   -0.000000   -0.516644
 ---------------------------------------------------------------------
                    Distance matrix (angstroms):
                    1          2          3          4          5
     1  C    0.000000
     2  C    1.336352   0.000000
     3  H    2.116055   1.084633   0.000000
     4  H    2.113784   1.082348   1.847646   0.000000
     5  C    1.446943   2.445311   2.704730   3.434100   0.000000
     6  C    2.486270   3.696096   4.049475   4.595449   1.346251
     7  C    2.980248   4.315613   4.943435   4.992670   2.441776
     8  N    3.761666   5.076682   5.837459   5.583953   3.514152
     9  H    3.457932   4.558625   4.723811   5.529710   2.113410
    10  H    2.165422   2.666546   2.468154   3.746307   1.085724
    11  H    1.085713   2.099963   3.075049   2.442422   2.170358
                    6          7          8          9         10
     6  C    0.000000
     7  C    1.423338   0.000000
     8  N    2.577551   1.154318   0.000000
     9  H    1.083204   2.131371   3.195193   0.000000
    10  H    2.083109   3.400277   4.520561   2.397112   0.000000
    11  H    2.733151   2.664671   3.143985   3.808989   3.108594
                   11
    11  H    0.000000
 Stoichiometry    C5H5N
 Framework group  CS[SG(C5H5N)]
 Deg. of freedom    19
 Full point group                 CS      NOp   2
 Largest Abelian subgroup         CS      NOp   2
 Largest concise Abelian subgroup C1      NOp   1
                         Standard orientation:                         
 ---------------------------------------------------------------------
 Center     Atomic      Atomic             Coordinates (Angstroms)
 Number     Number       Type             X           Y           Z
 ---------------------------------------------------------------------
      1          6           0        1.263061    0.296661    0.000000
      2          6           0        2.443988    0.922158    0.000000
      3          1           0        2.512257    2.004641    0.000000
      4          1           0        3.375535    0.371072    0.000000
      5          6           0       -0.000000    1.002580    0.000000
      6          6           0       -1.219506    0.432319    0.000000
      7          6           0       -1.432246   -0.975030    0.000000
      8          7           0       -1.625422   -2.113069    0.000000
      9          1           0       -2.112990    1.044705    0.000000
     10          1           0        0.045490    2.087351    0.000000
     11          1           0        1.225882   -0.788416    0.000000
 ---------------------------------------------------------------------
 Rotational constants (GHZ):          10.1964631           1.9913736           1.6660026
 Standard basis: 6-311+G(2d,p) (5D, 7F)
 There are   151 symmetry adapted cartesian basis functions of A'  symmetry.
 There are    53 symmetry adapted cartesian basis functions of A"  symmetry.
 There are   139 symmetry adapted basis functions of A'  symmetry.
 There are    53 symmetry adapted basis functions of A"  symmetry.
   192 basis functions,   292 primitive gaussians,   204 cartesian basis functions
    21 alpha electrons       21 beta electrons
       nuclear repulsion energy       182.4276279631 Hartrees.
 NAtoms=   11 NActive=   11 NUniq=   11 SFac= 1.00D+00 NAtFMM=   60 NAOKFM=F Big=F
 Integral buffers will be    131072 words long.
 Raffenetti 2 integral format.
 Two-electron integral symmetry is turned on.
 One-electron integrals computed using PRISM.
 NBasis=   192 RedAO= T EigKep=  8.23D-06  NBF=   139    53
 NBsUse=   192 1.00D-06 EigRej= -1.00D+00 NBFU=   139    53
 Initial guess from the checkpoint file:  "/scratch/webmo-77271/221/Gau-59546.chk"
 B after Tr=    -0.000000   -0.000000   -0.000000
         Rot=    1.000000    0.000000    0.000000   -0.000000 Ang=   0.00 deg.
 Initial guess orbital symmetries:
       Occupied  (A') (A') (A') (A') (A') (A') (A') (A') (A') (A')
                 (A') (A') (A') (A') (A') (A") (A') (A') (A') (A")
                 (A")
       Virtual   (A") (A') (A") (A') (A') (A') (A') (A") (A') (A')
                 (A") (A') (A') (A") (A") (A') (A') (A") (A') (A")
                 (A') (A') (A') (A') (A') (A') (A') (A') (A') (A')
                 (A") (A') (A') (A') (A') (A') (A') (A') (A') (A')
                 (A") (A") (A') (A") (A') (A') (A") (A") (A') (A')
                 (A") (A') (A") (A') (A') (A') (A') (A") (A') (A")
                 (A') (A') (A') (A") (A') (A') (A') (A") (A") (A')
                 (A') (A') (A') (A') (A') (A') (A") (A") (A') (A")
                 (A') (A') (A") (A') (A') (A') (A") (A') (A') (A')
                 (A') (A') (A") (A') (A") (A") (A") (A') (A') (A')
                 (A") (A") (A') (A') (A') (A') (A') (A') (A') (A')
                 (A') (A') (A') (A") (A') (A") (A') (A") (A') (A")
                 (A') (A") (A') (A") (A') (A') (A") (A') (A") (A")
                 (A') (A") (A") (A') (A') (A') (A') (A') (A") (A')
                 (A') (A") (A') (A") (A') (A") (A') (A') (A') (A')
                 (A') (A') (A") (A') (A') (A') (A') (A') (A') (A")
                 (A') (A') (A") (A') (A') (A') (A') (A') (A') (A')
                 (A')
 Keep R1 ints in memory in symmetry-blocked form, NReq=261123738.
 Requested convergence on RMS density matrix=1.00D-08 within 128 cycles.
 Requested convergence on MAX density matrix=1.00D-06.
 Requested convergence on             energy=1.00D-06.
 No special actions if energy rises.
 SCF Done:  E(RB3LYP) =  -248.316322158     A.U. after    1 cycles
            NFock=  1  Conv=0.48D-08     -V/T= 2.0043
 DoSCS=F DFT=T ScalE2(SS,OS)=  1.000000  1.000000
 Range of M.O.s used for correlation:     1   192
 NBasis=   192 NAE=    21 NBE=    21 NFC=     0 NFV=     0
 NROrb=    192 NOA=    21 NOB=    21 NVA=   171 NVB=   171

 **** Warning!!: The largest alpha MO coefficient is  0.96611428D+02

 Symmetrizing basis deriv contribution to polar:
 IMax=3 JMax=2 DiffMx= 0.00D+00
 G2DrvN: will do    12 centers at a time, making    1 passes.
 Calling FoFCou, ICntrl=  3107 FMM=F I1Cent=   0 AccDes= 0.00D+00.
 End of G2Drv F.D. properties file   721 does not exist.
 End of G2Drv F.D. properties file   722 does not exist.
 End of G2Drv F.D. properties file   788 does not exist.
          IDoAtm=11111111111
          Differentiating once with respect to electric field.
                with respect to dipole field.
          Differentiating once with respect to nuclear coordinates.
 Keep R1 ints in memory in symmetry-blocked form, NReq=261130468.
          There are    36 degrees of freedom in the 1st order CPHF.  IDoFFX=6 NUNeed=     3.
     33 vectors produced by pass  0 Test12= 9.97D-15 2.78D-09 XBig12= 1.67D+02 1.18D+01.
 AX will form    33 AO Fock derivatives at one time.
     33 vectors produced by pass  1 Test12= 9.97D-15 2.78D-09 XBig12= 3.89D+01 1.84D+00.
     33 vectors produced by pass  2 Test12= 9.97D-15 2.78D-09 XBig12= 1.39D+00 1.65D-01.
     33 vectors produced by pass  3 Test12= 9.97D-15 2.78D-09 XBig12= 4.19D-03 1.45D-02.
     33 vectors produced by pass  4 Test12= 9.97D-15 2.78D-09 XBig12= 9.79D-06 5.14D-04.
     27 vectors produced by pass  5 Test12= 9.97D-15 2.78D-09 XBig12= 1.25D-08 1.69D-05.
      7 vectors produced by pass  6 Test12= 9.97D-15 2.78D-09 XBig12= 1.98D-11 6.01D-07.
      3 vectors produced by pass  7 Test12= 9.97D-15 2.78D-09 XBig12= 2.85D-14 2.32D-08.
 InvSVY:  IOpt=1 It=  1 EMax= 7.11D-15
 Solved reduced A of dimension   202 with    36 vectors.
 Isotropic polarizability for W=    0.000000       72.26 Bohr**3.
 End of Minotr F.D. properties file   721 does not exist.
 End of Minotr F.D. properties file   722 does not exist.
 End of Minotr F.D. properties file   788 does not exist.

 **********************************************************************

            Population analysis using the SCF Density.

 **********************************************************************

 Orbital symmetries:
       Occupied  (A') (A') (A') (A') (A') (A') (A') (A') (A') (A')
                 (A') (A') (A') (A') (A') (A") (A') (A') (A') (A")
                 (A")
       Virtual   (A") (A') (A") (A') (A') (A') (A') (A") (A') (A')
                 (A") (A') (A') (A") (A") (A') (A') (A") (A') (A")
                 (A') (A') (A') (A') (A') (A') (A') (A') (A') (A')
                 (A") (A') (A') (A') (A') (A') (A') (A') (A') (A')
                 (A") (A") (A') (A") (A') (A') (A") (A") (A') (A')
                 (A") (A') (A") (A') (A') (A') (A') (A") (A') (A")
                 (A') (A') (A') (A") (A') (A') (A') (A") (A") (A')
                 (A') (A') (A') (A') (A') (A') (A") (A") (A') (A")
                 (A') (A') (A") (A') (A') (A') (A") (A') (A') (A')
                 (A') (A') (A") (A') (A") (A") (A") (A') (A') (A')
                 (A") (A") (A') (A') (A') (A') (A') (A') (A') (A')
                 (A') (A') (A') (A") (A') (A") (A') (A") (A') (A")
                 (A') (A") (A') (A") (A') (A') (A") (A') (A") (A")
                 (A') (A") (A") (A') (A') (A') (A') (A') (A") (A')
                 (A') (A") (A') (A") (A') (A") (A') (A') (A') (A')
                 (A') (A') (A") (A') (A') (A') (A') (A') (A') (A")
                 (A') (A') (A") (A') (A') (A') (A') (A') (A') (A')
                 (A')
 The electronic state is 1-A'.
 Alpha  occ. eigenvalues --  -14.31874 -10.22591 -10.22206 -10.21635 -10.20457
 Alpha  occ. eigenvalues --  -10.19981  -0.91970  -0.85112  -0.78500  -0.67153
 Alpha  occ. eigenvalues --   -0.60523  -0.52840  -0.51704  -0.44603  -0.43733
 Alpha  occ. eigenvalues --   -0.39567  -0.39031  -0.37192  -0.34424  -0.34263
 Alpha  occ. eigenvalues --   -0.26677
 Alpha virt. eigenvalues --   -0.08751  -0.00686   0.00111   0.00811   0.01628
 Alpha virt. eigenvalues --    0.02760   0.04563   0.05035   0.05212   0.07172
 Alpha virt. eigenvalues --    0.07762   0.07765   0.08674   0.09019   0.11220
 Alpha virt. eigenvalues --    0.11575   0.12641   0.12812   0.13874   0.14381
 Alpha virt. eigenvalues --    0.15422   0.16056   0.18484   0.18975   0.19799
 Alpha virt. eigenvalues --    0.20602   0.20825   0.21778   0.23003   0.23718
 Alpha virt. eigenvalues --    0.24249   0.26389   0.27528   0.30166   0.32006
 Alpha virt. eigenvalues --    0.36104   0.37553   0.41267   0.46720   0.47470
 Alpha virt. eigenvalues --    0.47502   0.49323   0.50619   0.52711   0.52723
 Alpha virt. eigenvalues --    0.54107   0.54572   0.57001   0.58876   0.59749
 Alpha virt. eigenvalues --    0.60276   0.61222   0.62342   0.65772   0.66766
 Alpha virt. eigenvalues --    0.68350   0.69092   0.69579   0.70597   0.73603
 Alpha virt. eigenvalues --    0.74667   0.76283   0.79781   0.80125   0.80151
 Alpha virt. eigenvalues --    0.81973   0.84019   0.85250   0.87094   0.87686
 Alpha virt. eigenvalues --    0.91266   0.94453   0.98113   1.00564   1.03342
 Alpha virt. eigenvalues --    1.07098   1.09824   1.16258   1.16976   1.19205
 Alpha virt. eigenvalues --    1.23755   1.24893   1.26944   1.30192   1.32559
 Alpha virt. eigenvalues --    1.38206   1.39844   1.40435   1.46279   1.47904
 Alpha virt. eigenvalues --    1.51241   1.53952   1.65374   1.67991   1.69774
 Alpha virt. eigenvalues --    1.75548   1.79183   1.85425   1.88547   1.99624
 Alpha virt. eigenvalues --    2.04463   2.05967   2.09766   2.14448   2.15673
 Alpha virt. eigenvalues --    2.21284   2.31716   2.39344   2.43185   2.48769
 Alpha virt. eigenvalues --    2.59993   2.65984   2.68414   2.69545   2.72022
 Alpha virt. eigenvalues --    2.74673   2.79518   2.80695   2.83022   2.88635
 Alpha virt. eigenvalues --    2.94879   2.94891   3.02456   3.05263   3.08510
 Alpha virt. eigenvalues --    3.11724   3.12982   3.18754   3.20585   3.23733
 Alpha virt. eigenvalues --    3.27905   3.28069   3.30942   3.32573   3.36034
 Alpha virt. eigenvalues --    3.38254   3.44138   3.46161   3.47418   3.52410
 Alpha virt. eigenvalues --    3.55584   3.55691   3.57930   3.61729   3.61797
 Alpha virt. eigenvalues --    3.66496   3.69377   3.77296   3.80411   3.85046
 Alpha virt. eigenvalues --    3.88849   3.94730   4.06272   4.12692   4.16438
 Alpha virt. eigenvalues --    4.23781   4.48536   4.61536   4.78759   4.80414
 Alpha virt. eigenvalues --    4.82155   5.05132   5.11829   5.18662   5.71305
 Alpha virt. eigenvalues --   23.76830  23.84644  24.06286  24.12722  24.20945
 Alpha virt. eigenvalues --   35.83364
          Condensed to atoms (all electrons):
               1          2          3          4          5          6
     1  C    4.855147   0.380500  -0.040209  -0.028694   0.403086   0.018282
     2  C    0.380500   5.216089   0.391962   0.391971   0.014729   0.011169
     3  H   -0.040209   0.391962   0.566400  -0.036217  -0.014262   0.018482
     4  H   -0.028694   0.391971  -0.036217   0.552580   0.022009  -0.006626
     5  C    0.403086   0.014729  -0.014262   0.022009   4.837845   0.443891
     6  C    0.018282   0.011169   0.018482  -0.006626   0.443891   5.003055
     7  C   -0.169601   0.003424   0.000878   0.001286   0.067976  -0.017842
     8  N    0.021794   0.002536  -0.000004  -0.000012  -0.035435   0.197591
     9  H    0.022233   0.001452  -0.000050   0.000020  -0.046516   0.432897
    10  H   -0.051782  -0.006110   0.005613  -0.000314   0.381908  -0.021847
    11  H    0.433126  -0.061642   0.006142  -0.007339  -0.051012   0.005085
               7          8          9         10         11
     1  C   -0.169601   0.021794   0.022233  -0.051782   0.433126
     2  C    0.003424   0.002536   0.001452  -0.006110  -0.061642
     3  H    0.000878  -0.000004  -0.000050   0.005613   0.006142
     4  H    0.001286  -0.000012   0.000020  -0.000314  -0.007339
     5  C    0.067976  -0.035435  -0.046516   0.381908  -0.051012
     6  C   -0.017842   0.197591   0.432897  -0.021847   0.005085
     7  C    5.901205   0.257085  -0.077889   0.021261   0.006837
     8  N    0.257085   6.800693  -0.003115  -0.000091   0.001900
     9  H   -0.077889  -0.003115   0.562763  -0.009629  -0.000157
    10  H    0.021261  -0.000091  -0.009629   0.581514   0.005443
    11  H    0.006837   0.001900  -0.000157   0.005443   0.550365
 Mulliken charges:
               1
     1  C    0.156116
     2  C   -0.346080
     3  H    0.101265
     4  H    0.111337
     5  C   -0.024219
     6  C   -0.084138
     7  C    0.005381
     8  N   -0.242942
     9  H    0.117991
    10  H    0.094035
    11  H    0.111253
 Sum of Mulliken charges =  -0.00000
 Mulliken charges with hydrogens summed into heavy atoms:
               1
     1  C    0.267369
     2  C   -0.133478
     5  C    0.069817
     6  C    0.033854
     7  C    0.005381
     8  N   -0.242942
 APT charges:
               1
     1  C   -0.098226
     2  C   -0.040786
     3  H    0.040396
     4  H    0.046310
     5  C    0.192663
     6  C   -0.110804
     7  C    0.180331
     8  N   -0.351793
     9  H    0.060720
    10  H    0.031369
    11  H    0.049821
 Sum of APT charges =  -0.00000
 APT charges with hydrogens summed into heavy atoms:
               1
     1  C   -0.048405
     2  C    0.045920
     5  C    0.224032
     6  C   -0.050084
     7  C    0.180331
     8  N   -0.351793
 Electronic spatial extent (au):  <R**2>=            686.0146
 Charge=              0.0000 electrons
 Dipole moment (field-independent basis, Debye):
    X=              1.8354    Y=              3.9789    Z=              0.0000  Tot=              4.3818
 Quadrupole moment (field-independent basis, Debye-Ang):
   XX=            -33.0840   YY=            -40.5080   ZZ=            -38.4396
   XY=             -5.6532   XZ=              0.0000   YZ=              0.0000
 Traceless Quadrupole moment (field-independent basis, Debye-Ang):
   XX=              4.2599   YY=             -3.1642   ZZ=             -1.0957
   XY=             -5.6532   XZ=              0.0000   YZ=              0.0000
 Octapole moment (field-independent basis, Debye-Ang**2):
  XXX=             12.6802  YYY=             29.2145  ZZZ=              0.0000  XYY=             16.4866
  XXY=             13.8530  XXZ=              0.0000  XZZ=             -2.0624  YZZ=             -1.4413
  YYZ=              0.0000  XYZ=              0.0000
 Hexadecapole moment (field-independent basis, Debye-Ang**3):
 XXXX=           -537.2181 YYYY=           -376.4221 ZZZZ=            -44.9306 XXXY=           -141.7302
 XXXZ=              0.0000 YYYX=           -153.8710 YYYZ=              0.0000 ZZZX=              0.0000
 ZZZY=              0.0000 XXYY=           -168.9337 XXZZ=           -113.6435 YYZZ=            -67.2845
 XXYZ=              0.0000 YYXZ=              0.0000 ZZXY=            -43.4165
 N-N= 1.824276279631D+02 E-N=-9.413697839093D+02  KE= 2.472639425925D+02
 Symmetry A'   KE= 2.400976752628D+02
 Symmetry A"   KE= 7.166267329778D+00
  Exact polarizability:     100.650      23.831      75.848       0.000       0.000      40.294
 Approx polarizability:     160.141      44.418     124.669      -0.000      -0.000      58.674
 Calling FoFJK, ICntrl=    100127 FMM=F ISym2X=1 I1Cent= 0 IOpClX= 0 NMat=1 NMatS=1 NMatT=0.
 Full mass-weighted force constant matrix:
 Low frequencies ---   -3.0961   -1.2514   -0.0006   -0.0002    0.0001    2.7987
 Low frequencies ---  127.0517  140.0522  278.9194
 Diagonal vibrational polarizability:
       10.7084062       0.3158330       5.3876380
 Harmonic frequencies (cm**-1), IR intensities (KM/Mole), Raman scattering
 activities (A**4/AMU), depolarization ratios for plane and unpolarized
 incident light, reduced masses (AMU), force constants (mDyne/A),
 and normal coordinates:
                      1                      2                      3
                     A'                     A"                     A"
 Frequencies --    127.0517               140.0522               278.9194
 Red. masses --      6.0276                 2.1768                 3.3410
 Frc consts  --      0.0573                 0.0252                 0.1531
 IR Inten    --      5.8759                 0.0564                 4.2885
  Atom  AN      X      Y      Z        X      Y      Z        X      Y      Z
     1   6    -0.21  -0.07   0.00    -0.00  -0.00   0.25    -0.00   0.00   0.02
     2   6    -0.09  -0.29   0.00    -0.00  -0.00  -0.18     0.00  -0.00  -0.06
     3   1     0.13  -0.31  -0.00    -0.00  -0.00  -0.64     0.00  -0.00   0.24
     4   1    -0.20  -0.48   0.00    -0.00   0.00  -0.10    -0.00  -0.00  -0.46
     5   6    -0.11   0.11  -0.00     0.00  -0.00   0.08    -0.00   0.00   0.26
     6   6    -0.12   0.14   0.00     0.00  -0.00  -0.02    -0.00   0.00  -0.19
     7   6     0.06   0.11   0.00     0.00   0.00  -0.02     0.00  -0.00  -0.24
     8   7     0.45   0.05  -0.00     0.00   0.00  -0.07     0.00  -0.00   0.20
     9   1    -0.15   0.10   0.00     0.00   0.00  -0.17    -0.00  -0.00  -0.24
    10   1    -0.02   0.10  -0.00     0.00  -0.00  -0.04    -0.00   0.00   0.61
    11   1    -0.39  -0.06   0.00    -0.00  -0.00   0.67    -0.00   0.00  -0.32
                      4                      5                      6
                     A'                     A'                     A"
 Frequencies --    317.3106               447.1639               496.2855
 Red. masses --      3.3602                 4.7168                 2.0618
 Frc consts  --      0.1993                 0.5557                 0.2992
 IR Inten    --      0.4138                 1.7572                 4.4458
  Atom  AN      X      Y      Z        X      Y      Z        X      Y      Z
     1   6    -0.08   0.21  -0.00    -0.13  -0.19  -0.00     0.00   0.00   0.04
     2   6     0.10  -0.13   0.00    -0.27   0.01  -0.00    -0.00  -0.00  -0.02
     3   1     0.49  -0.15  -0.00    -0.64   0.03   0.00    -0.00  -0.00   0.39
     4   1    -0.10  -0.47   0.00    -0.09   0.32  -0.00     0.00   0.00  -0.49
     5   6    -0.08   0.21  -0.00     0.06   0.03   0.00     0.00   0.00   0.07
     6   6     0.05  -0.07   0.00     0.12   0.02   0.00     0.00  -0.00  -0.12
     7   6     0.20  -0.11   0.00     0.40   0.01  -0.00    -0.00  -0.00   0.25
     8   7    -0.15  -0.06  -0.00    -0.11   0.10   0.00    -0.00  -0.00  -0.10
     9   1    -0.09  -0.27   0.00     0.01  -0.15  -0.00     0.00   0.00  -0.61
    10   1    -0.25   0.21  -0.00     0.23   0.02  -0.00    -0.00   0.00  -0.19
    11   1    -0.25   0.21   0.00    -0.16  -0.19  -0.00    -0.00   0.00  -0.33
                      7                      8                      9
                     A"                     A'                     A"
 Frequencies --    693.1454               720.3112               798.2274
 Red. masses --      1.8277                 5.2964                 1.4606
 Frc consts  --      0.5174                 1.6191                 0.5483
 IR Inten    --     18.3286                 0.0647                14.6800
  Atom  AN      X      Y      Z        X      Y      Z        X      Y      Z
     1   6    -0.00   0.00  -0.13    -0.12   0.02  -0.00    -0.00  -0.00   0.11
     2   6    -0.00  -0.00   0.01    -0.15  -0.03  -0.00    -0.00  -0.00  -0.00
     3   1    -0.00  -0.00  -0.44    -0.34  -0.02  -0.00    -0.00   0.00   0.17
     4   1     0.00   0.00   0.61    -0.08   0.10   0.00    -0.00   0.00  -0.36
     5   6     0.00   0.00   0.10     0.21   0.26   0.00     0.00   0.00  -0.11
     6   6     0.00  -0.00  -0.16     0.33  -0.01   0.00     0.00   0.00  -0.11
     7   6    -0.00  -0.00   0.14    -0.29  -0.08  -0.00    -0.00  -0.00   0.05
     8   7     0.00  -0.00  -0.04     0.04  -0.17   0.00    -0.00  -0.00  -0.01
     9   1     0.00   0.00   0.14     0.42   0.12  -0.00     0.00   0.00   0.83
    10   1    -0.00   0.00   0.55     0.16   0.26  -0.00     0.00   0.00   0.34
    11   1    -0.00   0.00   0.16    -0.44   0.03  -0.00    -0.00  -0.00  -0.06
                     10                     11                     12
                     A'                     A"                     A'
 Frequencies --    893.2429               962.5587               983.9318
 Red. masses --      3.2064                 1.2898                 1.8368
 Frc consts  --      1.5073                 0.7041                 1.0477
 IR Inten    --      0.6084                43.9461                 5.6314
  Atom  AN      X      Y      Z        X      Y      Z        X      Y      Z
     1   6     0.10  -0.11  -0.00     0.00  -0.00   0.02    -0.03   0.01  -0.00
     2   6     0.12  -0.05   0.00     0.00   0.00  -0.15    -0.09   0.08   0.00
     3   1    -0.44  -0.00  -0.00     0.00   0.00   0.72     0.47   0.03  -0.00
     4   1     0.44   0.49   0.00     0.00  -0.00   0.56    -0.39  -0.43   0.00
     5   6    -0.03   0.19   0.00     0.00   0.00   0.05     0.08  -0.05   0.00
     6   6    -0.17   0.22   0.00    -0.00   0.00  -0.03    -0.04   0.17   0.00
     7   6     0.03  -0.12   0.00     0.00  -0.00  -0.00     0.04  -0.07   0.00
     8   7    -0.04  -0.16  -0.00    -0.00  -0.00   0.00    -0.03  -0.11  -0.00
     9   1    -0.28   0.07  -0.00    -0.00   0.00   0.19     0.05   0.30  -0.00
    10   1     0.21   0.19  -0.00     0.00   0.00  -0.26     0.44  -0.07  -0.00
    11   1    -0.08  -0.11  -0.00     0.00  -0.00   0.18     0.27   0.01  -0.00
                     13                     14                     15
                     A"                     A"                     A'
 Frequencies --    990.5348              1038.4558              1168.6658
 Red. masses --      1.4071                 1.1190                 1.6624
 Frc consts  --      0.8134                 0.7110                 1.3377
 IR Inten    --      0.6873                15.9898                 0.1385
  Atom  AN      X      Y      Z        X      Y      Z        X      Y      Z
     1   6    -0.00   0.00   0.09     0.00  -0.00  -0.08    -0.06   0.14   0.00
     2   6    -0.00  -0.00  -0.08    -0.00  -0.00   0.01     0.04  -0.06  -0.00
     3   1     0.00   0.00   0.11    -0.00  -0.00   0.36    -0.31  -0.03   0.00
     4   1    -0.00  -0.00   0.36    -0.00  -0.00  -0.30     0.19   0.20  -0.00
     5   6    -0.00  -0.00  -0.13     0.00   0.00  -0.05     0.03  -0.15  -0.00
     6   6     0.00  -0.00   0.07    -0.00   0.00   0.03    -0.01   0.07   0.00
     7   6    -0.00   0.00   0.01    -0.00  -0.00   0.01     0.05  -0.02  -0.00
     8   7     0.00   0.00  -0.00     0.00  -0.00  -0.00    -0.01  -0.03   0.00
     9   1     0.00  -0.00  -0.43    -0.00  -0.00  -0.21     0.37   0.60   0.00
    10   1    -0.00  -0.00   0.70     0.00   0.00   0.39    -0.20  -0.14   0.00
    11   1    -0.00   0.00  -0.38     0.00   0.00   0.75    -0.43   0.15  -0.00
                     16                     17                     18
                     A'                     A'                     A'
 Frequencies --   1264.8706              1329.6841              1398.9176
 Red. masses --      1.2731                 1.3169                 1.3885
 Frc consts  --      1.2000                 1.3718                 1.6010
 IR Inten    --      3.5347                 3.0593                 0.9619
  Atom  AN      X      Y      Z        X      Y      Z        X      Y      Z
     1   6    -0.06   0.09  -0.00     0.00   0.11   0.00    -0.08  -0.04  -0.00
     2   6     0.03  -0.01   0.00    -0.04  -0.12  -0.00     0.03   0.01   0.00
     3   1    -0.07   0.00  -0.00    -0.47  -0.09   0.00     0.39   0.00   0.00
     4   1     0.10   0.11   0.00     0.01  -0.02  -0.00     0.24   0.34  -0.00
     5   6     0.07  -0.05   0.00    -0.02   0.01  -0.00    -0.10   0.06   0.00
     6   6    -0.04  -0.03   0.00     0.01  -0.01  -0.00    -0.00  -0.10  -0.00
     7   6    -0.02   0.01   0.00    -0.00  -0.00  -0.00     0.01   0.00   0.00
     8   7     0.00   0.02  -0.00     0.00   0.00   0.00     0.00   0.02  -0.00
     9   1    -0.31  -0.42  -0.00     0.02   0.00   0.00     0.38   0.44   0.00
    10   1     0.75  -0.08  -0.00     0.19   0.00   0.00     0.52   0.03  -0.00
    11   1    -0.32   0.10  -0.00     0.83   0.10  -0.00     0.16  -0.06   0.00
                     19                     20                     21
                     A'                     A'                     A'
 Frequencies --   1472.4799              1625.3327              1683.0536
 Red. masses --      1.3593                 4.9787                 4.1952
 Frc consts  --      1.7365                 7.7491                 7.0016
 IR Inten    --      4.2471                24.6000                 7.9165
  Atom  AN      X      Y      Z        X      Y      Z        X      Y      Z
     1   6    -0.11   0.01  -0.00     0.14   0.07   0.00     0.35   0.10   0.00
     2   6    -0.03  -0.04   0.00    -0.22  -0.10  -0.00    -0.26  -0.12  -0.00
     3   1     0.50  -0.06  -0.00     0.43  -0.16   0.00     0.40  -0.19   0.00
     4   1     0.33   0.53   0.00     0.07   0.42  -0.00     0.00   0.38  -0.00
     5   6     0.04  -0.05   0.00     0.35   0.11   0.00    -0.23  -0.05   0.00
     6   6     0.06   0.10   0.00    -0.32  -0.21  -0.00     0.12   0.08  -0.00
     7   6    -0.01  -0.00   0.00     0.03   0.00  -0.00    -0.01  -0.01  -0.00
     8   7    -0.00  -0.02  -0.00    -0.00   0.04   0.00     0.00  -0.01   0.00
     9   1    -0.21  -0.29  -0.00     0.02   0.35   0.00     0.01  -0.11   0.00
    10   1    -0.33  -0.05  -0.00    -0.28   0.17   0.00     0.35  -0.09  -0.00
    11   1     0.29  -0.00   0.00    -0.01   0.10  -0.00    -0.45   0.15   0.00
                     22                     23                     24
                     A'                     A'                     A'
 Frequencies --   2307.1290              3136.3899              3149.1867
 Red. masses --     12.6292                 1.0592                 1.0897
 Frc consts  --     39.6067                 6.1386                 6.3674
 IR Inten    --     30.8331                 4.0466                 1.4249
  Atom  AN      X      Y      Z        X      Y      Z        X      Y      Z
     1   6     0.01   0.00   0.00     0.01  -0.01   0.00     0.00   0.06   0.00
     2   6    -0.00  -0.00   0.00    -0.05  -0.04  -0.00    -0.01  -0.01  -0.00
     3   1    -0.00  -0.01  -0.00     0.04   0.79   0.00     0.01   0.17   0.00
     4   1    -0.00   0.00   0.00     0.50  -0.31  -0.00     0.03  -0.02  -0.00
     5   6    -0.02  -0.01  -0.00     0.00   0.01   0.00    -0.00  -0.06   0.00
     6   6    -0.01  -0.10  -0.00     0.00  -0.00   0.00    -0.01   0.01   0.00
     7   6     0.13   0.79   0.00     0.00  -0.00  -0.00     0.00   0.00  -0.00
     8   7    -0.10  -0.58  -0.00    -0.00   0.00   0.00    -0.00  -0.00   0.00
     9   1     0.00  -0.07   0.00    -0.02   0.01  -0.00     0.16  -0.12   0.00
    10   1     0.01  -0.02   0.00    -0.01  -0.10  -0.00     0.03   0.72  -0.00
    11   1    -0.00   0.00   0.00     0.00   0.11  -0.00    -0.02  -0.63  -0.00
                     25                     26                     27
                     A'                     A'                     A'
 Frequencies --   3159.2934              3182.1019              3226.2317
 Red. masses --      1.0884                 1.0914                 1.1157
 Frc consts  --      6.4004                 6.5115                 6.8424
 IR Inten    --      3.2153                 2.7815                 5.1641
  Atom  AN      X      Y      Z        X      Y      Z        X      Y      Z
     1   6    -0.00  -0.06   0.00     0.00   0.00  -0.00     0.00   0.01   0.00
     2   6    -0.00   0.01  -0.00     0.00  -0.00   0.00    -0.06   0.08  -0.00
     3   1    -0.00  -0.08   0.00    -0.00   0.00  -0.00    -0.04  -0.57  -0.00
     4   1     0.07  -0.04  -0.00    -0.01   0.01   0.00     0.69  -0.40   0.00
     5   6    -0.00  -0.05   0.00     0.01   0.03  -0.00     0.00   0.00  -0.00
     6   6    -0.01   0.01  -0.00    -0.07   0.04   0.00    -0.00  -0.00   0.00
     7   6     0.00   0.00  -0.00    -0.00  -0.00  -0.00    -0.00  -0.00  -0.00
     8   7    -0.00  -0.00   0.00    -0.00  -0.00   0.00     0.00  -0.00   0.00
     9   1     0.18  -0.12   0.00     0.78  -0.54   0.00     0.00  -0.00  -0.00
    10   1     0.02   0.61  -0.00    -0.01  -0.29  -0.00     0.00  -0.02   0.00
    11   1     0.02   0.74  -0.00     0.00  -0.04   0.00    -0.01  -0.14  -0.00

 -------------------
 - Thermochemistry -
 -------------------
 Temperature   298.150 Kelvin.  Pressure   1.00000 Atm.
 Atom     1 has atomic number  6 and mass  12.00000
 Atom     2 has atomic number  6 and mass  12.00000
 Atom     3 has atomic number  1 and mass   1.00783
 Atom     4 has atomic number  1 and mass   1.00783
 Atom     5 has atomic number  6 and mass  12.00000
 Atom     6 has atomic number  6 and mass  12.00000
 Atom     7 has atomic number  6 and mass  12.00000
 Atom     8 has atomic number  7 and mass  14.00307
 Atom     9 has atomic number  1 and mass   1.00783
 Atom    10 has atomic number  1 and mass   1.00783
 Atom    11 has atomic number  1 and mass   1.00783
 Molecular mass:    79.04220 amu.
 Principal axes and moments of inertia in atomic units:
                                 1                 2                 3
     Eigenvalues --          176.996787        906.279551       1083.276338
           X                   0.840467         -0.541863          0.000000
           Y                   0.541863          0.840467          0.000000
           Z                   0.000000          0.000000          1.000000
 This molecule is an asymmetric top.
 Rotational symmetry number  1.
 Rotational temperatures (Kelvin)      0.48935     0.09557     0.07996
 Rotational constants (GHZ):          10.19646     1.99137     1.66600
 Zero-point vibrational energy     221252.5 (Joules/Mol)
                                   52.88061 (Kcal/Mol)
 Warning -- explicit consideration of   6 degrees of freedom as
           vibrations may cause significant error
 Vibrational temperatures:    182.80   201.50   401.30   456.54   643.37
          (Kelvin)            714.04   997.28  1036.37  1148.47  1285.18
                             1384.91  1415.66  1425.16  1494.11  1681.45
                             1819.87  1913.12  2012.73  2118.57  2338.49
                             2421.54  3319.44  4512.57  4530.98  4545.52
                             4578.33  4641.83
 
 Zero-point correction=                           0.084271 (Hartree/Particle)
 Thermal correction to Energy=                    0.090354
 Thermal correction to Enthalpy=                  0.091298
 Thermal correction to Gibbs Free Energy=         0.054578
 Sum of electronic and zero-point Energies=           -248.232052
 Sum of electronic and thermal Energies=              -248.225968
 Sum of electronic and thermal Enthalpies=            -248.225024
 Sum of electronic and thermal Free Energies=         -248.261744
 
                     E (Thermal)             CV                S
                      KCal/Mol        Cal/Mol-Kelvin    Cal/Mol-Kelvin
 Total                   56.698             20.922             77.283
 Electronic               0.000              0.000              0.000
 Translational            0.889              2.981             39.017
 Rotational               0.889              2.981             26.655
 Vibrational             54.920             14.960             11.611
 Vibration     1          0.611              1.926              2.990
 Vibration     2          0.615              1.913              2.803
 Vibration     3          0.679              1.713              1.540
 Vibration     4          0.704              1.641              1.324
 Vibration     5          0.806              1.367              0.804
 Vibration     6          0.852              1.258              0.667
                       Q            Log10(Q)             Ln(Q)
 Total Bot       0.786676D-25        -25.104204        -57.804566
 Total V=0       0.454525D+14         13.657558         31.447689
 Vib (Bot)       0.190864D-37        -37.719276        -86.851842
 Vib (Bot)    1  0.160576D+01          0.205680          0.473595
 Vib (Bot)    2  0.145183D+01          0.161917          0.372828
 Vib (Bot)    3  0.689701D+00         -0.161339         -0.371497
 Vib (Bot)    4  0.593373D+00         -0.226672         -0.521933
 Vib (Bot)    5  0.384380D+00         -0.415239         -0.956122
 Vib (Bot)    6  0.332256D+00         -0.478527         -1.101849
 Vib (V=0)       0.110277D+02          1.042486          2.400414
 Vib (V=0)    1  0.218180D+01          0.338815          0.780151
 Vib (V=0)    2  0.203552D+01          0.308676          0.710752
 Vib (V=0)    3  0.135187D+01          0.130936          0.301491
 Vib (V=0)    4  0.127595D+01          0.105832          0.243687
 Vib (V=0)    5  0.113067D+01          0.053337          0.122813
 Vib (V=0)    6  0.110033D+01          0.041522          0.095609
 Electronic      0.100000D+01          0.000000          0.000000
 Translational   0.276212D+08          7.441242         17.134094
 Rotational      0.149221D+06          5.173829         11.913182

     ==================================================
      Anharmonic Data: Displacement Vectors Definition
     ==================================================

 Framework definition based on atomic masses: CS  

 **********************************************************************

                  Harmonic vibro-rotational analysis

 **********************************************************************


     ==================================================
               Analysis of the Rotor Symmetry
     ==================================================

 Framework Group : CS  
 Rotor Type      : Asymmetric Top
 Asymm. param.   : Kappa = -0.923715
 Inertia moments : X=    49.56415 , Y=   253.78412 , Z=   303.34827
 Representation  : IIIr Representation, Ix < Iy < Iz

 Axes Definition for the Symmetric-Top Representation
 ----------------------------------------------------
 Axis Z automatically chosen to be collinear with X from Eckart orient.
 NOTE: In Vibro-rotational analysis, this will be referred to as the
       spectroscopic orientation.

     ==================================================
        Vibro-Rotational Analysis Based on Symmetry
     ==================================================

 Representation A'
 -----------------
    X Translation
    Y Translation
    Z Rotation
   19 Vibrations with frequencies:
   3226.23   3182.10   3159.29   3149.19   3136.39   2307.13
   1683.05   1625.33   1472.48   1398.92   1329.68   1264.87
   1168.67    983.93    893.24    720.31    447.16    317.31
    127.05

 Representation A"
 -----------------
    Z Translation
    X Rotation
    Y Rotation
    8 Vibrations with frequencies:
   1038.46    990.53    962.56    798.23    693.15    496.29
    278.92    140.05

 Input/Output information
 ------------------------
 Normal modes will be PRINTED in DESCENDING order (imag. freq. first)
   and sorted by irreducible representation
 The connection between this new numbering (A) and the one used before
   (H) is reported in the present equivalency table:
 ----+------+------+------+------+------+------+------+------+------+
 (H) |     1|     2|     3|     4|     5|     6|     7|     8|     9|
 (A) |    19|    27|    26|    18|    17|    25|    24|    16|    23|
 ----+------+------+------+------+------+------+------+------+------+
 ----+------+------+------+------+------+------+------+------+------+
 (H) |    10|    11|    12|    13|    14|    15|    16|    17|    18|
 (A) |    15|    22|    14|    21|    20|    13|    12|    11|    10|
 ----+------+------+------+------+------+------+------+------+------+
 ----+------+------+------+------+------+------+------+------+------+
 (H) |    19|    20|    21|    22|    23|    24|    25|    26|    27|
 (A) |     9|     8|     7|     6|     5|     4|     3|     2|     1|
 ----+------+------+------+------+------+------+------+------+------+

 Normal modes will be READ in ASCENDING order (imag. freq. first)

 Analysis of symmetry-allowed terms
 ----------------------------------

     ==================================================
                   Coriolis Couplings
     ==================================================

 Coriolis Couplings along the X axis
 -----------------------------------
                1             2             3             4             5 
      1   0.000000D+00
      2   0.000000D+00  0.000000D+00
      3   0.000000D+00  0.000000D+00  0.000000D+00
      4   0.000000D+00  0.000000D+00  0.000000D+00  0.000000D+00
      5   0.000000D+00  0.000000D+00  0.000000D+00  0.000000D+00  0.000000D+00
      6   0.000000D+00  0.000000D+00  0.000000D+00  0.000000D+00  0.000000D+00
      7   0.000000D+00  0.000000D+00  0.000000D+00  0.000000D+00  0.000000D+00
      8   0.000000D+00  0.000000D+00  0.000000D+00  0.000000D+00  0.000000D+00
      9   0.000000D+00  0.000000D+00  0.000000D+00  0.000000D+00  0.000000D+00
     10   0.000000D+00  0.000000D+00  0.000000D+00  0.000000D+00  0.000000D+00
     11   0.000000D+00  0.000000D+00  0.000000D+00  0.000000D+00  0.000000D+00
     12   0.000000D+00  0.000000D+00  0.000000D+00  0.000000D+00  0.000000D+00
     13   0.000000D+00  0.000000D+00  0.000000D+00  0.000000D+00  0.000000D+00
     14   0.000000D+00  0.000000D+00  0.000000D+00  0.000000D+00  0.000000D+00
     15   0.000000D+00  0.000000D+00  0.000000D+00  0.000000D+00  0.000000D+00
     16   0.000000D+00  0.000000D+00  0.000000D+00  0.000000D+00  0.000000D+00
     17   0.000000D+00  0.000000D+00  0.000000D+00  0.000000D+00  0.000000D+00
     18   0.000000D+00  0.000000D+00  0.000000D+00  0.000000D+00  0.000000D+00
     19   0.000000D+00  0.000000D+00  0.000000D+00  0.000000D+00  0.000000D+00
     20  -0.175779D+00 -0.251033D-01  0.833095D+00 -0.111025D+00  0.384053D+00
     21  -0.182030D+00  0.406785D-01  0.145845D+00  0.805225D+00 -0.112276D+00
     22  -0.671433D+00 -0.275672D-01 -0.167863D+00 -0.178437D+00  0.450338D+00
     23   0.488527D-01 -0.507356D+00  0.202856D-01  0.293964D+00  0.160065D+00
     24  -0.235501D-01 -0.212852D+00  0.338048D+00  0.955912D-02 -0.405689D+00
     25  -0.104003D-01 -0.238886D+00  0.260947D+00 -0.125372D+00 -0.304031D+00
     26   0.127021D-01 -0.290393D-01 -0.239939D-01  0.274357D+00  0.155075D+00
     27   0.120805D+00  0.692861D-01  0.184693D+00 -0.262896D+00 -0.209138D+00
                6             7             8             9            10 
      6   0.000000D+00
      7   0.000000D+00  0.000000D+00
      8   0.000000D+00  0.000000D+00  0.000000D+00
      9   0.000000D+00  0.000000D+00  0.000000D+00  0.000000D+00
     10   0.000000D+00  0.000000D+00  0.000000D+00  0.000000D+00  0.000000D+00
     11   0.000000D+00  0.000000D+00  0.000000D+00  0.000000D+00  0.000000D+00
     12   0.000000D+00  0.000000D+00  0.000000D+00  0.000000D+00  0.000000D+00
     13   0.000000D+00  0.000000D+00  0.000000D+00  0.000000D+00  0.000000D+00
     14   0.000000D+00  0.000000D+00  0.000000D+00  0.000000D+00  0.000000D+00
     15   0.000000D+00  0.000000D+00  0.000000D+00  0.000000D+00  0.000000D+00
     16   0.000000D+00  0.000000D+00  0.000000D+00  0.000000D+00  0.000000D+00
     17   0.000000D+00  0.000000D+00  0.000000D+00  0.000000D+00  0.000000D+00
     18   0.000000D+00  0.000000D+00  0.000000D+00  0.000000D+00  0.000000D+00
     19   0.000000D+00  0.000000D+00  0.000000D+00  0.000000D+00  0.000000D+00
     20   0.207033D-01  0.675357D-01 -0.142534D+00 -0.783216D-01 -0.204766D+00
     21   0.620311D-02 -0.171517D+00 -0.466198D-01  0.357002D+00 -0.183288D+00
     22   0.313683D-02 -0.122937D+00  0.197694D+00  0.165443D+00  0.233140D+00
     23   0.157931D+00  0.772155D-01  0.144573D+00 -0.360700D+00  0.184185D+00
     24   0.378622D+00  0.387755D-01  0.294295D+00  0.176399D-01  0.379594D+00
     25  -0.657154D+00 -0.106292D+00  0.431236D-01  0.148319D+00  0.158513D+00
     26  -0.558002D+00  0.140805D+00  0.190992D+00 -0.292743D+00  0.101322D+00
     27   0.902205D-01 -0.236431D+00  0.175983D+00  0.603113D-01 -0.136115D+00
               11            12            13            14            15 
     11   0.000000D+00
     12   0.000000D+00  0.000000D+00
     13   0.000000D+00  0.000000D+00  0.000000D+00
     14   0.000000D+00  0.000000D+00  0.000000D+00  0.000000D+00
     15   0.000000D+00  0.000000D+00  0.000000D+00  0.000000D+00  0.000000D+00
     16   0.000000D+00  0.000000D+00  0.000000D+00  0.000000D+00  0.000000D+00
     17   0.000000D+00  0.000000D+00  0.000000D+00  0.000000D+00  0.000000D+00
     18   0.000000D+00  0.000000D+00  0.000000D+00  0.000000D+00  0.000000D+00
     19   0.000000D+00  0.000000D+00  0.000000D+00  0.000000D+00  0.000000D+00
     20  -0.762137D-01  0.306577D-01 -0.135065D+00 -0.973738D-01  0.649324D-01
     21   0.118704D+00  0.218671D+00  0.918981D-01  0.993446D-01 -0.624621D-01
     22   0.136537D+00  0.334822D-01  0.206935D+00 -0.241023D+00 -0.144270D+00
     23   0.107145D+00 -0.137139D+00  0.418966D+00  0.127616D+00 -0.369963D+00
     24  -0.814091D-01 -0.109364D+00 -0.218498D+00 -0.407138D+00  0.110979D+00
     25  -0.238636D-01 -0.145371D+00  0.365335D+00  0.171374D+00  0.241104D+00
     26   0.533863D-01 -0.512186D-01 -0.397584D+00 -0.244320D+00 -0.255674D-01
     27   0.425745D+00  0.212128D+00  0.226736D+00 -0.533119D-01 -0.218070D-01
               16            17            18            19            20 
     16   0.000000D+00
     17   0.000000D+00  0.000000D+00
     18   0.000000D+00  0.000000D+00  0.000000D+00
     19   0.000000D+00  0.000000D+00  0.000000D+00  0.000000D+00
     20  -0.496912D-01 -0.499561D-02 -0.453055D-02  0.535144D-02  0.000000D+00
     21  -0.771414D-01  0.383659D-02  0.132906D-01  0.237402D-02  0.000000D+00
     22   0.827734D-01  0.339502D-01  0.125827D-01 -0.304353D-02  0.000000D+00
     23  -0.652832D-01 -0.217386D+00 -0.145938D-01 -0.348116D-01  0.000000D+00
     24  -0.161050D+00  0.139515D+00  0.974840D-01 -0.247955D-02  0.000000D+00
     25   0.196173D-01  0.697097D-01  0.146317D+00 -0.715505D-01  0.000000D+00
     26  -0.167812D+00 -0.588583D-01  0.421046D+00  0.516394D-01  0.000000D+00
     27  -0.163373D+00  0.263084D+00  0.558357D+00  0.166781D+00  0.000000D+00
               21            22            23            24            25 
     21   0.000000D+00
     22   0.000000D+00  0.000000D+00
     23   0.000000D+00  0.000000D+00  0.000000D+00
     24   0.000000D+00  0.000000D+00  0.000000D+00  0.000000D+00
     25   0.000000D+00  0.000000D+00  0.000000D+00  0.000000D+00  0.000000D+00
     26   0.000000D+00  0.000000D+00  0.000000D+00  0.000000D+00  0.000000D+00
     27   0.000000D+00  0.000000D+00  0.000000D+00  0.000000D+00  0.000000D+00
               26            27 
     26   0.000000D+00
     27   0.000000D+00  0.000000D+00

 Coriolis Couplings along the Y axis
 -----------------------------------
                1             2             3             4             5 
      1   0.000000D+00
      2   0.000000D+00  0.000000D+00
      3   0.000000D+00  0.000000D+00  0.000000D+00
      4   0.000000D+00  0.000000D+00  0.000000D+00  0.000000D+00
      5   0.000000D+00  0.000000D+00  0.000000D+00  0.000000D+00  0.000000D+00
      6   0.000000D+00  0.000000D+00  0.000000D+00  0.000000D+00  0.000000D+00
      7   0.000000D+00  0.000000D+00  0.000000D+00  0.000000D+00  0.000000D+00
      8   0.000000D+00  0.000000D+00  0.000000D+00  0.000000D+00  0.000000D+00
      9   0.000000D+00  0.000000D+00  0.000000D+00  0.000000D+00  0.000000D+00
     10   0.000000D+00  0.000000D+00  0.000000D+00  0.000000D+00  0.000000D+00
     11   0.000000D+00  0.000000D+00  0.000000D+00  0.000000D+00  0.000000D+00
     12   0.000000D+00  0.000000D+00  0.000000D+00  0.000000D+00  0.000000D+00
     13   0.000000D+00  0.000000D+00  0.000000D+00  0.000000D+00  0.000000D+00
     14   0.000000D+00  0.000000D+00  0.000000D+00  0.000000D+00  0.000000D+00
     15   0.000000D+00  0.000000D+00  0.000000D+00  0.000000D+00  0.000000D+00
     16   0.000000D+00  0.000000D+00  0.000000D+00  0.000000D+00  0.000000D+00
     17   0.000000D+00  0.000000D+00  0.000000D+00  0.000000D+00  0.000000D+00
     18   0.000000D+00  0.000000D+00  0.000000D+00  0.000000D+00  0.000000D+00
     19   0.000000D+00  0.000000D+00  0.000000D+00  0.000000D+00  0.000000D+00
     20   0.216536D+00  0.179870D+00  0.304562D-01  0.450158D-01  0.138755D+00
     21  -0.239090D+00  0.340048D+00  0.414155D-01  0.206072D-01 -0.198606D+00
     22  -0.382339D+00 -0.152764D+00 -0.659732D-01 -0.505999D-01 -0.347989D+00
     23   0.197629D+00 -0.587580D+00 -0.114752D+00 -0.127219D+00  0.150189D+00
     24  -0.305581D+00 -0.169224D+00 -0.831070D-01 -0.453993D-01 -0.192763D+00
     25  -0.226357D+00 -0.243016D+00 -0.956547D-01 -0.587395D-01 -0.138905D+00
     26   0.144924D+00  0.599184D-02  0.271235D-01 -0.103170D-02  0.953837D-01
     27  -0.504593D-01  0.725760D-01  0.217679D-01  0.190867D-01 -0.381091D-01
                6             7             8             9            10 
      6   0.000000D+00
      7   0.000000D+00  0.000000D+00
      8   0.000000D+00  0.000000D+00  0.000000D+00
      9   0.000000D+00  0.000000D+00  0.000000D+00  0.000000D+00
     10   0.000000D+00  0.000000D+00  0.000000D+00  0.000000D+00  0.000000D+00
     11   0.000000D+00  0.000000D+00  0.000000D+00  0.000000D+00  0.000000D+00
     12   0.000000D+00  0.000000D+00  0.000000D+00  0.000000D+00  0.000000D+00
     13   0.000000D+00  0.000000D+00  0.000000D+00  0.000000D+00  0.000000D+00
     14   0.000000D+00  0.000000D+00  0.000000D+00  0.000000D+00  0.000000D+00
     15   0.000000D+00  0.000000D+00  0.000000D+00  0.000000D+00  0.000000D+00
     16   0.000000D+00  0.000000D+00  0.000000D+00  0.000000D+00  0.000000D+00
     17   0.000000D+00  0.000000D+00  0.000000D+00  0.000000D+00  0.000000D+00
     18   0.000000D+00  0.000000D+00  0.000000D+00  0.000000D+00  0.000000D+00
     19   0.000000D+00  0.000000D+00  0.000000D+00  0.000000D+00  0.000000D+00
     20  -0.359616D-02 -0.128310D+00  0.198058D+00 -0.253373D+00 -0.371620D+00
     21  -0.120082D-01  0.638698D+00  0.222582D+00  0.141328D+00 -0.220046D+00
     22   0.000000D+00  0.208027D+00 -0.461436D+00 -0.501361D+00 -0.191778D+00
     23  -0.366150D-01  0.342174D+00 -0.619757D-01  0.443726D+00 -0.348042D+00
     24  -0.547849D-01 -0.423891D+00 -0.172029D+00  0.679459D-01 -0.240472D+00
     25   0.105727D+00 -0.171998D-01  0.360471D+00 -0.914499D-02 -0.269728D+00
     26   0.102564D+00 -0.664665D-01 -0.449764D+00  0.125805D+00  0.109779D+00
     27  -0.188930D-01  0.257490D+00 -0.292261D+00  0.203418D+00  0.379259D+00
               11            12            13            14            15 
     11   0.000000D+00
     12   0.000000D+00  0.000000D+00
     13   0.000000D+00  0.000000D+00  0.000000D+00
     14   0.000000D+00  0.000000D+00  0.000000D+00  0.000000D+00
     15   0.000000D+00  0.000000D+00  0.000000D+00  0.000000D+00  0.000000D+00
     16   0.000000D+00  0.000000D+00  0.000000D+00  0.000000D+00  0.000000D+00
     17   0.000000D+00  0.000000D+00  0.000000D+00  0.000000D+00  0.000000D+00
     18   0.000000D+00  0.000000D+00  0.000000D+00  0.000000D+00  0.000000D+00
     19   0.000000D+00  0.000000D+00  0.000000D+00  0.000000D+00  0.000000D+00
     20  -0.438242D+00 -0.598586D-01  0.438186D+00  0.432400D+00 -0.171933D+00
     21   0.129970D+00 -0.425466D+00  0.163069D+00 -0.208513D-02  0.151542D+00
     22   0.140187D+00  0.250730D+00  0.963805D-01 -0.177930D+00 -0.165316D+00
     23   0.329865D-01  0.128766D+00 -0.455129D-01 -0.209425D+00 -0.165771D-01
     24  -0.261221D+00 -0.421318D+00 -0.215828D+00 -0.736526D-01 -0.301790D+00
     25  -0.328709D+00  0.621028D-01 -0.484385D-01  0.234488D+00  0.586182D-01
     26   0.145406D+00 -0.446236D+00  0.154998D+00 -0.271758D+00  0.201860D-01
     27  -0.544570D+00  0.206795D+00  0.208509D+00 -0.469343D-01 -0.115930D+00
               16            17            18            19            20 
     16   0.000000D+00
     17   0.000000D+00  0.000000D+00
     18   0.000000D+00  0.000000D+00  0.000000D+00
     19   0.000000D+00  0.000000D+00  0.000000D+00  0.000000D+00
     20   0.172113D+00  0.500546D-01  0.634717D-01 -0.146874D-01  0.000000D+00
     21   0.303544D-02 -0.108994D+00 -0.696748D-02 -0.138389D-01  0.000000D+00
     22   0.384183D-01  0.739658D-01  0.192697D-01  0.414613D-02  0.000000D+00
     23   0.238784D+00  0.449155D-01  0.239043D-01  0.334331D-02  0.000000D+00
     24  -0.180870D+00 -0.365827D+00 -0.419621D-01 -0.180040D-02  0.000000D+00
     25   0.452482D+00  0.331745D+00 -0.394555D+00 -0.204798D-01  0.000000D+00
     26   0.237941D+00 -0.329390D+00  0.388922D+00 -0.298489D+00  0.000000D+00
     27  -0.652380D-02  0.177620D+00  0.317174D+00  0.349248D+00  0.000000D+00
               21            22            23            24            25 
     21   0.000000D+00
     22   0.000000D+00  0.000000D+00
     23   0.000000D+00  0.000000D+00  0.000000D+00
     24   0.000000D+00  0.000000D+00  0.000000D+00  0.000000D+00
     25   0.000000D+00  0.000000D+00  0.000000D+00  0.000000D+00  0.000000D+00
     26   0.000000D+00  0.000000D+00  0.000000D+00  0.000000D+00  0.000000D+00
     27   0.000000D+00  0.000000D+00  0.000000D+00  0.000000D+00  0.000000D+00
               26            27 
     26   0.000000D+00
     27   0.000000D+00  0.000000D+00

 Coriolis Couplings along the Z axis
 -----------------------------------
                1             2             3             4             5 
      1   0.000000D+00
      2  -0.140583D-02  0.000000D+00
      3  -0.345084D-02 -0.591149D-02  0.000000D+00
      4   0.167073D-01 -0.878158D-02  0.192356D-02  0.000000D+00
      5   0.500111D-01  0.000000D+00  0.151654D-01 -0.724875D-02  0.000000D+00
      6   0.135712D-02  0.133385D-01  0.111042D-02 -0.596007D-02  0.134003D-02
      7  -0.336846D+00  0.320999D-01 -0.140324D+00  0.507184D+00  0.138207D-01
      8   0.347453D+00  0.184691D+00  0.320564D+00  0.172730D+00 -0.100327D+00
      9   0.728086D+00 -0.461778D+00 -0.626723D-01  0.305658D+00 -0.671662D-01
     10   0.461596D+00  0.675922D+00 -0.302288D+00 -0.175739D+00 -0.195828D-01
     11  -0.398979D-01  0.870232D-01 -0.652216D+00  0.392142D+00  0.296185D+00
     12   0.293709D-01 -0.233140D+00 -0.277426D+00 -0.614787D+00  0.246489D+00
     13  -0.929783D-02  0.402309D+00  0.409031D+00  0.104133D+00  0.359632D+00
     14  -0.726694D-01  0.183100D+00 -0.294957D+00 -0.111173D+00 -0.575405D+00
     15   0.831257D-01 -0.678424D-01 -0.181773D-01 -0.111159D+00  0.468085D+00
     16   0.111759D-01 -0.601468D-01 -0.123335D+00  0.395907D-01 -0.114450D+00
     17  -0.303090D-01  0.706378D-01  0.509240D-01  0.529072D-01 -0.232565D+00
     18  -0.557905D-01 -0.139493D+00  0.792135D-01 -0.586516D-01 -0.269245D+00
     19   0.251348D-01  0.882632D-02 -0.234695D-01  0.859890D-01  0.994992D-01
     20   0.000000D+00  0.000000D+00  0.000000D+00  0.000000D+00  0.000000D+00
     21   0.000000D+00  0.000000D+00  0.000000D+00  0.000000D+00  0.000000D+00
     22   0.000000D+00  0.000000D+00  0.000000D+00  0.000000D+00  0.000000D+00
     23   0.000000D+00  0.000000D+00  0.000000D+00  0.000000D+00  0.000000D+00
     24   0.000000D+00  0.000000D+00  0.000000D+00  0.000000D+00  0.000000D+00
     25   0.000000D+00  0.000000D+00  0.000000D+00  0.000000D+00  0.000000D+00
     26   0.000000D+00  0.000000D+00  0.000000D+00  0.000000D+00  0.000000D+00
     27   0.000000D+00  0.000000D+00  0.000000D+00  0.000000D+00  0.000000D+00
                6             7             8             9            10 
      6   0.000000D+00
      7  -0.389309D-01  0.000000D+00
      8  -0.885586D-01  0.138191D-02  0.000000D+00
      9   0.442029D-01 -0.145971D+00 -0.982463D-01  0.000000D+00
     10  -0.240853D-01  0.140083D+00  0.199999D+00 -0.764952D-02  0.000000D+00
     11   0.185388D-01 -0.186635D+00  0.118126D+00 -0.145717D+00 -0.938110D-01
     12   0.471078D-01 -0.287053D+00 -0.316218D-01  0.170353D-01 -0.185615D+00
     13  -0.121083D+00 -0.476175D+00 -0.202086D+00 -0.896843D-01 -0.429873D-01
     14  -0.126975D+00 -0.161801D+00 -0.405675D+00  0.146173D+00  0.392800D-01
     15  -0.134864D+00  0.128489D+00 -0.156616D+00  0.167312D+00 -0.556574D-01
     16  -0.439651D+00 -0.142257D+00 -0.281875D+00  0.446363D-01  0.503727D-01
     17   0.615545D+00 -0.257948D+00  0.631794D-01 -0.573880D-01 -0.107761D+00
     18  -0.482374D+00 -0.215317D+00  0.560611D+00 -0.183927D+00 -0.229170D+00
     19  -0.343785D+00  0.159787D+00 -0.488199D-01 -0.606565D-01  0.169547D+00
     20   0.000000D+00  0.000000D+00  0.000000D+00  0.000000D+00  0.000000D+00
     21   0.000000D+00  0.000000D+00  0.000000D+00  0.000000D+00  0.000000D+00
     22   0.000000D+00  0.000000D+00  0.000000D+00  0.000000D+00  0.000000D+00
     23   0.000000D+00  0.000000D+00  0.000000D+00  0.000000D+00  0.000000D+00
     24   0.000000D+00  0.000000D+00  0.000000D+00  0.000000D+00  0.000000D+00
     25   0.000000D+00  0.000000D+00  0.000000D+00  0.000000D+00  0.000000D+00
     26   0.000000D+00  0.000000D+00  0.000000D+00  0.000000D+00  0.000000D+00
     27   0.000000D+00  0.000000D+00  0.000000D+00  0.000000D+00  0.000000D+00
               11            12            13            14            15 
     11   0.000000D+00
     12   0.173366D+00  0.000000D+00
     13   0.233379D+00 -0.249881D+00  0.000000D+00
     14  -0.702701D-01 -0.108325D+00  0.134277D+00  0.000000D+00
     15  -0.273094D-01  0.231708D-01  0.119852D+00  0.205094D+00  0.000000D+00
     16  -0.475338D-02 -0.383758D+00  0.287139D-02  0.115059D+00  0.475047D+00
     17   0.171458D+00 -0.215447D+00 -0.127325D+00 -0.393541D-01  0.160802D+00
     18   0.297357D+00  0.969916D-01 -0.153864D+00  0.780788D-01  0.405768D-01
     19  -0.149312D+00  0.161432D-01 -0.202288D+00 -0.434010D+00 -0.113803D+00
     20   0.000000D+00  0.000000D+00  0.000000D+00  0.000000D+00  0.000000D+00
     21   0.000000D+00  0.000000D+00  0.000000D+00  0.000000D+00  0.000000D+00
     22   0.000000D+00  0.000000D+00  0.000000D+00  0.000000D+00  0.000000D+00
     23   0.000000D+00  0.000000D+00  0.000000D+00  0.000000D+00  0.000000D+00
     24   0.000000D+00  0.000000D+00  0.000000D+00  0.000000D+00  0.000000D+00
     25   0.000000D+00  0.000000D+00  0.000000D+00  0.000000D+00  0.000000D+00
     26   0.000000D+00  0.000000D+00  0.000000D+00  0.000000D+00  0.000000D+00
     27   0.000000D+00  0.000000D+00  0.000000D+00  0.000000D+00  0.000000D+00
               16            17            18            19            20 
     16   0.000000D+00
     17   0.452321D-01  0.000000D+00
     18  -0.165871D+00  0.492757D-01  0.000000D+00
     19   0.503071D+00  0.187623D+00 -0.157256D+00  0.000000D+00
     20   0.000000D+00  0.000000D+00  0.000000D+00  0.000000D+00  0.000000D+00
     21   0.000000D+00  0.000000D+00  0.000000D+00  0.000000D+00  0.000000D+00
     22   0.000000D+00  0.000000D+00  0.000000D+00  0.000000D+00  0.000000D+00
     23   0.000000D+00  0.000000D+00  0.000000D+00  0.000000D+00  0.000000D+00
     24   0.000000D+00  0.000000D+00  0.000000D+00  0.000000D+00  0.000000D+00
     25   0.000000D+00  0.000000D+00  0.000000D+00  0.000000D+00  0.000000D+00
     26   0.000000D+00  0.000000D+00  0.000000D+00  0.000000D+00  0.000000D+00
     27   0.000000D+00  0.000000D+00  0.000000D+00  0.000000D+00  0.000000D+00
               21            22            23            24            25 
     21   0.000000D+00
     22   0.000000D+00  0.000000D+00
     23   0.000000D+00  0.000000D+00  0.000000D+00
     24   0.000000D+00  0.000000D+00  0.000000D+00  0.000000D+00
     25   0.000000D+00  0.000000D+00  0.000000D+00  0.000000D+00  0.000000D+00
     26   0.000000D+00  0.000000D+00  0.000000D+00  0.000000D+00  0.000000D+00
     27   0.000000D+00  0.000000D+00  0.000000D+00  0.000000D+00  0.000000D+00
               26            27 
     26   0.000000D+00
     27   0.000000D+00  0.000000D+00

  152 Coriolis couplings larger than .100D-02 along the X axis
  151 Coriolis couplings larger than .100D-02 along the Y axis
  170 Coriolis couplings larger than .100D-02 along the Z axis

     ==================================================
      Inertia Moments Derivatives w.r.t. Normal Modes
     ==================================================

 Units: amu^1/2.Ang

                 Ixx        Ixy        Iyy        Ixz        Iyz        Izz
 Q(     1)    -0.54483    0.80848    1.16361    0.00000    0.00000    0.61879
 Q(     2)    -1.10122   -0.97655   -1.21068    0.00000    0.00000   -2.31190
 Q(     3)    -0.51836   -0.15999   -0.12723    0.00000    0.00000   -0.64560
 Q(     4)     3.03360   -0.25101   -0.41043    0.00000    0.00000    2.62317
 Q(     5)     1.51624    0.57970    0.81312    0.00000    0.00000    2.32936
 Q(     6)     3.95271   -0.61900    0.06358    0.00000    0.00000    4.01629
 Q(     7)     1.61603   -1.68449    3.38457    0.00000    0.00000    5.00060
 Q(     8)    -1.06331   -0.57891    1.06372    0.00000    0.00000    0.00041
 Q(     9)    -0.52201   -0.45837    0.18696    0.00000    0.00000   -0.33505
 Q(    10)     0.40973   -1.40119    1.14580    0.00000    0.00000    1.55552
 Q(    11)    -1.93598    3.08048   -2.25043    0.00000    0.00000   -4.18642
 Q(    12)    -3.24864   -4.01984    2.38583    0.00000    0.00000   -0.86281
 Q(    13)    -0.28739    0.05603   -2.89142    0.00000    0.00000   -3.17882
 Q(    14)     7.70079   -2.27679   -3.44237    0.00000    0.00000    4.25842
 Q(    15)    10.46902   -0.88862    9.91824    0.00000    0.00000   20.38726
 Q(    16)    -8.18779    4.18207    8.33209    0.00000    0.00000    0.14430
 Q(    17)     2.75079   -3.80636   16.68051    0.00000    0.00000   19.43130
 Q(    18)     4.35889   -2.92822    1.83595    0.00000    0.00000    6.19485
 Q(    19)     3.75031  -14.14161   12.77696    0.00000    0.00000   16.52727
 Q(    20)     0.00000    0.00000   -0.00000    0.00000    0.00000    0.00000
 Q(    21)    -0.00000    0.00000   -0.00000    0.00000    0.00000   -0.00000
 Q(    22)     0.00000   -0.00000    0.00000    0.00000    0.00000    0.00000
 Q(    23)     0.00000   -0.00000   -0.00000    0.00000    0.00000    0.00000
 Q(    24)     0.00000   -0.00000   -0.00000    0.00000    0.00000   -0.00000
 Q(    25)    -0.00000    0.00000   -0.00000    0.00000    0.00000   -0.00000
 Q(    26)     0.00000    0.00000    0.00000    0.00000    0.00000    0.00000
 Q(    27)    -0.00000    0.00000   -0.00000    0.00000    0.00000   -0.00000

     ==================================================
               Vibro-rotational Alpha Matrix
     ==================================================

 Vibro-Rot alpha Matrix (in cm^-1)
 ---------------------------------
                 A(x)           B(y)           C(z)
 Q(     1)       -0.00013       -0.00000       -0.00001
 Q(     2)       -0.00009       -0.00001       -0.00001
 Q(     3)       -0.00024       -0.00000       -0.00001
 Q(     4)       -0.00024       -0.00000       -0.00001
 Q(     5)       -0.00018       -0.00000       -0.00001
 Q(     6)       -0.00032       -0.00000       -0.00001
 Q(     7)       -0.00008       -0.00002       -0.00001
 Q(     8)       -0.00014       -0.00002       -0.00001
 Q(     9)       -0.00031       -0.00002        0.00001
 Q(    10)       -0.00031       -0.00002        0.00000
 Q(    11)       -0.00018       -0.00003       -0.00000
 Q(    12)       -0.00019       -0.00003        0.00000
 Q(    13)       -0.00069       -0.00003        0.00002
 Q(    14)       -0.00178        0.00002        0.00000
 Q(    15)       -0.00103        0.00000       -0.00001
 Q(    16)       -0.00079       -0.00003        0.00002
 Q(    17)       -0.00006        0.00002       -0.00000
 Q(    18)       -0.00320       -0.00007        0.00002
 Q(    19)       -0.00144       -0.00023        0.00001
 Q(    20)        0.00035       -0.00002       -0.00000
 Q(    21)        0.00053        0.00003       -0.00000
 Q(    22)        0.00159        0.00005       -0.00000
 Q(    23)        0.00117        0.00001       -0.00000
 Q(    24)        0.00112        0.00004       -0.00000
 Q(    25)        0.00053       -0.00002       -0.00000
 Q(    26)        0.00293        0.00010       -0.00000
 Q(    27)        0.00219        0.00006       -0.00000

 Vibro-Rot alpha Matrix (in MHz)
 -------------------------------
                 A(x)           B(y)           C(z)
 Q(     1)       -3.89029       -0.12487       -0.24633
 Q(     2)       -2.64140       -0.16846       -0.22756
 Q(     3)       -7.18898       -0.01019       -0.22840
 Q(     4)       -7.24417       -0.00757       -0.23476
 Q(     5)       -5.28510       -0.07664       -0.18978
 Q(     6)       -9.53393       -0.01036       -0.26137
 Q(     7)       -2.46383       -0.60637       -0.31791
 Q(     8)       -4.21887       -0.49871       -0.32005
 Q(     9)       -9.33287       -0.57378        0.16309
 Q(    10)       -9.42151       -0.62223        0.10626
 Q(    11)       -5.43659       -0.77456       -0.04067
 Q(    12)       -5.82009       -0.88711        0.09997
 Q(    13)      -20.80816       -0.99928        0.60880
 Q(    14)      -53.44182        0.73220        0.01272
 Q(    15)      -30.85942        0.08949       -0.42191
 Q(    16)      -23.76682       -0.94164        0.51941
 Q(    17)       -1.77428        0.48463       -0.09555
 Q(    18)      -95.97441       -2.04417        0.53927
 Q(    19)      -43.14769       -6.92334        0.26701
 Q(    20)       10.62098       -0.45505       -0.00000
 Q(    21)       15.77673        0.87758       -0.00000
 Q(    22)       47.79289        1.38721       -0.00000
 Q(    23)       35.12403        0.32261       -0.00000
 Q(    24)       33.69839        1.17556       -0.00000
 Q(    25)       16.02693       -0.73925       -0.00000
 Q(    26)       87.74483        2.87429       -0.00000
 Q(    27)       65.70512        1.92816       -0.00000

     ==================================================
          Quartic Centrifugal Distortion Constants
     ==================================================

 NOTE: Values in Cartesian coords. refer to the structure in Eckart orientation.

 Quartic Centrifugal Distortion Constants Tau Prime
 --------------------------------------------------
                      cm^-1                    MHz
 TauP aaaa     -0.4573321141D-05        -0.1371047186D+00
 TauP bbaa     -0.3446597549D-05        -0.1033263951D+00
 TauP bbbb     -0.5462844242D-07        -0.1637719503D-02
 TauP ccaa     -0.3974810754D-06        -0.1191618286D-01
 TauP ccbb     -0.4873931060D-07        -0.1461167773D-02
 TauP cccc     -0.4472472031D-07        -0.1340813384D-02

 Asymmetric Top Reduction
 ------------------------
       Asymmetry parameter     | Reference formula
  Kappa :        -0.9237154835 |    [2B-A-C]/[A-C]
  Delta :         0.0381422582 |       [B-C]/[A-C]
  Sigma :        51.4264142766 | [2A'-B'-C']/[B'-C']

 (A,B,C)   : equilibrium rotational constants
 (A',B',C'): effective rotational constants

 Constants in the Asymmetrically reduced Hamiltonian
 ---------------------------------------------------
                        cm^-1                   MHz
  DELTA J  :    0.1241914534D-07         0.3723166108D-03
  DELTA K  :    0.1949640920D-06         0.5844876437D-02
  DELTA JK :    0.9359470478D-06         0.2805898660D-01
  delta J  :    0.6189826316D-09         0.1855663246D-04
  delta K  :    0.3865456359D-06         0.1158834663D-01

 Effective Rotational Constants
 (Include Terms due to Quartic Centrifugal Distortion Constants)
 ---------------------------------------------------------------
           Be in cm^-1             B(A) in cm^-1            B(A) in MHz
 a          0.340117399             0.340117398              10196.46308
 b          0.066425074             0.066425087               1991.37400
 c          0.055571865             0.055571853               1666.00225

 Nielsen Centrifugal Distortion Constants
 ----------------------------------------
                cm^-1                    MHz
 DJ     0.1236056592D-07         0.3705604439D-03
 DJK    0.9362985244D-06         0.2806952360D-01
 DK     0.1946711949D-06         0.5836095603D-02
 dJ     0.6189826316D-09         0.1855663246D-04
 R5    -0.1902602883D-06        -0.5703859949D-02
 R6    -0.2928971131D-10        -0.8780834548D-06

 Constants in the Symmetrically Reduced Hamiltonian
 --------------------------------------------------
                    cm^-1                     MHz
  D J  :    0.8660905132D-08         0.2596474038D-03
  D JK :    0.9584964891D-06         0.2873500184D-01
  D K  :    0.1761728910D-06         0.5281530402D-02
  d 1  :   -0.6189826316D-09        -0.1855663246D-04
  d 2  :   -0.1879120105D-08        -0.5633460351D-04


 Effective Rotational Constants
 (Include Terms due to Quartic Centrifugal Distortion Constants)
 ---------------------------------------------------------------
           Be in cm^-1             B(S) in cm^-1            B(S) in MHz
 a          0.340117399             0.340117417              10196.46365
 b          0.066425074             0.066424306               1991.35060
 c          0.055571865             0.055572619               1666.02520

 Wilson Centrifugal Distortion Constants
 ---------------------------------------
                cm^-1                    MHz
 DJ     0.1365711060D-07         0.4094298757D-03
 DJK    0.1695984554D-05         0.5084433780D-01
 DK    -0.5663113789D-06        -0.1697758803D-01

 Nielsen Centrifugal Distortion Constants
 ----------------------------------------
                cm^-1                    MHz
 DJ     0.1236056592D-07         0.3705604439D-03
 DJK    0.9362985244D-06         0.2806952360D-01
 DK     0.1946711949D-06         0.5836095603D-02
 dJ     0.6189826316D-09         0.1855663246D-04
 R5    -0.1902602883D-06        -0.5703859949D-02
 R6    -0.2928971131D-10        -0.8780834548D-06

 Test of Quartic Planarity Relationships
 ---------------------------------------
 Asymmetric Reduction III r
 4C*DELJ + (A+B+2C)*DELJK + 2*(A+B)*DELK + 2*(A-B)*(SDELJ+SDELK) = 0
 VALUE =     0.8577378313D-06
 Symmetric Reduction III r
      4C*DJ + (A+B+2C)*DJK + 2*(A+B)*DK - 2*(A-B)*D1 = 0
 Value =     0.6569868092D-06

     ==================================================
       Average Coordinates and Mean Square Amplitudes
     ==================================================

 NOTE: Temperature is given in K between parentheses
       For Cartesian and internal coords., units are given between
       parentheses next to each label

 Mean Square Amplitudes of Normal Coordinates (in amu.bohr^2)
 -----------------------------------------------------------
 Mode    <Q^2> (0)    <Q^2> (298.15)    <Q^2> (298.15) class.
    1     0.018659       0.018659          0.094631
    2     0.018918       0.018918          0.097274
    3     0.019055       0.019055          0.098684
    4     0.019116       0.019116          0.099318
    5     0.019194       0.019194          0.100130
    6     0.026093       0.026094          0.185047
    7     0.035768       0.035789          0.347720
    8     0.037038       0.037067          0.372856
    9     0.040883       0.040950          0.454283
   10     0.043033       0.043134          0.503316
   11     0.045274       0.045422          0.557094
   12     0.047594       0.047807          0.615649
   13     0.051511       0.051879          0.721182
   14     0.061183       0.062253          1.017408
   15     0.067395       0.069229          1.234486
   16     0.083575       0.088910          1.898388
   17     0.134626       0.169809          4.925970
   18     0.189719       0.294422          9.782643
   19     0.473820       1.593744         61.018899
   20     0.057970       0.058748          0.913375
   21     0.060775       0.061804          1.003889
   22     0.062541       0.063755          1.063092
   23     0.075417       0.078690          1.545867
   24     0.086850       0.093199          2.050107
   25     0.121301       0.145640          3.999098
   26     0.215832       0.367722         12.660991
   27     0.429838       1.320049         50.216405

 Mean Square Amplitudes of Cartesian Coordinates
 -----------------------------------------------
    Label        <(S-Se)^2>^1/2 (0)    <(S-Se)^2>^1/2 (298.15)
 X(1)  (Angs)        0.042946              0.064276
 Y(1)  (Angs)        0.040494              0.048482
 Z(1)  (Angs)        0.063812              0.105655
 X(2)  (Angs)        0.038901              0.046736
 Y(2)  (Angs)        0.049787              0.084102
 Z(2)  (Angs)        0.047067              0.076976
 X(3)  (Angs)        0.135671              0.149463
 Y(3)  (Angs)        0.086981              0.112498
 Z(3)  (Angs)        0.195667              0.294508
 X(4)  (Angs)        0.095296              0.106609
 Y(4)  (Angs)        0.135779              0.180731
 Z(4)  (Angs)        0.149435              0.165847
 X(5)  (Angs)        0.034431              0.043269
 Y(5)  (Angs)        0.042676              0.053088
 Z(5)  (Angs)        0.046808              0.061263
 X(6)  (Angs)        0.038587              0.048826
 Y(6)  (Angs)        0.037513              0.049856
 Z(6)  (Angs)        0.039530              0.046474
 X(7)  (Angs)        0.049414              0.057657
 Y(7)  (Angs)        0.031837              0.042319
 Z(7)  (Angs)        0.048639              0.057843
 X(8)  (Angs)        0.070232              0.125205
 Y(8)  (Angs)        0.027853              0.030916
 Z(8)  (Angs)        0.034604              0.048556
 X(9)  (Angs)        0.094840              0.101548
 Y(9)  (Angs)        0.108492              0.114182
 Z(9)  (Angs)        0.149475              0.168074
 X(10) (Angs)        0.117598              0.120692
 Y(10) (Angs)        0.081993              0.087671
 Z(10) (Angs)        0.148840              0.166374
 X(11) (Angs)        0.130093              0.159868
 Y(11) (Angs)        0.080771              0.084815
 Z(11) (Angs)        0.197711              0.302906
 ***** Axes restored to original set *****
 -------------------------------------------------------------------
 Center     Atomic                   Forces (Hartrees/Bohr)
 Number     Number              X              Y              Z
 -------------------------------------------------------------------
      1        6          -0.000000223   -0.000000000   -0.000000013
      2        6          -0.000000183   -0.000000000    0.000000038
      3        1          -0.000000173   -0.000000000   -0.000000013
      4        1          -0.000000180   -0.000000000   -0.000000085
      5        6           0.000000110   -0.000000000    0.000000675
      6        6           0.000000179   -0.000000000   -0.000000115
      7        6          -0.000000082   -0.000000000   -0.000000175
      8        7           0.000000264   -0.000000000   -0.000000059
      9        1           0.000000157   -0.000000000   -0.000000060
     10        1           0.000000042   -0.000000000   -0.000000021
     11        1           0.000000089   -0.000000000   -0.000000172
 -------------------------------------------------------------------
 Cartesian Forces:  Max     0.000000675 RMS     0.000000160
 FormGI is forming the generalized inverse of G from B-inverse, IUseBI=4.
 NDeriv=     27 NFrqRd=  0 NDerD0=      0 MskFDP=       0 MskDFD=       0 MskDF0=       0
 At 1st pt F.D. properties file   721 does not exist.
 At 1st pt F.D. properties file   722 does not exist.
 D2Numr ... symmetry will not be used.
 Standard basis: 6-311+G(2d,p) (5D, 7F)
   192 basis functions,   292 primitive gaussians,   204 cartesian basis functions
    21 alpha electrons       21 beta electrons
       nuclear repulsion energy       182.4435293939 Hartrees.
 NAtoms=   11 NActive=   11 NUniq=   11 SFac= 1.00D+00 NAtFMM=   60 NAOKFM=F Big=F
 Integral buffers will be    131072 words long.
 Raffenetti 2 integral format.
 Two-electron integral symmetry is turned off.
 One-electron integrals computed using PRISM.
 NBasis=   192 RedAO= T EigKep=  8.24D-06  NBF=   192
 NBsUse=   192 1.00D-06 EigRej= -1.00D+00 NBFU=   192
 Initial guess from the checkpoint file:  "/scratch/webmo-77271/221/Gau-59546.chk"
 B after Tr=    -0.000057   -0.000059   -0.000000
         Rot=    1.000000   -0.000000   -0.000000    0.000018 Ang=   0.00 deg.
 Keep R1 ints in memory in canonical form, NReq=188202298.
 Requested convergence on RMS density matrix=1.00D-08 within 128 cycles.
 Requested convergence on MAX density matrix=1.00D-06.
 Requested convergence on             energy=1.00D-06.
 No special actions if energy rises.
 SCF Done:  E(RB3LYP) =  -248.316322051     A.U. after    7 cycles
            NFock=  7  Conv=0.88D-08     -V/T= 2.0043
 DoSCS=F DFT=T ScalE2(SS,OS)=  1.000000  1.000000
 Range of M.O.s used for correlation:     1   192
 NBasis=   192 NAE=    21 NBE=    21 NFC=     0 NFV=     0
 NROrb=    192 NOA=    21 NOB=    21 NVA=   171 NVB=   171

 **** Warning!!: The largest alpha MO coefficient is  0.96691656D+02

 Symmetrizing basis deriv contribution to polar:
 IMax=3 JMax=2 DiffMx= 0.00D+00
 G2DrvN: will do    12 centers at a time, making    1 passes.
 Calling FoFCou, ICntrl=  3107 FMM=F I1Cent=   0 AccDes= 0.00D+00.
 End of G2Drv F.D. properties file   721 does not exist.
 End of G2Drv F.D. properties file   722 does not exist.
 End of G2Drv F.D. properties file   788 does not exist.
          IDoAtm=11111111111
          Differentiating once with respect to electric field.
                with respect to dipole field.
          Differentiating once with respect to nuclear coordinates.
 Keep R1 ints in memory in canonical form, NReq=188175641.
          There are    36 degrees of freedom in the 1st order CPHF.  IDoFFX=6 NUNeed=     3.
     33 vectors produced by pass  0 Test12= 9.97D-15 2.78D-09 XBig12= 1.67D+02 1.18D+01.
 AX will form    33 AO Fock derivatives at one time.
     33 vectors produced by pass  1 Test12= 9.97D-15 2.78D-09 XBig12= 3.90D+01 1.84D+00.
     33 vectors produced by pass  2 Test12= 9.97D-15 2.78D-09 XBig12= 1.39D+00 1.64D-01.
     33 vectors produced by pass  3 Test12= 9.97D-15 2.78D-09 XBig12= 4.21D-03 1.44D-02.
     33 vectors produced by pass  4 Test12= 9.97D-15 2.78D-09 XBig12= 9.85D-06 5.12D-04.
     27 vectors produced by pass  5 Test12= 9.97D-15 2.78D-09 XBig12= 1.25D-08 1.67D-05.
      7 vectors produced by pass  6 Test12= 9.97D-15 2.78D-09 XBig12= 1.98D-11 6.02D-07.
      3 vectors produced by pass  7 Test12= 9.97D-15 2.78D-09 XBig12= 2.85D-14 2.33D-08.
 InvSVY:  IOpt=1 It=  1 EMax= 1.78D-15
 Solved reduced A of dimension   202 with    36 vectors.
 Isotropic polarizability for W=    0.000000       72.25 Bohr**3.
 End of Minotr F.D. properties file   721 does not exist.
 End of Minotr F.D. properties file   722 does not exist.
 End of Minotr F.D. properties file   788 does not exist.

 **********************************************************************

            Population analysis using the SCF Density.

 **********************************************************************

 Alpha  occ. eigenvalues --  -14.31873 -10.22591 -10.22205 -10.21635 -10.20454
 Alpha  occ. eigenvalues --  -10.19979  -0.91970  -0.85113  -0.78499  -0.67151
 Alpha  occ. eigenvalues --   -0.60522  -0.52837  -0.51705  -0.44605  -0.43731
 Alpha  occ. eigenvalues --   -0.39568  -0.39030  -0.37192  -0.34424  -0.34261
 Alpha  occ. eigenvalues --   -0.26677
 Alpha virt. eigenvalues --   -0.08750  -0.00685   0.00112   0.00812   0.01628
 Alpha virt. eigenvalues --    0.02761   0.04563   0.05036   0.05214   0.07172
 Alpha virt. eigenvalues --    0.07762   0.07765   0.08677   0.09019   0.11222
 Alpha virt. eigenvalues --    0.11576   0.12641   0.12811   0.13877   0.14381
 Alpha virt. eigenvalues --    0.15423   0.16052   0.18483   0.18974   0.19798
 Alpha virt. eigenvalues --    0.20605   0.20824   0.21781   0.23004   0.23718
 Alpha virt. eigenvalues --    0.24246   0.26390   0.27526   0.30174   0.32011
 Alpha virt. eigenvalues --    0.36108   0.37551   0.41260   0.46716   0.47471
 Alpha virt. eigenvalues --    0.47498   0.49322   0.50621   0.52711   0.52721
 Alpha virt. eigenvalues --    0.54110   0.54573   0.56999   0.58869   0.59752
 Alpha virt. eigenvalues --    0.60276   0.61234   0.62348   0.65774   0.66764
 Alpha virt. eigenvalues --    0.68357   0.69098   0.69586   0.70595   0.73605
 Alpha virt. eigenvalues --    0.74664   0.76280   0.79779   0.80123   0.80163
 Alpha virt. eigenvalues --    0.81979   0.84013   0.85250   0.87091   0.87689
 Alpha virt. eigenvalues --    0.91277   0.94450   0.98116   1.00567   1.03330
 Alpha virt. eigenvalues --    1.07096   1.09830   1.16247   1.16979   1.19205
 Alpha virt. eigenvalues --    1.23762   1.24928   1.26960   1.30198   1.32562
 Alpha virt. eigenvalues --    1.38195   1.39824   1.40432   1.46276   1.47897
 Alpha virt. eigenvalues --    1.51230   1.53964   1.65372   1.67977   1.69775
 Alpha virt. eigenvalues --    1.75562   1.79183   1.85423   1.88538   1.99623
 Alpha virt. eigenvalues --    2.04461   2.05968   2.09777   2.14456   2.15669
 Alpha virt. eigenvalues --    2.21293   2.31719   2.39349   2.43198   2.48775
 Alpha virt. eigenvalues --    2.59988   2.65981   2.68421   2.69546   2.72016
 Alpha virt. eigenvalues --    2.74681   2.79520   2.80687   2.83007   2.88635
 Alpha virt. eigenvalues --    2.94873   2.94895   3.02471   3.05258   3.08518
 Alpha virt. eigenvalues --    3.11722   3.12982   3.18750   3.20589   3.23732
 Alpha virt. eigenvalues --    3.27908   3.28070   3.30945   3.32594   3.36019
 Alpha virt. eigenvalues --    3.38253   3.44139   3.46163   3.47419   3.52410
 Alpha virt. eigenvalues --    3.55604   3.55691   3.57931   3.61729   3.61791
 Alpha virt. eigenvalues --    3.66494   3.69396   3.77297   3.80406   3.85057
 Alpha virt. eigenvalues --    3.88858   3.94740   4.06270   4.12693   4.16399
 Alpha virt. eigenvalues --    4.23837   4.48542   4.61539   4.78758   4.80415
 Alpha virt. eigenvalues --    4.82160   5.05137   5.11831   5.18666   5.71301
 Alpha virt. eigenvalues --   23.76827  23.84640  24.06292  24.12722  24.20942
 Alpha virt. eigenvalues --   35.83353
          Condensed to atoms (all electrons):
               1          2          3          4          5          6
     1  C    4.855377   0.379932  -0.040170  -0.028696   0.403079   0.018369
     2  C    0.379932   5.216874   0.391923   0.391972   0.014884   0.011000
     3  H   -0.040170   0.391923   0.566415  -0.036219  -0.014234   0.018445
     4  H   -0.028696   0.391972  -0.036219   0.552586   0.022000  -0.006619
     5  C    0.403079   0.014884  -0.014234   0.022000   4.837212   0.444859
     6  C    0.018369   0.011000   0.018445  -0.006619   0.444859   5.002389
     7  C   -0.169647   0.003484   0.000887   0.001288   0.067335  -0.017573
     8  N    0.021821   0.002538  -0.000004  -0.000012  -0.035220   0.197523
     9  H    0.022241   0.001453  -0.000050   0.000020  -0.046535   0.432931
    10  H   -0.051754  -0.006086   0.005609  -0.000314   0.381980  -0.021949
    11  H    0.433205  -0.061721   0.006142  -0.007341  -0.050976   0.005023
               7          8          9         10         11
     1  C   -0.169647   0.021821   0.022241  -0.051754   0.433205
     2  C    0.003484   0.002538   0.001453  -0.006086  -0.061721
     3  H    0.000887  -0.000004  -0.000050   0.005609   0.006142
     4  H    0.001288  -0.000012   0.000020  -0.000314  -0.007341
     5  C    0.067335  -0.035220  -0.046535   0.381980  -0.050976
     6  C   -0.017573   0.197523   0.432931  -0.021949   0.005023
     7  C    5.901178   0.257030  -0.077894   0.021271   0.006864
     8  N    0.257030   6.800556  -0.003113  -0.000093   0.001917
     9  H   -0.077894  -0.003113   0.562723  -0.009612  -0.000156
    10  H    0.021271  -0.000093  -0.009612   0.581450   0.005440
    11  H    0.006864   0.001917  -0.000156   0.005440   0.550291
 Mulliken charges:
               1
     1  C    0.156243
     2  C   -0.346252
     3  H    0.101257
     4  H    0.111335
     5  C   -0.024384
     6  C   -0.084398
     7  C    0.005777
     8  N   -0.242943
     9  H    0.117994
    10  H    0.094059
    11  H    0.111311
 Sum of Mulliken charges =  -0.00000
 Mulliken charges with hydrogens summed into heavy atoms:
               1
     1  C    0.267554
     2  C   -0.133660
     5  C    0.069676
     6  C    0.033596
     7  C    0.005777
     8  N   -0.242943
 APT charges:
               1
     1  C   -0.098288
     2  C   -0.040722
     3  H    0.040383
     4  H    0.046297
     5  C    0.192567
     6  C   -0.110868
     7  C    0.180314
     8  N   -0.351753
     9  H    0.060789
    10  H    0.031418
    11  H    0.049864
 Sum of APT charges =  -0.00000
 APT charges with hydrogens summed into heavy atoms:
               1
     1  C   -0.048424
     2  C    0.045958
     5  C    0.223985
     6  C   -0.050079
     7  C    0.180314
     8  N   -0.351753
 Electronic spatial extent (au):  <R**2>=            685.6987
 Charge=              0.0000 electrons
 Dipole moment (field-independent basis, Debye):
    X=              1.8316    Y=              3.9790    Z=              0.0000  Tot=              4.3803
 Quadrupole moment (field-independent basis, Debye-Ang):
   XX=            -33.0745   YY=            -40.5076   ZZ=            -38.4395
   XY=             -5.6480   XZ=              0.0000   YZ=             -0.0000
 Traceless Quadrupole moment (field-independent basis, Debye-Ang):
   XX=              4.2660   YY=             -3.1671   ZZ=             -1.0989
   XY=             -5.6480   XZ=              0.0000   YZ=             -0.0000
 Octapole moment (field-independent basis, Debye-Ang**2):
  XXX=             12.6439  YYY=             29.2147  ZZZ=             -0.0000  XYY=             16.4663
  XXY=             13.8269  XXZ=              0.0000  XZZ=             -2.0602  YZZ=             -1.4394
  YYZ=             -0.0000  XYZ=             -0.0000
 Hexadecapole moment (field-independent basis, Debye-Ang**3):
 XXXX=           -536.8519 YYYY=           -376.3125 ZZZZ=            -44.9305 XXXY=           -141.5027
 XXXZ=              0.0000 YYYX=           -153.6392 YYYZ=             -0.0000 ZZZX=              0.0000
 ZZZY=             -0.0000 XXYY=           -168.7983 XXZZ=           -113.5850 YYZZ=            -67.2663
 XXYZ=             -0.0000 YYXZ=             -0.0000 ZZXY=            -43.3478
 N-N= 1.824435293939D+02 E-N=-9.414019903921D+02  KE= 2.472641245189D+02
  Exact polarizability:     100.630      23.789      75.834      -0.000      -0.000      40.294
 Approx polarizability:     160.112      44.330     124.649      -0.000       0.000      58.675
 Calling FoFJK, ICntrl=    100127 FMM=F ISym2X=0 I1Cent= 0 IOpClX= 0 NMat=1 NMatS=1 NMatT=0.
 -------------------------------------------------------------------
 Center     Atomic                   Forces (Hartrees/Bohr)
 Number     Number              X              Y              Z
 -------------------------------------------------------------------
      1        6           0.000012013    0.000003734    0.000000000
      2        6           0.000005036    0.000016272    0.000000000
      3        1          -0.000000551    0.000001031   -0.000000000
      4        1           0.000000724    0.000002209   -0.000000000
      5        6           0.000006829   -0.000005702   -0.000000000
      6        6           0.000006770   -0.000008072    0.000000000
      7        6          -0.000003800   -0.000008875   -0.000000000
      8        7          -0.000029354   -0.000000241   -0.000000000
      9        1           0.000000607   -0.000000384    0.000000000
     10        1           0.000000047   -0.000000494    0.000000000
     11        1           0.000001680    0.000000522    0.000000000
 -------------------------------------------------------------------
 Cartesian Forces:  Max     0.000029354 RMS     0.000006972
 NDeriv=     27 NFrqRd=  0 NDerD0=      0 MskFDP=       0 MskDFD=       0 MskDF0=       0
 Re-enter D2Numr:  normal mode      1 step-up   number 1
 Standard basis: 6-311+G(2d,p) (5D, 7F)
   192 basis functions,   292 primitive gaussians,   204 cartesian basis functions
    21 alpha electrons       21 beta electrons
       nuclear repulsion energy       182.4116580694 Hartrees.
 NAtoms=   11 NActive=   11 NUniq=   11 SFac= 1.00D+00 NAtFMM=   60 NAOKFM=F Big=F
 Integral buffers will be    131072 words long.
 Raffenetti 2 integral format.
 Two-electron integral symmetry is turned off.
 One-electron integrals computed using PRISM.
 NBasis=   192 RedAO= T EigKep=  8.23D-06  NBF=   192
 NBsUse=   192 1.00D-06 EigRej= -1.00D+00 NBFU=   192
 Initial guess from the checkpoint file:  "/scratch/webmo-77271/221/Gau-59546.chk"
 B after Tr=     0.000057    0.000059    0.000000
         Rot=    1.000000   -0.000000   -0.000000   -0.000018 Ang=  -0.00 deg.
 Keep R1 ints in memory in canonical form, NReq=188202298.
 Requested convergence on RMS density matrix=1.00D-08 within 128 cycles.
 Requested convergence on MAX density matrix=1.00D-06.
 Requested convergence on             energy=1.00D-06.
 No special actions if energy rises.
 SCF Done:  E(RB3LYP) =  -248.316322048     A.U. after    7 cycles
            NFock=  7  Conv=0.88D-08     -V/T= 2.0043
 DoSCS=F DFT=T ScalE2(SS,OS)=  1.000000  1.000000
 Range of M.O.s used for correlation:     1   192
 NBasis=   192 NAE=    21 NBE=    21 NFC=     0 NFV=     0
 NROrb=    192 NOA=    21 NOB=    21 NVA=   171 NVB=   171

 **** Warning!!: The largest alpha MO coefficient is  0.96527704D+02

 Symmetrizing basis deriv contribution to polar:
 IMax=3 JMax=2 DiffMx= 0.00D+00
 G2DrvN: will do    12 centers at a time, making    1 passes.
 Calling FoFCou, ICntrl=  3107 FMM=F I1Cent=   0 AccDes= 0.00D+00.
 End of G2Drv F.D. properties file   721 does not exist.
 End of G2Drv F.D. properties file   722 does not exist.
 End of G2Drv F.D. properties file   788 does not exist.
          IDoAtm=11111111111
          Differentiating once with respect to electric field.
                with respect to dipole field.
          Differentiating once with respect to nuclear coordinates.
 Keep R1 ints in memory in canonical form, NReq=188175641.
          There are    36 degrees of freedom in the 1st order CPHF.  IDoFFX=6 NUNeed=     3.
     33 vectors produced by pass  0 Test12= 9.97D-15 2.78D-09 XBig12= 1.67D+02 1.18D+01.
 AX will form    33 AO Fock derivatives at one time.
     33 vectors produced by pass  1 Test12= 9.97D-15 2.78D-09 XBig12= 3.88D+01 1.84D+00.
     33 vectors produced by pass  2 Test12= 9.97D-15 2.78D-09 XBig12= 1.38D+00 1.65D-01.
     33 vectors produced by pass  3 Test12= 9.97D-15 2.78D-09 XBig12= 4.16D-03 1.45D-02.
     33 vectors produced by pass  4 Test12= 9.97D-15 2.78D-09 XBig12= 9.73D-06 5.16D-04.
     27 vectors produced by pass  5 Test12= 9.97D-15 2.78D-09 XBig12= 1.26D-08 1.70D-05.
      7 vectors produced by pass  6 Test12= 9.97D-15 2.78D-09 XBig12= 1.98D-11 6.01D-07.
      3 vectors produced by pass  7 Test12= 9.97D-15 2.78D-09 XBig12= 2.86D-14 2.32D-08.
 InvSVY:  IOpt=1 It=  1 EMax= 2.22D-15
 Solved reduced A of dimension   202 with    36 vectors.
 Isotropic polarizability for W=    0.000000       72.28 Bohr**3.
 End of Minotr F.D. properties file   721 does not exist.
 End of Minotr F.D. properties file   722 does not exist.
 End of Minotr F.D. properties file   788 does not exist.

 **********************************************************************

            Population analysis using the SCF Density.

 **********************************************************************

 Alpha  occ. eigenvalues --  -14.31874 -10.22591 -10.22206 -10.21636 -10.20459
 Alpha  occ. eigenvalues --  -10.19983  -0.91969  -0.85112  -0.78501  -0.67155
 Alpha  occ. eigenvalues --   -0.60524  -0.52842  -0.51702  -0.44601  -0.43735
 Alpha  occ. eigenvalues --   -0.39567  -0.39032  -0.37191  -0.34424  -0.34264
 Alpha  occ. eigenvalues --   -0.26678
 Alpha virt. eigenvalues --   -0.08752  -0.00688   0.00110   0.00811   0.01628
 Alpha virt. eigenvalues --    0.02760   0.04563   0.05035   0.05210   0.07173
 Alpha virt. eigenvalues --    0.07763   0.07766   0.08671   0.09020   0.11218
 Alpha virt. eigenvalues --    0.11574   0.12641   0.12812   0.13872   0.14381
 Alpha virt. eigenvalues --    0.15421   0.16060   0.18485   0.18977   0.19800
 Alpha virt. eigenvalues --    0.20599   0.20826   0.21774   0.23003   0.23718
 Alpha virt. eigenvalues --    0.24253   0.26388   0.27529   0.30159   0.32002
 Alpha virt. eigenvalues --    0.36100   0.37555   0.41273   0.46724   0.47469
 Alpha virt. eigenvalues --    0.47506   0.49323   0.50617   0.52711   0.52724
 Alpha virt. eigenvalues --    0.54103   0.54570   0.57003   0.58883   0.59746
 Alpha virt. eigenvalues --    0.60277   0.61210   0.62336   0.65769   0.66767
 Alpha virt. eigenvalues --    0.68342   0.69087   0.69571   0.70600   0.73601
 Alpha virt. eigenvalues --    0.74670   0.76286   0.79784   0.80127   0.80138
 Alpha virt. eigenvalues --    0.81967   0.84025   0.85250   0.87096   0.87683
 Alpha virt. eigenvalues --    0.91255   0.94456   0.98111   1.00561   1.03354
 Alpha virt. eigenvalues --    1.07100   1.09818   1.16269   1.16972   1.19206
 Alpha virt. eigenvalues --    1.23748   1.24858   1.26928   1.30186   1.32556
 Alpha virt. eigenvalues --    1.38216   1.39865   1.40439   1.46282   1.47911
 Alpha virt. eigenvalues --    1.51252   1.53941   1.65376   1.68005   1.69773
 Alpha virt. eigenvalues --    1.75534   1.79182   1.85426   1.88555   1.99625
 Alpha virt. eigenvalues --    2.04464   2.05966   2.09755   2.14439   2.15677
 Alpha virt. eigenvalues --    2.21275   2.31713   2.39338   2.43173   2.48762
 Alpha virt. eigenvalues --    2.59999   2.65988   2.68408   2.69544   2.72028
 Alpha virt. eigenvalues --    2.74664   2.79515   2.80704   2.83036   2.88635
 Alpha virt. eigenvalues --    2.94884   2.94888   3.02441   3.05268   3.08502
 Alpha virt. eigenvalues --    3.11726   3.12981   3.18758   3.20580   3.23733
 Alpha virt. eigenvalues --    3.27902   3.28069   3.30940   3.32553   3.36048
 Alpha virt. eigenvalues --    3.38255   3.44137   3.46158   3.47416   3.52410
 Alpha virt. eigenvalues --    3.55564   3.55691   3.57930   3.61728   3.61802
 Alpha virt. eigenvalues --    3.66497   3.69357   3.77295   3.80415   3.85035
 Alpha virt. eigenvalues --    3.88839   3.94719   4.06274   4.12690   4.16477
 Alpha virt. eigenvalues --    4.23725   4.48531   4.61532   4.78760   4.80414
 Alpha virt. eigenvalues --    4.82150   5.05127   5.11828   5.18657   5.71308
 Alpha virt. eigenvalues --   23.76831  23.84648  24.06279  24.12722  24.20947
 Alpha virt. eigenvalues --   35.83375
          Condensed to atoms (all electrons):
               1          2          3          4          5          6
     1  C    4.854916   0.381066  -0.040249  -0.028693   0.403096   0.018193
     2  C    0.381066   5.215308   0.392001   0.391970   0.014573   0.011341
     3  H   -0.040249   0.392001   0.566386  -0.036215  -0.014290   0.018520
     4  H   -0.028693   0.391970  -0.036215   0.552574   0.022017  -0.006633
     5  C    0.403096   0.014573  -0.014290   0.022017   4.838482   0.442920
     6  C    0.018193   0.011341   0.018520  -0.006633   0.442920   5.003722
     7  C   -0.169551   0.003363   0.000870   0.001285   0.068618  -0.018102
     8  N    0.021767   0.002534  -0.000004  -0.000012  -0.035651   0.197655
     9  H    0.022225   0.001451  -0.000050   0.000020  -0.046498   0.432862
    10  H   -0.051808  -0.006134   0.005617  -0.000314   0.381835  -0.021745
    11  H    0.433048  -0.061564   0.006142  -0.007337  -0.051047   0.005146
               7          8          9         10         11
     1  C   -0.169551   0.021767   0.022225  -0.051808   0.433048
     2  C    0.003363   0.002534   0.001451  -0.006134  -0.061564
     3  H    0.000870  -0.000004  -0.000050   0.005617   0.006142
     4  H    0.001285  -0.000012   0.000020  -0.000314  -0.007337
     5  C    0.068618  -0.035651  -0.046498   0.381835  -0.051047
     6  C   -0.018102   0.197655   0.432862  -0.021745   0.005146
     7  C    5.901206   0.257149  -0.077883   0.021250   0.006809
     8  N    0.257149   6.800830  -0.003116  -0.000088   0.001882
     9  H   -0.077883  -0.003116   0.562804  -0.009647  -0.000158
    10  H    0.021250  -0.000088  -0.009647   0.581578   0.005445
    11  H    0.006809   0.001882  -0.000158   0.005445   0.550440
 Mulliken charges:
               1
     1  C    0.155989
     2  C   -0.345907
     3  H    0.101274
     4  H    0.111338
     5  C   -0.024054
     6  C   -0.083878
     7  C    0.004987
     8  N   -0.242946
     9  H    0.117989
    10  H    0.094012
    11  H    0.111195
 Sum of Mulliken charges =  -0.00000
 Mulliken charges with hydrogens summed into heavy atoms:
               1
     1  C    0.267185
     2  C   -0.133295
     5  C    0.069958
     6  C    0.034111
     7  C    0.004987
     8  N   -0.242946
 APT charges:
               1
     1  C   -0.098164
     2  C   -0.040849
     3  H    0.040409
     4  H    0.046322
     5  C    0.192760
     6  C   -0.110741
     7  C    0.180353
     8  N   -0.351838
     9  H    0.060650
    10  H    0.031319
    11  H    0.049778
 Sum of APT charges =  -0.00000
 APT charges with hydrogens summed into heavy atoms:
               1
     1  C   -0.048385
     2  C    0.045882
     5  C    0.224079
     6  C   -0.050090
     7  C    0.180353
     8  N   -0.351838
 Electronic spatial extent (au):  <R**2>=            686.3310
 Charge=             -0.0000 electrons
 Dipole moment (field-independent basis, Debye):
    X=              1.8391    Y=              3.9788    Z=             -0.0000  Tot=              4.3832
 Quadrupole moment (field-independent basis, Debye-Ang):
   XX=            -33.0934   YY=            -40.5084   ZZ=            -38.4397
   XY=             -5.6584   XZ=              0.0000   YZ=              0.0000
 Traceless Quadrupole moment (field-independent basis, Debye-Ang):
   XX=              4.2538   YY=             -3.1613   ZZ=             -1.0925
   XY=             -5.6584   XZ=              0.0000   YZ=              0.0000
 Octapole moment (field-independent basis, Debye-Ang**2):
  XXX=             12.7165  YYY=             29.2144  ZZZ=             -0.0000  XYY=             16.5070
  XXY=             13.8791  XXZ=             -0.0000  XZZ=             -2.0646  YZZ=             -1.4432
  YYZ=             -0.0000  XYZ=             -0.0000
 Hexadecapole moment (field-independent basis, Debye-Ang**3):
 XXXX=           -537.5851 YYYY=           -376.5320 ZZZZ=            -44.9307 XXXY=           -141.9580
 XXXZ=              0.0000 YYYX=           -154.1030 YYYZ=              0.0000 ZZZX=              0.0000
 ZZZY=              0.0000 XXYY=           -169.0694 XXZZ=           -113.7021 YYZZ=            -67.3028
 XXYZ=             -0.0000 YYXZ=             -0.0000 ZZXY=            -43.4851
 N-N= 1.824116580694D+02 E-N=-9.413374255701D+02  KE= 2.472637455180D+02
  Exact polarizability:     100.671      23.873      75.862      -0.000       0.000      40.294
 Approx polarizability:     160.171      44.506     124.689      -0.000       0.000      58.672
 Calling FoFJK, ICntrl=    100127 FMM=F ISym2X=0 I1Cent= 0 IOpClX= 0 NMat=1 NMatS=1 NMatT=0.
 -------------------------------------------------------------------
 Center     Atomic                   Forces (Hartrees/Bohr)
 Number     Number              X              Y              Z
 -------------------------------------------------------------------
      1        6          -0.000011257   -0.000003888    0.000000000
      2        6          -0.000005145   -0.000016732    0.000000000
      3        1           0.000000655   -0.000001862    0.000000000
      4        1          -0.000001161   -0.000002355    0.000000000
      5        6          -0.000005554    0.000006320   -0.000000000
      6        6          -0.000007186    0.000007916    0.000000000
      7        6           0.000002640    0.000003975   -0.000000000
      8        7           0.000029884    0.000005783    0.000000000
      9        1          -0.000000753    0.000000501    0.000000000
     10        1          -0.000000117    0.000000413   -0.000000000
     11        1          -0.000002006   -0.000000072    0.000000000
 -------------------------------------------------------------------
 Cartesian Forces:  Max     0.000029884 RMS     0.000006960
 NDeriv=     27 NFrqRd=  0 NDerD0=      0 MskFDP=       0 MskDFD=       0 MskDF0=       0
 Re-enter D2Numr:  normal mode      1 step-down number 1
 Standard basis: 6-311+G(2d,p) (5D, 7F)
   192 basis functions,   292 primitive gaussians,   204 cartesian basis functions
    21 alpha electrons       21 beta electrons
       nuclear repulsion energy       182.4275289435 Hartrees.
 NAtoms=   11 NActive=   11 NUniq=   11 SFac= 1.00D+00 NAtFMM=   60 NAOKFM=F Big=F
 Integral buffers will be    131072 words long.
 Raffenetti 2 integral format.
 Two-electron integral symmetry is turned off.
 One-electron integrals computed using PRISM.
 NBasis=   192 RedAO= T EigKep=  8.23D-06  NBF=   192
 NBsUse=   192 1.00D-06 EigRej= -1.00D+00 NBFU=   192
 Initial guess from the checkpoint file:  "/scratch/webmo-77271/221/Gau-59546.chk"
 B after Tr=     0.000000   -0.000000   -0.000043
         Rot=    1.000000    0.000077    0.000022   -0.000000 Ang=   0.01 deg.
 Keep R1 ints in memory in canonical form, NReq=188202298.
 Requested convergence on RMS density matrix=1.00D-08 within 128 cycles.
 Requested convergence on MAX density matrix=1.00D-06.
 Requested convergence on             energy=1.00D-06.
 No special actions if energy rises.
 SCF Done:  E(RB3LYP) =  -248.316322026     A.U. after    7 cycles
            NFock=  7  Conv=0.57D-08     -V/T= 2.0043
 DoSCS=F DFT=T ScalE2(SS,OS)=  1.000000  1.000000
 Range of M.O.s used for correlation:     1   192
 NBasis=   192 NAE=    21 NBE=    21 NFC=     0 NFV=     0
 NROrb=    192 NOA=    21 NOB=    21 NVA=   171 NVB=   171

 **** Warning!!: The largest alpha MO coefficient is  0.96610367D+02

 Symmetrizing basis deriv contribution to polar:
 IMax=3 JMax=2 DiffMx= 0.00D+00
 G2DrvN: will do    12 centers at a time, making    1 passes.
 Calling FoFCou, ICntrl=  3107 FMM=F I1Cent=   0 AccDes= 0.00D+00.
 End of G2Drv F.D. properties file   721 does not exist.
 End of G2Drv F.D. properties file   722 does not exist.
 End of G2Drv F.D. properties file   788 does not exist.
          IDoAtm=11111111111
          Differentiating once with respect to electric field.
                with respect to dipole field.
          Differentiating once with respect to nuclear coordinates.
 Keep R1 ints in memory in canonical form, NReq=188175641.
          There are    36 degrees of freedom in the 1st order CPHF.  IDoFFX=6 NUNeed=     3.
     33 vectors produced by pass  0 Test12= 9.97D-15 2.78D-09 XBig12= 1.67D+02 1.18D+01.
 AX will form    33 AO Fock derivatives at one time.
     33 vectors produced by pass  1 Test12= 9.97D-15 2.78D-09 XBig12= 3.89D+01 1.84D+00.
     33 vectors produced by pass  2 Test12= 9.97D-15 2.78D-09 XBig12= 1.39D+00 1.65D-01.
     33 vectors produced by pass  3 Test12= 9.97D-15 2.78D-09 XBig12= 4.19D-03 1.45D-02.
     33 vectors produced by pass  4 Test12= 9.97D-15 2.78D-09 XBig12= 9.79D-06 5.14D-04.
     27 vectors produced by pass  5 Test12= 9.97D-15 2.78D-09 XBig12= 1.25D-08 1.69D-05.
      7 vectors produced by pass  6 Test12= 9.97D-15 2.78D-09 XBig12= 1.98D-11 6.01D-07.
      3 vectors produced by pass  7 Test12= 9.97D-15 2.78D-09 XBig12= 2.86D-14 2.32D-08.
 InvSVY:  IOpt=1 It=  1 EMax= 7.11D-15
 Solved reduced A of dimension   202 with    36 vectors.
 Isotropic polarizability for W=    0.000000       72.26 Bohr**3.
 End of Minotr F.D. properties file   721 does not exist.
 End of Minotr F.D. properties file   722 does not exist.
 End of Minotr F.D. properties file   788 does not exist.

 **********************************************************************

            Population analysis using the SCF Density.

 **********************************************************************

 Alpha  occ. eigenvalues --  -14.31874 -10.22591 -10.22206 -10.21635 -10.20457
 Alpha  occ. eigenvalues --  -10.19981  -0.91970  -0.85112  -0.78500  -0.67153
 Alpha  occ. eigenvalues --   -0.60523  -0.52840  -0.51704  -0.44603  -0.43733
 Alpha  occ. eigenvalues --   -0.39567  -0.39031  -0.37192  -0.34424  -0.34263
 Alpha  occ. eigenvalues --   -0.26677
 Alpha virt. eigenvalues --   -0.08751  -0.00686   0.00111   0.00811   0.01628
 Alpha virt. eigenvalues --    0.02760   0.04563   0.05035   0.05212   0.07172
 Alpha virt. eigenvalues --    0.07761   0.07767   0.08674   0.09019   0.11220
 Alpha virt. eigenvalues --    0.11575   0.12641   0.12812   0.13874   0.14381
 Alpha virt. eigenvalues --    0.15422   0.16056   0.18484   0.18975   0.19799
 Alpha virt. eigenvalues --    0.20602   0.20825   0.21778   0.23003   0.23718
 Alpha virt. eigenvalues --    0.24249   0.26389   0.27528   0.30166   0.32006
 Alpha virt. eigenvalues --    0.36104   0.37553   0.41267   0.46720   0.47467
 Alpha virt. eigenvalues --    0.47505   0.49323   0.50619   0.52706   0.52728
 Alpha virt. eigenvalues --    0.54107   0.54572   0.57001   0.58876   0.59749
 Alpha virt. eigenvalues --    0.60277   0.61222   0.62342   0.65771   0.66766
 Alpha virt. eigenvalues --    0.68349   0.69092   0.69579   0.70597   0.73603
 Alpha virt. eigenvalues --    0.74667   0.76283   0.79781   0.80121   0.80154
 Alpha virt. eigenvalues --    0.81974   0.84019   0.85250   0.87094   0.87686
 Alpha virt. eigenvalues --    0.91266   0.94453   0.98113   1.00564   1.03342
 Alpha virt. eigenvalues --    1.07098   1.09824   1.16258   1.16975   1.19205
 Alpha virt. eigenvalues --    1.23755   1.24893   1.26944   1.30192   1.32559
 Alpha virt. eigenvalues --    1.38206   1.39844   1.40435   1.46279   1.47903
 Alpha virt. eigenvalues --    1.51241   1.53952   1.65374   1.67991   1.69774
 Alpha virt. eigenvalues --    1.75548   1.79183   1.85424   1.88547   1.99624
 Alpha virt. eigenvalues --    2.04463   2.05966   2.09766   2.14448   2.15673
 Alpha virt. eigenvalues --    2.21284   2.31716   2.39344   2.43185   2.48768
 Alpha virt. eigenvalues --    2.59993   2.65984   2.68414   2.69545   2.72022
 Alpha virt. eigenvalues --    2.74673   2.79518   2.80695   2.83022   2.88635
 Alpha virt. eigenvalues --    2.94849   2.94921   3.02456   3.05263   3.08510
 Alpha virt. eigenvalues --    3.11724   3.12982   3.18754   3.20585   3.23733
 Alpha virt. eigenvalues --    3.27905   3.28069   3.30942   3.32573   3.36034
 Alpha virt. eigenvalues --    3.38254   3.44138   3.46160   3.47418   3.52410
 Alpha virt. eigenvalues --    3.55583   3.55692   3.57930   3.61728   3.61797
 Alpha virt. eigenvalues --    3.66496   3.69377   3.77296   3.80411   3.85046
 Alpha virt. eigenvalues --    3.88849   3.94729   4.06272   4.12691   4.16438
 Alpha virt. eigenvalues --    4.23781   4.48536   4.61536   4.78759   4.80414
 Alpha virt. eigenvalues --    4.82155   5.05132   5.11829   5.18662   5.71305
 Alpha virt. eigenvalues --   23.76829  23.84644  24.06285  24.12722  24.20945
 Alpha virt. eigenvalues --   35.83364
          Condensed to atoms (all electrons):
               1          2          3          4          5          6
     1  C    4.855131   0.380531  -0.040212  -0.028694   0.403090   0.018277
     2  C    0.380531   5.216047   0.391964   0.391970   0.014724   0.011175
     3  H   -0.040212   0.391964   0.566399  -0.036217  -0.014261   0.018482
     4  H   -0.028694   0.391970  -0.036217   0.552580   0.022008  -0.006626
     5  C    0.403090   0.014724  -0.014261   0.022008   4.837848   0.443894
     6  C    0.018277   0.011175   0.018482  -0.006626   0.443894   5.003047
     7  C   -0.169600   0.003426   0.000878   0.001286   0.067973  -0.017838
     8  N    0.021794   0.002536  -0.000004  -0.000012  -0.035434   0.197590
     9  H    0.022233   0.001451  -0.000050   0.000020  -0.046516   0.432897
    10  H   -0.051782  -0.006110   0.005613  -0.000314   0.381908  -0.021848
    11  H    0.433121  -0.061638   0.006142  -0.007339  -0.051010   0.005084
               7          8          9         10         11
     1  C   -0.169600   0.021794   0.022233  -0.051782   0.433121
     2  C    0.003426   0.002536   0.001451  -0.006110  -0.061638
     3  H    0.000878  -0.000004  -0.000050   0.005613   0.006142
     4  H    0.001286  -0.000012   0.000020  -0.000314  -0.007339
     5  C    0.067973  -0.035434  -0.046516   0.381908  -0.051010
     6  C   -0.017838   0.197590   0.432897  -0.021848   0.005084
     7  C    5.901199   0.257086  -0.077889   0.021261   0.006836
     8  N    0.257086   6.800694  -0.003115  -0.000091   0.001900
     9  H   -0.077889  -0.003115   0.562763  -0.009629  -0.000157
    10  H    0.021261  -0.000091  -0.009629   0.581514   0.005443
    11  H    0.006836   0.001900  -0.000157   0.005443   0.550364
 Mulliken charges:
               1
     1  C    0.156110
     2  C   -0.346075
     3  H    0.101266
     4  H    0.111337
     5  C   -0.024223
     6  C   -0.084134
     7  C    0.005382
     8  N   -0.242944
     9  H    0.117991
    10  H    0.094036
    11  H    0.111254
 Sum of Mulliken charges =  -0.00000
 Mulliken charges with hydrogens summed into heavy atoms:
               1
     1  C    0.267364
     2  C   -0.133472
     5  C    0.069813
     6  C    0.033857
     7  C    0.005382
     8  N   -0.242944
 APT charges:
               1
     1  C   -0.098224
     2  C   -0.040787
     3  H    0.040396
     4  H    0.046309
     5  C    0.192662
     6  C   -0.110804
     7  C    0.180333
     8  N   -0.351796
     9  H    0.060719
    10  H    0.031369
    11  H    0.049821
 Sum of APT charges =  -0.00000
 APT charges with hydrogens summed into heavy atoms:
               1
     1  C   -0.048402
     2  C    0.045918
     5  C    0.224031
     6  C   -0.050085
     7  C    0.180333
     8  N   -0.351796
 Electronic spatial extent (au):  <R**2>=            686.0149
 Charge=             -0.0000 electrons
 Dipole moment (field-independent basis, Debye):
    X=              1.8354    Y=              3.9789    Z=             -0.0004  Tot=              4.3818
 Quadrupole moment (field-independent basis, Debye-Ang):
   XX=            -33.0840   YY=            -40.5081   ZZ=            -38.4396
   XY=             -5.6532   XZ=             -0.0022   YZ=             -0.0129
 Traceless Quadrupole moment (field-independent basis, Debye-Ang):
   XX=              4.2599   YY=             -3.1642   ZZ=             -1.0957
   XY=             -5.6532   XZ=             -0.0022   YZ=             -0.0129
 Octapole moment (field-independent basis, Debye-Ang**2):
  XXX=             12.6801  YYY=             29.2145  ZZZ=              0.0003  XYY=             16.4866
  XXY=             13.8530  XXZ=             -0.0178  XZZ=             -2.0624  YZZ=             -1.4413
  YYZ=             -0.0086  XYZ=             -0.0144
 Hexadecapole moment (field-independent basis, Debye-Ang**3):
 XXXX=           -537.2186 YYYY=           -376.4223 ZZZZ=            -44.9310 XXXY=           -141.7304
 XXXZ=             -0.0284 YYYX=           -153.8711 YYYZ=             -0.0374 ZZZX=              0.0070
 ZZZY=              0.0093 XXYY=           -168.9339 XXZZ=           -113.6436 YYZZ=            -67.2845
 XXYZ=             -0.0532 YYXZ=             -0.0310 ZZXY=            -43.4165
 N-N= 1.824275289435D+02 E-N=-9.413695682574D+02  KE= 2.472639206557D+02
  Exact polarizability:     100.651      23.831      75.848      -0.015      -0.014      40.294
 Approx polarizability:     160.141      44.418     124.669      -0.039      -0.021      58.674
 Calling FoFJK, ICntrl=    100127 FMM=F ISym2X=0 I1Cent= 0 IOpClX= 0 NMat=1 NMatS=1 NMatT=0.
 -------------------------------------------------------------------
 Center     Atomic                   Forces (Hartrees/Bohr)
 Number     Number              X              Y              Z
 -------------------------------------------------------------------
      1        6           0.000002349    0.000000102   -0.000028331
      2        6          -0.000002109    0.000000273    0.000020343
      3        1          -0.000000478   -0.000003219    0.000006136
      4        1           0.000000059   -0.000000043    0.000000959
      5        6           0.000000282    0.000000129   -0.000008681
      6        6          -0.000000330    0.000000250    0.000002014
      7        6          -0.000000137   -0.000000191    0.000002037
      8        7          -0.000000122    0.000000444    0.000009856
      9        1           0.000000255   -0.000000118    0.000001672
     10        1           0.000000033   -0.000000197    0.000000385
     11        1           0.000000200    0.000002570   -0.000006389
 -------------------------------------------------------------------
 Cartesian Forces:  Max     0.000028331 RMS     0.000006759
 NDeriv=     27 NFrqRd=  0 NDerD0=      0 MskFDP=       0 MskDFD=       0 MskDF0=       0
 Re-enter D2Numr:  normal mode      2 step-up   number 1
 Standard basis: 6-311+G(2d,p) (5D, 7F)
   192 basis functions,   292 primitive gaussians,   204 cartesian basis functions
    21 alpha electrons       21 beta electrons
       nuclear repulsion energy       182.4275289435 Hartrees.
 NAtoms=   11 NActive=   11 NUniq=   11 SFac= 1.00D+00 NAtFMM=   60 NAOKFM=F Big=F
 Integral buffers will be    131072 words long.
 Raffenetti 2 integral format.
 Two-electron integral symmetry is turned off.
 One-electron integrals computed using PRISM.
 NBasis=   192 RedAO= T EigKep=  8.23D-06  NBF=   192
 NBsUse=   192 1.00D-06 EigRej= -1.00D+00 NBFU=   192
 Initial guess from the checkpoint file:  "/scratch/webmo-77271/221/Gau-59546.chk"
 B after Tr=     0.000000   -0.000000    0.000043
         Rot=    1.000000   -0.000077   -0.000022   -0.000000 Ang=  -0.01 deg.
 Keep R1 ints in memory in canonical form, NReq=188202298.
 Requested convergence on RMS density matrix=1.00D-08 within 128 cycles.
 Requested convergence on MAX density matrix=1.00D-06.
 Requested convergence on             energy=1.00D-06.
 No special actions if energy rises.
 SCF Done:  E(RB3LYP) =  -248.316322026     A.U. after    7 cycles
            NFock=  7  Conv=0.57D-08     -V/T= 2.0043
 DoSCS=F DFT=T ScalE2(SS,OS)=  1.000000  1.000000
 Range of M.O.s used for correlation:     1   192
 NBasis=   192 NAE=    21 NBE=    21 NFC=     0 NFV=     0
 NROrb=    192 NOA=    21 NOB=    21 NVA=   171 NVB=   171

 **** Warning!!: The largest alpha MO coefficient is  0.96610365D+02

 Symmetrizing basis deriv contribution to polar:
 IMax=3 JMax=2 DiffMx= 0.00D+00
 G2DrvN: will do    12 centers at a time, making    1 passes.
 Calling FoFCou, ICntrl=  3107 FMM=F I1Cent=   0 AccDes= 0.00D+00.
 End of G2Drv F.D. properties file   721 does not exist.
 End of G2Drv F.D. properties file   722 does not exist.
 End of G2Drv F.D. properties file   788 does not exist.
          IDoAtm=11111111111
          Differentiating once with respect to electric field.
                with respect to dipole field.
          Differentiating once with respect to nuclear coordinates.
 Keep R1 ints in memory in canonical form, NReq=188175641.
          There are    36 degrees of freedom in the 1st order CPHF.  IDoFFX=6 NUNeed=     3.
     33 vectors produced by pass  0 Test12= 9.97D-15 2.78D-09 XBig12= 1.67D+02 1.18D+01.
 AX will form    33 AO Fock derivatives at one time.
     33 vectors produced by pass  1 Test12= 9.97D-15 2.78D-09 XBig12= 3.89D+01 1.84D+00.
     33 vectors produced by pass  2 Test12= 9.97D-15 2.78D-09 XBig12= 1.39D+00 1.65D-01.
     33 vectors produced by pass  3 Test12= 9.97D-15 2.78D-09 XBig12= 4.19D-03 1.45D-02.
     33 vectors produced by pass  4 Test12= 9.97D-15 2.78D-09 XBig12= 9.79D-06 5.14D-04.
     27 vectors produced by pass  5 Test12= 9.97D-15 2.78D-09 XBig12= 1.25D-08 1.69D-05.
      7 vectors produced by pass  6 Test12= 9.97D-15 2.78D-09 XBig12= 1.98D-11 6.01D-07.
      3 vectors produced by pass  7 Test12= 9.97D-15 2.78D-09 XBig12= 2.86D-14 2.32D-08.
 InvSVY:  IOpt=1 It=  1 EMax= 2.22D-15
 Solved reduced A of dimension   202 with    36 vectors.
 Isotropic polarizability for W=    0.000000       72.26 Bohr**3.
 End of Minotr F.D. properties file   721 does not exist.
 End of Minotr F.D. properties file   722 does not exist.
 End of Minotr F.D. properties file   788 does not exist.

 **********************************************************************

            Population analysis using the SCF Density.

 **********************************************************************

 Alpha  occ. eigenvalues --  -14.31874 -10.22591 -10.22206 -10.21635 -10.20457
 Alpha  occ. eigenvalues --  -10.19981  -0.91970  -0.85112  -0.78500  -0.67153
 Alpha  occ. eigenvalues --   -0.60523  -0.52840  -0.51704  -0.44603  -0.43733
 Alpha  occ. eigenvalues --   -0.39567  -0.39031  -0.37192  -0.34424  -0.34263
 Alpha  occ. eigenvalues --   -0.26677
 Alpha virt. eigenvalues --   -0.08751  -0.00686   0.00111   0.00811   0.01628
 Alpha virt. eigenvalues --    0.02760   0.04563   0.05035   0.05212   0.07172
 Alpha virt. eigenvalues --    0.07761   0.07767   0.08674   0.09019   0.11220
 Alpha virt. eigenvalues --    0.11575   0.12641   0.12812   0.13874   0.14381
 Alpha virt. eigenvalues --    0.15422   0.16056   0.18484   0.18975   0.19799
 Alpha virt. eigenvalues --    0.20602   0.20825   0.21778   0.23003   0.23718
 Alpha virt. eigenvalues --    0.24249   0.26389   0.27528   0.30166   0.32006
 Alpha virt. eigenvalues --    0.36104   0.37553   0.41267   0.46720   0.47467
 Alpha virt. eigenvalues --    0.47505   0.49323   0.50619   0.52706   0.52728
 Alpha virt. eigenvalues --    0.54107   0.54572   0.57001   0.58876   0.59749
 Alpha virt. eigenvalues --    0.60277   0.61222   0.62342   0.65771   0.66766
 Alpha virt. eigenvalues --    0.68349   0.69092   0.69579   0.70597   0.73603
 Alpha virt. eigenvalues --    0.74667   0.76283   0.79781   0.80121   0.80154
 Alpha virt. eigenvalues --    0.81974   0.84019   0.85250   0.87094   0.87686
 Alpha virt. eigenvalues --    0.91266   0.94453   0.98113   1.00564   1.03342
 Alpha virt. eigenvalues --    1.07098   1.09824   1.16258   1.16975   1.19205
 Alpha virt. eigenvalues --    1.23755   1.24893   1.26944   1.30192   1.32559
 Alpha virt. eigenvalues --    1.38206   1.39844   1.40435   1.46279   1.47903
 Alpha virt. eigenvalues --    1.51241   1.53952   1.65374   1.67991   1.69774
 Alpha virt. eigenvalues --    1.75548   1.79183   1.85424   1.88547   1.99624
 Alpha virt. eigenvalues --    2.04463   2.05966   2.09766   2.14448   2.15673
 Alpha virt. eigenvalues --    2.21284   2.31716   2.39344   2.43185   2.48768
 Alpha virt. eigenvalues --    2.59993   2.65984   2.68414   2.69545   2.72022
 Alpha virt. eigenvalues --    2.74673   2.79518   2.80695   2.83022   2.88635
 Alpha virt. eigenvalues --    2.94849   2.94921   3.02456   3.05263   3.08510
 Alpha virt. eigenvalues --    3.11724   3.12982   3.18754   3.20585   3.23733
 Alpha virt. eigenvalues --    3.27905   3.28069   3.30942   3.32573   3.36034
 Alpha virt. eigenvalues --    3.38254   3.44138   3.46160   3.47418   3.52410
 Alpha virt. eigenvalues --    3.55583   3.55692   3.57930   3.61728   3.61797
 Alpha virt. eigenvalues --    3.66496   3.69377   3.77296   3.80411   3.85046
 Alpha virt. eigenvalues --    3.88849   3.94729   4.06272   4.12691   4.16438
 Alpha virt. eigenvalues --    4.23781   4.48536   4.61536   4.78759   4.80414
 Alpha virt. eigenvalues --    4.82155   5.05132   5.11829   5.18662   5.71305
 Alpha virt. eigenvalues --   23.76829  23.84644  24.06285  24.12722  24.20945
 Alpha virt. eigenvalues --   35.83364
          Condensed to atoms (all electrons):
               1          2          3          4          5          6
     1  C    4.855131   0.380531  -0.040212  -0.028694   0.403090   0.018277
     2  C    0.380531   5.216047   0.391964   0.391970   0.014724   0.011175
     3  H   -0.040212   0.391964   0.566399  -0.036217  -0.014261   0.018482
     4  H   -0.028694   0.391970  -0.036217   0.552580   0.022008  -0.006626
     5  C    0.403090   0.014724  -0.014261   0.022008   4.837848   0.443894
     6  C    0.018277   0.011175   0.018482  -0.006626   0.443894   5.003047
     7  C   -0.169600   0.003426   0.000878   0.001286   0.067973  -0.017838
     8  N    0.021794   0.002536  -0.000004  -0.000012  -0.035434   0.197590
     9  H    0.022233   0.001451  -0.000050   0.000020  -0.046516   0.432897
    10  H   -0.051782  -0.006110   0.005613  -0.000314   0.381908  -0.021848
    11  H    0.433121  -0.061638   0.006142  -0.007339  -0.051010   0.005084
               7          8          9         10         11
     1  C   -0.169600   0.021794   0.022233  -0.051782   0.433121
     2  C    0.003426   0.002536   0.001451  -0.006110  -0.061638
     3  H    0.000878  -0.000004  -0.000050   0.005613   0.006142
     4  H    0.001286  -0.000012   0.000020  -0.000314  -0.007339
     5  C    0.067973  -0.035434  -0.046516   0.381908  -0.051010
     6  C   -0.017838   0.197590   0.432897  -0.021848   0.005084
     7  C    5.901199   0.257086  -0.077889   0.021261   0.006836
     8  N    0.257086   6.800694  -0.003115  -0.000091   0.001900
     9  H   -0.077889  -0.003115   0.562763  -0.009629  -0.000157
    10  H    0.021261  -0.000091  -0.009629   0.581514   0.005443
    11  H    0.006836   0.001900  -0.000157   0.005443   0.550364
 Mulliken charges:
               1
     1  C    0.156110
     2  C   -0.346075
     3  H    0.101266
     4  H    0.111337
     5  C   -0.024223
     6  C   -0.084134
     7  C    0.005382
     8  N   -0.242944
     9  H    0.117991
    10  H    0.094036
    11  H    0.111254
 Sum of Mulliken charges =  -0.00000
 Mulliken charges with hydrogens summed into heavy atoms:
               1
     1  C    0.267364
     2  C   -0.133472
     5  C    0.069813
     6  C    0.033857
     7  C    0.005382
     8  N   -0.242944
 APT charges:
               1
     1  C   -0.098224
     2  C   -0.040787
     3  H    0.040396
     4  H    0.046309
     5  C    0.192662
     6  C   -0.110804
     7  C    0.180333
     8  N   -0.351796
     9  H    0.060719
    10  H    0.031369
    11  H    0.049821
 Sum of APT charges =  -0.00000
 APT charges with hydrogens summed into heavy atoms:
               1
     1  C   -0.048402
     2  C    0.045918
     5  C    0.224031
     6  C   -0.050085
     7  C    0.180333
     8  N   -0.351796
 Electronic spatial extent (au):  <R**2>=            686.0149
 Charge=             -0.0000 electrons
 Dipole moment (field-independent basis, Debye):
    X=              1.8354    Y=              3.9789    Z=              0.0004  Tot=              4.3818
 Quadrupole moment (field-independent basis, Debye-Ang):
   XX=            -33.0840   YY=            -40.5081   ZZ=            -38.4396
   XY=             -5.6532   XZ=              0.0022   YZ=              0.0129
 Traceless Quadrupole moment (field-independent basis, Debye-Ang):
   XX=              4.2599   YY=             -3.1642   ZZ=             -1.0957
   XY=             -5.6532   XZ=              0.0022   YZ=              0.0129
 Octapole moment (field-independent basis, Debye-Ang**2):
  XXX=             12.6801  YYY=             29.2145  ZZZ=             -0.0003  XYY=             16.4866
  XXY=             13.8530  XXZ=              0.0178  XZZ=             -2.0624  YZZ=             -1.4413
  YYZ=              0.0086  XYZ=              0.0144
 Hexadecapole moment (field-independent basis, Debye-Ang**3):
 XXXX=           -537.2186 YYYY=           -376.4223 ZZZZ=            -44.9310 XXXY=           -141.7304
 XXXZ=              0.0284 YYYX=           -153.8711 YYYZ=              0.0374 ZZZX=             -0.0070
 ZZZY=             -0.0093 XXYY=           -168.9339 XXZZ=           -113.6436 YYZZ=            -67.2845
 XXYZ=              0.0532 YYXZ=              0.0310 ZZXY=            -43.4165
 N-N= 1.824275289435D+02 E-N=-9.413695682574D+02  KE= 2.472639206557D+02
  Exact polarizability:     100.651      23.831      75.848       0.015       0.014      40.294
 Approx polarizability:     160.141      44.418     124.669       0.039       0.021      58.674
 Calling FoFJK, ICntrl=    100127 FMM=F ISym2X=0 I1Cent= 0 IOpClX= 0 NMat=1 NMatS=1 NMatT=0.
 -------------------------------------------------------------------
 Center     Atomic                   Forces (Hartrees/Bohr)
 Number     Number              X              Y              Z
 -------------------------------------------------------------------
      1        6           0.000002349    0.000000102    0.000028331
      2        6          -0.000002109    0.000000273   -0.000020343
      3        1          -0.000000478   -0.000003219   -0.000006136
      4        1           0.000000059   -0.000000043   -0.000000959
      5        6           0.000000282    0.000000129    0.000008681
      6        6          -0.000000330    0.000000250   -0.000002014
      7        6          -0.000000137   -0.000000191   -0.000002037
      8        7          -0.000000122    0.000000444   -0.000009856
      9        1           0.000000255   -0.000000118   -0.000001672
     10        1           0.000000033   -0.000000197   -0.000000385
     11        1           0.000000200    0.000002570    0.000006389
 -------------------------------------------------------------------
 Cartesian Forces:  Max     0.000028331 RMS     0.000006759
 NDeriv=     27 NFrqRd=  0 NDerD0=      0 MskFDP=       0 MskDFD=       0 MskDF0=       0
 Re-enter D2Numr:  normal mode      2 step-down number 1
 Standard basis: 6-311+G(2d,p) (5D, 7F)
   192 basis functions,   292 primitive gaussians,   204 cartesian basis functions
    21 alpha electrons       21 beta electrons
       nuclear repulsion energy       182.4275110864 Hartrees.
 NAtoms=   11 NActive=   11 NUniq=   11 SFac= 1.00D+00 NAtFMM=   60 NAOKFM=F Big=F
 Integral buffers will be    131072 words long.
 Raffenetti 2 integral format.
 Two-electron integral symmetry is turned off.
 One-electron integrals computed using PRISM.
 NBasis=   192 RedAO= T EigKep=  8.23D-06  NBF=   192
 NBsUse=   192 1.00D-06 EigRej= -1.00D+00 NBFU=   192
 Initial guess from the checkpoint file:  "/scratch/webmo-77271/221/Gau-59546.chk"
 B after Tr=     0.000000   -0.000000   -0.000020
         Rot=    1.000000   -0.000068   -0.000040   -0.000000 Ang=  -0.01 deg.
 Keep R1 ints in memory in canonical form, NReq=188202298.
 Requested convergence on RMS density matrix=1.00D-08 within 128 cycles.
 Requested convergence on MAX density matrix=1.00D-06.
 Requested convergence on             energy=1.00D-06.
 No special actions if energy rises.
 SCF Done:  E(RB3LYP) =  -248.316321633     A.U. after    7 cycles
            NFock=  7  Conv=0.72D-08     -V/T= 2.0043
 DoSCS=F DFT=T ScalE2(SS,OS)=  1.000000  1.000000
 Range of M.O.s used for correlation:     1   192
 NBasis=   192 NAE=    21 NBE=    21 NFC=     0 NFV=     0
 NROrb=    192 NOA=    21 NOB=    21 NVA=   171 NVB=   171

 **** Warning!!: The largest alpha MO coefficient is  0.96611066D+02

 Symmetrizing basis deriv contribution to polar:
 IMax=3 JMax=2 DiffMx= 0.00D+00
 G2DrvN: will do    12 centers at a time, making    1 passes.
 Calling FoFCou, ICntrl=  3107 FMM=F I1Cent=   0 AccDes= 0.00D+00.
 End of G2Drv F.D. properties file   721 does not exist.
 End of G2Drv F.D. properties file   722 does not exist.
 End of G2Drv F.D. properties file   788 does not exist.
          IDoAtm=11111111111
          Differentiating once with respect to electric field.
                with respect to dipole field.
          Differentiating once with respect to nuclear coordinates.
 Keep R1 ints in memory in canonical form, NReq=188175641.
          There are    36 degrees of freedom in the 1st order CPHF.  IDoFFX=6 NUNeed=     3.
     33 vectors produced by pass  0 Test12= 9.97D-15 2.78D-09 XBig12= 1.67D+02 1.18D+01.
 AX will form    33 AO Fock derivatives at one time.
     33 vectors produced by pass  1 Test12= 9.97D-15 2.78D-09 XBig12= 3.89D+01 1.84D+00.
     33 vectors produced by pass  2 Test12= 9.97D-15 2.78D-09 XBig12= 1.39D+00 1.65D-01.
     33 vectors produced by pass  3 Test12= 9.97D-15 2.78D-09 XBig12= 4.19D-03 1.45D-02.
     33 vectors produced by pass  4 Test12= 9.97D-15 2.78D-09 XBig12= 9.79D-06 5.14D-04.
     27 vectors produced by pass  5 Test12= 9.97D-15 2.78D-09 XBig12= 1.25D-08 1.69D-05.
      7 vectors produced by pass  6 Test12= 9.97D-15 2.78D-09 XBig12= 1.98D-11 6.01D-07.
      3 vectors produced by pass  7 Test12= 9.97D-15 2.78D-09 XBig12= 2.86D-14 2.32D-08.
 InvSVY:  IOpt=1 It=  1 EMax= 5.77D-15
 Solved reduced A of dimension   202 with    36 vectors.
 Isotropic polarizability for W=    0.000000       72.26 Bohr**3.
 End of Minotr F.D. properties file   721 does not exist.
 End of Minotr F.D. properties file   722 does not exist.
 End of Minotr F.D. properties file   788 does not exist.

 **********************************************************************

            Population analysis using the SCF Density.

 **********************************************************************

 Alpha  occ. eigenvalues --  -14.31874 -10.22591 -10.22206 -10.21635 -10.20457
 Alpha  occ. eigenvalues --  -10.19981  -0.91969  -0.85112  -0.78500  -0.67153
 Alpha  occ. eigenvalues --   -0.60523  -0.52840  -0.51704  -0.44603  -0.43733
 Alpha  occ. eigenvalues --   -0.39567  -0.39031  -0.37192  -0.34424  -0.34263
 Alpha  occ. eigenvalues --   -0.26677
 Alpha virt. eigenvalues --   -0.08751  -0.00686   0.00111   0.00811   0.01628
 Alpha virt. eigenvalues --    0.02760   0.04563   0.05035   0.05212   0.07172
 Alpha virt. eigenvalues --    0.07755   0.07773   0.08674   0.09019   0.11220
 Alpha virt. eigenvalues --    0.11575   0.12641   0.12812   0.13874   0.14381
 Alpha virt. eigenvalues --    0.15422   0.16056   0.18484   0.18975   0.19799
 Alpha virt. eigenvalues --    0.20602   0.20825   0.21778   0.23003   0.23718
 Alpha virt. eigenvalues --    0.24250   0.26389   0.27528   0.30166   0.32006
 Alpha virt. eigenvalues --    0.36104   0.37553   0.41267   0.46720   0.47470
 Alpha virt. eigenvalues --    0.47502   0.49323   0.50619   0.52711   0.52723
 Alpha virt. eigenvalues --    0.54107   0.54572   0.57001   0.58876   0.59749
 Alpha virt. eigenvalues --    0.60277   0.61222   0.62342   0.65772   0.66766
 Alpha virt. eigenvalues --    0.68350   0.69092   0.69579   0.70598   0.73603
 Alpha virt. eigenvalues --    0.74667   0.76283   0.79781   0.80122   0.80152
 Alpha virt. eigenvalues --    0.81974   0.84017   0.85252   0.87094   0.87686
 Alpha virt. eigenvalues --    0.91266   0.94453   0.98113   1.00564   1.03342
 Alpha virt. eigenvalues --    1.07098   1.09824   1.16258   1.16976   1.19206
 Alpha virt. eigenvalues --    1.23754   1.24892   1.26945   1.30192   1.32559
 Alpha virt. eigenvalues --    1.38206   1.39844   1.40436   1.46279   1.47903
 Alpha virt. eigenvalues --    1.51241   1.53952   1.65374   1.67990   1.69774
 Alpha virt. eigenvalues --    1.75548   1.79183   1.85424   1.88546   1.99624
 Alpha virt. eigenvalues --    2.04462   2.05967   2.09766   2.14447   2.15673
 Alpha virt. eigenvalues --    2.21284   2.31716   2.39344   2.43185   2.48768
 Alpha virt. eigenvalues --    2.59993   2.65984   2.68414   2.69545   2.72022
 Alpha virt. eigenvalues --    2.74673   2.79518   2.80695   2.83022   2.88635
 Alpha virt. eigenvalues --    2.94877   2.94892   3.02456   3.05263   3.08510
 Alpha virt. eigenvalues --    3.11724   3.12982   3.18753   3.20586   3.23733
 Alpha virt. eigenvalues --    3.27904   3.28070   3.30943   3.32573   3.36033
 Alpha virt. eigenvalues --    3.38253   3.44137   3.46160   3.47418   3.52410
 Alpha virt. eigenvalues --    3.55583   3.55692   3.57930   3.61729   3.61797
 Alpha virt. eigenvalues --    3.66496   3.69376   3.77296   3.80410   3.85046
 Alpha virt. eigenvalues --    3.88848   3.94730   4.06272   4.12691   4.16438
 Alpha virt. eigenvalues --    4.23781   4.48536   4.61536   4.78758   4.80415
 Alpha virt. eigenvalues --    4.82155   5.05131   5.11830   5.18662   5.71304
 Alpha virt. eigenvalues --   23.76829  23.84644  24.06285  24.12722  24.20944
 Alpha virt. eigenvalues --   35.83363
          Condensed to atoms (all electrons):
               1          2          3          4          5          6
     1  C    4.855159   0.380503  -0.040210  -0.028694   0.403062   0.018301
     2  C    0.380503   5.216090   0.391962   0.391971   0.014724   0.011174
     3  H   -0.040210   0.391962   0.566400  -0.036217  -0.014262   0.018481
     4  H   -0.028694   0.391971  -0.036217   0.552580   0.022008  -0.006626
     5  C    0.403062   0.014724  -0.014262   0.022008   4.837882   0.443864
     6  C    0.018301   0.011174   0.018481  -0.006626   0.443864   5.003092
     7  C   -0.169608   0.003421   0.000878   0.001286   0.067995  -0.017866
     8  N    0.021796   0.002536  -0.000004  -0.000012  -0.035437   0.197591
     9  H    0.022232   0.001452  -0.000050   0.000020  -0.046514   0.432894
    10  H   -0.051781  -0.006111   0.005613  -0.000314   0.381909  -0.021849
    11  H    0.433125  -0.061642   0.006142  -0.007339  -0.051009   0.005082
               7          8          9         10         11
     1  C   -0.169608   0.021796   0.022232  -0.051781   0.433125
     2  C    0.003421   0.002536   0.001452  -0.006111  -0.061642
     3  H    0.000878  -0.000004  -0.000050   0.005613   0.006142
     4  H    0.001286  -0.000012   0.000020  -0.000314  -0.007339
     5  C    0.067995  -0.035437  -0.046514   0.381909  -0.051009
     6  C   -0.017866   0.197591   0.432894  -0.021849   0.005082
     7  C    5.901203   0.257093  -0.077888   0.021260   0.006838
     8  N    0.257093   6.800687  -0.003115  -0.000091   0.001899
     9  H   -0.077888  -0.003115   0.562763  -0.009629  -0.000157
    10  H    0.021260  -0.000091  -0.009629   0.581513   0.005443
    11  H    0.006838   0.001899  -0.000157   0.005443   0.550366
 Mulliken charges:
               1
     1  C    0.156114
     2  C   -0.346080
     3  H    0.101265
     4  H    0.111337
     5  C   -0.024223
     6  C   -0.084137
     7  C    0.005386
     8  N   -0.242943
     9  H    0.117992
    10  H    0.094036
    11  H    0.111253
 Sum of Mulliken charges =  -0.00000
 Mulliken charges with hydrogens summed into heavy atoms:
               1
     1  C    0.267367
     2  C   -0.133478
     5  C    0.069813
     6  C    0.033854
     7  C    0.005386
     8  N   -0.242943
 APT charges:
               1
     1  C   -0.098226
     2  C   -0.040785
     3  H    0.040395
     4  H    0.046309
     5  C    0.192665
     6  C   -0.110805
     7  C    0.180333
     8  N   -0.351795
     9  H    0.060720
    10  H    0.031369
    11  H    0.049821
 Sum of APT charges =  -0.00000
 APT charges with hydrogens summed into heavy atoms:
               1
     1  C   -0.048405
     2  C    0.045920
     5  C    0.224033
     6  C   -0.050085
     7  C    0.180333
     8  N   -0.351795
 Electronic spatial extent (au):  <R**2>=            686.0149
 Charge=             -0.0000 electrons
 Dipole moment (field-independent basis, Debye):
    X=              1.8354    Y=              3.9789    Z=             -0.0032  Tot=              4.3818
 Quadrupole moment (field-independent basis, Debye-Ang):
   XX=            -33.0840   YY=            -40.5080   ZZ=            -38.4396
   XY=             -5.6532   XZ=              0.0021   YZ=              0.0136
 Traceless Quadrupole moment (field-independent basis, Debye-Ang):
   XX=              4.2599   YY=             -3.1642   ZZ=             -1.0957
   XY=             -5.6532   XZ=              0.0021   YZ=              0.0136
 Octapole moment (field-independent basis, Debye-Ang**2):
  XXX=             12.6801  YYY=             29.2145  ZZZ=              0.0025  XYY=             16.4866
  XXY=             13.8530  XXZ=             -0.0309  XZZ=             -2.0624  YZZ=             -1.4413
  YYZ=              0.0042  XYZ=              0.0005
 Hexadecapole moment (field-independent basis, Debye-Ang**3):
 XXXX=           -537.2187 YYYY=           -376.4222 ZZZZ=            -44.9309 XXXY=           -141.7304
 XXXZ=             -0.0422 YYYX=           -153.8711 YYYZ=              0.0576 ZZZX=              0.0017
 ZZZY=             -0.0056 XXYY=           -168.9338 XXZZ=           -113.6436 YYZZ=            -67.2846
 XXYZ=              0.0199 YYXZ=              0.0317 ZZXY=            -43.4165
 N-N= 1.824275110864D+02 E-N=-9.413695280691D+02  KE= 2.472639158738D+02
  Exact polarizability:     100.651      23.831      75.848       0.009       0.004      40.294
 Approx polarizability:     160.142      44.418     124.670       0.031      -0.014      58.674
 Calling FoFJK, ICntrl=    100127 FMM=F ISym2X=0 I1Cent= 0 IOpClX= 0 NMat=1 NMatS=1 NMatT=0.
 -------------------------------------------------------------------
 Center     Atomic                   Forces (Hartrees/Bohr)
 Number     Number              X              Y              Z
 -------------------------------------------------------------------
      1        6          -0.000000008   -0.000000932   -0.000006019
      2        6           0.000001087   -0.000000037    0.000023015
      3        1           0.000000217   -0.000001039   -0.000007394
      4        1          -0.000001198    0.000000655    0.000013997
      5        6          -0.000000856   -0.000000100   -0.000094987
      6        6           0.000001488    0.000001190    0.000070751
      7        6          -0.000000795   -0.000005124    0.000086726
      8        7           0.000000687    0.000005399   -0.000084520
      9        1          -0.000000086    0.000000066    0.000007247
     10        1          -0.000000196   -0.000001136   -0.000018660
     11        1          -0.000000338    0.000001058    0.000009843
 -------------------------------------------------------------------
 Cartesian Forces:  Max     0.000094987 RMS     0.000030189
 NDeriv=     27 NFrqRd=  0 NDerD0=      0 MskFDP=       0 MskDFD=       0 MskDF0=       0
 Re-enter D2Numr:  normal mode      3 step-up   number 1
 Standard basis: 6-311+G(2d,p) (5D, 7F)
   192 basis functions,   292 primitive gaussians,   204 cartesian basis functions
    21 alpha electrons       21 beta electrons
       nuclear repulsion energy       182.4275110864 Hartrees.
 NAtoms=   11 NActive=   11 NUniq=   11 SFac= 1.00D+00 NAtFMM=   60 NAOKFM=F Big=F
 Integral buffers will be    131072 words long.
 Raffenetti 2 integral format.
 Two-electron integral symmetry is turned off.
 One-electron integrals computed using PRISM.
 NBasis=   192 RedAO= T EigKep=  8.23D-06  NBF=   192
 NBsUse=   192 1.00D-06 EigRej= -1.00D+00 NBFU=   192
 Initial guess from the checkpoint file:  "/scratch/webmo-77271/221/Gau-59546.chk"
 B after Tr=     0.000000   -0.000000    0.000020
         Rot=    1.000000    0.000068    0.000040   -0.000000 Ang=   0.01 deg.
 Keep R1 ints in memory in canonical form, NReq=188202298.
 Requested convergence on RMS density matrix=1.00D-08 within 128 cycles.
 Requested convergence on MAX density matrix=1.00D-06.
 Requested convergence on             energy=1.00D-06.
 No special actions if energy rises.
 SCF Done:  E(RB3LYP) =  -248.316321633     A.U. after    7 cycles
            NFock=  7  Conv=0.72D-08     -V/T= 2.0043
 DoSCS=F DFT=T ScalE2(SS,OS)=  1.000000  1.000000
 Range of M.O.s used for correlation:     1   192
 NBasis=   192 NAE=    21 NBE=    21 NFC=     0 NFV=     0
 NROrb=    192 NOA=    21 NOB=    21 NVA=   171 NVB=   171

 **** Warning!!: The largest alpha MO coefficient is  0.96611064D+02

 Symmetrizing basis deriv contribution to polar:
 IMax=3 JMax=2 DiffMx= 0.00D+00
 G2DrvN: will do    12 centers at a time, making    1 passes.
 Calling FoFCou, ICntrl=  3107 FMM=F I1Cent=   0 AccDes= 0.00D+00.
 End of G2Drv F.D. properties file   721 does not exist.
 End of G2Drv F.D. properties file   722 does not exist.
 End of G2Drv F.D. properties file   788 does not exist.
          IDoAtm=11111111111
          Differentiating once with respect to electric field.
                with respect to dipole field.
          Differentiating once with respect to nuclear coordinates.
 Keep R1 ints in memory in canonical form, NReq=188175641.
          There are    36 degrees of freedom in the 1st order CPHF.  IDoFFX=6 NUNeed=     3.
     33 vectors produced by pass  0 Test12= 9.97D-15 2.78D-09 XBig12= 1.67D+02 1.18D+01.
 AX will form    33 AO Fock derivatives at one time.
     33 vectors produced by pass  1 Test12= 9.97D-15 2.78D-09 XBig12= 3.89D+01 1.84D+00.
     33 vectors produced by pass  2 Test12= 9.97D-15 2.78D-09 XBig12= 1.39D+00 1.65D-01.
     33 vectors produced by pass  3 Test12= 9.97D-15 2.78D-09 XBig12= 4.19D-03 1.45D-02.
     33 vectors produced by pass  4 Test12= 9.97D-15 2.78D-09 XBig12= 9.79D-06 5.14D-04.
     27 vectors produced by pass  5 Test12= 9.97D-15 2.78D-09 XBig12= 1.25D-08 1.69D-05.
      7 vectors produced by pass  6 Test12= 9.97D-15 2.78D-09 XBig12= 1.98D-11 6.01D-07.
      3 vectors produced by pass  7 Test12= 9.97D-15 2.78D-09 XBig12= 2.86D-14 2.32D-08.
 InvSVY:  IOpt=1 It=  1 EMax= 8.88D-15
 Solved reduced A of dimension   202 with    36 vectors.
 Isotropic polarizability for W=    0.000000       72.26 Bohr**3.
 End of Minotr F.D. properties file   721 does not exist.
 End of Minotr F.D. properties file   722 does not exist.
 End of Minotr F.D. properties file   788 does not exist.

 **********************************************************************

            Population analysis using the SCF Density.

 **********************************************************************

 Alpha  occ. eigenvalues --  -14.31874 -10.22591 -10.22206 -10.21635 -10.20457
 Alpha  occ. eigenvalues --  -10.19981  -0.91969  -0.85112  -0.78500  -0.67153
 Alpha  occ. eigenvalues --   -0.60523  -0.52840  -0.51704  -0.44603  -0.43733
 Alpha  occ. eigenvalues --   -0.39567  -0.39031  -0.37192  -0.34424  -0.34263
 Alpha  occ. eigenvalues --   -0.26677
 Alpha virt. eigenvalues --   -0.08751  -0.00686   0.00111   0.00811   0.01628
 Alpha virt. eigenvalues --    0.02760   0.04563   0.05035   0.05212   0.07172
 Alpha virt. eigenvalues --    0.07755   0.07773   0.08674   0.09019   0.11220
 Alpha virt. eigenvalues --    0.11575   0.12641   0.12812   0.13874   0.14381
 Alpha virt. eigenvalues --    0.15422   0.16056   0.18484   0.18975   0.19799
 Alpha virt. eigenvalues --    0.20602   0.20825   0.21778   0.23003   0.23718
 Alpha virt. eigenvalues --    0.24250   0.26389   0.27528   0.30166   0.32006
 Alpha virt. eigenvalues --    0.36104   0.37553   0.41267   0.46720   0.47470
 Alpha virt. eigenvalues --    0.47502   0.49323   0.50619   0.52711   0.52723
 Alpha virt. eigenvalues --    0.54107   0.54572   0.57001   0.58876   0.59749
 Alpha virt. eigenvalues --    0.60277   0.61222   0.62342   0.65772   0.66766
 Alpha virt. eigenvalues --    0.68350   0.69092   0.69579   0.70598   0.73603
 Alpha virt. eigenvalues --    0.74667   0.76283   0.79781   0.80122   0.80152
 Alpha virt. eigenvalues --    0.81974   0.84017   0.85252   0.87094   0.87686
 Alpha virt. eigenvalues --    0.91266   0.94453   0.98113   1.00564   1.03342
 Alpha virt. eigenvalues --    1.07098   1.09824   1.16258   1.16976   1.19206
 Alpha virt. eigenvalues --    1.23754   1.24892   1.26945   1.30192   1.32559
 Alpha virt. eigenvalues --    1.38206   1.39844   1.40436   1.46279   1.47903
 Alpha virt. eigenvalues --    1.51241   1.53952   1.65374   1.67990   1.69774
 Alpha virt. eigenvalues --    1.75548   1.79183   1.85424   1.88546   1.99624
 Alpha virt. eigenvalues --    2.04462   2.05967   2.09766   2.14447   2.15673
 Alpha virt. eigenvalues --    2.21284   2.31716   2.39344   2.43185   2.48768
 Alpha virt. eigenvalues --    2.59993   2.65984   2.68414   2.69545   2.72022
 Alpha virt. eigenvalues --    2.74673   2.79518   2.80695   2.83022   2.88635
 Alpha virt. eigenvalues --    2.94877   2.94892   3.02456   3.05263   3.08510
 Alpha virt. eigenvalues --    3.11724   3.12982   3.18753   3.20586   3.23733
 Alpha virt. eigenvalues --    3.27904   3.28070   3.30943   3.32573   3.36033
 Alpha virt. eigenvalues --    3.38253   3.44137   3.46160   3.47418   3.52410
 Alpha virt. eigenvalues --    3.55583   3.55692   3.57930   3.61729   3.61797
 Alpha virt. eigenvalues --    3.66496   3.69376   3.77296   3.80410   3.85046
 Alpha virt. eigenvalues --    3.88848   3.94730   4.06272   4.12691   4.16438
 Alpha virt. eigenvalues --    4.23781   4.48536   4.61536   4.78758   4.80415
 Alpha virt. eigenvalues --    4.82155   5.05131   5.11830   5.18662   5.71304
 Alpha virt. eigenvalues --   23.76829  23.84644  24.06285  24.12722  24.20944
 Alpha virt. eigenvalues --   35.83363
          Condensed to atoms (all electrons):
               1          2          3          4          5          6
     1  C    4.855159   0.380503  -0.040210  -0.028694   0.403062   0.018301
     2  C    0.380503   5.216090   0.391962   0.391971   0.014724   0.011174
     3  H   -0.040210   0.391962   0.566400  -0.036217  -0.014262   0.018481
     4  H   -0.028694   0.391971  -0.036217   0.552580   0.022008  -0.006626
     5  C    0.403062   0.014724  -0.014262   0.022008   4.837882   0.443864
     6  C    0.018301   0.011174   0.018481  -0.006626   0.443864   5.003092
     7  C   -0.169608   0.003421   0.000878   0.001286   0.067995  -0.017866
     8  N    0.021796   0.002536  -0.000004  -0.000012  -0.035437   0.197591
     9  H    0.022232   0.001452  -0.000050   0.000020  -0.046514   0.432894
    10  H   -0.051781  -0.006111   0.005613  -0.000314   0.381909  -0.021849
    11  H    0.433125  -0.061642   0.006142  -0.007339  -0.051009   0.005082
               7          8          9         10         11
     1  C   -0.169608   0.021796   0.022232  -0.051781   0.433125
     2  C    0.003421   0.002536   0.001452  -0.006111  -0.061642
     3  H    0.000878  -0.000004  -0.000050   0.005613   0.006142
     4  H    0.001286  -0.000012   0.000020  -0.000314  -0.007339
     5  C    0.067995  -0.035437  -0.046514   0.381909  -0.051009
     6  C   -0.017866   0.197591   0.432894  -0.021849   0.005082
     7  C    5.901203   0.257093  -0.077888   0.021260   0.006838
     8  N    0.257093   6.800687  -0.003115  -0.000091   0.001899
     9  H   -0.077888  -0.003115   0.562763  -0.009629  -0.000157
    10  H    0.021260  -0.000091  -0.009629   0.581513   0.005443
    11  H    0.006838   0.001899  -0.000157   0.005443   0.550366
 Mulliken charges:
               1
     1  C    0.156114
     2  C   -0.346080
     3  H    0.101265
     4  H    0.111337
     5  C   -0.024223
     6  C   -0.084137
     7  C    0.005386
     8  N   -0.242943
     9  H    0.117992
    10  H    0.094036
    11  H    0.111253
 Sum of Mulliken charges =  -0.00000
 Mulliken charges with hydrogens summed into heavy atoms:
               1
     1  C    0.267367
     2  C   -0.133478
     5  C    0.069813
     6  C    0.033854
     7  C    0.005386
     8  N   -0.242943
 APT charges:
               1
     1  C   -0.098226
     2  C   -0.040785
     3  H    0.040395
     4  H    0.046309
     5  C    0.192665
     6  C   -0.110805
     7  C    0.180333
     8  N   -0.351795
     9  H    0.060720
    10  H    0.031369
    11  H    0.049821
 Sum of APT charges =  -0.00000
 APT charges with hydrogens summed into heavy atoms:
               1
     1  C   -0.048405
     2  C    0.045920
     5  C    0.224033
     6  C   -0.050085
     7  C    0.180333
     8  N   -0.351795
 Electronic spatial extent (au):  <R**2>=            686.0149
 Charge=             -0.0000 electrons
 Dipole moment (field-independent basis, Debye):
    X=              1.8354    Y=              3.9789    Z=              0.0032  Tot=              4.3818
 Quadrupole moment (field-independent basis, Debye-Ang):
   XX=            -33.0840   YY=            -40.5080   ZZ=            -38.4396
   XY=             -5.6532   XZ=             -0.0021   YZ=             -0.0136
 Traceless Quadrupole moment (field-independent basis, Debye-Ang):
   XX=              4.2599   YY=             -3.1642   ZZ=             -1.0957
   XY=             -5.6532   XZ=             -0.0021   YZ=             -0.0136
 Octapole moment (field-independent basis, Debye-Ang**2):
  XXX=             12.6801  YYY=             29.2145  ZZZ=             -0.0025  XYY=             16.4866
  XXY=             13.8530  XXZ=              0.0309  XZZ=             -2.0624  YZZ=             -1.4413
  YYZ=             -0.0042  XYZ=             -0.0005
 Hexadecapole moment (field-independent basis, Debye-Ang**3):
 XXXX=           -537.2187 YYYY=           -376.4222 ZZZZ=            -44.9309 XXXY=           -141.7304
 XXXZ=              0.0422 YYYX=           -153.8711 YYYZ=             -0.0576 ZZZX=             -0.0017
 ZZZY=              0.0056 XXYY=           -168.9338 XXZZ=           -113.6436 YYZZ=            -67.2846
 XXYZ=             -0.0199 YYXZ=             -0.0317 ZZXY=            -43.4165
 N-N= 1.824275110864D+02 E-N=-9.413695280691D+02  KE= 2.472639158738D+02
  Exact polarizability:     100.651      23.831      75.848      -0.009      -0.004      40.294
 Approx polarizability:     160.142      44.418     124.670      -0.031       0.014      58.674
 Calling FoFJK, ICntrl=    100127 FMM=F ISym2X=0 I1Cent= 0 IOpClX= 0 NMat=1 NMatS=1 NMatT=0.
 -------------------------------------------------------------------
 Center     Atomic                   Forces (Hartrees/Bohr)
 Number     Number              X              Y              Z
 -------------------------------------------------------------------
      1        6          -0.000000008   -0.000000932    0.000006019
      2        6           0.000001087   -0.000000037   -0.000023015
      3        1           0.000000217   -0.000001039    0.000007394
      4        1          -0.000001198    0.000000655   -0.000013997
      5        6          -0.000000856   -0.000000100    0.000094987
      6        6           0.000001488    0.000001190   -0.000070751
      7        6          -0.000000795   -0.000005124   -0.000086726
      8        7           0.000000687    0.000005399    0.000084520
      9        1          -0.000000086    0.000000066   -0.000007247
     10        1          -0.000000196   -0.000001136    0.000018660
     11        1          -0.000000338    0.000001058   -0.000009843
 -------------------------------------------------------------------
 Cartesian Forces:  Max     0.000094987 RMS     0.000030189
 NDeriv=     27 NFrqRd=  0 NDerD0=      0 MskFDP=       0 MskDFD=       0 MskDF0=       0
 Re-enter D2Numr:  normal mode      3 step-down number 1
 Standard basis: 6-311+G(2d,p) (5D, 7F)
   192 basis functions,   292 primitive gaussians,   204 cartesian basis functions
    21 alpha electrons       21 beta electrons
       nuclear repulsion energy       182.4359534876 Hartrees.
 NAtoms=   11 NActive=   11 NUniq=   11 SFac= 1.00D+00 NAtFMM=   60 NAOKFM=F Big=F
 Integral buffers will be    131072 words long.
 Raffenetti 2 integral format.
 Two-electron integral symmetry is turned off.
 One-electron integrals computed using PRISM.
 NBasis=   192 RedAO= T EigKep=  8.24D-06  NBF=   192
 NBsUse=   192 1.00D-06 EigRej= -1.00D+00 NBFU=   192
 Initial guess from the checkpoint file:  "/scratch/webmo-77271/221/Gau-59546.chk"
 B after Tr=     0.000025    0.000057   -0.000000
         Rot=    1.000000   -0.000000   -0.000000   -0.000013 Ang=  -0.00 deg.
 Keep R1 ints in memory in canonical form, NReq=188202298.
 Requested convergence on RMS density matrix=1.00D-08 within 128 cycles.
 Requested convergence on MAX density matrix=1.00D-06.
 Requested convergence on             energy=1.00D-06.
 No special actions if energy rises.
 SCF Done:  E(RB3LYP) =  -248.316321476     A.U. after    8 cycles
            NFock=  8  Conv=0.58D-08     -V/T= 2.0043
 DoSCS=F DFT=T ScalE2(SS,OS)=  1.000000  1.000000
 Range of M.O.s used for correlation:     1   192
 NBasis=   192 NAE=    21 NBE=    21 NFC=     0 NFV=     0
 NROrb=    192 NOA=    21 NOB=    21 NVA=   171 NVB=   171

 **** Warning!!: The largest alpha MO coefficient is  0.96430116D+02

 Symmetrizing basis deriv contribution to polar:
 IMax=3 JMax=2 DiffMx= 0.00D+00
 G2DrvN: will do    12 centers at a time, making    1 passes.
 Calling FoFCou, ICntrl=  3107 FMM=F I1Cent=   0 AccDes= 0.00D+00.
 End of G2Drv F.D. properties file   721 does not exist.
 End of G2Drv F.D. properties file   722 does not exist.
 End of G2Drv F.D. properties file   788 does not exist.
          IDoAtm=11111111111
          Differentiating once with respect to electric field.
                with respect to dipole field.
          Differentiating once with respect to nuclear coordinates.
 Keep R1 ints in memory in canonical form, NReq=188175641.
          There are    36 degrees of freedom in the 1st order CPHF.  IDoFFX=6 NUNeed=     3.
     33 vectors produced by pass  0 Test12= 9.97D-15 2.78D-09 XBig12= 1.67D+02 1.18D+01.
 AX will form    33 AO Fock derivatives at one time.
     33 vectors produced by pass  1 Test12= 9.97D-15 2.78D-09 XBig12= 3.89D+01 1.84D+00.
     33 vectors produced by pass  2 Test12= 9.97D-15 2.78D-09 XBig12= 1.39D+00 1.64D-01.
     33 vectors produced by pass  3 Test12= 9.97D-15 2.78D-09 XBig12= 4.20D-03 1.44D-02.
     33 vectors produced by pass  4 Test12= 9.97D-15 2.78D-09 XBig12= 9.81D-06 5.11D-04.
     26 vectors produced by pass  5 Test12= 9.97D-15 2.78D-09 XBig12= 1.24D-08 1.67D-05.
      7 vectors produced by pass  6 Test12= 9.97D-15 2.78D-09 XBig12= 1.98D-11 6.05D-07.
      3 vectors produced by pass  7 Test12= 9.97D-15 2.78D-09 XBig12= 2.87D-14 2.31D-08.
 InvSVY:  IOpt=1 It=  1 EMax= 3.55D-15
 Solved reduced A of dimension   201 with    36 vectors.
 Isotropic polarizability for W=    0.000000       72.26 Bohr**3.
 End of Minotr F.D. properties file   721 does not exist.
 End of Minotr F.D. properties file   722 does not exist.
 End of Minotr F.D. properties file   788 does not exist.

 **********************************************************************

            Population analysis using the SCF Density.

 **********************************************************************

 Alpha  occ. eigenvalues --  -14.31870 -10.22586 -10.22203 -10.21631 -10.20459
 Alpha  occ. eigenvalues --  -10.19984  -0.91968  -0.85112  -0.78504  -0.67148
 Alpha  occ. eigenvalues --   -0.60524  -0.52846  -0.51704  -0.44593  -0.43735
 Alpha  occ. eigenvalues --   -0.39567  -0.39035  -0.37190  -0.34423  -0.34263
 Alpha  occ. eigenvalues --   -0.26676
 Alpha virt. eigenvalues --   -0.08749  -0.00684   0.00110   0.00813   0.01627
 Alpha virt. eigenvalues --    0.02760   0.04565   0.05036   0.05215   0.07174
 Alpha virt. eigenvalues --    0.07764   0.07770   0.08673   0.09021   0.11216
 Alpha virt. eigenvalues --    0.11577   0.12637   0.12807   0.13875   0.14383
 Alpha virt. eigenvalues --    0.15420   0.16059   0.18486   0.18969   0.19802
 Alpha virt. eigenvalues --    0.20599   0.20832   0.21771   0.23010   0.23720
 Alpha virt. eigenvalues --    0.24243   0.26396   0.27525   0.30169   0.32007
 Alpha virt. eigenvalues --    0.36106   0.37550   0.41267   0.46721   0.47473
 Alpha virt. eigenvalues --    0.47502   0.49321   0.50620   0.52711   0.52718
 Alpha virt. eigenvalues --    0.54093   0.54570   0.57004   0.58863   0.59747
 Alpha virt. eigenvalues --    0.60268   0.61244   0.62346   0.65769   0.66762
 Alpha virt. eigenvalues --    0.68335   0.69107   0.69599   0.70595   0.73591
 Alpha virt. eigenvalues --    0.74674   0.76290   0.79793   0.80131   0.80142
 Alpha virt. eigenvalues --    0.81983   0.84003   0.85250   0.87091   0.87671
 Alpha virt. eigenvalues --    0.91269   0.94434   0.98121   1.00578   1.03322
 Alpha virt. eigenvalues --    1.07048   1.09831   1.16245   1.16993   1.19206
 Alpha virt. eigenvalues --    1.23776   1.24952   1.26954   1.30205   1.32571
 Alpha virt. eigenvalues --    1.38207   1.39831   1.40429   1.46276   1.47843
 Alpha virt. eigenvalues --    1.51243   1.53944   1.65374   1.67983   1.69774
 Alpha virt. eigenvalues --    1.75562   1.79203   1.85412   1.88545   1.99616
 Alpha virt. eigenvalues --    2.04440   2.05969   2.09779   2.14476   2.15687
 Alpha virt. eigenvalues --    2.21272   2.31748   2.39337   2.43168   2.48760
 Alpha virt. eigenvalues --    2.59990   2.65992   2.68408   2.69546   2.72014
 Alpha virt. eigenvalues --    2.74686   2.79517   2.80690   2.82961   2.88643
 Alpha virt. eigenvalues --    2.94877   2.94884   3.02471   3.05263   3.08452
 Alpha virt. eigenvalues --    3.11738   3.12977   3.18797   3.20566   3.23745
 Alpha virt. eigenvalues --    3.27915   3.28074   3.30941   3.32558   3.36087
 Alpha virt. eigenvalues --    3.38274   3.44136   3.46190   3.47422   3.52371
 Alpha virt. eigenvalues --    3.55583   3.55691   3.57918   3.61725   3.61813
 Alpha virt. eigenvalues --    3.66500   3.69382   3.77298   3.80425   3.85022
 Alpha virt. eigenvalues --    3.88867   3.94737   4.06273   4.12691   4.16340
 Alpha virt. eigenvalues --    4.23908   4.48523   4.61537   4.78754   4.80417
 Alpha virt. eigenvalues --    4.82160   5.05127   5.11839   5.18670   5.71305
 Alpha virt. eigenvalues --   23.76825  23.84643  24.06280  24.12730  24.20966
 Alpha virt. eigenvalues --   35.83346
          Condensed to atoms (all electrons):
               1          2          3          4          5          6
     1  C    4.855909   0.380784  -0.040329  -0.028663   0.403441   0.018373
     2  C    0.380784   5.215249   0.391984   0.391968   0.014971   0.010630
     3  H   -0.040329   0.391984   0.566398  -0.036210  -0.014289   0.018591
     4  H   -0.028663   0.391968  -0.036210   0.552539   0.021994  -0.006635
     5  C    0.403441   0.014971  -0.014289   0.021994   4.835737   0.445339
     6  C    0.018373   0.010630   0.018591  -0.006635   0.445339   5.002929
     7  C   -0.169818   0.004004   0.000883   0.001278   0.065567  -0.016630
     8  N    0.021799   0.002487  -0.000004  -0.000012  -0.034905   0.197479
     9  H    0.022196   0.001449  -0.000051   0.000020  -0.046213   0.432583
    10  H   -0.052019  -0.006095   0.005635  -0.000313   0.381904  -0.021810
    11  H    0.432938  -0.061450   0.006132  -0.007307  -0.051034   0.005239
               7          8          9         10         11
     1  C   -0.169818   0.021799   0.022196  -0.052019   0.432938
     2  C    0.004004   0.002487   0.001449  -0.006095  -0.061450
     3  H    0.000883  -0.000004  -0.000051   0.005635   0.006132
     4  H    0.001278  -0.000012   0.000020  -0.000313  -0.007307
     5  C    0.065567  -0.034905  -0.046213   0.381904  -0.051034
     6  C   -0.016630   0.197479   0.432583  -0.021810   0.005239
     7  C    5.901162   0.256853  -0.077829   0.021356   0.006781
     8  N    0.256853   6.800640  -0.003116  -0.000097   0.001917
     9  H   -0.077829  -0.003116   0.562786  -0.009640  -0.000159
    10  H    0.021356  -0.000097  -0.009640   0.581725   0.005443
    11  H    0.006781   0.001917  -0.000159   0.005443   0.550146
 Mulliken charges:
               1
     1  C    0.155390
     2  C   -0.345982
     3  H    0.101259
     4  H    0.111342
     5  C   -0.022512
     6  C   -0.086087
     7  C    0.006392
     8  N   -0.243040
     9  H    0.117974
    10  H    0.093911
    11  H    0.111354
 Sum of Mulliken charges =  -0.00000
 Mulliken charges with hydrogens summed into heavy atoms:
               1
     1  C    0.266744
     2  C   -0.133381
     5  C    0.071399
     6  C    0.031887
     7  C    0.006392
     8  N   -0.243040
 APT charges:
               1
     1  C   -0.098419
     2  C   -0.040790
     3  H    0.040387
     4  H    0.046355
     5  C    0.192843
     6  C   -0.111067
     7  C    0.180566
     8  N   -0.351901
     9  H    0.060764
    10  H    0.031264
    11  H    0.049998
 Sum of APT charges =  -0.00000
 APT charges with hydrogens summed into heavy atoms:
               1
     1  C   -0.048421
     2  C    0.045952
     5  C    0.224107
     6  C   -0.050303
     7  C    0.180566
     8  N   -0.351901
 Electronic spatial extent (au):  <R**2>=            685.8939
 Charge=             -0.0000 electrons
 Dipole moment (field-independent basis, Debye):
    X=              1.8363    Y=              3.9792    Z=             -0.0000  Tot=              4.3825
 Quadrupole moment (field-independent basis, Debye-Ang):
   XX=            -33.0773   YY=            -40.5083   ZZ=            -38.4392
   XY=             -5.6500   XZ=             -0.0000   YZ=             -0.0000
 Traceless Quadrupole moment (field-independent basis, Debye-Ang):
   XX=              4.2643   YY=             -3.1667   ZZ=             -1.0976
   XY=             -5.6500   XZ=             -0.0000   YZ=             -0.0000
 Octapole moment (field-independent basis, Debye-Ang**2):
  XXX=             12.6785  YYY=             29.2013  ZZZ=             -0.0000  XYY=             16.4786
  XXY=             13.8466  XXZ=             -0.0000  XZZ=             -2.0600  YZZ=             -1.4417
  YYZ=              0.0000  XYZ=              0.0000
 Hexadecapole moment (field-independent basis, Debye-Ang**3):
 XXXX=           -537.1008 YYYY=           -376.3306 ZZZZ=            -44.9293 XXXY=           -141.6622
 XXXZ=             -0.0000 YYYX=           -153.8243 YYYZ=             -0.0000 ZZZX=             -0.0000
 ZZZY=             -0.0000 XXYY=           -168.8857 XXZZ=           -113.6294 YYZZ=            -67.2687
 XXYZ=             -0.0000 YYXZ=              0.0000 ZZXY=            -43.4052
 N-N= 1.824359534876D+02 E-N=-9.413870960610D+02  KE= 2.472643530228D+02
  Exact polarizability:     100.630      23.816      75.845       0.000       0.000      40.293
 Approx polarizability:     160.095      44.371     124.673       0.000      -0.000      58.674
 Calling FoFJK, ICntrl=    100127 FMM=F ISym2X=0 I1Cent= 0 IOpClX= 0 NMat=1 NMatS=1 NMatT=0.
 -------------------------------------------------------------------
 Center     Atomic                   Forces (Hartrees/Bohr)
 Number     Number              X              Y              Z
 -------------------------------------------------------------------
      1        6          -0.000035067    0.000099743   -0.000000000
      2        6           0.000046113   -0.000059464    0.000000000
      3        1           0.000019478   -0.000007627   -0.000000000
      4        1          -0.000005348   -0.000017959    0.000000000
      5        6          -0.000036938    0.000097077    0.000000000
      6        6           0.000022251   -0.000032866   -0.000000000
      7        6           0.000093783   -0.000056614    0.000000000
      8        7          -0.000080982   -0.000028046   -0.000000000
      9        1          -0.000003318   -0.000011036    0.000000000
     10        1          -0.000009910    0.000008076   -0.000000000
     11        1          -0.000010062    0.000008715   -0.000000000
 -------------------------------------------------------------------
 Cartesian Forces:  Max     0.000099743 RMS     0.000038852
 NDeriv=     27 NFrqRd=  0 NDerD0=      0 MskFDP=       0 MskDFD=       0 MskDF0=       0
 Re-enter D2Numr:  normal mode      4 step-up   number 1
 Standard basis: 6-311+G(2d,p) (5D, 7F)
   192 basis functions,   292 primitive gaussians,   204 cartesian basis functions
    21 alpha electrons       21 beta electrons
       nuclear repulsion energy       182.4191323928 Hartrees.
 NAtoms=   11 NActive=   11 NUniq=   11 SFac= 1.00D+00 NAtFMM=   60 NAOKFM=F Big=F
 Integral buffers will be    131072 words long.
 Raffenetti 2 integral format.
 Two-electron integral symmetry is turned off.
 One-electron integrals computed using PRISM.
 NBasis=   192 RedAO= T EigKep=  8.23D-06  NBF=   192
 NBsUse=   192 1.00D-06 EigRej= -1.00D+00 NBFU=   192
 Initial guess from the checkpoint file:  "/scratch/webmo-77271/221/Gau-59546.chk"
 B after Tr=    -0.000025   -0.000057    0.000000
         Rot=    1.000000   -0.000000   -0.000000    0.000013 Ang=   0.00 deg.
 Keep R1 ints in memory in canonical form, NReq=188202298.
 Requested convergence on RMS density matrix=1.00D-08 within 128 cycles.
 Requested convergence on MAX density matrix=1.00D-06.
 Requested convergence on             energy=1.00D-06.
 No special actions if energy rises.
 SCF Done:  E(RB3LYP) =  -248.316321480     A.U. after    8 cycles
            NFock=  8  Conv=0.59D-08     -V/T= 2.0043
 DoSCS=F DFT=T ScalE2(SS,OS)=  1.000000  1.000000
 Range of M.O.s used for correlation:     1   192
 NBasis=   192 NAE=    21 NBE=    21 NFC=     0 NFV=     0
 NROrb=    192 NOA=    21 NOB=    21 NVA=   171 NVB=   171

 **** Warning!!: The largest alpha MO coefficient is  0.96788125D+02

 Symmetrizing basis deriv contribution to polar:
 IMax=3 JMax=2 DiffMx= 0.00D+00
 G2DrvN: will do    12 centers at a time, making    1 passes.
 Calling FoFCou, ICntrl=  3107 FMM=F I1Cent=   0 AccDes= 0.00D+00.
 End of G2Drv F.D. properties file   721 does not exist.
 End of G2Drv F.D. properties file   722 does not exist.
 End of G2Drv F.D. properties file   788 does not exist.
          IDoAtm=11111111111
          Differentiating once with respect to electric field.
                with respect to dipole field.
          Differentiating once with respect to nuclear coordinates.
 Keep R1 ints in memory in canonical form, NReq=188175641.
          There are    36 degrees of freedom in the 1st order CPHF.  IDoFFX=6 NUNeed=     3.
     33 vectors produced by pass  0 Test12= 9.97D-15 2.78D-09 XBig12= 1.67D+02 1.18D+01.
 AX will form    33 AO Fock derivatives at one time.
     33 vectors produced by pass  1 Test12= 9.97D-15 2.78D-09 XBig12= 3.88D+01 1.84D+00.
     33 vectors produced by pass  2 Test12= 9.97D-15 2.78D-09 XBig12= 1.38D+00 1.66D-01.
     33 vectors produced by pass  3 Test12= 9.97D-15 2.78D-09 XBig12= 4.18D-03 1.45D-02.
     33 vectors produced by pass  4 Test12= 9.97D-15 2.78D-09 XBig12= 9.77D-06 5.18D-04.
     27 vectors produced by pass  5 Test12= 9.97D-15 2.78D-09 XBig12= 1.27D-08 1.71D-05.
      7 vectors produced by pass  6 Test12= 9.97D-15 2.78D-09 XBig12= 1.99D-11 6.02D-07.
      3 vectors produced by pass  7 Test12= 9.97D-15 2.78D-09 XBig12= 2.85D-14 2.33D-08.
 InvSVY:  IOpt=1 It=  1 EMax= 1.33D-15
 Solved reduced A of dimension   202 with    36 vectors.
 Isotropic polarizability for W=    0.000000       72.27 Bohr**3.
 End of Minotr F.D. properties file   721 does not exist.
 End of Minotr F.D. properties file   722 does not exist.
 End of Minotr F.D. properties file   788 does not exist.

 **********************************************************************

            Population analysis using the SCF Density.

 **********************************************************************

 Alpha  occ. eigenvalues --  -14.31878 -10.22595 -10.22208 -10.21639 -10.20454
 Alpha  occ. eigenvalues --  -10.19978  -0.91971  -0.85112  -0.78496  -0.67158
 Alpha  occ. eigenvalues --   -0.60523  -0.52834  -0.51703  -0.44613  -0.43731
 Alpha  occ. eigenvalues --   -0.39568  -0.39027  -0.37193  -0.34425  -0.34263
 Alpha  occ. eigenvalues --   -0.26678
 Alpha virt. eigenvalues --   -0.08753  -0.00688   0.00112   0.00810   0.01629
 Alpha virt. eigenvalues --    0.02761   0.04562   0.05035   0.05210   0.07170
 Alpha virt. eigenvalues --    0.07760   0.07761   0.08674   0.09018   0.11224
 Alpha virt. eigenvalues --    0.11573   0.12646   0.12816   0.13874   0.14380
 Alpha virt. eigenvalues --    0.15424   0.16053   0.18482   0.18981   0.19796
 Alpha virt. eigenvalues --    0.20604   0.20819   0.21785   0.22996   0.23717
 Alpha virt. eigenvalues --    0.24256   0.26383   0.27530   0.30164   0.32006
 Alpha virt. eigenvalues --    0.36103   0.37556   0.41267   0.46719   0.47467
 Alpha virt. eigenvalues --    0.47502   0.49324   0.50618   0.52711   0.52728
 Alpha virt. eigenvalues --    0.54120   0.54574   0.56998   0.58890   0.59750
 Alpha virt. eigenvalues --    0.60285   0.61199   0.62338   0.65774   0.66770
 Alpha virt. eigenvalues --    0.68364   0.69078   0.69558   0.70599   0.73614
 Alpha virt. eigenvalues --    0.74660   0.76277   0.79769   0.80118   0.80159
 Alpha virt. eigenvalues --    0.81963   0.84035   0.85250   0.87096   0.87701
 Alpha virt. eigenvalues --    0.91262   0.94472   0.98105   1.00550   1.03362
 Alpha virt. eigenvalues --    1.07148   1.09817   1.16271   1.16958   1.19204
 Alpha virt. eigenvalues --    1.23732   1.24835   1.26934   1.30179   1.32547
 Alpha virt. eigenvalues --    1.38204   1.39858   1.40442   1.46282   1.47964
 Alpha virt. eigenvalues --    1.51240   1.53961   1.65374   1.68000   1.69774
 Alpha virt. eigenvalues --    1.75533   1.79163   1.85437   1.88548   1.99632
 Alpha virt. eigenvalues --    2.04485   2.05964   2.09753   2.14418   2.15660
 Alpha virt. eigenvalues --    2.21295   2.31683   2.39350   2.43202   2.48778
 Alpha virt. eigenvalues --    2.59998   2.65977   2.68421   2.69544   2.72031
 Alpha virt. eigenvalues --    2.74659   2.79518   2.80700   2.83082   2.88628
 Alpha virt. eigenvalues --    2.94875   2.94905   3.02440   3.05264   3.08567
 Alpha virt. eigenvalues --    3.11710   3.12987   3.18712   3.20603   3.23721
 Alpha virt. eigenvalues --    3.27894   3.28064   3.30943   3.32590   3.35980
 Alpha virt. eigenvalues --    3.38233   3.44139   3.46132   3.47413   3.52449
 Alpha virt. eigenvalues --    3.55584   3.55690   3.57943   3.61732   3.61781
 Alpha virt. eigenvalues --    3.66492   3.69371   3.77294   3.80397   3.85070
 Alpha virt. eigenvalues --    3.88831   3.94722   4.06271   4.12691   4.16535
 Alpha virt. eigenvalues --    4.23653   4.48550   4.61534   4.78763   4.80412
 Alpha virt. eigenvalues --    4.82150   5.05136   5.11820   5.18653   5.71304
 Alpha virt. eigenvalues --   23.76834  23.84645  24.06291  24.12714  24.20923
 Alpha virt. eigenvalues --   35.83382
          Condensed to atoms (all electrons):
               1          2          3          4          5          6
     1  C    4.854394   0.380204  -0.040089  -0.028726   0.402732   0.018189
     2  C    0.380204   5.216951   0.391938   0.391973   0.014478   0.011710
     3  H   -0.040089   0.391938   0.566403  -0.036224  -0.014236   0.018374
     4  H   -0.028726   0.391973  -0.036224   0.552621   0.022023  -0.006617
     5  C    0.402732   0.014478  -0.014236   0.022023   4.839973   0.442432
     6  C    0.018189   0.011710   0.018374  -0.006617   0.442432   5.003190
     7  C   -0.169380   0.002842   0.000873   0.001295   0.070392  -0.019043
     8  N    0.021790   0.002586  -0.000005  -0.000012  -0.035965   0.197694
     9  H    0.022269   0.001455  -0.000049   0.000020  -0.046818   0.433209
    10  H   -0.051544  -0.006126   0.005591  -0.000315   0.381913  -0.021885
    11  H    0.433314  -0.061835   0.006152  -0.007370  -0.050989   0.004930
               7          8          9         10         11
     1  C   -0.169380   0.021790   0.022269  -0.051544   0.433314
     2  C    0.002842   0.002586   0.001455  -0.006126  -0.061835
     3  H    0.000873  -0.000005  -0.000049   0.005591   0.006152
     4  H    0.001295  -0.000012   0.000020  -0.000315  -0.007370
     5  C    0.070392  -0.035965  -0.046818   0.381913  -0.050989
     6  C   -0.019043   0.197694   0.433209  -0.021885   0.004930
     7  C    5.901204   0.257336  -0.077947   0.021164   0.006893
     8  N    0.257336   6.800741  -0.003113  -0.000084   0.001882
     9  H   -0.077947  -0.003113   0.562740  -0.009619  -0.000155
    10  H    0.021164  -0.000084  -0.009619   0.581304   0.005442
    11  H    0.006893   0.001882  -0.000155   0.005442   0.550585
 Mulliken charges:
               1
     1  C    0.156846
     2  C   -0.346176
     3  H    0.101272
     4  H    0.111333
     5  C   -0.025934
     6  C   -0.082182
     7  C    0.004369
     8  N   -0.242850
     9  H    0.118009
    10  H    0.094159
    11  H    0.111152
 Sum of Mulliken charges =  -0.00000
 Mulliken charges with hydrogens summed into heavy atoms:
               1
     1  C    0.267998
     2  C   -0.133570
     5  C    0.068225
     6  C    0.035827
     7  C    0.004369
     8  N   -0.242850
 APT charges:
               1
     1  C   -0.098034
     2  C   -0.040779
     3  H    0.040404
     4  H    0.046264
     5  C    0.192484
     6  C   -0.110541
     7  C    0.180099
     8  N   -0.351690
     9  H    0.060675
    10  H    0.031474
    11  H    0.049644
 Sum of APT charges =  -0.00000
 APT charges with hydrogens summed into heavy atoms:
               1
     1  C   -0.048390
     2  C    0.045888
     5  C    0.223958
     6  C   -0.049866
     7  C    0.180099
     8  N   -0.351690
 Electronic spatial extent (au):  <R**2>=            686.1358
 Charge=             -0.0000 electrons
 Dipole moment (field-independent basis, Debye):
    X=              1.8344    Y=              3.9785    Z=              0.0000  Tot=              4.3811
 Quadrupole moment (field-independent basis, Debye-Ang):
   XX=            -33.0907   YY=            -40.5078   ZZ=            -38.4400
   XY=             -5.6563   XZ=             -0.0000   YZ=             -0.0000
 Traceless Quadrupole moment (field-independent basis, Debye-Ang):
   XX=              4.2555   YY=             -3.1616   ZZ=             -1.0938
   XY=             -5.6563   XZ=             -0.0000   YZ=             -0.0000
 Octapole moment (field-independent basis, Debye-Ang**2):
  XXX=             12.6818  YYY=             29.2277  ZZZ=              0.0000  XYY=             16.4947
  XXY=             13.8594  XXZ=              0.0000  XZZ=             -2.0649  YZZ=             -1.4410
  YYZ=             -0.0000  XYZ=             -0.0000
 Hexadecapole moment (field-independent basis, Debye-Ang**3):
 XXXX=           -537.3362 YYYY=           -376.5141 ZZZZ=            -44.9320 XXXY=           -141.7982
 XXXZ=             -0.0000 YYYX=           -153.9179 YYYZ=             -0.0000 ZZZX=             -0.0000
 ZZZY=             -0.0000 XXYY=           -168.9819 XXZZ=           -113.6579 YYZZ=            -67.3004
 XXYZ=             -0.0000 YYXZ=             -0.0000 ZZXY=            -43.4277
 N-N= 1.824191323928D+02 E-N=-9.413520929728D+02  KE= 2.472634893144D+02
  Exact polarizability:     100.671      23.846      75.852       0.000       0.000      40.295
 Approx polarizability:     160.188      44.465     124.666       0.000       0.000      58.674
 Calling FoFJK, ICntrl=    100127 FMM=F ISym2X=0 I1Cent= 0 IOpClX= 0 NMat=1 NMatS=1 NMatT=0.
 -------------------------------------------------------------------
 Center     Atomic                   Forces (Hartrees/Bohr)
 Number     Number              X              Y              Z
 -------------------------------------------------------------------
      1        6           0.000037961   -0.000098845    0.000000000
      2        6          -0.000045734    0.000058905    0.000000000
      3        1          -0.000019394    0.000004365   -0.000000000
      4        1           0.000002866    0.000019040   -0.000000000
      5        6           0.000036198   -0.000096861   -0.000000000
      6        6          -0.000022137    0.000034228    0.000000000
      7        6          -0.000095209    0.000050222   -0.000000000
      8        7           0.000081883    0.000035109    0.000000000
      9        1           0.000004126    0.000010583    0.000000000
     10        1           0.000009588   -0.000008665    0.000000000
     11        1           0.000009853   -0.000008081    0.000000000
 -------------------------------------------------------------------
 Cartesian Forces:  Max     0.000098845 RMS     0.000038877
 NDeriv=     27 NFrqRd=  0 NDerD0=      0 MskFDP=       0 MskDFD=       0 MskDF0=       0
 Re-enter D2Numr:  normal mode      4 step-down number 1
 Standard basis: 6-311+G(2d,p) (5D, 7F)
   192 basis functions,   292 primitive gaussians,   204 cartesian basis functions
    21 alpha electrons       21 beta electrons
       nuclear repulsion energy       182.3883819942 Hartrees.
 NAtoms=   11 NActive=   11 NUniq=   11 SFac= 1.00D+00 NAtFMM=   60 NAOKFM=F Big=F
 Integral buffers will be    131072 words long.
 Raffenetti 2 integral format.
 Two-electron integral symmetry is turned off.
 One-electron integrals computed using PRISM.
 NBasis=   192 RedAO= T EigKep=  8.25D-06  NBF=   192
 NBsUse=   192 1.00D-06 EigRej= -1.00D+00 NBFU=   192
 Initial guess from the checkpoint file:  "/scratch/webmo-77271/221/Gau-59546.chk"
 B after Tr=     0.000068   -0.000004    0.000000
         Rot=    1.000000    0.000000    0.000000    0.000013 Ang=   0.00 deg.
 Keep R1 ints in memory in canonical form, NReq=188202298.
 Requested convergence on RMS density matrix=1.00D-08 within 128 cycles.
 Requested convergence on MAX density matrix=1.00D-06.
 Requested convergence on             energy=1.00D-06.
 No special actions if energy rises.
 SCF Done:  E(RB3LYP) =  -248.316320808     A.U. after    8 cycles
            NFock=  8  Conv=0.47D-08     -V/T= 2.0043
 DoSCS=F DFT=T ScalE2(SS,OS)=  1.000000  1.000000
 Range of M.O.s used for correlation:     1   192
 NBasis=   192 NAE=    21 NBE=    21 NFC=     0 NFV=     0
 NROrb=    192 NOA=    21 NOB=    21 NVA=   171 NVB=   171

 **** Warning!!: The largest alpha MO coefficient is  0.96713385D+02

 Symmetrizing basis deriv contribution to polar:
 IMax=3 JMax=2 DiffMx= 0.00D+00
 G2DrvN: will do    12 centers at a time, making    1 passes.
 Calling FoFCou, ICntrl=  3107 FMM=F I1Cent=   0 AccDes= 0.00D+00.
 End of G2Drv F.D. properties file   721 does not exist.
 End of G2Drv F.D. properties file   722 does not exist.
 End of G2Drv F.D. properties file   788 does not exist.
          IDoAtm=11111111111
          Differentiating once with respect to electric field.
                with respect to dipole field.
          Differentiating once with respect to nuclear coordinates.
 Keep R1 ints in memory in canonical form, NReq=188175641.
          There are    36 degrees of freedom in the 1st order CPHF.  IDoFFX=6 NUNeed=     3.
     33 vectors produced by pass  0 Test12= 9.97D-15 2.78D-09 XBig12= 1.67D+02 1.18D+01.
 AX will form    33 AO Fock derivatives at one time.
     33 vectors produced by pass  1 Test12= 9.97D-15 2.78D-09 XBig12= 3.90D+01 1.84D+00.
     33 vectors produced by pass  2 Test12= 9.97D-15 2.78D-09 XBig12= 1.40D+00 1.65D-01.
     33 vectors produced by pass  3 Test12= 9.97D-15 2.78D-09 XBig12= 4.24D-03 1.45D-02.
     33 vectors produced by pass  4 Test12= 9.97D-15 2.78D-09 XBig12= 9.86D-06 5.12D-04.
     27 vectors produced by pass  5 Test12= 9.97D-15 2.78D-09 XBig12= 1.25D-08 1.66D-05.
      7 vectors produced by pass  6 Test12= 9.97D-15 2.78D-09 XBig12= 1.98D-11 6.01D-07.
      3 vectors produced by pass  7 Test12= 9.97D-15 2.78D-09 XBig12= 2.87D-14 2.33D-08.
 InvSVY:  IOpt=1 It=  1 EMax= 1.78D-15
 Solved reduced A of dimension   202 with    36 vectors.
 Isotropic polarizability for W=    0.000000       72.29 Bohr**3.
 End of Minotr F.D. properties file   721 does not exist.
 End of Minotr F.D. properties file   722 does not exist.
 End of Minotr F.D. properties file   788 does not exist.

 **********************************************************************

            Population analysis using the SCF Density.

 **********************************************************************

 Alpha  occ. eigenvalues --  -14.31878 -10.22600 -10.22214 -10.21641 -10.20461
 Alpha  occ. eigenvalues --  -10.19986  -0.91970  -0.85099  -0.78497  -0.67161
 Alpha  occ. eigenvalues --   -0.60519  -0.52835  -0.51699  -0.44605  -0.43739
 Alpha  occ. eigenvalues --   -0.39563  -0.39018  -0.37194  -0.34425  -0.34260
 Alpha  occ. eigenvalues --   -0.26679
 Alpha virt. eigenvalues --   -0.08760  -0.00684   0.00115   0.00812   0.01627
 Alpha virt. eigenvalues --    0.02753   0.04562   0.05036   0.05213   0.07173
 Alpha virt. eigenvalues --    0.07764   0.07765   0.08675   0.09018   0.11219
 Alpha virt. eigenvalues --    0.11574   0.12639   0.12807   0.13874   0.14378
 Alpha virt. eigenvalues --    0.15422   0.16046   0.18485   0.18965   0.19802
 Alpha virt. eigenvalues --    0.20599   0.20821   0.21773   0.23003   0.23722
 Alpha virt. eigenvalues --    0.24243   0.26391   0.27520   0.30164   0.31984
 Alpha virt. eigenvalues --    0.36106   0.37550   0.41270   0.46711   0.47471
 Alpha virt. eigenvalues --    0.47514   0.49326   0.50615   0.52713   0.52719
 Alpha virt. eigenvalues --    0.54096   0.54569   0.56998   0.58864   0.59744
 Alpha virt. eigenvalues --    0.60265   0.61246   0.62337   0.65771   0.66749
 Alpha virt. eigenvalues --    0.68330   0.69078   0.69583   0.70601   0.73592
 Alpha virt. eigenvalues --    0.74661   0.76283   0.79781   0.80102   0.80142
 Alpha virt. eigenvalues --    0.81948   0.84001   0.85244   0.87091   0.87663
 Alpha virt. eigenvalues --    0.91260   0.94442   0.98094   1.00564   1.03301
 Alpha virt. eigenvalues --    1.07087   1.09800   1.16254   1.16936   1.19248
 Alpha virt. eigenvalues --    1.23759   1.24899   1.26963   1.30161   1.32541
 Alpha virt. eigenvalues --    1.38195   1.39837   1.40438   1.46303   1.47851
 Alpha virt. eigenvalues --    1.51317   1.53991   1.65365   1.67991   1.69773
 Alpha virt. eigenvalues --    1.75565   1.79183   1.85418   1.88557   1.99608
 Alpha virt. eigenvalues --    2.04435   2.05973   2.09792   2.14444   2.15671
 Alpha virt. eigenvalues --    2.21263   2.31610   2.39332   2.43195   2.48775
 Alpha virt. eigenvalues --    2.59907   2.66004   2.68404   2.69540   2.72056
 Alpha virt. eigenvalues --    2.74709   2.79522   2.80685   2.82974   2.88625
 Alpha virt. eigenvalues --    2.94857   2.94876   3.02411   3.05279   3.08467
 Alpha virt. eigenvalues --    3.11750   3.12993   3.18743   3.20591   3.23724
 Alpha virt. eigenvalues --    3.27891   3.28065   3.30955   3.32516   3.36018
 Alpha virt. eigenvalues --    3.38294   3.44087   3.46153   3.47401   3.52375
 Alpha virt. eigenvalues --    3.55601   3.55677   3.57885   3.61730   3.61847
 Alpha virt. eigenvalues --    3.66470   3.69314   3.77278   3.80346   3.85015
 Alpha virt. eigenvalues --    3.88808   3.94704   4.06263   4.12673   4.16282
 Alpha virt. eigenvalues --    4.23918   4.48495   4.61518   4.78699   4.80409
 Alpha virt. eigenvalues --    4.82147   5.05034   5.11831   5.18655   5.71276
 Alpha virt. eigenvalues --   23.76873  23.84623  24.06238  24.12678  24.20924
 Alpha virt. eigenvalues --   35.83328
          Condensed to atoms (all electrons):
               1          2          3          4          5          6
     1  C    4.855683   0.380861  -0.040231  -0.028766   0.402917   0.018601
     2  C    0.380861   5.215424   0.391950   0.392034   0.015318   0.010778
     3  H   -0.040231   0.391950   0.566330  -0.036222  -0.014064   0.018326
     4  H   -0.028766   0.392034  -0.036222   0.552589   0.021978  -0.006584
     5  C    0.402917   0.015318  -0.014064   0.021978   4.836051   0.445952
     6  C    0.018601   0.010778   0.018326  -0.006584   0.445952   5.002208
     7  C   -0.170279   0.003580   0.000896   0.001277   0.066316  -0.018712
     8  N    0.021812   0.002524  -0.000005  -0.000012  -0.034699   0.197831
     9  H    0.022280   0.001474  -0.000050   0.000020  -0.046433   0.432757
    10  H   -0.051924  -0.006082   0.005601  -0.000316   0.382075  -0.022103
    11  H    0.432946  -0.061686   0.006152  -0.007379  -0.050923   0.004868
               7          8          9         10         11
     1  C   -0.170279   0.021812   0.022280  -0.051924   0.432946
     2  C    0.003580   0.002524   0.001474  -0.006082  -0.061686
     3  H    0.000896  -0.000005  -0.000050   0.005601   0.006152
     4  H    0.001277  -0.000012   0.000020  -0.000316  -0.007379
     5  C    0.066316  -0.034699  -0.046433   0.382075  -0.050923
     6  C   -0.018712   0.197831   0.432757  -0.022103   0.004868
     7  C    5.904977   0.256090  -0.077982   0.021401   0.007063
     8  N    0.256090   6.800642  -0.003117  -0.000099   0.001887
     9  H   -0.077982  -0.003117   0.562866  -0.009661  -0.000157
    10  H    0.021401  -0.000099  -0.009661   0.581556   0.005458
    11  H    0.007063   0.001887  -0.000157   0.005458   0.550593
 Mulliken charges:
               1
     1  C    0.156100
     2  C   -0.346176
     3  H    0.101316
     4  H    0.111380
     5  C   -0.024488
     6  C   -0.083923
     7  C    0.005373
     8  N   -0.242856
     9  H    0.118002
    10  H    0.094094
    11  H    0.111177
 Sum of Mulliken charges =  -0.00000
 Mulliken charges with hydrogens summed into heavy atoms:
               1
     1  C    0.267277
     2  C   -0.133480
     5  C    0.069607
     6  C    0.034079
     7  C    0.005373
     8  N   -0.242856
 APT charges:
               1
     1  C   -0.098253
     2  C   -0.040642
     3  H    0.040473
     4  H    0.046285
     5  C    0.192733
     6  C   -0.110691
     7  C    0.180268
     8  N   -0.351634
     9  H    0.060652
    10  H    0.031212
    11  H    0.049595
 Sum of APT charges =  -0.00000
 APT charges with hydrogens summed into heavy atoms:
               1
     1  C   -0.048658
     2  C    0.046117
     5  C    0.223945
     6  C   -0.050039
     7  C    0.180268
     8  N   -0.351634
 Electronic spatial extent (au):  <R**2>=            686.3890
 Charge=             -0.0000 electrons
 Dipole moment (field-independent basis, Debye):
    X=              1.8333    Y=              3.9787    Z=             -0.0000  Tot=              4.3808
 Quadrupole moment (field-independent basis, Debye-Ang):
   XX=            -33.0727   YY=            -40.5119   ZZ=            -38.4418
   XY=             -5.6496   XZ=              0.0000   YZ=              0.0000
 Traceless Quadrupole moment (field-independent basis, Debye-Ang):
   XX=              4.2695   YY=             -3.1698   ZZ=             -1.0997
   XY=             -5.6496   XZ=              0.0000   YZ=              0.0000
 Octapole moment (field-independent basis, Debye-Ang**2):
  XXX=             12.6850  YYY=             29.2195  ZZZ=              0.0000  XYY=             16.4838
  XXY=             13.8487  XXZ=              0.0000  XZZ=             -2.0653  YZZ=             -1.4436
  YYZ=             -0.0000  XYZ=             -0.0000
 Hexadecapole moment (field-independent basis, Debye-Ang**3):
 XXXX=           -537.6214 YYYY=           -376.5235 ZZZZ=            -44.9370 XXXY=           -141.7378
 XXXZ=              0.0000 YYYX=           -153.9064 YYYZ=              0.0000 ZZZX=              0.0000
 ZZZY=              0.0000 XXYY=           -168.9771 XXZZ=           -113.7348 YYZZ=            -67.2973
 XXYZ=              0.0000 YYXZ=              0.0000 ZZXY=            -43.4337
 N-N= 1.823883819942D+02 E-N=-9.412887884793D+02  KE= 2.472613172449D+02
  Exact polarizability:     100.705      23.828      75.863      -0.000      -0.000      40.302
 Approx polarizability:     160.234      44.386     124.702      -0.000      -0.000      58.681
 Calling FoFJK, ICntrl=    100127 FMM=F ISym2X=0 I1Cent= 0 IOpClX= 0 NMat=1 NMatS=1 NMatT=0.
 -------------------------------------------------------------------
 Center     Atomic                   Forces (Hartrees/Bohr)
 Number     Number              X              Y              Z
 -------------------------------------------------------------------
      1        6          -0.000099579   -0.000153759   -0.000000000
      2        6          -0.000212879    0.000008823    0.000000000
      3        1          -0.000042609    0.000001117    0.000000000
      4        1          -0.000006696    0.000021828    0.000000000
      5        6           0.000048062    0.000025758   -0.000000000
      6        6           0.000096484    0.000016775    0.000000000
      7        6           0.000317068    0.000001242    0.000000000
      8        7          -0.000104640    0.000099889    0.000000000
      9        1           0.000000578   -0.000010209   -0.000000000
     10        1           0.000015096    0.000001053   -0.000000000
     11        1          -0.000010886   -0.000012516    0.000000000
 -------------------------------------------------------------------
 Cartesian Forces:  Max     0.000317068 RMS     0.000080890
 NDeriv=     27 NFrqRd=  0 NDerD0=      0 MskFDP=       0 MskDFD=       0 MskDF0=       0
 Re-enter D2Numr:  normal mode      5 step-up   number 1
 Standard basis: 6-311+G(2d,p) (5D, 7F)
   192 basis functions,   292 primitive gaussians,   204 cartesian basis functions
    21 alpha electrons       21 beta electrons
       nuclear repulsion energy       182.4667630309 Hartrees.
 NAtoms=   11 NActive=   11 NUniq=   11 SFac= 1.00D+00 NAtFMM=   60 NAOKFM=F Big=F
 Integral buffers will be    131072 words long.
 Raffenetti 2 integral format.
 Two-electron integral symmetry is turned off.
 One-electron integrals computed using PRISM.
 NBasis=   192 RedAO= T EigKep=  8.21D-06  NBF=   192
 NBsUse=   192 1.00D-06 EigRej= -1.00D+00 NBFU=   192
 Initial guess from the checkpoint file:  "/scratch/webmo-77271/221/Gau-59546.chk"
 B after Tr=    -0.000068    0.000004   -0.000000
         Rot=    1.000000    0.000000    0.000000   -0.000013 Ang=  -0.00 deg.
 Keep R1 ints in memory in canonical form, NReq=188202298.
 Requested convergence on RMS density matrix=1.00D-08 within 128 cycles.
 Requested convergence on MAX density matrix=1.00D-06.
 Requested convergence on             energy=1.00D-06.
 No special actions if energy rises.
 SCF Done:  E(RB3LYP) =  -248.316320806     A.U. after    8 cycles
            NFock=  8  Conv=0.47D-08     -V/T= 2.0042
 DoSCS=F DFT=T ScalE2(SS,OS)=  1.000000  1.000000
 Range of M.O.s used for correlation:     1   192
 NBasis=   192 NAE=    21 NBE=    21 NFC=     0 NFV=     0
 NROrb=    192 NOA=    21 NOB=    21 NVA=   171 NVB=   171

 **** Warning!!: The largest alpha MO coefficient is  0.96507958D+02

 Symmetrizing basis deriv contribution to polar:
 IMax=3 JMax=2 DiffMx= 0.00D+00
 G2DrvN: will do    12 centers at a time, making    1 passes.
 Calling FoFCou, ICntrl=  3107 FMM=F I1Cent=   0 AccDes= 0.00D+00.
 End of G2Drv F.D. properties file   721 does not exist.
 End of G2Drv F.D. properties file   722 does not exist.
 End of G2Drv F.D. properties file   788 does not exist.
          IDoAtm=11111111111
          Differentiating once with respect to electric field.
                with respect to dipole field.
          Differentiating once with respect to nuclear coordinates.
 Keep R1 ints in memory in canonical form, NReq=188175641.
          There are    36 degrees of freedom in the 1st order CPHF.  IDoFFX=6 NUNeed=     3.
     33 vectors produced by pass  0 Test12= 9.97D-15 2.78D-09 XBig12= 1.67D+02 1.18D+01.
 AX will form    33 AO Fock derivatives at one time.
     33 vectors produced by pass  1 Test12= 9.97D-15 2.78D-09 XBig12= 3.88D+01 1.83D+00.
     33 vectors produced by pass  2 Test12= 9.97D-15 2.78D-09 XBig12= 1.38D+00 1.65D-01.
     33 vectors produced by pass  3 Test12= 9.97D-15 2.78D-09 XBig12= 4.14D-03 1.44D-02.
     33 vectors produced by pass  4 Test12= 9.97D-15 2.78D-09 XBig12= 9.72D-06 5.15D-04.
     26 vectors produced by pass  5 Test12= 9.97D-15 2.78D-09 XBig12= 1.26D-08 1.71D-05.
      7 vectors produced by pass  6 Test12= 9.97D-15 2.78D-09 XBig12= 1.99D-11 6.06D-07.
      3 vectors produced by pass  7 Test12= 9.97D-15 2.78D-09 XBig12= 2.85D-14 2.31D-08.
 InvSVY:  IOpt=1 It=  1 EMax= 2.22D-15
 Solved reduced A of dimension   201 with    36 vectors.
 Isotropic polarizability for W=    0.000000       72.24 Bohr**3.
 End of Minotr F.D. properties file   721 does not exist.
 End of Minotr F.D. properties file   722 does not exist.
 End of Minotr F.D. properties file   788 does not exist.

 **********************************************************************

            Population analysis using the SCF Density.

 **********************************************************************

 Alpha  occ. eigenvalues --  -14.31870 -10.22582 -10.22197 -10.21630 -10.20452
 Alpha  occ. eigenvalues --  -10.19977  -0.91969  -0.85125  -0.78503  -0.67145
 Alpha  occ. eigenvalues --   -0.60527  -0.52844  -0.51709  -0.44601  -0.43727
 Alpha  occ. eigenvalues --   -0.39572  -0.39043  -0.37189  -0.34422  -0.34265
 Alpha  occ. eigenvalues --   -0.26676
 Alpha virt. eigenvalues --   -0.08742  -0.00688   0.00107   0.00810   0.01630
 Alpha virt. eigenvalues --    0.02768   0.04565   0.05035   0.05211   0.07171
 Alpha virt. eigenvalues --    0.07760   0.07766   0.08672   0.09020   0.11221
 Alpha virt. eigenvalues --    0.11576   0.12644   0.12816   0.13874   0.14384
 Alpha virt. eigenvalues --    0.15423   0.16066   0.18483   0.18985   0.19796
 Alpha virt. eigenvalues --    0.20605   0.20829   0.21782   0.23004   0.23715
 Alpha virt. eigenvalues --    0.24256   0.26388   0.27535   0.30169   0.32029
 Alpha virt. eigenvalues --    0.36102   0.37556   0.41264   0.46729   0.47469
 Alpha virt. eigenvalues --    0.47490   0.49319   0.50624   0.52709   0.52726
 Alpha virt. eigenvalues --    0.54117   0.54575   0.57005   0.58888   0.59754
 Alpha virt. eigenvalues --    0.60288   0.61198   0.62347   0.65772   0.66783
 Alpha virt. eigenvalues --    0.68370   0.69107   0.69574   0.70593   0.73613
 Alpha virt. eigenvalues --    0.74673   0.76283   0.79780   0.80147   0.80160
 Alpha virt. eigenvalues --    0.81999   0.84037   0.85256   0.87097   0.87709
 Alpha virt. eigenvalues --    0.91272   0.94464   0.98132   1.00564   1.03383
 Alpha virt. eigenvalues --    1.07109   1.09848   1.16261   1.17015   1.19163
 Alpha virt. eigenvalues --    1.23748   1.24889   1.26925   1.30223   1.32577
 Alpha virt. eigenvalues --    1.38217   1.39851   1.40432   1.46254   1.47957
 Alpha virt. eigenvalues --    1.51165   1.53914   1.65383   1.67991   1.69775
 Alpha virt. eigenvalues --    1.75530   1.79183   1.85432   1.88536   1.99640
 Alpha virt. eigenvalues --    2.04490   2.05961   2.09740   2.14451   2.15674
 Alpha virt. eigenvalues --    2.21305   2.31822   2.39356   2.43175   2.48762
 Alpha virt. eigenvalues --    2.60080   2.65964   2.68426   2.69550   2.71989
 Alpha virt. eigenvalues --    2.74636   2.79513   2.80706   2.83070   2.88645
 Alpha virt. eigenvalues --    2.94883   2.94925   3.02500   3.05248   3.08552
 Alpha virt. eigenvalues --    3.11697   3.12970   3.18766   3.20578   3.23741
 Alpha virt. eigenvalues --    3.27919   3.28074   3.30930   3.32628   3.36050
 Alpha virt. eigenvalues --    3.38213   3.44187   3.46172   3.47434   3.52444
 Alpha virt. eigenvalues --    3.55567   3.55705   3.57976   3.61728   3.61748
 Alpha virt. eigenvalues --    3.66522   3.69440   3.77314   3.80475   3.85077
 Alpha virt. eigenvalues --    3.88890   3.94755   4.06280   4.12709   4.16594
 Alpha virt. eigenvalues --    4.23643   4.48577   4.61553   4.78819   4.80420
 Alpha virt. eigenvalues --    4.82163   5.05230   5.11827   5.18668   5.71332
 Alpha virt. eigenvalues --   23.76786  23.84665  24.06333  24.12766  24.20965
 Alpha virt. eigenvalues --   35.83399
          Condensed to atoms (all electrons):
               1          2          3          4          5          6
     1  C    4.854623   0.380130  -0.040187  -0.028623   0.403260   0.017957
     2  C    0.380130   5.216765   0.391974   0.391906   0.014137   0.011560
     3  H   -0.040187   0.391974   0.566471  -0.036212  -0.014462   0.018639
     4  H   -0.028623   0.391906  -0.036212   0.552571   0.022039  -0.006669
     5  C    0.403260   0.014137  -0.014462   0.022039   4.839652   0.441828
     6  C    0.017957   0.011560   0.018639  -0.006669   0.441828   5.003905
     7  C   -0.168917   0.003272   0.000860   0.001296   0.069623  -0.016942
     8  N    0.021774   0.002548  -0.000004  -0.000012  -0.036169   0.197332
     9  H    0.022185   0.001429  -0.000050   0.000020  -0.046599   0.433036
    10  H   -0.051639  -0.006138   0.005624  -0.000312   0.381740  -0.021591
    11  H    0.433305  -0.061598   0.006132  -0.007299  -0.051101   0.005301
               7          8          9         10         11
     1  C   -0.168917   0.021774   0.022185  -0.051639   0.433305
     2  C    0.003272   0.002548   0.001429  -0.006138  -0.061598
     3  H    0.000860  -0.000004  -0.000050   0.005624   0.006132
     4  H    0.001296  -0.000012   0.000020  -0.000312  -0.007299
     5  C    0.069623  -0.036169  -0.046599   0.381740  -0.051101
     6  C   -0.016942   0.197332   0.433036  -0.021591   0.005301
     7  C    5.897355   0.258120  -0.077795   0.021120   0.006610
     8  N    0.258120   6.800729  -0.003113  -0.000082   0.001912
     9  H   -0.077795  -0.003113   0.562661  -0.009598  -0.000157
    10  H    0.021120  -0.000082  -0.009598   0.581473   0.005427
    11  H    0.006610   0.001912  -0.000157   0.005427   0.550138
 Mulliken charges:
               1
     1  C    0.156133
     2  C   -0.345985
     3  H    0.101215
     4  H    0.111294
     5  C   -0.023947
     6  C   -0.084357
     7  C    0.005398
     8  N   -0.243035
     9  H    0.117981
    10  H    0.093976
    11  H    0.111329
 Sum of Mulliken charges =  -0.00000
 Mulliken charges with hydrogens summed into heavy atoms:
               1
     1  C    0.267461
     2  C   -0.133476
     5  C    0.070029
     6  C    0.033623
     7  C    0.005398
     8  N   -0.243035
 APT charges:
               1
     1  C   -0.098201
     2  C   -0.040927
     3  H    0.040317
     4  H    0.046333
     5  C    0.192594
     6  C   -0.110915
     7  C    0.180395
     8  N   -0.351956
     9  H    0.060787
    10  H    0.031525
    11  H    0.050047
 Sum of APT charges =  -0.00000
 APT charges with hydrogens summed into heavy atoms:
               1
     1  C   -0.048153
     2  C    0.045723
     5  C    0.224119
     6  C   -0.050128
     7  C    0.180395
     8  N   -0.351956
 Electronic spatial extent (au):  <R**2>=            685.6407
 Charge=              0.0000 electrons
 Dipole moment (field-independent basis, Debye):
    X=              1.8374    Y=              3.9790    Z=              0.0000  Tot=              4.3827
 Quadrupole moment (field-independent basis, Debye-Ang):
   XX=            -33.0953   YY=            -40.5042   ZZ=            -38.4373
   XY=             -5.6568   XZ=             -0.0000   YZ=             -0.0000
 Traceless Quadrupole moment (field-independent basis, Debye-Ang):
   XX=              4.2503   YY=             -3.1586   ZZ=             -1.0917
   XY=             -5.6568   XZ=             -0.0000   YZ=             -0.0000
 Octapole moment (field-independent basis, Debye-Ang**2):
  XXX=             12.6753  YYY=             29.2094  ZZZ=              0.0000  XYY=             16.4895
  XXY=             13.8572  XXZ=             -0.0000  XZZ=             -2.0595  YZZ=             -1.4390
  YYZ=             -0.0000  XYZ=             -0.0000
 Hexadecapole moment (field-independent basis, Debye-Ang**3):
 XXXX=           -536.8159 YYYY=           -376.3209 ZZZZ=            -44.9242 XXXY=           -141.7227
 XXXZ=             -0.0000 YYYX=           -153.8357 YYYZ=             -0.0000 ZZZX=             -0.0000
 ZZZY=             -0.0000 XXYY=           -168.8905 XXZZ=           -113.5525 YYZZ=            -67.2718
 XXYZ=             -0.0000 YYXZ=             -0.0000 ZZXY=            -43.3993
 N-N= 1.824667630309D+02 E-N=-9.414505261941D+02  KE= 2.472665359784D+02
  Exact polarizability:     100.596      23.834      75.833       0.000       0.000      40.285
 Approx polarizability:     160.049      44.450     124.636       0.000       0.000      58.666
 Calling FoFJK, ICntrl=    100127 FMM=F ISym2X=0 I1Cent= 0 IOpClX= 0 NMat=1 NMatS=1 NMatT=0.
 -------------------------------------------------------------------
 Center     Atomic                   Forces (Hartrees/Bohr)
 Number     Number              X              Y              Z
 -------------------------------------------------------------------
      1        6           0.000100589    0.000154026    0.000000000
      2        6           0.000214502   -0.000008534    0.000000000
      3        1           0.000042876   -0.000003296   -0.000000000
      4        1           0.000005319   -0.000021280   -0.000000000
      5        6          -0.000047114   -0.000024670   -0.000000000
      6        6          -0.000097954   -0.000016569   -0.000000000
      7        6          -0.000319012   -0.000011593    0.000000000
      8        7           0.000105816   -0.000089153    0.000000000
      9        1          -0.000000309    0.000009940    0.000000000
     10        1          -0.000015217   -0.000001510    0.000000000
     11        1           0.000010503    0.000012639    0.000000000
 -------------------------------------------------------------------
 Cartesian Forces:  Max     0.000319012 RMS     0.000081017
 NDeriv=     27 NFrqRd=  0 NDerD0=      0 MskFDP=       0 MskDFD=       0 MskDF0=       0
 Re-enter D2Numr:  normal mode      5 step-down number 1
 Standard basis: 6-311+G(2d,p) (5D, 7F)
   192 basis functions,   292 primitive gaussians,   204 cartesian basis functions
    21 alpha electrons       21 beta electrons
       nuclear repulsion energy       182.4274775258 Hartrees.
 NAtoms=   11 NActive=   11 NUniq=   11 SFac= 1.00D+00 NAtFMM=   60 NAOKFM=F Big=F
 Integral buffers will be    131072 words long.
 Raffenetti 2 integral format.
 Two-electron integral symmetry is turned off.
 One-electron integrals computed using PRISM.
 NBasis=   192 RedAO= T EigKep=  8.23D-06  NBF=   192
 NBsUse=   192 1.00D-06 EigRej= -1.00D+00 NBFU=   192
 Initial guess from the checkpoint file:  "/scratch/webmo-77271/221/Gau-59546.chk"
 B after Tr=     0.000000   -0.000000    0.000192
         Rot=    1.000000   -0.000011   -0.000008    0.000000 Ang=  -0.00 deg.
 Keep R1 ints in memory in canonical form, NReq=188202298.
 Requested convergence on RMS density matrix=1.00D-08 within 128 cycles.
 Requested convergence on MAX density matrix=1.00D-06.
 Requested convergence on             energy=1.00D-06.
 No special actions if energy rises.
 SCF Done:  E(RB3LYP) =  -248.316320494     A.U. after    7 cycles
            NFock=  7  Conv=0.89D-08     -V/T= 2.0043
 DoSCS=F DFT=T ScalE2(SS,OS)=  1.000000  1.000000
 Range of M.O.s used for correlation:     1   192
 NBasis=   192 NAE=    21 NBE=    21 NFC=     0 NFV=     0
 NROrb=    192 NOA=    21 NOB=    21 NVA=   171 NVB=   171

 **** Warning!!: The largest alpha MO coefficient is  0.96614872D+02

 Symmetrizing basis deriv contribution to polar:
 IMax=3 JMax=2 DiffMx= 0.00D+00
 G2DrvN: will do    12 centers at a time, making    1 passes.
 Calling FoFCou, ICntrl=  3107 FMM=F I1Cent=   0 AccDes= 0.00D+00.
 End of G2Drv F.D. properties file   721 does not exist.
 End of G2Drv F.D. properties file   722 does not exist.
 End of G2Drv F.D. properties file   788 does not exist.
          IDoAtm=11111111111
          Differentiating once with respect to electric field.
                with respect to dipole field.
          Differentiating once with respect to nuclear coordinates.
 Keep R1 ints in memory in canonical form, NReq=188175641.
          There are    36 degrees of freedom in the 1st order CPHF.  IDoFFX=6 NUNeed=     3.
     33 vectors produced by pass  0 Test12= 9.97D-15 2.78D-09 XBig12= 1.67D+02 1.18D+01.
 AX will form    33 AO Fock derivatives at one time.
     33 vectors produced by pass  1 Test12= 9.97D-15 2.78D-09 XBig12= 3.89D+01 1.84D+00.
     33 vectors produced by pass  2 Test12= 9.97D-15 2.78D-09 XBig12= 1.39D+00 1.65D-01.
     33 vectors produced by pass  3 Test12= 9.97D-15 2.78D-09 XBig12= 4.19D-03 1.44D-02.
     33 vectors produced by pass  4 Test12= 9.97D-15 2.78D-09 XBig12= 9.79D-06 5.14D-04.
     27 vectors produced by pass  5 Test12= 9.97D-15 2.78D-09 XBig12= 1.26D-08 1.69D-05.
      7 vectors produced by pass  6 Test12= 9.97D-15 2.78D-09 XBig12= 1.98D-11 6.01D-07.
      3 vectors produced by pass  7 Test12= 9.97D-15 2.78D-09 XBig12= 2.87D-14 2.33D-08.
 InvSVY:  IOpt=1 It=  1 EMax= 1.78D-15
 Solved reduced A of dimension   202 with    36 vectors.
 Isotropic polarizability for W=    0.000000       72.26 Bohr**3.
 End of Minotr F.D. properties file   721 does not exist.
 End of Minotr F.D. properties file   722 does not exist.
 End of Minotr F.D. properties file   788 does not exist.

 **********************************************************************

            Population analysis using the SCF Density.

 **********************************************************************

 Alpha  occ. eigenvalues --  -14.31874 -10.22591 -10.22206 -10.21635 -10.20457
 Alpha  occ. eigenvalues --  -10.19981  -0.91969  -0.85112  -0.78500  -0.67153
 Alpha  occ. eigenvalues --   -0.60523  -0.52840  -0.51704  -0.44603  -0.43733
 Alpha  occ. eigenvalues --   -0.39567  -0.39031  -0.37192  -0.34424  -0.34263
 Alpha  occ. eigenvalues --   -0.26677
 Alpha virt. eigenvalues --   -0.08751  -0.00686   0.00111   0.00811   0.01628
 Alpha virt. eigenvalues --    0.02760   0.04563   0.05035   0.05213   0.07172
 Alpha virt. eigenvalues --    0.07750   0.07777   0.08674   0.09019   0.11219
 Alpha virt. eigenvalues --    0.11576   0.12641   0.12812   0.13874   0.14381
 Alpha virt. eigenvalues --    0.15422   0.16056   0.18484   0.18975   0.19799
 Alpha virt. eigenvalues --    0.20602   0.20825   0.21778   0.23003   0.23718
 Alpha virt. eigenvalues --    0.24249   0.26389   0.27527   0.30166   0.32006
 Alpha virt. eigenvalues --    0.36104   0.37553   0.41267   0.46720   0.47469
 Alpha virt. eigenvalues --    0.47503   0.49323   0.50619   0.52710   0.52724
 Alpha virt. eigenvalues --    0.54106   0.54571   0.57001   0.58876   0.59749
 Alpha virt. eigenvalues --    0.60277   0.61221   0.62342   0.65771   0.66765
 Alpha virt. eigenvalues --    0.68349   0.69092   0.69579   0.70598   0.73602
 Alpha virt. eigenvalues --    0.74667   0.76283   0.79779   0.80122   0.80153
 Alpha virt. eigenvalues --    0.81975   0.84018   0.85250   0.87094   0.87688
 Alpha virt. eigenvalues --    0.91265   0.94453   0.98114   1.00564   1.03342
 Alpha virt. eigenvalues --    1.07097   1.09825   1.16257   1.16976   1.19205
 Alpha virt. eigenvalues --    1.23753   1.24893   1.26945   1.30192   1.32559
 Alpha virt. eigenvalues --    1.38205   1.39845   1.40435   1.46278   1.47903
 Alpha virt. eigenvalues --    1.51240   1.53952   1.65374   1.67990   1.69774
 Alpha virt. eigenvalues --    1.75548   1.79183   1.85425   1.88546   1.99624
 Alpha virt. eigenvalues --    2.04462   2.05966   2.09766   2.14447   2.15672
 Alpha virt. eigenvalues --    2.21283   2.31715   2.39343   2.43186   2.48768
 Alpha virt. eigenvalues --    2.59993   2.65981   2.68414   2.69547   2.72022
 Alpha virt. eigenvalues --    2.74673   2.79517   2.80696   2.83020   2.88636
 Alpha virt. eigenvalues --    2.94870   2.94899   3.02456   3.05263   3.08510
 Alpha virt. eigenvalues --    3.11720   3.12986   3.18753   3.20586   3.23734
 Alpha virt. eigenvalues --    3.27896   3.28079   3.30942   3.32573   3.36034
 Alpha virt. eigenvalues --    3.38254   3.44137   3.46158   3.47420   3.52410
 Alpha virt. eigenvalues --    3.55583   3.55692   3.57930   3.61724   3.61801
 Alpha virt. eigenvalues --    3.66496   3.69376   3.77296   3.80410   3.85045
 Alpha virt. eigenvalues --    3.88848   3.94729   4.06272   4.12690   4.16438
 Alpha virt. eigenvalues --    4.23780   4.48536   4.61535   4.78758   4.80415
 Alpha virt. eigenvalues --    4.82155   5.05131   5.11830   5.18661   5.71303
 Alpha virt. eigenvalues --   23.76829  23.84644  24.06286  24.12721  24.20943
 Alpha virt. eigenvalues --   35.83362
          Condensed to atoms (all electrons):
               1          2          3          4          5          6
     1  C    4.855153   0.380517  -0.040208  -0.028695   0.403055   0.018325
     2  C    0.380517   5.216095   0.391961   0.391970   0.014712   0.011182
     3  H   -0.040208   0.391961   0.566400  -0.036217  -0.014261   0.018481
     4  H   -0.028695   0.391970  -0.036217   0.552580   0.022008  -0.006625
     5  C    0.403055   0.014712  -0.014261   0.022008   4.837854   0.443864
     6  C    0.018325   0.011182   0.018481  -0.006625   0.443864   5.003166
     7  C   -0.169613   0.003408   0.000878   0.001286   0.068013  -0.017896
     8  N    0.021785   0.002536  -0.000004  -0.000012  -0.035424   0.197538
     9  H    0.022231   0.001452  -0.000050   0.000020  -0.046518   0.432892
    10  H   -0.051780  -0.006111   0.005613  -0.000314   0.381911  -0.021850
    11  H    0.433123  -0.061643   0.006142  -0.007339  -0.051009   0.005081
               7          8          9         10         11
     1  C   -0.169613   0.021785   0.022231  -0.051780   0.433123
     2  C    0.003408   0.002536   0.001452  -0.006111  -0.061643
     3  H    0.000878  -0.000004  -0.000050   0.005613   0.006142
     4  H    0.001286  -0.000012   0.000020  -0.000314  -0.007339
     5  C    0.068013  -0.035424  -0.046518   0.381911  -0.051009
     6  C   -0.017896   0.197538   0.432892  -0.021850   0.005081
     7  C    5.901143   0.257166  -0.077882   0.021259   0.006840
     8  N    0.257166   6.800661  -0.003114  -0.000091   0.001900
     9  H   -0.077882  -0.003114   0.562762  -0.009629  -0.000157
    10  H    0.021259  -0.000091  -0.009629   0.581514   0.005443
    11  H    0.006840   0.001900  -0.000157   0.005443   0.550366
 Mulliken charges:
               1
     1  C    0.156105
     2  C   -0.346081
     3  H    0.101266
     4  H    0.111338
     5  C   -0.024205
     6  C   -0.084159
     7  C    0.005396
     8  N   -0.242941
     9  H    0.117993
    10  H    0.094036
    11  H    0.111253
 Sum of Mulliken charges =  -0.00000
 Mulliken charges with hydrogens summed into heavy atoms:
               1
     1  C    0.267359
     2  C   -0.133477
     5  C    0.069831
     6  C    0.033833
     7  C    0.005396
     8  N   -0.242941
 APT charges:
               1
     1  C   -0.098225
     2  C   -0.040785
     3  H    0.040395
     4  H    0.046309
     5  C    0.192662
     6  C   -0.110801
     7  C    0.180331
     8  N   -0.351795
     9  H    0.060720
    10  H    0.031368
    11  H    0.049820
 Sum of APT charges =  -0.00000
 APT charges with hydrogens summed into heavy atoms:
               1
     1  C   -0.048405
     2  C    0.045920
     5  C    0.224030
     6  C   -0.050081
     7  C    0.180331
     8  N   -0.351795
 Electronic spatial extent (au):  <R**2>=            686.0149
 Charge=             -0.0000 electrons
 Dipole moment (field-independent basis, Debye):
    X=              1.8353    Y=              3.9789    Z=              0.0032  Tot=              4.3818
 Quadrupole moment (field-independent basis, Debye-Ang):
   XX=            -33.0840   YY=            -40.5081   ZZ=            -38.4395
   XY=             -5.6532   XZ=              0.0021   YZ=              0.0030
 Traceless Quadrupole moment (field-independent basis, Debye-Ang):
   XX=              4.2599   YY=             -3.1642   ZZ=             -1.0957
   XY=             -5.6532   XZ=              0.0021   YZ=              0.0030
 Octapole moment (field-independent basis, Debye-Ang**2):
  XXX=             12.6800  YYY=             29.2144  ZZZ=             -0.0036  XYY=             16.4866
  XXY=             13.8529  XXZ=              0.0382  XZZ=             -2.0624  YZZ=             -1.4413
  YYZ=             -0.0044  XYZ=             -0.0286
 Hexadecapole moment (field-independent basis, Debye-Ang**3):
 XXXX=           -537.2196 YYYY=           -376.4224 ZZZZ=            -44.9309 XXXY=           -141.7303
 XXXZ=              0.0584 YYYX=           -153.8710 YYYZ=              0.0034 ZZZX=             -0.0002
 ZZZY=             -0.0052 XXYY=           -168.9339 XXZZ=           -113.6434 YYZZ=            -67.2845
 XXYZ=              0.0007 YYXZ=             -0.0283 ZZXY=            -43.4165
 N-N= 1.824274775258D+02 E-N=-9.413694551503D+02  KE= 2.472639037493D+02
  Exact polarizability:     100.651      23.831      75.848      -0.007      -0.016      40.294
 Approx polarizability:     160.142      44.418     124.670      -0.031      -0.073      58.674
 Calling FoFJK, ICntrl=    100127 FMM=F ISym2X=0 I1Cent= 0 IOpClX= 0 NMat=1 NMatS=1 NMatT=0.
 -------------------------------------------------------------------
 Center     Atomic                   Forces (Hartrees/Bohr)
 Number     Number              X              Y              Z
 -------------------------------------------------------------------
      1        6           0.000000388   -0.000002216    0.000061530
      2        6           0.000002566    0.000000404   -0.000029270
      3        1           0.000000342   -0.000002571    0.000047672
      4        1          -0.000002672    0.000001739   -0.000060829
      5        6          -0.000000456    0.000001433    0.000104466
      6        6          -0.000002024    0.000001028   -0.000179999
      7        6          -0.000001177   -0.000003806    0.000366717
      8        7           0.000000672    0.000005038   -0.000170826
      9        1           0.000002578   -0.000002063   -0.000075172
     10        1           0.000000070   -0.000000944   -0.000023202
     11        1          -0.000000288    0.000001957   -0.000041089
 -------------------------------------------------------------------
 Cartesian Forces:  Max     0.000366717 RMS     0.000082675
 NDeriv=     27 NFrqRd=  0 NDerD0=      0 MskFDP=       0 MskDFD=       0 MskDF0=       0
 Re-enter D2Numr:  normal mode      6 step-up   number 1
 Standard basis: 6-311+G(2d,p) (5D, 7F)
   192 basis functions,   292 primitive gaussians,   204 cartesian basis functions
    21 alpha electrons       21 beta electrons
       nuclear repulsion energy       182.4274775258 Hartrees.
 NAtoms=   11 NActive=   11 NUniq=   11 SFac= 1.00D+00 NAtFMM=   60 NAOKFM=F Big=F
 Integral buffers will be    131072 words long.
 Raffenetti 2 integral format.
 Two-electron integral symmetry is turned off.
 One-electron integrals computed using PRISM.
 NBasis=   192 RedAO= T EigKep=  8.23D-06  NBF=   192
 NBsUse=   192 1.00D-06 EigRej= -1.00D+00 NBFU=   192
 Initial guess from the checkpoint file:  "/scratch/webmo-77271/221/Gau-59546.chk"
 B after Tr=     0.000000   -0.000000   -0.000192
         Rot=    1.000000    0.000011    0.000008    0.000000 Ang=   0.00 deg.
 Keep R1 ints in memory in canonical form, NReq=188202298.
 Requested convergence on RMS density matrix=1.00D-08 within 128 cycles.
 Requested convergence on MAX density matrix=1.00D-06.
 Requested convergence on             energy=1.00D-06.
 No special actions if energy rises.
 SCF Done:  E(RB3LYP) =  -248.316320494     A.U. after    7 cycles
            NFock=  7  Conv=0.89D-08     -V/T= 2.0043
 DoSCS=F DFT=T ScalE2(SS,OS)=  1.000000  1.000000
 Range of M.O.s used for correlation:     1   192
 NBasis=   192 NAE=    21 NBE=    21 NFC=     0 NFV=     0
 NROrb=    192 NOA=    21 NOB=    21 NVA=   171 NVB=   171

 **** Warning!!: The largest alpha MO coefficient is  0.96614877D+02

 Symmetrizing basis deriv contribution to polar:
 IMax=3 JMax=2 DiffMx= 0.00D+00
 G2DrvN: will do    12 centers at a time, making    1 passes.
 Calling FoFCou, ICntrl=  3107 FMM=F I1Cent=   0 AccDes= 0.00D+00.
 End of G2Drv F.D. properties file   721 does not exist.
 End of G2Drv F.D. properties file   722 does not exist.
 End of G2Drv F.D. properties file   788 does not exist.
          IDoAtm=11111111111
          Differentiating once with respect to electric field.
                with respect to dipole field.
          Differentiating once with respect to nuclear coordinates.
 Keep R1 ints in memory in canonical form, NReq=188175641.
          There are    36 degrees of freedom in the 1st order CPHF.  IDoFFX=6 NUNeed=     3.
     33 vectors produced by pass  0 Test12= 9.97D-15 2.78D-09 XBig12= 1.67D+02 1.18D+01.
 AX will form    33 AO Fock derivatives at one time.
     33 vectors produced by pass  1 Test12= 9.97D-15 2.78D-09 XBig12= 3.89D+01 1.84D+00.
     33 vectors produced by pass  2 Test12= 9.97D-15 2.78D-09 XBig12= 1.39D+00 1.65D-01.
     33 vectors produced by pass  3 Test12= 9.97D-15 2.78D-09 XBig12= 4.19D-03 1.44D-02.
     33 vectors produced by pass  4 Test12= 9.97D-15 2.78D-09 XBig12= 9.79D-06 5.14D-04.
     27 vectors produced by pass  5 Test12= 9.97D-15 2.78D-09 XBig12= 1.26D-08 1.69D-05.
      7 vectors produced by pass  6 Test12= 9.97D-15 2.78D-09 XBig12= 1.98D-11 6.01D-07.
      3 vectors produced by pass  7 Test12= 9.97D-15 2.78D-09 XBig12= 2.87D-14 2.33D-08.
 InvSVY:  IOpt=1 It=  1 EMax= 3.55D-15
 Solved reduced A of dimension   202 with    36 vectors.
 Isotropic polarizability for W=    0.000000       72.26 Bohr**3.
 End of Minotr F.D. properties file   721 does not exist.
 End of Minotr F.D. properties file   722 does not exist.
 End of Minotr F.D. properties file   788 does not exist.

 **********************************************************************

            Population analysis using the SCF Density.

 **********************************************************************

 Alpha  occ. eigenvalues --  -14.31874 -10.22591 -10.22206 -10.21635 -10.20457
 Alpha  occ. eigenvalues --  -10.19981  -0.91969  -0.85112  -0.78500  -0.67153
 Alpha  occ. eigenvalues --   -0.60523  -0.52840  -0.51704  -0.44603  -0.43733
 Alpha  occ. eigenvalues --   -0.39567  -0.39031  -0.37192  -0.34424  -0.34263
 Alpha  occ. eigenvalues --   -0.26677
 Alpha virt. eigenvalues --   -0.08751  -0.00686   0.00111   0.00811   0.01628
 Alpha virt. eigenvalues --    0.02760   0.04563   0.05035   0.05213   0.07172
 Alpha virt. eigenvalues --    0.07750   0.07777   0.08674   0.09019   0.11219
 Alpha virt. eigenvalues --    0.11576   0.12641   0.12812   0.13874   0.14381
 Alpha virt. eigenvalues --    0.15422   0.16056   0.18484   0.18975   0.19799
 Alpha virt. eigenvalues --    0.20602   0.20825   0.21778   0.23003   0.23718
 Alpha virt. eigenvalues --    0.24249   0.26389   0.27527   0.30166   0.32006
 Alpha virt. eigenvalues --    0.36104   0.37553   0.41267   0.46720   0.47469
 Alpha virt. eigenvalues --    0.47503   0.49323   0.50619   0.52710   0.52724
 Alpha virt. eigenvalues --    0.54106   0.54571   0.57001   0.58876   0.59749
 Alpha virt. eigenvalues --    0.60277   0.61221   0.62342   0.65771   0.66765
 Alpha virt. eigenvalues --    0.68349   0.69092   0.69579   0.70598   0.73602
 Alpha virt. eigenvalues --    0.74667   0.76283   0.79779   0.80122   0.80153
 Alpha virt. eigenvalues --    0.81975   0.84018   0.85250   0.87094   0.87688
 Alpha virt. eigenvalues --    0.91265   0.94453   0.98114   1.00564   1.03342
 Alpha virt. eigenvalues --    1.07097   1.09825   1.16257   1.16976   1.19205
 Alpha virt. eigenvalues --    1.23753   1.24893   1.26945   1.30192   1.32559
 Alpha virt. eigenvalues --    1.38205   1.39845   1.40435   1.46278   1.47903
 Alpha virt. eigenvalues --    1.51240   1.53952   1.65374   1.67990   1.69774
 Alpha virt. eigenvalues --    1.75548   1.79183   1.85425   1.88546   1.99624
 Alpha virt. eigenvalues --    2.04462   2.05966   2.09766   2.14447   2.15672
 Alpha virt. eigenvalues --    2.21283   2.31715   2.39343   2.43186   2.48768
 Alpha virt. eigenvalues --    2.59993   2.65981   2.68414   2.69547   2.72022
 Alpha virt. eigenvalues --    2.74673   2.79517   2.80696   2.83020   2.88636
 Alpha virt. eigenvalues --    2.94870   2.94899   3.02456   3.05263   3.08510
 Alpha virt. eigenvalues --    3.11720   3.12986   3.18753   3.20586   3.23734
 Alpha virt. eigenvalues --    3.27896   3.28079   3.30942   3.32573   3.36034
 Alpha virt. eigenvalues --    3.38254   3.44137   3.46158   3.47420   3.52410
 Alpha virt. eigenvalues --    3.55583   3.55692   3.57930   3.61724   3.61801
 Alpha virt. eigenvalues --    3.66496   3.69376   3.77296   3.80410   3.85045
 Alpha virt. eigenvalues --    3.88848   3.94729   4.06272   4.12690   4.16438
 Alpha virt. eigenvalues --    4.23780   4.48536   4.61535   4.78758   4.80415
 Alpha virt. eigenvalues --    4.82155   5.05131   5.11830   5.18661   5.71303
 Alpha virt. eigenvalues --   23.76829  23.84644  24.06286  24.12721  24.20943
 Alpha virt. eigenvalues --   35.83362
          Condensed to atoms (all electrons):
               1          2          3          4          5          6
     1  C    4.855153   0.380517  -0.040208  -0.028695   0.403055   0.018325
     2  C    0.380517   5.216095   0.391961   0.391970   0.014712   0.011182
     3  H   -0.040208   0.391961   0.566400  -0.036217  -0.014261   0.018481
     4  H   -0.028695   0.391970  -0.036217   0.552580   0.022008  -0.006625
     5  C    0.403055   0.014712  -0.014261   0.022008   4.837854   0.443864
     6  C    0.018325   0.011182   0.018481  -0.006625   0.443864   5.003166
     7  C   -0.169613   0.003408   0.000878   0.001286   0.068013  -0.017896
     8  N    0.021785   0.002536  -0.000004  -0.000012  -0.035424   0.197538
     9  H    0.022231   0.001452  -0.000050   0.000020  -0.046518   0.432892
    10  H   -0.051780  -0.006111   0.005613  -0.000314   0.381911  -0.021850
    11  H    0.433123  -0.061643   0.006142  -0.007339  -0.051009   0.005081
               7          8          9         10         11
     1  C   -0.169613   0.021785   0.022231  -0.051780   0.433123
     2  C    0.003408   0.002536   0.001452  -0.006111  -0.061643
     3  H    0.000878  -0.000004  -0.000050   0.005613   0.006142
     4  H    0.001286  -0.000012   0.000020  -0.000314  -0.007339
     5  C    0.068013  -0.035424  -0.046518   0.381911  -0.051009
     6  C   -0.017896   0.197538   0.432892  -0.021850   0.005081
     7  C    5.901143   0.257166  -0.077882   0.021259   0.006840
     8  N    0.257166   6.800661  -0.003114  -0.000091   0.001900
     9  H   -0.077882  -0.003114   0.562762  -0.009629  -0.000157
    10  H    0.021259  -0.000091  -0.009629   0.581514   0.005443
    11  H    0.006840   0.001900  -0.000157   0.005443   0.550366
 Mulliken charges:
               1
     1  C    0.156105
     2  C   -0.346081
     3  H    0.101266
     4  H    0.111338
     5  C   -0.024205
     6  C   -0.084159
     7  C    0.005396
     8  N   -0.242941
     9  H    0.117993
    10  H    0.094036
    11  H    0.111253
 Sum of Mulliken charges =  -0.00000
 Mulliken charges with hydrogens summed into heavy atoms:
               1
     1  C    0.267359
     2  C   -0.133477
     5  C    0.069831
     6  C    0.033833
     7  C    0.005396
     8  N   -0.242941
 APT charges:
               1
     1  C   -0.098225
     2  C   -0.040785
     3  H    0.040395
     4  H    0.046309
     5  C    0.192662
     6  C   -0.110801
     7  C    0.180331
     8  N   -0.351795
     9  H    0.060720
    10  H    0.031368
    11  H    0.049820
 Sum of APT charges =  -0.00000
 APT charges with hydrogens summed into heavy atoms:
               1
     1  C   -0.048405
     2  C    0.045920
     5  C    0.224030
     6  C   -0.050081
     7  C    0.180331
     8  N   -0.351795
 Electronic spatial extent (au):  <R**2>=            686.0149
 Charge=             -0.0000 electrons
 Dipole moment (field-independent basis, Debye):
    X=              1.8353    Y=              3.9789    Z=             -0.0032  Tot=              4.3818
 Quadrupole moment (field-independent basis, Debye-Ang):
   XX=            -33.0840   YY=            -40.5081   ZZ=            -38.4395
   XY=             -5.6532   XZ=             -0.0021   YZ=             -0.0030
 Traceless Quadrupole moment (field-independent basis, Debye-Ang):
   XX=              4.2599   YY=             -3.1642   ZZ=             -1.0957
   XY=             -5.6532   XZ=             -0.0021   YZ=             -0.0030
 Octapole moment (field-independent basis, Debye-Ang**2):
  XXX=             12.6800  YYY=             29.2144  ZZZ=              0.0036  XYY=             16.4866
  XXY=             13.8529  XXZ=             -0.0382  XZZ=             -2.0624  YZZ=             -1.4413
  YYZ=              0.0044  XYZ=              0.0286
 Hexadecapole moment (field-independent basis, Debye-Ang**3):
 XXXX=           -537.2196 YYYY=           -376.4224 ZZZZ=            -44.9309 XXXY=           -141.7303
 XXXZ=             -0.0584 YYYX=           -153.8710 YYYZ=             -0.0034 ZZZX=              0.0002
 ZZZY=              0.0052 XXYY=           -168.9339 XXZZ=           -113.6434 YYZZ=            -67.2845
 XXYZ=             -0.0007 YYXZ=              0.0283 ZZXY=            -43.4165
 N-N= 1.824274775258D+02 E-N=-9.413694551503D+02  KE= 2.472639037493D+02
  Exact polarizability:     100.651      23.831      75.848       0.007       0.016      40.294
 Approx polarizability:     160.142      44.418     124.670       0.031       0.073      58.674
 Calling FoFJK, ICntrl=    100127 FMM=F ISym2X=0 I1Cent= 0 IOpClX= 0 NMat=1 NMatS=1 NMatT=0.
 -------------------------------------------------------------------
 Center     Atomic                   Forces (Hartrees/Bohr)
 Number     Number              X              Y              Z
 -------------------------------------------------------------------
      1        6           0.000000388   -0.000002216   -0.000061530
      2        6           0.000002566    0.000000404    0.000029270
      3        1           0.000000342   -0.000002571   -0.000047672
      4        1          -0.000002672    0.000001739    0.000060829
      5        6          -0.000000456    0.000001433   -0.000104466
      6        6          -0.000002024    0.000001028    0.000179999
      7        6          -0.000001177   -0.000003806   -0.000366717
      8        7           0.000000672    0.000005038    0.000170826
      9        1           0.000002578   -0.000002063    0.000075172
     10        1           0.000000070   -0.000000944    0.000023202
     11        1          -0.000000288    0.000001957    0.000041089
 -------------------------------------------------------------------
 Cartesian Forces:  Max     0.000366717 RMS     0.000082675
 NDeriv=     27 NFrqRd=  0 NDerD0=      0 MskFDP=       0 MskDFD=       0 MskDF0=       0
 Re-enter D2Numr:  normal mode      6 step-down number 1
 Standard basis: 6-311+G(2d,p) (5D, 7F)
   192 basis functions,   292 primitive gaussians,   204 cartesian basis functions
    21 alpha electrons       21 beta electrons
       nuclear repulsion energy       182.4274770306 Hartrees.
 NAtoms=   11 NActive=   11 NUniq=   11 SFac= 1.00D+00 NAtFMM=   60 NAOKFM=F Big=F
 Integral buffers will be    131072 words long.
 Raffenetti 2 integral format.
 Two-electron integral symmetry is turned off.
 One-electron integrals computed using PRISM.
 NBasis=   192 RedAO= T EigKep=  8.23D-06  NBF=   192
 NBsUse=   192 1.00D-06 EigRej= -1.00D+00 NBFU=   192
 Initial guess from the checkpoint file:  "/scratch/webmo-77271/221/Gau-59546.chk"
 B after Tr=    -0.000000   -0.000000    0.000170
         Rot=    1.000000   -0.000006    0.000012    0.000000 Ang=  -0.00 deg.
 Keep R1 ints in memory in canonical form, NReq=188202298.
 Requested convergence on RMS density matrix=1.00D-08 within 128 cycles.
 Requested convergence on MAX density matrix=1.00D-06.
 Requested convergence on             energy=1.00D-06.
 No special actions if energy rises.
 SCF Done:  E(RB3LYP) =  -248.316318912     A.U. after    7 cycles
            NFock=  7  Conv=0.88D-08     -V/T= 2.0043
 DoSCS=F DFT=T ScalE2(SS,OS)=  1.000000  1.000000
 Range of M.O.s used for correlation:     1   192
 NBasis=   192 NAE=    21 NBE=    21 NFC=     0 NFV=     0
 NROrb=    192 NOA=    21 NOB=    21 NVA=   171 NVB=   171

 **** Warning!!: The largest alpha MO coefficient is  0.96620249D+02

 Symmetrizing basis deriv contribution to polar:
 IMax=3 JMax=2 DiffMx= 0.00D+00
 G2DrvN: will do    12 centers at a time, making    1 passes.
 Calling FoFCou, ICntrl=  3107 FMM=F I1Cent=   0 AccDes= 0.00D+00.
 End of G2Drv F.D. properties file   721 does not exist.
 End of G2Drv F.D. properties file   722 does not exist.
 End of G2Drv F.D. properties file   788 does not exist.
          IDoAtm=11111111111
          Differentiating once with respect to electric field.
                with respect to dipole field.
          Differentiating once with respect to nuclear coordinates.
 Keep R1 ints in memory in canonical form, NReq=188175641.
          There are    36 degrees of freedom in the 1st order CPHF.  IDoFFX=6 NUNeed=     3.
     33 vectors produced by pass  0 Test12= 9.97D-15 2.78D-09 XBig12= 1.67D+02 1.18D+01.
 AX will form    33 AO Fock derivatives at one time.
     33 vectors produced by pass  1 Test12= 9.97D-15 2.78D-09 XBig12= 3.89D+01 1.84D+00.
     33 vectors produced by pass  2 Test12= 9.97D-15 2.78D-09 XBig12= 1.39D+00 1.65D-01.
     33 vectors produced by pass  3 Test12= 9.97D-15 2.78D-09 XBig12= 4.19D-03 1.44D-02.
     33 vectors produced by pass  4 Test12= 9.97D-15 2.78D-09 XBig12= 9.79D-06 5.14D-04.
     27 vectors produced by pass  5 Test12= 9.97D-15 2.78D-09 XBig12= 1.26D-08 1.69D-05.
      7 vectors produced by pass  6 Test12= 9.97D-15 2.78D-09 XBig12= 1.98D-11 6.02D-07.
      3 vectors produced by pass  7 Test12= 9.97D-15 2.78D-09 XBig12= 2.87D-14 2.33D-08.
 InvSVY:  IOpt=1 It=  1 EMax= 1.78D-15
 Solved reduced A of dimension   202 with    36 vectors.
 Isotropic polarizability for W=    0.000000       72.26 Bohr**3.
 End of Minotr F.D. properties file   721 does not exist.
 End of Minotr F.D. properties file   722 does not exist.
 End of Minotr F.D. properties file   788 does not exist.

 **********************************************************************

            Population analysis using the SCF Density.

 **********************************************************************

 Alpha  occ. eigenvalues --  -14.31874 -10.22591 -10.22206 -10.21635 -10.20457
 Alpha  occ. eigenvalues --  -10.19981  -0.91969  -0.85112  -0.78500  -0.67153
 Alpha  occ. eigenvalues --   -0.60523  -0.52840  -0.51704  -0.44603  -0.43733
 Alpha  occ. eigenvalues --   -0.39567  -0.39031  -0.37192  -0.34424  -0.34262
 Alpha  occ. eigenvalues --   -0.26677
 Alpha virt. eigenvalues --   -0.08751  -0.00686   0.00111   0.00811   0.01628
 Alpha virt. eigenvalues --    0.02760   0.04563   0.05035   0.05212   0.07172
 Alpha virt. eigenvalues --    0.07755   0.07773   0.08674   0.09019   0.11220
 Alpha virt. eigenvalues --    0.11575   0.12641   0.12812   0.13874   0.14381
 Alpha virt. eigenvalues --    0.15422   0.16056   0.18484   0.18975   0.19799
 Alpha virt. eigenvalues --    0.20602   0.20825   0.21777   0.23003   0.23718
 Alpha virt. eigenvalues --    0.24249   0.26389   0.27527   0.30166   0.32006
 Alpha virt. eigenvalues --    0.36104   0.37552   0.41267   0.46718   0.47463
 Alpha virt. eigenvalues --    0.47511   0.49323   0.50619   0.52709   0.52725
 Alpha virt. eigenvalues --    0.54106   0.54571   0.57001   0.58876   0.59749
 Alpha virt. eigenvalues --    0.60276   0.61222   0.62341   0.65771   0.66766
 Alpha virt. eigenvalues --    0.68348   0.69092   0.69580   0.70597   0.73602
 Alpha virt. eigenvalues --    0.74667   0.76283   0.79778   0.80111   0.80167
 Alpha virt. eigenvalues --    0.81974   0.84015   0.85248   0.87089   0.87695
 Alpha virt. eigenvalues --    0.91266   0.94454   0.98113   1.00564   1.03341
 Alpha virt. eigenvalues --    1.07098   1.09824   1.16258   1.16975   1.19205
 Alpha virt. eigenvalues --    1.23755   1.24893   1.26944   1.30192   1.32559
 Alpha virt. eigenvalues --    1.38205   1.39844   1.40435   1.46278   1.47903
 Alpha virt. eigenvalues --    1.51240   1.53952   1.65373   1.67989   1.69775
 Alpha virt. eigenvalues --    1.75548   1.79184   1.85424   1.88547   1.99624
 Alpha virt. eigenvalues --    2.04462   2.05966   2.09765   2.14447   2.15672
 Alpha virt. eigenvalues --    2.21283   2.31715   2.39343   2.43185   2.48767
 Alpha virt. eigenvalues --    2.59993   2.65981   2.68413   2.69546   2.72020
 Alpha virt. eigenvalues --    2.74674   2.79517   2.80694   2.83023   2.88636
 Alpha virt. eigenvalues --    2.94807   2.94961   3.02455   3.05261   3.08514
 Alpha virt. eigenvalues --    3.11722   3.12984   3.18752   3.20589   3.23733
 Alpha virt. eigenvalues --    3.27899   3.28076   3.30942   3.32573   3.36033
 Alpha virt. eigenvalues --    3.38254   3.44137   3.46160   3.47417   3.52411
 Alpha virt. eigenvalues --    3.55584   3.55690   3.57931   3.61709   3.61817
 Alpha virt. eigenvalues --    3.66495   3.69377   3.77295   3.80410   3.85045
 Alpha virt. eigenvalues --    3.88847   3.94728   4.06273   4.12689   4.16437
 Alpha virt. eigenvalues --    4.23780   4.48535   4.61536   4.78758   4.80415
 Alpha virt. eigenvalues --    4.82155   5.05130   5.11830   5.18661   5.71304
 Alpha virt. eigenvalues --   23.76828  23.84643  24.06285  24.12721  24.20944
 Alpha virt. eigenvalues --   35.83363
          Condensed to atoms (all electrons):
               1          2          3          4          5          6
     1  C    4.855194   0.380526  -0.040205  -0.028695   0.402995   0.018399
     2  C    0.380526   5.216066   0.391957   0.391971   0.014738   0.011148
     3  H   -0.040205   0.391957   0.566399  -0.036216  -0.014260   0.018479
     4  H   -0.028695   0.391971  -0.036216   0.552580   0.022007  -0.006626
     5  C    0.402995   0.014738  -0.014260   0.022007   4.837912   0.443773
     6  C    0.018399   0.011148   0.018479  -0.006626   0.443773   5.003323
     7  C   -0.169666   0.003424   0.000878   0.001286   0.068085  -0.018036
     8  N    0.021791   0.002536  -0.000004  -0.000012  -0.035434   0.197560
     9  H    0.022231   0.001452  -0.000050   0.000020  -0.046514   0.432894
    10  H   -0.051776  -0.006111   0.005613  -0.000314   0.381911  -0.021853
    11  H    0.433126  -0.061643   0.006142  -0.007339  -0.051009   0.005081
               7          8          9         10         11
     1  C   -0.169666   0.021791   0.022231  -0.051776   0.433126
     2  C    0.003424   0.002536   0.001452  -0.006111  -0.061643
     3  H    0.000878  -0.000004  -0.000050   0.005613   0.006142
     4  H    0.001286  -0.000012   0.000020  -0.000314  -0.007339
     5  C    0.068085  -0.035434  -0.046514   0.381911  -0.051009
     6  C   -0.018036   0.197560   0.432894  -0.021853   0.005081
     7  C    5.901285   0.257139  -0.077887   0.021259   0.006837
     8  N    0.257139   6.800674  -0.003115  -0.000091   0.001900
     9  H   -0.077887  -0.003115   0.562764  -0.009630  -0.000157
    10  H    0.021259  -0.000091  -0.009630   0.581512   0.005443
    11  H    0.006837   0.001900  -0.000157   0.005443   0.550366
 Mulliken charges:
               1
     1  C    0.156079
     2  C   -0.346064
     3  H    0.101266
     4  H    0.111338
     5  C   -0.024206
     6  C   -0.084144
     7  C    0.005394
     8  N   -0.242945
     9  H    0.117992
    10  H    0.094037
    11  H    0.111253
 Sum of Mulliken charges =  -0.00000
 Mulliken charges with hydrogens summed into heavy atoms:
               1
     1  C    0.267332
     2  C   -0.133460
     5  C    0.069831
     6  C    0.033847
     7  C    0.005394
     8  N   -0.242945
 APT charges:
               1
     1  C   -0.098230
     2  C   -0.040781
     3  H    0.040395
     4  H    0.046310
     5  C    0.192668
     6  C   -0.110807
     7  C    0.180333
     8  N   -0.351795
     9  H    0.060719
    10  H    0.031369
    11  H    0.049821
 Sum of APT charges =  -0.00000
 APT charges with hydrogens summed into heavy atoms:
               1
     1  C   -0.048410
     2  C    0.045923
     5  C    0.224036
     6  C   -0.050088
     7  C    0.180333
     8  N   -0.351795
 Electronic spatial extent (au):  <R**2>=            686.0150
 Charge=             -0.0000 electrons
 Dipole moment (field-independent basis, Debye):
    X=              1.8354    Y=              3.9789    Z=              0.0066  Tot=              4.3818
 Quadrupole moment (field-independent basis, Debye-Ang):
   XX=            -33.0841   YY=            -40.5081   ZZ=            -38.4395
   XY=             -5.6532   XZ=              0.0052   YZ=              0.0017
 Traceless Quadrupole moment (field-independent basis, Debye-Ang):
   XX=              4.2598   YY=             -3.1642   ZZ=             -1.0956
   XY=             -5.6532   XZ=              0.0052   YZ=              0.0017
 Octapole moment (field-independent basis, Debye-Ang**2):
  XXX=             12.6799  YYY=             29.2144  ZZZ=             -0.0019  XYY=             16.4866
  XXY=             13.8529  XXZ=              0.0410  XZZ=             -2.0623  YZZ=             -1.4413
  YYZ=              0.0031  XYZ=             -0.0177
 Hexadecapole moment (field-independent basis, Debye-Ang**3):
 XXXX=           -537.2203 YYYY=           -376.4228 ZZZZ=            -44.9309 XXXY=           -141.7304
 XXXZ=              0.1306 YYYX=           -153.8712 YYYZ=              0.0094 ZZZX=              0.0035
 ZZZY=              0.0040 XXYY=           -168.9341 XXZZ=           -113.6434 YYZZ=            -67.2845
 XXYZ=             -0.0230 YYXZ=             -0.0368 ZZXY=            -43.4164
 N-N= 1.824274770306D+02 E-N=-9.413694499608D+02  KE= 2.472639032046D+02
  Exact polarizability:     100.651      23.831      75.848       0.025       0.013      40.294
 Approx polarizability:     160.142      44.418     124.670       0.110       0.076      58.674
 Calling FoFJK, ICntrl=    100127 FMM=F ISym2X=0 I1Cent= 0 IOpClX= 0 NMat=1 NMatS=1 NMatT=0.
 -------------------------------------------------------------------
 Center     Atomic                   Forces (Hartrees/Bohr)
 Number     Number              X              Y              Z
 -------------------------------------------------------------------
      1        6          -0.000000206   -0.000001345    0.000403733
      2        6           0.000004681    0.000000157   -0.000035631
      3        1           0.000000440   -0.000003353    0.000113954
      4        1          -0.000004615    0.000002958   -0.000156755
      5        6           0.000000518    0.000002813   -0.000299463
      6        6          -0.000001319    0.000000610    0.000489129
      7        6          -0.000000186   -0.000000730   -0.000429720
      8        7           0.000000050    0.000001436    0.000135178
      9        1           0.000001015   -0.000000695   -0.000037052
     10        1          -0.000000163   -0.000003052   -0.000141704
     11        1          -0.000000214    0.000001201   -0.000041668
 -------------------------------------------------------------------
 Cartesian Forces:  Max     0.000489129 RMS     0.000151454
 NDeriv=     27 NFrqRd=  0 NDerD0=      0 MskFDP=       0 MskDFD=       0 MskDF0=       0
 Re-enter D2Numr:  normal mode      7 step-up   number 1
 Standard basis: 6-311+G(2d,p) (5D, 7F)
   192 basis functions,   292 primitive gaussians,   204 cartesian basis functions
    21 alpha electrons       21 beta electrons
       nuclear repulsion energy       182.4274770306 Hartrees.
 NAtoms=   11 NActive=   11 NUniq=   11 SFac= 1.00D+00 NAtFMM=   60 NAOKFM=F Big=F
 Integral buffers will be    131072 words long.
 Raffenetti 2 integral format.
 Two-electron integral symmetry is turned off.
 One-electron integrals computed using PRISM.
 NBasis=   192 RedAO= T EigKep=  8.23D-06  NBF=   192
 NBsUse=   192 1.00D-06 EigRej= -1.00D+00 NBFU=   192
 Initial guess from the checkpoint file:  "/scratch/webmo-77271/221/Gau-59546.chk"
 B after Tr=    -0.000000   -0.000000   -0.000170
         Rot=    1.000000    0.000006   -0.000012    0.000000 Ang=   0.00 deg.
 Keep R1 ints in memory in canonical form, NReq=188202298.
 Requested convergence on RMS density matrix=1.00D-08 within 128 cycles.
 Requested convergence on MAX density matrix=1.00D-06.
 Requested convergence on             energy=1.00D-06.
 No special actions if energy rises.
 SCF Done:  E(RB3LYP) =  -248.316318912     A.U. after    7 cycles
            NFock=  7  Conv=0.88D-08     -V/T= 2.0043
 DoSCS=F DFT=T ScalE2(SS,OS)=  1.000000  1.000000
 Range of M.O.s used for correlation:     1   192
 NBasis=   192 NAE=    21 NBE=    21 NFC=     0 NFV=     0
 NROrb=    192 NOA=    21 NOB=    21 NVA=   171 NVB=   171

 **** Warning!!: The largest alpha MO coefficient is  0.96620249D+02

 Symmetrizing basis deriv contribution to polar:
 IMax=3 JMax=2 DiffMx= 0.00D+00
 G2DrvN: will do    12 centers at a time, making    1 passes.
 Calling FoFCou, ICntrl=  3107 FMM=F I1Cent=   0 AccDes= 0.00D+00.
 End of G2Drv F.D. properties file   721 does not exist.
 End of G2Drv F.D. properties file   722 does not exist.
 End of G2Drv F.D. properties file   788 does not exist.
          IDoAtm=11111111111
          Differentiating once with respect to electric field.
                with respect to dipole field.
          Differentiating once with respect to nuclear coordinates.
 Keep R1 ints in memory in canonical form, NReq=188175641.
          There are    36 degrees of freedom in the 1st order CPHF.  IDoFFX=6 NUNeed=     3.
     33 vectors produced by pass  0 Test12= 9.97D-15 2.78D-09 XBig12= 1.67D+02 1.18D+01.
 AX will form    33 AO Fock derivatives at one time.
     33 vectors produced by pass  1 Test12= 9.97D-15 2.78D-09 XBig12= 3.89D+01 1.84D+00.
     33 vectors produced by pass  2 Test12= 9.97D-15 2.78D-09 XBig12= 1.39D+00 1.65D-01.
     33 vectors produced by pass  3 Test12= 9.97D-15 2.78D-09 XBig12= 4.19D-03 1.44D-02.
     33 vectors produced by pass  4 Test12= 9.97D-15 2.78D-09 XBig12= 9.79D-06 5.14D-04.
     27 vectors produced by pass  5 Test12= 9.97D-15 2.78D-09 XBig12= 1.26D-08 1.69D-05.
      7 vectors produced by pass  6 Test12= 9.97D-15 2.78D-09 XBig12= 1.98D-11 6.02D-07.
      3 vectors produced by pass  7 Test12= 9.97D-15 2.78D-09 XBig12= 2.87D-14 2.33D-08.
 InvSVY:  IOpt=1 It=  1 EMax= 3.55D-15
 Solved reduced A of dimension   202 with    36 vectors.
 Isotropic polarizability for W=    0.000000       72.26 Bohr**3.
 End of Minotr F.D. properties file   721 does not exist.
 End of Minotr F.D. properties file   722 does not exist.
 End of Minotr F.D. properties file   788 does not exist.

 **********************************************************************

            Population analysis using the SCF Density.

 **********************************************************************

 Alpha  occ. eigenvalues --  -14.31874 -10.22591 -10.22206 -10.21635 -10.20457
 Alpha  occ. eigenvalues --  -10.19981  -0.91969  -0.85112  -0.78500  -0.67153
 Alpha  occ. eigenvalues --   -0.60523  -0.52840  -0.51704  -0.44603  -0.43733
 Alpha  occ. eigenvalues --   -0.39567  -0.39031  -0.37192  -0.34424  -0.34262
 Alpha  occ. eigenvalues --   -0.26677
 Alpha virt. eigenvalues --   -0.08751  -0.00686   0.00111   0.00811   0.01628
 Alpha virt. eigenvalues --    0.02760   0.04563   0.05035   0.05212   0.07172
 Alpha virt. eigenvalues --    0.07755   0.07773   0.08674   0.09019   0.11220
 Alpha virt. eigenvalues --    0.11575   0.12641   0.12812   0.13874   0.14381
 Alpha virt. eigenvalues --    0.15422   0.16056   0.18484   0.18975   0.19799
 Alpha virt. eigenvalues --    0.20602   0.20825   0.21777   0.23003   0.23718
 Alpha virt. eigenvalues --    0.24249   0.26389   0.27527   0.30166   0.32006
 Alpha virt. eigenvalues --    0.36104   0.37552   0.41267   0.46718   0.47463
 Alpha virt. eigenvalues --    0.47511   0.49323   0.50619   0.52709   0.52725
 Alpha virt. eigenvalues --    0.54106   0.54571   0.57001   0.58876   0.59749
 Alpha virt. eigenvalues --    0.60276   0.61222   0.62341   0.65771   0.66766
 Alpha virt. eigenvalues --    0.68348   0.69092   0.69580   0.70597   0.73602
 Alpha virt. eigenvalues --    0.74667   0.76283   0.79778   0.80111   0.80167
 Alpha virt. eigenvalues --    0.81974   0.84015   0.85248   0.87089   0.87695
 Alpha virt. eigenvalues --    0.91266   0.94454   0.98113   1.00564   1.03341
 Alpha virt. eigenvalues --    1.07098   1.09824   1.16258   1.16975   1.19205
 Alpha virt. eigenvalues --    1.23755   1.24893   1.26944   1.30192   1.32559
 Alpha virt. eigenvalues --    1.38205   1.39844   1.40435   1.46278   1.47903
 Alpha virt. eigenvalues --    1.51240   1.53952   1.65373   1.67989   1.69775
 Alpha virt. eigenvalues --    1.75548   1.79184   1.85424   1.88547   1.99624
 Alpha virt. eigenvalues --    2.04462   2.05966   2.09765   2.14447   2.15672
 Alpha virt. eigenvalues --    2.21283   2.31715   2.39343   2.43185   2.48767
 Alpha virt. eigenvalues --    2.59993   2.65981   2.68413   2.69546   2.72020
 Alpha virt. eigenvalues --    2.74674   2.79517   2.80694   2.83023   2.88636
 Alpha virt. eigenvalues --    2.94807   2.94961   3.02455   3.05261   3.08514
 Alpha virt. eigenvalues --    3.11722   3.12984   3.18752   3.20589   3.23733
 Alpha virt. eigenvalues --    3.27899   3.28076   3.30942   3.32573   3.36033
 Alpha virt. eigenvalues --    3.38254   3.44137   3.46160   3.47417   3.52411
 Alpha virt. eigenvalues --    3.55584   3.55690   3.57931   3.61709   3.61817
 Alpha virt. eigenvalues --    3.66495   3.69377   3.77295   3.80410   3.85045
 Alpha virt. eigenvalues --    3.88847   3.94728   4.06273   4.12689   4.16437
 Alpha virt. eigenvalues --    4.23780   4.48535   4.61536   4.78758   4.80415
 Alpha virt. eigenvalues --    4.82155   5.05130   5.11830   5.18661   5.71304
 Alpha virt. eigenvalues --   23.76828  23.84643  24.06285  24.12721  24.20944
 Alpha virt. eigenvalues --   35.83363
          Condensed to atoms (all electrons):
               1          2          3          4          5          6
     1  C    4.855194   0.380526  -0.040205  -0.028695   0.402995   0.018399
     2  C    0.380526   5.216066   0.391957   0.391971   0.014738   0.011148
     3  H   -0.040205   0.391957   0.566399  -0.036216  -0.014260   0.018479
     4  H   -0.028695   0.391971  -0.036216   0.552580   0.022007  -0.006626
     5  C    0.402995   0.014738  -0.014260   0.022007   4.837912   0.443773
     6  C    0.018399   0.011148   0.018479  -0.006626   0.443773   5.003323
     7  C   -0.169666   0.003424   0.000878   0.001286   0.068085  -0.018036
     8  N    0.021791   0.002536  -0.000004  -0.000012  -0.035434   0.197560
     9  H    0.022231   0.001452  -0.000050   0.000020  -0.046514   0.432894
    10  H   -0.051776  -0.006111   0.005613  -0.000314   0.381911  -0.021853
    11  H    0.433126  -0.061643   0.006142  -0.007339  -0.051009   0.005081
               7          8          9         10         11
     1  C   -0.169666   0.021791   0.022231  -0.051776   0.433126
     2  C    0.003424   0.002536   0.001452  -0.006111  -0.061643
     3  H    0.000878  -0.000004  -0.000050   0.005613   0.006142
     4  H    0.001286  -0.000012   0.000020  -0.000314  -0.007339
     5  C    0.068085  -0.035434  -0.046514   0.381911  -0.051009
     6  C   -0.018036   0.197560   0.432894  -0.021853   0.005081
     7  C    5.901285   0.257139  -0.077887   0.021259   0.006837
     8  N    0.257139   6.800674  -0.003115  -0.000091   0.001900
     9  H   -0.077887  -0.003115   0.562764  -0.009630  -0.000157
    10  H    0.021259  -0.000091  -0.009630   0.581512   0.005443
    11  H    0.006837   0.001900  -0.000157   0.005443   0.550366
 Mulliken charges:
               1
     1  C    0.156079
     2  C   -0.346064
     3  H    0.101266
     4  H    0.111338
     5  C   -0.024206
     6  C   -0.084144
     7  C    0.005394
     8  N   -0.242945
     9  H    0.117992
    10  H    0.094037
    11  H    0.111253
 Sum of Mulliken charges =  -0.00000
 Mulliken charges with hydrogens summed into heavy atoms:
               1
     1  C    0.267332
     2  C   -0.133460
     5  C    0.069831
     6  C    0.033847
     7  C    0.005394
     8  N   -0.242945
 APT charges:
               1
     1  C   -0.098230
     2  C   -0.040781
     3  H    0.040395
     4  H    0.046310
     5  C    0.192668
     6  C   -0.110807
     7  C    0.180333
     8  N   -0.351795
     9  H    0.060719
    10  H    0.031369
    11  H    0.049821
 Sum of APT charges =  -0.00000
 APT charges with hydrogens summed into heavy atoms:
               1
     1  C   -0.048410
     2  C    0.045923
     5  C    0.224036
     6  C   -0.050088
     7  C    0.180333
     8  N   -0.351795
 Electronic spatial extent (au):  <R**2>=            686.0150
 Charge=             -0.0000 electrons
 Dipole moment (field-independent basis, Debye):
    X=              1.8354    Y=              3.9789    Z=             -0.0066  Tot=              4.3818
 Quadrupole moment (field-independent basis, Debye-Ang):
   XX=            -33.0841   YY=            -40.5081   ZZ=            -38.4395
   XY=             -5.6532   XZ=             -0.0052   YZ=             -0.0017
 Traceless Quadrupole moment (field-independent basis, Debye-Ang):
   XX=              4.2598   YY=             -3.1642   ZZ=             -1.0956
   XY=             -5.6532   XZ=             -0.0052   YZ=             -0.0017
 Octapole moment (field-independent basis, Debye-Ang**2):
  XXX=             12.6799  YYY=             29.2144  ZZZ=              0.0019  XYY=             16.4866
  XXY=             13.8529  XXZ=             -0.0410  XZZ=             -2.0623  YZZ=             -1.4413
  YYZ=             -0.0031  XYZ=              0.0177
 Hexadecapole moment (field-independent basis, Debye-Ang**3):
 XXXX=           -537.2203 YYYY=           -376.4228 ZZZZ=            -44.9309 XXXY=           -141.7304
 XXXZ=             -0.1306 YYYX=           -153.8712 YYYZ=             -0.0094 ZZZX=             -0.0035
 ZZZY=             -0.0040 XXYY=           -168.9341 XXZZ=           -113.6434 YYZZ=            -67.2845
 XXYZ=              0.0230 YYXZ=              0.0368 ZZXY=            -43.4164
 N-N= 1.824274770306D+02 E-N=-9.413694499608D+02  KE= 2.472639032046D+02
  Exact polarizability:     100.651      23.831      75.848      -0.025      -0.013      40.294
 Approx polarizability:     160.142      44.418     124.670      -0.110      -0.076      58.674
 Calling FoFJK, ICntrl=    100127 FMM=F ISym2X=0 I1Cent= 0 IOpClX= 0 NMat=1 NMatS=1 NMatT=0.
 -------------------------------------------------------------------
 Center     Atomic                   Forces (Hartrees/Bohr)
 Number     Number              X              Y              Z
 -------------------------------------------------------------------
      1        6          -0.000000206   -0.000001345   -0.000403733
      2        6           0.000004681    0.000000157    0.000035631
      3        1           0.000000440   -0.000003353   -0.000113954
      4        1          -0.000004615    0.000002958    0.000156755
      5        6           0.000000518    0.000002813    0.000299463
      6        6          -0.000001319    0.000000610   -0.000489129
      7        6          -0.000000186   -0.000000730    0.000429720
      8        7           0.000000050    0.000001436   -0.000135178
      9        1           0.000001015   -0.000000695    0.000037052
     10        1          -0.000000163   -0.000003052    0.000141704
     11        1          -0.000000214    0.000001201    0.000041668
 -------------------------------------------------------------------
 Cartesian Forces:  Max     0.000489129 RMS     0.000151454
 NDeriv=     27 NFrqRd=  0 NDerD0=      0 MskFDP=       0 MskDFD=       0 MskDF0=       0
 Re-enter D2Numr:  normal mode      7 step-down number 1
 Standard basis: 6-311+G(2d,p) (5D, 7F)
   192 basis functions,   292 primitive gaussians,   204 cartesian basis functions
    21 alpha electrons       21 beta electrons
       nuclear repulsion energy       182.4302855511 Hartrees.
 NAtoms=   11 NActive=   11 NUniq=   11 SFac= 1.00D+00 NAtFMM=   60 NAOKFM=F Big=F
 Integral buffers will be    131072 words long.
 Raffenetti 2 integral format.
 Two-electron integral symmetry is turned off.
 One-electron integrals computed using PRISM.
 NBasis=   192 RedAO= T EigKep=  8.23D-06  NBF=   192
 NBsUse=   192 1.00D-06 EigRej= -1.00D+00 NBFU=   192
 Initial guess from the checkpoint file:  "/scratch/webmo-77271/221/Gau-59546.chk"
 B after Tr=    -0.000026    0.000048   -0.000000
         Rot=    1.000000    0.000000   -0.000000    0.000002 Ang=   0.00 deg.
 Keep R1 ints in memory in canonical form, NReq=188202298.
 Requested convergence on RMS density matrix=1.00D-08 within 128 cycles.
 Requested convergence on MAX density matrix=1.00D-06.
 Requested convergence on             energy=1.00D-06.
 No special actions if energy rises.
 SCF Done:  E(RB3LYP) =  -248.316318652     A.U. after    8 cycles
            NFock=  8  Conv=0.93D-08     -V/T= 2.0043
 DoSCS=F DFT=T ScalE2(SS,OS)=  1.000000  1.000000
 Range of M.O.s used for correlation:     1   192
 NBasis=   192 NAE=    21 NBE=    21 NFC=     0 NFV=     0
 NROrb=    192 NOA=    21 NOB=    21 NVA=   171 NVB=   171

 **** Warning!!: The largest alpha MO coefficient is  0.96950601D+02

 Symmetrizing basis deriv contribution to polar:
 IMax=3 JMax=2 DiffMx= 0.00D+00
 G2DrvN: will do    12 centers at a time, making    1 passes.
 Calling FoFCou, ICntrl=  3107 FMM=F I1Cent=   0 AccDes= 0.00D+00.
 End of G2Drv F.D. properties file   721 does not exist.
 End of G2Drv F.D. properties file   722 does not exist.
 End of G2Drv F.D. properties file   788 does not exist.
          IDoAtm=11111111111
          Differentiating once with respect to electric field.
                with respect to dipole field.
          Differentiating once with respect to nuclear coordinates.
 Keep R1 ints in memory in canonical form, NReq=188175641.
          There are    36 degrees of freedom in the 1st order CPHF.  IDoFFX=6 NUNeed=     3.
     33 vectors produced by pass  0 Test12= 9.97D-15 2.78D-09 XBig12= 1.67D+02 1.18D+01.
 AX will form    33 AO Fock derivatives at one time.
     33 vectors produced by pass  1 Test12= 9.97D-15 2.78D-09 XBig12= 3.90D+01 1.84D+00.
     33 vectors produced by pass  2 Test12= 9.97D-15 2.78D-09 XBig12= 1.40D+00 1.63D-01.
     33 vectors produced by pass  3 Test12= 9.97D-15 2.78D-09 XBig12= 4.26D-03 1.44D-02.
     33 vectors produced by pass  4 Test12= 9.97D-15 2.78D-09 XBig12= 9.89D-06 5.08D-04.
     26 vectors produced by pass  5 Test12= 9.97D-15 2.78D-09 XBig12= 1.25D-08 1.67D-05.
      7 vectors produced by pass  6 Test12= 9.97D-15 2.78D-09 XBig12= 1.99D-11 6.05D-07.
      3 vectors produced by pass  7 Test12= 9.97D-15 2.78D-09 XBig12= 2.84D-14 2.32D-08.
 InvSVY:  IOpt=1 It=  1 EMax= 1.78D-15
 Solved reduced A of dimension   201 with    36 vectors.
 Isotropic polarizability for W=    0.000000       72.26 Bohr**3.
 End of Minotr F.D. properties file   721 does not exist.
 End of Minotr F.D. properties file   722 does not exist.
 End of Minotr F.D. properties file   788 does not exist.

 **********************************************************************

            Population analysis using the SCF Density.

 **********************************************************************

 Alpha  occ. eigenvalues --  -14.31885 -10.22593 -10.22201 -10.21652 -10.20443
 Alpha  occ. eigenvalues --  -10.19973  -0.91967  -0.85121  -0.78493  -0.67153
 Alpha  occ. eigenvalues --   -0.60526  -0.52847  -0.51691  -0.44610  -0.43718
 Alpha  occ. eigenvalues --   -0.39563  -0.39040  -0.37202  -0.34422  -0.34272
 Alpha  occ. eigenvalues --   -0.26674
 Alpha virt. eigenvalues --   -0.08749  -0.00682   0.00111   0.00813   0.01623
 Alpha virt. eigenvalues --    0.02746   0.04566   0.05035   0.05216   0.07172
 Alpha virt. eigenvalues --    0.07764   0.07769   0.08675   0.09012   0.11220
 Alpha virt. eigenvalues --    0.11574   0.12636   0.12808   0.13880   0.14381
 Alpha virt. eigenvalues --    0.15421   0.16052   0.18480   0.18973   0.19799
 Alpha virt. eigenvalues --    0.20600   0.20826   0.21781   0.23002   0.23720
 Alpha virt. eigenvalues --    0.24244   0.26396   0.27525   0.30173   0.32032
 Alpha virt. eigenvalues --    0.36112   0.37550   0.41265   0.46707   0.47482
[truncated: 1,684,773 more chars]
