# Supplementary material for: The 130 to 375 GHz Rotational Spectroscopy of s-trans-(Z)‑1-Cyano-1,3-butadiene (C5H5N): Analysis of the Lowest-Energy Vibrationally Excited Dyad (ν19 and ν27)
Source: J Phys Chem A. 2025 Sep 4;129(37):8630–42. doi: 10.1021/acs.jpca.5c04066 (PMC12503384; doi:10.1021/acs.jpca.5c04066)
Supplement: Supplementary file 2 [file jp5c04066_si_002.zip › C5H5N s-trans Z-1-cyano-1,3-butadiene MP2 Cs.txt]

 Entering Gaussian System, Link 0=/share/apps/gaussian/g16/g16
 Initial command:
 /share/apps/gaussian/g16/l1.exe "/scratch/webmo-77271/219/Gau-95419.inp" -scrdir="/scratch/webmo-77271/219/"
 Entering Link 1 = /share/apps/gaussian/g16/l1.exe PID=     95420.
  
 Copyright (c) 1988-2019, Gaussian, Inc.  All Rights Reserved.
  
 This is part of the Gaussian(R) 16 program.  It is based on
 the Gaussian(R) 09 system (copyright 2009, Gaussian, Inc.),
 the Gaussian(R) 03 system (copyright 2003, Gaussian, Inc.),
 the Gaussian(R) 98 system (copyright 1998, Gaussian, Inc.),
 the Gaussian(R) 94 system (copyright 1995, Gaussian, Inc.),
 the Gaussian 92(TM) system (copyright 1992, Gaussian, Inc.),
 the Gaussian 90(TM) system (copyright 1990, Gaussian, Inc.),
 the Gaussian 88(TM) system (copyright 1988, Gaussian, Inc.),
 the Gaussian 86(TM) system (copyright 1986, Carnegie Mellon
 University), and the Gaussian 82(TM) system (copyright 1983,
 Carnegie Mellon University). Gaussian is a federally registered
 trademark of Gaussian, Inc.
  
 This software contains proprietary and confidential information,
 including trade secrets, belonging to Gaussian, Inc.
  
 This software is provided under written license and may be
 used, copied, transmitted, or stored only in accord with that
 written license.
  
 The following legend is applicable only to US Government
 contracts under FAR:
  
                    RESTRICTED RIGHTS LEGEND
  
 Use, reproduction and disclosure by the US Government is
 subject to restrictions as set forth in subparagraphs (a)
 and (c) of the Commercial Computer Software - Restricted
 Rights clause in FAR 52.227-19.
  
 Gaussian, Inc.
 340 Quinnipiac St., Bldg. 40, Wallingford CT 06492
  
  
 ---------------------------------------------------------------
 Warning -- This program may not be used in any manner that
 competes with the business of Gaussian, Inc. or will provide
 assistance to any competitor of Gaussian, Inc.  The licensee
 of this program is prohibited from giving any competitor of
 Gaussian, Inc. access to this program.  By using this program,
 the user acknowledges that Gaussian, Inc. is engaged in the
 business of creating and licensing software in the field of
 computational chemistry and represents and warrants to the
 licensee that it is not a competitor of Gaussian, Inc. and that
 it will not use this program in any manner prohibited above.
 ---------------------------------------------------------------
  

 Cite this work as:
 Gaussian 16, Revision C.01,
 M. J. Frisch, G. W. Trucks, H. B. Schlegel, G. E. Scuseria, 
 M. A. Robb, J. R. Cheeseman, G. Scalmani, V. Barone, 
 G. A. Petersson, H. Nakatsuji, X. Li, M. Caricato, A. V. Marenich, 
 J. Bloino, B. G. Janesko, R. Gomperts, B. Mennucci, H. P. Hratchian, 
 J. V. Ortiz, A. F. Izmaylov, J. L. Sonnenberg, D. Williams-Young, 
 F. Ding, F. Lipparini, F. Egidi, J. Goings, B. Peng, A. Petrone, 
 T. Henderson, D. Ranasinghe, V. G. Zakrzewski, J. Gao, N. Rega, 
 G. Zheng, W. Liang, M. Hada, M. Ehara, K. Toyota, R. Fukuda, 
 J. Hasegawa, M. Ishida, T. Nakajima, Y. Honda, O. Kitao, H. Nakai, 
 T. Vreven, K. Throssell, J. A. Montgomery, Jr., J. E. Peralta, 
 F. Ogliaro, M. J. Bearpark, J. J. Heyd, E. N. Brothers, K. N. Kudin, 
 V. N. Staroverov, T. A. Keith, R. Kobayashi, J. Normand, 
 K. Raghavachari, A. P. Rendell, J. C. Burant, S. S. Iyengar, 
 J. Tomasi, M. Cossi, J. M. Millam, M. Klene, C. Adamo, R. Cammi, 
 J. W. Ochterski, R. L. Martin, K. Morokuma, O. Farkas, 
 J. B. Foresman, and D. J. Fox, Gaussian, Inc., Wallingford CT, 2019.
 
 ******************************************
 Gaussian 16:  ES64L-G16RevC.01  3-Jul-2019
                29-May-2025 
 ******************************************
 %NProcShared=16
 Will use up to   16 processors via shared memory.
 %Mem=88GB
 ----------------------------------------------------------------------
 #N MP2/6-311+G(2d,p) OPT(maxstep=10,maxcycles=50,VeryTight) FREQ(Anhar
 monic,vibrot) int=ultrafine
 ----------------------------------------------------------------------
 1/6=50,7=1,8=10,18=20,19=15,38=1,80=1/1,3;
 2/9=110,12=2,17=6,18=5,40=1/2;
 3/5=4,6=6,7=112,11=9,25=1,30=1,71=1,75=-5/1,2,3;
 4//1;
 5/5=2,38=5/2;
 8/6=4,10=2/1;
 9/15=2,16=-3/6;
 10/5=1/2;
 6/7=2,8=2,9=2,10=2/1;
 7/12=2/1,2,3,16;
 1/6=50,7=1,8=10,18=20,19=15,80=1/3(2);
 2/9=110/2;
 99//99;
 2/9=110/2;
 3/5=4,6=6,7=112,11=9,25=1,30=1,71=1,75=-5/1,2,3;
 4/5=5,16=3,69=1/1;
 5/5=2,38=5/2;
 8/6=4,10=2/1;
 9/15=2,16=-3/6;
 10/5=1/2;
 7/12=2/1,2,3,16;
 1/6=50,7=1,8=10,18=20,19=15,80=1/3(-8);
 2/9=110/2;
 6/7=2,8=2,9=2,10=2/1;
 99/9=10/99;
 -------------------------------------
 C5H5N s-trans Z-1-cyano-1,3-butadiene
 -------------------------------------
 Symbolic Z-matrix:
 Charge =  0 Multiplicity = 1
 C
 C                    1    B1
 H                    2    B2       1    A1
 H                    2    B3       1    A2       3    D1       0
 C                    1    B4       2    A3       3    D2       0
 C                    5    B5       1    A4       2    D3       0
 C                    6    B6       5    A5       1    D4       0
 N                    7    B7       5    A6       1    D5       0
 H                    6    B8       5    A7       1    D6       0
 H                    5    B9       1    A8       2    D7       0
 H                    1    B10      2    A9       3    D8       0
       Variables:
  B1                    1.309                    
  B2                    1.09                     
  B3                    1.09                     
  B4                    1.54                     
  B5                    1.309                    
  B6                    1.54                     
  B7                    1.1856                   
  B8                    1.09                     
  B9                    1.09                     
  B10                   1.09                     
  A1                  120.                       
  A2                  120.                       
  A3                  120.                       
  A4                  120.                       
  A5                  120.                       
  A6                  152.68018                  
  A7                  120.                       
  A8                  120.                       
  A9                  120.                       
  D1                  180.                       
  D2                    0.                       
  D3                  180.                       
  D4                    0.                       
  D5                    0.                       
  D6                  180.                       
  D7                    0.                       
  D8                  180.                       
 

 GradGradGradGradGradGradGradGradGradGradGradGradGradGradGradGradGradGrad
 Berny optimization.
 Initialization pass.
                           ----------------------------
                           !    Initial Parameters    !
                           ! (Angstroms and Degrees)  !
 --------------------------                            --------------------------
 ! Name  Definition              Value          Derivative Info.                !
 --------------------------------------------------------------------------------
 ! R1    R(1,2)                  1.309          estimate D2E/DX2                !
 ! R2    R(1,5)                  1.54           estimate D2E/DX2                !
 ! R3    R(1,11)                 1.09           estimate D2E/DX2                !
 ! R4    R(2,3)                  1.09           estimate D2E/DX2                !
 ! R5    R(2,4)                  1.09           estimate D2E/DX2                !
 ! R6    R(5,6)                  1.309          estimate D2E/DX2                !
 ! R7    R(5,10)                 1.09           estimate D2E/DX2                !
 ! R8    R(6,7)                  1.54           estimate D2E/DX2                !
 ! R9    R(6,9)                  1.09           estimate D2E/DX2                !
 ! R10   R(7,8)                  1.1856         estimate D2E/DX2                !
 ! A1    A(2,1,5)              120.0            estimate D2E/DX2                !
 ! A2    A(2,1,11)             120.0            estimate D2E/DX2                !
 ! A3    A(5,1,11)             120.0            estimate D2E/DX2                !
 ! A4    A(1,2,3)              120.0            estimate D2E/DX2                !
 ! A5    A(1,2,4)              120.0            estimate D2E/DX2                !
 ! A6    A(3,2,4)              120.0            estimate D2E/DX2                !
 ! A7    A(1,5,6)              120.0            estimate D2E/DX2                !
 ! A8    A(1,5,10)             120.0            estimate D2E/DX2                !
 ! A9    A(6,5,10)             120.0            estimate D2E/DX2                !
 ! A10   A(5,6,7)              120.0            estimate D2E/DX2                !
 ! A11   A(5,6,9)              120.0            estimate D2E/DX2                !
 ! A12   A(7,6,9)              120.0            estimate D2E/DX2                !
 ! A13   L(6,7,8,4,-1)         180.0            estimate D2E/DX2                !
 ! A14   L(6,7,8,4,-2)         180.0            estimate D2E/DX2                !
 ! D1    D(5,1,2,3)              0.0            estimate D2E/DX2                !
 ! D2    D(5,1,2,4)            180.0            estimate D2E/DX2                !
 ! D3    D(11,1,2,3)           180.0            estimate D2E/DX2                !
 ! D4    D(11,1,2,4)             0.0            estimate D2E/DX2                !
 ! D5    D(2,1,5,6)            180.0            estimate D2E/DX2                !
 ! D6    D(2,1,5,10)             0.0            estimate D2E/DX2                !
 ! D7    D(11,1,5,6)             0.0            estimate D2E/DX2                !
 ! D8    D(11,1,5,10)          180.0            estimate D2E/DX2                !
 ! D9    D(1,5,6,7)              0.0            estimate D2E/DX2                !
 ! D10   D(1,5,6,9)            180.0            estimate D2E/DX2                !
 ! D11   D(10,5,6,7)           180.0            estimate D2E/DX2                !
 ! D12   D(10,5,6,9)             0.0            estimate D2E/DX2                !
 --------------------------------------------------------------------------------
 Trust Radius=1.00D-01 FncErr=1.00D-07 GrdErr=1.00D-07 EigMax=2.50D+02 EigMin=1.00D-04
 Number of steps in this run=     50 maximum allowed number of steps=    100.
 GradGradGradGradGradGradGradGradGradGradGradGradGradGradGradGradGradGrad

                          Input orientation:                          
 ---------------------------------------------------------------------
 Center     Atomic      Atomic             Coordinates (Angstroms)
 Number     Number       Type             X           Y           Z
 ---------------------------------------------------------------------
      1          6           0        0.000000    0.000000    0.000000
      2          6           0        0.000000    0.000000    1.309000
      3          1           0        0.943968    0.000000    1.854000
      4          1           0       -0.943968    0.000000    1.854000
      5          6           0        1.333679    0.000000   -0.770000
      6          6           0        1.333679    0.000000   -2.079000
      7          6           0        0.000000    0.000000   -2.849000
      8          7           0       -1.026760    0.000000   -3.441800
      9          1           0        2.277647    0.000000   -2.624000
     10          1           0        2.277647    0.000000   -0.225000
     11          1           0       -0.943968    0.000000   -0.545000
 ---------------------------------------------------------------------
                    Distance matrix (angstroms):
                    1          2          3          4          5
     1  C    0.000000
     2  C    1.309000   0.000000
     3  H    2.080479   1.090000   0.000000
     4  H    2.080479   1.090000   1.887935   0.000000
     5  C    1.540000   2.470008   2.652782   3.474630   0.000000
     6  C    2.470008   3.641050   3.952261   4.544905   1.309000
     7  C    2.849000   4.158000   4.796799   4.796799   2.470008
     8  N    3.591688   4.860487   5.650599   5.296447   3.565135
     9  H    3.474630   4.544905   4.672385   5.516456   2.080479
    10  H    2.288733   2.746057   2.470008   3.834194   1.090000
    11  H    1.090000   2.080479   3.052786   2.399000   2.288733
                    6          7          8          9         10
     6  C    0.000000
     7  C    1.540000   0.000000
     8  N    2.725600   1.185600   0.000000
     9  H    1.090000   2.288733   3.404100   0.000000
    10  H    2.080479   3.474630   4.611605   2.399000   0.000000
    11  H    2.746057   2.489878   2.897983   3.834194   3.237468
                   11
    11  H    0.000000
 Stoichiometry    C5H5N
 Framework group  CS[SG(C5H5N)]
 Deg. of freedom    19
 Full point group                 CS      NOp   2
 Largest Abelian subgroup         CS      NOp   2
 Largest concise Abelian subgroup C1      NOp   1
                         Standard orientation:                         
 ---------------------------------------------------------------------
 Center     Atomic      Atomic             Coordinates (Angstroms)
 Number     Number       Type             X           Y           Z
 ---------------------------------------------------------------------
      1          6           0        0.295909    1.193157    0.000000
      2          6           0        0.295909    2.502157    0.000000
      3          1           0       -0.648059    3.047157    0.000000
      4          1           0        1.239876    3.047157    0.000000
      5          6           0       -1.037771    0.423157    0.000000
      6          6           0       -1.037771   -0.885843    0.000000
      7          6           0        0.295909   -1.655843    0.000000
      8          7           0        1.322668   -2.248643    0.000000
      9          1           0       -1.981738   -1.430843    0.000000
     10          1           0       -1.981738    0.968157    0.000000
     11          1           0        1.239876    0.648157    0.000000
 ---------------------------------------------------------------------
 Rotational constants (GHZ):           8.2606161           2.1705091           1.7188694
 Standard basis: 6-311+G(2d,p) (5D, 7F)
 There are   151 symmetry adapted cartesian basis functions of A'  symmetry.
 There are    53 symmetry adapted cartesian basis functions of A"  symmetry.
 There are   139 symmetry adapted basis functions of A'  symmetry.
 There are    53 symmetry adapted basis functions of A"  symmetry.
   192 basis functions,   292 primitive gaussians,   204 cartesian basis functions
    21 alpha electrons       21 beta electrons
       nuclear repulsion energy       181.0706854331 Hartrees.
 NAtoms=   11 NActive=   11 NUniq=   11 SFac= 1.00D+00 NAtFMM=   60 NAOKFM=F Big=F
 Integral buffers will be    131072 words long.
 Raffenetti 1 integral format.
 Two-electron integral symmetry is turned on.
 One-electron integrals computed using PRISM.
 NBasis=   192 RedAO= T EigKep=  9.91D-06  NBF=   139    53
 NBsUse=   192 1.00D-06 EigRej= -1.00D+00 NBFU=   139    53
 ExpMin= 4.38D-02 ExpMax= 6.29D+03 ExpMxC= 9.49D+02 IAcc=3 IRadAn=         5 AccDes= 0.00D+00
 Harris functional with IExCor=  205 and IRadAn=       5 diagonalized for initial guess.
 HarFok:  IExCor=  205 AccDes= 0.00D+00 IRadAn=         5 IDoV= 1 UseB2=F ITyADJ=14
 ICtDFT=  3500011 ScaDFX=  1.000000  1.000000  1.000000  1.000000
 FoFCou: FMM=F IPFlag=           0 FMFlag=      100000 FMFlg1=           0
         NFxFlg=           0 DoJE=T BraDBF=F KetDBF=T FulRan=T
         wScrn=  0.000000 ICntrl=       500 IOpCl=  0 I1Cent=   200000004 NGrid=           0
         NMat0=    1 NMatS0=      1 NMatT0=    0 NMatD0=    1 NMtDS0=    0 NMtDT0=    0
 Petite list used in FoFCou.
 Initial guess orbital symmetries:
       Occupied  (A') (A') (A') (A') (A') (A') (A') (A') (A') (A')
                 (A') (A') (A') (A') (A') (A') (A") (A') (A") (A')
                 (A")
       Virtual   (A") (A") (A') (A') (A") (A') (A') (A') (A') (A')
                 (A") (A') (A') (A") (A') (A") (A') (A') (A') (A")
                 (A') (A") (A') (A') (A') (A') (A') (A') (A') (A')
                 (A") (A') (A') (A') (A') (A') (A') (A') (A') (A")
                 (A') (A") (A') (A") (A") (A') (A') (A") (A') (A')
                 (A") (A') (A") (A') (A') (A") (A') (A') (A') (A")
                 (A') (A') (A') (A") (A") (A') (A') (A') (A") (A')
                 (A') (A') (A') (A') (A') (A') (A") (A") (A') (A")
                 (A') (A') (A") (A') (A') (A") (A') (A') (A') (A')
                 (A') (A') (A') (A") (A") (A") (A") (A') (A') (A')
                 (A") (A') (A") (A') (A') (A') (A') (A') (A') (A')
                 (A') (A") (A') (A") (A') (A') (A") (A') (A') (A")
                 (A") (A') (A') (A") (A') (A') (A") (A") (A') (A")
                 (A') (A") (A') (A") (A') (A') (A") (A') (A') (A")
                 (A') (A') (A') (A") (A') (A") (A') (A') (A') (A')
                 (A') (A') (A") (A') (A') (A') (A') (A') (A') (A")
                 (A') (A') (A") (A') (A') (A') (A') (A') (A') (A')
                 (A')
 The electronic state of the initial guess is 1-A'.
 Keep R1 ints in memory in symmetry-blocked form, NReq=261123738.
 Requested convergence on RMS density matrix=1.00D-08 within 128 cycles.
 Requested convergence on MAX density matrix=1.00D-06.
 Requested convergence on             energy=1.00D-06.
 No special actions if energy rises.
 SCF Done:  E(RHF) =  -246.705407494     A.U. after   15 cycles
            NFock= 15  Conv=0.50D-08     -V/T= 2.0026
 ExpMin= 4.38D-02 ExpMax= 6.29D+03 ExpMxC= 9.49D+02 IAcc=3 IRadAn=         5 AccDes= 0.00D+00
 HarFok:  IExCor=  205 AccDes= 0.00D+00 IRadAn=         5 IDoV=-2 UseB2=F ITyADJ=14
 ICtDFT= 12500011 ScaDFX=  1.000000  1.000000  1.000000  1.000000
 Range of M.O.s used for correlation:     7   192
 NBasis=   192 NAE=    21 NBE=    21 NFC=     6 NFV=     0
 NROrb=    186 NOA=    15 NOB=    15 NVA=   171 NVB=   171

 **** Warning!!: The largest alpha MO coefficient is  0.12127895D+03

 Fully direct method using O(ONN) memory.
 JobTyp=1 Pass  1:  I=   7 to  21 NPSUse= 16 ParTrn=T ParDer=T DoDerP=T.
 Spin components of T(2) and E(2):
     alpha-alpha T2 =       0.4256617179D-01 E2=     -0.1124397186D+00
     alpha-beta  T2 =       0.2441333570D+00 E2=     -0.6681806581D+00
     beta-beta   T2 =       0.4256617179D-01 E2=     -0.1124397186D+00
 ANorm=    0.1152937856D+01
 E2 =    -0.8930600953D+00 EUMP2 =    -0.24759846758928D+03
          IDoAtm=11111111111
          Differentiating once with respect to electric field.
                with respect to dipole field.
          Differentiating once with respect to nuclear coordinates.
 Keep R1 ints in memory in symmetry-blocked form, NReq=261125447.
          There are     1 degrees of freedom in the 1st order CPHF.  IDoFFX=0 NUNeed=     1.
 LinEq1:  Iter=  0 NonCon=     1 RMS=4.18D-03 Max=6.38D-02 NDo=     1
 AX will form     1 AO Fock derivatives at one time.
 LinEq1:  Iter=  1 NonCon=     1 RMS=1.12D-03 Max=1.28D-02 NDo=     1
 LinEq1:  Iter=  2 NonCon=     1 RMS=4.19D-04 Max=9.82D-03 NDo=     1
 LinEq1:  Iter=  3 NonCon=     1 RMS=2.55D-04 Max=5.15D-03 NDo=     1
 LinEq1:  Iter=  4 NonCon=     1 RMS=8.32D-05 Max=1.43D-03 NDo=     1
 LinEq1:  Iter=  5 NonCon=     1 RMS=3.29D-05 Max=4.69D-04 NDo=     1
 LinEq1:  Iter=  6 NonCon=     1 RMS=1.40D-05 Max=2.90D-04 NDo=     1
 LinEq1:  Iter=  7 NonCon=     1 RMS=3.93D-06 Max=7.04D-05 NDo=     1
 LinEq1:  Iter=  8 NonCon=     1 RMS=1.16D-06 Max=1.40D-05 NDo=     1
 LinEq1:  Iter=  9 NonCon=     1 RMS=3.50D-07 Max=8.33D-06 NDo=     1
 LinEq1:  Iter= 10 NonCon=     1 RMS=8.44D-08 Max=1.09D-06 NDo=     1
 LinEq1:  Iter= 11 NonCon=     1 RMS=2.65D-08 Max=3.96D-07 NDo=     1
 LinEq1:  Iter= 12 NonCon=     1 RMS=7.02D-09 Max=7.33D-08 NDo=     1
 LinEq1:  Iter= 13 NonCon=     1 RMS=2.35D-09 Max=3.41D-08 NDo=     1
 LinEq1:  Iter= 14 NonCon=     1 RMS=4.96D-10 Max=6.05D-09 NDo=     1
 LinEq1:  Iter= 15 NonCon=     1 RMS=1.86D-10 Max=1.99D-09 NDo=     1
 LinEq1:  Iter= 16 NonCon=     0 RMS=4.36D-11 Max=4.15D-10 NDo=     1
 Linear equations converged to 1.000D-10 1.000D-09 after    16 iterations.
 End of Minotr F.D. properties file   721 does not exist.
 End of Minotr F.D. properties file   722 does not exist.
 End of Minotr F.D. properties file   788 does not exist.

 **********************************************************************

            Population analysis using the SCF Density.

 **********************************************************************

 Orbital symmetries:
       Occupied  (A') (A') (A') (A') (A') (A') (A') (A') (A') (A')
                 (A') (A') (A') (A') (A') (A') (A') (A") (A') (A")
                 (A")
       Virtual   (A') (A") (A') (A') (A') (A") (A') (A") (A') (A')
                 (A") (A') (A') (A") (A") (A') (A') (A') (A") (A')
                 (A') (A') (A') (A") (A') (A') (A') (A') (A') (A')
                 (A") (A') (A') (A') (A') (A') (A') (A') (A') (A")
                 (A') (A") (A') (A') (A") (A") (A') (A') (A") (A")
                 (A') (A') (A") (A') (A') (A') (A") (A') (A') (A')
                 (A') (A") (A') (A') (A') (A") (A') (A") (A') (A")
                 (A') (A') (A') (A') (A') (A') (A") (A") (A") (A')
                 (A') (A') (A") (A') (A') (A") (A') (A') (A') (A')
                 (A') (A') (A') (A") (A") (A") (A") (A') (A') (A')
                 (A") (A") (A') (A') (A') (A') (A') (A') (A') (A')
                 (A') (A') (A') (A') (A") (A') (A") (A') (A") (A')
                 (A") (A") (A') (A") (A') (A') (A") (A') (A") (A")
                 (A") (A') (A") (A') (A') (A') (A") (A') (A') (A")
                 (A') (A') (A') (A") (A') (A") (A') (A') (A') (A')
                 (A') (A') (A') (A") (A') (A') (A') (A') (A') (A")
                 (A') (A') (A") (A') (A') (A') (A') (A') (A') (A')
                 (A')
 The electronic state is 1-A'.
 Alpha  occ. eigenvalues --  -15.58535 -11.29794 -11.29596 -11.28951 -11.26173
 Alpha  occ. eigenvalues --  -11.25017  -1.21058  -1.12949  -1.05083  -0.86060
 Alpha  occ. eigenvalues --   -0.80065  -0.70116  -0.68581  -0.61867  -0.58799
 Alpha  occ. eigenvalues --   -0.55815  -0.52311  -0.51344  -0.46212  -0.44719
 Alpha  occ. eigenvalues --   -0.36406
 Alpha virt. eigenvalues --    0.05766   0.06757   0.07037   0.07566   0.09885
 Alpha virt. eigenvalues --    0.10096   0.10529   0.12232   0.12810   0.13904
 Alpha virt. eigenvalues --    0.14171   0.15289   0.16996   0.17499   0.18589
 Alpha virt. eigenvalues --    0.19224   0.19713   0.21314   0.21667   0.22683
 Alpha virt. eigenvalues --    0.25858   0.26213   0.26824   0.27415   0.28645
 Alpha virt. eigenvalues --    0.29362   0.30059   0.31517   0.32996   0.33540
 Alpha virt. eigenvalues --    0.34410   0.34623   0.36280   0.41920   0.47200
 Alpha virt. eigenvalues --    0.50619   0.51378   0.55682   0.61485   0.64261
 Alpha virt. eigenvalues --    0.64455   0.66525   0.67594   0.70440   0.71498
 Alpha virt. eigenvalues --    0.72211   0.72632   0.75715   0.76006   0.79215
 Alpha virt. eigenvalues --    0.79654   0.80232   0.82631   0.84383   0.85457
 Alpha virt. eigenvalues --    0.86744   0.87619   0.89619   0.92505   0.93281
 Alpha virt. eigenvalues --    0.94663   0.94842   0.97292   0.98727   1.00871
 Alpha virt. eigenvalues --    1.01581   1.03194   1.03412   1.07181   1.08122
 Alpha virt. eigenvalues --    1.11985   1.13873   1.19342   1.20796   1.23313
 Alpha virt. eigenvalues --    1.28007   1.32887   1.36320   1.39322   1.40447
 Alpha virt. eigenvalues --    1.42594   1.49309   1.50202   1.52692   1.56491
 Alpha virt. eigenvalues --    1.57684   1.63684   1.65296   1.68244   1.70072
 Alpha virt. eigenvalues --    1.73397   1.81042   1.89232   1.90880   1.94465
 Alpha virt. eigenvalues --    2.00203   2.05064   2.10380   2.15906   2.25638
 Alpha virt. eigenvalues --    2.29914   2.34602   2.36559   2.40450   2.44827
 Alpha virt. eigenvalues --    2.49070   2.65792   2.70804   2.74615   2.75251
 Alpha virt. eigenvalues --    2.88314   2.95971   2.99545   3.03017   3.09804
 Alpha virt. eigenvalues --    3.11117   3.11839   3.15497   3.18433   3.23840
 Alpha virt. eigenvalues --    3.28720   3.32140   3.36589   3.36734   3.43985
 Alpha virt. eigenvalues --    3.45671   3.47203   3.57265   3.57320   3.62079
 Alpha virt. eigenvalues --    3.63096   3.68235   3.71375   3.71960   3.75082
 Alpha virt. eigenvalues --    3.77713   3.78279   3.85237   3.87039   3.88518
 Alpha virt. eigenvalues --    3.91983   3.97193   4.00170   4.03852   4.04116
 Alpha virt. eigenvalues --    4.07377   4.10579   4.14668   4.19206   4.22106
 Alpha virt. eigenvalues --    4.27887   4.30953   4.46669   4.49300   4.53500
 Alpha virt. eigenvalues --    4.62206   4.80039   5.04971   5.20635   5.24267
 Alpha virt. eigenvalues --    5.26258   5.45253   5.53807   5.60347   6.06629
 Alpha virt. eigenvalues --   24.85680  24.91852  25.19620  25.29477  25.37939
 Alpha virt. eigenvalues --   37.17292
          Condensed to atoms (all electrons):
               1          2          3          4          5          6
     1  C    4.869351   0.292830  -0.018211  -0.039102   0.400593  -0.003450
     2  C    0.292830   5.449925   0.376772   0.413481   0.025890  -0.023005
     3  H   -0.018211   0.376772   0.537941  -0.026763  -0.005033   0.014113
     4  H   -0.039102   0.413481  -0.026763   0.521592   0.013723   0.000304
     5  C    0.400593   0.025890  -0.005033   0.013723   4.787078   0.515322
     6  C   -0.003450  -0.023005   0.014113   0.000304   0.515322   4.953950
     7  C   -0.147352  -0.019828   0.003503   0.000682   0.008044   0.119090
     8  N    0.012734   0.003240  -0.000031   0.000022  -0.016215   0.079526
     9  H    0.012455   0.001119  -0.000049   0.000014  -0.038112   0.431643
    10  H   -0.026617   0.002618   0.003783  -0.000283   0.385620  -0.016755
    11  H    0.452768  -0.072894   0.004546  -0.005780  -0.023714  -0.000278
               7          8          9         10         11
     1  C   -0.147352   0.012734   0.012455  -0.026617   0.452768
     2  C   -0.019828   0.003240   0.001119   0.002618  -0.072894
     3  H    0.003503  -0.000031  -0.000049   0.003783   0.004546
     4  H    0.000682   0.000022   0.000014  -0.000283  -0.005780
     5  C    0.008044  -0.016215  -0.038112   0.385620  -0.023714
     6  C    0.119090   0.079526   0.431643  -0.016755  -0.000278
     7  C    5.481101   0.537748  -0.048241   0.011447   0.004591
     8  N    0.537748   6.697112  -0.001788  -0.000040   0.002667
     9  H   -0.048241  -0.001788   0.509485  -0.007380  -0.000260
    10  H    0.011447  -0.000040  -0.007380   0.519503   0.002226
    11  H    0.004591   0.002667  -0.000260   0.002226   0.489090
 Mulliken charges:
               1
     1  C    0.193999
     2  C   -0.450146
     3  H    0.109428
     4  H    0.122112
     5  C   -0.053199
     6  C   -0.070461
     7  C    0.049214
     8  N   -0.314975
     9  H    0.141114
    10  H    0.125878
    11  H    0.147037
 Sum of Mulliken charges =  -0.00000
 Mulliken charges with hydrogens summed into heavy atoms:
               1
     1  C    0.341037
     2  C   -0.218607
     5  C    0.072679
     6  C    0.070652
     7  C    0.049214
     8  N   -0.314975
 Electronic spatial extent (au):  <R**2>=            668.9625
 Charge=             -0.0000 electrons
 Dipole moment (field-independent basis, Debye):
    X=             -3.3438    Y=              3.2668    Z=             -0.0000  Tot=              4.6748
 Quadrupole moment (field-independent basis, Debye-Ang):
   XX=            -34.4156   YY=            -39.1104   ZZ=            -39.4629
   XY=              6.4443   XZ=              0.0000   YZ=              0.0000
 Traceless Quadrupole moment (field-independent basis, Debye-Ang):
   XX=              3.2474   YY=             -1.4474   ZZ=             -1.8000
   XY=              6.4443   XZ=              0.0000   YZ=              0.0000
 Octapole moment (field-independent basis, Debye-Ang**2):
  XXX=            -13.2776  YYY=             30.9992  ZZZ=             -0.0000  XYY=            -16.2557
  XXY=             11.8626  XXZ=             -0.0000  XZZ=              0.3307  YZZ=             -2.0772
  YYZ=             -0.0000  XYZ=              0.0000
 Hexadecapole moment (field-independent basis, Debye-Ang**3):
 XXXX=           -210.2330 YYYY=           -690.7233 ZZZZ=            -46.4924 XXXY=             48.9165
 XXXZ=             -0.0000 YYYX=             68.8654 YYYZ=              0.0000 ZZZX=             -0.0000
 ZZZY=              0.0000 XXYY=           -153.1360 XXZZ=            -48.5040 YYZZ=           -130.7593
 XXYZ=              0.0000 YYXZ=             -0.0000 ZZXY=              8.5354
 N-N= 1.810706854331D+02 E-N=-9.366229452468D+02  KE= 2.460597849381D+02
 Symmetry A'   KE= 2.393904229867D+02
 Symmetry A"   KE= 6.669361951393D+00
 Calling FoFJK, ICntrl=  10002127 FMM=F ISym2X=1 I1Cent= 0 IOpClX= 0 NMat=1 NMatS=1 NMatT=0.
 ***** Axes restored to original set *****
 -------------------------------------------------------------------
 Center     Atomic                   Forces (Hartrees/Bohr)
 Number     Number              X              Y              Z
 -------------------------------------------------------------------
      1        6           0.038620847   -0.000000000   -0.040965897
      2        6          -0.002333502    0.000000000    0.035526826
      3        1          -0.005432847    0.000000000    0.002447750
      4        1           0.006001653   -0.000000000    0.001830463
      5        6          -0.048544809    0.000000000    0.048559559
      6        6          -0.033275106    0.000000000   -0.061064539
      7        6           0.030960385   -0.000000000    0.009788224
      8        7           0.021263623   -0.000000000    0.012283274
      9        1          -0.008812350    0.000000000   -0.006044551
     10        1          -0.004561272    0.000000000    0.001313234
     11        1           0.006113378   -0.000000000   -0.003674344
 -------------------------------------------------------------------
 Cartesian Forces:  Max     0.061064539 RMS     0.021955855

 GradGradGradGradGradGradGradGradGradGradGradGradGradGradGradGradGradGrad
 Berny optimization.
 FormGI is forming the generalized inverse of G from B-inverse, IUseBI=4.
 Internal  Forces:  Max     0.056263067 RMS     0.016762680
 Search for a local minimum.
 Step number   1 out of a maximum of   50
 All quantities printed in internal units (Hartrees-Bohrs-Radians)
 Mixed Optimization -- RFO/linear search
 Second derivative matrix not updated -- first step.
 ITU=  0
     Eigenvalues ---    0.00237   0.01765   0.01765   0.03293   0.03293
     Eigenvalues ---    0.03293   0.03293   0.04528   0.04528   0.16000
     Eigenvalues ---    0.16000   0.16000   0.16000   0.16000   0.22000
     Eigenvalues ---    0.22000   0.22000   0.28519   0.28519   0.34813
     Eigenvalues ---    0.34813   0.34813   0.34813   0.34813   0.64754
     Eigenvalues ---    0.64754   1.12405
 RFO step:  Lambda=-2.61997440D-02 EMin= 2.36824211D-03
 Linear search not attempted -- first point.
 Maximum step size (   0.100) exceeded in Quadratic search.
    -- Step size scaled by   0.353
 Iteration  1 RMS(Cart)=  0.03311989 RMS(Int)=  0.00022575
 Iteration  2 RMS(Cart)=  0.00054880 RMS(Int)=  0.00000006
 Iteration  3 RMS(Cart)=  0.00000008 RMS(Int)=  0.00000000
 ClnCor:  largest displacement from symmetrization is 1.69D-12 for atom     9.
 Variable       Old X    -DE/DX   Delta X   Delta X   Delta X     New X
                                 (Linear)    (Quad)   (Total)
    R1        2.47365   0.03981   0.00000   0.02085   0.02085   2.49450
    R2        2.91018  -0.03963   0.00000  -0.04491  -0.04491   2.86526
    R3        2.05980  -0.00346   0.00000  -0.00326  -0.00326   2.05654
    R4        2.05980  -0.00348   0.00000  -0.00328  -0.00328   2.05652
    R5        2.05980  -0.00428   0.00000  -0.00404  -0.00404   2.05576
    R6        2.47365   0.04504   0.00000   0.02359   0.02359   2.49724
    R7        2.05980  -0.00329   0.00000  -0.00311  -0.00311   2.05670
    R8        2.91018  -0.05626   0.00000  -0.06376  -0.06376   2.84641
    R9        2.05980  -0.00461   0.00000  -0.00435  -0.00435   2.05546
   R10        2.24046  -0.02456   0.00000  -0.00753  -0.00753   2.23293
    A1        2.09440   0.00754   0.00000   0.01080   0.01080   2.10520
    A2        2.09440   0.00266   0.00000   0.00678   0.00678   2.10117
    A3        2.09440  -0.01019   0.00000  -0.01758  -0.01758   2.07682
    A4        2.09440   0.00349   0.00000   0.00662   0.00662   2.10101
    A5        2.09440   0.00298   0.00000   0.00564   0.00564   2.10004
    A6        2.09440  -0.00647   0.00000  -0.01226  -0.01226   2.08213
    A7        2.09440   0.01939   0.00000   0.02780   0.02780   2.12219
    A8        2.09440  -0.01322   0.00000  -0.02057  -0.02057   2.07383
    A9        2.09440  -0.00618   0.00000  -0.00723  -0.00723   2.08717
   A10        2.09440   0.00695   0.00000   0.00996   0.00996   2.10435
   A11        2.09440   0.00646   0.00000   0.01384   0.01384   2.10823
   A12        2.09440  -0.01340   0.00000  -0.02380  -0.02380   2.07060
   A13        3.14159  -0.00001   0.00000  -0.00006  -0.00006   3.14153
   A14        3.14159   0.00000   0.00000   0.00000   0.00000   3.14159
    D1       -0.00000   0.00000   0.00000   0.00000   0.00000   0.00000
    D2        3.14159  -0.00000   0.00000  -0.00000   0.00000   3.14159
    D3        3.14159  -0.00000   0.00000   0.00000   0.00000   3.14159
    D4        0.00000   0.00000   0.00000   0.00000  -0.00000   0.00000
    D5        3.14159  -0.00000   0.00000   0.00000   0.00000   3.14159
    D6        0.00000  -0.00000   0.00000  -0.00000  -0.00000   0.00000
    D7       -0.00000  -0.00000   0.00000  -0.00000   0.00000   0.00000
    D8        3.14159   0.00000   0.00000  -0.00000   0.00000   3.14159
    D9       -0.00000   0.00000   0.00000  -0.00000   0.00000   0.00000
   D10        3.14159  -0.00000   0.00000  -0.00000   0.00000   3.14159
   D11        3.14159   0.00000   0.00000  -0.00000   0.00000   3.14159
   D12        0.00000   0.00000   0.00000  -0.00000   0.00000   0.00000
         Item               Value     Threshold  Converged?
 Maximum Force            0.056263     0.000002     NO 
 RMS     Force            0.016763     0.000001     NO 
 Maximum Displacement     0.079355     0.000006     NO 
 RMS     Displacement     0.032807     0.000004     NO 
 Predicted change in Energy=-7.745520D-03
 GradGradGradGradGradGradGradGradGradGradGradGradGradGradGradGradGradGrad

                          Input orientation:                          
 ---------------------------------------------------------------------
 Center     Atomic      Atomic             Coordinates (Angstroms)
 Number     Number       Type             X           Y           Z
 ---------------------------------------------------------------------
      1          6           0        0.001362    0.000000    0.009862
      2          6           0        0.009919    0.000000    1.329868
      3          1           0        0.952309   -0.000000    1.874128
      4          1           0       -0.925534    0.000000    1.885183
      5          6           0        1.301157   -0.000000   -0.770839
      6          6           0        1.315044   -0.000000   -2.092249
      7          6           0        0.026274    0.000000   -2.871918
      8          7           0       -0.984767    0.000000   -3.483479
      9          1           0        2.255203   -0.000000   -2.639234
     10          1           0        2.241910   -0.000000   -0.223569
     11          1           0       -0.940953    0.000000   -0.534551
 ---------------------------------------------------------------------
                    Distance matrix (angstroms):
                    1          2          3          4          5
     1  C    0.000000
     2  C    1.320033   0.000000
     3  H    2.092794   1.088263   0.000000
     4  H    2.091880   1.087864   1.877875   0.000000
     5  C    1.516233   2.465819   2.667872   3.465920   0.000000
     6  C    2.478837   3.662545   3.982929   4.565102   1.321484
     7  C    2.881888   4.201818   4.835545   4.851386   2.457613
     8  N    3.629860   4.915050   5.697036   5.368989   3.547374
     9  H    3.478148   4.560161   4.697655   5.530591   2.097881
    10  H    2.252675   2.719366   2.462398   3.805198   1.088357
    11  H    1.088275   2.092897   3.063687   2.419783   2.254526
                    6          7          8          9         10
     6  C    0.000000
     7  C    1.506257   0.000000
     8  N    2.687871   1.181613   0.000000
     9  H    1.087700   2.241042   3.348157   0.000000
    10  H    2.085916   3.452940   4.586770   2.415701   0.000000
    11  H    2.741522   2.529587   2.949254   3.826892   3.198019
                   11
    11  H    0.000000
 Stoichiometry    C5H5N
 Framework group  CS[SG(C5H5N)]
 Deg. of freedom    19
 Full point group                 CS      NOp   2
 Largest Abelian subgroup         CS      NOp   2
 Largest concise Abelian subgroup C1      NOp   1
                         Standard orientation:                         
 ---------------------------------------------------------------------
 Center     Atomic      Atomic             Coordinates (Angstroms)
 Number     Number       Type             X           Y           Z
 ---------------------------------------------------------------------
      1          6           0        1.229649    0.201855   -0.000000
      2          6           0        2.439520    0.729774   -0.000000
      3          1           0        2.568479    1.810369    0.000000
      4          1           0        3.318470    0.088762   -0.000000
      5          6           0        0.000000    1.088943    0.000000
      6          6           0       -1.220006    0.581099    0.000000
      7          6           0       -1.428867   -0.910607   -0.000000
      8          7           0       -1.592638   -2.080816   -0.000000
      9          1           0       -2.093152    1.229719    0.000000
     10          1           0        0.132370    2.169220    0.000000
     11          1           0        1.100519   -0.878732   -0.000000
 ---------------------------------------------------------------------
 Rotational constants (GHZ):           8.6666293           2.1228556           1.7051789
 Standard basis: 6-311+G(2d,p) (5D, 7F)
 There are   151 symmetry adapted cartesian basis functions of A'  symmetry.
 There are    53 symmetry adapted cartesian basis functions of A"  symmetry.
 There are   139 symmetry adapted basis functions of A'  symmetry.
 There are    53 symmetry adapted basis functions of A"  symmetry.
   192 basis functions,   292 primitive gaussians,   204 cartesian basis functions
    21 alpha electrons       21 beta electrons
       nuclear repulsion energy       181.2560866087 Hartrees.
 NAtoms=   11 NActive=   11 NUniq=   11 SFac= 1.00D+00 NAtFMM=   60 NAOKFM=F Big=F
 Integral buffers will be    131072 words long.
 Raffenetti 1 integral format.
 Two-electron integral symmetry is turned on.
 One-electron integrals computed using PRISM.
 NBasis=   192 RedAO= T EigKep=  9.63D-06  NBF=   139    53
 NBsUse=   192 1.00D-06 EigRej= -1.00D+00 NBFU=   139    53
 Initial guess from the checkpoint file:  "/scratch/webmo-77271/219/Gau-95420.chk"
 B after Tr=     0.000000    0.000000   -0.000000
         Rot=    0.833376   -0.000000    0.000000    0.552707 Ang=  67.11 deg.
 Initial guess orbital symmetries:
       Occupied  (A') (A') (A') (A') (A') (A') (A') (A') (A') (A')
                 (A') (A') (A') (A') (A') (A') (A') (A") (A') (A")
                 (A")
       Virtual   (A') (A") (A') (A') (A') (A") (A') (A") (A') (A')
                 (A") (A') (A') (A") (A") (A') (A') (A') (A") (A')
                 (A') (A') (A') (A") (A') (A') (A') (A') (A') (A')
                 (A") (A') (A') (A') (A') (A') (A') (A') (A') (A")
                 (A') (A") (A') (A') (A") (A") (A') (A') (A") (A")
                 (A') (A') (A") (A') (A') (A') (A") (A') (A') (A')
                 (A') (A") (A') (A') (A') (A") (A') (A") (A') (A")
                 (A') (A') (A') (A') (A') (A') (A") (A") (A") (A')
                 (A') (A') (A") (A') (A') (A") (A') (A') (A') (A')
                 (A') (A') (A') (A") (A") (A") (A") (A') (A') (A')
                 (A") (A") (A') (A') (A') (A') (A') (A') (A') (A')
                 (A') (A') (A') (A') (A") (A') (A") (A') (A") (A')
                 (A") (A") (A') (A") (A') (A') (A") (A') (A") (A")
                 (A") (A') (A") (A') (A') (A') (A") (A') (A') (A")
                 (A') (A') (A') (A") (A') (A") (A') (A') (A') (A')
                 (A') (A') (A') (A") (A') (A') (A') (A') (A') (A")
                 (A') (A') (A") (A') (A') (A') (A') (A') (A') (A')
                 (A')
 ExpMin= 4.38D-02 ExpMax= 6.29D+03 ExpMxC= 9.49D+02 IAcc=3 IRadAn=         5 AccDes= 0.00D+00
 Harris functional with IExCor=  205 and IRadAn=       5 diagonalized for initial guess.
 HarFok:  IExCor=  205 AccDes= 0.00D+00 IRadAn=         5 IDoV= 1 UseB2=F ITyADJ=14
 ICtDFT=  3500011 ScaDFX=  1.000000  1.000000  1.000000  1.000000
 FoFCou: FMM=F IPFlag=           0 FMFlag=      100000 FMFlg1=           0
         NFxFlg=           0 DoJE=T BraDBF=F KetDBF=T FulRan=T
         wScrn=  0.000000 ICntrl=       500 IOpCl=  0 I1Cent=   200000004 NGrid=           0
         NMat0=    1 NMatS0=      1 NMatT0=    0 NMatD0=    1 NMtDS0=    0 NMtDT0=    0
 Petite list used in FoFCou.
 Keep R1 ints in memory in symmetry-blocked form, NReq=261123738.
 Requested convergence on RMS density matrix=1.00D-08 within 128 cycles.
 Requested convergence on MAX density matrix=1.00D-06.
 Requested convergence on             energy=1.00D-06.
 No special actions if energy rises.
 SCF Done:  E(RHF) =  -246.713816678     A.U. after   13 cycles
            NFock= 13  Conv=0.33D-08     -V/T= 2.0025
 ExpMin= 4.38D-02 ExpMax= 6.29D+03 ExpMxC= 9.49D+02 IAcc=3 IRadAn=         5 AccDes= 0.00D+00
 HarFok:  IExCor=  205 AccDes= 0.00D+00 IRadAn=         5 IDoV=-2 UseB2=F ITyADJ=14
 ICtDFT= 12500011 ScaDFX=  1.000000  1.000000  1.000000  1.000000
 Range of M.O.s used for correlation:     7   192
 NBasis=   192 NAE=    21 NBE=    21 NFC=     6 NFV=     0
 NROrb=    186 NOA=    15 NOB=    15 NVA=   171 NVB=   171

 **** Warning!!: The largest alpha MO coefficient is  0.12828034D+03

 Fully direct method using O(ONN) memory.
 JobTyp=1 Pass  1:  I=   7 to  21 NPSUse= 16 ParTrn=T ParDer=T DoDerP=T.
 Spin components of T(2) and E(2):
     alpha-alpha T2 =       0.4256399031D-01 E2=     -0.1125314902D+00
     alpha-beta  T2 =       0.2436696179D+00 E2=     -0.6675299452D+00
     beta-beta   T2 =       0.4256399031D-01 E2=     -0.1125314902D+00
 ANorm=    0.1152734834D+01
 E2 =    -0.8925929257D+00 EUMP2 =    -0.24760640960321D+03
          IDoAtm=11111111111
          Differentiating once with respect to electric field.
                with respect to dipole field.
          Differentiating once with respect to nuclear coordinates.
 Keep R1 ints in memory in symmetry-blocked form, NReq=261125447.
          There are     1 degrees of freedom in the 1st order CPHF.  IDoFFX=0 NUNeed=     1.
 LinEq1:  Iter=  0 NonCon=     1 RMS=4.19D-03 Max=6.72D-02 NDo=     1
 AX will form     1 AO Fock derivatives at one time.
 LinEq1:  Iter=  1 NonCon=     1 RMS=1.12D-03 Max=1.31D-02 NDo=     1
 LinEq1:  Iter=  2 NonCon=     1 RMS=4.18D-04 Max=1.04D-02 NDo=     1
 LinEq1:  Iter=  3 NonCon=     1 RMS=2.57D-04 Max=5.55D-03 NDo=     1
 LinEq1:  Iter=  4 NonCon=     1 RMS=8.70D-05 Max=1.45D-03 NDo=     1
 LinEq1:  Iter=  5 NonCon=     1 RMS=3.47D-05 Max=5.00D-04 NDo=     1
 LinEq1:  Iter=  6 NonCon=     1 RMS=1.48D-05 Max=3.09D-04 NDo=     1
 LinEq1:  Iter=  7 NonCon=     1 RMS=4.04D-06 Max=7.93D-05 NDo=     1
 LinEq1:  Iter=  8 NonCon=     1 RMS=1.19D-06 Max=1.44D-05 NDo=     1
 LinEq1:  Iter=  9 NonCon=     1 RMS=3.81D-07 Max=9.56D-06 NDo=     1
 LinEq1:  Iter= 10 NonCon=     1 RMS=9.38D-08 Max=1.15D-06 NDo=     1
 LinEq1:  Iter= 11 NonCon=     1 RMS=3.19D-08 Max=5.12D-07 NDo=     1
 LinEq1:  Iter= 12 NonCon=     1 RMS=8.22D-09 Max=8.82D-08 NDo=     1
 LinEq1:  Iter= 13 NonCon=     1 RMS=2.70D-09 Max=3.69D-08 NDo=     1
 LinEq1:  Iter= 14 NonCon=     1 RMS=5.98D-10 Max=7.70D-09 NDo=     1
 LinEq1:  Iter= 15 NonCon=     1 RMS=2.18D-10 Max=2.43D-09 NDo=     1
 LinEq1:  Iter= 16 NonCon=     0 RMS=4.51D-11 Max=5.01D-10 NDo=     1
 Linear equations converged to 1.000D-10 1.000D-09 after    16 iterations.
 End of Minotr F.D. properties file   721 does not exist.
 End of Minotr F.D. properties file   722 does not exist.
 End of Minotr F.D. properties file   788 does not exist.
 Calling FoFJK, ICntrl=  10002127 FMM=F ISym2X=1 I1Cent= 0 IOpClX= 0 NMat=1 NMatS=1 NMatT=0.
 ***** Axes restored to original set *****
 -------------------------------------------------------------------
 Center     Atomic                   Forces (Hartrees/Bohr)
 Number     Number              X              Y              Z
 -------------------------------------------------------------------
      1        6           0.030676316   -0.000000000   -0.029899664
      2        6          -0.002084608    0.000000000    0.022586197
      3        1          -0.003562730    0.000000000    0.001679828
      4        1           0.004194711   -0.000000000    0.001306154
      5        6          -0.036726371    0.000000000    0.035092852
      6        6          -0.026643740    0.000000000   -0.043804343
      7        6           0.024270860   -0.000000000    0.009416186
      8        7           0.014434299   -0.000000000    0.008670135
      9        1          -0.005601817    0.000000000   -0.003527726
     10        1          -0.002413841    0.000000000    0.000783248
     11        1           0.003456920   -0.000000000   -0.002302868
 -------------------------------------------------------------------
 Cartesian Forces:  Max     0.043804343 RMS     0.016164070

 GradGradGradGradGradGradGradGradGradGradGradGradGradGradGradGradGradGrad
 Berny optimization.
 Using GEDIIS/GDIIS optimizer.
 FormGI is forming the generalized inverse of G from B-inverse, IUseBI=4.
 Internal  Forces:  Max     0.042478388 RMS     0.011850215
 Search for a local minimum.
 Step number   2 out of a maximum of   50
 All quantities printed in internal units (Hartrees-Bohrs-Radians)
 Mixed Optimization -- RFO/linear search
 Update second derivatives using D2CorX and points    1    2
 DE= -7.94D-03 DEPred=-7.75D-03 R= 1.03D+00
 TightC=F SS=  1.41D+00  RLast= 1.00D-01 DXNew= 1.6818D-01 3.0000D-01
 Trust test= 1.03D+00 RLast= 1.00D-01 DXMaxT set to 1.68D-01
 ITU=  1  0
 Use linear search instead of GDIIS.
 Linear search step of   0.200 exceeds DXMaxT=   0.168 but not scaled.
 Quartic linear search produced a step of  2.00000.
 Iteration  1 RMS(Cart)=  0.06499808 RMS(Int)=  0.00091856
 Iteration  2 RMS(Cart)=  0.00218576 RMS(Int)=  0.00000105
 Iteration  3 RMS(Cart)=  0.00000136 RMS(Int)=  0.00000000
 Iteration  4 RMS(Cart)=  0.00000000 RMS(Int)=  0.00000000
 ClnCor:  largest displacement from symmetrization is 8.70D-13 for atom     4.
 Variable       Old X    -DE/DX   Delta X   Delta X   Delta X     New X
                                 (Linear)    (Quad)   (Total)
    R1        2.49450   0.02556   0.04170   0.00000   0.04170   2.53620
    R2        2.86526  -0.03143  -0.08983   0.00000  -0.08983   2.77544
    R3        2.05654  -0.00184  -0.00652   0.00000  -0.00652   2.05002
    R4        2.05652  -0.00225  -0.00656   0.00000  -0.00656   2.04996
    R5        2.05576  -0.00294  -0.00807   0.00000  -0.00807   2.04769
    R6        2.49724   0.02931   0.04718   0.00000   0.04718   2.54442
    R7        2.05670  -0.00169  -0.00621   0.00000  -0.00621   2.05049
    R8        2.84641  -0.04248  -0.12753   0.00000  -0.12753   2.71889
    R9        2.05546  -0.00307  -0.00869   0.00000  -0.00869   2.04676
   R10        2.23293  -0.01684  -0.01507   0.00000  -0.01507   2.21786
    A1        2.10520   0.00521   0.02161   0.00000   0.02161   2.12681
    A2        2.10117   0.00123   0.01355   0.00000   0.01355   2.11472
    A3        2.07682  -0.00643  -0.03516   0.00000  -0.03516   2.04166
    A4        2.10101   0.00220   0.01324   0.00000   0.01324   2.11425
    A5        2.10004   0.00226   0.01128   0.00000   0.01128   2.11132
    A6        2.08213  -0.00446  -0.02452   0.00000  -0.02452   2.05761
    A7        2.12219   0.01223   0.05559   0.00000   0.05559   2.17778
    A8        2.07383  -0.00806  -0.04114   0.00000  -0.04114   2.03269
    A9        2.08717  -0.00417  -0.01445   0.00000  -0.01445   2.07272
   A10        2.10435   0.00471   0.01992   0.00000   0.01992   2.12427
   A11        2.10823   0.00367   0.02768   0.00000   0.02768   2.13591
   A12        2.07060  -0.00838  -0.04760   0.00000  -0.04760   2.02300
   A13        3.14153   0.00012  -0.00013   0.00000  -0.00013   3.14140
   A14        3.14159   0.00000   0.00000   0.00000   0.00000   3.14159
    D1        0.00000  -0.00000   0.00000   0.00000   0.00000   0.00000
    D2        3.14159   0.00000   0.00000   0.00000   0.00000   3.14159
    D3        3.14159   0.00000   0.00000   0.00000   0.00000   3.14159
    D4       -0.00000   0.00000   0.00000   0.00000   0.00000   0.00000
    D5        3.14159  -0.00000   0.00000   0.00000   0.00000   3.14159
    D6        0.00000  -0.00000   0.00000   0.00000   0.00000   0.00000
    D7       -0.00000  -0.00000   0.00000   0.00000   0.00000   0.00000
    D8        3.14159   0.00000   0.00000   0.00000   0.00000   3.14159
    D9        0.00000  -0.00000   0.00000   0.00000   0.00000   0.00000
   D10        3.14159   0.00000   0.00000   0.00000   0.00000   3.14159
   D11        3.14159  -0.00000   0.00000   0.00000   0.00000   3.14159
   D12       -0.00000  -0.00000   0.00000   0.00000   0.00000   0.00000
         Item               Value     Threshold  Converged?
 Maximum Force            0.042478     0.000002     NO 
 RMS     Force            0.011850     0.000001     NO 
 Maximum Displacement     0.159920     0.000006     NO 
 RMS     Displacement     0.063778     0.000004     NO 
 Predicted change in Energy=-7.940148D-03
 GradGradGradGradGradGradGradGradGradGradGradGradGradGradGradGradGradGrad

                          Input orientation:                          
 ---------------------------------------------------------------------
 Center     Atomic      Atomic             Coordinates (Angstroms)
 Number     Number       Type             X           Y           Z
 ---------------------------------------------------------------------
      1          6           0        0.003653    0.000000    0.027078
      2          6           0        0.029854    0.000000    1.368922
      3          1           0        0.969129   -0.000000    1.911630
      4          1           0       -0.888195    0.000000    1.944555
      5          6           0        1.235746   -0.000000   -0.772309
      6          6           0        1.278087   -0.000000   -2.118094
      7          6           0        0.078508    0.000000   -2.912497
      8          7           0       -0.900141    0.000000   -3.560320
      9          1           0        2.210582   -0.000000   -2.669059
     10          1           0        2.170098   -0.000000   -0.220616
     11          1           0       -0.935397    0.000000   -0.516090
 ---------------------------------------------------------------------
                    Distance matrix (angstroms):
                    1          2          3          4          5
     1  C    0.000000
     2  C    1.342100   0.000000
     3  H    2.117470   1.084790   0.000000
     4  H    2.114737   1.083591   1.857616   0.000000
     5  C    1.468698   2.457447   2.697149   3.448548   0.000000
     6  C    2.495184   3.703696   4.041551   4.604118   1.346451
     7  C    2.940528   4.281695   4.905650   4.952320   2.433023
     8  N    3.699496   5.016206   5.782422   5.504889   3.512125
     9  H    3.484205   4.589211   4.745937   5.557684   2.132595
    10  H    2.180558   2.665947   2.447202   3.747149   1.085071
    11  H    1.084826   2.117777   3.085619   2.461098   2.186209
                    6          7          8          9         10
     6  C    0.000000
     7  C    1.438772   0.000000
     8  N    2.612412   1.173639   0.000000
     9  H    1.083101   2.145926   3.235884   0.000000
    10  H    2.096689   3.408954   4.536517   2.448777   0.000000
    11  H    2.732385   2.602070   3.044434   3.812146   3.119520
                   11
    11  H    0.000000
 Stoichiometry    C5H5N
 Framework group  CS[SG(C5H5N)]
 Deg. of freedom    19
 Full point group                 CS      NOp   2
 Largest Abelian subgroup         CS      NOp   2
 Largest concise Abelian subgroup C1      NOp   1
                         Standard orientation:                         
 ---------------------------------------------------------------------
 Center     Atomic      Atomic             Coordinates (Angstroms)
 Number     Number       Type             X           Y           Z
 ---------------------------------------------------------------------
      1          6           0        1.250525    0.255571    0.000000
      2          6           0        2.451482    0.854682    0.000000
      3          1           0        2.538951    1.935940    0.000000
      4          1           0        3.365197    0.272193    0.000000
      5          6           0       -0.000000    1.025806    0.000000
      6          6           0       -1.233911    0.486924    0.000000
      7          6           0       -1.437125   -0.937425    0.000000
      8          7           0       -1.602668   -2.099330    0.000000
      9          1           0       -2.131535    1.093042    0.000000
     10          1           0        0.097697    2.106469    0.000000
     11          1           0        1.162544   -0.825681    0.000000
 ---------------------------------------------------------------------
 Rotational constants (GHZ):           9.5764343           2.0385562           1.6807676
 Standard basis: 6-311+G(2d,p) (5D, 7F)
 There are   151 symmetry adapted cartesian basis functions of A'  symmetry.
 There are    53 symmetry adapted cartesian basis functions of A"  symmetry.
 There are   139 symmetry adapted basis functions of A'  symmetry.
 There are    53 symmetry adapted basis functions of A"  symmetry.
   192 basis functions,   292 primitive gaussians,   204 cartesian basis functions
    21 alpha electrons       21 beta electrons
       nuclear repulsion energy       181.8078822112 Hartrees.
 NAtoms=   11 NActive=   11 NUniq=   11 SFac= 1.00D+00 NAtFMM=   60 NAOKFM=F Big=F
 Integral buffers will be    131072 words long.
 Raffenetti 1 integral format.
 Two-electron integral symmetry is turned on.
 One-electron integrals computed using PRISM.
 NBasis=   192 RedAO= T EigKep=  8.89D-06  NBF=   139    53
 NBsUse=   192 1.00D-06 EigRej= -1.00D+00 NBFU=   139    53
 Initial guess from the checkpoint file:  "/scratch/webmo-77271/219/Gau-95420.chk"
 B after Tr=     0.000000   -0.000000    0.000000
         Rot=    0.999903   -0.000000   -0.000000   -0.013915 Ang=  -1.59 deg.
 Initial guess orbital symmetries:
       Occupied  (A') (A') (A') (A') (A') (A') (A') (A') (A') (A')
                 (A') (A') (A') (A') (A') (A') (A') (A") (A') (A")
                 (A")
       Virtual   (A') (A") (A') (A') (A') (A") (A') (A") (A') (A')
                 (A") (A') (A') (A") (A") (A') (A') (A') (A") (A')
                 (A') (A') (A') (A") (A') (A') (A') (A') (A') (A')
                 (A") (A') (A') (A') (A') (A') (A') (A') (A') (A")
                 (A') (A") (A') (A') (A") (A') (A") (A') (A") (A")
                 (A') (A') (A") (A') (A') (A') (A") (A') (A') (A')
                 (A") (A') (A') (A') (A") (A') (A') (A") (A') (A")
                 (A') (A') (A') (A') (A') (A') (A") (A") (A") (A')
                 (A') (A') (A") (A') (A') (A") (A') (A') (A') (A')
                 (A') (A') (A') (A") (A") (A") (A") (A') (A') (A')
                 (A") (A") (A') (A') (A') (A') (A') (A') (A') (A')
                 (A') (A') (A') (A') (A") (A') (A") (A') (A") (A')
                 (A") (A") (A') (A") (A') (A') (A") (A") (A') (A")
                 (A") (A') (A") (A') (A') (A') (A") (A') (A') (A")
                 (A') (A') (A') (A') (A") (A") (A') (A') (A') (A')
                 (A') (A') (A') (A") (A') (A') (A') (A') (A') (A")
                 (A') (A') (A") (A') (A') (A') (A') (A') (A') (A')
                 (A')
 ExpMin= 4.38D-02 ExpMax= 6.29D+03 ExpMxC= 9.49D+02 IAcc=3 IRadAn=         5 AccDes= 0.00D+00
 Harris functional with IExCor=  205 and IRadAn=       5 diagonalized for initial guess.
 HarFok:  IExCor=  205 AccDes= 0.00D+00 IRadAn=         5 IDoV= 1 UseB2=F ITyADJ=14
 ICtDFT=  3500011 ScaDFX=  1.000000  1.000000  1.000000  1.000000
 FoFCou: FMM=F IPFlag=           0 FMFlag=      100000 FMFlg1=           0
         NFxFlg=           0 DoJE=T BraDBF=F KetDBF=T FulRan=T
         wScrn=  0.000000 ICntrl=       500 IOpCl=  0 I1Cent=   200000004 NGrid=           0
         NMat0=    1 NMatS0=      1 NMatT0=    0 NMatD0=    1 NMtDS0=    0 NMtDT0=    0
 Petite list used in FoFCou.
 Keep R1 ints in memory in symmetry-blocked form, NReq=261123738.
 Requested convergence on RMS density matrix=1.00D-08 within 128 cycles.
 Requested convergence on MAX density matrix=1.00D-06.
 Requested convergence on             energy=1.00D-06.
 No special actions if energy rises.
 SCF Done:  E(RHF) =  -246.721333932     A.U. after   13 cycles
            NFock= 13  Conv=0.89D-08     -V/T= 2.0020
 ExpMin= 4.38D-02 ExpMax= 6.29D+03 ExpMxC= 9.49D+02 IAcc=3 IRadAn=         5 AccDes= 0.00D+00
 HarFok:  IExCor=  205 AccDes= 0.00D+00 IRadAn=         5 IDoV=-2 UseB2=F ITyADJ=14
 ICtDFT= 12500011 ScaDFX=  1.000000  1.000000  1.000000  1.000000
 Range of M.O.s used for correlation:     7   192
 NBasis=   192 NAE=    21 NBE=    21 NFC=     6 NFV=     0
 NROrb=    186 NOA=    15 NOB=    15 NVA=   171 NVB=   171

 **** Warning!!: The largest alpha MO coefficient is  0.13755269D+03

 Fully direct method using O(ONN) memory.
 JobTyp=1 Pass  1:  I=   7 to  21 NPSUse= 16 ParTrn=T ParDer=T DoDerP=T.
 Spin components of T(2) and E(2):
     alpha-alpha T2 =       0.4266286097D-01 E2=     -0.1128899440D+00
     alpha-beta  T2 =       0.2432290222D+00 E2=     -0.6667513514D+00
     beta-beta   T2 =       0.4266286097D-01 E2=     -0.1128899440D+00
 ANorm=    0.1152629491D+01
 E2 =    -0.8925312394D+00 EUMP2 =    -0.24761386517123D+03
          IDoAtm=11111111111
          Differentiating once with respect to electric field.
                with respect to dipole field.
          Differentiating once with respect to nuclear coordinates.
 Keep R1 ints in memory in symmetry-blocked form, NReq=261125447.
          There are     1 degrees of freedom in the 1st order CPHF.  IDoFFX=0 NUNeed=     1.
 LinEq1:  Iter=  0 NonCon=     1 RMS=4.24D-03 Max=7.39D-02 NDo=     1
 AX will form     1 AO Fock derivatives at one time.
 LinEq1:  Iter=  1 NonCon=     1 RMS=1.12D-03 Max=1.36D-02 NDo=     1
 LinEq1:  Iter=  2 NonCon=     1 RMS=4.28D-04 Max=1.15D-02 NDo=     1
 LinEq1:  Iter=  3 NonCon=     1 RMS=2.65D-04 Max=6.07D-03 NDo=     1
 LinEq1:  Iter=  4 NonCon=     1 RMS=9.42D-05 Max=1.45D-03 NDo=     1
 LinEq1:  Iter=  5 NonCon=     1 RMS=3.85D-05 Max=6.33D-04 NDo=     1
 LinEq1:  Iter=  6 NonCon=     1 RMS=1.62D-05 Max=3.33D-04 NDo=     1
 LinEq1:  Iter=  7 NonCon=     1 RMS=4.36D-06 Max=9.38D-05 NDo=     1
 LinEq1:  Iter=  8 NonCon=     1 RMS=1.31D-06 Max=1.76D-05 NDo=     1
 LinEq1:  Iter=  9 NonCon=     1 RMS=4.81D-07 Max=1.23D-05 NDo=     1
 LinEq1:  Iter= 10 NonCon=     1 RMS=1.26D-07 Max=1.47D-06 NDo=     1
 LinEq1:  Iter= 11 NonCon=     1 RMS=4.07D-08 Max=5.15D-07 NDo=     1
 LinEq1:  Iter= 12 NonCon=     1 RMS=1.01D-08 Max=1.13D-07 NDo=     1
 LinEq1:  Iter= 13 NonCon=     1 RMS=3.21D-09 Max=4.03D-08 NDo=     1
 LinEq1:  Iter= 14 NonCon=     1 RMS=7.20D-10 Max=1.01D-08 NDo=     1
 LinEq1:  Iter= 15 NonCon=     1 RMS=2.48D-10 Max=3.06D-09 NDo=     1
 LinEq1:  Iter= 16 NonCon=     0 RMS=5.06D-11 Max=6.54D-10 NDo=     1
 Linear equations converged to 1.000D-10 1.000D-09 after    16 iterations.
 End of Minotr F.D. properties file   721 does not exist.
 End of Minotr F.D. properties file   722 does not exist.
 End of Minotr F.D. properties file   788 does not exist.
 Calling FoFJK, ICntrl=  10002127 FMM=F ISym2X=1 I1Cent= 0 IOpClX= 0 NMat=1 NMatS=1 NMatT=0.
 ***** Axes restored to original set *****
 -------------------------------------------------------------------
 Center     Atomic                   Forces (Hartrees/Bohr)
 Number     Number              X              Y              Z
 -------------------------------------------------------------------
      1        6           0.011384279    0.000000000   -0.007367109
      2        6          -0.001991605   -0.000000000   -0.000648258
      3        1           0.000214343    0.000000000    0.000230261
      4        1           0.000412392    0.000000000    0.000433268
      5        6          -0.008717749   -0.000000000    0.009034740
      6        6          -0.007048773   -0.000000000   -0.006454322
      7        6           0.004039887    0.000000000    0.003402535
      8        7           0.000133771    0.000000000   -0.000282299
      9        1           0.001469317    0.000000000    0.001434063
     10        1           0.002256969    0.000000000   -0.000415535
     11        1          -0.002152829   -0.000000000    0.000632655
 -------------------------------------------------------------------
 Cartesian Forces:  Max     0.011384279 RMS     0.003814650

 GradGradGradGradGradGradGradGradGradGradGradGradGradGradGradGradGradGrad
 Berny optimization.
 Using GEDIIS/GDIIS optimizer.
 FormGI is forming the generalized inverse of G from B-inverse, IUseBI=4.
 Internal  Forces:  Max     0.010256421 RMS     0.002143204
 Search for a local minimum.
 Step number   3 out of a maximum of   50
 All quantities printed in internal units (Hartrees-Bohrs-Radians)
 Mixed Optimization -- RFO/linear search
 Update second derivatives using D2CorX and points    1    2    3
 ITU=  0  1  0
 Use linear search instead of GDIIS.
     Eigenvalues ---    0.00237   0.01797   0.01827   0.03293   0.03293
     Eigenvalues ---    0.03293   0.03293   0.04527   0.04528   0.15944
     Eigenvalues ---    0.16000   0.16000   0.16000   0.16632   0.21817
     Eigenvalues ---    0.22000   0.22342   0.26413   0.29762   0.34800
     Eigenvalues ---    0.34813   0.34813   0.34813   0.35074   0.62883
     Eigenvalues ---    0.64814   1.12434
 RFO step:  Lambda=-5.45101849D-04 EMin= 2.36824211D-03
 Quartic linear search produced a step of  0.10543.
 Iteration  1 RMS(Cart)=  0.01057140 RMS(Int)=  0.00008128
 Iteration  2 RMS(Cart)=  0.00008328 RMS(Int)=  0.00000000
 Iteration  3 RMS(Cart)=  0.00000000 RMS(Int)=  0.00000000
 ClnCor:  largest displacement from symmetrization is 7.84D-13 for atom     7.
 Variable       Old X    -DE/DX   Delta X   Delta X   Delta X     New X
                                 (Linear)    (Quad)   (Total)
    R1        2.53620  -0.00001   0.00440  -0.00328   0.00111   2.53731
    R2        2.77544  -0.01026  -0.00947  -0.02949  -0.03897   2.73647
    R3        2.05002   0.00155  -0.00069   0.00535   0.00466   2.05468
    R4        2.04996   0.00030  -0.00069   0.00152   0.00083   2.05078
    R5        2.04769  -0.00012  -0.00085   0.00037  -0.00048   2.04721
    R6        2.54442   0.00185   0.00497  -0.00059   0.00438   2.54881
    R7        2.05049   0.00173  -0.00065   0.00589   0.00524   2.05573
    R8        2.71889  -0.00520  -0.01345  -0.00646  -0.01990   2.69898
    R9        2.04676   0.00054  -0.00092   0.00247   0.00156   2.04832
   R10        2.21786   0.00004  -0.00159   0.00127  -0.00032   2.21754
    A1        2.12681   0.00052   0.00228   0.00040   0.00268   2.12949
    A2        2.11472  -0.00193   0.00143  -0.01400  -0.01257   2.10215
    A3        2.04166   0.00140  -0.00371   0.01360   0.00989   2.05155
    A4        2.11425  -0.00027   0.00140  -0.00323  -0.00183   2.11242
    A5        2.11132   0.00074   0.00119   0.00368   0.00487   2.11619
    A6        2.05761  -0.00046  -0.00259  -0.00045  -0.00304   2.05457
    A7        2.17778  -0.00089   0.00586  -0.00960  -0.00374   2.17404
    A8        2.03269   0.00199  -0.00434   0.01660   0.01227   2.04495
    A9        2.07272  -0.00110  -0.00152  -0.00700  -0.00852   2.06419
   A10        2.12427   0.00127   0.00210   0.00437   0.00647   2.13074
   A11        2.13591  -0.00266   0.00292  -0.01982  -0.01690   2.11901
   A12        2.02300   0.00139  -0.00502   0.01545   0.01043   2.03343
   A13        3.14140   0.00069  -0.00001   0.01628   0.01627   3.15767
   A14        3.14159  -0.00000   0.00000  -0.00000   0.00000   3.14159
    D1        0.00000   0.00000   0.00000   0.00000  -0.00000   0.00000
    D2        3.14159   0.00000   0.00000   0.00000   0.00000   3.14159
    D3        3.14159   0.00000   0.00000   0.00000   0.00000   3.14159
    D4        0.00000   0.00000   0.00000   0.00000   0.00000   0.00000
    D5        3.14159  -0.00000   0.00000   0.00000   0.00000   3.14159
    D6        0.00000   0.00000   0.00000   0.00000  -0.00000   0.00000
    D7       -0.00000   0.00000   0.00000   0.00000   0.00000   0.00000
    D8        3.14159   0.00000   0.00000   0.00000   0.00000   3.14159
    D9        0.00000   0.00000   0.00000   0.00000   0.00000   0.00000
   D10        3.14159  -0.00000   0.00000   0.00000   0.00000   3.14159
   D11        3.14159   0.00000   0.00000   0.00000   0.00000   3.14159
   D12       -0.00000   0.00000   0.00000   0.00000   0.00000   0.00000
         Item               Value     Threshold  Converged?
 Maximum Force            0.010256     0.000002     NO 
 RMS     Force            0.002143     0.000001     NO 
 Maximum Displacement     0.029688     0.000006     NO 
 RMS     Displacement     0.010589     0.000004     NO 
 Predicted change in Energy=-3.521249D-04
 GradGradGradGradGradGradGradGradGradGradGradGradGradGradGradGradGradGrad

                          Input orientation:                          
 ---------------------------------------------------------------------
 Center     Atomic      Atomic             Coordinates (Angstroms)
 Number     Number       Type             X           Y           Z
 ---------------------------------------------------------------------
      1          6           0        0.011582   -0.000000    0.021608
      2          6           0        0.033877   -0.000000    1.364112
      3          1           0        0.972942    0.000000    1.908056
      4          1           0       -0.882830   -0.000000    1.941402
      5          6           0        1.226563    0.000000   -0.766271
      6          6           0        1.264248    0.000000   -2.114514
      7          6           0        0.075793   -0.000000   -2.906627
      8          7           0       -0.890078   -0.000000   -3.573056
      9          1           0        2.204753    0.000000   -2.653348
     10          1           0        2.169888    0.000000   -0.224477
     11          1           0       -0.934814   -0.000000   -0.513683
 ---------------------------------------------------------------------
                    Distance matrix (angstroms):
                    1          2          3          4          5
     1  C    0.000000
     2  C    1.342689   0.000000
     3  H    2.117285   1.085226   0.000000
     4  H    2.117919   1.083336   1.856071   0.000000
     5  C    1.448078   2.441522   2.686326   3.432350   0.000000
     6  C    2.476326   3.689804   4.033104   4.589161   1.348770
     7  C    2.928939   4.270945   4.897555   4.941897   2.430102
     8  N    3.706022   5.022879   5.789078   5.514462   3.515424
     9  H    3.459102   4.566474   4.724803   5.535783   2.125539
    10  H    2.172289   2.661983   2.445481   3.743009   1.087843
    11  H    1.087291   2.112930   3.082912   2.455635   2.176086
                    6          7          8          9         10
     6  C    0.000000
     7  C    1.428239   0.000000
     8  N    2.601627   1.173471   0.000000
     9  H    1.083925   2.143974   3.228598   0.000000
    10  H    2.095811   3.402817   4.536118   2.429121   0.000000
    11  H    2.720025   2.597597   3.059700   3.799349   3.118143
                   11
    11  H    0.000000
 Stoichiometry    C5H5N
 Framework group  CS[SG(C5H5N)]
 Deg. of freedom    19
 Full point group                 CS      NOp   2
 Largest Abelian subgroup         CS      NOp   2
 Largest concise Abelian subgroup C1      NOp   1
                         Standard orientation:                         
 ---------------------------------------------------------------------
 Center     Atomic      Atomic             Coordinates (Angstroms)
 Number     Number       Type             X           Y           Z
 ---------------------------------------------------------------------
      1          6           0        1.240458    0.273725    0.000000
      2          6           0        2.437559    0.881805    0.000000
      3          1           0        2.515223    1.964249    0.000000
      4          1           0        3.358056    0.310577    0.000000
      5          6           0        0.000000    1.020850    0.000000
      6          6           0       -1.228534    0.464176   -0.000000
      7          6           0       -1.420056   -0.951163   -0.000000
      8          7           0       -1.596087   -2.111356   -0.000000
      9          1           0       -2.124883    1.073643   -0.000000
     10          1           0        0.073864    2.106183    0.000000
     11          1           0        1.173785   -0.811520    0.000000
 ---------------------------------------------------------------------
 Rotational constants (GHZ):           9.7721501           2.0376616           1.6860840
 Standard basis: 6-311+G(2d,p) (5D, 7F)
 There are   151 symmetry adapted cartesian basis functions of A'  symmetry.
 There are    53 symmetry adapted cartesian basis functions of A"  symmetry.
 There are   139 symmetry adapted basis functions of A'  symmetry.
 There are    53 symmetry adapted basis functions of A"  symmetry.
   192 basis functions,   292 primitive gaussians,   204 cartesian basis functions
    21 alpha electrons       21 beta electrons
       nuclear repulsion energy       182.2886200200 Hartrees.
 NAtoms=   11 NActive=   11 NUniq=   11 SFac= 1.00D+00 NAtFMM=   60 NAOKFM=F Big=F
 Integral buffers will be    131072 words long.
 Raffenetti 1 integral format.
 Two-electron integral symmetry is turned on.
 One-electron integrals computed using PRISM.
 NBasis=   192 RedAO= T EigKep=  8.49D-06  NBF=   139    53
 NBsUse=   192 1.00D-06 EigRej= -1.00D+00 NBFU=   139    53
 Initial guess from the checkpoint file:  "/scratch/webmo-77271/219/Gau-95420.chk"
 B after Tr=     0.000000    0.000000    0.000000
         Rot=    0.999989    0.000000   -0.000000   -0.004726 Ang=  -0.54 deg.
 Initial guess orbital symmetries:
       Occupied  (A') (A') (A') (A') (A') (A') (A') (A') (A') (A')
                 (A') (A') (A') (A') (A') (A') (A') (A") (A') (A")
                 (A")
       Virtual   (A") (A') (A') (A') (A') (A") (A') (A") (A') (A')
                 (A") (A') (A") (A') (A") (A') (A') (A') (A") (A')
                 (A') (A') (A') (A") (A') (A') (A') (A') (A') (A')
                 (A') (A") (A') (A') (A') (A') (A') (A') (A') (A")
                 (A') (A") (A') (A') (A") (A') (A") (A") (A') (A')
                 (A") (A') (A") (A') (A') (A') (A") (A') (A') (A')
                 (A") (A') (A') (A') (A") (A') (A') (A") (A') (A")
                 (A') (A') (A') (A') (A') (A') (A") (A") (A') (A")
                 (A') (A') (A") (A') (A') (A") (A') (A') (A') (A')
                 (A') (A') (A") (A') (A") (A") (A") (A') (A') (A')
                 (A") (A") (A') (A') (A') (A') (A') (A') (A') (A')
                 (A') (A') (A') (A') (A") (A') (A") (A') (A") (A')
                 (A") (A") (A') (A") (A') (A') (A") (A") (A') (A")
                 (A") (A') (A") (A') (A') (A') (A') (A") (A') (A')
                 (A") (A') (A') (A") (A') (A") (A') (A') (A') (A')
                 (A') (A') (A') (A") (A') (A') (A') (A') (A') (A")
                 (A') (A') (A") (A') (A') (A') (A') (A') (A') (A')
                 (A')
 ExpMin= 4.38D-02 ExpMax= 6.29D+03 ExpMxC= 9.49D+02 IAcc=3 IRadAn=         5 AccDes= 0.00D+00
 Harris functional with IExCor=  205 and IRadAn=       5 diagonalized for initial guess.
 HarFok:  IExCor=  205 AccDes= 0.00D+00 IRadAn=         5 IDoV= 1 UseB2=F ITyADJ=14
 ICtDFT=  3500011 ScaDFX=  1.000000  1.000000  1.000000  1.000000
 FoFCou: FMM=F IPFlag=           0 FMFlag=      100000 FMFlg1=           0
         NFxFlg=           0 DoJE=T BraDBF=F KetDBF=T FulRan=T
         wScrn=  0.000000 ICntrl=       500 IOpCl=  0 I1Cent=   200000004 NGrid=           0
         NMat0=    1 NMatS0=      1 NMatT0=    0 NMatD0=    1 NMtDS0=    0 NMtDT0=    0
 Petite list used in FoFCou.
 Keep R1 ints in memory in symmetry-blocked form, NReq=261123738.
 Requested convergence on RMS density matrix=1.00D-08 within 128 cycles.
 Requested convergence on MAX density matrix=1.00D-06.
 Requested convergence on             energy=1.00D-06.
 No special actions if energy rises.
 SCF Done:  E(RHF) =  -246.721240663     A.U. after   13 cycles
            NFock= 13  Conv=0.38D-08     -V/T= 2.0018
 ExpMin= 4.38D-02 ExpMax= 6.29D+03 ExpMxC= 9.49D+02 IAcc=3 IRadAn=         5 AccDes= 0.00D+00
 HarFok:  IExCor=  205 AccDes= 0.00D+00 IRadAn=         5 IDoV=-2 UseB2=F ITyADJ=14
 ICtDFT= 12500011 ScaDFX=  1.000000  1.000000  1.000000  1.000000
 Range of M.O.s used for correlation:     7   192
 NBasis=   192 NAE=    21 NBE=    21 NFC=     6 NFV=     0
 NROrb=    186 NOA=    15 NOB=    15 NVA=   171 NVB=   171

 **** Warning!!: The largest alpha MO coefficient is  0.13983882D+03

 Fully direct method using O(ONN) memory.
 JobTyp=1 Pass  1:  I=   7 to  21 NPSUse= 16 ParTrn=T ParDer=T DoDerP=T.
 Spin components of T(2) and E(2):
     alpha-alpha T2 =       0.4271973934D-01 E2=     -0.1130843617D+00
     alpha-beta  T2 =       0.2431445518D+00 E2=     -0.6667869205D+00
     beta-beta   T2 =       0.4271973934D-01 E2=     -0.1130843617D+00
 ANorm=    0.1152642195D+01
 E2 =    -0.8929556439D+00 EUMP2 =    -0.24761419630725D+03
          IDoAtm=11111111111
          Differentiating once with respect to electric field.
                with respect to dipole field.
          Differentiating once with respect to nuclear coordinates.
 Keep R1 ints in memory in symmetry-blocked form, NReq=261125447.
          There are     1 degrees of freedom in the 1st order CPHF.  IDoFFX=0 NUNeed=     1.
 LinEq1:  Iter=  0 NonCon=     1 RMS=4.25D-03 Max=7.50D-02 NDo=     1
 AX will form     1 AO Fock derivatives at one time.
 LinEq1:  Iter=  1 NonCon=     1 RMS=1.13D-03 Max=1.41D-02 NDo=     1
 LinEq1:  Iter=  2 NonCon=     1 RMS=4.34D-04 Max=1.18D-02 NDo=     1
 LinEq1:  Iter=  3 NonCon=     1 RMS=2.69D-04 Max=6.34D-03 NDo=     1
 LinEq1:  Iter=  4 NonCon=     1 RMS=9.61D-05 Max=1.48D-03 NDo=     1
 LinEq1:  Iter=  5 NonCon=     1 RMS=3.95D-05 Max=6.66D-04 NDo=     1
 LinEq1:  Iter=  6 NonCon=     1 RMS=1.66D-05 Max=3.44D-04 NDo=     1
 LinEq1:  Iter=  7 NonCon=     1 RMS=4.42D-06 Max=9.58D-05 NDo=     1
 LinEq1:  Iter=  8 NonCon=     1 RMS=1.34D-06 Max=1.81D-05 NDo=     1
 LinEq1:  Iter=  9 NonCon=     1 RMS=5.00D-07 Max=1.26D-05 NDo=     1
 LinEq1:  Iter= 10 NonCon=     1 RMS=1.32D-07 Max=1.57D-06 NDo=     1
 LinEq1:  Iter= 11 NonCon=     1 RMS=4.24D-08 Max=5.14D-07 NDo=     1
 LinEq1:  Iter= 12 NonCon=     1 RMS=1.04D-08 Max=1.17D-07 NDo=     1
 LinEq1:  Iter= 13 NonCon=     1 RMS=3.28D-09 Max=4.03D-08 NDo=     1
 LinEq1:  Iter= 14 NonCon=     1 RMS=7.47D-10 Max=1.05D-08 NDo=     1
 LinEq1:  Iter= 15 NonCon=     1 RMS=2.54D-10 Max=3.13D-09 NDo=     1
 LinEq1:  Iter= 16 NonCon=     0 RMS=5.17D-11 Max=6.79D-10 NDo=     1
 Linear equations converged to 1.000D-10 1.000D-09 after    16 iterations.
 End of Minotr F.D. properties file   721 does not exist.
 End of Minotr F.D. properties file   722 does not exist.
 End of Minotr F.D. properties file   788 does not exist.
 Calling FoFJK, ICntrl=  10002127 FMM=F ISym2X=1 I1Cent= 0 IOpClX= 0 NMat=1 NMatS=1 NMatT=0.
 ***** Axes restored to original set *****
 -------------------------------------------------------------------
 Center     Atomic                   Forces (Hartrees/Bohr)
 Number     Number              X              Y              Z
 -------------------------------------------------------------------
      1        6          -0.000092260    0.000000000   -0.000215051
      2        6          -0.001253654    0.000000000    0.000514384
      3        1           0.000116753   -0.000000000    0.000114057
      4        1           0.000094165   -0.000000000    0.000212012
      5        6           0.001460317   -0.000000000    0.001249736
      6        6           0.000105406   -0.000000000   -0.001275583
      7        6           0.000163063   -0.000000000   -0.000723793
      8        7          -0.000799743    0.000000000   -0.000239307
      9        1           0.000376283   -0.000000000    0.000441680
     10        1           0.000248590   -0.000000000   -0.000698237
     11        1          -0.000418919    0.000000000    0.000620103
 -------------------------------------------------------------------
 Cartesian Forces:  Max     0.001460317 RMS     0.000550410

 GradGradGradGradGradGradGradGradGradGradGradGradGradGradGradGradGradGrad
 Berny optimization.
 Using GEDIIS/GDIIS optimizer.
 FormGI is forming the generalized inverse of G from B-inverse, IUseBI=4.
 Internal  Forces:  Max     0.001981442 RMS     0.000662722
 Search for a local minimum.
 Step number   4 out of a maximum of   50
 All quantities printed in internal units (Hartrees-Bohrs-Radians)
 Mixed Optimization -- En-DIIS/RFO-DIIS
 Update second derivatives using D2CorX and points    1    2    3    4
 DE= -3.31D-04 DEPred=-3.52D-04 R= 9.40D-01
 TightC=F SS=  1.41D+00  RLast= 5.68D-02 DXNew= 2.8284D-01 1.7037D-01
 Trust test= 9.40D-01 RLast= 5.68D-02 DXMaxT set to 1.70D-01
 ITU=  1  0  1  0
 Use linear search instead of GDIIS.
     Eigenvalues ---    0.00237   0.01780   0.01808   0.03293   0.03293
     Eigenvalues ---    0.03293   0.03293   0.04528   0.04620   0.13784
     Eigenvalues ---    0.16000   0.16000   0.16012   0.16123   0.21213
     Eigenvalues ---    0.21996   0.22320   0.29434   0.34545   0.34797
     Eigenvalues ---    0.34812   0.34813   0.34944   0.35793   0.62436
     Eigenvalues ---    0.64772   1.12683
 RFO step:  Lambda=-5.33266180D-05 EMin= 2.36824211D-03
 Quartic linear search produced a step of -0.05053.
 Iteration  1 RMS(Cart)=  0.00532854 RMS(Int)=  0.00001390
 Iteration  2 RMS(Cart)=  0.00001580 RMS(Int)=  0.00000000
 Iteration  3 RMS(Cart)=  0.00000000 RMS(Int)=  0.00000000
 ClnCor:  largest displacement from symmetrization is 1.70D-11 for atom     8.
 Variable       Old X    -DE/DX   Delta X   Delta X   Delta X     New X
                                 (Linear)    (Quad)   (Total)
    R1        2.53731   0.00082  -0.00006   0.00154   0.00148   2.53879
    R2        2.73647   0.00198   0.00197   0.00139   0.00336   2.73983
    R3        2.05468   0.00006  -0.00024   0.00065   0.00041   2.05509
    R4        2.05078   0.00016  -0.00004   0.00048   0.00044   2.05122
    R5        2.04721   0.00003   0.00002  -0.00002   0.00001   2.04721
    R6        2.54881   0.00179  -0.00022   0.00334   0.00311   2.55192
    R7        2.05573  -0.00013  -0.00026   0.00020  -0.00007   2.05566
    R8        2.69898   0.00106   0.00101   0.00021   0.00122   2.70020
    R9        2.04832   0.00011  -0.00008   0.00040   0.00033   2.04865
   R10        2.21754   0.00079   0.00002   0.00054   0.00056   2.21810
    A1        2.12949   0.00102  -0.00014   0.00481   0.00468   2.13417
    A2        2.10215  -0.00128   0.00064  -0.00800  -0.00737   2.09478
    A3        2.05155   0.00026  -0.00050   0.00319   0.00269   2.05423
    A4        2.11242  -0.00010   0.00009  -0.00071  -0.00061   2.11180
    A5        2.11619   0.00029  -0.00025   0.00234   0.00209   2.11829
    A6        2.05457  -0.00018   0.00015  -0.00163  -0.00148   2.05310
    A7        2.17404   0.00036   0.00019   0.00147   0.00166   2.17570
    A8        2.04495   0.00057  -0.00062   0.00475   0.00413   2.04909
    A9        2.06419  -0.00093   0.00043  -0.00622  -0.00579   2.05840
   A10        2.13074   0.00082  -0.00033   0.00435   0.00402   2.13477
   A11        2.11901  -0.00099   0.00085  -0.00688  -0.00602   2.11299
   A12        2.03343   0.00018  -0.00053   0.00253   0.00200   2.03543
   A13        3.15767  -0.00057  -0.00082  -0.00986  -0.01068   3.14699
   A14        3.14159   0.00000   0.00000   0.00000   0.00000   3.14159
    D1        0.00000  -0.00000   0.00000   0.00000   0.00000   0.00000
    D2        3.14159  -0.00000   0.00000   0.00000   0.00000   3.14159
    D3        3.14159   0.00000   0.00000  -0.00000   0.00000   3.14159
    D4       -0.00000   0.00000   0.00000   0.00000   0.00000   0.00000
    D5        3.14159  -0.00000   0.00000  -0.00000   0.00000   3.14159
    D6       -0.00000  -0.00000   0.00000  -0.00000   0.00000   0.00000
    D7        0.00000   0.00000   0.00000  -0.00000  -0.00000   0.00000
    D8        3.14159  -0.00000   0.00000  -0.00000   0.00000   3.14159
    D9       -0.00000   0.00000   0.00000  -0.00000   0.00000   0.00000
   D10        3.14159  -0.00000   0.00000   0.00000   0.00000   3.14159
   D11        3.14159  -0.00000   0.00000  -0.00000   0.00000   3.14159
   D12        0.00000  -0.00000   0.00000  -0.00000  -0.00000   0.00000
         Item               Value     Threshold  Converged?
 Maximum Force            0.001981     0.000002     NO 
 RMS     Force            0.000663     0.000001     NO 
 Maximum Displacement     0.014567     0.000006     NO 
 RMS     Displacement     0.005326     0.000004     NO 
 Predicted change in Energy=-2.756402D-05
 GradGradGradGradGradGradGradGradGradGradGradGradGradGradGradGradGradGrad

                          Input orientation:                          
 ---------------------------------------------------------------------
 Center     Atomic      Atomic             Coordinates (Angstroms)
 Number     Number       Type             X           Y           Z
 ---------------------------------------------------------------------
      1          6           0        0.012671    0.000000    0.023700
      2          6           0        0.031628    0.000000    1.367038
      3          1           0        0.969867   -0.000000    1.912863
      4          1           0       -0.885314    0.000000    1.943960
      5          6           0        1.227418   -0.000000   -0.767803
      6          6           0        1.264438   -0.000000   -2.117713
      7          6           0        0.078225    0.000000   -2.914336
      8          7           0       -0.892650    0.000000   -3.573977
      9          1           0        2.208040   -0.000000   -2.651455
     10          1           0        2.174117   -0.000000   -0.231999
     11          1           0       -0.936514    0.000000   -0.507077
 ---------------------------------------------------------------------
                    Distance matrix (angstroms):
                    1          2          3          4          5
     1  C    0.000000
     2  C    1.343472   0.000000
     3  H    2.117820   1.085458   0.000000
     4  H    2.119853   1.083339   1.855442   0.000000
     5  C    1.449858   2.446928   2.693010   3.437630   0.000000
     6  C    2.480438   3.696391   4.041327   4.595501   1.350418
     7  C    2.938767   4.281627   4.908857   4.952923   2.434799
     8  N    3.709837   5.026721   5.794341   5.517942   3.517002
     9  H    3.460650   4.570017   4.729279   5.539556   2.123621
    10  H    2.176518   2.673421   2.459808   3.754320   1.087808
    11  H    1.087509   2.109409   3.080650   2.451572   2.179582
                    6          7          8          9         10
     6  C    0.000000
     7  C    1.428883   0.000000
     8  N    2.602640   1.173766   0.000000
     9  H    1.084097   2.145977   3.235016   0.000000
    10  H    2.093665   3.404070   4.535844   2.419694   0.000000
    11  H    2.727331   2.612391   3.067214   3.806124   3.122770
                   11
    11  H    0.000000
 Stoichiometry    C5H5N
 Framework group  CS[SG(C5H5N)]
 Deg. of freedom    19
 Full point group                 CS      NOp   2
 Largest Abelian subgroup         CS      NOp   2
 Largest concise Abelian subgroup C1      NOp   1
                         Standard orientation:                         
 ---------------------------------------------------------------------
 Center     Atomic      Atomic             Coordinates (Angstroms)
 Number     Number       Type             X           Y           Z
 ---------------------------------------------------------------------
      1          6           0        1.242971    0.275077    0.000000
      2          6           0        2.442805    0.879489   -0.000000
      3          1           0        2.523454    1.961947   -0.000000
      4          1           0        3.362582    0.307097    0.000000
      5          6           0        0.000000    1.021475   -0.000000
      6          6           0       -1.230221    0.464532   -0.000000
      7          6           0       -1.427997   -0.950597    0.000000
      8          7           0       -1.596735   -2.112171    0.000000
      9          1           0       -2.122820    1.079781   -0.000000
     10          1           0        0.067936    2.107159   -0.000000
     11          1           0        1.180642   -0.810644    0.000000
 ---------------------------------------------------------------------
 Rotational constants (GHZ):           9.7410259           2.0322273           1.6814366
 Standard basis: 6-311+G(2d,p) (5D, 7F)
 There are   151 symmetry adapted cartesian basis functions of A'  symmetry.
 There are    53 symmetry adapted cartesian basis functions of A"  symmetry.
 There are   139 symmetry adapted basis functions of A'  symmetry.
 There are    53 symmetry adapted basis functions of A"  symmetry.
   192 basis functions,   292 primitive gaussians,   204 cartesian basis functions
    21 alpha electrons       21 beta electrons
       nuclear repulsion energy       182.0954000070 Hartrees.
 NAtoms=   11 NActive=   11 NUniq=   11 SFac= 1.00D+00 NAtFMM=   60 NAOKFM=F Big=F
 Integral buffers will be    131072 words long.
 Raffenetti 1 integral format.
 Two-electron integral symmetry is turned on.
 One-electron integrals computed using PRISM.
 NBasis=   192 RedAO= T EigKep=  8.58D-06  NBF=   139    53
 NBsUse=   192 1.00D-06 EigRej= -1.00D+00 NBFU=   139    53
 Initial guess from the checkpoint file:  "/scratch/webmo-77271/219/Gau-95420.chk"
 B after Tr=     0.000000   -0.000000   -0.000000
         Rot=    1.000000   -0.000000    0.000000    0.000405 Ang=   0.05 deg.
 Initial guess orbital symmetries:
       Occupied  (A') (A') (A') (A') (A') (A') (A') (A') (A') (A')
                 (A') (A') (A') (A') (A') (A') (A') (A") (A') (A")
                 (A")
       Virtual   (A") (A') (A') (A') (A') (A") (A') (A") (A') (A')
                 (A") (A') (A") (A') (A") (A') (A') (A') (A") (A')
                 (A') (A') (A') (A") (A') (A') (A') (A') (A') (A')
                 (A') (A") (A') (A') (A') (A') (A') (A') (A') (A")
                 (A') (A") (A') (A') (A") (A') (A") (A") (A') (A')
                 (A") (A') (A") (A') (A') (A') (A") (A') (A') (A')
                 (A") (A') (A') (A') (A") (A') (A') (A") (A') (A")
                 (A') (A') (A') (A') (A') (A') (A") (A") (A') (A")
                 (A') (A') (A") (A') (A') (A') (A") (A') (A') (A')
                 (A') (A') (A") (A') (A") (A") (A") (A') (A') (A')
                 (A") (A") (A') (A') (A') (A') (A') (A') (A') (A')
                 (A') (A') (A') (A') (A") (A') (A") (A') (A") (A')
                 (A") (A") (A') (A") (A') (A") (A') (A") (A') (A")
                 (A") (A') (A") (A') (A') (A') (A') (A") (A') (A')
                 (A") (A') (A') (A") (A') (A") (A') (A') (A') (A')
                 (A') (A') (A') (A") (A') (A') (A') (A') (A') (A")
                 (A') (A') (A") (A') (A') (A') (A') (A') (A') (A')
                 (A')
 Keep R1 ints in memory in symmetry-blocked form, NReq=261123738.
 Requested convergence on RMS density matrix=1.00D-08 within 128 cycles.
 Requested convergence on MAX density matrix=1.00D-06.
 Requested convergence on             energy=1.00D-06.
 No special actions if energy rises.
 SCF Done:  E(RHF) =  -246.721116644     A.U. after   11 cycles
            NFock= 11  Conv=0.96D-08     -V/T= 2.0019
 ExpMin= 4.38D-02 ExpMax= 6.29D+03 ExpMxC= 9.49D+02 IAcc=3 IRadAn=         5 AccDes= 0.00D+00
 HarFok:  IExCor=  205 AccDes= 0.00D+00 IRadAn=         5 IDoV=-2 UseB2=F ITyADJ=14
 ICtDFT= 12500011 ScaDFX=  1.000000  1.000000  1.000000  1.000000
 Range of M.O.s used for correlation:     7   192
 NBasis=   192 NAE=    21 NBE=    21 NFC=     6 NFV=     0
 NROrb=    186 NOA=    15 NOB=    15 NVA=   171 NVB=   171

 **** Warning!!: The largest alpha MO coefficient is  0.13822824D+03

 Fully direct method using O(ONN) memory.
 JobTyp=1 Pass  1:  I=   7 to  21 NPSUse= 16 ParTrn=T ParDer=T DoDerP=T.
 Spin components of T(2) and E(2):
     alpha-alpha T2 =       0.4275088267D-01 E2=     -0.1130855307D+00
     alpha-beta  T2 =       0.2433860597D+00 E2=     -0.6669374466D+00
     beta-beta   T2 =       0.4275088267D-01 E2=     -0.1130855307D+00
 ANorm=    0.1152773970D+01
 E2 =    -0.8931085080D+00 EUMP2 =    -0.24761422515193D+03
          IDoAtm=11111111111
          Differentiating once with respect to electric field.
                with respect to dipole field.
          Differentiating once with respect to nuclear coordinates.
 Keep R1 ints in memory in symmetry-blocked form, NReq=261125447.
          There are     1 degrees of freedom in the 1st order CPHF.  IDoFFX=0 NUNeed=     1.
 LinEq1:  Iter=  0 NonCon=     1 RMS=4.26D-03 Max=7.50D-02 NDo=     1
 AX will form     1 AO Fock derivatives at one time.
 LinEq1:  Iter=  1 NonCon=     1 RMS=1.13D-03 Max=1.40D-02 NDo=     1
 LinEq1:  Iter=  2 NonCon=     1 RMS=4.34D-04 Max=1.18D-02 NDo=     1
 LinEq1:  Iter=  3 NonCon=     1 RMS=2.70D-04 Max=6.31D-03 NDo=     1
 LinEq1:  Iter=  4 NonCon=     1 RMS=9.63D-05 Max=1.49D-03 NDo=     1
 LinEq1:  Iter=  5 NonCon=     1 RMS=3.97D-05 Max=6.70D-04 NDo=     1
 LinEq1:  Iter=  6 NonCon=     1 RMS=1.66D-05 Max=3.45D-04 NDo=     1
 LinEq1:  Iter=  7 NonCon=     1 RMS=4.46D-06 Max=9.66D-05 NDo=     1
 LinEq1:  Iter=  8 NonCon=     1 RMS=1.35D-06 Max=1.85D-05 NDo=     1
 LinEq1:  Iter=  9 NonCon=     1 RMS=5.04D-07 Max=1.27D-05 NDo=     1
 LinEq1:  Iter= 10 NonCon=     1 RMS=1.33D-07 Max=1.59D-06 NDo=     1
 LinEq1:  Iter= 11 NonCon=     1 RMS=4.28D-08 Max=5.22D-07 NDo=     1
 LinEq1:  Iter= 12 NonCon=     1 RMS=1.05D-08 Max=1.19D-07 NDo=     1
 LinEq1:  Iter= 13 NonCon=     1 RMS=3.33D-09 Max=4.10D-08 NDo=     1
 LinEq1:  Iter= 14 NonCon=     1 RMS=7.58D-10 Max=1.07D-08 NDo=     1
 LinEq1:  Iter= 15 NonCon=     1 RMS=2.59D-10 Max=3.18D-09 NDo=     1
 LinEq1:  Iter= 16 NonCon=     0 RMS=5.24D-11 Max=6.88D-10 NDo=     1
 Linear equations converged to 1.000D-10 1.000D-09 after    16 iterations.
 End of Minotr F.D. properties file   721 does not exist.
 End of Minotr F.D. properties file   722 does not exist.
 End of Minotr F.D. properties file   788 does not exist.
 Calling FoFJK, ICntrl=  10002127 FMM=F ISym2X=1 I1Cent= 0 IOpClX= 0 NMat=1 NMatS=1 NMatT=0.
 ***** Axes restored to original set *****
 -------------------------------------------------------------------
 Center     Atomic                   Forces (Hartrees/Bohr)
 Number     Number              X              Y              Z
 -------------------------------------------------------------------
      1        6          -0.000206560    0.000000000    0.000083225
      2        6          -0.000041232    0.000000000   -0.000131496
      3        1           0.000048256   -0.000000000    0.000077559
      4        1          -0.000014459    0.000000000   -0.000062577
      5        6           0.000301041   -0.000000000    0.000173559
      6        6           0.000166447   -0.000000000   -0.000168464
      7        6          -0.000236330    0.000000000    0.000199615
      8        7          -0.000129420    0.000000000   -0.000212179
      9        1           0.000119490   -0.000000000    0.000200052
     10        1          -0.000021054    0.000000000   -0.000215974
     11        1           0.000013821   -0.000000000    0.000056680
 -------------------------------------------------------------------
 Cartesian Forces:  Max     0.000301041 RMS     0.000125546

 GradGradGradGradGradGradGradGradGradGradGradGradGradGradGradGradGradGrad
 Berny optimization.
 Using GEDIIS/GDIIS optimizer.
 FormGI is forming the generalized inverse of G from B-inverse, IUseBI=4.
 Internal  Forces:  Max     0.000310637 RMS     0.000121222
 Search for a local minimum.
 Step number   5 out of a maximum of   50
 All quantities printed in internal units (Hartrees-Bohrs-Radians)
 Mixed Optimization -- En-DIIS/RFO-DIIS
 Swapping is turned off.
 Update second derivatives using D2CorX and points    1    2    3    4    5
 DE= -2.88D-05 DEPred=-2.76D-05 R= 1.05D+00
 TightC=F SS=  1.41D+00  RLast= 1.84D-02 DXNew= 2.8653D-01 5.5291D-02
 Trust test= 1.05D+00 RLast= 1.84D-02 DXMaxT set to 1.70D-01
 ITU=  1  1  0  1  0
     Eigenvalues ---    0.00237   0.01772   0.01799   0.03293   0.03293
     Eigenvalues ---    0.03293   0.03293   0.04528   0.05063   0.11835
     Eigenvalues ---    0.16000   0.16006   0.16091   0.16387   0.21354
     Eigenvalues ---    0.22060   0.22702   0.29787   0.33731   0.34772
     Eigenvalues ---    0.34812   0.34815   0.34854   0.35082   0.63614
     Eigenvalues ---    0.64936   1.12277
 En-DIIS/RFO-DIIS/Sim-DIIS IScMMF=       -3 using points:     5    4
 RFO step:  Lambda=-3.35570381D-06.
 DidBck=F Rises=F RFO-DIIS coefs:    0.97613    0.02387
 Iteration  1 RMS(Cart)=  0.00170547 RMS(Int)=  0.00000296
 Iteration  2 RMS(Cart)=  0.00000301 RMS(Int)=  0.00000000
 Iteration  3 RMS(Cart)=  0.00000000 RMS(Int)=  0.00000000
 ClnCor:  largest displacement from symmetrization is 2.41D-11 for atom     8.
 Variable       Old X    -DE/DX   Delta X   Delta X   Delta X     New X
                                 (Linear)    (Quad)   (Total)
    R1        2.53879  -0.00012  -0.00004  -0.00002  -0.00005   2.53874
    R2        2.73983   0.00018  -0.00008   0.00061   0.00053   2.74036
    R3        2.05509  -0.00004  -0.00001  -0.00008  -0.00009   2.05500
    R4        2.05122   0.00008  -0.00001   0.00027   0.00026   2.05148
    R5        2.04721  -0.00002  -0.00000  -0.00008  -0.00008   2.04713
    R6        2.55192  -0.00002  -0.00007   0.00028   0.00021   2.55213
    R7        2.05566  -0.00012   0.00000  -0.00037  -0.00037   2.05529
    R8        2.70020   0.00031  -0.00003   0.00087   0.00084   2.70104
    R9        2.04865   0.00001  -0.00001   0.00003   0.00002   2.04867
   R10        2.21810   0.00023  -0.00001   0.00023   0.00022   2.21831
    A1        2.13417   0.00012  -0.00011   0.00101   0.00090   2.13507
    A2        2.09478  -0.00010   0.00018  -0.00118  -0.00100   2.09378
    A3        2.05423  -0.00002  -0.00006   0.00017   0.00011   2.05434
    A4        2.11180   0.00010   0.00001   0.00062   0.00064   2.11244
    A5        2.11829  -0.00011  -0.00005  -0.00052  -0.00057   2.11771
    A6        2.05310   0.00001   0.00004  -0.00010  -0.00007   2.05303
    A7        2.17570  -0.00013  -0.00004  -0.00043  -0.00047   2.17523
    A8        2.04909   0.00025  -0.00010   0.00181   0.00171   2.05080
    A9        2.05840  -0.00012   0.00014  -0.00138  -0.00124   2.05716
   A10        2.13477  -0.00004  -0.00010   0.00019   0.00010   2.13487
   A11        2.11299  -0.00022   0.00014  -0.00194  -0.00180   2.11119
   A12        2.03543   0.00026  -0.00005   0.00175   0.00170   2.03713
   A13        3.14699   0.00023   0.00025   0.00445   0.00470   3.15169
   A14        3.14159   0.00000   0.00000   0.00000   0.00000   3.14159
    D1        0.00000   0.00000   0.00000  -0.00000  -0.00000   0.00000
    D2        3.14159   0.00000   0.00000  -0.00000   0.00000   3.14159
    D3        3.14159   0.00000   0.00000   0.00000   0.00000   3.14159
    D4        0.00000  -0.00000   0.00000   0.00000   0.00000   0.00000
    D5        3.14159  -0.00000   0.00000  -0.00000   0.00000   3.14159
    D6       -0.00000   0.00000   0.00000  -0.00000   0.00000   0.00000
    D7        0.00000  -0.00000   0.00000  -0.00000  -0.00000   0.00000
    D8        3.14159  -0.00000   0.00000  -0.00000   0.00000   3.14159
    D9        0.00000  -0.00000   0.00000  -0.00000   0.00000   0.00000
   D10        3.14159   0.00000   0.00000  -0.00000   0.00000   3.14159
   D11        3.14159  -0.00000   0.00000  -0.00000   0.00000   3.14159
   D12       -0.00000   0.00000   0.00000  -0.00000   0.00000   0.00000
         Item               Value     Threshold  Converged?
 Maximum Force            0.000311     0.000002     NO 
 RMS     Force            0.000121     0.000001     NO 
 Maximum Displacement     0.006185     0.000006     NO 
 RMS     Displacement     0.001705     0.000004     NO 
 Predicted change in Energy=-1.677894D-06
 GradGradGradGradGradGradGradGradGradGradGradGradGradGradGradGradGradGrad

                          Input orientation:                          
 ---------------------------------------------------------------------
 Center     Atomic      Atomic             Coordinates (Angstroms)
 Number     Number       Type             X           Y           Z
 ---------------------------------------------------------------------
      1          6           0        0.013274    0.000000    0.024399
      2          6           0        0.031591    0.000000    1.367717
      3          1           0        0.969339   -0.000000    1.914658
      4          1           0       -0.885921    0.000000    1.943655
      5          6           0        1.227922   -0.000000   -0.767767
      6          6           0        1.263745   -0.000000   -2.117819
      7          6           0        0.076535    0.000000   -2.913751
      8          7           0       -0.891848    0.000000   -3.577250
      9          1           0        2.207844   -0.000000   -2.650707
     10          1           0        2.175590   -0.000000   -0.234079
     11          1           0       -0.936148    0.000000   -0.505856
 ---------------------------------------------------------------------
                    Distance matrix (angstroms):
                    1          2          3          4          5
     1  C    0.000000
     2  C    1.343443   0.000000
     3  H    2.118287   1.085595   0.000000
     4  H    2.119456   1.083297   1.855487   0.000000
     5  C    1.450137   2.447754   2.694860   3.438044   0.000000
     6  C    2.480480   3.696913   4.043210   4.595285   1.350528
     7  C    2.938831   4.281704   4.910258   4.951840   2.435352
     8  N    3.713640   5.030451   5.798713   5.520909   3.519463
     9  H    3.460106   4.569881   4.730376   5.538912   2.122666
    10  H    2.177711   2.676282   2.464166   3.757044   1.087610
    11  H    1.087460   2.108742   3.080546   2.450026   2.179861
                    6          7          8          9         10
     6  C    0.000000
     7  C    1.429327   0.000000
     8  N    2.603175   1.173882   0.000000
     9  H    1.084109   2.147479   3.235208   0.000000
    10  H    2.092830   3.403920   4.537176   2.416843   0.000000
    11  H    2.727262   2.612180   3.071714   3.805926   3.123583
                   11
    11  H    0.000000
 Stoichiometry    C5H5N
 Framework group  CS[SG(C5H5N)]
 Deg. of freedom    19
 Full point group                 CS      NOp   2
 Largest Abelian subgroup         CS      NOp   2
 Largest concise Abelian subgroup C1      NOp   1
                         Standard orientation:                         
 ---------------------------------------------------------------------
 Center     Atomic      Atomic             Coordinates (Angstroms)
 Number     Number       Type             X           Y           Z
 ---------------------------------------------------------------------
      1          6           0        1.243533    0.276082    0.000000
      2          6           0        2.443622    0.879923    0.000000
      3          1           0        2.525476    1.962428   -0.000000
      4          1           0        3.362770    0.306599    0.000000
      5          6           0       -0.000000    1.022088   -0.000000
      6          6           0       -1.229819    0.463993   -0.000000
      7          6           0       -1.426522   -0.951734    0.000000
      8          7           0       -1.599806   -2.112755    0.000000
      9          1           0       -2.121874    1.080052   -0.000000
     10          1           0        0.065597    2.107718   -0.000000
     11          1           0        1.181790   -0.809624    0.000000
 ---------------------------------------------------------------------
 Rotational constants (GHZ):           9.7473969           2.0300123           1.6801094
 Standard basis: 6-311+G(2d,p) (5D, 7F)
 There are   151 symmetry adapted cartesian basis functions of A'  symmetry.
 There are    53 symmetry adapted cartesian basis functions of A"  symmetry.
 There are   139 symmetry adapted basis functions of A'  symmetry.
 There are    53 symmetry adapted basis functions of A"  symmetry.
   192 basis functions,   292 primitive gaussians,   204 cartesian basis functions
    21 alpha electrons       21 beta electrons
       nuclear repulsion energy       182.0597064141 Hartrees.
 NAtoms=   11 NActive=   11 NUniq=   11 SFac= 1.00D+00 NAtFMM=   60 NAOKFM=F Big=F
 Integral buffers will be    131072 words long.
 Raffenetti 1 integral format.
 Two-electron integral symmetry is turned on.
 One-electron integrals computed using PRISM.
 NBasis=   192 RedAO= T EigKep=  8.58D-06  NBF=   139    53
 NBsUse=   192 1.00D-06 EigRej= -1.00D+00 NBFU=   139    53
 Initial guess from the checkpoint file:  "/scratch/webmo-77271/219/Gau-95420.chk"
 B after Tr=     0.000000    0.000000   -0.000000
         Rot=    1.000000    0.000000    0.000000    0.000025 Ang=   0.00 deg.
 Initial guess orbital symmetries:
       Occupied  (A') (A') (A') (A') (A') (A') (A') (A') (A') (A')
                 (A') (A') (A') (A') (A') (A') (A') (A") (A') (A")
                 (A")
       Virtual   (A") (A') (A') (A') (A') (A") (A') (A") (A') (A')
                 (A") (A') (A") (A') (A") (A') (A') (A') (A") (A')
                 (A') (A') (A') (A") (A') (A') (A') (A') (A') (A')
                 (A') (A") (A') (A') (A') (A') (A') (A') (A') (A")
                 (A') (A") (A') (A') (A") (A') (A") (A") (A') (A')
                 (A") (A') (A") (A') (A') (A') (A") (A') (A') (A')
                 (A") (A') (A') (A') (A") (A') (A') (A") (A') (A")
                 (A') (A') (A') (A') (A') (A') (A") (A") (A') (A")
                 (A') (A') (A") (A') (A') (A') (A") (A') (A') (A')
                 (A') (A') (A") (A') (A") (A") (A") (A') (A') (A')
                 (A") (A") (A') (A') (A') (A') (A') (A') (A') (A')
                 (A') (A') (A') (A') (A") (A') (A") (A') (A") (A')
                 (A") (A") (A') (A") (A') (A") (A') (A') (A") (A")
                 (A") (A') (A") (A') (A') (A') (A') (A") (A') (A')
                 (A") (A') (A') (A") (A') (A") (A') (A') (A') (A')
                 (A') (A') (A') (A") (A') (A') (A') (A') (A') (A")
                 (A') (A') (A") (A') (A') (A') (A') (A') (A') (A')
                 (A')
 Keep R1 ints in memory in symmetry-blocked form, NReq=261123738.
 Requested convergence on RMS density matrix=1.00D-08 within 128 cycles.
 Requested convergence on MAX density matrix=1.00D-06.
 Requested convergence on             energy=1.00D-06.
 No special actions if energy rises.
 SCF Done:  E(RHF) =  -246.721094999     A.U. after    9 cycles
            NFock=  9  Conv=0.61D-08     -V/T= 2.0019
 ExpMin= 4.38D-02 ExpMax= 6.29D+03 ExpMxC= 9.49D+02 IAcc=3 IRadAn=         5 AccDes= 0.00D+00
 HarFok:  IExCor=  205 AccDes= 0.00D+00 IRadAn=         5 IDoV=-2 UseB2=F ITyADJ=14
 ICtDFT= 12500011 ScaDFX=  1.000000  1.000000  1.000000  1.000000
 Range of M.O.s used for correlation:     7   192
 NBasis=   192 NAE=    21 NBE=    21 NFC=     6 NFV=     0
 NROrb=    186 NOA=    15 NOB=    15 NVA=   171 NVB=   171

 **** Warning!!: The largest alpha MO coefficient is  0.13832620D+03

 Fully direct method using O(ONN) memory.
 JobTyp=1 Pass  1:  I=   7 to  21 NPSUse= 16 ParTrn=T ParDer=T DoDerP=T.
 Spin components of T(2) and E(2):
     alpha-alpha T2 =       0.4275434947D-01 E2=     -0.1130850073D+00
     alpha-beta  T2 =       0.2434169144D+00 E2=     -0.6669614352D+00
     beta-beta   T2 =       0.4275434947D-01 E2=     -0.1130850073D+00
 ANorm=    0.1152790360D+01
 E2 =    -0.8931314498D+00 EUMP2 =    -0.24761422644867D+03
          IDoAtm=11111111111
          Differentiating once with respect to electric field.
                with respect to dipole field.
          Differentiating once with respect to nuclear coordinates.
 Keep R1 ints in memory in symmetry-blocked form, NReq=261125447.
          There are     1 degrees of freedom in the 1st order CPHF.  IDoFFX=0 NUNeed=     1.
 LinEq1:  Iter=  0 NonCon=     1 RMS=4.26D-03 Max=7.50D-02 NDo=     1
 AX will form     1 AO Fock derivatives at one time.
 LinEq1:  Iter=  1 NonCon=     1 RMS=1.13D-03 Max=1.41D-02 NDo=     1
 LinEq1:  Iter=  2 NonCon=     1 RMS=4.34D-04 Max=1.18D-02 NDo=     1
 LinEq1:  Iter=  3 NonCon=     1 RMS=2.70D-04 Max=6.36D-03 NDo=     1
 LinEq1:  Iter=  4 NonCon=     1 RMS=9.64D-05 Max=1.49D-03 NDo=     1
 LinEq1:  Iter=  5 NonCon=     1 RMS=3.97D-05 Max=6.70D-04 NDo=     1
 LinEq1:  Iter=  6 NonCon=     1 RMS=1.66D-05 Max=3.45D-04 NDo=     1
 LinEq1:  Iter=  7 NonCon=     1 RMS=4.46D-06 Max=9.66D-05 NDo=     1
 LinEq1:  Iter=  8 NonCon=     1 RMS=1.35D-06 Max=1.84D-05 NDo=     1
 LinEq1:  Iter=  9 NonCon=     1 RMS=5.03D-07 Max=1.27D-05 NDo=     1
 LinEq1:  Iter= 10 NonCon=     1 RMS=1.33D-07 Max=1.58D-06 NDo=     1
 LinEq1:  Iter= 11 NonCon=     1 RMS=4.28D-08 Max=5.23D-07 NDo=     1
 LinEq1:  Iter= 12 NonCon=     1 RMS=1.05D-08 Max=1.18D-07 NDo=     1
 LinEq1:  Iter= 13 NonCon=     1 RMS=3.33D-09 Max=4.09D-08 NDo=     1
 LinEq1:  Iter= 14 NonCon=     1 RMS=7.60D-10 Max=1.07D-08 NDo=     1
 LinEq1:  Iter= 15 NonCon=     1 RMS=2.59D-10 Max=3.18D-09 NDo=     1
 LinEq1:  Iter= 16 NonCon=     0 RMS=5.23D-11 Max=6.88D-10 NDo=     1
 Linear equations converged to 1.000D-10 1.000D-09 after    16 iterations.
 End of Minotr F.D. properties file   721 does not exist.
 End of Minotr F.D. properties file   722 does not exist.
 End of Minotr F.D. properties file   788 does not exist.
 Calling FoFJK, ICntrl=  10002127 FMM=F ISym2X=1 I1Cent= 0 IOpClX= 0 NMat=1 NMatS=1 NMatT=0.
 ***** Axes restored to original set *****
 -------------------------------------------------------------------
 Center     Atomic                   Forces (Hartrees/Bohr)
 Number     Number              X              Y              Z
 -------------------------------------------------------------------
      1        6          -0.000022482   -0.000000000    0.000091923
      2        6           0.000092490    0.000000000   -0.000077564
      3        1          -0.000019039   -0.000000000   -0.000002166
      4        1          -0.000029597   -0.000000000   -0.000023168
      5        6           0.000007663    0.000000000   -0.000015350
      6        6          -0.000112443   -0.000000000    0.000086824
      7        6           0.000116761    0.000000000   -0.000078926
      8        7          -0.000024618   -0.000000000    0.000059605
      9        1          -0.000024722   -0.000000000   -0.000010289
     10        1          -0.000004723   -0.000000000    0.000004228
     11        1           0.000020709    0.000000000   -0.000035118
 -------------------------------------------------------------------
 Cartesian Forces:  Max     0.000116761 RMS     0.000046782

 GradGradGradGradGradGradGradGradGradGradGradGradGradGradGradGradGradGrad
 Berny optimization.
 Using GEDIIS/GDIIS optimizer.
 FormGI is forming the generalized inverse of G from B-inverse, IUseBI=4.
 Internal  Forces:  Max     0.000139942 RMS     0.000040564
 Search for a local minimum.
 Step number   6 out of a maximum of   50
 All quantities printed in internal units (Hartrees-Bohrs-Radians)
 Mixed Optimization -- En-DIIS/RFO-DIIS
 Swapping is turned off.
 Update second derivatives using D2CorX and points    1    2    3    4    5
                                                      6
 DE= -1.30D-06 DEPred=-1.68D-06 R= 7.73D-01
 TightC=F SS=  1.41D+00  RLast= 6.07D-03 DXNew= 2.8653D-01 1.8201D-02
 Trust test= 7.73D-01 RLast= 6.07D-03 DXMaxT set to 1.70D-01
 ITU=  1  1  1  0  1  0
     Eigenvalues ---    0.00237   0.01770   0.01798   0.03293   0.03293
     Eigenvalues ---    0.03293   0.03293   0.04528   0.06379   0.11224
     Eigenvalues ---    0.15910   0.16000   0.16084   0.16138   0.21162
     Eigenvalues ---    0.22103   0.22449   0.29883   0.34298   0.34774
     Eigenvalues ---    0.34802   0.34820   0.34958   0.35470   0.64046
     Eigenvalues ---    0.65386   1.12165
 En-DIIS/RFO-DIIS/Sim-DIIS IScMMF=       -3 using points:     6    5    4
 RFO step:  Lambda=-4.09636242D-07.
 DidBck=T Rises=F RFO-DIIS coefs:    0.76078    0.28915   -0.04993
 Iteration  1 RMS(Cart)=  0.00089956 RMS(Int)=  0.00000076
 Iteration  2 RMS(Cart)=  0.00000071 RMS(Int)=  0.00000000
 ClnCor:  largest displacement from symmetrization is 9.60D-13 for atom     9.
 Variable       Old X    -DE/DX   Delta X   Delta X   Delta X     New X
                                 (Linear)    (Quad)   (Total)
    R1        2.53874  -0.00010   0.00009  -0.00023  -0.00014   2.53860
    R2        2.74036  -0.00006   0.00004  -0.00017  -0.00013   2.74024
    R3        2.05500  -0.00000   0.00004  -0.00005  -0.00001   2.05499
    R4        2.05148  -0.00002  -0.00004   0.00001  -0.00003   2.05145
    R5        2.04713   0.00001   0.00002   0.00001   0.00002   2.04716
    R6        2.55213  -0.00006   0.00011  -0.00020  -0.00009   2.55204
    R7        2.05529  -0.00000   0.00009  -0.00011  -0.00002   2.05526
    R8        2.70104  -0.00007  -0.00014   0.00004  -0.00010   2.70093
    R9        2.04867  -0.00002   0.00001  -0.00005  -0.00004   2.04863
   R10        2.21831  -0.00001  -0.00002   0.00003   0.00000   2.21832
    A1        2.13507   0.00001   0.00002   0.00002   0.00004   2.13511
    A2        2.09378   0.00004  -0.00013   0.00031   0.00018   2.09396
    A3        2.05434  -0.00005   0.00011  -0.00033  -0.00022   2.05412
    A4        2.11244   0.00003  -0.00018   0.00038   0.00020   2.11264
    A5        2.11771  -0.00005   0.00024  -0.00054  -0.00030   2.11741
    A6        2.05303   0.00002  -0.00006   0.00016   0.00010   2.05313
    A7        2.17523  -0.00007   0.00020  -0.00048  -0.00029   2.17494
    A8        2.05080   0.00003  -0.00020   0.00036   0.00015   2.05095
    A9        2.05716   0.00004   0.00001   0.00012   0.00013   2.05729
   A10        2.13487   0.00001   0.00018  -0.00016   0.00001   2.13488
   A11        2.11119   0.00001   0.00013  -0.00010   0.00003   2.11122
   A12        2.03713  -0.00003  -0.00031   0.00026  -0.00004   2.03709
   A13        3.15169  -0.00014  -0.00166  -0.00031  -0.00197   3.14972
   A14        3.14159  -0.00000   0.00000   0.00000   0.00000   3.14159
    D1        0.00000   0.00000   0.00000   0.00000   0.00000   0.00000
    D2        3.14159  -0.00000   0.00000  -0.00000   0.00000   3.14159
    D3        3.14159   0.00000   0.00000   0.00000   0.00000   3.14159
    D4        0.00000  -0.00000   0.00000   0.00000  -0.00000   0.00000
    D5        3.14159  -0.00000   0.00000   0.00000   0.00000   3.14159
    D6       -0.00000   0.00000   0.00000   0.00000   0.00000   0.00000
    D7       -0.00000  -0.00000   0.00000   0.00000   0.00000   0.00000
    D8        3.14159   0.00000   0.00000   0.00000   0.00000   3.14159
    D9        0.00000  -0.00000   0.00000  -0.00000  -0.00000   0.00000
   D10        3.14159   0.00000   0.00000   0.00000   0.00000   3.14159
   D11        3.14159  -0.00000   0.00000  -0.00000   0.00000   3.14159
   D12        0.00000   0.00000   0.00000  -0.00000   0.00000   0.00000
         Item               Value     Threshold  Converged?
 Maximum Force            0.000140     0.000002     NO 
 RMS     Force            0.000041     0.000001     NO 
 Maximum Displacement     0.003954     0.000006     NO 
 RMS     Displacement     0.000900     0.000004     NO 
 Predicted change in Energy=-2.037000D-07
 GradGradGradGradGradGradGradGradGradGradGradGradGradGradGradGradGradGrad

                          Input orientation:                          
 ---------------------------------------------------------------------
 Center     Atomic      Atomic             Coordinates (Angstroms)
 Number     Number       Type             X           Y           Z
 ---------------------------------------------------------------------
      1          6           0        0.013501   -0.000000    0.024088
      2          6           0        0.031468   -0.000000    1.367338
      3          1           0        0.968953    0.000000    1.914702
      4          1           0       -0.886378   -0.000000    1.942768
      5          6           0        1.228269    0.000000   -0.767773
      6          6           0        1.264002    0.000000   -2.117781
      7          6           0        0.076796   -0.000000   -2.913620
      8          7           0       -0.892929   -0.000000   -3.575158
      9          1           0        2.208033    0.000000   -2.650749
     10          1           0        2.175890    0.000000   -0.234029
     11          1           0       -0.935679   -0.000000   -0.506586
 ---------------------------------------------------------------------
                    Distance matrix (angstroms):
                    1          2          3          4          5
     1  C    0.000000
     2  C    1.343369   0.000000
     3  H    2.118327   1.085581   0.000000
     4  H    2.119225   1.083310   1.855543   0.000000
     5  C    1.450071   2.447659   2.694981   3.437843   0.000000
     6  C    2.480193   3.696646   4.043263   4.594800   1.350480
     7  C    2.938390   4.281197   4.910055   4.950980   2.435271
     8  N    3.711629   5.028197   5.796996   5.517929   3.518648
     9  H    3.459874   4.569733   4.730610   5.538572   2.122625
    10  H    2.177739   2.676363   2.464496   3.757117   1.087597
    11  H    1.087455   2.108782   3.080626   2.449849   2.179653
                    6          7          8          9         10
     6  C    0.000000
     7  C    1.429271   0.000000
     8  N    2.603132   1.173882   0.000000
     9  H    1.084090   2.147387   3.235815   0.000000
    10  H    2.092860   3.403880   4.536605   2.416934   0.000000
    11  H    2.726636   2.611306   3.068870   3.805307   3.123483
                   11
    11  H    0.000000
 Stoichiometry    C5H5N
 Framework group  CS[SG(C5H5N)]
 Deg. of freedom    19
 Full point group                 CS      NOp   2
 Largest Abelian subgroup         CS      NOp   2
 Largest concise Abelian subgroup C1      NOp   1
                         Standard orientation:                         
 ---------------------------------------------------------------------
 Center     Atomic      Atomic             Coordinates (Angstroms)
 Number     Number       Type             X           Y           Z
 ---------------------------------------------------------------------
      1          6           0        1.243029    0.275613    0.000000
      2          6           0        2.443438    0.878654    0.000000
      3          1           0        2.526198    1.961076    0.000000
      4          1           0        3.362057    0.304459    0.000000
      5          6           0        0.000000    1.022329    0.000000
      6          6           0       -1.229950    0.464638    0.000000
      7          6           0       -1.427108   -0.950970    0.000000
      8          7           0       -1.598481   -2.112276    0.000000
      9          1           0       -2.121815    1.080939    0.000000
     10          1           0        0.066080    2.107917    0.000000
     11          1           0        1.180392   -0.810037    0.000000
 ---------------------------------------------------------------------
 Rotational constants (GHZ):           9.7386440           2.0314643           1.6808433
 Standard basis: 6-311+G(2d,p) (5D, 7F)
 There are   151 symmetry adapted cartesian basis functions of A'  symmetry.
 There are    53 symmetry adapted cartesian basis functions of A"  symmetry.
 There are   139 symmetry adapted basis functions of A'  symmetry.
 There are    53 symmetry adapted basis functions of A"  symmetry.
   192 basis functions,   292 primitive gaussians,   204 cartesian basis functions
    21 alpha electrons       21 beta electrons
       nuclear repulsion energy       182.0751225258 Hartrees.
 NAtoms=   11 NActive=   11 NUniq=   11 SFac= 1.00D+00 NAtFMM=   60 NAOKFM=F Big=F
 Integral buffers will be    131072 words long.
 Raffenetti 1 integral format.
 Two-electron integral symmetry is turned on.
 One-electron integrals computed using PRISM.
 NBasis=   192 RedAO= T EigKep=  8.58D-06  NBF=   139    53
 NBsUse=   192 1.00D-06 EigRej= -1.00D+00 NBFU=   139    53
 Initial guess from the checkpoint file:  "/scratch/webmo-77271/219/Gau-95420.chk"
 B after Tr=     0.000000    0.000000   -0.000000
         Rot=    1.000000    0.000000    0.000000    0.000110 Ang=   0.01 deg.
 Initial guess orbital symmetries:
       Occupied  (A') (A') (A') (A') (A') (A') (A') (A') (A') (A')
                 (A') (A') (A') (A') (A') (A') (A') (A") (A') (A")
                 (A")
       Virtual   (A") (A') (A') (A') (A') (A") (A') (A") (A') (A')
                 (A") (A') (A") (A') (A") (A') (A') (A') (A") (A')
                 (A') (A') (A') (A") (A') (A') (A') (A') (A') (A')
                 (A') (A") (A') (A') (A') (A') (A') (A') (A') (A")
                 (A') (A") (A') (A') (A") (A') (A") (A") (A') (A')
                 (A") (A') (A") (A') (A') (A') (A") (A') (A') (A')
                 (A") (A') (A') (A') (A") (A') (A') (A") (A') (A")
                 (A') (A') (A') (A') (A') (A') (A") (A") (A') (A")
                 (A') (A') (A") (A') (A') (A') (A") (A') (A') (A')
                 (A') (A') (A") (A') (A") (A") (A") (A') (A') (A')
                 (A") (A") (A') (A') (A') (A') (A') (A') (A') (A')
                 (A') (A') (A') (A') (A") (A') (A") (A') (A") (A')
                 (A") (A") (A') (A") (A') (A") (A') (A') (A") (A")
                 (A") (A') (A") (A') (A') (A') (A') (A") (A') (A')
                 (A") (A') (A') (A") (A') (A") (A') (A') (A') (A')
                 (A') (A') (A') (A") (A') (A') (A') (A') (A') (A")
                 (A') (A') (A") (A') (A') (A') (A') (A') (A') (A')
                 (A')
 Keep R1 ints in memory in symmetry-blocked form, NReq=261123738.
 Requested convergence on RMS density matrix=1.00D-08 within 128 cycles.
 Requested convergence on MAX density matrix=1.00D-06.
 Requested convergence on             energy=1.00D-06.
 No special actions if energy rises.
 SCF Done:  E(RHF) =  -246.721098392     A.U. after    8 cycles
            NFock=  8  Conv=0.81D-08     -V/T= 2.0019
 ExpMin= 4.38D-02 ExpMax= 6.29D+03 ExpMxC= 9.49D+02 IAcc=3 IRadAn=         5 AccDes= 0.00D+00
 HarFok:  IExCor=  205 AccDes= 0.00D+00 IRadAn=         5 IDoV=-2 UseB2=F ITyADJ=14
 ICtDFT= 12500011 ScaDFX=  1.000000  1.000000  1.000000  1.000000
 Range of M.O.s used for correlation:     7   192
 NBasis=   192 NAE=    21 NBE=    21 NFC=     6 NFV=     0
 NROrb=    186 NOA=    15 NOB=    15 NVA=   171 NVB=   171

 **** Warning!!: The largest alpha MO coefficient is  0.13808543D+03

 Fully direct method using O(ONN) memory.
 JobTyp=1 Pass  1:  I=   7 to  21 NPSUse= 16 ParTrn=T ParDer=T DoDerP=T.
 Spin components of T(2) and E(2):
     alpha-alpha T2 =       0.4275367664D-01 E2=     -0.1130858690D+00
     alpha-beta  T2 =       0.2434077649D+00 E2=     -0.6669564987D+00
     beta-beta   T2 =       0.4275367664D-01 E2=     -0.1130858690D+00
 ANorm=    0.1152785808D+01
 E2 =    -0.8931282367D+00 EUMP2 =    -0.24761422662920D+03
          IDoAtm=11111111111
          Differentiating once with respect to electric field.
                with respect to dipole field.
          Differentiating once with respect to nuclear coordinates.
 Keep R1 ints in memory in symmetry-blocked form, NReq=261125447.
          There are     1 degrees of freedom in the 1st order CPHF.  IDoFFX=0 NUNeed=     1.
 LinEq1:  Iter=  0 NonCon=     1 RMS=4.26D-03 Max=7.50D-02 NDo=     1
 AX will form     1 AO Fock derivatives at one time.
 LinEq1:  Iter=  1 NonCon=     1 RMS=1.13D-03 Max=1.40D-02 NDo=     1
 LinEq1:  Iter=  2 NonCon=     1 RMS=4.34D-04 Max=1.18D-02 NDo=     1
 LinEq1:  Iter=  3 NonCon=     1 RMS=2.70D-04 Max=6.34D-03 NDo=     1
 LinEq1:  Iter=  4 NonCon=     1 RMS=9.64D-05 Max=1.49D-03 NDo=     1
 LinEq1:  Iter=  5 NonCon=     1 RMS=3.97D-05 Max=6.70D-04 NDo=     1
 LinEq1:  Iter=  6 NonCon=     1 RMS=1.66D-05 Max=3.45D-04 NDo=     1
 LinEq1:  Iter=  7 NonCon=     1 RMS=4.46D-06 Max=9.66D-05 NDo=     1
 LinEq1:  Iter=  8 NonCon=     1 RMS=1.35D-06 Max=1.84D-05 NDo=     1
 LinEq1:  Iter=  9 NonCon=     1 RMS=5.03D-07 Max=1.27D-05 NDo=     1
 LinEq1:  Iter= 10 NonCon=     1 RMS=1.33D-07 Max=1.58D-06 NDo=     1
 LinEq1:  Iter= 11 NonCon=     1 RMS=4.28D-08 Max=5.23D-07 NDo=     1
 LinEq1:  Iter= 12 NonCon=     1 RMS=1.05D-08 Max=1.18D-07 NDo=     1
 LinEq1:  Iter= 13 NonCon=     1 RMS=3.33D-09 Max=4.09D-08 NDo=     1
 LinEq1:  Iter= 14 NonCon=     1 RMS=7.60D-10 Max=1.07D-08 NDo=     1
 LinEq1:  Iter= 15 NonCon=     1 RMS=2.59D-10 Max=3.18D-09 NDo=     1
 LinEq1:  Iter= 16 NonCon=     0 RMS=5.23D-11 Max=6.88D-10 NDo=     1
 Linear equations converged to 1.000D-10 1.000D-09 after    16 iterations.
 End of Minotr F.D. properties file   721 does not exist.
 End of Minotr F.D. properties file   722 does not exist.
 End of Minotr F.D. properties file   788 does not exist.
 Calling FoFJK, ICntrl=  10002127 FMM=F ISym2X=1 I1Cent= 0 IOpClX= 0 NMat=1 NMatS=1 NMatT=0.
 ***** Axes restored to original set *****
 -------------------------------------------------------------------
 Center     Atomic                   Forces (Hartrees/Bohr)
 Number     Number              X              Y              Z
 -------------------------------------------------------------------
      1        6          -0.000012790   -0.000000000    0.000043625
      2        6           0.000029213    0.000000000   -0.000010644
      3        1          -0.000012015   -0.000000000   -0.000004765
      4        1          -0.000011046   -0.000000000   -0.000003549
      5        6          -0.000005449   -0.000000000   -0.000007130
      6        6          -0.000014224   -0.000000000   -0.000018639
      7        6           0.000007310    0.000000000    0.000013321
      8        7           0.000011823    0.000000000    0.000004292
      9        1          -0.000002628   -0.000000000   -0.000005954
     10        1           0.000001988    0.000000000    0.000002595
     11        1           0.000007818    0.000000000   -0.000013152
 -------------------------------------------------------------------
 Cartesian Forces:  Max     0.000043625 RMS     0.000011860

 GradGradGradGradGradGradGradGradGradGradGradGradGradGradGradGradGradGrad
 Berny optimization.
 Using GEDIIS/GDIIS optimizer.
 FormGI is forming the generalized inverse of G from B-inverse, IUseBI=4.
 Internal  Forces:  Max     0.000025699 RMS     0.000008882
 Search for a local minimum.
 Step number   7 out of a maximum of   50
 All quantities printed in internal units (Hartrees-Bohrs-Radians)
 Mixed Optimization -- En-DIIS/RFO-DIIS
 Swapping is turned off.
 Update second derivatives using D2CorX and points    1    2    3    4    5
                                                      6    7
 DE= -1.81D-07 DEPred=-2.04D-07 R= 8.86D-01
 Trust test= 8.86D-01 RLast= 2.07D-03 DXMaxT set to 1.70D-01
 ITU=  0  1  1  1  0  1  0
     Eigenvalues ---    0.00237   0.01770   0.01798   0.03293   0.03293
     Eigenvalues ---    0.03293   0.03293   0.04528   0.07345   0.11636
     Eigenvalues ---    0.14514   0.16008   0.16056   0.16131   0.20667
     Eigenvalues ---    0.22070   0.22750   0.30079   0.34231   0.34745
     Eigenvalues ---    0.34802   0.34832   0.34851   0.35278   0.64051
     Eigenvalues ---    0.65007   1.12416
 En-DIIS/RFO-DIIS/Sim-DIIS IScMMF=       -3 using points:     7    6    5    4
 RFO step:  Lambda=-9.82812135D-09.
 DidBck=F Rises=F RFO-DIIS coefs:    1.09059   -0.06344   -0.03768    0.01053
 Iteration  1 RMS(Cart)=  0.00012784 RMS(Int)=  0.00000001
 Iteration  2 RMS(Cart)=  0.00000001 RMS(Int)=  0.00000000
 ClnCor:  largest displacement from symmetrization is 1.73D-12 for atom     8.
 Variable       Old X    -DE/DX   Delta X   Delta X   Delta X     New X
                                 (Linear)    (Quad)   (Total)
    R1        2.53860  -0.00002  -0.00003  -0.00001  -0.00004   2.53856
    R2        2.74024   0.00001  -0.00003   0.00007   0.00004   2.74028
    R3        2.05499  -0.00000  -0.00001   0.00001  -0.00000   2.05499
    R4        2.05145  -0.00001   0.00000  -0.00004  -0.00004   2.05141
    R5        2.04716   0.00001   0.00000   0.00002   0.00002   2.04718
    R6        2.55204   0.00001  -0.00004   0.00004   0.00001   2.55205
    R7        2.05526   0.00000  -0.00001   0.00002   0.00001   2.05527
    R8        2.70093  -0.00003   0.00000  -0.00008  -0.00008   2.70085
    R9        2.04863   0.00000  -0.00001   0.00001   0.00000   2.04863
   R10        2.21832  -0.00001   0.00000  -0.00001  -0.00001   2.21831
    A1        2.13511   0.00001  -0.00002   0.00010   0.00008   2.13518
    A2        2.09396   0.00001   0.00007   0.00000   0.00007   2.09403
    A3        2.05412  -0.00002  -0.00005  -0.00010  -0.00015   2.05397
    A4        2.11264   0.00001   0.00004   0.00002   0.00006   2.11271
    A5        2.11741  -0.00001  -0.00006  -0.00004  -0.00010   2.11731
    A6        2.05313   0.00000   0.00002   0.00001   0.00004   2.05317
    A7        2.17494  -0.00001  -0.00006   0.00001  -0.00005   2.17490
    A8        2.05095   0.00000   0.00002   0.00000   0.00002   2.05097
    A9        2.05729   0.00000   0.00004  -0.00001   0.00003   2.05732
   A10        2.13488  -0.00001  -0.00004   0.00001  -0.00003   2.13485
   A11        2.11122   0.00001   0.00002   0.00004   0.00006   2.11127
   A12        2.03709  -0.00000   0.00002  -0.00004  -0.00002   2.03707
   A13        3.14972   0.00001   0.00006   0.00002   0.00008   3.14980
   A14        3.14159  -0.00000   0.00000  -0.00000   0.00000   3.14159
    D1       -0.00000   0.00000   0.00000   0.00000   0.00000   0.00000
    D2        3.14159  -0.00000   0.00000  -0.00000   0.00000   3.14159
    D3        3.14159  -0.00000   0.00000   0.00000   0.00000   3.14159
    D4        0.00000   0.00000   0.00000   0.00000   0.00000   0.00000
    D5        3.14159  -0.00000   0.00000   0.00000   0.00000   3.14159
    D6        0.00000   0.00000   0.00000   0.00000   0.00000   0.00000
    D7        0.00000   0.00000   0.00000   0.00000   0.00000   0.00000
    D8        3.14159   0.00000   0.00000   0.00000   0.00000   3.14159
    D9       -0.00000  -0.00000   0.00000   0.00000   0.00000   0.00000
   D10        3.14159  -0.00000   0.00000  -0.00000   0.00000   3.14159
   D11        3.14159   0.00000   0.00000   0.00000   0.00000   3.14159
   D12       -0.00000   0.00000   0.00000  -0.00000   0.00000   0.00000
         Item               Value     Threshold  Converged?
 Maximum Force            0.000026     0.000002     NO 
 RMS     Force            0.000009     0.000001     NO 
 Maximum Displacement     0.000267     0.000006     NO 
 RMS     Displacement     0.000128     0.000004     NO 
 Predicted change in Energy=-6.141897D-09
 GradGradGradGradGradGradGradGradGradGradGradGradGradGradGradGradGradGrad

                          Input orientation:                          
 ---------------------------------------------------------------------
 Center     Atomic      Atomic             Coordinates (Angstroms)
 Number     Number       Type             X           Y           Z
 ---------------------------------------------------------------------
      1          6           0        0.013572   -0.000000    0.024113
      2          6           0        0.031454   -0.000000    1.367343
      3          1           0        0.968852    0.000000    1.914816
      4          1           0       -0.886497   -0.000000    1.942629
      5          6           0        1.228346    0.000000   -0.767777
      6          6           0        1.263998    0.000000   -2.117790
      7          6           0        0.076754   -0.000000   -2.913496
      8          7           0       -0.892974   -0.000000   -3.575021
      9          1           0        2.207969    0.000000   -2.650868
     10          1           0        2.175988    0.000000   -0.234062
     11          1           0       -0.935538   -0.000000   -0.506686
 ---------------------------------------------------------------------
                    Distance matrix (angstroms):
                    1          2          3          4          5
     1  C    0.000000
     2  C    1.343349   0.000000
     3  H    2.118329   1.085560   0.000000
     4  H    2.119158   1.083323   1.855557   0.000000
     5  C    1.450092   2.447710   2.695114   3.437857   0.000000
     6  C    2.480184   3.696663   4.043392   4.594740   1.350484
     7  C    2.938288   4.281079   4.910034   4.950738   2.435216
     8  N    3.711548   5.028074   5.796957   5.517655   3.518611
     9  H    3.459899   4.569818   4.730844   5.538586   2.122662
    10  H    2.177774   2.676476   2.464722   3.757233   1.087601
    11  H    1.087454   2.108805   3.080645   2.449806   2.179578
                    6          7          8          9         10
     6  C    0.000000
     7  C    1.429229   0.000000
     8  N    2.603085   1.173877   0.000000
     9  H    1.084091   2.147335   3.235723   0.000000
    10  H    2.092883   3.403844   4.536578   2.417018   0.000000
    11  H    2.726465   2.611028   3.068631   3.805148   3.123446
                   11
    11  H    0.000000
 Stoichiometry    C5H5N
 Framework group  CS[SG(C5H5N)]
 Deg. of freedom    19
 Full point group                 CS      NOp   2
 Largest Abelian subgroup         CS      NOp   2
 Largest concise Abelian subgroup C1      NOp   1
                         Standard orientation:                         
 ---------------------------------------------------------------------
 Center     Atomic      Atomic             Coordinates (Angstroms)
 Number     Number       Type             X           Y           Z
 ---------------------------------------------------------------------
      1          6           0        1.243007    0.275585    0.000000
      2          6           0        2.443476    0.878464    0.000000
      3          1           0        2.526442    1.960849    0.000000
      4          1           0        3.361974    0.304051    0.000000
      5          6           0       -0.000000    1.022377    0.000000
      6          6           0       -1.229957    0.464692    0.000000
      7          6           0       -1.427072   -0.950880    0.000000
      8          7           0       -1.598509   -2.112171    0.000000
      9          1           0       -2.121854    1.080949    0.000000
     10          1           0        0.066115    2.107967    0.000000
     11          1           0        1.180156   -0.810051    0.000000
 ---------------------------------------------------------------------
 Rotational constants (GHZ):           9.7381523           2.0315625           1.6808959
 Standard basis: 6-311+G(2d,p) (5D, 7F)
 There are   151 symmetry adapted cartesian basis functions of A'  symmetry.
 There are    53 symmetry adapted cartesian basis functions of A"  symmetry.
 There are   139 symmetry adapted basis functions of A'  symmetry.
 There are    53 symmetry adapted basis functions of A"  symmetry.
   192 basis functions,   292 primitive gaussians,   204 cartesian basis functions
    21 alpha electrons       21 beta electrons
       nuclear repulsion energy       182.0766963110 Hartrees.
 NAtoms=   11 NActive=   11 NUniq=   11 SFac= 1.00D+00 NAtFMM=   60 NAOKFM=F Big=F
 Integral buffers will be    131072 words long.
 Raffenetti 1 integral format.
 Two-electron integral symmetry is turned on.
 One-electron integrals computed using PRISM.
 NBasis=   192 RedAO= T EigKep=  8.58D-06  NBF=   139    53
 NBsUse=   192 1.00D-06 EigRej= -1.00D+00 NBFU=   139    53
 Initial guess from the checkpoint file:  "/scratch/webmo-77271/219/Gau-95420.chk"
 B after Tr=     0.000000    0.000000    0.000000
         Rot=    1.000000    0.000000    0.000000    0.000025 Ang=   0.00 deg.
 Initial guess orbital symmetries:
       Occupied  (A') (A') (A') (A') (A') (A') (A') (A') (A') (A')
                 (A') (A') (A') (A') (A') (A') (A') (A") (A') (A")
                 (A")
       Virtual   (A") (A') (A') (A') (A') (A") (A') (A") (A') (A')
                 (A") (A') (A") (A') (A") (A') (A') (A') (A") (A')
                 (A') (A') (A') (A") (A') (A') (A') (A') (A') (A')
                 (A') (A") (A') (A') (A') (A') (A') (A') (A') (A")
                 (A') (A") (A') (A') (A") (A') (A") (A") (A') (A')
                 (A") (A') (A") (A') (A') (A') (A") (A') (A') (A')
                 (A") (A') (A') (A') (A") (A') (A') (A") (A') (A")
                 (A') (A') (A') (A') (A') (A') (A") (A") (A') (A")
                 (A') (A') (A") (A') (A') (A') (A") (A') (A') (A')
                 (A') (A') (A") (A') (A") (A") (A") (A') (A') (A')
                 (A") (A") (A') (A') (A') (A') (A') (A') (A') (A')
                 (A') (A') (A') (A') (A") (A') (A") (A') (A") (A')
                 (A") (A") (A') (A") (A') (A") (A') (A') (A") (A")
                 (A") (A') (A") (A') (A') (A') (A') (A") (A') (A')
                 (A") (A') (A') (A") (A') (A") (A') (A') (A') (A')
                 (A') (A') (A') (A") (A') (A') (A') (A') (A') (A")
                 (A') (A') (A") (A') (A') (A') (A') (A') (A') (A')
                 (A')
 Keep R1 ints in memory in symmetry-blocked form, NReq=261123738.
 Requested convergence on RMS density matrix=1.00D-08 within 128 cycles.
 Requested convergence on MAX density matrix=1.00D-06.
 Requested convergence on             energy=1.00D-06.
 No special actions if energy rises.
 SCF Done:  E(RHF) =  -246.721099839     A.U. after    6 cycles
            NFock=  6  Conv=0.67D-08     -V/T= 2.0019
 ExpMin= 4.38D-02 ExpMax= 6.29D+03 ExpMxC= 9.49D+02 IAcc=3 IRadAn=         5 AccDes= 0.00D+00
 HarFok:  IExCor=  205 AccDes= 0.00D+00 IRadAn=         5 IDoV=-2 UseB2=F ITyADJ=14
 ICtDFT= 12500011 ScaDFX=  1.000000  1.000000  1.000000  1.000000
 Range of M.O.s used for correlation:     7   192
 NBasis=   192 NAE=    21 NBE=    21 NFC=     6 NFV=     0
 NROrb=    186 NOA=    15 NOB=    15 NVA=   171 NVB=   171

 **** Warning!!: The largest alpha MO coefficient is  0.13807278D+03

 Fully direct method using O(ONN) memory.
 JobTyp=1 Pass  1:  I=   7 to  21 NPSUse= 16 ParTrn=T ParDer=T DoDerP=T.
 Spin components of T(2) and E(2):
     alpha-alpha T2 =       0.4275343026D-01 E2=     -0.1130858427D+00
     alpha-beta  T2 =       0.2434057589D+00 E2=     -0.6669551146D+00
     beta-beta   T2 =       0.4275343026D-01 E2=     -0.1130858427D+00
 ANorm=    0.1152784724D+01
 E2 =    -0.8931268000D+00 EUMP2 =    -0.24761422663867D+03
          IDoAtm=11111111111
          Differentiating once with respect to electric field.
                with respect to dipole field.
          Differentiating once with respect to nuclear coordinates.
 Keep R1 ints in memory in symmetry-blocked form, NReq=261125447.
          There are     1 degrees of freedom in the 1st order CPHF.  IDoFFX=0 NUNeed=     1.
 LinEq1:  Iter=  0 NonCon=     1 RMS=4.26D-03 Max=7.50D-02 NDo=     1
 AX will form     1 AO Fock derivatives at one time.
 LinEq1:  Iter=  1 NonCon=     1 RMS=1.13D-03 Max=1.40D-02 NDo=     1
 LinEq1:  Iter=  2 NonCon=     1 RMS=4.34D-04 Max=1.18D-02 NDo=     1
 LinEq1:  Iter=  3 NonCon=     1 RMS=2.70D-04 Max=6.34D-03 NDo=     1
 LinEq1:  Iter=  4 NonCon=     1 RMS=9.64D-05 Max=1.49D-03 NDo=     1
 LinEq1:  Iter=  5 NonCon=     1 RMS=3.97D-05 Max=6.70D-04 NDo=     1
 LinEq1:  Iter=  6 NonCon=     1 RMS=1.66D-05 Max=3.45D-04 NDo=     1
 LinEq1:  Iter=  7 NonCon=     1 RMS=4.46D-06 Max=9.65D-05 NDo=     1
 LinEq1:  Iter=  8 NonCon=     1 RMS=1.35D-06 Max=1.84D-05 NDo=     1
 LinEq1:  Iter=  9 NonCon=     1 RMS=5.03D-07 Max=1.27D-05 NDo=     1
 LinEq1:  Iter= 10 NonCon=     1 RMS=1.33D-07 Max=1.58D-06 NDo=     1
 LinEq1:  Iter= 11 NonCon=     1 RMS=4.27D-08 Max=5.23D-07 NDo=     1
 LinEq1:  Iter= 12 NonCon=     1 RMS=1.05D-08 Max=1.18D-07 NDo=     1
 LinEq1:  Iter= 13 NonCon=     1 RMS=3.33D-09 Max=4.09D-08 NDo=     1
 LinEq1:  Iter= 14 NonCon=     1 RMS=7.60D-10 Max=1.07D-08 NDo=     1
 LinEq1:  Iter= 15 NonCon=     1 RMS=2.59D-10 Max=3.18D-09 NDo=     1
 LinEq1:  Iter= 16 NonCon=     0 RMS=5.23D-11 Max=6.88D-10 NDo=     1
 Linear equations converged to 1.000D-10 1.000D-09 after    16 iterations.
 End of Minotr F.D. properties file   721 does not exist.
 End of Minotr F.D. properties file   722 does not exist.
 End of Minotr F.D. properties file   788 does not exist.
 Calling FoFJK, ICntrl=  10002127 FMM=F ISym2X=1 I1Cent= 0 IOpClX= 0 NMat=1 NMatS=1 NMatT=0.
 ***** Axes restored to original set *****
 -------------------------------------------------------------------
 Center     Atomic                   Forces (Hartrees/Bohr)
 Number     Number              X              Y              Z
 -------------------------------------------------------------------
      1        6           0.000004284    0.000000000    0.000003898
      2        6           0.000000052    0.000000000   -0.000000346
      3        1          -0.000000099   -0.000000000    0.000000094
      4        1           0.000000183    0.000000000   -0.000001446
      5        6          -0.000003413   -0.000000000    0.000004418
      6        6           0.000003119    0.000000000    0.000000836
      7        6          -0.000005858   -0.000000000   -0.000004496
      8        7           0.000001368    0.000000000    0.000000212
      9        1          -0.000000276   -0.000000000   -0.000000998
     10        1           0.000000116    0.000000000    0.000000586
     11        1           0.000000523    0.000000000   -0.000002759
 -------------------------------------------------------------------
 Cartesian Forces:  Max     0.000005858 RMS     0.000002083

 GradGradGradGradGradGradGradGradGradGradGradGradGradGradGradGradGradGrad
 Berny optimization.
 Using GEDIIS/GDIIS optimizer.
 FormGI is forming the generalized inverse of G from B-inverse, IUseBI=4.
 Internal  Forces:  Max     0.000006118 RMS     0.000001909
 Search for a local minimum.
 Step number   8 out of a maximum of   50
 All quantities printed in internal units (Hartrees-Bohrs-Radians)
 Mixed Optimization -- En-DIIS/RFO-DIIS
 Swapping is turned off.
 Update second derivatives using D2CorX and points    1    2    3    4    5
                                                      6    7    8
 DE= -9.48D-09 DEPred=-6.14D-09 R= 1.54D+00
 Trust test= 1.54D+00 RLast= 2.72D-04 DXMaxT set to 1.70D-01
 ITU=  0  0  1  1  1  0  1  0
     Eigenvalues ---    0.00237   0.01770   0.01798   0.03293   0.03293
     Eigenvalues ---    0.03293   0.03293   0.04528   0.07280   0.11587
     Eigenvalues ---    0.12287   0.16009   0.16049   0.16138   0.19814
     Eigenvalues ---    0.22513   0.22774   0.32573   0.34254   0.34762
     Eigenvalues ---    0.34794   0.34853   0.35047   0.36209   0.62964
     Eigenvalues ---    0.65515   1.12282
 En-DIIS/RFO-DIIS/Sim-DIIS IScMMF=       -3 using points:     8    7    6    5    4
 RFO step:  Lambda=-4.66933630D-10.
 DIIS inversion failure, remove point   5.
 DIIS inversion failure, remove point   4.
 DIIS inversion failure, remove point   3.
 DIIS inversion failure, remove point   2.
 Use linear search instead of GDIIS.
 RFO step:  Lambda= 0.00000000D+00 EMin= 2.36824211D-03
 Quartic linear search produced a step of  0.02516.
 Iteration  1 RMS(Cart)=  0.00001921 RMS(Int)=  0.00000000
 Iteration  2 RMS(Cart)=  0.00000000 RMS(Int)=  0.00000000
 ClnCor:  largest displacement from symmetrization is 3.77D-15 for atom     9.
 Variable       Old X    -DE/DX   Delta X   Delta X   Delta X     New X
                                 (Linear)    (Quad)   (Total)
    R1        2.53856  -0.00000  -0.00000  -0.00000  -0.00000   2.53856
    R2        2.74028  -0.00000   0.00000  -0.00002  -0.00002   2.74026
    R3        2.05499   0.00000  -0.00000   0.00000   0.00000   2.05499
    R4        2.05141  -0.00000  -0.00000   0.00000  -0.00000   2.05141
    R5        2.04718  -0.00000   0.00000  -0.00000  -0.00000   2.04718
    R6        2.55205   0.00000   0.00000   0.00001   0.00001   2.55205
    R7        2.05527   0.00000   0.00000   0.00000   0.00000   2.05527
    R8        2.70085   0.00001  -0.00000   0.00002   0.00002   2.70087
    R9        2.04863   0.00000   0.00000   0.00000   0.00000   2.04864
   R10        2.21831  -0.00000  -0.00000  -0.00000  -0.00000   2.21830
    A1        2.13518   0.00000   0.00000   0.00002   0.00002   2.13520
    A2        2.09403   0.00000   0.00000   0.00001   0.00001   2.09404
    A3        2.05397  -0.00000  -0.00000  -0.00002  -0.00003   2.05395
    A4        2.11271   0.00000   0.00000   0.00001   0.00001   2.11271
    A5        2.11731  -0.00000  -0.00000  -0.00001  -0.00001   2.11730
    A6        2.05317   0.00000   0.00000   0.00000   0.00000   2.05317
    A7        2.17490  -0.00000  -0.00000  -0.00001  -0.00001   2.17489
    A8        2.05097   0.00000   0.00000   0.00000   0.00000   2.05097
    A9        2.05732   0.00000   0.00000   0.00000   0.00000   2.05732
   A10        2.13485   0.00000  -0.00000   0.00001   0.00001   2.13486
   A11        2.11127  -0.00000   0.00000  -0.00000   0.00000   2.11127
   A12        2.03707  -0.00000  -0.00000  -0.00001  -0.00001   2.03705
   A13        3.14980   0.00000   0.00000   0.00001   0.00001   3.14982
   A14        3.14159   0.00000   0.00000   0.00000   0.00000   3.14159
    D1       -0.00000  -0.00000   0.00000  -0.00000   0.00000   0.00000
    D2        3.14159  -0.00000   0.00000  -0.00000   0.00000   3.14159
    D3        3.14159  -0.00000   0.00000  -0.00000   0.00000   3.14159
    D4        0.00000  -0.00000   0.00000  -0.00000   0.00000   0.00000
    D5        3.14159  -0.00000   0.00000  -0.00000   0.00000   3.14159
    D6        0.00000  -0.00000   0.00000  -0.00000  -0.00000   0.00000
    D7       -0.00000  -0.00000   0.00000  -0.00000   0.00000   0.00000
    D8        3.14159  -0.00000   0.00000  -0.00000   0.00000   3.14159
    D9        0.00000  -0.00000   0.00000  -0.00000   0.00000   0.00000
   D10        3.14159  -0.00000   0.00000  -0.00000   0.00000   3.14159
   D11        3.14159  -0.00000   0.00000  -0.00000   0.00000   3.14159
   D12       -0.00000   0.00000   0.00000  -0.00000   0.00000   0.00000
         Item               Value     Threshold  Converged?
 Maximum Force            0.000006     0.000002     NO 
 RMS     Force            0.000002     0.000001     NO 
 Maximum Displacement     0.000054     0.000006     NO 
 RMS     Displacement     0.000019     0.000004     NO 
 Predicted change in Energy=-2.849505D-10
 GradGradGradGradGradGradGradGradGradGradGradGradGradGradGradGradGradGrad

                          Input orientation:                          
 ---------------------------------------------------------------------
 Center     Atomic      Atomic             Coordinates (Angstroms)
 Number     Number       Type             X           Y           Z
 ---------------------------------------------------------------------
      1          6           0        0.013590   -0.000000    0.024121
      2          6           0        0.031455   -0.000000    1.367349
      3          1           0        0.968841    0.000000    1.914841
      4          1           0       -0.886510   -0.000000    1.942613
      5          6           0        1.228355    0.000000   -0.767769
      6          6           0        1.263991    0.000000   -2.117787
      7          6           0        0.076737   -0.000000   -2.913498
      8          7           0       -0.892982   -0.000000   -3.575034
      9          1           0        2.207956    0.000000   -2.650877
     10          1           0        2.176000    0.000000   -0.234060
     11          1           0       -0.935509   -0.000000   -0.506699
 ---------------------------------------------------------------------
                    Distance matrix (angstroms):
                    1          2          3          4          5
     1  C    0.000000
     2  C    1.343347   0.000000
     3  H    2.118331   1.085560   0.000000
     4  H    2.119149   1.083322   1.855558   0.000000
     5  C    1.450084   2.447713   2.695134   3.437851   0.000000
     6  C    2.480176   3.696664   4.043415   4.594726   1.350489
     7  C    2.938298   4.281087   4.910062   4.950723   2.435236
     8  N    3.711576   5.028095   5.796992   5.517651   3.518637
     9  H    3.459892   4.569825   4.730876   5.538579   2.122666
    10  H    2.177769   2.676488   2.464754   3.757243   1.087602
    11  H    1.087455   2.108809   3.080650   2.449802   2.179556
                    6          7          8          9         10
     6  C    0.000000
     7  C    1.429240   0.000000
     8  N    2.603095   1.173876   0.000000
     9  H    1.084091   2.147338   3.235719   0.000000
    10  H    2.092890   3.403864   4.536602   2.417028   0.000000
    11  H    2.726427   2.611001   3.068630   3.805111   3.123431
                   11
    11  H    0.000000
 Stoichiometry    C5H5N
 Framework group  CS[SG(C5H5N)]
 Deg. of freedom    19
 Full point group                 CS      NOp   2
 Largest Abelian subgroup         CS      NOp   2
 Largest concise Abelian subgroup C1      NOp   1
                         Standard orientation:                         
 ---------------------------------------------------------------------
 Center     Atomic      Atomic             Coordinates (Angstroms)
 Number     Number       Type             X           Y           Z
 ---------------------------------------------------------------------
      1          6           0        1.243005    0.275608    0.000000
      2          6           0        2.443479    0.878472    0.000000
      3          1           0        2.526465    1.960855    0.000000
      4          1           0        3.361963    0.304039    0.000000
      5          6           0        0.000000    1.022388    0.000000
      6          6           0       -1.229954    0.464685    0.000000
      7          6           0       -1.427066   -0.950898   -0.000000
      8          7           0       -1.598514   -2.112187   -0.000000
      9          1           0       -2.121859    1.080929    0.000000
     10          1           0        0.066106    2.107979    0.000000
     11          1           0        1.180132   -0.810028   -0.000000
 ---------------------------------------------------------------------
 Rotational constants (GHZ):           9.7381687           2.0315465           1.6808854
 Standard basis: 6-311+G(2d,p) (5D, 7F)
 There are   151 symmetry adapted cartesian basis functions of A'  symmetry.
 There are    53 symmetry adapted cartesian basis functions of A"  symmetry.
 There are   139 symmetry adapted basis functions of A'  symmetry.
 There are    53 symmetry adapted basis functions of A"  symmetry.
   192 basis functions,   292 primitive gaussians,   204 cartesian basis functions
    21 alpha electrons       21 beta electrons
       nuclear repulsion energy       182.0764467450 Hartrees.
 NAtoms=   11 NActive=   11 NUniq=   11 SFac= 1.00D+00 NAtFMM=   60 NAOKFM=F Big=F
 Integral buffers will be    131072 words long.
 Raffenetti 1 integral format.
 Two-electron integral symmetry is turned on.
 One-electron integrals computed using PRISM.
 NBasis=   192 RedAO= T EigKep=  8.58D-06  NBF=   139    53
 NBsUse=   192 1.00D-06 EigRej= -1.00D+00 NBFU=   139    53
 Initial guess from the checkpoint file:  "/scratch/webmo-77271/219/Gau-95420.chk"
 B after Tr=     0.000000    0.000000    0.000000
         Rot=    1.000000   -0.000000   -0.000000   -0.000002 Ang=  -0.00 deg.
 Initial guess orbital symmetries:
       Occupied  (A') (A') (A') (A') (A') (A') (A') (A') (A') (A')
                 (A') (A') (A') (A') (A') (A') (A') (A") (A') (A")
                 (A")
       Virtual   (A") (A') (A') (A') (A') (A") (A') (A") (A') (A')
                 (A") (A') (A") (A') (A") (A') (A') (A') (A") (A')
                 (A') (A') (A') (A") (A') (A') (A') (A') (A') (A')
                 (A') (A") (A') (A') (A') (A') (A') (A') (A') (A")
                 (A') (A") (A') (A') (A") (A') (A") (A") (A') (A')
                 (A") (A') (A") (A') (A') (A') (A") (A') (A') (A')
                 (A") (A') (A') (A') (A") (A') (A') (A") (A') (A")
                 (A') (A') (A') (A') (A') (A') (A") (A") (A') (A")
                 (A') (A') (A") (A') (A') (A') (A") (A') (A') (A')
                 (A') (A') (A") (A') (A") (A") (A") (A') (A') (A')
                 (A") (A") (A') (A') (A') (A') (A') (A') (A') (A')
                 (A') (A') (A') (A') (A") (A') (A") (A') (A") (A')
                 (A") (A") (A') (A") (A') (A") (A') (A') (A") (A")
                 (A") (A') (A") (A') (A') (A') (A') (A") (A') (A')
                 (A") (A') (A') (A") (A') (A") (A') (A') (A') (A')
                 (A') (A') (A') (A") (A') (A') (A') (A') (A') (A")
                 (A') (A') (A") (A') (A') (A') (A') (A') (A') (A')
                 (A')
 Keep R1 ints in memory in symmetry-blocked form, NReq=261123738.
 Requested convergence on RMS density matrix=1.00D-08 within 128 cycles.
 Requested convergence on MAX density matrix=1.00D-06.
 Requested convergence on             energy=1.00D-06.
 No special actions if energy rises.
 SCF Done:  E(RHF) =  -246.721099855     A.U. after    4 cycles
            NFock=  4  Conv=0.86D-08     -V/T= 2.0019
 ExpMin= 4.38D-02 ExpMax= 6.29D+03 ExpMxC= 9.49D+02 IAcc=3 IRadAn=         5 AccDes= 0.00D+00
 HarFok:  IExCor=  205 AccDes= 0.00D+00 IRadAn=         5 IDoV=-2 UseB2=F ITyADJ=14
 ICtDFT= 12500011 ScaDFX=  1.000000  1.000000  1.000000  1.000000
 Range of M.O.s used for correlation:     7   192
 NBasis=   192 NAE=    21 NBE=    21 NFC=     6 NFV=     0
 NROrb=    186 NOA=    15 NOB=    15 NVA=   171 NVB=   171

 **** Warning!!: The largest alpha MO coefficient is  0.13807202D+03

 Fully direct method using O(ONN) memory.
 JobTyp=1 Pass  1:  I=   7 to  21 NPSUse= 16 ParTrn=T ParDer=T DoDerP=T.
 Spin components of T(2) and E(2):
     alpha-alpha T2 =       0.4275343138D-01 E2=     -0.1130858140D+00
     alpha-beta  T2 =       0.2434058972D+00 E2=     -0.6669551620D+00
     beta-beta   T2 =       0.4275343138D-01 E2=     -0.1130858140D+00
 ANorm=    0.1152784785D+01
 E2 =    -0.8931267900D+00 EUMP2 =    -0.24761422664507D+03
          IDoAtm=11111111111
          Differentiating once with respect to electric field.
                with respect to dipole field.
          Differentiating once with respect to nuclear coordinates.
 Keep R1 ints in memory in symmetry-blocked form, NReq=261125447.
          There are     1 degrees of freedom in the 1st order CPHF.  IDoFFX=0 NUNeed=     1.
 LinEq1:  Iter=  0 NonCon=     1 RMS=4.26D-03 Max=7.50D-02 NDo=     1
 AX will form     1 AO Fock derivatives at one time.
 LinEq1:  Iter=  1 NonCon=     1 RMS=1.13D-03 Max=1.40D-02 NDo=     1
 LinEq1:  Iter=  2 NonCon=     1 RMS=4.34D-04 Max=1.18D-02 NDo=     1
 LinEq1:  Iter=  3 NonCon=     1 RMS=2.70D-04 Max=6.34D-03 NDo=     1
 LinEq1:  Iter=  4 NonCon=     1 RMS=9.64D-05 Max=1.49D-03 NDo=     1
 LinEq1:  Iter=  5 NonCon=     1 RMS=3.97D-05 Max=6.70D-04 NDo=     1
 LinEq1:  Iter=  6 NonCon=     1 RMS=1.66D-05 Max=3.45D-04 NDo=     1
 LinEq1:  Iter=  7 NonCon=     1 RMS=4.46D-06 Max=9.65D-05 NDo=     1
 LinEq1:  Iter=  8 NonCon=     1 RMS=1.35D-06 Max=1.84D-05 NDo=     1
 LinEq1:  Iter=  9 NonCon=     1 RMS=5.03D-07 Max=1.27D-05 NDo=     1
 LinEq1:  Iter= 10 NonCon=     1 RMS=1.33D-07 Max=1.58D-06 NDo=     1
 LinEq1:  Iter= 11 NonCon=     1 RMS=4.27D-08 Max=5.23D-07 NDo=     1
 LinEq1:  Iter= 12 NonCon=     1 RMS=1.05D-08 Max=1.18D-07 NDo=     1
 LinEq1:  Iter= 13 NonCon=     1 RMS=3.33D-09 Max=4.09D-08 NDo=     1
 LinEq1:  Iter= 14 NonCon=     1 RMS=7.60D-10 Max=1.07D-08 NDo=     1
 LinEq1:  Iter= 15 NonCon=     1 RMS=2.59D-10 Max=3.18D-09 NDo=     1
 LinEq1:  Iter= 16 NonCon=     0 RMS=5.23D-11 Max=6.88D-10 NDo=     1
 Linear equations converged to 1.000D-10 1.000D-09 after    16 iterations.
 End of Minotr F.D. properties file   721 does not exist.
 End of Minotr F.D. properties file   722 does not exist.
 End of Minotr F.D. properties file   788 does not exist.
 Calling FoFJK, ICntrl=  10002127 FMM=F ISym2X=1 I1Cent= 0 IOpClX= 0 NMat=1 NMatS=1 NMatT=0.
 ***** Axes restored to original set *****
 -------------------------------------------------------------------
 Center     Atomic                   Forces (Hartrees/Bohr)
 Number     Number              X              Y              Z
 -------------------------------------------------------------------
      1        6          -0.000000445    0.000000000    0.000001196
      2        6          -0.000000510    0.000000000    0.000000504
      3        1           0.000000247   -0.000000000   -0.000000028
      4        1          -0.000000061    0.000000000   -0.000000273
      5        6           0.000000363   -0.000000000   -0.000001166
      6        6          -0.000000778    0.000000000    0.000000448
      7        6           0.000001313   -0.000000000    0.000001082
      8        7           0.000000053   -0.000000000   -0.000000189
      9        1          -0.000000339    0.000000000   -0.000000666
     10        1           0.000000309   -0.000000000   -0.000000411
     11        1          -0.000000152    0.000000000   -0.000000497
 -------------------------------------------------------------------
 Cartesian Forces:  Max     0.000001313 RMS     0.000000511

 GradGradGradGradGradGradGradGradGradGradGradGradGradGradGradGradGradGrad
 Berny optimization.
 Using GEDIIS/GDIIS optimizer.
 FormGI is forming the generalized inverse of G from B-inverse, IUseBI=4.
 Internal  Forces:  Max     0.000001643 RMS     0.000000508
 Search for a local minimum.
 Step number   9 out of a maximum of   50
 All quantities printed in internal units (Hartrees-Bohrs-Radians)
 Mixed Optimization -- En-DIIS/RFO-DIIS
 Swapping is turned off.
 Update second derivatives using D2CorX and points    1    2    3    4    5
                                                      6    7    8    9
 DE= -6.39D-09 DEPred=-2.85D-10 R= 2.24D+01
 Trust test= 2.24D+01 RLast= 4.93D-05 DXMaxT set to 1.70D-01
 ITU=  0  0  0  1  1  1  0  1  0
     Eigenvalues ---    0.00237   0.01770   0.01798   0.03293   0.03293
     Eigenvalues ---    0.03293   0.03293   0.04528   0.07285   0.11579
     Eigenvalues ---    0.12200   0.15959   0.16068   0.16416   0.18949
     Eigenvalues ---    0.22440   0.22747   0.34209   0.34695   0.34759
     Eigenvalues ---    0.34850   0.35001   0.35263   0.37454   0.64199
     Eigenvalues ---    0.65431   1.12305
 En-DIIS/RFO-DIIS/Sim-DIIS IScMMF=       -3 using points:     9    8    7    6    5    4
 RFO step:  Lambda=-3.40246277D-11.
 DIIS inversion failure, remove point   6.
 DIIS inversion failure, remove point   5.
 DIIS inversion failure, remove point   4.
 DIIS inversion failure, remove point   3.
 DIIS inversion failure, remove point   2.
 Use linear search instead of GDIIS.
 RFO step:  Lambda= 0.00000000D+00 EMin= 2.36824211D-03
 Quartic linear search produced a step of  0.00004.
 Iteration  1 RMS(Cart)=  0.00000809 RMS(Int)=  0.00000000
 Iteration  2 RMS(Cart)=  0.00000000 RMS(Int)=  0.00000000
 ClnCor:  largest displacement from symmetrization is 3.26D-15 for atom     8.
 Variable       Old X    -DE/DX   Delta X   Delta X   Delta X     New X
                                 (Linear)    (Quad)   (Total)
    R1        2.53856   0.00000  -0.00000  -0.00000  -0.00000   2.53856
    R2        2.74026   0.00000  -0.00000   0.00000   0.00000   2.74026
    R3        2.05499   0.00000   0.00000   0.00000   0.00000   2.05499
    R4        2.05141   0.00000  -0.00000   0.00000   0.00000   2.05141
    R5        2.04718  -0.00000  -0.00000  -0.00000  -0.00000   2.04718
    R6        2.55205  -0.00000   0.00000  -0.00000  -0.00000   2.55205
    R7        2.05527   0.00000   0.00000   0.00000   0.00000   2.05527
    R8        2.70087  -0.00000   0.00000  -0.00000  -0.00000   2.70087
    R9        2.04864   0.00000   0.00000   0.00000   0.00000   2.04864
   R10        2.21830   0.00000  -0.00000   0.00000   0.00000   2.21830
    A1        2.13520   0.00000   0.00000   0.00001   0.00001   2.13521
    A2        2.09404  -0.00000   0.00000   0.00000   0.00000   2.09404
    A3        2.05395  -0.00000  -0.00000  -0.00001  -0.00001   2.05394
    A4        2.11271  -0.00000   0.00000   0.00000   0.00000   2.11271
    A5        2.11730  -0.00000  -0.00000  -0.00000  -0.00000   2.11730
    A6        2.05317   0.00000   0.00000   0.00000   0.00000   2.05318
    A7        2.17489  -0.00000  -0.00000  -0.00000  -0.00000   2.17488
    A8        2.05097   0.00000   0.00000   0.00001   0.00001   2.05098
    A9        2.05732  -0.00000   0.00000  -0.00000  -0.00000   2.05732
   A10        2.13486  -0.00000   0.00000   0.00000   0.00000   2.13486
   A11        2.11127   0.00000   0.00000   0.00000   0.00000   2.11128
   A12        2.03705  -0.00000  -0.00000  -0.00001  -0.00001   2.03705
   A13        3.14982   0.00000   0.00000   0.00001   0.00001   3.14982
   A14        3.14159  -0.00000   0.00000  -0.00000   0.00000   3.14159
    D1       -0.00000   0.00000   0.00000   0.00000   0.00000   0.00000
    D2        3.14159   0.00000   0.00000  -0.00000   0.00000   3.14159
    D3        3.14159   0.00000   0.00000   0.00000   0.00000   3.14159
    D4        0.00000  -0.00000   0.00000  -0.00000   0.00000   0.00000
    D5        3.14159   0.00000   0.00000   0.00000   0.00000   3.14159
    D6       -0.00000   0.00000   0.00000   0.00000   0.00000   0.00000
    D7        0.00000   0.00000   0.00000   0.00000   0.00000   0.00000
    D8        3.14159   0.00000   0.00000   0.00000   0.00000   3.14159
    D9       -0.00000   0.00000   0.00000   0.00000   0.00000   0.00000
   D10        3.14159  -0.00000   0.00000  -0.00000   0.00000   3.14159
   D11        3.14159   0.00000   0.00000   0.00000   0.00000   3.14159
   D12        0.00000   0.00000   0.00000   0.00000   0.00000   0.00000
         Item               Value     Threshold  Converged?
 Maximum Force            0.000002     0.000002     NO 
 RMS     Force            0.000001     0.000001     YES
 Maximum Displacement     0.000017     0.000006     NO 
 RMS     Displacement     0.000008     0.000004     NO 
 Predicted change in Energy=-2.213232D-11
 GradGradGradGradGradGradGradGradGradGradGradGradGradGradGradGradGradGrad

                          Input orientation:                          
 ---------------------------------------------------------------------
 Center     Atomic      Atomic             Coordinates (Angstroms)
 Number     Number       Type             X           Y           Z
 ---------------------------------------------------------------------
      1          6           0        0.013595    0.000000    0.024123
      2          6           0        0.031452    0.000000    1.367352
      3          1           0        0.968834   -0.000000    1.914850
      4          1           0       -0.886518    0.000000    1.942607
      5          6           0        1.228360   -0.000000   -0.767769
      6          6           0        1.263990   -0.000000   -2.117787
      7          6           0        0.076735    0.000000   -2.913491
      8          7           0       -0.892983    0.000000   -3.575030
      9          1           0        2.207950   -0.000000   -2.650885
     10          1           0        2.176010   -0.000000   -0.234066
     11          1           0       -0.935501    0.000000   -0.506703
 ---------------------------------------------------------------------
                    Distance matrix (angstroms):
                    1          2          3          4          5
     1  C    0.000000
     2  C    1.343347   0.000000
     3  H    2.118332   1.085560   0.000000
     4  H    2.119146   1.083322   1.855560   0.000000
     5  C    1.450086   2.447719   2.695143   3.437854   0.000000
     6  C    2.480175   3.696666   4.043424   4.594723   1.350488
     7  C    2.938293   4.281082   4.910063   4.950711   2.435234
     8  N    3.711575   5.028092   5.796994   5.517640   3.518637
     9  H    3.459894   4.569833   4.730893   5.538583   2.122669
    10  H    2.177774   2.676502   2.464774   3.757257   1.087602
    11  H    1.087456   2.108810   3.080651   2.449799   2.179553
                    6          7          8          9         10
     6  C    0.000000
     7  C    1.429238   0.000000
     8  N    2.603092   1.173876   0.000000
     9  H    1.084091   2.147333   3.235711   0.000000
    10  H    2.092889   3.403862   4.536601   2.417031   0.000000
    11  H    2.726418   2.610987   3.068621   3.805102   3.123433
                   11
    11  H    0.000000
 Stoichiometry    C5H5N
 Framework group  CS[SG(C5H5N)]
 Deg. of freedom    19
 Full point group                 CS      NOp   2
 Largest Abelian subgroup         CS      NOp   2
 Largest concise Abelian subgroup C1      NOp   1
                         Standard orientation:                         
 ---------------------------------------------------------------------
 Center     Atomic      Atomic             Coordinates (Angstroms)
 Number     Number       Type             X           Y           Z
 ---------------------------------------------------------------------
      1          6           0        1.243004    0.275607    0.000000
      2          6           0        2.443484    0.878460    0.000000
      3          1           0        2.526481    1.960842   -0.000000
      4          1           0        3.361960    0.304014    0.000000
      5          6           0        0.000000    1.022392   -0.000000
      6          6           0       -1.229953    0.464688   -0.000000
      7          6           0       -1.427064   -0.950893    0.000000
      8          7           0       -1.598519   -2.112180    0.000000
      9          1           0       -2.121862    1.080928   -0.000000
     10          1           0        0.066104    2.107984   -0.000000
     11          1           0        1.180120   -0.810029    0.000000
 ---------------------------------------------------------------------
 Rotational constants (GHZ):           9.7381410           2.0315494           1.6808866
 Standard basis: 6-311+G(2d,p) (5D, 7F)
 There are   151 symmetry adapted cartesian basis functions of A'  symmetry.
 There are    53 symmetry adapted cartesian basis functions of A"  symmetry.
 There are   139 symmetry adapted basis functions of A'  symmetry.
 There are    53 symmetry adapted basis functions of A"  symmetry.
   192 basis functions,   292 primitive gaussians,   204 cartesian basis functions
    21 alpha electrons       21 beta electrons
       nuclear repulsion energy       182.0764722560 Hartrees.
 NAtoms=   11 NActive=   11 NUniq=   11 SFac= 1.00D+00 NAtFMM=   60 NAOKFM=F Big=F
 Integral buffers will be    131072 words long.
 Raffenetti 1 integral format.
 Two-electron integral symmetry is turned on.
 One-electron integrals computed using PRISM.
 NBasis=   192 RedAO= T EigKep=  8.58D-06  NBF=   139    53
 NBsUse=   192 1.00D-06 EigRej= -1.00D+00 NBFU=   139    53
 Initial guess from the checkpoint file:  "/scratch/webmo-77271/219/Gau-95420.chk"
 B after Tr=    -0.000000   -0.000000   -0.000000
         Rot=    1.000000    0.000000    0.000000    0.000002 Ang=   0.00 deg.
 Initial guess orbital symmetries:
       Occupied  (A') (A') (A') (A') (A') (A') (A') (A') (A') (A')
                 (A') (A') (A') (A') (A') (A') (A') (A") (A') (A")
                 (A")
       Virtual   (A") (A') (A') (A') (A') (A") (A') (A") (A') (A')
                 (A") (A') (A") (A') (A") (A') (A') (A') (A") (A')
                 (A') (A') (A') (A") (A') (A') (A') (A') (A') (A')
                 (A') (A") (A') (A') (A') (A') (A') (A') (A') (A")
                 (A') (A") (A') (A') (A") (A') (A") (A") (A') (A')
                 (A") (A') (A") (A') (A') (A') (A") (A') (A') (A')
                 (A") (A') (A') (A') (A") (A') (A') (A") (A') (A")
                 (A') (A') (A') (A') (A') (A') (A") (A") (A') (A")
                 (A') (A') (A") (A') (A') (A') (A") (A') (A') (A')
                 (A') (A') (A") (A') (A") (A") (A") (A') (A') (A')
                 (A") (A") (A') (A') (A') (A') (A') (A') (A') (A')
                 (A') (A') (A') (A') (A") (A') (A") (A') (A") (A')
                 (A") (A") (A') (A") (A') (A") (A') (A') (A") (A")
                 (A") (A') (A") (A') (A') (A') (A') (A") (A') (A')
                 (A") (A') (A') (A") (A') (A") (A') (A') (A') (A')
                 (A') (A') (A') (A") (A') (A') (A') (A') (A') (A")
                 (A') (A') (A") (A') (A') (A') (A') (A') (A') (A')
                 (A')
 Keep R1 ints in memory in symmetry-blocked form, NReq=261123738.
 Requested convergence on RMS density matrix=1.00D-08 within 128 cycles.
 Requested convergence on MAX density matrix=1.00D-06.
 Requested convergence on             energy=1.00D-06.
 No special actions if energy rises.
 SCF Done:  E(RHF) =  -246.721099848     A.U. after    3 cycles
            NFock=  3  Conv=0.40D-08     -V/T= 2.0019
 ExpMin= 4.38D-02 ExpMax= 6.29D+03 ExpMxC= 9.49D+02 IAcc=3 IRadAn=         5 AccDes= 0.00D+00
 HarFok:  IExCor=  205 AccDes= 0.00D+00 IRadAn=         5 IDoV=-2 UseB2=F ITyADJ=14
 ICtDFT= 12500011 ScaDFX=  1.000000  1.000000  1.000000  1.000000
 Range of M.O.s used for correlation:     7   192
 NBasis=   192 NAE=    21 NBE=    21 NFC=     6 NFV=     0
 NROrb=    186 NOA=    15 NOB=    15 NVA=   171 NVB=   171

 **** Warning!!: The largest alpha MO coefficient is  0.13807139D+03

 Fully direct method using O(ONN) memory.
 JobTyp=1 Pass  1:  I=   7 to  21 NPSUse= 16 ParTrn=T ParDer=T DoDerP=T.
 Spin components of T(2) and E(2):
     alpha-alpha T2 =       0.4275343023D-01 E2=     -0.1130858173D+00
     alpha-beta  T2 =       0.2434058800D+00 E2=     -0.6669551593D+00
     beta-beta   T2 =       0.4275343023D-01 E2=     -0.1130858173D+00
 ANorm=    0.1152784776D+01
 E2 =    -0.8931267938D+00 EUMP2 =    -0.24761422664171D+03
          IDoAtm=11111111111
          Differentiating once with respect to electric field.
                with respect to dipole field.
          Differentiating once with respect to nuclear coordinates.
 Keep R1 ints in memory in symmetry-blocked form, NReq=261125447.
          There are     1 degrees of freedom in the 1st order CPHF.  IDoFFX=0 NUNeed=     1.
 LinEq1:  Iter=  0 NonCon=     1 RMS=4.26D-03 Max=7.50D-02 NDo=     1
 AX will form     1 AO Fock derivatives at one time.
 LinEq1:  Iter=  1 NonCon=     1 RMS=1.13D-03 Max=1.40D-02 NDo=     1
 LinEq1:  Iter=  2 NonCon=     1 RMS=4.34D-04 Max=1.18D-02 NDo=     1
 LinEq1:  Iter=  3 NonCon=     1 RMS=2.70D-04 Max=6.34D-03 NDo=     1
 LinEq1:  Iter=  4 NonCon=     1 RMS=9.64D-05 Max=1.49D-03 NDo=     1
 LinEq1:  Iter=  5 NonCon=     1 RMS=3.97D-05 Max=6.70D-04 NDo=     1
 LinEq1:  Iter=  6 NonCon=     1 RMS=1.66D-05 Max=3.45D-04 NDo=     1
 LinEq1:  Iter=  7 NonCon=     1 RMS=4.46D-06 Max=9.65D-05 NDo=     1
 LinEq1:  Iter=  8 NonCon=     1 RMS=1.35D-06 Max=1.84D-05 NDo=     1
 LinEq1:  Iter=  9 NonCon=     1 RMS=5.03D-07 Max=1.27D-05 NDo=     1
 LinEq1:  Iter= 10 NonCon=     1 RMS=1.33D-07 Max=1.58D-06 NDo=     1
 LinEq1:  Iter= 11 NonCon=     1 RMS=4.27D-08 Max=5.23D-07 NDo=     1
 LinEq1:  Iter= 12 NonCon=     1 RMS=1.05D-08 Max=1.18D-07 NDo=     1
 LinEq1:  Iter= 13 NonCon=     1 RMS=3.33D-09 Max=4.09D-08 NDo=     1
 LinEq1:  Iter= 14 NonCon=     1 RMS=7.60D-10 Max=1.07D-08 NDo=     1
 LinEq1:  Iter= 15 NonCon=     1 RMS=2.59D-10 Max=3.18D-09 NDo=     1
 LinEq1:  Iter= 16 NonCon=     0 RMS=5.23D-11 Max=6.88D-10 NDo=     1
 Linear equations converged to 1.000D-10 1.000D-09 after    16 iterations.
 End of Minotr F.D. properties file   721 does not exist.
 End of Minotr F.D. properties file   722 does not exist.
 End of Minotr F.D. properties file   788 does not exist.
 Calling FoFJK, ICntrl=  10002127 FMM=F ISym2X=1 I1Cent= 0 IOpClX= 0 NMat=1 NMatS=1 NMatT=0.
 ***** Axes restored to original set *****
 -------------------------------------------------------------------
 Center     Atomic                   Forces (Hartrees/Bohr)
 Number     Number              X              Y              Z
 -------------------------------------------------------------------
      1        6           0.000000094   -0.000000000   -0.000000279
      2        6          -0.000000085    0.000000000    0.000000148
      3        1           0.000000024   -0.000000000   -0.000000082
      4        1          -0.000000001    0.000000000    0.000000033
      5        6           0.000000025   -0.000000000   -0.000000029
      6        6          -0.000000047    0.000000000    0.000000560
      7        6           0.000000025   -0.000000000   -0.000000087
      8        7          -0.000000040    0.000000000   -0.000000104
      9        1          -0.000000024    0.000000000   -0.000000156
     10        1          -0.000000008    0.000000000   -0.000000088
     11        1           0.000000036   -0.000000000    0.000000085
 -------------------------------------------------------------------
 Cartesian Forces:  Max     0.000000560 RMS     0.000000124

 GradGradGradGradGradGradGradGradGradGradGradGradGradGradGradGradGradGrad
 Berny optimization.
 Using GEDIIS/GDIIS optimizer.
 FormGI is forming the generalized inverse of G from B-inverse, IUseBI=4.
 Internal  Forces:  Max     0.000000291 RMS     0.000000097
 Search for a local minimum.
 Step number  10 out of a maximum of   50
 All quantities printed in internal units (Hartrees-Bohrs-Radians)
 Mixed Optimization -- En-DIIS/RFO-DIIS
 Swapping is turned off.
 Update second derivatives using D2CorX and points    1    2    3    4    5
                                                      6    7    8    9   10
 DE=  3.36D-09 DEPred=-2.21D-11 R=-1.52D+02
 Trust test=-1.52D+02 RLast= 1.71D-05 DXMaxT set to 8.52D-02
 ITU= -1  0  0  0  1  1  1  0  1  0
     Eigenvalues ---    0.00237   0.01770   0.01798   0.03293   0.03293
     Eigenvalues ---    0.03293   0.03293   0.04528   0.06683   0.11684
     Eigenvalues ---    0.12341   0.15532   0.16080   0.16134   0.18931
     Eigenvalues ---    0.22808   0.23124   0.34227   0.34739   0.34759
     Eigenvalues ---    0.34852   0.35022   0.35190   0.38712   0.63948
     Eigenvalues ---    0.65746   1.12372
 En-DIIS/RFO-DIIS/Sim-DIIS IScMMF=       -3 using points:    10    9    8    7    6    5    4
 RFO step:  Lambda=-1.35938752D-12.
 DIIS inversion failure, remove point   7.
 DIIS inversion failure, remove point   6.
 DIIS inversion failure, remove point   5.
 DIIS inversion failure, remove point   4.
 DIIS inversion failure, remove point   3.
 DIIS inversion failure, remove point   2.
 Use linear search instead of GDIIS.
 RFO step:  Lambda= 0.00000000D+00 EMin= 2.36824211D-03
 Skip linear search -- no minimum in search direction.
 Iteration  1 RMS(Cart)=  0.00000196 RMS(Int)=  0.00000000
 Iteration  2 RMS(Cart)=  0.00000000 RMS(Int)=  0.00000000
 ClnCor:  largest displacement from symmetrization is 1.59D-15 for atom     2.
 Variable       Old X    -DE/DX   Delta X   Delta X   Delta X     New X
                                 (Linear)    (Quad)   (Total)
    R1        2.53856   0.00000   0.00000   0.00000   0.00000   2.53856
    R2        2.74026  -0.00000   0.00000  -0.00000  -0.00000   2.74026
    R3        2.05499  -0.00000   0.00000  -0.00000  -0.00000   2.05499
    R4        2.05141  -0.00000   0.00000  -0.00000  -0.00000   2.05141
    R5        2.04718   0.00000   0.00000   0.00000   0.00000   2.04718
    R6        2.55205  -0.00000   0.00000  -0.00000  -0.00000   2.55205
    R7        2.05527  -0.00000   0.00000  -0.00000  -0.00000   2.05527
    R8        2.70087   0.00000   0.00000   0.00000   0.00000   2.70087
    R9        2.04864   0.00000   0.00000   0.00000   0.00000   2.04864
   R10        2.21830   0.00000   0.00000   0.00000   0.00000   2.21830
    A1        2.13521  -0.00000   0.00000   0.00000   0.00000   2.13521
    A2        2.09404  -0.00000   0.00000  -0.00000  -0.00000   2.09404
    A3        2.05394   0.00000   0.00000   0.00000   0.00000   2.05394
    A4        2.11271  -0.00000   0.00000  -0.00000  -0.00000   2.11271
    A5        2.11730   0.00000   0.00000   0.00000   0.00000   2.11730
    A6        2.05318   0.00000   0.00000   0.00000   0.00000   2.05318
    A7        2.17488   0.00000   0.00000   0.00000   0.00000   2.17488
    A8        2.05098   0.00000   0.00000   0.00000   0.00000   2.05098
    A9        2.05732  -0.00000   0.00000  -0.00000  -0.00000   2.05732
   A10        2.13486   0.00000   0.00000   0.00000   0.00000   2.13486
   A11        2.11128   0.00000   0.00000   0.00000   0.00000   2.11128
   A12        2.03705  -0.00000   0.00000  -0.00000  -0.00000   2.03705
   A13        3.14982   0.00000   0.00000   0.00000   0.00000   3.14982
   A14        3.14159   0.00000   0.00000   0.00000   0.00000   3.14159
    D1        0.00000  -0.00000   0.00000   0.00000  -0.00000   0.00000
    D2        3.14159  -0.00000   0.00000  -0.00000   0.00000   3.14159
    D3        3.14159  -0.00000   0.00000   0.00000   0.00000   3.14159
    D4       -0.00000   0.00000   0.00000   0.00000   0.00000   0.00000
    D5        3.14159   0.00000   0.00000   0.00000   0.00000   3.14159
    D6        0.00000  -0.00000   0.00000   0.00000   0.00000   0.00000
    D7        0.00000  -0.00000   0.00000   0.00000   0.00000   0.00000
    D8        3.14159   0.00000   0.00000   0.00000   0.00000   3.14159
    D9       -0.00000  -0.00000   0.00000  -0.00000   0.00000   0.00000
   D10        3.14159   0.00000   0.00000   0.00000   0.00000   3.14159
   D11        3.14159  -0.00000   0.00000  -0.00000   0.00000   3.14159
   D12        0.00000  -0.00000   0.00000   0.00000   0.00000   0.00000
         Item               Value     Threshold  Converged?
 Maximum Force            0.000000     0.000002     YES
 RMS     Force            0.000000     0.000001     YES
 Maximum Displacement     0.000009     0.000006     NO 
 RMS     Displacement     0.000002     0.000004     YES
 Predicted change in Energy=-9.369257D-13
 GradGradGradGradGradGradGradGradGradGradGradGradGradGradGradGradGradGrad

                          Input orientation:                          
 ---------------------------------------------------------------------
 Center     Atomic      Atomic             Coordinates (Angstroms)
 Number     Number       Type             X           Y           Z
 ---------------------------------------------------------------------
      1          6           0        0.013595    0.000000    0.024124
      2          6           0        0.031452    0.000000    1.367352
      3          1           0        0.968835   -0.000000    1.914849
      4          1           0       -0.886517    0.000000    1.942608
      5          6           0        1.228360   -0.000000   -0.767768
      6          6           0        1.263989   -0.000000   -2.117786
      7          6           0        0.076735    0.000000   -2.913492
      8          7           0       -0.892980    0.000000   -3.575034
      9          1           0        2.207949   -0.000000   -2.650886
     10          1           0        2.176009   -0.000000   -0.234066
     11          1           0       -0.935502    0.000000   -0.506702
 ---------------------------------------------------------------------
                    Distance matrix (angstroms):
                    1          2          3          4          5
     1  C    0.000000
     2  C    1.343347   0.000000
     3  H    2.118331   1.085560   0.000000
     4  H    2.119147   1.083322   1.855560   0.000000
     5  C    1.450085   2.447719   2.695142   3.437855   0.000000
     6  C    2.480175   3.696666   4.043423   4.594723   1.350488
     7  C    2.938295   4.281084   4.910064   4.950713   2.435235
     8  N    3.711579   5.028097   5.796998   5.517646   3.518640
     9  H    3.459894   4.569833   4.730892   5.538583   2.122669
    10  H    2.177774   2.676503   2.464773   3.757257   1.087602
    11  H    1.087456   2.108810   3.080651   2.449800   2.179553
                    6          7          8          9         10
     6  C    0.000000
     7  C    1.429238   0.000000
     8  N    2.603093   1.173876   0.000000
     9  H    1.084091   2.147332   3.235709   0.000000
    10  H    2.092888   3.403862   4.536603   2.417030   0.000000
    11  H    2.726418   2.610989   3.068627   3.805102   3.123433
                   11
    11  H    0.000000
 Stoichiometry    C5H5N
 Framework group  CS[SG(C5H5N)]
 Deg. of freedom    19
 Full point group                 CS      NOp   2
 Largest Abelian subgroup         CS      NOp   2
 Largest concise Abelian subgroup C1      NOp   1
                         Standard orientation:                         
 ---------------------------------------------------------------------
 Center     Atomic      Atomic             Coordinates (Angstroms)
 Number     Number       Type             X           Y           Z
 ---------------------------------------------------------------------
      1          6           0        1.243005    0.275609   -0.000000
      2          6           0        2.443484    0.878463   -0.000000
      3          1           0        2.526479    1.960845   -0.000000
      4          1           0        3.361962    0.304019   -0.000000
      5          6           0        0.000000    1.022392   -0.000000
      6          6           0       -1.229952    0.464686    0.000000
      7          6           0       -1.427063   -0.950895    0.000000
      8          7           0       -1.598521   -2.112182    0.000000
      9          1           0       -2.121862    1.080924    0.000000
     10          1           0        0.066101    2.107983   -0.000000
     11          1           0        1.180123   -0.810027   -0.000000
 ---------------------------------------------------------------------
 Rotational constants (GHZ):           9.7381632           2.0315461           1.6808849
 Standard basis: 6-311+G(2d,p) (5D, 7F)
 There are   151 symmetry adapted cartesian basis functions of A'  symmetry.
 There are    53 symmetry adapted cartesian basis functions of A"  symmetry.
 There are   139 symmetry adapted basis functions of A'  symmetry.
 There are    53 symmetry adapted basis functions of A"  symmetry.
   192 basis functions,   292 primitive gaussians,   204 cartesian basis functions
    21 alpha electrons       21 beta electrons
       nuclear repulsion energy       182.0764472677 Hartrees.
 NAtoms=   11 NActive=   11 NUniq=   11 SFac= 1.00D+00 NAtFMM=   60 NAOKFM=F Big=F
 Integral buffers will be    131072 words long.
 Raffenetti 1 integral format.
 Two-electron integral symmetry is turned on.
 One-electron integrals computed using PRISM.
 NBasis=   192 RedAO= T EigKep=  8.58D-06  NBF=   139    53
 NBsUse=   192 1.00D-06 EigRej= -1.00D+00 NBFU=   139    53
 Initial guess from the checkpoint file:  "/scratch/webmo-77271/219/Gau-95420.chk"
 B after Tr=    -0.000000   -0.000000    0.000000
         Rot=    1.000000   -0.000000   -0.000000   -0.000000 Ang=  -0.00 deg.
 Initial guess orbital symmetries:
       Occupied  (A') (A') (A') (A') (A') (A') (A') (A') (A') (A')
                 (A') (A') (A') (A') (A') (A') (A') (A") (A') (A")
                 (A")
       Virtual   (A") (A') (A') (A') (A') (A") (A') (A") (A') (A')
                 (A") (A') (A") (A') (A") (A') (A') (A') (A") (A')
                 (A') (A') (A') (A") (A') (A') (A') (A') (A') (A')
                 (A') (A") (A') (A') (A') (A') (A') (A') (A') (A")
                 (A') (A") (A') (A') (A") (A') (A") (A") (A') (A')
                 (A") (A') (A") (A') (A') (A') (A") (A') (A') (A')
                 (A") (A') (A') (A') (A") (A') (A') (A") (A') (A")
                 (A') (A') (A') (A') (A') (A') (A") (A") (A') (A")
                 (A') (A') (A") (A') (A') (A') (A") (A') (A') (A')
                 (A') (A') (A") (A') (A") (A") (A") (A') (A') (A')
                 (A") (A") (A') (A') (A') (A') (A') (A') (A') (A')
                 (A') (A') (A') (A') (A") (A') (A") (A') (A") (A')
                 (A") (A") (A') (A") (A') (A") (A') (A') (A") (A")
                 (A") (A') (A") (A') (A') (A') (A') (A") (A') (A')
                 (A") (A') (A') (A") (A') (A") (A') (A') (A') (A')
                 (A') (A') (A') (A") (A') (A') (A') (A') (A') (A")
                 (A') (A') (A") (A') (A') (A') (A') (A') (A') (A')
                 (A')
 Keep R1 ints in memory in symmetry-blocked form, NReq=261123738.
 Requested convergence on RMS density matrix=1.00D-08 within 128 cycles.
 Requested convergence on MAX density matrix=1.00D-06.
 Requested convergence on             energy=1.00D-06.
 No special actions if energy rises.
 SCF Done:  E(RHF) =  -246.721099854     A.U. after    2 cycles
            NFock=  2  Conv=0.84D-08     -V/T= 2.0019
 ExpMin= 4.38D-02 ExpMax= 6.29D+03 ExpMxC= 9.49D+02 IAcc=3 IRadAn=         5 AccDes= 0.00D+00
 HarFok:  IExCor=  205 AccDes= 0.00D+00 IRadAn=         5 IDoV=-2 UseB2=F ITyADJ=14
 ICtDFT= 12500011 ScaDFX=  1.000000  1.000000  1.000000  1.000000
 Range of M.O.s used for correlation:     7   192
 NBasis=   192 NAE=    21 NBE=    21 NFC=     6 NFV=     0
 NROrb=    186 NOA=    15 NOB=    15 NVA=   171 NVB=   171

 **** Warning!!: The largest alpha MO coefficient is  0.13807188D+03

 Fully direct method using O(ONN) memory.
 JobTyp=1 Pass  1:  I=   7 to  21 NPSUse= 16 ParTrn=T ParDer=T DoDerP=T.
 Spin components of T(2) and E(2):
     alpha-alpha T2 =       0.4275342905D-01 E2=     -0.1130858149D+00
     alpha-beta  T2 =       0.2434058793D+00 E2=     -0.6669551571D+00
     beta-beta   T2 =       0.4275342905D-01 E2=     -0.1130858149D+00
 ANorm=    0.1152784775D+01
 E2 =    -0.8931267870D+00 EUMP2 =    -0.24761422664050D+03
          IDoAtm=11111111111
          Differentiating once with respect to electric field.
                with respect to dipole field.
          Differentiating once with respect to nuclear coordinates.
 Keep R1 ints in memory in symmetry-blocked form, NReq=261125447.
          There are     1 degrees of freedom in the 1st order CPHF.  IDoFFX=0 NUNeed=     1.
 LinEq1:  Iter=  0 NonCon=     1 RMS=4.26D-03 Max=7.50D-02 NDo=     1
 AX will form     1 AO Fock derivatives at one time.
 LinEq1:  Iter=  1 NonCon=     1 RMS=1.13D-03 Max=1.40D-02 NDo=     1
 LinEq1:  Iter=  2 NonCon=     1 RMS=4.34D-04 Max=1.18D-02 NDo=     1
 LinEq1:  Iter=  3 NonCon=     1 RMS=2.70D-04 Max=6.34D-03 NDo=     1
 LinEq1:  Iter=  4 NonCon=     1 RMS=9.64D-05 Max=1.49D-03 NDo=     1
 LinEq1:  Iter=  5 NonCon=     1 RMS=3.97D-05 Max=6.70D-04 NDo=     1
 LinEq1:  Iter=  6 NonCon=     1 RMS=1.66D-05 Max=3.45D-04 NDo=     1
 LinEq1:  Iter=  7 NonCon=     1 RMS=4.46D-06 Max=9.65D-05 NDo=     1
 LinEq1:  Iter=  8 NonCon=     1 RMS=1.35D-06 Max=1.84D-05 NDo=     1
 LinEq1:  Iter=  9 NonCon=     1 RMS=5.03D-07 Max=1.27D-05 NDo=     1
 LinEq1:  Iter= 10 NonCon=     1 RMS=1.33D-07 Max=1.58D-06 NDo=     1
 LinEq1:  Iter= 11 NonCon=     1 RMS=4.27D-08 Max=5.23D-07 NDo=     1
 LinEq1:  Iter= 12 NonCon=     1 RMS=1.05D-08 Max=1.18D-07 NDo=     1
 LinEq1:  Iter= 13 NonCon=     1 RMS=3.33D-09 Max=4.09D-08 NDo=     1
 LinEq1:  Iter= 14 NonCon=     1 RMS=7.60D-10 Max=1.07D-08 NDo=     1
 LinEq1:  Iter= 15 NonCon=     1 RMS=2.59D-10 Max=3.18D-09 NDo=     1
 LinEq1:  Iter= 16 NonCon=     0 RMS=5.23D-11 Max=6.88D-10 NDo=     1
 Linear equations converged to 1.000D-10 1.000D-09 after    16 iterations.
 End of Minotr F.D. properties file   721 does not exist.
 End of Minotr F.D. properties file   722 does not exist.
 End of Minotr F.D. properties file   788 does not exist.
 Calling FoFJK, ICntrl=  10002127 FMM=F ISym2X=1 I1Cent= 0 IOpClX= 0 NMat=1 NMatS=1 NMatT=0.
 ***** Axes restored to original set *****
 -------------------------------------------------------------------
 Center     Atomic                   Forces (Hartrees/Bohr)
 Number     Number              X              Y              Z
 -------------------------------------------------------------------
      1        6           0.000000004   -0.000000000   -0.000000093
      2        6          -0.000000010    0.000000000    0.000000042
      3        1           0.000000004   -0.000000000   -0.000000005
      4        1           0.000000002   -0.000000000    0.000000001
      5        6           0.000000067   -0.000000000   -0.000000035
      6        6          -0.000000040    0.000000000    0.000000162
      7        6           0.000000057   -0.000000000   -0.000000137
      8        7          -0.000000081    0.000000000    0.000000081
      9        1          -0.000000000   -0.000000000   -0.000000020
     10        1          -0.000000007    0.000000000   -0.000000021
     11        1           0.000000004   -0.000000000    0.000000025
 -------------------------------------------------------------------
 Cartesian Forces:  Max     0.000000162 RMS     0.000000049

 GradGradGradGradGradGradGradGradGradGradGradGradGradGradGradGradGradGrad
 Berny optimization.
 Using GEDIIS/GDIIS optimizer.
 FormGI is forming the generalized inverse of G from B-inverse, IUseBI=4.
 Internal  Forces:  Max     0.000000227 RMS     0.000000053
 Search for a local minimum.
 Step number  11 out of a maximum of   50
 All quantities printed in internal units (Hartrees-Bohrs-Radians)
 Mixed Optimization -- En-DIIS/RFO-DIIS
 Swapping is turned off.
 Update second derivatives using D2CorX and points    1    2    3    4    5
                                                      6    7    8    9   10
                                                     11
 Trust test= 0.00D+00 RLast= 4.06D-06 DXMaxT set to 8.52D-02
 ITU=  0 -1  0  0  0  1  1  1  0  1  0
     Eigenvalues ---    0.00237   0.01770   0.01798   0.03293   0.03293
     Eigenvalues ---    0.03293   0.03293   0.04528   0.09534   0.10700
     Eigenvalues ---    0.11704   0.14450   0.16054   0.16116   0.18955
     Eigenvalues ---    0.22637   0.27367   0.34222   0.34729   0.34780
     Eigenvalues ---    0.34802   0.35202   0.35265   0.38317   0.62514
     Eigenvalues ---    0.65919   1.12172
 En-DIIS/RFO-DIIS/Sim-DIIS IScMMF=       -3 using points:    11   10    9    8    7    6    5    4
 RFO step:  Lambda=-4.12169904D-13.
 DIIS inversion failure, remove point   8.
 DIIS inversion failure, remove point   7.
 DIIS inversion failure, remove point   6.
 DIIS inversion failure, remove point   5.
 DIIS inversion failure, remove point   4.
 DIIS inversion failure, remove point   3.
 DIIS inversion failure, remove point   2.
 Use linear search instead of GDIIS.
 RFO step:  Lambda= 0.00000000D+00 EMin= 2.36824211D-03
 Skip linear search -- no minimum in search direction.
 Iteration  1 RMS(Cart)=  0.00000098 RMS(Int)=  0.00000000
 ClnCor:  largest displacement from symmetrization is 3.96D-15 for atom     4.
 Variable       Old X    -DE/DX   Delta X   Delta X   Delta X     New X
                                 (Linear)    (Quad)   (Total)
    R1        2.53856   0.00000   0.00000   0.00000   0.00000   2.53856
    R2        2.74026  -0.00000   0.00000  -0.00000  -0.00000   2.74026
    R3        2.05499  -0.00000   0.00000  -0.00000  -0.00000   2.05499
    R4        2.05141  -0.00000   0.00000  -0.00000  -0.00000   2.05141
    R5        2.04718   0.00000   0.00000   0.00000   0.00000   2.04718
    R6        2.55205  -0.00000   0.00000  -0.00000  -0.00000   2.55205
    R7        2.05527  -0.00000   0.00000  -0.00000  -0.00000   2.05527
    R8        2.70087   0.00000   0.00000   0.00000   0.00000   2.70087
    R9        2.04864   0.00000   0.00000   0.00000   0.00000   2.04864
   R10        2.21830   0.00000   0.00000   0.00000   0.00000   2.21830
    A1        2.13521   0.00000   0.00000   0.00000   0.00000   2.13521
    A2        2.09404  -0.00000   0.00000  -0.00000  -0.00000   2.09404
    A3        2.05394  -0.00000   0.00000  -0.00000  -0.00000   2.05394
    A4        2.11271   0.00000   0.00000  -0.00000  -0.00000   2.11271
    A5        2.11730  -0.00000   0.00000  -0.00000  -0.00000   2.11730
    A6        2.05318   0.00000   0.00000   0.00000   0.00000   2.05318
    A7        2.17488  -0.00000   0.00000  -0.00000  -0.00000   2.17488
    A8        2.05098   0.00000   0.00000   0.00000   0.00000   2.05098
    A9        2.05732   0.00000   0.00000   0.00000   0.00000   2.05732
   A10        2.13486  -0.00000   0.00000  -0.00000  -0.00000   2.13486
   A11        2.11128   0.00000   0.00000   0.00000   0.00000   2.11128
   A12        2.03705   0.00000   0.00000  -0.00000  -0.00000   2.03705
   A13        3.14982  -0.00000   0.00000  -0.00000  -0.00000   3.14982
   A14        3.14159   0.00000   0.00000  -0.00000   0.00000   3.14159
    D1        0.00000  -0.00000   0.00000  -0.00000   0.00000   0.00000
    D2        3.14159   0.00000   0.00000   0.00000   0.00000   3.14159
    D3        3.14159   0.00000   0.00000  -0.00000   0.00000   3.14159
    D4       -0.00000  -0.00000   0.00000  -0.00000   0.00000   0.00000
    D5        3.14159   0.00000   0.00000  -0.00000   0.00000   3.14159
    D6        0.00000  -0.00000   0.00000  -0.00000   0.00000   0.00000
    D7        0.00000  -0.00000   0.00000  -0.00000  -0.00000   0.00000
    D8        3.14159   0.00000   0.00000  -0.00000   0.00000   3.14159
    D9        0.00000   0.00000   0.00000  -0.00000   0.00000   0.00000
   D10        3.14159   0.00000   0.00000  -0.00000   0.00000   3.14159
   D11        3.14159  -0.00000   0.00000   0.00000   0.00000   3.14159
   D12       -0.00000  -0.00000   0.00000  -0.00000   0.00000   0.00000
         Item               Value     Threshold  Converged?
 Maximum Force            0.000000     0.000002     YES
 RMS     Force            0.000000     0.000001     YES
 Maximum Displacement     0.000004     0.000006     YES
 RMS     Displacement     0.000001     0.000004     YES
 Predicted change in Energy=-2.718243D-13
 Optimization completed.
    -- Stationary point found.
                           ----------------------------
                           !   Optimized Parameters   !
                           ! (Angstroms and Degrees)  !
 --------------------------                            --------------------------
 ! Name  Definition              Value          Derivative Info.                !
 --------------------------------------------------------------------------------
 ! R1    R(1,2)                  1.3433         -DE/DX =    0.0                 !
 ! R2    R(1,5)                  1.4501         -DE/DX =    0.0                 !
 ! R3    R(1,11)                 1.0875         -DE/DX =    0.0                 !
 ! R4    R(2,3)                  1.0856         -DE/DX =    0.0                 !
 ! R5    R(2,4)                  1.0833         -DE/DX =    0.0                 !
 ! R6    R(5,6)                  1.3505         -DE/DX =    0.0                 !
 ! R7    R(5,10)                 1.0876         -DE/DX =    0.0                 !
 ! R8    R(6,7)                  1.4292         -DE/DX =    0.0                 !
 ! R9    R(6,9)                  1.0841         -DE/DX =    0.0                 !
 ! R10   R(7,8)                  1.1739         -DE/DX =    0.0                 !
 ! A1    A(2,1,5)              122.3382         -DE/DX =    0.0                 !
 ! A2    A(2,1,11)             119.9798         -DE/DX =    0.0                 !
 ! A3    A(5,1,11)             117.682          -DE/DX =    0.0                 !
 ! A4    A(1,2,3)              121.0496         -DE/DX =    0.0                 !
 ! A5    A(1,2,4)              121.3121         -DE/DX =    0.0                 !
 ! A6    A(3,2,4)              117.6383         -DE/DX =    0.0                 !
 ! A7    A(1,5,6)              124.6117         -DE/DX =    0.0                 !
 ! A8    A(1,5,10)             117.5125         -DE/DX =    0.0                 !
 ! A9    A(6,5,10)             117.8757         -DE/DX =    0.0                 !
 ! A10   A(5,6,7)              122.3184         -DE/DX =    0.0                 !
 ! A11   A(5,6,9)              120.9673         -DE/DX =    0.0                 !
 ! A12   A(7,6,9)              116.7142         -DE/DX =    0.0                 !
 ! A13   L(6,7,8,4,-1)         180.4717         -DE/DX =    0.0                 !
 ! A14   L(6,7,8,4,-2)         180.0            -DE/DX =    0.0                 !
 ! D1    D(5,1,2,3)              0.0            -DE/DX =    0.0                 !
 ! D2    D(5,1,2,4)            180.0            -DE/DX =    0.0                 !
 ! D3    D(11,1,2,3)           180.0            -DE/DX =    0.0                 !
 ! D4    D(11,1,2,4)             0.0            -DE/DX =    0.0                 !
 ! D5    D(2,1,5,6)            180.0            -DE/DX =    0.0                 !
 ! D6    D(2,1,5,10)             0.0            -DE/DX =    0.0                 !
 ! D7    D(11,1,5,6)             0.0            -DE/DX =    0.0                 !
 ! D8    D(11,1,5,10)          180.0            -DE/DX =    0.0                 !
 ! D9    D(1,5,6,7)              0.0            -DE/DX =    0.0                 !
 ! D10   D(1,5,6,9)            180.0            -DE/DX =    0.0                 !
 ! D11   D(10,5,6,7)           180.0            -DE/DX =    0.0                 !
 ! D12   D(10,5,6,9)             0.0            -DE/DX =    0.0                 !
 --------------------------------------------------------------------------------
 GradGradGradGradGradGradGradGradGradGradGradGradGradGradGradGradGradGrad

                          Input orientation:                          
 ---------------------------------------------------------------------
 Center     Atomic      Atomic             Coordinates (Angstroms)
 Number     Number       Type             X           Y           Z
 ---------------------------------------------------------------------
      1          6           0        0.013595    0.000000    0.024124
      2          6           0        0.031452    0.000000    1.367352
      3          1           0        0.968835   -0.000000    1.914849
      4          1           0       -0.886517    0.000000    1.942608
      5          6           0        1.228360   -0.000000   -0.767768
      6          6           0        1.263989   -0.000000   -2.117786
      7          6           0        0.076735    0.000000   -2.913492
      8          7           0       -0.892980    0.000000   -3.575034
      9          1           0        2.207949   -0.000000   -2.650886
     10          1           0        2.176009   -0.000000   -0.234066
     11          1           0       -0.935502    0.000000   -0.506702
 ---------------------------------------------------------------------
                    Distance matrix (angstroms):
                    1          2          3          4          5
     1  C    0.000000
     2  C    1.343347   0.000000
     3  H    2.118331   1.085560   0.000000
     4  H    2.119147   1.083322   1.855560   0.000000
     5  C    1.450085   2.447719   2.695142   3.437855   0.000000
     6  C    2.480175   3.696666   4.043423   4.594723   1.350488
     7  C    2.938295   4.281084   4.910064   4.950713   2.435235
     8  N    3.711579   5.028097   5.796998   5.517646   3.518640
     9  H    3.459894   4.569833   4.730892   5.538583   2.122669
    10  H    2.177774   2.676503   2.464773   3.757257   1.087602
    11  H    1.087456   2.108810   3.080651   2.449800   2.179553
                    6          7          8          9         10
     6  C    0.000000
     7  C    1.429238   0.000000
     8  N    2.603093   1.173876   0.000000
     9  H    1.084091   2.147332   3.235709   0.000000
    10  H    2.092888   3.403862   4.536603   2.417030   0.000000
    11  H    2.726418   2.610989   3.068627   3.805102   3.123433
                   11
    11  H    0.000000
 Stoichiometry    C5H5N
 Framework group  CS[SG(C5H5N)]
 Deg. of freedom    19
 Full point group                 CS      NOp   2
 Largest Abelian subgroup         CS      NOp   2
 Largest concise Abelian subgroup C1      NOp   1
                         Standard orientation:                         
 ---------------------------------------------------------------------
 Center     Atomic      Atomic             Coordinates (Angstroms)
 Number     Number       Type             X           Y           Z
 ---------------------------------------------------------------------
      1          6           0        1.243005    0.275609   -0.000000
      2          6           0        2.443484    0.878463   -0.000000
      3          1           0        2.526479    1.960845   -0.000000
      4          1           0        3.361962    0.304019   -0.000000
      5          6           0        0.000000    1.022392    0.000000
      6          6           0       -1.229952    0.464686    0.000000
      7          6           0       -1.427063   -0.950895    0.000000
      8          7           0       -1.598521   -2.112182   -0.000000
      9          1           0       -2.121862    1.080924    0.000000
     10          1           0        0.066101    2.107983    0.000000
     11          1           0        1.180123   -0.810027   -0.000000
 ---------------------------------------------------------------------
 Rotational constants (GHZ):           9.7381632           2.0315461           1.6808849

 **********************************************************************

            Population analysis using the SCF Density.

 **********************************************************************

 Orbital symmetries:
       Occupied  (A') (A') (A') (A') (A') (A') (A') (A') (A') (A')
                 (A') (A') (A') (A') (A') (A') (A') (A") (A') (A")
                 (A")
       Virtual   (A") (A') (A') (A') (A') (A") (A') (A") (A') (A')
                 (A") (A') (A") (A') (A") (A') (A') (A') (A") (A')
                 (A') (A') (A') (A") (A') (A') (A') (A') (A') (A')
                 (A') (A") (A') (A') (A') (A') (A') (A') (A') (A")
                 (A') (A") (A') (A') (A") (A') (A") (A") (A') (A')
                 (A") (A') (A") (A') (A') (A') (A") (A') (A') (A')
                 (A") (A') (A') (A') (A") (A') (A') (A") (A') (A")
                 (A') (A') (A') (A') (A') (A') (A") (A") (A') (A")
                 (A') (A') (A") (A') (A') (A') (A") (A') (A') (A')
                 (A') (A') (A") (A') (A") (A") (A") (A') (A') (A')
                 (A") (A") (A') (A') (A') (A') (A') (A') (A') (A')
                 (A') (A') (A') (A') (A") (A') (A") (A') (A") (A')
                 (A") (A") (A') (A") (A') (A") (A') (A') (A") (A")
                 (A") (A') (A") (A') (A') (A') (A') (A") (A') (A')
                 (A") (A') (A') (A") (A') (A") (A') (A') (A') (A')
                 (A') (A') (A') (A") (A') (A') (A') (A') (A') (A")
                 (A') (A') (A") (A') (A') (A') (A') (A') (A') (A')
                 (A')
 The electronic state is 1-A'.
 Alpha  occ. eigenvalues --  -15.57844 -11.29132 -11.28561 -11.28464 -11.26450
 Alpha  occ. eigenvalues --  -11.26284  -1.21651  -1.13407  -1.04830  -0.89540
 Alpha  occ. eigenvalues --   -0.80979  -0.70698  -0.69207  -0.61292  -0.59537
 Alpha  occ. eigenvalues --   -0.56005  -0.53632  -0.52225  -0.46153  -0.44909
 Alpha  occ. eigenvalues --   -0.34737
 Alpha virt. eigenvalues --    0.04860   0.05798   0.06969   0.07617   0.09862
 Alpha virt. eigenvalues --    0.10145   0.10358   0.12228   0.12919   0.13921
 Alpha virt. eigenvalues --    0.14279   0.15098   0.17358   0.17439   0.18595
 Alpha virt. eigenvalues --    0.18782   0.20010   0.21245   0.21768   0.22956
 Alpha virt. eigenvalues --    0.25774   0.26637   0.27194   0.28110   0.29002
 Alpha virt. eigenvalues --    0.29473   0.30177   0.31868   0.33410   0.34335
 Alpha virt. eigenvalues --    0.35316   0.35773   0.38247   0.43246   0.46396
 Alpha virt. eigenvalues --    0.50038   0.53056   0.56594   0.63567   0.64169
 Alpha virt. eigenvalues --    0.64330   0.66543   0.68173   0.70104   0.71133
 Alpha virt. eigenvalues --    0.71808   0.72900   0.75210   0.75711   0.78451
 Alpha virt. eigenvalues --    0.79035   0.79569   0.82026   0.84217   0.85098
 Alpha virt. eigenvalues --    0.87853   0.88947   0.89822   0.90946   0.92982
 Alpha virt. eigenvalues --    0.94181   0.95320   0.98208   0.98475   1.00892
 Alpha virt. eigenvalues --    1.01615   1.02441   1.05924   1.06890   1.08934
 Alpha virt. eigenvalues --    1.11713   1.13901   1.20069   1.21067   1.26648
 Alpha virt. eigenvalues --    1.28817   1.31656   1.38916   1.40022   1.41328
 Alpha virt. eigenvalues --    1.47250   1.49656   1.50978   1.53197   1.57719
 Alpha virt. eigenvalues --    1.62777   1.63010   1.65273   1.69928   1.72872
 Alpha virt. eigenvalues --    1.75741   1.79754   1.91526   1.93024   1.95788
 Alpha virt. eigenvalues --    2.02511   2.05607   2.13342   2.14989   2.27544
 Alpha virt. eigenvalues --    2.31245   2.32765   2.39548   2.43768   2.44611
 Alpha virt. eigenvalues --    2.51274   2.64260   2.70743   2.75551   2.79643
 Alpha virt. eigenvalues --    2.91123   2.97254   3.00054   3.02459   3.09248
 Alpha virt. eigenvalues --    3.11225   3.13659   3.18535   3.19649   3.27478
 Alpha virt. eigenvalues --    3.28317   3.34623   3.38462   3.41062   3.45749
 Alpha virt. eigenvalues --    3.48259   3.48317   3.56617   3.56670   3.59793
 Alpha virt. eigenvalues --    3.63481   3.65185   3.66666   3.71083   3.72533
 Alpha virt. eigenvalues --    3.74663   3.83305   3.84520   3.85787   3.89654
 Alpha virt. eigenvalues --    3.92148   3.95739   3.96978   3.98696   4.00115
 Alpha virt. eigenvalues --    4.03794   4.08003   4.15584   4.19342   4.24198
 Alpha virt. eigenvalues --    4.26825   4.32873   4.52169   4.52675   4.58576
 Alpha virt. eigenvalues --    4.68184   4.88698   5.05815   5.21169   5.25064
 Alpha virt. eigenvalues --    5.26811   5.47620   5.55942   5.62513   6.13920
 Alpha virt. eigenvalues --   24.91601  25.00075  25.20261  25.26935  25.32984
 Alpha virt. eigenvalues --   37.21297
          Condensed to atoms (all electrons):
               1          2          3          4          5          6
     1  C    4.901820   0.316882  -0.023348  -0.038417   0.413656   0.021162
     2  C    0.316882   5.380588   0.379737   0.413390   0.029463  -0.030609
     3  H   -0.023348   0.379737   0.529773  -0.026927   0.003160   0.012380
     4  H   -0.038417   0.413390  -0.026927   0.512854   0.014605   0.000727
     5  C    0.413656   0.029463   0.003160   0.014605   4.711284   0.510787
     6  C    0.021162  -0.030609   0.012380   0.000727   0.510787   5.027866
     7  C   -0.200494  -0.004905   0.002788   0.000680   0.013013  -0.027869
     8  N    0.018153   0.003173  -0.000018   0.000020  -0.022462   0.129806
     9  H    0.015585   0.001903  -0.000027   0.000010  -0.039007   0.447893
    10  H   -0.030461  -0.000218   0.003924  -0.000221   0.384589  -0.015609
    11  H    0.440133  -0.054603   0.004068  -0.004707  -0.034574   0.007890
               7          8          9         10         11
     1  C   -0.200494   0.018153   0.015585  -0.030461   0.440133
     2  C   -0.004905   0.003173   0.001903  -0.000218  -0.054603
     3  H    0.002788  -0.000018  -0.000027   0.003924   0.004068
     4  H    0.000680   0.000020   0.000010  -0.000221  -0.004707
     5  C    0.013013  -0.022462  -0.039007   0.384589  -0.034574
     6  C   -0.027869   0.129806   0.447893  -0.015609   0.007890
     7  C    5.764057   0.460306  -0.068031   0.012648   0.001985
     8  N    0.460306   6.751802  -0.003100   0.000111   0.002201
     9  H   -0.068031  -0.003100   0.515236  -0.007195  -0.000183
    10  H    0.012648   0.000111  -0.007195   0.531723   0.003359
    11  H    0.001985   0.002201  -0.000183   0.003359   0.498587
 Mulliken charges:
               1
     1  C    0.165328
     2  C   -0.434801
     3  H    0.114490
     4  H    0.127985
     5  C    0.015484
     6  C   -0.084425
     7  C    0.045821
     8  N   -0.339992
     9  H    0.136916
    10  H    0.117350
    11  H    0.135843
 Sum of Mulliken charges =  -0.00000
 Mulliken charges with hydrogens summed into heavy atoms:
               1
     1  C    0.301172
     2  C   -0.192326
     5  C    0.132834
     6  C    0.052491
     7  C    0.045821
     8  N   -0.339992
 Electronic spatial extent (au):  <R**2>=            681.6936
 Charge=             -0.0000 electrons
 Dipole moment (field-independent basis, Debye):
    X=              2.0486    Y=              4.3830    Z=             -0.0000  Tot=              4.8381
 Quadrupole moment (field-independent basis, Debye-Ang):
   XX=            -32.9974   YY=            -40.6132   ZZ=            -39.3540
   XY=             -5.7492   XZ=             -0.0000   YZ=              0.0000
 Traceless Quadrupole moment (field-independent basis, Debye-Ang):
   XX=              4.6575   YY=             -2.9583   ZZ=             -1.6992
   XY=             -5.7492   XZ=             -0.0000   YZ=              0.0000
 Octapole moment (field-independent basis, Debye-Ang**2):
  XXX=             15.1709  YYY=             30.9581  ZZZ=             -0.0000  XYY=             17.4203
  XXY=             14.9217  XXZ=             -0.0000  XZZ=             -1.9266  YZZ=             -1.2983
  YYZ=             -0.0000  XYZ=             -0.0000
 Hexadecapole moment (field-independent basis, Debye-Ang**3):
 XXXX=           -526.5278 YYYY=           -368.8053 ZZZZ=            -46.6040 XXXY=           -137.4755
 XXXZ=             -0.0000 YYYX=           -147.8752 YYYZ=              0.0000 ZZZX=             -0.0000
 ZZZY=              0.0000 XXYY=           -166.2968 XXZZ=           -114.8047 YYZZ=            -67.6404
 XXYZ=              0.0000 YYXZ=              0.0000 ZZXY=            -42.0882
 N-N= 1.820764472677D+02 E-N=-9.387450295799D+02  KE= 2.462607248954D+02
 Symmetry A'   KE= 2.396197369892D+02
 Symmetry A"   KE= 6.640987906278D+00
 B after Tr=     0.013720   -0.000000    0.049438
         Rot=    0.999966   -0.000000   -0.008232   -0.000000 Ang=  -0.94 deg.
 Final structure in terms of initial Z-matrix:
 C
 C,1,B1
 H,2,B2,1,A1
 H,2,B3,1,A2,3,D1,0
 C,1,B4,2,A3,3,D2,0
 C,5,B5,1,A4,2,D3,0
 C,6,B6,5,A5,1,D4,0
 N,7,B7,5,A6,1,D5,0
 H,6,B8,5,A7,1,D6,0
 H,5,B9,1,A8,2,D7,0
 H,1,B10,2,A9,3,D8,0
      Variables:
 B1=1.34334696
 B2=1.0855598
 B3=1.08332206
 B4=1.45008536
 B5=1.350488
 B6=1.42923801
 B7=1.17387637
 B8=1.08409112
 B9=1.08760197
 B10=1.08745591
 A1=121.04957399
 A2=121.31211062
 A3=122.33823802
 A4=124.61171923
 A5=122.31843738
 A6=152.52467321
 A7=120.96733068
 A8=117.51253432
 A9=119.9797847
 D1=180.
 D2=0.
 D3=180.
 D4=0.
 D5=0.
 D6=180.
 D7=0.
 D8=180.
 Unable to Open any file for archive entry.
 1\1\GINC-COMPUTE-1-1\FOpt\RMP2-FC\6-311+G(2d,p)\C5H5N1\ESSELMAN\29-May
 -2025\0\\#N MP2/6-311+G(2d,p) OPT(maxstep=10,maxcycles=50,VeryTight) F
 REQ(Anharmonic,vibrot) int=ultrafine\\C5H5N s-trans Z-1-cyano-1,3-buta
 diene\\0,1\C,0.0135946562,0.,0.0241241842\C,0.0314521303,0.,1.36735245
 06\H,0.968835245,0.,1.9148494623\H,-0.886517065,0.,1.9426082476\C,1.22
 83595603,0.,-0.7677683369\C,1.2639894975,0.,-2.1177862381\C,0.07673481
 61,0.,-2.9134919688\N,-0.8929803998,0.,-3.5750341989\H,2.2079485186,0.
 ,-2.6508855941\H,2.1760093464,0.,-0.2340662372\H,-0.9355018474,0.,-0.5
 067017698\\Version=ES64L-G16RevC.01\State=1-A'\HF=-246.7210999\MP2=-24
 7.6142266\RMSD=8.438e-09\RMSF=4.941e-08\Dipole=1.0662296,0.,1.1847861\
 PG=CS [SG(C5H5N1)]\\@
 The archive entry for this job was punched.


 ONE BIG VICE IN A MAN IS APT TO KEEP OUT MANY SMALLER ONES.

                           -- BRET HARTE
 Job cpu time:       0 days  0 hours 37 minutes 32.1 seconds.
 Elapsed time:       0 days  0 hours  3 minutes  5.1 seconds.
 File lengths (MBytes):  RWF=     20 Int=      0 D2E=      0 Chk=      5 Scr=      1
 Normal termination of Gaussian 16 at Thu May 29 21:54:43 2025.
 Link1:  Proceeding to internal job step number  2.
 ----------------------------------------------------------------------
 #N Geom=AllCheck Guess=TCheck SCRF=Check GenChk RMP2(FC)/6-311+G(2d,p)
  Freq
 ----------------------------------------------------------------------
 1/6=50,7=1,8=10,10=4,29=7,30=1,38=21,40=1,80=1/1,6,3;
 2/12=2,40=1/2;
 3/5=4,6=6,7=112,11=1,14=-4,25=1,30=1,70=2,71=2,75=-5,116=1,140=1/1,2,3;
 4/5=101,69=2/1;
 5/5=2,38=6,98=1/2;
 8/6=3,8=1,10=2,19=11,30=-1/1;
 9/15=3,16=-3/6;
 11/6=1,8=1,15=11,17=12,24=-1,27=1,28=-2,29=300,32=6,42=3/1,2,10;
 10/6=2,21=1,60=-2/2;
 8/6=4,8=1,10=2,19=11,30=-1/11,4;
 10/5=1,20=4,60=-2/2;
 11/12=2,14=11,16=1,17=2,28=-2,42=3,76=2/2,10,12;
 6/7=2,8=2,9=2,10=2,22=-1/1;
 7/10=1,12=2,25=1,44=2,70=1,71=2/1,2,3,16;
 1/6=50,7=1,8=10,38=20,80=1/6(3);
 7/8=1,25=202,44=-1,70=1,71=1,92=10/16,17;
 1/6=50,7=1,8=10,10=4,30=1,38=20,80=1/3;
 99//99;
 3/5=4,6=6,7=112,11=1,14=-2,25=1,30=1,70=5,71=2,75=-5,116=1,140=1/1,2,3;
 4/5=5,16=3,69=2/1;
 5/5=2,38=5,98=1/2;
 8/6=3,8=1,10=2,19=11,30=-1/1;
 9/15=3,16=-3/6;
 11/6=1,8=1,15=11,17=12,24=-1,27=1,28=-2,29=300,32=6,42=3/1,2,10;
 10/6=2,21=1,60=-2/2;
 8/6=4,8=1,10=2,19=11,30=-1/11,4;
 10/5=1,20=4,60=-2/2;
 11/12=2,14=11,16=1,17=2,28=-2,42=3,76=2/2,10,12;
 6/7=2,8=2,9=2,10=2,22=-1/1;
 7/7=1,10=1,12=2,25=1,44=2,70=1,71=1/1,2,3,16;
 1/6=50,7=1,8=10,38=20,80=1/6(-12);
 7/8=1,25=202,44=-1,70=1,71=1,92=10/16,17;
 1/6=50,7=1,8=10,10=4,30=1,38=20,80=1/3;
 99//99;
 Structure from the checkpoint file:  "/scratch/webmo-77271/219/Gau-95420.chk"
 -------------------------------------
 C5H5N s-trans Z-1-cyano-1,3-butadiene
 -------------------------------------
 Charge =  0 Multiplicity = 1
 Redundant internal coordinates found in file.  (old form).
 C,0,0.0135946562,0.,0.0241241842
 C,0,0.0314521303,0.,1.3673524506
 H,0,0.968835245,0.,1.9148494623
 H,0,-0.886517065,0.,1.9426082476
 C,0,1.2283595603,0.,-0.7677683369
 C,0,1.2639894975,0.,-2.1177862381
 C,0,0.0767348161,0.,-2.9134919688
 N,0,-0.8929803998,0.,-3.5750341989
 H,0,2.2079485186,0.,-2.6508855941
 H,0,2.1760093464,0.,-0.2340662372
 H,0,-0.9355018474,0.,-0.5067017698
 Recover connectivity data from disk.
 Numerical evaluation of third derivatives.
 Nuclear step= 0.010000 Angstroms, electric field step= 0.000333 atomic units, NStep=1.

 GradGradGradGradGradGradGradGradGradGradGradGradGradGradGradGradGradGrad
 Berny optimization.
 Initialization pass.
                           ----------------------------
                           !    Initial Parameters    !
                           ! (Angstroms and Degrees)  !
 --------------------------                            --------------------------
 ! Name  Definition              Value          Derivative Info.                !
 --------------------------------------------------------------------------------
 ! R1    R(1,2)                  1.3433         calculate D2E/DX2 analytically  !
 ! R2    R(1,5)                  1.4501         calculate D2E/DX2 analytically  !
 ! R3    R(1,11)                 1.0875         calculate D2E/DX2 analytically  !
 ! R4    R(2,3)                  1.0856         calculate D2E/DX2 analytically  !
 ! R5    R(2,4)                  1.0833         calculate D2E/DX2 analytically  !
 ! R6    R(5,6)                  1.3505         calculate D2E/DX2 analytically  !
 ! R7    R(5,10)                 1.0876         calculate D2E/DX2 analytically  !
 ! R8    R(6,7)                  1.4292         calculate D2E/DX2 analytically  !
 ! R9    R(6,9)                  1.0841         calculate D2E/DX2 analytically  !
 ! R10   R(7,8)                  1.1739         calculate D2E/DX2 analytically  !
 ! A1    A(2,1,5)              122.3382         calculate D2E/DX2 analytically  !
 ! A2    A(2,1,11)             119.9798         calculate D2E/DX2 analytically  !
 ! A3    A(5,1,11)             117.682          calculate D2E/DX2 analytically  !
 ! A4    A(1,2,3)              121.0496         calculate D2E/DX2 analytically  !
 ! A5    A(1,2,4)              121.3121         calculate D2E/DX2 analytically  !
 ! A6    A(3,2,4)              117.6383         calculate D2E/DX2 analytically  !
 ! A7    A(1,5,6)              124.6117         calculate D2E/DX2 analytically  !
 ! A8    A(1,5,10)             117.5125         calculate D2E/DX2 analytically  !
 ! A9    A(6,5,10)             117.8757         calculate D2E/DX2 analytically  !
 ! A10   A(5,6,7)              122.3184         calculate D2E/DX2 analytically  !
 ! A11   A(5,6,9)              120.9673         calculate D2E/DX2 analytically  !
 ! A12   A(7,6,9)              116.7142         calculate D2E/DX2 analytically  !
 ! A13   L(6,7,8,4,-1)         180.4717         calculate D2E/DX2 analytically  !
 ! A14   L(6,7,8,4,-2)         180.0            calculate D2E/DX2 analytically  !
 ! D1    D(5,1,2,3)              0.0            calculate D2E/DX2 analytically  !
 ! D2    D(5,1,2,4)            180.0            calculate D2E/DX2 analytically  !
 ! D3    D(11,1,2,3)           180.0            calculate D2E/DX2 analytically  !
 ! D4    D(11,1,2,4)             0.0            calculate D2E/DX2 analytically  !
 ! D5    D(2,1,5,6)            180.0            calculate D2E/DX2 analytically  !
 ! D6    D(2,1,5,10)             0.0            calculate D2E/DX2 analytically  !
 ! D7    D(11,1,5,6)             0.0            calculate D2E/DX2 analytically  !
 ! D8    D(11,1,5,10)          180.0            calculate D2E/DX2 analytically  !
 ! D9    D(1,5,6,7)              0.0            calculate D2E/DX2 analytically  !
 ! D10   D(1,5,6,9)            180.0            calculate D2E/DX2 analytically  !
 ! D11   D(10,5,6,7)           180.0            calculate D2E/DX2 analytically  !
 ! D12   D(10,5,6,9)             0.0            calculate D2E/DX2 analytically  !
 --------------------------------------------------------------------------------
 Trust Radius=1.00D-01 FncErr=1.00D-07 GrdErr=1.00D-07 EigMax=2.50D+02 EigMin=1.00D-04
 Number of steps in this run=      2 maximum allowed number of steps=      2.
 GradGradGradGradGradGradGradGradGradGradGradGradGradGradGradGradGradGrad

                          Input orientation:                          
 ---------------------------------------------------------------------
 Center     Atomic      Atomic             Coordinates (Angstroms)
 Number     Number       Type             X           Y           Z
 ---------------------------------------------------------------------
      1          6           0        0.013595    0.000000    0.024124
      2          6           0        0.031452    0.000000    1.367352
      3          1           0        0.968835   -0.000000    1.914849
      4          1           0       -0.886517    0.000000    1.942608
      5          6           0        1.228360   -0.000000   -0.767768
      6          6           0        1.263989   -0.000000   -2.117786
      7          6           0        0.076735    0.000000   -2.913492
      8          7           0       -0.892980    0.000000   -3.575034
      9          1           0        2.207949   -0.000000   -2.650886
     10          1           0        2.176009   -0.000000   -0.234066
     11          1           0       -0.935502    0.000000   -0.506702
 ---------------------------------------------------------------------
                    Distance matrix (angstroms):
                    1          2          3          4          5
     1  C    0.000000
     2  C    1.343347   0.000000
     3  H    2.118331   1.085560   0.000000
     4  H    2.119147   1.083322   1.855560   0.000000
     5  C    1.450085   2.447719   2.695142   3.437855   0.000000
     6  C    2.480175   3.696666   4.043423   4.594723   1.350488
     7  C    2.938295   4.281084   4.910064   4.950713   2.435235
     8  N    3.711579   5.028097   5.796998   5.517646   3.518640
     9  H    3.459894   4.569833   4.730892   5.538583   2.122669
    10  H    2.177774   2.676503   2.464773   3.757257   1.087602
    11  H    1.087456   2.108810   3.080651   2.449800   2.179553
                    6          7          8          9         10
     6  C    0.000000
     7  C    1.429238   0.000000
     8  N    2.603093   1.173876   0.000000
     9  H    1.084091   2.147332   3.235709   0.000000
    10  H    2.092888   3.403862   4.536603   2.417030   0.000000
    11  H    2.726418   2.610989   3.068627   3.805102   3.123433
                   11
    11  H    0.000000
 Stoichiometry    C5H5N
 Framework group  CS[SG(C5H5N)]
 Deg. of freedom    19
 Full point group                 CS      NOp   2
 Largest Abelian subgroup         CS      NOp   2
 Largest concise Abelian subgroup C1      NOp   1
                         Standard orientation:                         
 ---------------------------------------------------------------------
 Center     Atomic      Atomic             Coordinates (Angstroms)
 Number     Number       Type             X           Y           Z
 ---------------------------------------------------------------------
      1          6           0        1.243005    0.275609   -0.000000
      2          6           0        2.443484    0.878463   -0.000000
      3          1           0        2.526479    1.960845    0.000000
      4          1           0        3.361962    0.304019   -0.000000
      5          6           0        0.000000    1.022392    0.000000
      6          6           0       -1.229952    0.464686    0.000000
      7          6           0       -1.427063   -0.950895   -0.000000
      8          7           0       -1.598521   -2.112182   -0.000000
      9          1           0       -2.121862    1.080924    0.000000
     10          1           0        0.066101    2.107983    0.000000
     11          1           0        1.180123   -0.810027   -0.000000
 ---------------------------------------------------------------------
 Rotational constants (GHZ):           9.7381632           2.0315461           1.6808849
 Standard basis: 6-311+G(2d,p) (5D, 7F)
 There are   151 symmetry adapted cartesian basis functions of A'  symmetry.
 There are    53 symmetry adapted cartesian basis functions of A"  symmetry.
 There are   139 symmetry adapted basis functions of A'  symmetry.
 There are    53 symmetry adapted basis functions of A"  symmetry.
   192 basis functions,   292 primitive gaussians,   204 cartesian basis functions
    21 alpha electrons       21 beta electrons
       nuclear repulsion energy       182.0764472677 Hartrees.
 NAtoms=   11 NActive=   11 NUniq=   11 SFac= 1.00D+00 NAtFMM=   60 NAOKFM=F Big=F
 Integral buffers will be    131072 words long.
 Raffenetti 1 integral format.
 Two-electron integral symmetry is turned on.
 One-electron integrals computed using PRISM.
 NBasis=   192 RedAO= T EigKep=  8.58D-06  NBF=   139    53
 NBsUse=   192 1.00D-06 EigRej= -1.00D+00 NBFU=   139    53
 Initial guess from the checkpoint file:  "/scratch/webmo-77271/219/Gau-95420.chk"
 B after Tr=     0.000000    0.000000    0.000000
         Rot=    1.000000   -0.000000   -0.000000   -0.000000 Ang=   0.00 deg.
 Initial guess orbital symmetries:
       Occupied  (A') (A') (A') (A') (A') (A') (A') (A') (A') (A')
                 (A') (A') (A') (A') (A') (A') (A') (A") (A') (A")
                 (A")
       Virtual   (A") (A') (A') (A') (A') (A") (A') (A") (A') (A')
                 (A") (A') (A") (A') (A") (A') (A') (A') (A") (A')
                 (A') (A') (A') (A") (A') (A') (A') (A') (A') (A')
                 (A') (A") (A') (A') (A') (A') (A') (A') (A') (A")
                 (A') (A") (A') (A') (A") (A') (A") (A") (A') (A')
                 (A") (A') (A") (A') (A') (A') (A") (A') (A') (A')
                 (A") (A') (A') (A') (A") (A') (A') (A") (A') (A")
                 (A') (A') (A') (A') (A') (A') (A") (A") (A') (A")
                 (A') (A') (A") (A') (A') (A') (A") (A') (A') (A')
                 (A') (A') (A") (A') (A") (A") (A") (A') (A') (A')
                 (A") (A") (A') (A') (A') (A') (A') (A') (A') (A')
                 (A') (A') (A') (A') (A") (A') (A") (A') (A") (A')
                 (A") (A") (A') (A") (A') (A") (A') (A') (A") (A")
                 (A") (A') (A") (A') (A') (A') (A') (A") (A') (A')
                 (A") (A') (A') (A") (A') (A") (A') (A') (A') (A')
                 (A') (A') (A') (A") (A') (A') (A') (A') (A') (A")
                 (A') (A') (A") (A') (A') (A') (A') (A') (A') (A')
                 (A')
 Keep R1 ints in memory in symmetry-blocked form, NReq=261123738.
 Requested convergence on RMS density matrix=1.00D-08 within 128 cycles.
 Requested convergence on MAX density matrix=1.00D-06.
 Requested convergence on             energy=1.00D-06.
 No special actions if energy rises.
 SCF Done:  E(RHF) =  -246.721099854     A.U. after    1 cycles
            NFock=  1  Conv=0.27D-08     -V/T= 2.0019
 ExpMin= 4.38D-02 ExpMax= 6.29D+03 ExpMxC= 9.49D+02 IAcc=3 IRadAn=         5 AccDes= 0.00D+00
 HarFok:  IExCor=  205 AccDes= 0.00D+00 IRadAn=         5 IDoV=-2 UseB2=F ITyADJ=14
 ICtDFT= 12500011 ScaDFX=  1.000000  1.000000  1.000000  1.000000
 Range of M.O.s used for correlation:     7   192
 NBasis=   192 NAE=    21 NBE=    21 NFC=     6 NFV=     0
 NROrb=    186 NOA=    15 NOB=    15 NVA=   171 NVB=   171

 **** Warning!!: The largest alpha MO coefficient is  0.13807188D+03

 Disk-based method using ON**2 memory for 15 occupieds at a time.
 Permanent disk used for amplitudes=    15947631 words.
 Estimated scratch disk usage=   242509840 words.
 Actual    scratch disk usage=   220504080 words.
 JobTyp=1 Pass  1:  I=   7 to  21 NPSUse= 16 ParTrn=T ParDer=T DoDerP=T.
 (rs|ai) integrals will be sorted in core.
 Spin components of T(2) and E(2):
     alpha-alpha T2 =       0.4275342921D-01 E2=     -0.1130858154D+00
     alpha-beta  T2 =       0.2434058812D+00 E2=     -0.6669551599D+00
     beta-beta   T2 =       0.4275342921D-01 E2=     -0.1130858154D+00
 ANorm=    0.1152784776D+01
 E2 =    -0.8931267907D+00 EUMP2 =    -0.24761422664421D+03
 G2DrvN: will do    12 centers at a time, making    1 passes.
 Calling FoFCou, ICntrl=  3107 FMM=F I1Cent=   0 AccDes= 0.00D+00.
 End of G2Drv F.D. properties file   721 does not exist.
 End of G2Drv F.D. properties file   722 does not exist.
 End of G2Drv F.D. properties file   788 does not exist.
          IDoAtm=11111111111
          Differentiating once with respect to electric field.
                with respect to dipole field.
          Differentiating once with respect to nuclear coordinates.
 Keep R1 ints in memory in symmetry-blocked form, NReq=261125447.
          There are    36 degrees of freedom in the 1st order CPHF.  IDoFFX=6 NUNeed=    36.
     33 vectors produced by pass  0 Test12= 9.97D-15 2.78D-09 XBig12= 3.42D+01 4.81D+00.
 AX will form    33 AO Fock derivatives at one time.
     33 vectors produced by pass  1 Test12= 9.97D-15 2.78D-09 XBig12= 2.32D+00 2.79D-01.
     33 vectors produced by pass  2 Test12= 9.97D-15 2.78D-09 XBig12= 1.47D-01 6.34D-02.
     33 vectors produced by pass  3 Test12= 9.97D-15 2.78D-09 XBig12= 1.81D-03 7.86D-03.
     33 vectors produced by pass  4 Test12= 9.97D-15 2.78D-09 XBig12= 1.81D-05 5.89D-04.
     33 vectors produced by pass  5 Test12= 9.97D-15 2.78D-09 XBig12= 1.05D-07 4.42D-05.
     31 vectors produced by pass  6 Test12= 9.97D-15 2.78D-09 XBig12= 6.62D-10 4.17D-06.
     15 vectors produced by pass  7 Test12= 9.97D-15 2.78D-09 XBig12= 4.28D-12 3.63D-07.
      3 vectors produced by pass  8 Test12= 9.97D-15 2.78D-09 XBig12= 2.40D-14 2.59D-08.
 InvSVY:  IOpt=1 It=  1 EMax= 8.88D-16
 Solved reduced A of dimension   247 with    36 vectors.
 End of Minotr F.D. properties file   721 does not exist.
 End of Minotr F.D. properties file   722 does not exist.
 End of Minotr F.D. properties file   788 does not exist.
 MDV= 11811160064.
 Form MO integral derivatives with frozen-active canonical formalism.
 Discarding MO integrals.
 Reordered first order wavefunction length =     25790562
 In DefCFB: NBatch=  1 ICI= 21 ICA=171 LFMax= 86
            Large arrays: LIAPS=   562609152 LIARS=   148710492 words.
 Semi-Direct transformation.
 ModeAB=           4 MOrb=            21 LenV=   11810179539
 LASXX=     68919081 LTotXX=    68919081 LenRXX=   138903576
 LTotAB=    69984495 MaxLAS=    81785088 LenRXY=           0
 NonZer=   207822657 LenScr=   312956928 LnRSAI=    81785088
 LnScr1=   123447296 LExtra=           0 Total=    657092888
 MaxDsk=          -1 SrtSym=           T ITran=            4
 JobTyp=0 Pass  1:  I=   1 to  21.
 (rs|ai) integrals will be sorted in core.
 Spin components of T(2) and E(2):
     alpha-alpha T2 =       0.4275342921D-01 E2=     -0.1130858154D+00
     alpha-beta  T2 =       0.2434058812D+00 E2=     -0.6669551599D+00
     beta-beta   T2 =       0.4275342921D-01 E2=     -0.1130858154D+00
 ANorm=    0.1630283865D+01
 E2 =    -0.8931267907D+00 EUMP2 =    -0.24761422664421D+03
          IDoAtm=11111111111
          Differentiating once with respect to electric field.
                with respect to dipole field.
          Differentiating once with respect to nuclear coordinates.
          There are     1 degrees of freedom in the 1st order CPHF.  IDoFFX=0 NUNeed=     1.
 LinEq1:  Iter=  0 NonCon=     1 RMS=4.26D-03 Max=7.50D-02 NDo=     1
 LinEq1:  Iter=  1 NonCon=     1 RMS=1.13D-03 Max=1.40D-02 NDo=     1
 LinEq1:  Iter=  2 NonCon=     1 RMS=4.34D-04 Max=1.18D-02 NDo=     1
 LinEq1:  Iter=  3 NonCon=     1 RMS=2.70D-04 Max=6.34D-03 NDo=     1
 LinEq1:  Iter=  4 NonCon=     1 RMS=9.64D-05 Max=1.49D-03 NDo=     1
 LinEq1:  Iter=  5 NonCon=     1 RMS=3.97D-05 Max=6.70D-04 NDo=     1
 LinEq1:  Iter=  6 NonCon=     1 RMS=1.66D-05 Max=3.45D-04 NDo=     1
 LinEq1:  Iter=  7 NonCon=     1 RMS=4.46D-06 Max=9.65D-05 NDo=     1
 LinEq1:  Iter=  8 NonCon=     1 RMS=1.35D-06 Max=1.84D-05 NDo=     1
 LinEq1:  Iter=  9 NonCon=     1 RMS=5.03D-07 Max=1.27D-05 NDo=     1
 LinEq1:  Iter= 10 NonCon=     1 RMS=1.33D-07 Max=1.58D-06 NDo=     1
 LinEq1:  Iter= 11 NonCon=     1 RMS=4.27D-08 Max=5.23D-07 NDo=     1
 LinEq1:  Iter= 12 NonCon=     1 RMS=1.05D-08 Max=1.18D-07 NDo=     1
 LinEq1:  Iter= 13 NonCon=     1 RMS=3.33D-09 Max=4.09D-08 NDo=     1
 LinEq1:  Iter= 14 NonCon=     1 RMS=7.60D-10 Max=1.07D-08 NDo=     1
 LinEq1:  Iter= 15 NonCon=     1 RMS=2.59D-10 Max=3.18D-09 NDo=     1
 LinEq1:  Iter= 16 NonCon=     0 RMS=5.23D-11 Max=6.88D-10 NDo=     1
 Linear equations converged to 1.000D-10 1.000D-09 after    16 iterations.
 End of Minotr F.D. properties file   721 does not exist.
 End of Minotr F.D. properties file   722 does not exist.
 End of Minotr F.D. properties file   788 does not exist.
 Symmetrizing basis deriv contribution to polar:
 IMax=3 JMax=2 DiffMx= 0.00D+00
 G2DrvN: will do    12 centers at a time, making    1 passes.
 Calling FoFCou, ICntrl=  3107 FMM=F I1Cent=   0 AccDes= 0.00D+00.
 End of G2Drv F.D. properties file   721 does not exist.
 End of G2Drv F.D. properties file   722 does not exist.
 End of G2Drv F.D. properties file   788 does not exist.
 R2 and R3 integrals will be kept in memory, NReq=   441556470.
 DD1Dir will call FoFMem   1 times, MxPair=       462
 NAB=   231 NAA=     0 NBB=     0.
 Discarding MO integrals.

 **********************************************************************

            Population analysis using the MP2 Density.

 **********************************************************************

 Orbital symmetries:
       Occupied  (A') (A') (A') (A') (A') (A') (A') (A') (A') (A')
                 (A') (A') (A') (A') (A') (A') (A') (A") (A') (A")
                 (A")
       Virtual   (A") (A') (A') (A') (A') (A") (A') (A") (A') (A')
                 (A") (A') (A") (A') (A") (A') (A') (A') (A") (A')
                 (A') (A') (A') (A") (A') (A') (A') (A') (A') (A')
                 (A') (A") (A') (A') (A') (A') (A') (A') (A') (A")
                 (A') (A") (A') (A') (A") (A') (A") (A") (A') (A')
                 (A") (A') (A") (A') (A') (A') (A") (A') (A') (A')
                 (A") (A') (A') (A') (A") (A') (A') (A") (A') (A")
                 (A') (A') (A') (A') (A') (A') (A") (A") (A') (A")
                 (A') (A') (A") (A') (A') (A') (A") (A') (A') (A')
                 (A') (A') (A") (A') (A") (A") (A") (A') (A') (A')
                 (A") (A") (A') (A') (A') (A') (A') (A') (A') (A')
                 (A') (A') (A') (A') (A") (A') (A") (A') (A") (A')
                 (A") (A") (A') (A") (A') (A") (A') (A') (A") (A")
                 (A") (A') (A") (A') (A') (A') (A') (A") (A') (A')
                 (A") (A') (A') (A") (A') (A") (A') (A') (A') (A')
                 (A') (A') (A') (A") (A') (A') (A') (A') (A') (A")
                 (A') (A') (A") (A') (A') (A') (A') (A') (A') (A')
                 (A')
 The electronic state is 1-A'.
 Alpha  occ. eigenvalues --  -15.57844 -11.29132 -11.28561 -11.28464 -11.26450
 Alpha  occ. eigenvalues --  -11.26284  -1.21651  -1.13407  -1.04830  -0.89540
 Alpha  occ. eigenvalues --   -0.80979  -0.70698  -0.69207  -0.61292  -0.59537
 Alpha  occ. eigenvalues --   -0.56005  -0.53632  -0.52225  -0.46153  -0.44909
 Alpha  occ. eigenvalues --   -0.34737
 Alpha virt. eigenvalues --    0.04860   0.05798   0.06969   0.07617   0.09862
 Alpha virt. eigenvalues --    0.10145   0.10358   0.12228   0.12919   0.13921
 Alpha virt. eigenvalues --    0.14279   0.15098   0.17358   0.17439   0.18595
 Alpha virt. eigenvalues --    0.18782   0.20010   0.21245   0.21768   0.22956
 Alpha virt. eigenvalues --    0.25774   0.26637   0.27194   0.28110   0.29002
 Alpha virt. eigenvalues --    0.29473   0.30177   0.31868   0.33410   0.34335
 Alpha virt. eigenvalues --    0.35316   0.35773   0.38247   0.43246   0.46396
 Alpha virt. eigenvalues --    0.50038   0.53056   0.56594   0.63567   0.64169
 Alpha virt. eigenvalues --    0.64330   0.66543   0.68173   0.70104   0.71133
 Alpha virt. eigenvalues --    0.71808   0.72900   0.75210   0.75711   0.78451
 Alpha virt. eigenvalues --    0.79035   0.79569   0.82026   0.84217   0.85098
 Alpha virt. eigenvalues --    0.87853   0.88947   0.89822   0.90946   0.92982
 Alpha virt. eigenvalues --    0.94181   0.95320   0.98208   0.98475   1.00892
 Alpha virt. eigenvalues --    1.01615   1.02441   1.05924   1.06890   1.08934
 Alpha virt. eigenvalues --    1.11713   1.13901   1.20069   1.21067   1.26648
 Alpha virt. eigenvalues --    1.28817   1.31656   1.38916   1.40022   1.41328
 Alpha virt. eigenvalues --    1.47250   1.49656   1.50978   1.53197   1.57719
 Alpha virt. eigenvalues --    1.62777   1.63010   1.65273   1.69928   1.72872
 Alpha virt. eigenvalues --    1.75741   1.79754   1.91526   1.93024   1.95788
 Alpha virt. eigenvalues --    2.02511   2.05607   2.13342   2.14989   2.27544
 Alpha virt. eigenvalues --    2.31245   2.32765   2.39548   2.43768   2.44611
 Alpha virt. eigenvalues --    2.51274   2.64260   2.70743   2.75551   2.79643
 Alpha virt. eigenvalues --    2.91123   2.97254   3.00054   3.02459   3.09248
 Alpha virt. eigenvalues --    3.11225   3.13659   3.18535   3.19649   3.27478
 Alpha virt. eigenvalues --    3.28317   3.34623   3.38462   3.41062   3.45749
 Alpha virt. eigenvalues --    3.48259   3.48317   3.56617   3.56670   3.59793
 Alpha virt. eigenvalues --    3.63481   3.65185   3.66666   3.71083   3.72533
 Alpha virt. eigenvalues --    3.74663   3.83305   3.84520   3.85787   3.89654
 Alpha virt. eigenvalues --    3.92148   3.95739   3.96978   3.98696   4.00115
 Alpha virt. eigenvalues --    4.03794   4.08003   4.15584   4.19342   4.24198
 Alpha virt. eigenvalues --    4.26825   4.32873   4.52169   4.52675   4.58576
 Alpha virt. eigenvalues --    4.68184   4.88698   5.05815   5.21169   5.25064
 Alpha virt. eigenvalues --    5.26811   5.47620   5.55942   5.62513   6.13920
 Alpha virt. eigenvalues --   24.91601  25.00075  25.20261  25.26935  25.32984
 Alpha virt. eigenvalues --   37.21297
          Condensed to atoms (all electrons):
               1          2          3          4          5          6
     1  C    6.232938  -0.525286  -0.026661  -0.023567  -0.157999   0.310529
     2  C   -0.525286   6.214905   0.365976   0.374113   0.083892   0.035570
     3  H   -0.026661   0.365976   0.559329  -0.031480  -0.012092   0.017440
     4  H   -0.023567   0.374113  -0.031480   0.545495   0.016378  -0.002902
     5  C   -0.157999   0.083892  -0.012092   0.016378   5.967901  -0.379417
     6  C    0.310529   0.035570   0.017440  -0.002902  -0.379417   6.479493
     7  C   -0.412344  -0.051819   0.000878   0.000399   0.281473  -0.948707
     8  N    0.026655   0.007131   0.000001   0.000035  -0.034867   0.130778
     9  H    0.018043   0.001184  -0.000033   0.000014  -0.045517   0.423191
    10  H   -0.041511  -0.003186   0.004480  -0.000204   0.365313  -0.023507
    11  H    0.422283  -0.066795   0.005460  -0.006603  -0.040861   0.003030
               7          8          9         10         11
     1  C   -0.412344   0.026655   0.018043  -0.041511   0.422283
     2  C   -0.051819   0.007131   0.001184  -0.003186  -0.066795
     3  H    0.000878   0.000001  -0.000033   0.004480   0.005460
     4  H    0.000399   0.000035   0.000014  -0.000204  -0.006603
     5  C    0.281473  -0.034867  -0.045517   0.365313  -0.040861
     6  C   -0.948707   0.130778   0.423191  -0.023507   0.003030
     7  C    7.108592   0.081441  -0.073259   0.014708   0.002142
     8  N    0.081441   7.071062  -0.004357   0.000424   0.001482
     9  H   -0.073259  -0.004357   0.549845  -0.008936  -0.000185
    10  H    0.014708   0.000424  -0.008936   0.573222   0.004457
    11  H    0.002142   0.001482  -0.000185   0.004457   0.543602
 Mulliken charges:
               1
     1  C    0.176921
     2  C   -0.435686
     3  H    0.116700
     4  H    0.128322
     5  C   -0.044204
     6  C   -0.045497
     7  C   -0.003506
     8  N   -0.279785
     9  H    0.140009
    10  H    0.114740
    11  H    0.131987
 Sum of Mulliken charges =   0.00000
 Mulliken charges with hydrogens summed into heavy atoms:
               1
     1  C    0.308907
     2  C   -0.190664
     5  C    0.070536
     6  C    0.094512
     7  C   -0.003506
     8  N   -0.279785
 APT charges:
               1
     1  C   -0.077019
     2  C   -0.067043
     3  H    0.043341
     4  H    0.049719
     5  C    0.079341
     6  C    0.000468
     7  C    0.028996
     8  N   -0.213285
     9  H    0.063546
    10  H    0.038142
    11  H    0.053794
 Sum of APT charges =   0.00000
 APT charges with hydrogens summed into heavy atoms:
               1
     1  C   -0.023225
     2  C    0.026017
     5  C    0.117483
     6  C    0.064014
     7  C    0.028996
     8  N   -0.213285
 Electronic spatial extent (au):  <R**2>=            681.5645
 Charge=             -0.0000 electrons
 Dipole moment (field-independent basis, Debye):
    X=              1.5250    Y=              3.7534    Z=              0.0000  Tot=              4.0513
 Quadrupole moment (field-independent basis, Debye-Ang):
   XX=            -33.2715   YY=            -40.5427   ZZ=            -38.9769
   XY=             -5.4010   XZ=             -0.0000   YZ=             -0.0000
 Traceless Quadrupole moment (field-independent basis, Debye-Ang):
   XX=              4.3255   YY=             -2.9457   ZZ=             -1.3799
   XY=             -5.4010   XZ=             -0.0000   YZ=             -0.0000
 Octapole moment (field-independent basis, Debye-Ang**2):
  XXX=             10.5891  YYY=             28.1203  ZZZ=             -0.0000  XYY=             15.4748
  XXY=             12.7397  XXZ=              0.0000  XZZ=             -2.3795  YZZ=             -1.7857
  YYZ=              0.0000  XYZ=              0.0000
 Hexadecapole moment (field-independent basis, Debye-Ang**3):
 XXXX=           -537.7436 YYYY=           -374.9277 ZZZZ=            -45.9964 XXXY=           -136.8798
 XXXZ=             -0.0000 YYYX=           -147.8163 YYYZ=             -0.0000 ZZZX=             -0.0000
 ZZZY=             -0.0000 XXYY=           -167.0842 XXZZ=           -114.2413 YYZZ=            -67.3755
 XXYZ=             -0.0000 YYXZ=             -0.0000 ZZXY=            -41.6267
 N-N= 1.820764472677D+02 E-N=-9.399152629087D+02  KE= 2.474894882069D+02
 Symmetry A'   KE= 2.402343754604D+02
 Symmetry A"   KE= 7.255112746468D+00
  Exact polarizability:      91.701      18.711      71.416      -0.000       0.000      40.096
 Approx polarizability:      75.586      14.652      66.454      -0.000       0.000      41.859
 Calling FoFJK, ICntrl=  10100127 FMM=F ISym2X=1 I1Cent= 0 IOpClX= 0 NMat=1 NMatS=1 NMatT=0.
 Full mass-weighted force constant matrix:
 Low frequencies ---   -0.1280   -0.0510    0.0006    0.0006    0.0006    0.1965
 Low frequencies ---  124.7134  136.6991  268.5315
 Diagonal vibrational polarizability:
        9.6656331       0.1643539       5.6808529
 Harmonic frequencies (cm**-1), IR intensities (KM/Mole), Raman scattering
 activities (A**4/AMU), depolarization ratios for plane and unpolarized
 incident light, reduced masses (AMU), force constants (mDyne/A),
 and normal coordinates:
                      1                      2                      3
                     A'                     A"                     A"
 Frequencies --    124.7134               136.6991               268.5315
 Red. masses --      6.1853                 2.1959                 3.4844
 Frc consts  --      0.0567                 0.0242                 0.1480
 IR Inten    --      5.2692                 0.0955                 3.9646
  Atom  AN      X      Y      Z        X      Y      Z        X      Y      Z
     1   6    -0.21  -0.07  -0.00     0.00  -0.00   0.25    -0.00   0.00   0.01
     2   6    -0.10  -0.29   0.00    -0.00   0.00  -0.18     0.00  -0.00  -0.06
     3   1     0.12  -0.31  -0.00    -0.00   0.00  -0.63     0.00  -0.00   0.25
     4   1    -0.21  -0.47   0.00     0.00   0.00  -0.10    -0.00  -0.00  -0.44
     5   6    -0.10   0.10  -0.00     0.00  -0.00   0.08    -0.00   0.00   0.26
     6   6    -0.12   0.14   0.00    -0.00   0.00  -0.03    -0.00   0.00  -0.19
     7   6     0.04   0.12   0.00    -0.00   0.00  -0.02     0.00  -0.00  -0.25
     8   7     0.46   0.05  -0.00     0.00   0.00  -0.07     0.00  -0.00   0.21
     9   1    -0.14   0.11   0.00     0.00   0.00  -0.18    -0.00  -0.00  -0.21
    10   1    -0.01   0.09  -0.00     0.00  -0.00  -0.03    -0.00   0.00   0.61
    11   1    -0.38  -0.06   0.00     0.00  -0.00   0.67    -0.00   0.00  -0.34
                      4                      5                      6
                     A'                     A'                     A"
 Frequencies --    307.0827               436.1082               480.2977
 Red. masses --      3.4458                 4.5590                 2.2055
 Frc consts  --      0.1915                 0.5109                 0.2998
 IR Inten    --      0.2298                 1.9850                 5.1819
  Atom  AN      X      Y      Z        X      Y      Z        X      Y      Z
     1   6    -0.08   0.21   0.00    -0.12  -0.20  -0.00    -0.00  -0.00   0.04
     2   6     0.08  -0.13   0.00    -0.27   0.02   0.00    -0.00   0.00  -0.02
     3   1     0.47  -0.16  -0.00    -0.65   0.05  -0.00    -0.00   0.00   0.39
     4   1    -0.12  -0.47   0.00    -0.07   0.34   0.00    -0.00   0.00  -0.48
     5   6    -0.08   0.21  -0.00     0.06   0.01  -0.00     0.00   0.00   0.09
     6   6     0.04  -0.07   0.00     0.11   0.03   0.00     0.00   0.00  -0.14
     7   6     0.22  -0.11   0.00     0.39   0.02  -0.00     0.00   0.00   0.26
     8   7    -0.15  -0.06  -0.00    -0.10   0.10   0.00    -0.00   0.00  -0.10
     9   1    -0.10  -0.28  -0.00    -0.00  -0.13   0.00     0.00  -0.00  -0.59
    10   1    -0.24   0.22  -0.00     0.25  -0.00   0.00     0.00  -0.00  -0.16
    11   1    -0.26   0.21   0.00    -0.14  -0.20   0.00    -0.00  -0.00  -0.36
                      7                      8                      9
                     A"                     A'                     A"
 Frequencies --    679.6002               706.2116               791.7592
 Red. masses --      1.8247                 5.2297                 1.4860
 Frc consts  --      0.4965                 1.5367                 0.5489
 IR Inten    --     18.9393                 0.1595                14.4373
  Atom  AN      X      Y      Z        X      Y      Z        X      Y      Z
     1   6     0.00   0.00  -0.14    -0.12   0.02   0.00    -0.00  -0.00   0.13
     2   6    -0.00  -0.00   0.02    -0.16  -0.03  -0.00    -0.00  -0.00  -0.01
     3   1    -0.00  -0.00  -0.45    -0.35  -0.02   0.00    -0.00  -0.00   0.19
     4   1     0.00   0.00   0.59    -0.08   0.11  -0.00    -0.00  -0.00  -0.33
     5   6     0.00   0.00   0.10     0.21   0.26   0.00    -0.00   0.00  -0.12
     6   6     0.00  -0.00  -0.16     0.33  -0.01   0.00     0.00   0.00  -0.11
     7   6    -0.00  -0.00   0.13    -0.28  -0.08  -0.00    -0.00   0.00   0.04
     8   7    -0.00   0.00  -0.03     0.03  -0.17   0.00     0.00   0.00  -0.01
     9   1     0.00   0.00   0.22     0.42   0.11  -0.00    -0.00  -0.00   0.82
    10   1    -0.00   0.00   0.54     0.17   0.26  -0.00     0.00  -0.00   0.37
    11   1    -0.00   0.00   0.22    -0.44   0.04  -0.00     0.00  -0.00  -0.11
                     10                     11                     12
                     A'                     A"                     A"
 Frequencies --    895.6303               933.3249               952.9613
 Red. masses --      3.3287                 1.3462                 1.2689
 Frc consts  --      1.5732                 0.6909                 0.6790
 IR Inten    --      0.6224                35.9922                 0.8687
  Atom  AN      X      Y      Z        X      Y      Z        X      Y      Z
     1   6     0.10  -0.11   0.00     0.00  -0.00   0.05     0.00   0.00   0.06
     2   6     0.12  -0.05   0.00     0.00   0.00  -0.17    -0.00   0.00  -0.02
     3   1    -0.42   0.00  -0.00     0.00   0.00   0.67     0.00   0.00  -0.14
     4   1     0.45   0.47   0.00     0.00   0.00   0.72    -0.00  -0.00   0.17
     5   6    -0.02   0.19  -0.00    -0.00  -0.00   0.01    -0.00  -0.00  -0.12
     6   6    -0.17   0.23   0.00    -0.00   0.00  -0.01     0.00  -0.00   0.07
     7   6     0.03  -0.11   0.00     0.00   0.00  -0.00    -0.00   0.00   0.01
     8   7    -0.04  -0.17  -0.00     0.00   0.00   0.00     0.00   0.00  -0.00
     9   1    -0.28   0.10  -0.00    -0.00   0.00   0.05     0.00   0.00  -0.50
    10   1     0.23   0.19   0.00     0.00  -0.00  -0.08    -0.00  -0.00   0.74
    11   1    -0.08  -0.11  -0.00     0.00  -0.00  -0.03    -0.00   0.00  -0.36
                     13                     14                     15
                     A'                     A"                     A'
 Frequencies --    979.5161              1024.0911              1164.8044
 Red. masses --      1.7727                 1.0957                 1.6053
 Frc consts  --      1.0021                 0.6770                 1.2833
 IR Inten    --      3.6021                23.3165                 0.2688
  Atom  AN      X      Y      Z        X      Y      Z        X      Y      Z
     1   6    -0.03   0.02  -0.00     0.00   0.00  -0.07    -0.05   0.13   0.00
     2   6    -0.09   0.08   0.00    -0.00  -0.00  -0.00     0.03  -0.06  -0.00
     3   1     0.47   0.03  -0.00    -0.00  -0.00   0.45    -0.30  -0.03   0.00
     4   1    -0.40  -0.43   0.00    -0.00   0.00  -0.26     0.18   0.18  -0.00
     5   6     0.07  -0.06  -0.00     0.00   0.00  -0.04     0.02  -0.15   0.00
     6   6    -0.04   0.16  -0.00    -0.00   0.00   0.02    -0.00   0.06   0.00
     7   6     0.04  -0.06   0.00    -0.00  -0.00   0.01     0.05  -0.02  -0.00
     8   7    -0.02  -0.10  -0.00     0.00  -0.00  -0.00    -0.01  -0.03   0.00
     9   1     0.06   0.30   0.00     0.00   0.00  -0.18     0.38   0.61   0.00
    10   1     0.43  -0.08   0.00     0.00   0.00   0.35    -0.24  -0.14   0.00
    11   1     0.28   0.01  -0.00     0.00   0.00   0.75    -0.42   0.15  -0.00
                     16                     17                     18
                     A'                     A'                     A'
 Frequencies --   1256.1238              1322.0637              1393.1659
 Red. masses --      1.2787                 1.3366                 1.4543
 Frc consts  --      1.1887                 1.3764                 1.6630
 IR Inten    --      1.6929                 2.1958                 0.4711
  Atom  AN      X      Y      Z        X      Y      Z        X      Y      Z
     1   6    -0.06   0.09  -0.00     0.00   0.12   0.00    -0.08  -0.05  -0.00
     2   6     0.03  -0.01   0.00    -0.04  -0.12  -0.00     0.04   0.02   0.00
     3   1    -0.07   0.00  -0.00    -0.45  -0.09  -0.00     0.37   0.01  -0.00
     4   1     0.11   0.11   0.00     0.04   0.03   0.00     0.23   0.29  -0.00
     5   6     0.07  -0.06  -0.00    -0.02   0.01   0.00    -0.11   0.06   0.00
     6   6    -0.04  -0.03   0.00     0.01  -0.01   0.00    -0.00  -0.11  -0.00
     7   6    -0.02   0.01   0.00    -0.00   0.00  -0.00     0.01  -0.00  -0.00
     8   7     0.00   0.02  -0.00     0.00   0.00   0.00     0.00   0.02   0.00
     9   1    -0.29  -0.38  -0.00     0.03   0.02  -0.00     0.41   0.47  -0.00
    10   1     0.75  -0.10   0.00     0.21  -0.00  -0.00     0.53   0.02  -0.00
    11   1    -0.36   0.11  -0.00     0.84   0.08  -0.00     0.11  -0.07   0.00
                     19                     20                     21
                     A'                     A'                     A'
 Frequencies --   1477.9780              1617.3458              1680.7541
 Red. masses --      1.3823                 4.1505                 4.2745
 Frc consts  --      1.7791                 6.3968                 7.1145
 IR Inten    --      5.2569                 5.1997                 0.9158
  Atom  AN      X      Y      Z        X      Y      Z        X      Y      Z
     1   6    -0.13   0.01  -0.00     0.15   0.06   0.00     0.34   0.08   0.00
     2   6    -0.01  -0.03   0.00    -0.22  -0.10  -0.00    -0.24  -0.11  -0.00
     3   1     0.52  -0.06  -0.00     0.51  -0.17   0.00     0.39  -0.19   0.00
     4   1     0.36   0.54   0.00     0.12   0.48  -0.00     0.02   0.37  -0.00
     5   6     0.03  -0.05  -0.00     0.29   0.09   0.00    -0.27  -0.05   0.00
     6   6     0.07   0.09   0.00    -0.27  -0.17  -0.00     0.16   0.09  -0.00
     7   6    -0.01   0.00   0.00     0.02  -0.01  -0.00    -0.01   0.00  -0.00
     8   7    -0.00  -0.02  -0.00     0.00   0.04   0.00     0.00  -0.02   0.00
     9   1    -0.19  -0.27  -0.00     0.03   0.32   0.00     0.02  -0.15   0.00
    10   1    -0.29  -0.05   0.00    -0.21   0.15  -0.00     0.36  -0.11  -0.00
    11   1     0.28  -0.02   0.00    -0.06   0.10  -0.00    -0.44   0.15   0.00
                     22                     23                     24
                     A'                     A'                     A'
 Frequencies --   2154.7600              3165.2112              3177.5634
 Red. masses --     12.5612                 1.0583                 1.0913
 Frc consts  --     34.3621                 6.2468                 6.4923
 IR Inten    --      0.6088                 1.9248                 1.6396
  Atom  AN      X      Y      Z        X      Y      Z        X      Y      Z
     1   6     0.01   0.00  -0.00     0.01  -0.02   0.00     0.00   0.05   0.00
     2   6    -0.01  -0.00   0.00    -0.05  -0.04  -0.00    -0.01  -0.01  -0.00
     3   1     0.00  -0.00  -0.00     0.05   0.75   0.00     0.01   0.18   0.00
     4   1    -0.00   0.00   0.00     0.51  -0.33  -0.00     0.07  -0.04  -0.00
     5   6    -0.00  -0.00  -0.00     0.00   0.01   0.00    -0.00  -0.07   0.00
     6   6    -0.03  -0.14  -0.00     0.00  -0.00   0.00    -0.01   0.01  -0.00
     7   6     0.12   0.80   0.00     0.00  -0.00   0.00     0.00   0.00  -0.00
     8   7    -0.08  -0.56   0.00    -0.00   0.00   0.00     0.00  -0.00   0.00
     9   1     0.02  -0.08   0.00    -0.01   0.01  -0.00     0.14  -0.10   0.00
    10   1     0.01  -0.00   0.00    -0.01  -0.09  -0.00     0.05   0.80  -0.00
    11   1    -0.01  -0.00   0.00     0.01   0.21  -0.00    -0.03  -0.53  -0.00
                     25                     26                     27
                     A'                     A'                     A'
 Frequencies --   3185.1199              3220.6912              3268.9186
 Red. masses --      1.0905                 1.0929                 1.1173
 Frc consts  --      6.5185                 6.6795                 7.0344
 IR Inten    --      2.7953                 2.4784                 3.0304
  Atom  AN      X      Y      Z        X      Y      Z        X      Y      Z
     1   6    -0.01  -0.07   0.00     0.00   0.00  -0.00     0.00   0.01   0.00
     2   6     0.01   0.01  -0.00     0.00  -0.00   0.00    -0.05   0.08  -0.00
     3   1    -0.01  -0.15   0.00    -0.00   0.00   0.00    -0.05  -0.60  -0.00
     4   1    -0.00   0.00  -0.00    -0.01   0.00  -0.00     0.67  -0.41   0.00
     5   6    -0.01  -0.05   0.00     0.01   0.02  -0.00     0.00   0.00  -0.00
     6   6    -0.01   0.01  -0.00    -0.07   0.05   0.00    -0.00   0.00   0.00
     7   6     0.00   0.00  -0.00    -0.00  -0.00  -0.00    -0.00  -0.00  -0.00
     8   7    -0.00  -0.00   0.00    -0.00  -0.00  -0.00     0.00   0.00   0.00
     9   1     0.11  -0.08   0.00     0.80  -0.56   0.00     0.00  -0.00  -0.00
    10   1     0.03   0.55  -0.00    -0.01  -0.22  -0.00     0.00  -0.01   0.00
    11   1     0.04   0.80  -0.00     0.00  -0.02   0.00    -0.01  -0.11  -0.00

 -------------------
 - Thermochemistry -
 -------------------
 Temperature   298.150 Kelvin.  Pressure   1.00000 Atm.
 Atom     1 has atomic number  6 and mass  12.00000
 Atom     2 has atomic number  6 and mass  12.00000
 Atom     3 has atomic number  1 and mass   1.00783
 Atom     4 has atomic number  1 and mass   1.00783
 Atom     5 has atomic number  6 and mass  12.00000
 Atom     6 has atomic number  6 and mass  12.00000
 Atom     7 has atomic number  6 and mass  12.00000
 Atom     8 has atomic number  7 and mass  14.00307
 Atom     9 has atomic number  1 and mass   1.00783
 Atom    10 has atomic number  1 and mass   1.00783
 Atom    11 has atomic number  1 and mass   1.00783
 Molecular mass:    79.04220 amu.
 Principal axes and moments of inertia in atomic units:
                                 1                 2                 3
     Eigenvalues --          185.326654        888.358495       1073.685150
           X                   0.843650         -0.536893          0.000000
           Y                   0.536893          0.843650          0.000000
           Z                  -0.000000         -0.000000          1.000000
 This molecule is an asymmetric top.
 Rotational symmetry number  1.
 Rotational temperatures (Kelvin)      0.46736     0.09750     0.08067
 Rotational constants (GHZ):           9.73816     2.03155     1.68088
 Zero-point vibrational energy     220119.0 (Joules/Mol)
                                   52.60971 (Kcal/Mol)
 Warning -- explicit consideration of   6 degrees of freedom as
           vibrations may cause significant error
 Vibrational temperatures:    179.43   196.68   386.36   441.82   627.46
          (Kelvin)            691.04   977.79  1016.08  1139.16  1288.61
                             1342.85  1371.10  1409.31  1473.44  1675.89
                             1807.28  1902.15  2004.45  2126.48  2327.00
                             2418.23  3100.22  4554.03  4571.81  4582.68
                             4633.86  4703.24
 
 Zero-point correction=                           0.083839 (Hartree/Particle)
 Thermal correction to Energy=                    0.090008
 Thermal correction to Enthalpy=                  0.090952
 Thermal correction to Gibbs Free Energy=         0.054056
 Sum of electronic and zero-point Energies=           -247.530388
 Sum of electronic and thermal Energies=              -247.524219
 Sum of electronic and thermal Enthalpies=            -247.523275
 Sum of electronic and thermal Free Energies=         -247.560171
 
                     E (Thermal)             CV                S
                      KCal/Mol        Cal/Mol-Kelvin    Cal/Mol-Kelvin
 Total                   56.481             21.202             77.654
 Electronic               0.000              0.000              0.000
 Translational            0.889              2.981             39.017
 Rotational               0.889              2.981             26.672
 Vibrational             54.703             15.240             11.966
 Vibration     1          0.610              1.928              3.026
 Vibration     2          0.614              1.917              2.850
 Vibration     3          0.673              1.731              1.606
 Vibration     4          0.697              1.660              1.378
 Vibration     5          0.797              1.392              0.839
 Vibration     6          0.837              1.294              0.709
                       Q            Log10(Q)             Ln(Q)
 Total Bot       0.136797D-24        -24.863924        -57.251300
 Total V=0       0.500338D+14         13.699263         31.543719
 Vib (Bot)       0.329069D-37        -37.482713        -86.307137
 Vib (Bot)    1  0.163679D+01          0.213994          0.492739
 Vib (Bot)    2  0.148878D+01          0.172830          0.397955
 Vib (Bot)    3  0.720234D+00         -0.142526         -0.328179
 Vib (Bot)    4  0.616810D+00         -0.209849         -0.483195
 Vib (Bot)    5  0.397619D+00         -0.400532         -0.922260
 Vib (Bot)    6  0.348125D+00         -0.458265         -1.055194
 Vib (V=0)       0.120358D+02          1.080474          2.487883
 Vib (V=0)    1  0.221146D+01          0.344679          0.793652
 Vib (V=0)    2  0.207050D+01          0.316074          0.727788
 Vib (V=0)    3  0.137678D+01          0.138864          0.319745
 Vib (V=0)    4  0.129401D+01          0.111938          0.257747
 Vib (V=0)    5  0.113883D+01          0.056458          0.130000
 Vib (V=0)    6  0.110925D+01          0.045031          0.103688
 Electronic      0.100000D+01          0.000000          0.000000
 Translational   0.276212D+08          7.441242         17.134094
 Rotational      0.150504D+06          5.177547         11.921743

     ==================================================
      Anharmonic Data: Displacement Vectors Definition
     ==================================================

 Framework definition based on atomic masses: CS  

 **********************************************************************

                  Harmonic vibro-rotational analysis

 **********************************************************************


     ==================================================
               Analysis of the Rotor Symmetry
     ==================================================

 Framework Group : CS  
 Rotor Type      : Asymmetric Top
 Asymm. param.   : Kappa = -0.912958
 Inertia moments : X=    51.89675 , Y=   248.76572 , Z=   300.66246
 Representation  : IIIr Representation, Ix < Iy < Iz

 Axes Definition for the Symmetric-Top Representation
 ----------------------------------------------------
 Axis Z automatically chosen to be collinear with X from Eckart orient.
 NOTE: In Vibro-rotational analysis, this will be referred to as the
       spectroscopic orientation.

     ==================================================
        Vibro-Rotational Analysis Based on Symmetry
     ==================================================

 Representation A'
 -----------------
    X Translation
    Y Translation
    Z Rotation
   19 Vibrations with frequencies:
   3268.92   3220.69   3185.12   3177.56   3165.21   2154.76
   1680.75   1617.35   1477.98   1393.17   1322.06   1256.12
   1164.80    979.52    895.63    706.21    436.11    307.08
    124.71

 Representation A"
 -----------------
    Z Translation
    X Rotation
    Y Rotation
    8 Vibrations with frequencies:
   1024.09    952.96    933.32    791.76    679.60    480.30
    268.53    136.70

 Input/Output information
 ------------------------
 Normal modes will be PRINTED in DESCENDING order (imag. freq. first)
   and sorted by irreducible representation
 The connection between this new numbering (A) and the one used before
   (H) is reported in the present equivalency table:
 ----+------+------+------+------+------+------+------+------+------+
 (H) |     1|     2|     3|     4|     5|     6|     7|     8|     9|
 (A) |    19|    27|    26|    18|    17|    25|    24|    16|    23|
 ----+------+------+------+------+------+------+------+------+------+
 ----+------+------+------+------+------+------+------+------+------+
 (H) |    10|    11|    12|    13|    14|    15|    16|    17|    18|
 (A) |    15|    22|    21|    14|    20|    13|    12|    11|    10|
 ----+------+------+------+------+------+------+------+------+------+
 ----+------+------+------+------+------+------+------+------+------+
 (H) |    19|    20|    21|    22|    23|    24|    25|    26|    27|
 (A) |     9|     8|     7|     6|     5|     4|     3|     2|     1|
 ----+------+------+------+------+------+------+------+------+------+

 Normal modes will be READ in ASCENDING order (imag. freq. first)

 Analysis of symmetry-allowed terms
 ----------------------------------

     ==================================================
                   Coriolis Couplings
     ==================================================

 Coriolis Couplings along the X axis
 -----------------------------------
                1             2             3             4             5 
      1   0.000000D+00
      2   0.000000D+00  0.000000D+00
      3   0.000000D+00  0.000000D+00  0.000000D+00
      4   0.000000D+00  0.000000D+00  0.000000D+00  0.000000D+00
      5   0.000000D+00  0.000000D+00  0.000000D+00  0.000000D+00  0.000000D+00
      6   0.000000D+00  0.000000D+00  0.000000D+00  0.000000D+00  0.000000D+00
      7   0.000000D+00  0.000000D+00  0.000000D+00  0.000000D+00  0.000000D+00
      8   0.000000D+00  0.000000D+00  0.000000D+00  0.000000D+00  0.000000D+00
      9   0.000000D+00  0.000000D+00  0.000000D+00  0.000000D+00  0.000000D+00
     10   0.000000D+00  0.000000D+00  0.000000D+00  0.000000D+00  0.000000D+00
     11   0.000000D+00  0.000000D+00  0.000000D+00  0.000000D+00  0.000000D+00
     12   0.000000D+00  0.000000D+00  0.000000D+00  0.000000D+00  0.000000D+00
     13   0.000000D+00  0.000000D+00  0.000000D+00  0.000000D+00  0.000000D+00
     14   0.000000D+00  0.000000D+00  0.000000D+00  0.000000D+00  0.000000D+00
     15   0.000000D+00  0.000000D+00  0.000000D+00  0.000000D+00  0.000000D+00
     16   0.000000D+00  0.000000D+00  0.000000D+00  0.000000D+00  0.000000D+00
     17   0.000000D+00  0.000000D+00  0.000000D+00  0.000000D+00  0.000000D+00
     18   0.000000D+00  0.000000D+00  0.000000D+00  0.000000D+00  0.000000D+00
     19   0.000000D+00  0.000000D+00  0.000000D+00  0.000000D+00  0.000000D+00
     20  -0.233974D+00  0.121759D-01  0.764632D+00 -0.137533D-01  0.526523D+00
     21   0.275391D-01  0.116816D+00  0.168524D+00  0.807856D+00 -0.281122D+00
     22  -0.699083D+00 -0.762843D-02 -0.211998D+00  0.708620D-01  0.279374D+00
     23   0.258094D-01 -0.488238D+00 -0.229484D-01  0.376986D+00  0.140766D+00
     24  -0.386285D-02 -0.220495D+00  0.407104D+00 -0.225142D-02 -0.365489D+00
     25   0.476010D-02 -0.202984D+00  0.315512D+00 -0.998144D-01 -0.263975D+00
     26   0.214612D-02 -0.228093D-01 -0.727267D-01  0.269088D+00  0.138643D+00
     27   0.131855D+00  0.685650D-01  0.224879D+00 -0.240354D+00 -0.172568D+00
                6             7             8             9            10 
      6   0.000000D+00
      7   0.000000D+00  0.000000D+00
      8   0.000000D+00  0.000000D+00  0.000000D+00
      9   0.000000D+00  0.000000D+00  0.000000D+00  0.000000D+00
     10   0.000000D+00  0.000000D+00  0.000000D+00  0.000000D+00  0.000000D+00
     11   0.000000D+00  0.000000D+00  0.000000D+00  0.000000D+00  0.000000D+00
     12   0.000000D+00  0.000000D+00  0.000000D+00  0.000000D+00  0.000000D+00
     13   0.000000D+00  0.000000D+00  0.000000D+00  0.000000D+00  0.000000D+00
     14   0.000000D+00  0.000000D+00  0.000000D+00  0.000000D+00  0.000000D+00
     15   0.000000D+00  0.000000D+00  0.000000D+00  0.000000D+00  0.000000D+00
     16   0.000000D+00  0.000000D+00  0.000000D+00  0.000000D+00  0.000000D+00
     17   0.000000D+00  0.000000D+00  0.000000D+00  0.000000D+00  0.000000D+00
     18   0.000000D+00  0.000000D+00  0.000000D+00  0.000000D+00  0.000000D+00
     19   0.000000D+00  0.000000D+00  0.000000D+00  0.000000D+00  0.000000D+00
     20   0.218440D-01  0.446555D-01 -0.130743D+00 -0.803324D-01 -0.174650D+00
     21   0.151561D-01 -0.117043D+00 -0.837510D-01  0.286110D+00 -0.276472D+00
     22   0.118977D-02 -0.159855D+00  0.212078D+00  0.285272D+00  0.139363D+00
     23   0.143289D+00  0.961366D-01  0.122307D+00 -0.314457D+00  0.186523D+00
     24   0.366506D+00  0.503517D-01  0.297259D+00  0.393378D-02  0.390026D+00
     25  -0.675023D+00 -0.106598D+00  0.644874D-01  0.156064D+00  0.113129D+00
     26  -0.564266D+00  0.167878D+00  0.170831D+00 -0.294900D+00  0.133984D+00
     27   0.804506D-01 -0.199354D+00  0.187293D+00  0.325916D-01 -0.165891D+00
               11            12            13            14            15 
     11   0.000000D+00
     12   0.000000D+00  0.000000D+00
     13   0.000000D+00  0.000000D+00  0.000000D+00
     14   0.000000D+00  0.000000D+00  0.000000D+00  0.000000D+00
     15   0.000000D+00  0.000000D+00  0.000000D+00  0.000000D+00  0.000000D+00
     16   0.000000D+00  0.000000D+00  0.000000D+00  0.000000D+00  0.000000D+00
     17   0.000000D+00  0.000000D+00  0.000000D+00  0.000000D+00  0.000000D+00
     18   0.000000D+00  0.000000D+00  0.000000D+00  0.000000D+00  0.000000D+00
     19   0.000000D+00  0.000000D+00  0.000000D+00  0.000000D+00  0.000000D+00
     20  -0.832531D-01  0.319993D-01 -0.953283D-01 -0.679704D-01  0.557841D-01
     21   0.496027D-01  0.176553D+00 -0.422316D-01 -0.479390D-01 -0.298797D-01
     22   0.198849D+00  0.103584D+00  0.212283D+00 -0.283204D+00 -0.172242D+00
     23   0.127920D+00 -0.972860D-01  0.450237D+00  0.144355D+00 -0.343359D+00
     24  -0.704547D-01 -0.149198D+00 -0.192976D+00 -0.384255D+00  0.945900D-01
     25  -0.135992D-01 -0.111063D+00  0.371597D+00  0.178628D+00  0.235807D+00
     26   0.414687D-01 -0.752723D-01 -0.397926D+00 -0.254867D+00 -0.400946D-01
     27   0.421967D+00  0.221171D+00  0.206005D+00 -0.605115D-01 -0.289736D-01
               16            17            18            19            20 
     16   0.000000D+00
     17   0.000000D+00  0.000000D+00
     18   0.000000D+00  0.000000D+00  0.000000D+00
     19   0.000000D+00  0.000000D+00  0.000000D+00  0.000000D+00
     20  -0.398543D-01 -0.625338D-02 -0.894714D-02  0.521585D-02  0.000000D+00
     21  -0.860408D-01  0.141971D-01  0.673135D-02  0.637836D-02  0.000000D+00
     22   0.647096D-01  0.449628D-01  0.213190D-01 -0.267184D-02  0.000000D+00
     23  -0.743989D-01 -0.214904D+00 -0.662368D-02 -0.324351D-01  0.000000D+00
     24  -0.160745D+00  0.137014D+00  0.946810D-01 -0.680451D-02  0.000000D+00
     25   0.295031D-01  0.682501D-01  0.152367D+00 -0.662410D-01  0.000000D+00
     26  -0.165918D+00 -0.327587D-01  0.398814D+00  0.438831D-01  0.000000D+00
     27  -0.165798D+00  0.294403D+00  0.563684D+00  0.155254D+00  0.000000D+00
               21            22            23            24            25 
     21   0.000000D+00
     22   0.000000D+00  0.000000D+00
     23   0.000000D+00  0.000000D+00  0.000000D+00
     24   0.000000D+00  0.000000D+00  0.000000D+00  0.000000D+00
     25   0.000000D+00  0.000000D+00  0.000000D+00  0.000000D+00  0.000000D+00
     26   0.000000D+00  0.000000D+00  0.000000D+00  0.000000D+00  0.000000D+00
     27   0.000000D+00  0.000000D+00  0.000000D+00  0.000000D+00  0.000000D+00
               26            27 
     26   0.000000D+00
     27   0.000000D+00  0.000000D+00

 Coriolis Couplings along the Y axis
 -----------------------------------
                1             2             3             4             5 
      1   0.000000D+00
      2   0.000000D+00  0.000000D+00
      3   0.000000D+00  0.000000D+00  0.000000D+00
      4   0.000000D+00  0.000000D+00  0.000000D+00  0.000000D+00
      5   0.000000D+00  0.000000D+00  0.000000D+00  0.000000D+00  0.000000D+00
      6   0.000000D+00  0.000000D+00  0.000000D+00  0.000000D+00  0.000000D+00
      7   0.000000D+00  0.000000D+00  0.000000D+00  0.000000D+00  0.000000D+00
      8   0.000000D+00  0.000000D+00  0.000000D+00  0.000000D+00  0.000000D+00
      9   0.000000D+00  0.000000D+00  0.000000D+00  0.000000D+00  0.000000D+00
     10   0.000000D+00  0.000000D+00  0.000000D+00  0.000000D+00  0.000000D+00
     11   0.000000D+00  0.000000D+00  0.000000D+00  0.000000D+00  0.000000D+00
     12   0.000000D+00  0.000000D+00  0.000000D+00  0.000000D+00  0.000000D+00
     13   0.000000D+00  0.000000D+00  0.000000D+00  0.000000D+00  0.000000D+00
     14   0.000000D+00  0.000000D+00  0.000000D+00  0.000000D+00  0.000000D+00
     15   0.000000D+00  0.000000D+00  0.000000D+00  0.000000D+00  0.000000D+00
     16   0.000000D+00  0.000000D+00  0.000000D+00  0.000000D+00  0.000000D+00
     17   0.000000D+00  0.000000D+00  0.000000D+00  0.000000D+00  0.000000D+00
     18   0.000000D+00  0.000000D+00  0.000000D+00  0.000000D+00  0.000000D+00
     19   0.000000D+00  0.000000D+00  0.000000D+00  0.000000D+00  0.000000D+00
     20   0.185056D+00  0.158642D+00 -0.237609D-01  0.428652D-01  0.100908D+00
     21  -0.114044D+00  0.412265D+00  0.471130D-01  0.776295D-02 -0.797009D-01
     22  -0.454064D+00 -0.417339D-01  0.165541D-01 -0.732217D-01 -0.429205D+00
     23   0.170553D+00 -0.577362D+00 -0.816152D-01 -0.109839D+00  0.127364D+00
     24  -0.284160D+00 -0.221400D+00 -0.559198D-01 -0.631098D-01 -0.182344D+00
     25  -0.210048D+00 -0.218899D+00 -0.572121D-01 -0.592935D-01 -0.136177D+00
     26   0.135628D+00 -0.419698D-02  0.132803D-01  0.113513D-02  0.945857D-01
     27  -0.504296D-01  0.742242D-01  0.170695D-01  0.199218D-01 -0.376088D-01
                6             7             8             9            10 
      6   0.000000D+00
      7   0.000000D+00  0.000000D+00
      8   0.000000D+00  0.000000D+00  0.000000D+00
      9   0.000000D+00  0.000000D+00  0.000000D+00  0.000000D+00
     10   0.000000D+00  0.000000D+00  0.000000D+00  0.000000D+00  0.000000D+00
     11   0.000000D+00  0.000000D+00  0.000000D+00  0.000000D+00  0.000000D+00
     12   0.000000D+00  0.000000D+00  0.000000D+00  0.000000D+00  0.000000D+00
     13   0.000000D+00  0.000000D+00  0.000000D+00  0.000000D+00  0.000000D+00
     14   0.000000D+00  0.000000D+00  0.000000D+00  0.000000D+00  0.000000D+00
     15   0.000000D+00  0.000000D+00  0.000000D+00  0.000000D+00  0.000000D+00
     16   0.000000D+00  0.000000D+00  0.000000D+00  0.000000D+00  0.000000D+00
     17   0.000000D+00  0.000000D+00  0.000000D+00  0.000000D+00  0.000000D+00
     18   0.000000D+00  0.000000D+00  0.000000D+00  0.000000D+00  0.000000D+00
     19   0.000000D+00  0.000000D+00  0.000000D+00  0.000000D+00  0.000000D+00
     20   0.000000D+00 -0.678865D-01  0.123725D+00 -0.327086D+00 -0.343817D+00
     21  -0.126854D-02  0.511194D+00  0.301428D+00  0.233782D+00 -0.164635D+00
     22  -0.462919D-02  0.370701D+00 -0.449995D+00 -0.410221D+00 -0.169742D+00
     23  -0.343568D-01  0.391823D+00 -0.810013D-01  0.436615D+00 -0.379696D+00
     24  -0.548500D-01 -0.474181D+00 -0.126139D+00  0.348463D-01 -0.247520D+00
     25   0.100884D+00  0.436022D-01  0.383034D+00 -0.508955D-01 -0.257508D+00
     26   0.798952D-01 -0.133002D+00 -0.426690D+00  0.131957D+00  0.104288D+00
     27  -0.181545D-01  0.215963D+00 -0.296851D+00  0.270791D+00  0.405154D+00
               11            12            13            14            15 
     11   0.000000D+00
     12   0.000000D+00  0.000000D+00
     13   0.000000D+00  0.000000D+00  0.000000D+00
     14   0.000000D+00  0.000000D+00  0.000000D+00  0.000000D+00
     15   0.000000D+00  0.000000D+00  0.000000D+00  0.000000D+00  0.000000D+00
     16   0.000000D+00  0.000000D+00  0.000000D+00  0.000000D+00  0.000000D+00
     17   0.000000D+00  0.000000D+00  0.000000D+00  0.000000D+00  0.000000D+00
     18   0.000000D+00  0.000000D+00  0.000000D+00  0.000000D+00  0.000000D+00
     19   0.000000D+00  0.000000D+00  0.000000D+00  0.000000D+00  0.000000D+00
     20  -0.412552D+00  0.761347D-02  0.459047D+00  0.473589D+00 -0.184275D+00
     21   0.348762D-01 -0.535001D+00  0.149599D+00  0.443882D-01  0.199274D+00
     22   0.183648D+00  0.929262D-01  0.758346D-01 -0.103810D+00 -0.764738D-01
     23   0.405454D-01  0.868901D-01 -0.537873D-01 -0.204743D+00 -0.160131D-01
     24  -0.307485D+00 -0.388764D+00 -0.184938D+00 -0.616276D-01 -0.298559D+00
     25  -0.341615D+00  0.809429D-01 -0.351895D-01  0.234415D+00  0.776370D-01
     26   0.149910D+00 -0.430481D+00  0.167969D+00 -0.262596D+00  0.122194D-01
     27  -0.526305D+00  0.210774D+00  0.206293D+00 -0.510451D-01 -0.108338D+00
               16            17            18            19            20 
     16   0.000000D+00
     17   0.000000D+00  0.000000D+00
     18   0.000000D+00  0.000000D+00  0.000000D+00
     19   0.000000D+00  0.000000D+00  0.000000D+00  0.000000D+00
     20   0.185163D+00  0.627775D-01  0.719442D-01 -0.162364D-01  0.000000D+00
     21  -0.543482D-02 -0.150368D+00 -0.676199D-02 -0.165103D-01  0.000000D+00
     22   0.694526D-02  0.200168D-01  0.367006D-02  0.118942D-02  0.000000D+00
     23   0.221948D+00  0.517505D-01  0.183174D-01  0.336209D-02  0.000000D+00
     24  -0.156573D+00 -0.353303D+00 -0.382930D-01 -0.134523D-02  0.000000D+00
     25   0.441030D+00  0.329442D+00 -0.407186D+00 -0.250351D-01  0.000000D+00
     26   0.251078D+00 -0.324873D+00  0.399671D+00 -0.323436D+00  0.000000D+00
     27  -0.818150D-02  0.176066D+00  0.313389D+00  0.331174D+00  0.000000D+00
               21            22            23            24            25 
     21   0.000000D+00
     22   0.000000D+00  0.000000D+00
     23   0.000000D+00  0.000000D+00  0.000000D+00
     24   0.000000D+00  0.000000D+00  0.000000D+00  0.000000D+00
     25   0.000000D+00  0.000000D+00  0.000000D+00  0.000000D+00  0.000000D+00
     26   0.000000D+00  0.000000D+00  0.000000D+00  0.000000D+00  0.000000D+00
     27   0.000000D+00  0.000000D+00  0.000000D+00  0.000000D+00  0.000000D+00
               26            27 
     26   0.000000D+00
     27   0.000000D+00  0.000000D+00

 Coriolis Couplings along the Z axis
 -----------------------------------
                1             2             3             4             5 
      1   0.000000D+00
      2  -0.108136D-02  0.000000D+00
      3  -0.109496D-01 -0.567033D-02  0.000000D+00
      4   0.191738D-01 -0.115524D-01  0.152339D-02  0.000000D+00
      5   0.505465D-01  0.000000D+00  0.149110D-01 -0.649111D-02  0.000000D+00
      6   0.190553D-02  0.243639D-01  0.530393D-02 -0.207834D-02  0.000000D+00
      7  -0.336315D+00  0.680401D-01 -0.159338D+00  0.492387D+00 -0.362048D-01
      8   0.438399D+00  0.210224D+00  0.297887D+00  0.147026D+00 -0.776909D-01
      9   0.728447D+00 -0.415215D+00 -0.116423D+00  0.293955D+00 -0.735718D-01
     10   0.383242D+00  0.674495D+00 -0.290805D+00 -0.261931D+00 -0.353087D-01
     11  -0.225011D-01  0.948626D-01 -0.727700D+00  0.303476D+00  0.231166D+00
     12   0.207271D-01 -0.240666D+00 -0.188815D+00 -0.635167D+00  0.266506D+00
     13  -0.118944D-01  0.440110D+00  0.359052D+00  0.163242D+00  0.369394D+00
     14  -0.672625D-01  0.166396D+00 -0.238686D+00 -0.177213D+00 -0.608807D+00
     15   0.713682D-01 -0.646385D-01 -0.530391D-01 -0.904852D-01  0.451502D+00
     16   0.719216D-02 -0.598561D-01 -0.112925D+00  0.262917D-01 -0.129974D+00
     17  -0.281952D-01  0.680985D-01  0.718003D-01  0.429685D-01 -0.237782D+00
     18  -0.448820D-01 -0.135381D+00  0.114270D+00 -0.552031D-01 -0.250011D+00
     19   0.194838D-01  0.736558D-02 -0.400172D-01  0.832848D-01  0.897469D-01
     20   0.000000D+00  0.000000D+00  0.000000D+00  0.000000D+00  0.000000D+00
     21   0.000000D+00  0.000000D+00  0.000000D+00  0.000000D+00  0.000000D+00
     22   0.000000D+00  0.000000D+00  0.000000D+00  0.000000D+00  0.000000D+00
     23   0.000000D+00  0.000000D+00  0.000000D+00  0.000000D+00  0.000000D+00
     24   0.000000D+00  0.000000D+00  0.000000D+00  0.000000D+00  0.000000D+00
     25   0.000000D+00  0.000000D+00  0.000000D+00  0.000000D+00  0.000000D+00
     26   0.000000D+00  0.000000D+00  0.000000D+00  0.000000D+00  0.000000D+00
     27   0.000000D+00  0.000000D+00  0.000000D+00  0.000000D+00  0.000000D+00
                6             7             8             9            10 
      6   0.000000D+00
      7  -0.524976D-01  0.000000D+00
      8  -0.936363D-01  0.184008D-02  0.000000D+00
      9   0.445948D-01 -0.143695D+00 -0.758688D-01  0.000000D+00
     10  -0.158673D-01  0.186538D+00  0.181871D+00 -0.292578D-02  0.000000D+00
     11   0.193529D-01 -0.175164D+00  0.129816D+00 -0.169997D+00 -0.933005D-01
     12   0.305318D-01 -0.294069D+00 -0.147522D-01 -0.795610D-02 -0.198805D+00
     13  -0.125950D+00 -0.474159D+00 -0.162938D+00 -0.107300D+00 -0.300842D-01
     14  -0.127433D+00 -0.209035D+00 -0.366439D+00  0.152228D+00  0.499913D-01
     15  -0.145661D+00  0.994005D-01 -0.174025D+00  0.176929D+00 -0.590751D-01
     16  -0.445671D+00 -0.179201D+00 -0.253035D+00  0.402045D-01  0.628225D-01
     17   0.597210D+00 -0.262350D+00  0.982304D-01 -0.929005D-01 -0.131826D+00
     18  -0.495695D+00 -0.132376D+00  0.562240D+00 -0.236190D+00 -0.249110D+00
     19  -0.344500D+00  0.151407D+00 -0.380527D-01 -0.468741D-01  0.184999D+00
     20   0.000000D+00  0.000000D+00  0.000000D+00  0.000000D+00  0.000000D+00
     21   0.000000D+00  0.000000D+00  0.000000D+00  0.000000D+00  0.000000D+00
     22   0.000000D+00  0.000000D+00  0.000000D+00  0.000000D+00  0.000000D+00
     23   0.000000D+00  0.000000D+00  0.000000D+00  0.000000D+00  0.000000D+00
     24   0.000000D+00  0.000000D+00  0.000000D+00  0.000000D+00  0.000000D+00
     25   0.000000D+00  0.000000D+00  0.000000D+00  0.000000D+00  0.000000D+00
     26   0.000000D+00  0.000000D+00  0.000000D+00  0.000000D+00  0.000000D+00
     27   0.000000D+00  0.000000D+00  0.000000D+00  0.000000D+00  0.000000D+00
               11            12            13            14            15 
     11   0.000000D+00
     12   0.176554D+00  0.000000D+00
     13   0.217599D+00 -0.244494D+00  0.000000D+00
     14  -0.684888D-01 -0.103836D+00  0.135910D+00  0.000000D+00
     15  -0.251599D-01  0.172820D-01  0.131806D+00  0.203348D+00  0.000000D+00
     16  -0.897781D-02 -0.382923D+00  0.107018D-01  0.891445D-01  0.470437D+00
     17   0.175882D+00 -0.213618D+00 -0.127398D+00 -0.364130D-01  0.156857D+00
     18   0.284842D+00  0.926831D-01 -0.155010D+00  0.843896D-01  0.284741D-01
     19  -0.138574D+00  0.196312D-01 -0.205411D+00 -0.431399D+00 -0.131929D+00
     20   0.000000D+00  0.000000D+00  0.000000D+00  0.000000D+00  0.000000D+00
     21   0.000000D+00  0.000000D+00  0.000000D+00  0.000000D+00  0.000000D+00
     22   0.000000D+00  0.000000D+00  0.000000D+00  0.000000D+00  0.000000D+00
     23   0.000000D+00  0.000000D+00  0.000000D+00  0.000000D+00  0.000000D+00
     24   0.000000D+00  0.000000D+00  0.000000D+00  0.000000D+00  0.000000D+00
     25   0.000000D+00  0.000000D+00  0.000000D+00  0.000000D+00  0.000000D+00
     26   0.000000D+00  0.000000D+00  0.000000D+00  0.000000D+00  0.000000D+00
     27   0.000000D+00  0.000000D+00  0.000000D+00  0.000000D+00  0.000000D+00
               16            17            18            19            20 
     16   0.000000D+00
     17   0.449678D-01  0.000000D+00
     18  -0.179141D+00  0.486340D-01  0.000000D+00
     19   0.505311D+00  0.174955D+00 -0.166242D+00  0.000000D+00
     20   0.000000D+00  0.000000D+00  0.000000D+00  0.000000D+00  0.000000D+00
     21   0.000000D+00  0.000000D+00  0.000000D+00  0.000000D+00  0.000000D+00
     22   0.000000D+00  0.000000D+00  0.000000D+00  0.000000D+00  0.000000D+00
     23   0.000000D+00  0.000000D+00  0.000000D+00  0.000000D+00  0.000000D+00
     24   0.000000D+00  0.000000D+00  0.000000D+00  0.000000D+00  0.000000D+00
     25   0.000000D+00  0.000000D+00  0.000000D+00  0.000000D+00  0.000000D+00
     26   0.000000D+00  0.000000D+00  0.000000D+00  0.000000D+00  0.000000D+00
     27   0.000000D+00  0.000000D+00  0.000000D+00  0.000000D+00  0.000000D+00
               21            22            23            24            25 
     21   0.000000D+00
     22   0.000000D+00  0.000000D+00
     23   0.000000D+00  0.000000D+00  0.000000D+00
     24   0.000000D+00  0.000000D+00  0.000000D+00  0.000000D+00
     25   0.000000D+00  0.000000D+00  0.000000D+00  0.000000D+00  0.000000D+00
     26   0.000000D+00  0.000000D+00  0.000000D+00  0.000000D+00  0.000000D+00
     27   0.000000D+00  0.000000D+00  0.000000D+00  0.000000D+00  0.000000D+00
               26            27 
     26   0.000000D+00
     27   0.000000D+00  0.000000D+00

  152 Coriolis couplings larger than .100D-02 along the X axis
  151 Coriolis couplings larger than .100D-02 along the Y axis
  169 Coriolis couplings larger than .100D-02 along the Z axis

     ==================================================
      Inertia Moments Derivatives w.r.t. Normal Modes
     ==================================================

 Units: amu^1/2.Ang

                 Ixx        Ixy        Iyy        Ixz        Iyz        Izz
 Q(     1)    -0.61116    0.82655    1.10806    0.00000   -0.00000    0.49689
 Q(     2)    -0.98279   -1.00073   -1.20623   -0.00000    0.00000   -2.18901
 Q(     3)    -0.91658   -0.13548   -0.11214    0.00000    0.00000   -1.02872
 Q(     4)     3.03824   -0.23732   -0.33538   -0.00000   -0.00000    2.70286
 Q(     5)     1.31736    0.61008    0.81059    0.00000   -0.00000    2.12795
 Q(     6)     3.58796   -0.52549    0.09914   -0.00000   -0.00000    3.68710
 Q(     7)     1.26447   -1.74239    3.38350   -0.00000   -0.00000    4.64797
 Q(     8)    -1.34285   -0.57542    0.85340    0.00000    0.00000   -0.48945
 Q(     9)    -0.42352   -0.70228    0.40695   -0.00000    0.00000   -0.01657
 Q(    10)     0.55111   -1.43991    1.31570    0.00000    0.00000    1.86681
 Q(    11)    -1.92889    2.93556   -2.27598    0.00000    0.00000   -4.20486
 Q(    12)    -3.50825   -4.04179    2.38192   -0.00000    0.00000   -1.12634
 Q(    13)    -0.21189    0.27689   -3.06853   -0.00000    0.00000   -3.28042
 Q(    14)     7.40778   -2.23308   -3.75604   -0.00000   -0.00000    3.65174
 Q(    15)    10.89285   -0.72096    9.79619    0.00000   -0.00000   20.68904
 Q(    16)    -8.30211    4.34051    8.75068    0.00000    0.00000    0.44857
 Q(    17)     2.86625   -3.79695   16.63313    0.00000   -0.00000   19.49938
 Q(    18)     4.24437   -2.29168    0.66918   -0.00000   -0.00000    4.91355
 Q(    19)     3.75897  -14.14769   12.67708   -0.00000    0.00000   16.43604
 Q(    20)     0.00000    0.00000   -0.00000    0.00000   -0.00000   -0.00000
 Q(    21)    -0.00000    0.00000   -0.00000   -0.00000    0.00000   -0.00000
 Q(    22)    -0.00000    0.00000    0.00000    0.00000    0.00000    0.00000
 Q(    23)    -0.00000    0.00000   -0.00000    0.00000    0.00000   -0.00000
 Q(    24)    -0.00000   -0.00000   -0.00000   -0.00000    0.00000   -0.00000
 Q(    25)     0.00000   -0.00000    0.00000    0.00000   -0.00000    0.00000
 Q(    26)     0.00000    0.00000   -0.00000    0.00000   -0.00000   -0.00000
 Q(    27)    -0.00000    0.00000   -0.00000    0.00000    0.00000   -0.00000

     ==================================================
               Vibro-rotational Alpha Matrix
     ==================================================

 Vibro-Rot alpha Matrix (in cm^-1)
 ---------------------------------
                 A(x)           B(y)           C(z)
 Q(     1)       -0.00012       -0.00000       -0.00001
 Q(     2)       -0.00007       -0.00001       -0.00001
 Q(     3)       -0.00022       -0.00000       -0.00001
 Q(     4)       -0.00022       -0.00000       -0.00001
 Q(     5)       -0.00016       -0.00000       -0.00001
 Q(     6)       -0.00031       -0.00000       -0.00001
 Q(     7)       -0.00007       -0.00002       -0.00001
 Q(     8)       -0.00013       -0.00002       -0.00001
 Q(     9)       -0.00026       -0.00002        0.00000
 Q(    10)       -0.00028       -0.00002        0.00000
 Q(    11)       -0.00017       -0.00003       -0.00000
 Q(    12)       -0.00016       -0.00003        0.00000
 Q(    13)       -0.00060       -0.00003        0.00002
 Q(    14)       -0.00124        0.00008        0.00000
 Q(    15)       -0.00062        0.00001       -0.00001
 Q(    16)       -0.00073       -0.00003        0.00002
 Q(    17)       -0.00008        0.00002       -0.00000
 Q(    18)       -0.00274       -0.00007        0.00002
 Q(    19)       -0.00135       -0.00023        0.00001
 Q(    20)        0.00032       -0.00005       -0.00000
 Q(    21)        0.00047        0.00002       -0.00000
 Q(    22)        0.00086        0.00003       -0.00000
 Q(    23)        0.00096        0.00001       -0.00000
 Q(    24)        0.00100        0.00004       -0.00000
 Q(    25)        0.00049       -0.00003       -0.00000
 Q(    26)        0.00250        0.00010       -0.00000
 Q(    27)        0.00208        0.00007       -0.00000

 Vibro-Rot alpha Matrix (in MHz)
 -------------------------------
                 A(x)           B(y)           C(z)
 Q(     1)       -3.66227       -0.11941       -0.24677
 Q(     2)       -2.23601       -0.17896       -0.22686
 Q(     3)       -6.53573       -0.00466       -0.22586
 Q(     4)       -6.48058       -0.00780       -0.23311
 Q(     5)       -4.74650       -0.08133       -0.19505
 Q(     6)       -9.34721       -0.00919       -0.28935
 Q(     7)       -1.97997       -0.61073       -0.34182
 Q(     8)       -3.91409       -0.50929       -0.26356
 Q(     9)       -7.71503       -0.58952        0.11458
 Q(    10)       -8.48251       -0.60048        0.08433
 Q(    11)       -5.22379       -0.76632       -0.01548
 Q(    12)       -4.81288       -0.92733        0.11697
 Q(    13)      -17.87489       -1.00607        0.59389
 Q(    14)      -37.15217        2.30661        0.01179
 Q(    15)      -18.47053        0.27007       -0.37314
 Q(    16)      -21.94092       -0.90240        0.46244
 Q(    17)       -2.47932        0.60648       -0.09904
 Q(    18)      -82.02710       -2.14226        0.58589
 Q(    19)      -40.41071       -6.96730        0.28238
 Q(    20)        9.46631       -1.47615       -0.00000
 Q(    21)       13.99653        0.69755       -0.00000
 Q(    22)       25.63497        0.79080       -0.00000
 Q(    23)       28.73463        0.43150       -0.00000
 Q(    24)       30.09430        1.06416       -0.00000
 Q(    25)       14.65692       -0.95442       -0.00000
 Q(    26)       74.94991        3.01356       -0.00000
 Q(    27)       62.44837        2.07813       -0.00000

     ==================================================
          Quartic Centrifugal Distortion Constants
     ==================================================

 NOTE: Values in Cartesian coords. refer to the structure in Eckart orientation.

 Quartic Centrifugal Distortion Constants Tau Prime
 --------------------------------------------------
                      cm^-1                    MHz
 TauP aaaa     -0.3966678151D-05        -0.1189180193D+00
 TauP bbaa     -0.3383204553D-05        -0.1014259209D+00
 TauP bbbb     -0.6053956484D-07        -0.1814930495D-02
 TauP ccaa     -0.3780834008D-06        -0.1133465521D-01
 TauP ccbb     -0.5275523294D-07        -0.1581562096D-02
 TauP cccc     -0.4737948294D-07        -0.1420401165D-02

 Asymmetric Top Reduction
 ------------------------
       Asymmetry parameter     | Reference formula
  Kappa :        -0.9129579228 |    [2B-A-C]/[A-C]
  Delta :         0.0435210386 |       [B-C]/[A-C]
  Sigma :        44.9477324526 | [2A'-B'-C']/[B'-C']

 (A,B,C)   : equilibrium rotational constants
 (A',B',C'): effective rotational constants

 Constants in the Asymmetrically reduced Hamiltonian
 ---------------------------------------------------
                        cm^-1                   MHz
  DELTA J  :    0.1348988097D-07         0.4044164575D-03
  DELTA K  :    0.6513850281D-07         0.1952803187D-02
  DELTA JK :    0.9130411538D-06         0.2737228518D-01
  delta J  :    0.8225051187D-09         0.2465808313D-04
  delta K  :    0.3815839073D-06         0.1143959775D-01

 Effective Rotational Constants
 (Include Terms due to Quartic Centrifugal Distortion Constants)
 ---------------------------------------------------------------
           Be in cm^-1             B(A) in cm^-1            B(A) in MHz
 a          0.324830159             0.324830159               9738.16318
 b          0.067765082             0.067765096               2031.54648
 c          0.056068287             0.056068273               1680.88455

 Nielsen Centrifugal Distortion Constants
 ----------------------------------------
                cm^-1                    MHz
 DJ     0.1341461279D-07         0.4021599741D-03
 DJK    0.9134927629D-06         0.2738582408D-01
 DK     0.6476216189D-07         0.1941520770D-02
 dJ     0.8225051187D-09         0.2465808313D-04
 R5    -0.1874088195D-06        -0.5618375064D-02
 R6    -0.3763409197D-10        -0.1128241694D-05

 Constants in the Symmetrically Reduced Hamiltonian
 --------------------------------------------------
                    cm^-1                     MHz
  D J  :    0.9245129496D-08         0.2771620096D-03
  D JK :    0.9385096627D-06         0.2813581186D-01
  D K  :    0.4391474543D-07         0.1316530948D-02
  d 1  :   -0.8225051187D-09        -0.2465808313D-04
  d 2  :   -0.2122375738D-08        -0.6362722393D-04


 Effective Rotational Constants
 (Include Terms due to Quartic Centrifugal Distortion Constants)
 ---------------------------------------------------------------
           Be in cm^-1             B(S) in cm^-1            B(S) in MHz
 a          0.324830159             0.324830180               9738.16381
 b          0.067765082             0.067764325               2031.52334
 c          0.056068287             0.056069028               1680.90717

 Wilson Centrifugal Distortion Constants
 ---------------------------------------
                cm^-1                    MHz
 DJ     0.1513489121D-07         0.4537326237D-03
 DJK    0.1661332494D-05         0.4980549520D-01
 DK    -0.6847978478D-06        -0.2052972300D-01

 Nielsen Centrifugal Distortion Constants
 ----------------------------------------
                cm^-1                    MHz
 DJ     0.1341461279D-07         0.4021599741D-03
 DJK    0.9134927629D-06         0.2738582408D-01
 DK     0.6476216189D-07         0.1941520770D-02
 dJ     0.8225051187D-09         0.2465808313D-04
 R5    -0.1874088195D-06        -0.5618375064D-02
 R6    -0.3763409197D-10        -0.1128241694D-05

 Test of Quartic Planarity Relationships
 ---------------------------------------
 Asymmetric Reduction III r
 4C*DELJ + (A+B+2C)*DELJK + 2*(A+B)*DELK + 2*(A-B)*(SDELJ+SDELK) = 0
 VALUE =     0.7116191371D-06
 Symmetric Reduction III r
      4C*DJ + (A+B+2C)*DJK + 2*(A+B)*DK - 2*(A-B)*D1 = 0
 Value =     0.5273381270D-06

     ==================================================
       Average Coordinates and Mean Square Amplitudes
     ==================================================

 NOTE: Temperature is given in K between parentheses
       For Cartesian and internal coords., units are given between
       parentheses next to each label

 Mean Square Amplitudes of Normal Coordinates (in amu.bohr^2)
 -----------------------------------------------------------
 Mode    <Q^2> (0)    <Q^2> (298.15)    <Q^2> (298.15) class.
    1     0.018416       0.018416          0.092176
    2     0.018692       0.018692          0.094957
    3     0.018900       0.018900          0.097090
    4     0.018945       0.018945          0.097552
    5     0.019019       0.019019          0.098315
    6     0.027938       0.027940          0.212142
    7     0.035817       0.035839          0.348672
    8     0.037221       0.037252          0.376547
    9     0.040731       0.040796          0.450909
   10     0.043211       0.043315          0.507481
   11     0.045535       0.045689          0.563535
   12     0.047925       0.048149          0.624253
   13     0.051682       0.052058          0.725971
   14     0.061459       0.062557          1.026602
   15     0.067215       0.069023          1.227913
   16     0.085243       0.091081          1.974947
   17     0.138038       0.176366          5.178891
   18     0.196037       0.311312         10.445146
   19     0.482704       1.652257         63.328487
   20     0.058784       0.059629          0.939178
   21     0.063171       0.064456          1.084613
   22     0.064500       0.065944          1.130732
   23     0.076033       0.079439          1.571228
   24     0.088581       0.095511          2.132644
   25     0.125338       0.152726          4.269767
   26     0.224181       0.393114         13.659503
   27     0.440381       1.383233         52.710144

 Mean Square Amplitudes of Cartesian Coordinates
 -----------------------------------------------
    Label        <(S-Se)^2>^1/2 (0)    <(S-Se)^2>^1/2 (298.15)
 X(1)  (Angs)        0.043035              0.064730
 Y(1)  (Angs)        0.040851              0.049303
 Z(1)  (Angs)        0.064915              0.108617
 X(2)  (Angs)        0.039256              0.047814
 Y(2)  (Angs)        0.050048              0.084973
 Z(2)  (Angs)        0.047586              0.078656
 X(3)  (Angs)        0.135241              0.148895
 Y(3)  (Angs)        0.087225              0.113751
 Z(3)  (Angs)        0.196604              0.298080
 X(4)  (Angs)        0.096644              0.109122
 Y(4)  (Angs)        0.134895              0.180265
 Z(4)  (Angs)        0.149749              0.166637
 X(5)  (Angs)        0.034198              0.042759
 Y(5)  (Angs)        0.042644              0.052728
 Z(5)  (Angs)        0.047925              0.063690
 X(6)  (Angs)        0.038471              0.048794
 Y(6)  (Angs)        0.037345              0.049742
 Z(6)  (Angs)        0.040149              0.047762
 X(7)  (Angs)        0.050647              0.059374
 Y(7)  (Angs)        0.032093              0.043095
 Z(7)  (Angs)        0.050181              0.060802
 X(8)  (Angs)        0.071760              0.129475
 Y(8)  (Angs)        0.028773              0.032513
 Z(8)  (Angs)        0.035086              0.049524
 X(9)  (Angs)        0.094883              0.101454
 Y(9)  (Angs)        0.108678              0.114930
 Z(9)  (Angs)        0.149988              0.169985
 X(10) (Angs)        0.118251              0.121455
 Y(10) (Angs)        0.081938              0.087405
 Z(10) (Angs)        0.149864              0.167890
 X(11) (Angs)        0.130178              0.159618
 Y(11) (Angs)        0.080940              0.085218
 Z(11) (Angs)        0.200558              0.309867
 ***** Axes restored to original set *****
 -------------------------------------------------------------------
 Center     Atomic                   Forces (Hartrees/Bohr)
 Number     Number              X              Y              Z
 -------------------------------------------------------------------
      1        6          -0.000000025    0.000000000   -0.000000063
      2        6          -0.000000020    0.000000000    0.000000089
      3        1           0.000000001   -0.000000000   -0.000000014
      4        1           0.000000018   -0.000000000   -0.000000013
      5        6           0.000000094   -0.000000000   -0.000000055
      6        6          -0.000000054    0.000000000    0.000000103
      7        6          -0.000000000   -0.000000000   -0.000000065
      8        7          -0.000000013    0.000000000    0.000000018
      9        1          -0.000000010    0.000000000   -0.000000010
     10        1           0.000000025   -0.000000000    0.000000003
     11        1          -0.000000015    0.000000000    0.000000007
 -------------------------------------------------------------------
 Cartesian Forces:  Max     0.000000103 RMS     0.000000037
 FormGI is forming the generalized inverse of G from B-inverse, IUseBI=4.
 NDeriv=     27 NFrqRd=  0 NDerD0=      0 MskFDP=       0 MskDFD=       0 MskDF0=       0
 At 1st pt F.D. properties file   721 does not exist.
 At 1st pt F.D. properties file   722 does not exist.
 D2Numr ... symmetry will not be used.
 Standard basis: 6-311+G(2d,p) (5D, 7F)
   192 basis functions,   292 primitive gaussians,   204 cartesian basis functions
    21 alpha electrons       21 beta electrons
       nuclear repulsion energy       182.0925703131 Hartrees.
 NAtoms=   11 NActive=   11 NUniq=   11 SFac= 1.00D+00 NAtFMM=   60 NAOKFM=F Big=F
 Integral buffers will be    131072 words long.
 Raffenetti 1 integral format.
 Two-electron integral symmetry is turned off.
 One-electron integrals computed using PRISM.
 NBasis=   192 RedAO= T EigKep=  8.59D-06  NBF=   192
 NBsUse=   192 1.00D-06 EigRej= -1.00D+00 NBFU=   192
 Initial guess from the checkpoint file:  "/scratch/webmo-77271/219/Gau-95420.chk"
 B after Tr=    -0.000057   -0.000058    0.000000
         Rot=    1.000000   -0.000000   -0.000000    0.000018 Ang=   0.00 deg.
 Keep R1 ints in memory in canonical form, NReq=175960986.
 Requested convergence on RMS density matrix=1.00D-08 within 128 cycles.
 Requested convergence on MAX density matrix=1.00D-06.
 Requested convergence on             energy=1.00D-06.
 No special actions if energy rises.
 SCF Done:  E(RHF) =  -246.721095289     A.U. after    9 cycles
            NFock=  9  Conv=0.27D-08     -V/T= 2.0019
 ExpMin= 4.38D-02 ExpMax= 6.29D+03 ExpMxC= 9.49D+02 IAcc=3 IRadAn=         5 AccDes= 0.00D+00
 HarFok:  IExCor=  205 AccDes= 0.00D+00 IRadAn=         5 IDoV=-2 UseB2=F ITyADJ=14
 ICtDFT= 12500011 ScaDFX=  1.000000  1.000000  1.000000  1.000000
 Range of M.O.s used for correlation:     7   192
 NBasis=   192 NAE=    21 NBE=    21 NFC=     6 NFV=     0
 NROrb=    186 NOA=    15 NOB=    15 NVA=   171 NVB=   171

 **** Warning!!: The largest alpha MO coefficient is  0.13782473D+03

 Disk-based method using ON**2 memory for 15 occupieds at a time.
 Permanent disk used for amplitudes=    15947631 words.
 Estimated scratch disk usage=   242580976 words.
 Actual    scratch disk usage=   220611056 words.
 JobTyp=1 Pass  1:  I=   7 to  21 NPSUse= 16 ParTrn=T ParDer=T DoDerP=T.
 (rs|ai) integrals will be sorted in core.
 Spin components of T(2) and E(2):
     alpha-alpha T2 =       0.4275379279D-01 E2=     -0.1130873630D+00
     alpha-beta  T2 =       0.2434044350D+00 E2=     -0.6669565253D+00
     beta-beta   T2 =       0.4275379279D-01 E2=     -0.1130873630D+00
 ANorm=    0.1152784464D+01
 E2 =    -0.8931312512D+00 EUMP2 =    -0.24761422654056D+03
 G2DrvN: will do    12 centers at a time, making    1 passes.
 Calling FoFCou, ICntrl=  3107 FMM=F I1Cent=   0 AccDes= 0.00D+00.
 End of G2Drv F.D. properties file   721 does not exist.
 End of G2Drv F.D. properties file   722 does not exist.
 End of G2Drv F.D. properties file   788 does not exist.
          IDoAtm=11111111111
          Differentiating once with respect to electric field.
                with respect to dipole field.
          Differentiating once with respect to nuclear coordinates.
 Keep R1 ints in memory in canonical form, NReq=175962684.
          There are    36 degrees of freedom in the 1st order CPHF.  IDoFFX=6 NUNeed=    36.
     33 vectors produced by pass  0 Test12= 9.97D-15 2.78D-09 XBig12= 3.42D+01 4.81D+00.
 AX will form    33 AO Fock derivatives at one time.
     33 vectors produced by pass  1 Test12= 9.97D-15 2.78D-09 XBig12= 2.32D+00 2.79D-01.
     33 vectors produced by pass  2 Test12= 9.97D-15 2.78D-09 XBig12= 1.48D-01 6.36D-02.
     33 vectors produced by pass  3 Test12= 9.97D-15 2.78D-09 XBig12= 1.81D-03 7.85D-03.
     33 vectors produced by pass  4 Test12= 9.97D-15 2.78D-09 XBig12= 1.81D-05 5.89D-04.
     33 vectors produced by pass  5 Test12= 9.97D-15 2.78D-09 XBig12= 1.06D-07 4.42D-05.
     31 vectors produced by pass  6 Test12= 9.97D-15 2.78D-09 XBig12= 6.64D-10 4.16D-06.
     15 vectors produced by pass  7 Test12= 9.97D-15 2.78D-09 XBig12= 4.29D-12 3.64D-07.
      3 vectors produced by pass  8 Test12= 9.97D-15 2.78D-09 XBig12= 2.40D-14 2.60D-08.
 InvSVY:  IOpt=1 It=  1 EMax= 2.66D-15
 Solved reduced A of dimension   247 with    36 vectors.
 End of Minotr F.D. properties file   721 does not exist.
 End of Minotr F.D. properties file   722 does not exist.
 End of Minotr F.D. properties file   788 does not exist.
 MDV= 11811160064.
 Form MO integral derivatives with frozen-active canonical formalism.
 Discarding MO integrals.
 Reordered first order wavefunction length =     25790562
 In DefCFB: NBatch=  1 ICI= 21 ICA=171 LFMax= 86
            Large arrays: LIAPS=   562609152 LIARS=   148710492 words.
 Semi-Direct transformation.
 ModeAB=           4 MOrb=            21 LenV=   11810181995
 LASXX=     68919081 LTotXX=    68919081 LenRXX=   138903576
 LTotAB=    69984495 MaxLAS=    81785088 LenRXY=           0
 NonZer=   207822657 LenScr=   312956928 LnRSAI=    81785088
 LnScr1=   123447296 LExtra=           0 Total=    657092888
 MaxDsk=          -1 SrtSym=           T ITran=            4
 JobTyp=0 Pass  1:  I=   1 to  21.
 (rs|ai) integrals will be sorted in core.
 Spin components of T(2) and E(2):
     alpha-alpha T2 =       0.4275379279D-01 E2=     -0.1130873630D+00
     alpha-beta  T2 =       0.2434044350D+00 E2=     -0.6669565253D+00
     beta-beta   T2 =       0.4275379279D-01 E2=     -0.1130873630D+00
 ANorm=    0.1630283424D+01
 E2 =    -0.8931312512D+00 EUMP2 =    -0.24761422654056D+03
          IDoAtm=11111111111
          Differentiating once with respect to electric field.
                with respect to dipole field.
          Differentiating once with respect to nuclear coordinates.
          There are     1 degrees of freedom in the 1st order CPHF.  IDoFFX=0 NUNeed=     1.
 LinEq1:  Iter=  0 NonCon=     1 RMS=4.26D-03 Max=7.50D-02 NDo=     1
 LinEq1:  Iter=  1 NonCon=     1 RMS=1.13D-03 Max=1.40D-02 NDo=     1
 LinEq1:  Iter=  2 NonCon=     1 RMS=4.34D-04 Max=1.18D-02 NDo=     1
 LinEq1:  Iter=  3 NonCon=     1 RMS=2.70D-04 Max=6.33D-03 NDo=     1
 LinEq1:  Iter=  4 NonCon=     1 RMS=9.64D-05 Max=1.49D-03 NDo=     1
 LinEq1:  Iter=  5 NonCon=     1 RMS=3.97D-05 Max=6.70D-04 NDo=     1
 LinEq1:  Iter=  6 NonCon=     1 RMS=1.66D-05 Max=3.45D-04 NDo=     1
 LinEq1:  Iter=  7 NonCon=     1 RMS=4.46D-06 Max=9.65D-05 NDo=     1
 LinEq1:  Iter=  8 NonCon=     1 RMS=1.35D-06 Max=1.84D-05 NDo=     1
 LinEq1:  Iter=  9 NonCon=     1 RMS=5.03D-07 Max=1.27D-05 NDo=     1
 LinEq1:  Iter= 10 NonCon=     1 RMS=1.33D-07 Max=1.58D-06 NDo=     1
 LinEq1:  Iter= 11 NonCon=     1 RMS=4.28D-08 Max=5.24D-07 NDo=     1
 LinEq1:  Iter= 12 NonCon=     1 RMS=1.05D-08 Max=1.19D-07 NDo=     1
 LinEq1:  Iter= 13 NonCon=     1 RMS=3.33D-09 Max=4.10D-08 NDo=     1
 LinEq1:  Iter= 14 NonCon=     1 RMS=7.60D-10 Max=1.07D-08 NDo=     1
 LinEq1:  Iter= 15 NonCon=     1 RMS=2.59D-10 Max=3.18D-09 NDo=     1
 LinEq1:  Iter= 16 NonCon=     0 RMS=5.24D-11 Max=6.88D-10 NDo=     1
 Linear equations converged to 1.000D-10 1.000D-09 after    16 iterations.
 End of Minotr F.D. properties file   721 does not exist.
 End of Minotr F.D. properties file   722 does not exist.
 End of Minotr F.D. properties file   788 does not exist.
 Symmetrizing basis deriv contribution to polar:
 IMax=3 JMax=2 DiffMx= 0.00D+00
 G2DrvN: will do    12 centers at a time, making    1 passes.
 Calling FoFCou, ICntrl=  3107 FMM=F I1Cent=   0 AccDes= 0.00D+00.
 End of G2Drv F.D. properties file   721 does not exist.
 End of G2Drv F.D. properties file   722 does not exist.
 End of G2Drv F.D. properties file   788 does not exist.
 R2 and R3 integrals will be kept in memory, NReq=   441556470.
 DD1Dir will call FoFMem   1 times, MxPair=       462
 NAB=   231 NAA=     0 NBB=     0.
 Discarding MO integrals.

 **********************************************************************

            Population analysis using the MP2 Density.

 **********************************************************************

 Alpha  occ. eigenvalues --  -15.57843 -11.29132 -11.28561 -11.28464 -11.26448
 Alpha  occ. eigenvalues --  -11.26281  -1.21652  -1.13407  -1.04829  -0.89538
 Alpha  occ. eigenvalues --   -0.80978  -0.70696  -0.69208  -0.61294  -0.59535
 Alpha  occ. eigenvalues --   -0.56005  -0.53631  -0.52227  -0.46153  -0.44907
 Alpha  occ. eigenvalues --   -0.34736
 Alpha virt. eigenvalues --    0.04861   0.05799   0.06969   0.07617   0.09863
 Alpha virt. eigenvalues --    0.10146   0.10359   0.12230   0.12919   0.13922
 Alpha virt. eigenvalues --    0.14279   0.15101   0.17359   0.17436   0.18596
 Alpha virt. eigenvalues --    0.18788   0.20007   0.21251   0.21766   0.22951
 Alpha virt. eigenvalues --    0.25775   0.26639   0.27195   0.28108   0.29002
 Alpha virt. eigenvalues --    0.29471   0.30178   0.31868   0.33409   0.34336
 Alpha virt. eigenvalues --    0.35308   0.35771   0.38260   0.43250   0.46400
 Alpha virt. eigenvalues --    0.50041   0.53056   0.56588   0.63562   0.64166
 Alpha virt. eigenvalues --    0.64331   0.66543   0.68172   0.70104   0.71135
 Alpha virt. eigenvalues --    0.71810   0.72901   0.75209   0.75707   0.78455
 Alpha virt. eigenvalues --    0.79031   0.79585   0.82034   0.84214   0.85100
 Alpha virt. eigenvalues --    0.87855   0.88957   0.89825   0.90952   0.92980
 Alpha virt. eigenvalues --    0.94183   0.95320   0.98212   0.98475   1.00889
 Alpha virt. eigenvalues --    1.01620   1.02435   1.05925   1.06899   1.08930
 Alpha virt. eigenvalues --    1.11719   1.13898   1.20077   1.21066   1.26647
 Alpha virt. eigenvalues --    1.28807   1.31662   1.38904   1.40025   1.41329
 Alpha virt. eigenvalues --    1.47248   1.49702   1.50997   1.53204   1.57713
 Alpha virt. eigenvalues --    1.62778   1.62988   1.65271   1.69930   1.72856
 Alpha virt. eigenvalues --    1.75726   1.79779   1.91524   1.93008   1.95790
 Alpha virt. eigenvalues --    2.02527   2.05608   2.13332   2.14987   2.27540
 Alpha virt. eigenvalues --    2.31242   2.32766   2.39560   2.43784   2.44601
 Alpha virt. eigenvalues --    2.51278   2.64262   2.70745   2.75568   2.79650
 Alpha virt. eigenvalues --    2.91116   2.97251   3.00063   3.02455   3.09249
 Alpha virt. eigenvalues --    3.11229   3.13668   3.18523   3.19641   3.27472
 Alpha virt. eigenvalues --    3.28318   3.34626   3.38476   3.41057   3.45754
 Alpha virt. eigenvalues --    3.48259   3.48313   3.56611   3.56673   3.59793
 Alpha virt. eigenvalues --    3.63483   3.65195   3.66669   3.71097   3.72515
 Alpha virt. eigenvalues --    3.74678   3.83314   3.84522   3.85789   3.89639
 Alpha virt. eigenvalues --    3.92148   3.95769   3.96976   3.98696   4.00115
 Alpha virt. eigenvalues --    4.03793   4.08019   4.15585   4.19340   4.24206
 Alpha virt. eigenvalues --    4.26837   4.32884   4.52172   4.52673   4.58532
 Alpha virt. eigenvalues --    4.68238   4.88702   5.05821   5.21167   5.25065
 Alpha virt. eigenvalues --    5.26817   5.47623   5.55943   5.62516   6.13916
 Alpha virt. eigenvalues --   24.91599  25.00072  25.20268  25.26935  25.32981
 Alpha virt. eigenvalues --   37.21285
          Condensed to atoms (all electrons):
               1          2          3          4          5          6
     1  C    6.234691  -0.527447  -0.026614  -0.023537  -0.158722   0.311164
     2  C   -0.527447   6.217192   0.365923   0.374086   0.084594   0.034929
     3  H   -0.026614   0.365923   0.559343  -0.031483  -0.012056   0.017399
     4  H   -0.023537   0.374086  -0.031483   0.545503   0.016364  -0.002892
     5  C   -0.158722   0.084594  -0.012056   0.016364   5.966325  -0.377516
     6  C    0.311164   0.034929   0.017399  -0.002892  -0.377516   6.476653
     7  C   -0.412273  -0.051595   0.000888   0.000399   0.281037  -0.947101
     8  N    0.026703   0.007099   0.000001   0.000036  -0.034741   0.130719
     9  H    0.018043   0.001187  -0.000033   0.000014  -0.045508   0.423177
    10  H   -0.041479  -0.003172   0.004477  -0.000205   0.365349  -0.023569
    11  H    0.422372  -0.066906   0.005461  -0.006606  -0.040837   0.002999
               7          8          9         10         11
     1  C   -0.412273   0.026703   0.018043  -0.041479   0.422372
     2  C   -0.051595   0.007099   0.001187  -0.003172  -0.066906
     3  H    0.000888   0.000001  -0.000033   0.004477   0.005461
     4  H    0.000399   0.000036   0.000014  -0.000205  -0.006606
     5  C    0.281037  -0.034741  -0.045508   0.365349  -0.040837
     6  C   -0.947101   0.130719   0.423177  -0.023569   0.002999
     7  C    7.106398   0.081606  -0.073248   0.014721   0.002152
     8  N    0.081606   7.070821  -0.004346   0.000421   0.001491
     9  H   -0.073248  -0.004346   0.549804  -0.008921  -0.000185
    10  H    0.014721   0.000421  -0.008921   0.573157   0.004456
    11  H    0.002152   0.001491  -0.000185   0.004456   0.543563
 Mulliken charges:
               1
     1  C    0.177099
     2  C   -0.435890
     3  H    0.116693
     4  H    0.128320
     5  C   -0.044290
     6  C   -0.045962
     7  C   -0.002985
     8  N   -0.279809
     9  H    0.140016
    10  H    0.114765
    11  H    0.132041
 Sum of Mulliken charges =  -0.00000
 Mulliken charges with hydrogens summed into heavy atoms:
               1
     1  C    0.309140
     2  C   -0.190876
     5  C    0.070475
     6  C    0.094054
     7  C   -0.002985
     8  N   -0.279809
 APT charges:
               1
     1  C   -0.077097
     2  C   -0.066977
     3  H    0.043330
     4  H    0.049710
     5  C    0.079254
     6  C    0.000379
     7  C    0.029117
     8  N   -0.213357
     9  H    0.063617
    10  H    0.038190
    11  H    0.053834
 Sum of APT charges =  -0.00000
 APT charges with hydrogens summed into heavy atoms:
               1
     1  C   -0.023264
     2  C    0.026064
     5  C    0.117443
     6  C    0.063996
     7  C    0.029117
     8  N   -0.213357
 Electronic spatial extent (au):  <R**2>=            681.2504
 Charge=              0.0000 electrons
 Dipole moment (field-independent basis, Debye):
    X=              1.5214    Y=              3.7535    Z=             -0.0000  Tot=              4.0501
 Quadrupole moment (field-independent basis, Debye-Ang):
   XX=            -33.2624   YY=            -40.5420   ZZ=            -38.9769
   XY=             -5.3958   XZ=             -0.0000   YZ=              0.0000
 Traceless Quadrupole moment (field-independent basis, Debye-Ang):
   XX=              4.3313   YY=             -2.9483   ZZ=             -1.3831
   XY=             -5.3958   XZ=             -0.0000   YZ=              0.0000
 Octapole moment (field-independent basis, Debye-Ang**2):
  XXX=             10.5562  YYY=             28.1199  ZZZ=             -0.0000  XYY=             15.4549
  XXY=             12.7156  XXZ=              0.0000  XZZ=             -2.3769  YZZ=             -1.7837
  YYZ=             -0.0000  XYZ=              0.0000
 Hexadecapole moment (field-independent basis, Debye-Ang**3):
 XXXX=           -537.3828 YYYY=           -374.8161 ZZZZ=            -45.9964 XXXY=           -136.6533
 XXXZ=              0.0000 YYYX=           -147.5818 YYYZ=              0.0000 ZZZX=              0.0000
 ZZZY=              0.0000 XXYY=           -166.9484 XXZZ=           -114.1828 YYZZ=            -67.3574
 XXYZ=              0.0000 YYXZ=              0.0000 ZZXY=            -41.5576
 N-N= 1.820925703131D+02 E-N=-9.399478684467D+02  KE= 2.474896522674D+02
  Exact polarizability:      91.686      18.675      71.405      -0.000      -0.000      40.096
 Approx polarizability:      75.580      14.617      66.449      -0.000       0.000      41.860
 Calling FoFJK, ICntrl=  10100127 FMM=F ISym2X=0 I1Cent= 0 IOpClX= 0 NMat=1 NMatS=1 NMatT=0.
 -------------------------------------------------------------------
 Center     Atomic                   Forces (Hartrees/Bohr)
 Number     Number              X              Y              Z
 -------------------------------------------------------------------
      1        6           0.000011202    0.000003843   -0.000000000
      2        6           0.000005159    0.000015681    0.000000000
      3        1          -0.000000550    0.000001162   -0.000000000
      4        1           0.000000733    0.000002264   -0.000000000
      5        6           0.000005688   -0.000005279    0.000000000
      6        6           0.000006807   -0.000007593   -0.000000000
      7        6          -0.000002718   -0.000008452    0.000000000
      8        7          -0.000028772   -0.000001132   -0.000000000
      9        1           0.000000636   -0.000000500    0.000000000
     10        1           0.000000037   -0.000000449   -0.000000000
     11        1           0.000001779    0.000000455    0.000000000
 -------------------------------------------------------------------
 Cartesian Forces:  Max     0.000028772 RMS     0.000006734
 NDeriv=     27 NFrqRd=  0 NDerD0=      0 MskFDP=       0 MskDFD=       0 MskDF0=       0
 Re-enter D2Numr:  normal mode      1 step-up   number 1
 Standard basis: 6-311+G(2d,p) (5D, 7F)
   192 basis functions,   292 primitive gaussians,   204 cartesian basis functions
    21 alpha electrons       21 beta electrons
       nuclear repulsion energy       182.0602569697 Hartrees.
 NAtoms=   11 NActive=   11 NUniq=   11 SFac= 1.00D+00 NAtFMM=   60 NAOKFM=F Big=F
 Integral buffers will be    131072 words long.
 Raffenetti 1 integral format.
 Two-electron integral symmetry is turned off.
 One-electron integrals computed using PRISM.
 NBasis=   192 RedAO= T EigKep=  8.58D-06  NBF=   192
 NBsUse=   192 1.00D-06 EigRej= -1.00D+00 NBFU=   192
 Initial guess from the checkpoint file:  "/scratch/webmo-77271/219/Gau-95420.chk"
 B after Tr=     0.000057    0.000058   -0.000000
         Rot=    1.000000   -0.000000   -0.000000   -0.000018 Ang=  -0.00 deg.
 Keep R1 ints in memory in canonical form, NReq=175960986.
 Requested convergence on RMS density matrix=1.00D-08 within 128 cycles.
 Requested convergence on MAX density matrix=1.00D-06.
 Requested convergence on             energy=1.00D-06.
 No special actions if energy rises.
 SCF Done:  E(RHF) =  -246.721103566     A.U. after    9 cycles
            NFock=  9  Conv=0.27D-08     -V/T= 2.0019
 ExpMin= 4.38D-02 ExpMax= 6.29D+03 ExpMxC= 9.49D+02 IAcc=3 IRadAn=         5 AccDes= 0.00D+00
 HarFok:  IExCor=  205 AccDes= 0.00D+00 IRadAn=         5 IDoV=-2 UseB2=F ITyADJ=14
 ICtDFT= 12500011 ScaDFX=  1.000000  1.000000  1.000000  1.000000
 Range of M.O.s used for correlation:     7   192
 NBasis=   192 NAE=    21 NBE=    21 NFC=     6 NFV=     0
 NROrb=    186 NOA=    15 NOB=    15 NVA=   171 NVB=   171

 **** Warning!!: The largest alpha MO coefficient is  0.13830898D+03

 Disk-based method using ON**2 memory for 15 occupieds at a time.
 Permanent disk used for amplitudes=    15947631 words.
 Estimated scratch disk usage=   242509840 words.
 Actual    scratch disk usage=   220504080 words.
 JobTyp=1 Pass  1:  I=   7 to  21 NPSUse= 16 ParTrn=T ParDer=T DoDerP=T.
 (rs|ai) integrals will be sorted in core.
 Spin components of T(2) and E(2):
     alpha-alpha T2 =       0.4275316037D-01 E2=     -0.1130843636D+00
     alpha-beta  T2 =       0.2434078054D+00 E2=     -0.6669542439D+00
     beta-beta   T2 =       0.4275316037D-01 E2=     -0.1130843636D+00
 ANorm=    0.1152785377D+01
 E2 =    -0.8931229711D+00 EUMP2 =    -0.24761422653743D+03
 G2DrvN: will do    12 centers at a time, making    1 passes.
 Calling FoFCou, ICntrl=  3107 FMM=F I1Cent=   0 AccDes= 0.00D+00.
 End of G2Drv F.D. properties file   721 does not exist.
 End of G2Drv F.D. properties file   722 does not exist.
 End of G2Drv F.D. properties file   788 does not exist.
          IDoAtm=11111111111
          Differentiating once with respect to electric field.
                with respect to dipole field.
          Differentiating once with respect to nuclear coordinates.
 Keep R1 ints in memory in canonical form, NReq=175962684.
          There are    36 degrees of freedom in the 1st order CPHF.  IDoFFX=6 NUNeed=    36.
     33 vectors produced by pass  0 Test12= 9.97D-15 2.78D-09 XBig12= 3.42D+01 4.81D+00.
 AX will form    33 AO Fock derivatives at one time.
     33 vectors produced by pass  1 Test12= 9.97D-15 2.78D-09 XBig12= 2.31D+00 2.79D-01.
     33 vectors produced by pass  2 Test12= 9.97D-15 2.78D-09 XBig12= 1.47D-01 6.35D-02.
     33 vectors produced by pass  3 Test12= 9.97D-15 2.78D-09 XBig12= 1.80D-03 7.86D-03.
     33 vectors produced by pass  4 Test12= 9.97D-15 2.78D-09 XBig12= 1.80D-05 5.88D-04.
     33 vectors produced by pass  5 Test12= 9.97D-15 2.78D-09 XBig12= 1.05D-07 4.41D-05.
     31 vectors produced by pass  6 Test12= 9.97D-15 2.78D-09 XBig12= 6.60D-10 4.17D-06.
     15 vectors produced by pass  7 Test12= 9.97D-15 2.78D-09 XBig12= 4.27D-12 3.62D-07.
      3 vectors produced by pass  8 Test12= 9.97D-15 2.78D-09 XBig12= 2.39D-14 2.59D-08.
 InvSVY:  IOpt=1 It=  1 EMax= 8.88D-16
 Solved reduced A of dimension   247 with    36 vectors.
 End of Minotr F.D. properties file   721 does not exist.
 End of Minotr F.D. properties file   722 does not exist.
 End of Minotr F.D. properties file   788 does not exist.
 MDV= 11811160064.
 Form MO integral derivatives with frozen-active canonical formalism.
 Discarding MO integrals.
 Reordered first order wavefunction length =     25790562
 In DefCFB: NBatch=  1 ICI= 21 ICA=171 LFMax= 86
            Large arrays: LIAPS=   562609152 LIARS=   148710492 words.
 Semi-Direct transformation.
 ModeAB=           4 MOrb=            21 LenV=   11810181995
 LASXX=     68919081 LTotXX=    68919081 LenRXX=   138903576
 LTotAB=    69984495 MaxLAS=    81785088 LenRXY=           0
 NonZer=   207822657 LenScr=   312956928 LnRSAI=    81785088
 LnScr1=   123447296 LExtra=           0 Total=    657092888
 MaxDsk=          -1 SrtSym=           T ITran=            4
 JobTyp=0 Pass  1:  I=   1 to  21.
 (rs|ai) integrals will be sorted in core.
 Spin components of T(2) and E(2):
     alpha-alpha T2 =       0.4275316037D-01 E2=     -0.1130843636D+00
     alpha-beta  T2 =       0.2434078054D+00 E2=     -0.6669542439D+00
     beta-beta   T2 =       0.4275316037D-01 E2=     -0.1130843636D+00
 ANorm=    0.1630284715D+01
 E2 =    -0.8931229711D+00 EUMP2 =    -0.24761422653743D+03
          IDoAtm=11111111111
          Differentiating once with respect to electric field.
                with respect to dipole field.
          Differentiating once with respect to nuclear coordinates.
          There are     1 degrees of freedom in the 1st order CPHF.  IDoFFX=0 NUNeed=     1.
 LinEq1:  Iter=  0 NonCon=     1 RMS=4.26D-03 Max=7.50D-02 NDo=     1
 LinEq1:  Iter=  1 NonCon=     1 RMS=1.13D-03 Max=1.40D-02 NDo=     1
 LinEq1:  Iter=  2 NonCon=     1 RMS=4.34D-04 Max=1.18D-02 NDo=     1
 LinEq1:  Iter=  3 NonCon=     1 RMS=2.70D-04 Max=6.35D-03 NDo=     1
 LinEq1:  Iter=  4 NonCon=     1 RMS=9.64D-05 Max=1.49D-03 NDo=     1
 LinEq1:  Iter=  5 NonCon=     1 RMS=3.97D-05 Max=6.70D-04 NDo=     1
 LinEq1:  Iter=  6 NonCon=     1 RMS=1.66D-05 Max=3.45D-04 NDo=     1
 LinEq1:  Iter=  7 NonCon=     1 RMS=4.46D-06 Max=9.65D-05 NDo=     1
 LinEq1:  Iter=  8 NonCon=     1 RMS=1.35D-06 Max=1.84D-05 NDo=     1
 LinEq1:  Iter=  9 NonCon=     1 RMS=5.03D-07 Max=1.27D-05 NDo=     1
 LinEq1:  Iter= 10 NonCon=     1 RMS=1.33D-07 Max=1.58D-06 NDo=     1
 LinEq1:  Iter= 11 NonCon=     1 RMS=4.27D-08 Max=5.23D-07 NDo=     1
 LinEq1:  Iter= 12 NonCon=     1 RMS=1.05D-08 Max=1.18D-07 NDo=     1
 LinEq1:  Iter= 13 NonCon=     1 RMS=3.33D-09 Max=4.09D-08 NDo=     1
 LinEq1:  Iter= 14 NonCon=     1 RMS=7.60D-10 Max=1.07D-08 NDo=     1
 LinEq1:  Iter= 15 NonCon=     1 RMS=2.59D-10 Max=3.18D-09 NDo=     1
 LinEq1:  Iter= 16 NonCon=     0 RMS=5.23D-11 Max=6.88D-10 NDo=     1
 Linear equations converged to 1.000D-10 1.000D-09 after    16 iterations.
 End of Minotr F.D. properties file   721 does not exist.
 End of Minotr F.D. properties file   722 does not exist.
 End of Minotr F.D. properties file   788 does not exist.
 Symmetrizing basis deriv contribution to polar:
 IMax=3 JMax=2 DiffMx= 0.00D+00
 G2DrvN: will do    12 centers at a time, making    1 passes.
 Calling FoFCou, ICntrl=  3107 FMM=F I1Cent=   0 AccDes= 0.00D+00.
 End of G2Drv F.D. properties file   721 does not exist.
 End of G2Drv F.D. properties file   722 does not exist.
 End of G2Drv F.D. properties file   788 does not exist.
 R2 and R3 integrals will be kept in memory, NReq=   441556470.
 DD1Dir will call FoFMem   1 times, MxPair=       462
 NAB=   231 NAA=     0 NBB=     0.
 Discarding MO integrals.

 **********************************************************************

            Population analysis using the MP2 Density.

 **********************************************************************

 Alpha  occ. eigenvalues --  -15.57845 -11.29133 -11.28562 -11.28465 -11.26453
 Alpha  occ. eigenvalues --  -11.26287  -1.21650  -1.13407  -1.04831  -0.89542
 Alpha  occ. eigenvalues --   -0.80980  -0.70701  -0.69205  -0.61290  -0.59540
 Alpha  occ. eigenvalues --   -0.56006  -0.53632  -0.52224  -0.46153  -0.44911
 Alpha  occ. eigenvalues --   -0.34737
 Alpha virt. eigenvalues --    0.04860   0.05798   0.06969   0.07616   0.09862
 Alpha virt. eigenvalues --    0.10145   0.10357   0.12226   0.12920   0.13920
 Alpha virt. eigenvalues --    0.14278   0.15095   0.17357   0.17441   0.18595
 Alpha virt. eigenvalues --    0.18776   0.20014   0.21238   0.21770   0.22962
 Alpha virt. eigenvalues --    0.25772   0.26636   0.27193   0.28112   0.29002
 Alpha virt. eigenvalues --    0.29475   0.30176   0.31869   0.33410   0.34333
 Alpha virt. eigenvalues --    0.35323   0.35776   0.38235   0.43243   0.46393
 Alpha virt. eigenvalues --    0.50036   0.53056   0.56600   0.63572   0.64173
 Alpha virt. eigenvalues --    0.64330   0.66544   0.68175   0.70104   0.71131
 Alpha virt. eigenvalues --    0.71805   0.72899   0.75212   0.75715   0.78446
 Alpha virt. eigenvalues --    0.79038   0.79553   0.82017   0.84218   0.85096
 Alpha virt. eigenvalues --    0.87851   0.88937   0.89819   0.90940   0.92984
 Alpha virt. eigenvalues --    0.94179   0.95321   0.98204   0.98475   1.00894
 Alpha virt. eigenvalues --    1.01609   1.02448   1.05923   1.06882   1.08938
 Alpha virt. eigenvalues --    1.11708   1.13904   1.20061   1.21068   1.26649
 Alpha virt. eigenvalues --    1.28826   1.31650   1.38928   1.40020   1.41328
 Alpha virt. eigenvalues --    1.47252   1.49610   1.50960   1.53190   1.57726
 Alpha virt. eigenvalues --    1.62775   1.63031   1.65275   1.69927   1.72888
 Alpha virt. eigenvalues --    1.75756   1.79728   1.91529   1.93041   1.95787
 Alpha virt. eigenvalues --    2.02496   2.05606   2.13350   2.14991   2.27547
 Alpha virt. eigenvalues --    2.31248   2.32764   2.39536   2.43752   2.44621
 Alpha virt. eigenvalues --    2.51270   2.64259   2.70742   2.75533   2.79636
 Alpha virt. eigenvalues --    2.91129   2.97256   3.00045   3.02463   3.09246
 Alpha virt. eigenvalues --    3.11222   3.13650   3.18547   3.19657   3.27485
 Alpha virt. eigenvalues --    3.28317   3.34619   3.38447   3.41067   3.45744
 Alpha virt. eigenvalues --    3.48259   3.48321   3.56622   3.56667   3.59792
 Alpha virt. eigenvalues --    3.63479   3.65176   3.66664   3.71068   3.72551
 Alpha virt. eigenvalues --    3.74648   3.83295   3.84518   3.85785   3.89669
 Alpha virt. eigenvalues --    3.92148   3.95710   3.96981   3.98695   4.00116
 Alpha virt. eigenvalues --    4.03794   4.07987   4.15583   4.19343   4.24189
 Alpha virt. eigenvalues --    4.26814   4.32862   4.52166   4.52677   4.58621
 Alpha virt. eigenvalues --    4.68130   4.88695   5.05808   5.21171   5.25063
 Alpha virt. eigenvalues --    5.26806   5.47617   5.55940   5.62509   6.13924
 Alpha virt. eigenvalues --   24.91603  25.00077  25.20254  25.26934  25.32987
 Alpha virt. eigenvalues --   37.21307
          Condensed to atoms (all electrons):
               1          2          3          4          5          6
     1  C    6.231189  -0.523135  -0.026708  -0.023598  -0.157273   0.309886
     2  C   -0.523135   6.212629   0.366029   0.374141   0.083189   0.036213
     3  H   -0.026708   0.366029   0.559315  -0.031478  -0.012127   0.017481
     4  H   -0.023598   0.374141  -0.031478   0.545486   0.016392  -0.002912
     5  C   -0.157273   0.083189  -0.012127   0.016392   5.969484  -0.381325
     6  C    0.309886   0.036213   0.017481  -0.002912  -0.381325   6.482329
     7  C   -0.412405  -0.052044   0.000869   0.000399   0.281905  -0.950292
     8  N    0.026606   0.007163   0.000001   0.000035  -0.034994   0.130834
     9  H    0.018044   0.001181  -0.000033   0.000014  -0.045526   0.423205
    10  H   -0.041543  -0.003199   0.004484  -0.000204   0.365276  -0.023445
    11  H    0.422194  -0.066684   0.005459  -0.006599  -0.040884   0.003060
               7          8          9         10         11
     1  C   -0.412405   0.026606   0.018044  -0.041543   0.422194
     2  C   -0.052044   0.007163   0.001181  -0.003199  -0.066684
     3  H    0.000869   0.000001  -0.000033   0.004484   0.005459
     4  H    0.000399   0.000035   0.000014  -0.000204  -0.006599
     5  C    0.281905  -0.034994  -0.045526   0.365276  -0.040884
     6  C   -0.950292   0.130834   0.423205  -0.023445   0.003060
     7  C    7.110751   0.081285  -0.073269   0.014695   0.002132
     8  N    0.081285   7.071298  -0.004368   0.000427   0.001474
     9  H   -0.073269  -0.004368   0.549886  -0.008950  -0.000186
    10  H    0.014695   0.000427  -0.008950   0.573287   0.004459
    11  H    0.002132   0.001474  -0.000186   0.004459   0.543642
 Mulliken charges:
               1
     1  C    0.176743
     2  C   -0.435484
     3  H    0.116707
     4  H    0.128324
     5  C   -0.044119
     6  C   -0.045033
     7  C   -0.004026
     8  N   -0.279762
     9  H    0.140002
    10  H    0.114714
    11  H    0.131933
 Sum of Mulliken charges =   0.00000
 Mulliken charges with hydrogens summed into heavy atoms:
               1
     1  C    0.308676
     2  C   -0.190453
     5  C    0.070595
     6  C    0.094969
     7  C   -0.004026
     8  N   -0.279762
 APT charges:
               1
     1  C   -0.076941
     2  C   -0.067109
     3  H    0.043351
     4  H    0.049728
     5  C    0.079429
     6  C    0.000557
     7  C    0.028872
     8  N   -0.213211
     9  H    0.063474
    10  H    0.038094
    11  H    0.053755
 Sum of APT charges =   0.00000
 APT charges with hydrogens summed into heavy atoms:
               1
     1  C   -0.023186
     2  C    0.025970
     5  C    0.117523
     6  C    0.064032
     7  C    0.028872
     8  N   -0.213211
 Electronic spatial extent (au):  <R**2>=            681.8791
 Charge=              0.0000 electrons
 Dipole moment (field-independent basis, Debye):
    X=              1.5285    Y=              3.7532    Z=             -0.0000  Tot=              4.0525
 Quadrupole moment (field-independent basis, Debye-Ang):
   XX=            -33.2806   YY=            -40.5433   ZZ=            -38.9769
   XY=             -5.4062   XZ=             -0.0000   YZ=              0.0000
 Traceless Quadrupole moment (field-independent basis, Debye-Ang):
   XX=              4.3197   YY=             -2.9430   ZZ=             -1.3767
   XY=             -5.4062   XZ=             -0.0000   YZ=              0.0000
 Octapole moment (field-independent basis, Debye-Ang**2):
  XXX=             10.6220  YYY=             28.1206  ZZZ=             -0.0000  XYY=             15.4946
  XXY=             12.7638  XXZ=             -0.0000  XZZ=             -2.3821  YZZ=             -1.7878
  YYZ=             -0.0000  XYZ=             -0.0000
 Hexadecapole moment (field-independent basis, Debye-Ang**3):
 XXXX=           -538.1051 YYYY=           -375.0393 ZZZZ=            -45.9965 XXXY=           -137.1064
 XXXZ=             -0.0000 YYYX=           -148.0509 YYYZ=             -0.0000 ZZZX=             -0.0000
 ZZZY=             -0.0000 XXYY=           -167.2202 XXZZ=           -114.2999 YYZZ=            -67.3937
 XXYZ=             -0.0000 YYXZ=             -0.0000 ZZXY=            -41.6958
 N-N= 1.820602569697D+02 E-N=-9.398825088004D+02  KE= 2.474893076320D+02
  Exact polarizability:      91.717      18.748      71.426       0.000       0.000      40.096
 Approx polarizability:      75.593      14.687      66.459       0.000      -0.000      41.858
 Calling FoFJK, ICntrl=  10100127 FMM=F ISym2X=0 I1Cent= 0 IOpClX= 0 NMat=1 NMatS=1 NMatT=0.
 -------------------------------------------------------------------
 Center     Atomic                   Forces (Hartrees/Bohr)
 Number     Number              X              Y              Z
 -------------------------------------------------------------------
      1        6          -0.000010825   -0.000003726    0.000000000
      2        6          -0.000005287   -0.000015770   -0.000000000
      3        1           0.000000491   -0.000001634    0.000000000
      4        1          -0.000001168   -0.000002008    0.000000000
      5        6          -0.000005532    0.000005341   -0.000000000
      6        6          -0.000006510    0.000007343    0.000000000
      7        6           0.000001902    0.000003986   -0.000000000
      8        7           0.000029326    0.000005726    0.000000000
      9        1          -0.000000669    0.000000452   -0.000000000
     10        1          -0.000000060    0.000000370    0.000000000
     11        1          -0.000001668   -0.000000081    0.000000000
 -------------------------------------------------------------------
 Cartesian Forces:  Max     0.000029326 RMS     0.000006713
 NDeriv=     27 NFrqRd=  0 NDerD0=      0 MskFDP=       0 MskDFD=       0 MskDF0=       0
 Re-enter D2Numr:  normal mode      1 step-down number 1
 Standard basis: 6-311+G(2d,p) (5D, 7F)
   192 basis functions,   292 primitive gaussians,   204 cartesian basis functions
    21 alpha electrons       21 beta electrons
       nuclear repulsion energy       182.0763491289 Hartrees.
 NAtoms=   11 NActive=   11 NUniq=   11 SFac= 1.00D+00 NAtFMM=   60 NAOKFM=F Big=F
 Integral buffers will be    131072 words long.
 Raffenetti 1 integral format.
 Two-electron integral symmetry is turned off.
 One-electron integrals computed using PRISM.
 NBasis=   192 RedAO= T EigKep=  8.58D-06  NBF=   192
 NBsUse=   192 1.00D-06 EigRej= -1.00D+00 NBFU=   192
 Initial guess from the checkpoint file:  "/scratch/webmo-77271/219/Gau-95420.chk"
 B after Tr=     0.000000   -0.000000   -0.000042
         Rot=    1.000000    0.000073    0.000019   -0.000000 Ang=   0.01 deg.
 Keep R1 ints in memory in canonical form, NReq=175960986.
 Requested convergence on RMS density matrix=1.00D-08 within 128 cycles.
 Requested convergence on MAX density matrix=1.00D-06.
 Requested convergence on             energy=1.00D-06.
 No special actions if energy rises.
 SCF Done:  E(RHF) =  -246.721099421     A.U. after    8 cycles
            NFock=  8  Conv=0.42D-08     -V/T= 2.0019
 ExpMin= 4.38D-02 ExpMax= 6.29D+03 ExpMxC= 9.49D+02 IAcc=3 IRadAn=         5 AccDes= 0.00D+00
 HarFok:  IExCor=  205 AccDes= 0.00D+00 IRadAn=         5 IDoV=-2 UseB2=F ITyADJ=14
 ICtDFT= 12500011 ScaDFX=  1.000000  1.000000  1.000000  1.000000
 Range of M.O.s used for correlation:     7   192
 NBasis=   192 NAE=    21 NBE=    21 NFC=     6 NFV=     0
 NROrb=    186 NOA=    15 NOB=    15 NVA=   171 NVB=   171

 **** Warning!!: The largest alpha MO coefficient is  0.13807166D+03

 Disk-based method using ON**2 memory for 15 occupieds at a time.
 Permanent disk used for amplitudes=    15947631 words.
 Estimated scratch disk usage=   242509840 words.
 Actual    scratch disk usage=   220504080 words.
 JobTyp=1 Pass  1:  I=   7 to  21 NPSUse= 16 ParTrn=T ParDer=T DoDerP=T.
 (rs|ai) integrals will be sorted in core.
 Spin components of T(2) and E(2):
     alpha-alpha T2 =       0.4275347582D-01 E2=     -0.1130858419D+00
     alpha-beta  T2 =       0.2434062294D+00 E2=     -0.6669554157D+00
     beta-beta   T2 =       0.4275347582D-01 E2=     -0.1130858419D+00
 ANorm=    0.1152784967D+01
 E2 =    -0.8931270994D+00 EUMP2 =    -0.24761422652002D+03
 G2DrvN: will do    12 centers at a time, making    1 passes.
 Calling FoFCou, ICntrl=  3107 FMM=F I1Cent=   0 AccDes= 0.00D+00.
 End of G2Drv F.D. properties file   721 does not exist.
 End of G2Drv F.D. properties file   722 does not exist.
 End of G2Drv F.D. properties file   788 does not exist.
          IDoAtm=11111111111
          Differentiating once with respect to electric field.
                with respect to dipole field.
          Differentiating once with respect to nuclear coordinates.
 Keep R1 ints in memory in canonical form, NReq=175962684.
          There are    36 degrees of freedom in the 1st order CPHF.  IDoFFX=6 NUNeed=    36.
     33 vectors produced by pass  0 Test12= 9.97D-15 2.78D-09 XBig12= 3.42D+01 4.81D+00.
 AX will form    33 AO Fock derivatives at one time.
     33 vectors produced by pass  1 Test12= 9.97D-15 2.78D-09 XBig12= 2.32D+00 2.79D-01.
     33 vectors produced by pass  2 Test12= 9.97D-15 2.78D-09 XBig12= 1.47D-01 6.34D-02.
     33 vectors produced by pass  3 Test12= 9.97D-15 2.78D-09 XBig12= 1.81D-03 7.86D-03.
     33 vectors produced by pass  4 Test12= 9.97D-15 2.78D-09 XBig12= 1.81D-05 5.89D-04.
     33 vectors produced by pass  5 Test12= 9.97D-15 2.78D-09 XBig12= 1.05D-07 4.42D-05.
     31 vectors produced by pass  6 Test12= 9.97D-15 2.78D-09 XBig12= 6.62D-10 4.16D-06.
     15 vectors produced by pass  7 Test12= 9.97D-15 2.78D-09 XBig12= 4.29D-12 3.63D-07.
      3 vectors produced by pass  8 Test12= 9.97D-15 2.78D-09 XBig12= 2.40D-14 2.59D-08.
 InvSVY:  IOpt=1 It=  1 EMax= 2.66D-15
 Solved reduced A of dimension   247 with    36 vectors.
 End of Minotr F.D. properties file   721 does not exist.
 End of Minotr F.D. properties file   722 does not exist.
 End of Minotr F.D. properties file   788 does not exist.
 MDV= 11811160064.
 Form MO integral derivatives with frozen-active canonical formalism.
 Discarding MO integrals.
 Reordered first order wavefunction length =     25790562
 In DefCFB: NBatch=  1 ICI= 21 ICA=171 LFMax= 86
            Large arrays: LIAPS=   562609152 LIARS=   148710492 words.
 Semi-Direct transformation.
 ModeAB=           4 MOrb=            21 LenV=   11810181995
 LASXX=     68919081 LTotXX=    68919081 LenRXX=   138903576
 LTotAB=    69984495 MaxLAS=    81785088 LenRXY=           0
 NonZer=   207822657 LenScr=   312956928 LnRSAI=    81785088
 LnScr1=   123447296 LExtra=           0 Total=    657092888
 MaxDsk=          -1 SrtSym=           T ITran=            4
 JobTyp=0 Pass  1:  I=   1 to  21.
 (rs|ai) integrals will be sorted in core.
 Spin components of T(2) and E(2):
     alpha-alpha T2 =       0.4275347582D-01 E2=     -0.1130858419D+00
     alpha-beta  T2 =       0.2434062294D+00 E2=     -0.6669554157D+00
     beta-beta   T2 =       0.4275347582D-01 E2=     -0.1130858419D+00
 ANorm=    0.1630284135D+01
 E2 =    -0.8931270994D+00 EUMP2 =    -0.24761422652002D+03
          IDoAtm=11111111111
          Differentiating once with respect to electric field.
                with respect to dipole field.
          Differentiating once with respect to nuclear coordinates.
          There are     1 degrees of freedom in the 1st order CPHF.  IDoFFX=0 NUNeed=     1.
 LinEq1:  Iter=  0 NonCon=     1 RMS=4.26D-03 Max=7.50D-02 NDo=     1
 LinEq1:  Iter=  1 NonCon=     1 RMS=1.13D-03 Max=1.40D-02 NDo=     1
 LinEq1:  Iter=  2 NonCon=     1 RMS=4.34D-04 Max=1.18D-02 NDo=     1
 LinEq1:  Iter=  3 NonCon=     1 RMS=2.70D-04 Max=6.34D-03 NDo=     1
 LinEq1:  Iter=  4 NonCon=     1 RMS=9.64D-05 Max=1.49D-03 NDo=     1
 LinEq1:  Iter=  5 NonCon=     1 RMS=3.97D-05 Max=6.70D-04 NDo=     1
 LinEq1:  Iter=  6 NonCon=     1 RMS=1.66D-05 Max=3.45D-04 NDo=     1
 LinEq1:  Iter=  7 NonCon=     1 RMS=4.46D-06 Max=9.65D-05 NDo=     1
 LinEq1:  Iter=  8 NonCon=     1 RMS=1.35D-06 Max=1.84D-05 NDo=     1
 LinEq1:  Iter=  9 NonCon=     1 RMS=5.03D-07 Max=1.27D-05 NDo=     1
 LinEq1:  Iter= 10 NonCon=     1 RMS=1.33D-07 Max=1.58D-06 NDo=     1
 LinEq1:  Iter= 11 NonCon=     1 RMS=4.28D-08 Max=5.23D-07 NDo=     1
 LinEq1:  Iter= 12 NonCon=     1 RMS=1.05D-08 Max=1.18D-07 NDo=     1
 LinEq1:  Iter= 13 NonCon=     1 RMS=3.33D-09 Max=4.09D-08 NDo=     1
 LinEq1:  Iter= 14 NonCon=     1 RMS=7.60D-10 Max=1.07D-08 NDo=     1
 LinEq1:  Iter= 15 NonCon=     1 RMS=2.59D-10 Max=3.18D-09 NDo=     1
 LinEq1:  Iter= 16 NonCon=     0 RMS=5.23D-11 Max=6.88D-10 NDo=     1
 Linear equations converged to 1.000D-10 1.000D-09 after    16 iterations.
 End of Minotr F.D. properties file   721 does not exist.
 End of Minotr F.D. properties file   722 does not exist.
 End of Minotr F.D. properties file   788 does not exist.
 Symmetrizing basis deriv contribution to polar:
 IMax=3 JMax=2 DiffMx= 0.00D+00
 G2DrvN: will do    12 centers at a time, making    1 passes.
 Calling FoFCou, ICntrl=  3107 FMM=F I1Cent=   0 AccDes= 0.00D+00.
 End of G2Drv F.D. properties file   721 does not exist.
 End of G2Drv F.D. properties file   722 does not exist.
 End of G2Drv F.D. properties file   788 does not exist.
 R2 and R3 integrals will be kept in memory, NReq=   441556470.
 DD1Dir will call FoFMem   1 times, MxPair=       462
 NAB=   231 NAA=     0 NBB=     0.
 Discarding MO integrals.

 **********************************************************************

            Population analysis using the MP2 Density.

 **********************************************************************

 Alpha  occ. eigenvalues --  -15.57844 -11.29132 -11.28561 -11.28464 -11.26450
 Alpha  occ. eigenvalues --  -11.26284  -1.21651  -1.13407  -1.04830  -0.89540
 Alpha  occ. eigenvalues --   -0.80979  -0.70698  -0.69207  -0.61292  -0.59537
 Alpha  occ. eigenvalues --   -0.56005  -0.53632  -0.52225  -0.46153  -0.44909
 Alpha  occ. eigenvalues --   -0.34737
 Alpha virt. eigenvalues --    0.04860   0.05798   0.06969   0.07617   0.09862
 Alpha virt. eigenvalues --    0.10145   0.10358   0.12228   0.12919   0.13921
 Alpha virt. eigenvalues --    0.14279   0.15098   0.17358   0.17439   0.18595
 Alpha virt. eigenvalues --    0.18782   0.20010   0.21245   0.21768   0.22957
 Alpha virt. eigenvalues --    0.25773   0.26637   0.27194   0.28110   0.29002
 Alpha virt. eigenvalues --    0.29473   0.30177   0.31868   0.33410   0.34334
 Alpha virt. eigenvalues --    0.35316   0.35773   0.38247   0.43246   0.46396
 Alpha virt. eigenvalues --    0.50038   0.53056   0.56594   0.63567   0.64168
 Alpha virt. eigenvalues --    0.64332   0.66543   0.68173   0.70104   0.71133
 Alpha virt. eigenvalues --    0.71808   0.72900   0.75211   0.75711   0.78451
 Alpha virt. eigenvalues --    0.79035   0.79569   0.82026   0.84216   0.85098
 Alpha virt. eigenvalues --    0.87852   0.88947   0.89821   0.90946   0.92982
 Alpha virt. eigenvalues --    0.94181   0.95320   0.98208   0.98475   1.00890
 Alpha virt. eigenvalues --    1.01617   1.02441   1.05924   1.06891   1.08934
 Alpha virt. eigenvalues --    1.11713   1.13901   1.20068   1.21067   1.26648
 Alpha virt. eigenvalues --    1.28817   1.31656   1.38916   1.40022   1.41329
 Alpha virt. eigenvalues --    1.47250   1.49656   1.50979   1.53197   1.57719
 Alpha virt. eigenvalues --    1.62777   1.63010   1.65272   1.69928   1.72872
 Alpha virt. eigenvalues --    1.75741   1.79753   1.91526   1.93024   1.95788
 Alpha virt. eigenvalues --    2.02511   2.05607   2.13341   2.14989   2.27544
 Alpha virt. eigenvalues --    2.31245   2.32764   2.39548   2.43768   2.44611
 Alpha virt. eigenvalues --    2.51274   2.64260   2.70743   2.75551   2.79643
 Alpha virt. eigenvalues --    2.91122   2.97253   3.00054   3.02459   3.09248
 Alpha virt. eigenvalues --    3.11225   3.13660   3.18535   3.19649   3.27478
 Alpha virt. eigenvalues --    3.28318   3.34623   3.38462   3.41062   3.45749
 Alpha virt. eigenvalues --    3.48259   3.48317   3.56612   3.56675   3.59793
 Alpha virt. eigenvalues --    3.63481   3.65185   3.66667   3.71083   3.72533
 Alpha virt. eigenvalues --    3.74663   3.83304   3.84520   3.85787   3.89654
 Alpha virt. eigenvalues --    3.92148   3.95739   3.96978   3.98696   4.00115
 Alpha virt. eigenvalues --    4.03793   4.08003   4.15583   4.19342   4.24197
 Alpha virt. eigenvalues --    4.26825   4.32873   4.52169   4.52675   4.58576
 Alpha virt. eigenvalues --    4.68184   4.88698   5.05814   5.21169   5.25064
 Alpha virt. eigenvalues --    5.26811   5.47620   5.55942   5.62513   6.13920
 Alpha virt. eigenvalues --   24.91601  25.00074  25.20260  25.26934  25.32984
 Alpha virt. eigenvalues --   37.21297
          Condensed to atoms (all electrons):
               1          2          3          4          5          6
     1  C    6.232779  -0.525114  -0.026665  -0.023568  -0.157978   0.310523
     2  C   -0.525114   6.214721   0.365980   0.374114   0.083869   0.035578
     3  H   -0.026665   0.365980   0.559328  -0.031480  -0.012091   0.017440
     4  H   -0.023568   0.374114  -0.031480   0.545495   0.016378  -0.002902
     5  C   -0.157978   0.083869  -0.012091   0.016378   5.967916  -0.379431
     6  C    0.310523   0.035578   0.017440  -0.002902  -0.379431   6.479505
     7  C   -0.412349  -0.051810   0.000878   0.000399   0.281476  -0.948711
     8  N    0.026655   0.007130   0.000001   0.000035  -0.034868   0.130778
     9  H    0.018043   0.001184  -0.000033   0.000014  -0.045517   0.423191
    10  H   -0.041511  -0.003186   0.004480  -0.000204   0.365314  -0.023508
    11  H    0.422276  -0.066788   0.005460  -0.006602  -0.040859   0.003029
               7          8          9         10         11
     1  C   -0.412349   0.026655   0.018043  -0.041511   0.422276
     2  C   -0.051810   0.007130   0.001184  -0.003186  -0.066788
     3  H    0.000878   0.000001  -0.000033   0.004480   0.005460
     4  H    0.000399   0.000035   0.000014  -0.000204  -0.006602
     5  C    0.281476  -0.034868  -0.045517   0.365314  -0.040859
     6  C   -0.948711   0.130778   0.423191  -0.023508   0.003029
     7  C    7.108589   0.081442  -0.073259   0.014708   0.002142
     8  N    0.081442   7.071062  -0.004357   0.000424   0.001482
     9  H   -0.073259  -0.004357   0.549845  -0.008936  -0.000185
    10  H    0.014708   0.000424  -0.008936   0.573222   0.004457
    11  H    0.002142   0.001482  -0.000185   0.004457   0.543601
 Mulliken charges:
               1
     1  C    0.176909
     2  C   -0.435677
     3  H    0.116701
     4  H    0.128322
     5  C   -0.044210
     6  C   -0.045492
     7  C   -0.003505
     8  N   -0.279785
     9  H    0.140009
    10  H    0.114740
    11  H    0.131988
 Sum of Mulliken charges =  -0.00000
 Mulliken charges with hydrogens summed into heavy atoms:
               1
     1  C    0.308897
     2  C   -0.190654
     5  C    0.070531
     6  C    0.094517
     7  C   -0.003505
     8  N   -0.279785
 APT charges:
               1
     1  C   -0.077018
     2  C   -0.067043
     3  H    0.043341
     4  H    0.049718
     5  C    0.079340
     6  C    0.000468
     7  C    0.028995
     8  N   -0.213285
     9  H    0.063546
    10  H    0.038142
    11  H    0.053795
 Sum of APT charges =  -0.00000
 APT charges with hydrogens summed into heavy atoms:
               1
     1  C   -0.023223
     2  C    0.026016
     5  C    0.117482
     6  C    0.064014
     7  C    0.028995
     8  N   -0.213285
 Electronic spatial extent (au):  <R**2>=            681.5648
 Charge=             -0.0000 electrons
 Dipole moment (field-independent basis, Debye):
    X=              1.5250    Y=              3.7534    Z=             -0.0005  Tot=              4.0513
 Quadrupole moment (field-independent basis, Debye-Ang):
   XX=            -33.2715   YY=            -40.5427   ZZ=            -38.9769
   XY=             -5.4010   XZ=             -0.0020   YZ=             -0.0127
 Traceless Quadrupole moment (field-independent basis, Debye-Ang):
   XX=              4.3255   YY=             -2.9457   ZZ=             -1.3799
   XY=             -5.4010   XZ=             -0.0020   YZ=             -0.0127
 Octapole moment (field-independent basis, Debye-Ang**2):
  XXX=             10.5890  YYY=             28.1203  ZZZ=             -0.0001  XYY=             15.4747
  XXY=             12.7397  XXZ=             -0.0195  XZZ=             -2.3795  YZZ=             -1.7857
  YYZ=             -0.0086  XYZ=             -0.0146
 Hexadecapole moment (field-independent basis, Debye-Ang**3):
 XXXX=           -537.7441 YYYY=           -374.9278 ZZZZ=            -45.9968 XXXY=           -136.8798
 XXXZ=             -0.0290 YYYX=           -147.8164 YYYZ=             -0.0356 ZZZX=              0.0072
 ZZZY=              0.0091 XXYY=           -167.0843 XXZZ=           -114.2413 YYZZ=            -67.3756
 XXYZ=             -0.0532 YYXZ=             -0.0286 ZZXY=            -41.6267
 N-N= 1.820763491289D+02 E-N=-9.399150497756D+02  KE= 2.474894653428D+02
  Exact polarizability:      91.701      18.711      71.416      -0.013      -0.012      40.096
 Approx polarizability:      75.586      14.652      66.454      -0.015      -0.005      41.859
 Calling FoFJK, ICntrl=  10100127 FMM=F ISym2X=0 I1Cent= 0 IOpClX= 0 NMat=1 NMatS=1 NMatT=0.
 -------------------------------------------------------------------
 Center     Atomic                   Forces (Hartrees/Bohr)
 Number     Number              X              Y              Z
 -------------------------------------------------------------------
      1        6           0.000002134    0.000000107   -0.000027124
      2        6          -0.000002053    0.000000554    0.000019400
      3        1          -0.000000608   -0.000003031    0.000005770
      4        1           0.000000029    0.000000156    0.000000931
      5        6          -0.000000265   -0.000000101   -0.000008619
      6        6           0.000000023    0.000000206    0.000002747
      7        6          -0.000000014   -0.000000093    0.000002158
      8        7          -0.000000043    0.000000059    0.000008895
      9        1           0.000000291   -0.000000191    0.000001669
     10        1           0.000000046   -0.000000169    0.000000244
     11        1           0.000000459    0.000002503   -0.000006071
 -------------------------------------------------------------------
 Cartesian Forces:  Max     0.000027124 RMS     0.000006460
 NDeriv=     27 NFrqRd=  0 NDerD0=      0 MskFDP=       0 MskDFD=       0 MskDF0=       0
 Re-enter D2Numr:  normal mode      2 step-up   number 1
 Standard basis: 6-311+G(2d,p) (5D, 7F)
   192 basis functions,   292 primitive gaussians,   204 cartesian basis functions
    21 alpha electrons       21 beta electrons
       nuclear repulsion energy       182.0763491289 Hartrees.
 NAtoms=   11 NActive=   11 NUniq=   11 SFac= 1.00D+00 NAtFMM=   60 NAOKFM=F Big=F
 Integral buffers will be    131072 words long.
 Raffenetti 1 integral format.
 Two-electron integral symmetry is turned off.
 One-electron integrals computed using PRISM.
 NBasis=   192 RedAO= T EigKep=  8.58D-06  NBF=   192
 NBsUse=   192 1.00D-06 EigRej= -1.00D+00 NBFU=   192
 Initial guess from the checkpoint file:  "/scratch/webmo-77271/219/Gau-95420.chk"
 B after Tr=     0.000000   -0.000000    0.000042
         Rot=    1.000000   -0.000073   -0.000019   -0.000000 Ang=  -0.01 deg.
 Keep R1 ints in memory in canonical form, NReq=175960986.
 Requested convergence on RMS density matrix=1.00D-08 within 128 cycles.
 Requested convergence on MAX density matrix=1.00D-06.
 Requested convergence on             energy=1.00D-06.
 No special actions if energy rises.
 SCF Done:  E(RHF) =  -246.721099421     A.U. after    8 cycles
            NFock=  8  Conv=0.42D-08     -V/T= 2.0019
 ExpMin= 4.38D-02 ExpMax= 6.29D+03 ExpMxC= 9.49D+02 IAcc=3 IRadAn=         5 AccDes= 0.00D+00
 HarFok:  IExCor=  205 AccDes= 0.00D+00 IRadAn=         5 IDoV=-2 UseB2=F ITyADJ=14
 ICtDFT= 12500011 ScaDFX=  1.000000  1.000000  1.000000  1.000000
 Range of M.O.s used for correlation:     7   192
 NBasis=   192 NAE=    21 NBE=    21 NFC=     6 NFV=     0
 NROrb=    186 NOA=    15 NOB=    15 NVA=   171 NVB=   171

 **** Warning!!: The largest alpha MO coefficient is  0.13807166D+03

 Disk-based method using ON**2 memory for 15 occupieds at a time.
 Permanent disk used for amplitudes=    15947631 words.
 Estimated scratch disk usage=   242509840 words.
 Actual    scratch disk usage=   220504080 words.
 JobTyp=1 Pass  1:  I=   7 to  21 NPSUse= 16 ParTrn=T ParDer=T DoDerP=T.
 (rs|ai) integrals will be sorted in core.
 Spin components of T(2) and E(2):
     alpha-alpha T2 =       0.4275347582D-01 E2=     -0.1130858419D+00
     alpha-beta  T2 =       0.2434062294D+00 E2=     -0.6669554157D+00
     beta-beta   T2 =       0.4275347582D-01 E2=     -0.1130858419D+00
 ANorm=    0.1152784967D+01
 E2 =    -0.8931270994D+00 EUMP2 =    -0.24761422652001D+03
 G2DrvN: will do    12 centers at a time, making    1 passes.
 Calling FoFCou, ICntrl=  3107 FMM=F I1Cent=   0 AccDes= 0.00D+00.
 End of G2Drv F.D. properties file   721 does not exist.
 End of G2Drv F.D. properties file   722 does not exist.
 End of G2Drv F.D. properties file   788 does not exist.
          IDoAtm=11111111111
          Differentiating once with respect to electric field.
                with respect to dipole field.
          Differentiating once with respect to nuclear coordinates.
 Keep R1 ints in memory in canonical form, NReq=175962684.
          There are    36 degrees of freedom in the 1st order CPHF.  IDoFFX=6 NUNeed=    36.
     33 vectors produced by pass  0 Test12= 9.97D-15 2.78D-09 XBig12= 3.42D+01 4.81D+00.
 AX will form    33 AO Fock derivatives at one time.
     33 vectors produced by pass  1 Test12= 9.97D-15 2.78D-09 XBig12= 2.32D+00 2.79D-01.
     33 vectors produced by pass  2 Test12= 9.97D-15 2.78D-09 XBig12= 1.47D-01 6.34D-02.
     33 vectors produced by pass  3 Test12= 9.97D-15 2.78D-09 XBig12= 1.81D-03 7.86D-03.
     33 vectors produced by pass  4 Test12= 9.97D-15 2.78D-09 XBig12= 1.81D-05 5.89D-04.
     33 vectors produced by pass  5 Test12= 9.97D-15 2.78D-09 XBig12= 1.05D-07 4.42D-05.
     31 vectors produced by pass  6 Test12= 9.97D-15 2.78D-09 XBig12= 6.62D-10 4.16D-06.
     15 vectors produced by pass  7 Test12= 9.97D-15 2.78D-09 XBig12= 4.29D-12 3.63D-07.
      3 vectors produced by pass  8 Test12= 9.97D-15 2.78D-09 XBig12= 2.40D-14 2.59D-08.
 InvSVY:  IOpt=1 It=  1 EMax= 3.55D-15
 Solved reduced A of dimension   247 with    36 vectors.
 End of Minotr F.D. properties file   721 does not exist.
 End of Minotr F.D. properties file   722 does not exist.
 End of Minotr F.D. properties file   788 does not exist.
 MDV= 11811160064.
 Form MO integral derivatives with frozen-active canonical formalism.
 Discarding MO integrals.
 Reordered first order wavefunction length =     25790562
 In DefCFB: NBatch=  1 ICI= 21 ICA=171 LFMax= 86
            Large arrays: LIAPS=   562609152 LIARS=   148710492 words.
 Semi-Direct transformation.
 ModeAB=           4 MOrb=            21 LenV=   11810181995
 LASXX=     68919081 LTotXX=    68919081 LenRXX=   138903576
 LTotAB=    69984495 MaxLAS=    81785088 LenRXY=           0
 NonZer=   207822657 LenScr=   312956928 LnRSAI=    81785088
 LnScr1=   123447296 LExtra=           0 Total=    657092888
 MaxDsk=          -1 SrtSym=           T ITran=            4
 JobTyp=0 Pass  1:  I=   1 to  21.
 (rs|ai) integrals will be sorted in core.
 Spin components of T(2) and E(2):
     alpha-alpha T2 =       0.4275347582D-01 E2=     -0.1130858419D+00
     alpha-beta  T2 =       0.2434062294D+00 E2=     -0.6669554157D+00
     beta-beta   T2 =       0.4275347582D-01 E2=     -0.1130858419D+00
 ANorm=    0.1630284135D+01
 E2 =    -0.8931270994D+00 EUMP2 =    -0.24761422652001D+03
          IDoAtm=11111111111
          Differentiating once with respect to electric field.
                with respect to dipole field.
          Differentiating once with respect to nuclear coordinates.
          There are     1 degrees of freedom in the 1st order CPHF.  IDoFFX=0 NUNeed=     1.
 LinEq1:  Iter=  0 NonCon=     1 RMS=4.26D-03 Max=7.50D-02 NDo=     1
 LinEq1:  Iter=  1 NonCon=     1 RMS=1.13D-03 Max=1.40D-02 NDo=     1
 LinEq1:  Iter=  2 NonCon=     1 RMS=4.34D-04 Max=1.18D-02 NDo=     1
 LinEq1:  Iter=  3 NonCon=     1 RMS=2.70D-04 Max=6.34D-03 NDo=     1
 LinEq1:  Iter=  4 NonCon=     1 RMS=9.64D-05 Max=1.49D-03 NDo=     1
 LinEq1:  Iter=  5 NonCon=     1 RMS=3.97D-05 Max=6.70D-04 NDo=     1
 LinEq1:  Iter=  6 NonCon=     1 RMS=1.66D-05 Max=3.45D-04 NDo=     1
 LinEq1:  Iter=  7 NonCon=     1 RMS=4.46D-06 Max=9.65D-05 NDo=     1
 LinEq1:  Iter=  8 NonCon=     1 RMS=1.35D-06 Max=1.84D-05 NDo=     1
 LinEq1:  Iter=  9 NonCon=     1 RMS=5.03D-07 Max=1.27D-05 NDo=     1
 LinEq1:  Iter= 10 NonCon=     1 RMS=1.33D-07 Max=1.58D-06 NDo=     1
 LinEq1:  Iter= 11 NonCon=     1 RMS=4.28D-08 Max=5.23D-07 NDo=     1
 LinEq1:  Iter= 12 NonCon=     1 RMS=1.05D-08 Max=1.18D-07 NDo=     1
 LinEq1:  Iter= 13 NonCon=     1 RMS=3.33D-09 Max=4.09D-08 NDo=     1
 LinEq1:  Iter= 14 NonCon=     1 RMS=7.60D-10 Max=1.07D-08 NDo=     1
 LinEq1:  Iter= 15 NonCon=     1 RMS=2.59D-10 Max=3.18D-09 NDo=     1
 LinEq1:  Iter= 16 NonCon=     0 RMS=5.23D-11 Max=6.88D-10 NDo=     1
 Linear equations converged to 1.000D-10 1.000D-09 after    16 iterations.
 End of Minotr F.D. properties file   721 does not exist.
 End of Minotr F.D. properties file   722 does not exist.
 End of Minotr F.D. properties file   788 does not exist.
 Symmetrizing basis deriv contribution to polar:
 IMax=3 JMax=2 DiffMx= 0.00D+00
 G2DrvN: will do    12 centers at a time, making    1 passes.
 Calling FoFCou, ICntrl=  3107 FMM=F I1Cent=   0 AccDes= 0.00D+00.
 End of G2Drv F.D. properties file   721 does not exist.
 End of G2Drv F.D. properties file   722 does not exist.
 End of G2Drv F.D. properties file   788 does not exist.
 R2 and R3 integrals will be kept in memory, NReq=   441556470.
 DD1Dir will call FoFMem   1 times, MxPair=       462
 NAB=   231 NAA=     0 NBB=     0.
 Discarding MO integrals.

 **********************************************************************

            Population analysis using the MP2 Density.

 **********************************************************************

 Alpha  occ. eigenvalues --  -15.57844 -11.29132 -11.28561 -11.28464 -11.26450
 Alpha  occ. eigenvalues --  -11.26284  -1.21651  -1.13407  -1.04830  -0.89540
 Alpha  occ. eigenvalues --   -0.80979  -0.70698  -0.69207  -0.61292  -0.59537
 Alpha  occ. eigenvalues --   -0.56005  -0.53632  -0.52225  -0.46153  -0.44909
 Alpha  occ. eigenvalues --   -0.34737
 Alpha virt. eigenvalues --    0.04860   0.05798   0.06969   0.07617   0.09862
 Alpha virt. eigenvalues --    0.10145   0.10358   0.12228   0.12919   0.13921
 Alpha virt. eigenvalues --    0.14279   0.15098   0.17358   0.17439   0.18595
 Alpha virt. eigenvalues --    0.18782   0.20010   0.21245   0.21768   0.22957
 Alpha virt. eigenvalues --    0.25773   0.26637   0.27194   0.28110   0.29002
 Alpha virt. eigenvalues --    0.29473   0.30177   0.31868   0.33410   0.34334
 Alpha virt. eigenvalues --    0.35316   0.35773   0.38247   0.43246   0.46396
 Alpha virt. eigenvalues --    0.50038   0.53056   0.56594   0.63567   0.64168
 Alpha virt. eigenvalues --    0.64332   0.66543   0.68173   0.70104   0.71133
 Alpha virt. eigenvalues --    0.71808   0.72900   0.75211   0.75711   0.78451
 Alpha virt. eigenvalues --    0.79035   0.79569   0.82026   0.84216   0.85098
 Alpha virt. eigenvalues --    0.87852   0.88947   0.89821   0.90946   0.92982
 Alpha virt. eigenvalues --    0.94181   0.95320   0.98208   0.98475   1.00890
 Alpha virt. eigenvalues --    1.01617   1.02441   1.05924   1.06891   1.08934
 Alpha virt. eigenvalues --    1.11713   1.13901   1.20068   1.21067   1.26648
 Alpha virt. eigenvalues --    1.28817   1.31656   1.38916   1.40022   1.41329
 Alpha virt. eigenvalues --    1.47250   1.49656   1.50979   1.53197   1.57719
 Alpha virt. eigenvalues --    1.62777   1.63010   1.65272   1.69928   1.72872
 Alpha virt. eigenvalues --    1.75741   1.79753   1.91526   1.93024   1.95788
 Alpha virt. eigenvalues --    2.02511   2.05607   2.13341   2.14989   2.27544
 Alpha virt. eigenvalues --    2.31245   2.32764   2.39548   2.43768   2.44611
 Alpha virt. eigenvalues --    2.51274   2.64260   2.70743   2.75551   2.79643
 Alpha virt. eigenvalues --    2.91122   2.97253   3.00054   3.02459   3.09248
 Alpha virt. eigenvalues --    3.11225   3.13660   3.18535   3.19649   3.27478
 Alpha virt. eigenvalues --    3.28318   3.34623   3.38462   3.41062   3.45749
 Alpha virt. eigenvalues --    3.48259   3.48317   3.56612   3.56675   3.59793
 Alpha virt. eigenvalues --    3.63481   3.65185   3.66667   3.71083   3.72533
 Alpha virt. eigenvalues --    3.74663   3.83304   3.84520   3.85787   3.89654
 Alpha virt. eigenvalues --    3.92148   3.95739   3.96978   3.98696   4.00115
 Alpha virt. eigenvalues --    4.03793   4.08003   4.15583   4.19342   4.24197
 Alpha virt. eigenvalues --    4.26825   4.32873   4.52169   4.52675   4.58576
 Alpha virt. eigenvalues --    4.68184   4.88698   5.05814   5.21169   5.25064
 Alpha virt. eigenvalues --    5.26811   5.47620   5.55942   5.62513   6.13920
 Alpha virt. eigenvalues --   24.91601  25.00074  25.20260  25.26934  25.32984
 Alpha virt. eigenvalues --   37.21297
          Condensed to atoms (all electrons):
               1          2          3          4          5          6
     1  C    6.232779  -0.525114  -0.026665  -0.023568  -0.157978   0.310523
     2  C   -0.525114   6.214721   0.365980   0.374114   0.083869   0.035578
     3  H   -0.026665   0.365980   0.559328  -0.031480  -0.012091   0.017440
     4  H   -0.023568   0.374114  -0.031480   0.545495   0.016378  -0.002902
     5  C   -0.157978   0.083869  -0.012091   0.016378   5.967916  -0.379431
     6  C    0.310523   0.035578   0.017440  -0.002902  -0.379431   6.479505
     7  C   -0.412349  -0.051810   0.000878   0.000399   0.281476  -0.948711
     8  N    0.026655   0.007130   0.000001   0.000035  -0.034868   0.130778
     9  H    0.018043   0.001184  -0.000033   0.000014  -0.045517   0.423191
    10  H   -0.041511  -0.003186   0.004480  -0.000204   0.365314  -0.023508
    11  H    0.422276  -0.066788   0.005460  -0.006602  -0.040859   0.003029
               7          8          9         10         11
     1  C   -0.412349   0.026655   0.018043  -0.041511   0.422276
     2  C   -0.051810   0.007130   0.001184  -0.003186  -0.066788
     3  H    0.000878   0.000001  -0.000033   0.004480   0.005460
     4  H    0.000399   0.000035   0.000014  -0.000204  -0.006602
     5  C    0.281476  -0.034868  -0.045517   0.365314  -0.040859
     6  C   -0.948711   0.130778   0.423191  -0.023508   0.003029
     7  C    7.108589   0.081442  -0.073259   0.014708   0.002142
     8  N    0.081442   7.071062  -0.004357   0.000424   0.001482
     9  H   -0.073259  -0.004357   0.549845  -0.008936  -0.000185
    10  H    0.014708   0.000424  -0.008936   0.573222   0.004457
    11  H    0.002142   0.001482  -0.000185   0.004457   0.543601
 Mulliken charges:
               1
     1  C    0.176909
     2  C   -0.435677
     3  H    0.116701
     4  H    0.128322
     5  C   -0.044210
     6  C   -0.045492
     7  C   -0.003505
     8  N   -0.279785
     9  H    0.140009
    10  H    0.114740
    11  H    0.131988
 Sum of Mulliken charges =  -0.00000
 Mulliken charges with hydrogens summed into heavy atoms:
               1
     1  C    0.308897
     2  C   -0.190654
     5  C    0.070531
     6  C    0.094517
     7  C   -0.003505
     8  N   -0.279785
 APT charges:
               1
     1  C   -0.077018
     2  C   -0.067043
     3  H    0.043341
     4  H    0.049718
     5  C    0.079340
     6  C    0.000468
     7  C    0.028995
     8  N   -0.213285
     9  H    0.063546
    10  H    0.038142
    11  H    0.053795
 Sum of APT charges =  -0.00000
 APT charges with hydrogens summed into heavy atoms:
               1
     1  C   -0.023223
     2  C    0.026016
     5  C    0.117482
     6  C    0.064014
     7  C    0.028995
     8  N   -0.213285
 Electronic spatial extent (au):  <R**2>=            681.5648
 Charge=             -0.0000 electrons
 Dipole moment (field-independent basis, Debye):
    X=              1.5250    Y=              3.7534    Z=              0.0005  Tot=              4.0513
 Quadrupole moment (field-independent basis, Debye-Ang):
   XX=            -33.2715   YY=            -40.5427   ZZ=            -38.9769
   XY=             -5.4010   XZ=              0.0020   YZ=              0.0127
 Traceless Quadrupole moment (field-independent basis, Debye-Ang):
   XX=              4.3255   YY=             -2.9457   ZZ=             -1.3799
   XY=             -5.4010   XZ=              0.0020   YZ=              0.0127
 Octapole moment (field-independent basis, Debye-Ang**2):
  XXX=             10.5890  YYY=             28.1203  ZZZ=              0.0001  XYY=             15.4747
  XXY=             12.7397  XXZ=              0.0195  XZZ=             -2.3795  YZZ=             -1.7857
  YYZ=              0.0086  XYZ=              0.0146
 Hexadecapole moment (field-independent basis, Debye-Ang**3):
 XXXX=           -537.7441 YYYY=           -374.9278 ZZZZ=            -45.9968 XXXY=           -136.8798
 XXXZ=              0.0290 YYYX=           -147.8164 YYYZ=              0.0356 ZZZX=             -0.0072
 ZZZY=             -0.0091 XXYY=           -167.0843 XXZZ=           -114.2413 YYZZ=            -67.3756
 XXYZ=              0.0532 YYXZ=              0.0286 ZZXY=            -41.6267
 N-N= 1.820763491289D+02 E-N=-9.399150497756D+02  KE= 2.474894653428D+02
  Exact polarizability:      91.701      18.711      71.416       0.013       0.012      40.096
 Approx polarizability:      75.586      14.652      66.454       0.015       0.005      41.859
 Calling FoFJK, ICntrl=  10100127 FMM=F ISym2X=0 I1Cent= 0 IOpClX= 0 NMat=1 NMatS=1 NMatT=0.
 -------------------------------------------------------------------
 Center     Atomic                   Forces (Hartrees/Bohr)
 Number     Number              X              Y              Z
 -------------------------------------------------------------------
      1        6           0.000002134    0.000000107    0.000027124
      2        6          -0.000002053    0.000000554   -0.000019400
      3        1          -0.000000608   -0.000003031   -0.000005770
      4        1           0.000000029    0.000000156   -0.000000931
      5        6          -0.000000265   -0.000000101    0.000008619
      6        6           0.000000023    0.000000206   -0.000002747
      7        6          -0.000000014   -0.000000093   -0.000002158
      8        7          -0.000000043    0.000000059   -0.000008895
      9        1           0.000000291   -0.000000191   -0.000001669
     10        1           0.000000046   -0.000000169   -0.000000244
     11        1           0.000000459    0.000002503    0.000006071
 -------------------------------------------------------------------
 Cartesian Forces:  Max     0.000027124 RMS     0.000006460
 NDeriv=     27 NFrqRd=  0 NDerD0=      0 MskFDP=       0 MskDFD=       0 MskDF0=       0
 Re-enter D2Numr:  normal mode      2 step-down number 1
 Standard basis: 6-311+G(2d,p) (5D, 7F)
   192 basis functions,   292 primitive gaussians,   204 cartesian basis functions
    21 alpha electrons       21 beta electrons
       nuclear repulsion energy       182.0763319759 Hartrees.
 NAtoms=   11 NActive=   11 NUniq=   11 SFac= 1.00D+00 NAtFMM=   60 NAOKFM=F Big=F
 Integral buffers will be    131072 words long.
 Raffenetti 1 integral format.
 Two-electron integral symmetry is turned off.
 One-electron integrals computed using PRISM.
 NBasis=   192 RedAO= T EigKep=  8.58D-06  NBF=   192
 NBsUse=   192 1.00D-06 EigRej= -1.00D+00 NBFU=   192
 Initial guess from the checkpoint file:  "/scratch/webmo-77271/219/Gau-95420.chk"
 B after Tr=     0.000000   -0.000000   -0.000016
         Rot=    1.000000   -0.000067   -0.000038   -0.000000 Ang=  -0.01 deg.
 Keep R1 ints in memory in canonical form, NReq=175960986.
 Requested convergence on RMS density matrix=1.00D-08 within 128 cycles.
 Requested convergence on MAX density matrix=1.00D-06.
 Requested convergence on             energy=1.00D-06.
 No special actions if energy rises.
 SCF Done:  E(RHF) =  -246.721098496     A.U. after    9 cycles
            NFock=  9  Conv=0.63D-08     -V/T= 2.0019
 ExpMin= 4.38D-02 ExpMax= 6.29D+03 ExpMxC= 9.49D+02 IAcc=3 IRadAn=         5 AccDes= 0.00D+00
 HarFok:  IExCor=  205 AccDes= 0.00D+00 IRadAn=         5 IDoV=-2 UseB2=F ITyADJ=14
 ICtDFT= 12500011 ScaDFX=  1.000000  1.000000  1.000000  1.000000
 Range of M.O.s used for correlation:     7   192
 NBasis=   192 NAE=    21 NBE=    21 NFC=     6 NFV=     0
 NROrb=    186 NOA=    15 NOB=    15 NVA=   171 NVB=   171

 **** Warning!!: The largest alpha MO coefficient is  0.13806522D+03

 Disk-based method using ON**2 memory for 15 occupieds at a time.
 Permanent disk used for amplitudes=    15947631 words.
 Estimated scratch disk usage=   242509840 words.
 Actual    scratch disk usage=   220504080 words.
 JobTyp=1 Pass  1:  I=   7 to  21 NPSUse= 16 ParTrn=T ParDer=T DoDerP=T.
 (rs|ai) integrals will be sorted in core.
 Spin components of T(2) and E(2):
     alpha-alpha T2 =       0.4275355660D-01 E2=     -0.1130859349D+00
     alpha-beta  T2 =       0.2434065970D+00 E2=     -0.6669557921D+00
     beta-beta   T2 =       0.4275355660D-01 E2=     -0.1130859349D+00
 ANorm=    0.1152785197D+01
 E2 =    -0.8931276618D+00 EUMP2 =    -0.24761422615832D+03
 G2DrvN: will do    12 centers at a time, making    1 passes.
 Calling FoFCou, ICntrl=  3107 FMM=F I1Cent=   0 AccDes= 0.00D+00.
 End of G2Drv F.D. properties file   721 does not exist.
 End of G2Drv F.D. properties file   722 does not exist.
 End of G2Drv F.D. properties file   788 does not exist.
          IDoAtm=11111111111
          Differentiating once with respect to electric field.
                with respect to dipole field.
          Differentiating once with respect to nuclear coordinates.
 Keep R1 ints in memory in canonical form, NReq=175962684.
          There are    36 degrees of freedom in the 1st order CPHF.  IDoFFX=6 NUNeed=    36.
     33 vectors produced by pass  0 Test12= 9.97D-15 2.78D-09 XBig12= 3.42D+01 4.81D+00.
 AX will form    33 AO Fock derivatives at one time.
     33 vectors produced by pass  1 Test12= 9.97D-15 2.78D-09 XBig12= 2.32D+00 2.79D-01.
     33 vectors produced by pass  2 Test12= 9.97D-15 2.78D-09 XBig12= 1.47D-01 6.34D-02.
     33 vectors produced by pass  3 Test12= 9.97D-15 2.78D-09 XBig12= 1.81D-03 7.86D-03.
     33 vectors produced by pass  4 Test12= 9.97D-15 2.78D-09 XBig12= 1.81D-05 5.89D-04.
     33 vectors produced by pass  5 Test12= 9.97D-15 2.78D-09 XBig12= 1.05D-07 4.42D-05.
     31 vectors produced by pass  6 Test12= 9.97D-15 2.78D-09 XBig12= 6.63D-10 4.16D-06.
     15 vectors produced by pass  7 Test12= 9.97D-15 2.78D-09 XBig12= 4.29D-12 3.63D-07.
      3 vectors produced by pass  8 Test12= 9.97D-15 2.78D-09 XBig12= 2.40D-14 2.59D-08.
 InvSVY:  IOpt=1 It=  1 EMax= 1.41D-15
 Solved reduced A of dimension   247 with    36 vectors.
 End of Minotr F.D. properties file   721 does not exist.
 End of Minotr F.D. properties file   722 does not exist.
 End of Minotr F.D. properties file   788 does not exist.
 MDV= 11811160064.
 Form MO integral derivatives with frozen-active canonical formalism.
 Discarding MO integrals.
 Reordered first order wavefunction length =     25790562
 In DefCFB: NBatch=  1 ICI= 21 ICA=171 LFMax= 86
            Large arrays: LIAPS=   562609152 LIARS=   148710492 words.
 Semi-Direct transformation.
 ModeAB=           4 MOrb=            21 LenV=   11810181995
 LASXX=     68919081 LTotXX=    68919081 LenRXX=   138903576
 LTotAB=    69984495 MaxLAS=    81785088 LenRXY=           0
 NonZer=   207822657 LenScr=   312956928 LnRSAI=    81785088
 LnScr1=   123447296 LExtra=           0 Total=    657092888
 MaxDsk=          -1 SrtSym=           T ITran=            4
 JobTyp=0 Pass  1:  I=   1 to  21.
 (rs|ai) integrals will be sorted in core.
 Spin components of T(2) and E(2):
     alpha-alpha T2 =       0.4275355660D-01 E2=     -0.1130859349D+00
     alpha-beta  T2 =       0.2434065970D+00 E2=     -0.6669557921D+00
     beta-beta   T2 =       0.4275355660D-01 E2=     -0.1130859349D+00
 ANorm=    0.1630284460D+01
 E2 =    -0.8931276618D+00 EUMP2 =    -0.24761422615832D+03
          IDoAtm=11111111111
          Differentiating once with respect to electric field.
                with respect to dipole field.
          Differentiating once with respect to nuclear coordinates.
          There are     1 degrees of freedom in the 1st order CPHF.  IDoFFX=0 NUNeed=     1.
 LinEq1:  Iter=  0 NonCon=     1 RMS=4.26D-03 Max=7.50D-02 NDo=     1
 LinEq1:  Iter=  1 NonCon=     1 RMS=1.13D-03 Max=1.40D-02 NDo=     1
 LinEq1:  Iter=  2 NonCon=     1 RMS=4.34D-04 Max=1.18D-02 NDo=     1
 LinEq1:  Iter=  3 NonCon=     1 RMS=2.70D-04 Max=6.34D-03 NDo=     1
 LinEq1:  Iter=  4 NonCon=     1 RMS=9.64D-05 Max=1.49D-03 NDo=     1
 LinEq1:  Iter=  5 NonCon=     1 RMS=3.97D-05 Max=6.70D-04 NDo=     1
 LinEq1:  Iter=  6 NonCon=     1 RMS=1.66D-05 Max=3.45D-04 NDo=     1
 LinEq1:  Iter=  7 NonCon=     1 RMS=4.46D-06 Max=9.65D-05 NDo=     1
 LinEq1:  Iter=  8 NonCon=     1 RMS=1.35D-06 Max=1.84D-05 NDo=     1
 LinEq1:  Iter=  9 NonCon=     1 RMS=5.03D-07 Max=1.27D-05 NDo=     1
 LinEq1:  Iter= 10 NonCon=     1 RMS=1.33D-07 Max=1.58D-06 NDo=     1
 LinEq1:  Iter= 11 NonCon=     1 RMS=4.28D-08 Max=5.23D-07 NDo=     1
 LinEq1:  Iter= 12 NonCon=     1 RMS=1.05D-08 Max=1.18D-07 NDo=     1
 LinEq1:  Iter= 13 NonCon=     1 RMS=3.33D-09 Max=4.09D-08 NDo=     1
 LinEq1:  Iter= 14 NonCon=     1 RMS=7.60D-10 Max=1.07D-08 NDo=     1
 LinEq1:  Iter= 15 NonCon=     1 RMS=2.59D-10 Max=3.18D-09 NDo=     1
 LinEq1:  Iter= 16 NonCon=     0 RMS=5.23D-11 Max=6.88D-10 NDo=     1
 Linear equations converged to 1.000D-10 1.000D-09 after    16 iterations.
 End of Minotr F.D. properties file   721 does not exist.
 End of Minotr F.D. properties file   722 does not exist.
 End of Minotr F.D. properties file   788 does not exist.
 Symmetrizing basis deriv contribution to polar:
 IMax=3 JMax=2 DiffMx= 0.00D+00
 G2DrvN: will do    12 centers at a time, making    1 passes.
 Calling FoFCou, ICntrl=  3107 FMM=F I1Cent=   0 AccDes= 0.00D+00.
 End of G2Drv F.D. properties file   721 does not exist.
 End of G2Drv F.D. properties file   722 does not exist.
 End of G2Drv F.D. properties file   788 does not exist.
 R2 and R3 integrals will be kept in memory, NReq=   441556470.
 DD1Dir will call FoFMem   1 times, MxPair=       462
 NAB=   231 NAA=     0 NBB=     0.
 Discarding MO integrals.

 **********************************************************************

            Population analysis using the MP2 Density.

 **********************************************************************

 Alpha  occ. eigenvalues --  -15.57844 -11.29133 -11.28561 -11.28464 -11.26450
 Alpha  occ. eigenvalues --  -11.26284  -1.21651  -1.13407  -1.04830  -0.89540
 Alpha  occ. eigenvalues --   -0.80979  -0.70698  -0.69207  -0.61292  -0.59537
 Alpha  occ. eigenvalues --   -0.56005  -0.53632  -0.52225  -0.46153  -0.44909
 Alpha  occ. eigenvalues --   -0.34737
 Alpha virt. eigenvalues --    0.04860   0.05798   0.06969   0.07617   0.09862
 Alpha virt. eigenvalues --    0.10145   0.10358   0.12228   0.12919   0.13921
 Alpha virt. eigenvalues --    0.14279   0.15098   0.17358   0.17439   0.18595
 Alpha virt. eigenvalues --    0.18782   0.20010   0.21245   0.21768   0.22956
 Alpha virt. eigenvalues --    0.25774   0.26637   0.27194   0.28110   0.29002
 Alpha virt. eigenvalues --    0.29473   0.30177   0.31868   0.33410   0.34334
 Alpha virt. eigenvalues --    0.35315   0.35773   0.38247   0.43246   0.46396
 Alpha virt. eigenvalues --    0.50038   0.53056   0.56594   0.63566   0.64170
 Alpha virt. eigenvalues --    0.64330   0.66544   0.68173   0.70104   0.71133
 Alpha virt. eigenvalues --    0.71808   0.72900   0.75210   0.75711   0.78451
 Alpha virt. eigenvalues --    0.79035   0.79569   0.82026   0.84216   0.85098
 Alpha virt. eigenvalues --    0.87852   0.88947   0.89822   0.90946   0.92982
 Alpha virt. eigenvalues --    0.94181   0.95320   0.98208   0.98475   1.00891
 Alpha virt. eigenvalues --    1.01616   1.02441   1.05924   1.06890   1.08934
 Alpha virt. eigenvalues --    1.11713   1.13901   1.20068   1.21067   1.26648
 Alpha virt. eigenvalues --    1.28816   1.31656   1.38916   1.40022   1.41329
 Alpha virt. eigenvalues --    1.47249   1.49655   1.50980   1.53197   1.57719
 Alpha virt. eigenvalues --    1.62774   1.63012   1.65273   1.69928   1.72872
 Alpha virt. eigenvalues --    1.75741   1.79753   1.91526   1.93024   1.95788
 Alpha virt. eigenvalues --    2.02512   2.05607   2.13341   2.14989   2.27543
 Alpha virt. eigenvalues --    2.31245   2.32765   2.39548   2.43768   2.44611
 Alpha virt. eigenvalues --    2.51273   2.64260   2.70743   2.75551   2.79643
 Alpha virt. eigenvalues --    2.91122   2.97253   3.00054   3.02459   3.09247
 Alpha virt. eigenvalues --    3.11225   3.13659   3.18534   3.19650   3.27478
 Alpha virt. eigenvalues --    3.28318   3.34622   3.38462   3.41062   3.45749
 Alpha virt. eigenvalues --    3.48246   3.48330   3.56602   3.56684   3.59793
 Alpha virt. eigenvalues --    3.63481   3.65185   3.66667   3.71083   3.72533
 Alpha virt. eigenvalues --    3.74663   3.83304   3.84520   3.85787   3.89654
 Alpha virt. eigenvalues --    3.92148   3.95739   3.96978   3.98696   4.00115
 Alpha virt. eigenvalues --    4.03794   4.08003   4.15583   4.19342   4.24197
 Alpha virt. eigenvalues --    4.26825   4.32873   4.52168   4.52674   4.58578
 Alpha virt. eigenvalues --    4.68183   4.88698   5.05814   5.21169   5.25064
 Alpha virt. eigenvalues --    5.26811   5.47620   5.55942   5.62512   6.13919
 Alpha virt. eigenvalues --   24.91601  25.00074  25.20261  25.26934  25.32983
 Alpha virt. eigenvalues --   37.21296
          Condensed to atoms (all electrons):
               1          2          3          4          5          6
     1  C    6.232911  -0.525274  -0.026661  -0.023567  -0.157970   0.310496
     2  C   -0.525274   6.214902   0.365976   0.374113   0.083874   0.035587
     3  H   -0.026661   0.365976   0.559329  -0.031480  -0.012091   0.017439
     4  H   -0.023567   0.374113  -0.031480   0.545494   0.016378  -0.002902
     5  C   -0.157970   0.083874  -0.012091   0.016378   5.967855  -0.379365
     6  C    0.310496   0.035587   0.017439  -0.002902  -0.379365   6.479430
     7  C   -0.412322  -0.051824   0.000879   0.000399   0.281455  -0.948668
     8  N    0.026654   0.007131   0.000001   0.000035  -0.034865   0.130775
     9  H    0.018043   0.001184  -0.000033   0.000014  -0.045515   0.423188
    10  H   -0.041511  -0.003186   0.004480  -0.000204   0.365314  -0.023508
    11  H    0.422282  -0.066795   0.005460  -0.006603  -0.040859   0.003028
               7          8          9         10         11
     1  C   -0.412322   0.026654   0.018043  -0.041511   0.422282
     2  C   -0.051824   0.007131   0.001184  -0.003186  -0.066795
     3  H    0.000879   0.000001  -0.000033   0.004480   0.005460
     4  H    0.000399   0.000035   0.000014  -0.000204  -0.006603
     5  C    0.281455  -0.034865  -0.045515   0.365314  -0.040859
     6  C   -0.948668   0.130775   0.423188  -0.023508   0.003028
     7  C    7.108530   0.081459  -0.073258   0.014708   0.002143
     8  N    0.081459   7.071042  -0.004357   0.000424   0.001482
     9  H   -0.073258  -0.004357   0.549845  -0.008936  -0.000185
    10  H    0.014708   0.000424  -0.008936   0.573221   0.004457
    11  H    0.002143   0.001482  -0.000185   0.004457   0.543602
 Mulliken charges:
               1
     1  C    0.176920
     2  C   -0.435687
     3  H    0.116700
     4  H    0.128322
     5  C   -0.044210
     6  C   -0.045498
     7  C   -0.003501
     8  N   -0.279782
     9  H    0.140009
    10  H    0.114741
    11  H    0.131987
 Sum of Mulliken charges =  -0.00000
 Mulliken charges with hydrogens summed into heavy atoms:
               1
     1  C    0.308907
     2  C   -0.190665
     5  C    0.070530
     6  C    0.094511
     7  C   -0.003501
     8  N   -0.279782
 APT charges:
               1
     1  C   -0.077019
     2  C   -0.067043
     3  H    0.043341
     4  H    0.049719
     5  C    0.079341
     6  C    0.000469
     7  C    0.028994
     8  N   -0.213283
     9  H    0.063546
    10  H    0.038142
    11  H    0.053794
 Sum of APT charges =  -0.00000
 APT charges with hydrogens summed into heavy atoms:
               1
     1  C   -0.023225
     2  C    0.026017
     5  C    0.117483
     6  C    0.064015
     7  C    0.028994
     8  N   -0.213283
 Electronic spatial extent (au):  <R**2>=            681.5648
 Charge=             -0.0000 electrons
 Dipole moment (field-independent basis, Debye):
    X=              1.5250    Y=              3.7534    Z=             -0.0031  Tot=              4.0513
 Quadrupole moment (field-independent basis, Debye-Ang):
   XX=            -33.2715   YY=            -40.5427   ZZ=            -38.9769
   XY=             -5.4010   XZ=              0.0021   YZ=              0.0136
 Traceless Quadrupole moment (field-independent basis, Debye-Ang):
   XX=              4.3255   YY=             -2.9456   ZZ=             -1.3799
   XY=             -5.4010   XZ=              0.0021   YZ=              0.0136
 Octapole moment (field-independent basis, Debye-Ang**2):
  XXX=             10.5890  YYY=             28.1202  ZZZ=              0.0025  XYY=             15.4747
  XXY=             12.7397  XXZ=             -0.0282  XZZ=             -2.3794  YZZ=             -1.7857
  YYZ=              0.0047  XYZ=              0.0019
 Hexadecapole moment (field-independent basis, Debye-Ang**3):
 XXXX=           -537.7442 YYYY=           -374.9277 ZZZZ=            -45.9968 XXXY=           -136.8799
 XXXZ=             -0.0406 YYYX=           -147.8163 YYYZ=              0.0580 ZZZX=              0.0017
 ZZZY=             -0.0072 XXYY=           -167.0843 XXZZ=           -114.2413 YYZZ=            -67.3756
 XXYZ=              0.0214 YYXZ=              0.0312 ZZXY=            -41.6267
 N-N= 1.820763319759D+02 E-N=-9.399150113419D+02  KE= 2.474894614244D+02
  Exact polarizability:      91.702      18.711      71.416       0.008       0.003      40.096
 Approx polarizability:      75.586      14.652      66.455       0.013      -0.014      41.859
 Calling FoFJK, ICntrl=  10100127 FMM=F ISym2X=0 I1Cent= 0 IOpClX= 0 NMat=1 NMatS=1 NMatT=0.
 -------------------------------------------------------------------
 Center     Atomic                   Forces (Hartrees/Bohr)
 Number     Number              X              Y              Z
 -------------------------------------------------------------------
      1        6          -0.000000219   -0.000000775   -0.000002410
      2        6           0.000001030    0.000000178    0.000020318
      3        1           0.000000111   -0.000000898   -0.000007004
      4        1          -0.000001101    0.000000834    0.000012380
      5        6          -0.000001332   -0.000000406   -0.000087674
      6        6           0.000001745    0.000001076    0.000062471
      7        6          -0.000000514   -0.000004543    0.000084289
      8        7           0.000000595    0.000004556   -0.000080644
      9        1          -0.000000047   -0.000000022    0.000005783
     10        1          -0.000000172   -0.000001031   -0.000016860
     11        1          -0.000000097    0.000001031    0.000009352
 -------------------------------------------------------------------
 Cartesian Forces:  Max     0.000087674 RMS     0.000028219
 NDeriv=     27 NFrqRd=  0 NDerD0=      0 MskFDP=       0 MskDFD=       0 MskDF0=       0
 Re-enter D2Numr:  normal mode      3 step-up   number 1
 Standard basis: 6-311+G(2d,p) (5D, 7F)
   192 basis functions,   292 primitive gaussians,   204 cartesian basis functions
    21 alpha electrons       21 beta electrons
       nuclear repulsion energy       182.0763319759 Hartrees.
 NAtoms=   11 NActive=   11 NUniq=   11 SFac= 1.00D+00 NAtFMM=   60 NAOKFM=F Big=F
 Integral buffers will be    131072 words long.
 Raffenetti 1 integral format.
 Two-electron integral symmetry is turned off.
 One-electron integrals computed using PRISM.
 NBasis=   192 RedAO= T EigKep=  8.58D-06  NBF=   192
 NBsUse=   192 1.00D-06 EigRej= -1.00D+00 NBFU=   192
 Initial guess from the checkpoint file:  "/scratch/webmo-77271/219/Gau-95420.chk"
 B after Tr=     0.000000   -0.000000    0.000016
         Rot=    1.000000    0.000067    0.000038   -0.000000 Ang=   0.01 deg.
 Keep R1 ints in memory in canonical form, NReq=175960986.
 Requested convergence on RMS density matrix=1.00D-08 within 128 cycles.
 Requested convergence on MAX density matrix=1.00D-06.
 Requested convergence on             energy=1.00D-06.
 No special actions if energy rises.
 SCF Done:  E(RHF) =  -246.721098496     A.U. after    9 cycles
            NFock=  9  Conv=0.63D-08     -V/T= 2.0019
 ExpMin= 4.38D-02 ExpMax= 6.29D+03 ExpMxC= 9.49D+02 IAcc=3 IRadAn=         5 AccDes= 0.00D+00
 HarFok:  IExCor=  205 AccDes= 0.00D+00 IRadAn=         5 IDoV=-2 UseB2=F ITyADJ=14
 ICtDFT= 12500011 ScaDFX=  1.000000  1.000000  1.000000  1.000000
 Range of M.O.s used for correlation:     7   192
 NBasis=   192 NAE=    21 NBE=    21 NFC=     6 NFV=     0
 NROrb=    186 NOA=    15 NOB=    15 NVA=   171 NVB=   171

 **** Warning!!: The largest alpha MO coefficient is  0.13806522D+03

 Disk-based method using ON**2 memory for 15 occupieds at a time.
 Permanent disk used for amplitudes=    15947631 words.
 Estimated scratch disk usage=   242509840 words.
 Actual    scratch disk usage=   220504080 words.
 JobTyp=1 Pass  1:  I=   7 to  21 NPSUse= 16 ParTrn=T ParDer=T DoDerP=T.
 (rs|ai) integrals will be sorted in core.
 Spin components of T(2) and E(2):
     alpha-alpha T2 =       0.4275355660D-01 E2=     -0.1130859349D+00
     alpha-beta  T2 =       0.2434065970D+00 E2=     -0.6669557921D+00
     beta-beta   T2 =       0.4275355660D-01 E2=     -0.1130859349D+00
 ANorm=    0.1152785197D+01
 E2 =    -0.8931276618D+00 EUMP2 =    -0.24761422615832D+03
 G2DrvN: will do    12 centers at a time, making    1 passes.
 Calling FoFCou, ICntrl=  3107 FMM=F I1Cent=   0 AccDes= 0.00D+00.
 End of G2Drv F.D. properties file   721 does not exist.
 End of G2Drv F.D. properties file   722 does not exist.
 End of G2Drv F.D. properties file   788 does not exist.
          IDoAtm=11111111111
          Differentiating once with respect to electric field.
                with respect to dipole field.
          Differentiating once with respect to nuclear coordinates.
 Keep R1 ints in memory in canonical form, NReq=175962684.
          There are    36 degrees of freedom in the 1st order CPHF.  IDoFFX=6 NUNeed=    36.
     33 vectors produced by pass  0 Test12= 9.97D-15 2.78D-09 XBig12= 3.42D+01 4.81D+00.
 AX will form    33 AO Fock derivatives at one time.
     33 vectors produced by pass  1 Test12= 9.97D-15 2.78D-09 XBig12= 2.32D+00 2.79D-01.
     33 vectors produced by pass  2 Test12= 9.97D-15 2.78D-09 XBig12= 1.47D-01 6.34D-02.
     33 vectors produced by pass  3 Test12= 9.97D-15 2.78D-09 XBig12= 1.81D-03 7.86D-03.
     33 vectors produced by pass  4 Test12= 9.97D-15 2.78D-09 XBig12= 1.81D-05 5.89D-04.
     33 vectors produced by pass  5 Test12= 9.97D-15 2.78D-09 XBig12= 1.05D-07 4.42D-05.
     31 vectors produced by pass  6 Test12= 9.97D-15 2.78D-09 XBig12= 6.63D-10 4.16D-06.
     15 vectors produced by pass  7 Test12= 9.97D-15 2.78D-09 XBig12= 4.29D-12 3.63D-07.
      3 vectors produced by pass  8 Test12= 9.97D-15 2.78D-09 XBig12= 2.40D-14 2.59D-08.
 InvSVY:  IOpt=1 It=  1 EMax= 3.55D-15
 Solved reduced A of dimension   247 with    36 vectors.
 End of Minotr F.D. properties file   721 does not exist.
 End of Minotr F.D. properties file   722 does not exist.
 End of Minotr F.D. properties file   788 does not exist.
 MDV= 11811160064.
 Form MO integral derivatives with frozen-active canonical formalism.
 Discarding MO integrals.
 Reordered first order wavefunction length =     25790562
 In DefCFB: NBatch=  1 ICI= 21 ICA=171 LFMax= 86
            Large arrays: LIAPS=   562609152 LIARS=   148710492 words.
 Semi-Direct transformation.
 ModeAB=           4 MOrb=            21 LenV=   11810181995
 LASXX=     68919081 LTotXX=    68919081 LenRXX=   138903576
 LTotAB=    69984495 MaxLAS=    81785088 LenRXY=           0
 NonZer=   207822657 LenScr=   312956928 LnRSAI=    81785088
 LnScr1=   123447296 LExtra=           0 Total=    657092888
 MaxDsk=          -1 SrtSym=           T ITran=            4
 JobTyp=0 Pass  1:  I=   1 to  21.
 (rs|ai) integrals will be sorted in core.
 Spin components of T(2) and E(2):
     alpha-alpha T2 =       0.4275355660D-01 E2=     -0.1130859349D+00
     alpha-beta  T2 =       0.2434065970D+00 E2=     -0.6669557921D+00
     beta-beta   T2 =       0.4275355660D-01 E2=     -0.1130859349D+00
 ANorm=    0.1630284460D+01
 E2 =    -0.8931276618D+00 EUMP2 =    -0.24761422615832D+03
          IDoAtm=11111111111
          Differentiating once with respect to electric field.
                with respect to dipole field.
          Differentiating once with respect to nuclear coordinates.
          There are     1 degrees of freedom in the 1st order CPHF.  IDoFFX=0 NUNeed=     1.
 LinEq1:  Iter=  0 NonCon=     1 RMS=4.26D-03 Max=7.50D-02 NDo=     1
 LinEq1:  Iter=  1 NonCon=     1 RMS=1.13D-03 Max=1.40D-02 NDo=     1
 LinEq1:  Iter=  2 NonCon=     1 RMS=4.34D-04 Max=1.18D-02 NDo=     1
 LinEq1:  Iter=  3 NonCon=     1 RMS=2.70D-04 Max=6.34D-03 NDo=     1
 LinEq1:  Iter=  4 NonCon=     1 RMS=9.64D-05 Max=1.49D-03 NDo=     1
 LinEq1:  Iter=  5 NonCon=     1 RMS=3.97D-05 Max=6.70D-04 NDo=     1
 LinEq1:  Iter=  6 NonCon=     1 RMS=1.66D-05 Max=3.45D-04 NDo=     1
 LinEq1:  Iter=  7 NonCon=     1 RMS=4.46D-06 Max=9.65D-05 NDo=     1
 LinEq1:  Iter=  8 NonCon=     1 RMS=1.35D-06 Max=1.84D-05 NDo=     1
 LinEq1:  Iter=  9 NonCon=     1 RMS=5.03D-07 Max=1.27D-05 NDo=     1
 LinEq1:  Iter= 10 NonCon=     1 RMS=1.33D-07 Max=1.58D-06 NDo=     1
 LinEq1:  Iter= 11 NonCon=     1 RMS=4.28D-08 Max=5.23D-07 NDo=     1
 LinEq1:  Iter= 12 NonCon=     1 RMS=1.05D-08 Max=1.18D-07 NDo=     1
 LinEq1:  Iter= 13 NonCon=     1 RMS=3.33D-09 Max=4.09D-08 NDo=     1
 LinEq1:  Iter= 14 NonCon=     1 RMS=7.60D-10 Max=1.07D-08 NDo=     1
 LinEq1:  Iter= 15 NonCon=     1 RMS=2.59D-10 Max=3.18D-09 NDo=     1
 LinEq1:  Iter= 16 NonCon=     0 RMS=5.23D-11 Max=6.88D-10 NDo=     1
 Linear equations converged to 1.000D-10 1.000D-09 after    16 iterations.
 End of Minotr F.D. properties file   721 does not exist.
 End of Minotr F.D. properties file   722 does not exist.
 End of Minotr F.D. properties file   788 does not exist.
 Symmetrizing basis deriv contribution to polar:
 IMax=3 JMax=2 DiffMx= 0.00D+00
 G2DrvN: will do    12 centers at a time, making    1 passes.
 Calling FoFCou, ICntrl=  3107 FMM=F I1Cent=   0 AccDes= 0.00D+00.
 End of G2Drv F.D. properties file   721 does not exist.
 End of G2Drv F.D. properties file   722 does not exist.
 End of G2Drv F.D. properties file   788 does not exist.
 R2 and R3 integrals will be kept in memory, NReq=   441556470.
 DD1Dir will call FoFMem   1 times, MxPair=       462
 NAB=   231 NAA=     0 NBB=     0.
 Discarding MO integrals.

 **********************************************************************

            Population analysis using the MP2 Density.

 **********************************************************************

 Alpha  occ. eigenvalues --  -15.57844 -11.29133 -11.28561 -11.28464 -11.26450
 Alpha  occ. eigenvalues --  -11.26284  -1.21651  -1.13407  -1.04830  -0.89540
 Alpha  occ. eigenvalues --   -0.80979  -0.70698  -0.69207  -0.61292  -0.59537
 Alpha  occ. eigenvalues --   -0.56005  -0.53632  -0.52225  -0.46153  -0.44909
 Alpha  occ. eigenvalues --   -0.34737
 Alpha virt. eigenvalues --    0.04860   0.05798   0.06969   0.07617   0.09862
 Alpha virt. eigenvalues --    0.10145   0.10358   0.12228   0.12919   0.13921
 Alpha virt. eigenvalues --    0.14279   0.15098   0.17358   0.17439   0.18595
 Alpha virt. eigenvalues --    0.18782   0.20010   0.21245   0.21768   0.22956
 Alpha virt. eigenvalues --    0.25774   0.26637   0.27194   0.28110   0.29002
 Alpha virt. eigenvalues --    0.29473   0.30177   0.31868   0.33410   0.34334
 Alpha virt. eigenvalues --    0.35315   0.35773   0.38247   0.43246   0.46396
 Alpha virt. eigenvalues --    0.50038   0.53056   0.56594   0.63566   0.64170
 Alpha virt. eigenvalues --    0.64330   0.66544   0.68173   0.70104   0.71133
 Alpha virt. eigenvalues --    0.71808   0.72900   0.75210   0.75711   0.78451
 Alpha virt. eigenvalues --    0.79035   0.79569   0.82026   0.84216   0.85098
 Alpha virt. eigenvalues --    0.87852   0.88947   0.89822   0.90946   0.92982
 Alpha virt. eigenvalues --    0.94181   0.95320   0.98208   0.98475   1.00891
 Alpha virt. eigenvalues --    1.01616   1.02441   1.05924   1.06890   1.08934
 Alpha virt. eigenvalues --    1.11713   1.13901   1.20068   1.21067   1.26648
 Alpha virt. eigenvalues --    1.28816   1.31656   1.38916   1.40022   1.41329
 Alpha virt. eigenvalues --    1.47249   1.49655   1.50980   1.53197   1.57719
 Alpha virt. eigenvalues --    1.62774   1.63012   1.65273   1.69928   1.72872
 Alpha virt. eigenvalues --    1.75741   1.79753   1.91526   1.93024   1.95788
 Alpha virt. eigenvalues --    2.02512   2.05607   2.13341   2.14989   2.27543
 Alpha virt. eigenvalues --    2.31245   2.32765   2.39548   2.43768   2.44611
 Alpha virt. eigenvalues --    2.51273   2.64260   2.70743   2.75551   2.79643
 Alpha virt. eigenvalues --    2.91122   2.97253   3.00054   3.02459   3.09247
 Alpha virt. eigenvalues --    3.11225   3.13659   3.18534   3.19650   3.27478
 Alpha virt. eigenvalues --    3.28318   3.34622   3.38462   3.41062   3.45749
 Alpha virt. eigenvalues --    3.48246   3.48330   3.56602   3.56684   3.59793
 Alpha virt. eigenvalues --    3.63481   3.65185   3.66667   3.71083   3.72533
 Alpha virt. eigenvalues --    3.74663   3.83304   3.84520   3.85787   3.89654
 Alpha virt. eigenvalues --    3.92148   3.95739   3.96978   3.98696   4.00115
 Alpha virt. eigenvalues --    4.03794   4.08003   4.15583   4.19342   4.24197
 Alpha virt. eigenvalues --    4.26825   4.32873   4.52168   4.52674   4.58578
 Alpha virt. eigenvalues --    4.68183   4.88698   5.05814   5.21169   5.25064
 Alpha virt. eigenvalues --    5.26811   5.47620   5.55942   5.62512   6.13919
 Alpha virt. eigenvalues --   24.91601  25.00074  25.20261  25.26934  25.32983
 Alpha virt. eigenvalues --   37.21296
          Condensed to atoms (all electrons):
               1          2          3          4          5          6
     1  C    6.232911  -0.525274  -0.026661  -0.023567  -0.157970   0.310496
     2  C   -0.525274   6.214902   0.365976   0.374113   0.083874   0.035587
     3  H   -0.026661   0.365976   0.559329  -0.031480  -0.012091   0.017439
     4  H   -0.023567   0.374113  -0.031480   0.545494   0.016378  -0.002902
     5  C   -0.157970   0.083874  -0.012091   0.016378   5.967855  -0.379365
     6  C    0.310496   0.035587   0.017439  -0.002902  -0.379365   6.479430
     7  C   -0.412322  -0.051824   0.000879   0.000399   0.281455  -0.948668
     8  N    0.026654   0.007131   0.000001   0.000035  -0.034865   0.130775
     9  H    0.018043   0.001184  -0.000033   0.000014  -0.045515   0.423188
    10  H   -0.041511  -0.003186   0.004480  -0.000204   0.365314  -0.023508
    11  H    0.422282  -0.066795   0.005460  -0.006603  -0.040859   0.003028
               7          8          9         10         11
     1  C   -0.412322   0.026654   0.018043  -0.041511   0.422282
     2  C   -0.051824   0.007131   0.001184  -0.003186  -0.066795
     3  H    0.000879   0.000001  -0.000033   0.004480   0.005460
     4  H    0.000399   0.000035   0.000014  -0.000204  -0.006603
     5  C    0.281455  -0.034865  -0.045515   0.365314  -0.040859
     6  C   -0.948668   0.130775   0.423188  -0.023508   0.003028
     7  C    7.108530   0.081459  -0.073258   0.014708   0.002143
     8  N    0.081459   7.071042  -0.004357   0.000424   0.001482
     9  H   -0.073258  -0.004357   0.549845  -0.008936  -0.000185
    10  H    0.014708   0.000424  -0.008936   0.573221   0.004457
    11  H    0.002143   0.001482  -0.000185   0.004457   0.543602
 Mulliken charges:
               1
     1  C    0.176920
     2  C   -0.435687
     3  H    0.116700
     4  H    0.128322
     5  C   -0.044210
     6  C   -0.045498
     7  C   -0.003501
     8  N   -0.279782
     9  H    0.140009
    10  H    0.114741
    11  H    0.131987
 Sum of Mulliken charges =  -0.00000
 Mulliken charges with hydrogens summed into heavy atoms:
               1
     1  C    0.308907
     2  C   -0.190665
     5  C    0.070530
     6  C    0.094511
     7  C   -0.003501
     8  N   -0.279782
 APT charges:
               1
     1  C   -0.077019
     2  C   -0.067043
     3  H    0.043341
     4  H    0.049719
     5  C    0.079341
     6  C    0.000469
     7  C    0.028994
     8  N   -0.213283
     9  H    0.063546
    10  H    0.038142
    11  H    0.053794
 Sum of APT charges =  -0.00000
 APT charges with hydrogens summed into heavy atoms:
               1
     1  C   -0.023225
     2  C    0.026017
     5  C    0.117483
     6  C    0.064015
     7  C    0.028994
     8  N   -0.213283
 Electronic spatial extent (au):  <R**2>=            681.5648
 Charge=             -0.0000 electrons
 Dipole moment (field-independent basis, Debye):
    X=              1.5250    Y=              3.7534    Z=              0.0031  Tot=              4.0513
 Quadrupole moment (field-independent basis, Debye-Ang):
   XX=            -33.2715   YY=            -40.5427   ZZ=            -38.9769
   XY=             -5.4010   XZ=             -0.0021   YZ=             -0.0136
 Traceless Quadrupole moment (field-independent basis, Debye-Ang):
   XX=              4.3255   YY=             -2.9456   ZZ=             -1.3799
   XY=             -5.4010   XZ=             -0.0021   YZ=             -0.0136
 Octapole moment (field-independent basis, Debye-Ang**2):
  XXX=             10.5890  YYY=             28.1202  ZZZ=             -0.0025  XYY=             15.4747
  XXY=             12.7397  XXZ=              0.0282  XZZ=             -2.3794  YZZ=             -1.7857
  YYZ=             -0.0047  XYZ=             -0.0019
 Hexadecapole moment (field-independent basis, Debye-Ang**3):
 XXXX=           -537.7442 YYYY=           -374.9277 ZZZZ=            -45.9968 XXXY=           -136.8799
 XXXZ=              0.0406 YYYX=           -147.8163 YYYZ=             -0.0580 ZZZX=             -0.0017
 ZZZY=              0.0072 XXYY=           -167.0843 XXZZ=           -114.2413 YYZZ=            -67.3756
 XXYZ=             -0.0214 YYXZ=             -0.0312 ZZXY=            -41.6267
 N-N= 1.820763319759D+02 E-N=-9.399150113419D+02  KE= 2.474894614244D+02
  Exact polarizability:      91.702      18.711      71.416      -0.008      -0.003      40.096
 Approx polarizability:      75.586      14.652      66.455      -0.013       0.014      41.859
 Calling FoFJK, ICntrl=  10100127 FMM=F ISym2X=0 I1Cent= 0 IOpClX= 0 NMat=1 NMatS=1 NMatT=0.
 -------------------------------------------------------------------
 Center     Atomic                   Forces (Hartrees/Bohr)
 Number     Number              X              Y              Z
 -------------------------------------------------------------------
      1        6          -0.000000219   -0.000000775    0.000002410
      2        6           0.000001030    0.000000178   -0.000020318
      3        1           0.000000111   -0.000000898    0.000007004
      4        1          -0.000001101    0.000000834   -0.000012380
      5        6          -0.000001332   -0.000000406    0.000087674
      6        6           0.000001745    0.000001076   -0.000062471
      7        6          -0.000000514   -0.000004543   -0.000084289
      8        7           0.000000595    0.000004556    0.000080644
      9        1          -0.000000047   -0.000000022   -0.000005783
     10        1          -0.000000172   -0.000001031    0.000016860
     11        1          -0.000000097    0.000001031   -0.000009352
 -------------------------------------------------------------------
 Cartesian Forces:  Max     0.000087674 RMS     0.000028219
 NDeriv=     27 NFrqRd=  0 NDerD0=      0 MskFDP=       0 MskDFD=       0 MskDF0=       0
 Re-enter D2Numr:  normal mode      3 step-down number 1
 Standard basis: 6-311+G(2d,p) (5D, 7F)
   192 basis functions,   292 primitive gaussians,   204 cartesian basis functions
    21 alpha electrons       21 beta electrons
       nuclear repulsion energy       182.0828688706 Hartrees.
 NAtoms=   11 NActive=   11 NUniq=   11 SFac= 1.00D+00 NAtFMM=   60 NAOKFM=F Big=F
 Integral buffers will be    131072 words long.
 Raffenetti 1 integral format.
 Two-electron integral symmetry is turned off.
 One-electron integrals computed using PRISM.
 NBasis=   192 RedAO= T EigKep=  8.59D-06  NBF=   192
 NBsUse=   192 1.00D-06 EigRej= -1.00D+00 NBFU=   192
 Initial guess from the checkpoint file:  "/scratch/webmo-77271/219/Gau-95420.chk"
 B after Tr=     0.000031    0.000057    0.000000
         Rot=    1.000000   -0.000000   -0.000000   -0.000013 Ang=  -0.00 deg.
 Keep R1 ints in memory in canonical form, NReq=175960986.
 Requested convergence on RMS density matrix=1.00D-08 within 128 cycles.
 Requested convergence on MAX density matrix=1.00D-06.
 Requested convergence on             energy=1.00D-06.
 No special actions if energy rises.
 SCF Done:  E(RHF) =  -246.721109078     A.U. after    9 cycles
            NFock=  9  Conv=0.54D-08     -V/T= 2.0019
 ExpMin= 4.38D-02 ExpMax= 6.29D+03 ExpMxC= 9.49D+02 IAcc=3 IRadAn=         5 AccDes= 0.00D+00
 HarFok:  IExCor=  205 AccDes= 0.00D+00 IRadAn=         5 IDoV=-2 UseB2=F ITyADJ=14
 ICtDFT= 12500011 ScaDFX=  1.000000  1.000000  1.000000  1.000000
 Range of M.O.s used for correlation:     7   192
 NBasis=   192 NAE=    21 NBE=    21 NFC=     6 NFV=     0
 NROrb=    186 NOA=    15 NOB=    15 NVA=   171 NVB=   171

 **** Warning!!: The largest alpha MO coefficient is  0.13817579D+03

 Disk-based method using ON**2 memory for 15 occupieds at a time.
 Permanent disk used for amplitudes=    15947631 words.
 Estimated scratch disk usage=   242580976 words.
 Actual    scratch disk usage=   220611056 words.
 JobTyp=1 Pass  1:  I=   7 to  21 NPSUse= 16 ParTrn=T ParDer=T DoDerP=T.
 (rs|ai) integrals will be sorted in core.
 Spin components of T(2) and E(2):
     alpha-alpha T2 =       0.4275236344D-01 E2=     -0.1130849995D+00
     alpha-beta  T2 =       0.2433971572D+00 E2=     -0.6669469423D+00
     beta-beta   T2 =       0.4275236344D-01 E2=     -0.1130849995D+00
 ANorm=    0.1152780068D+01
 E2 =    -0.8931169413D+00 EUMP2 =    -0.24761422601901D+03
 G2DrvN: will do    12 centers at a time, making    1 passes.
 Calling FoFCou, ICntrl=  3107 FMM=F I1Cent=   0 AccDes= 0.00D+00.
 End of G2Drv F.D. properties file   721 does not exist.
 End of G2Drv F.D. properties file   722 does not exist.
 End of G2Drv F.D. properties file   788 does not exist.
          IDoAtm=11111111111
          Differentiating once with respect to electric field.
                with respect to dipole field.
          Differentiating once with respect to nuclear coordinates.
 Keep R1 ints in memory in canonical form, NReq=175962684.
          There are    36 degrees of freedom in the 1st order CPHF.  IDoFFX=6 NUNeed=    36.
     33 vectors produced by pass  0 Test12= 9.97D-15 2.78D-09 XBig12= 3.42D+01 4.81D+00.
 AX will form    33 AO Fock derivatives at one time.
     33 vectors produced by pass  1 Test12= 9.97D-15 2.78D-09 XBig12= 2.32D+00 2.78D-01.
     33 vectors produced by pass  2 Test12= 9.97D-15 2.78D-09 XBig12= 1.48D-01 6.36D-02.
     33 vectors produced by pass  3 Test12= 9.97D-15 2.78D-09 XBig12= 1.82D-03 7.91D-03.
     33 vectors produced by pass  4 Test12= 9.97D-15 2.78D-09 XBig12= 1.82D-05 5.90D-04.
     33 vectors produced by pass  5 Test12= 9.97D-15 2.78D-09 XBig12= 1.06D-07 4.44D-05.
     31 vectors produced by pass  6 Test12= 9.97D-15 2.78D-09 XBig12= 6.65D-10 4.17D-06.
     15 vectors produced by pass  7 Test12= 9.97D-15 2.78D-09 XBig12= 4.30D-12 3.65D-07.
      3 vectors produced by pass  8 Test12= 9.97D-15 2.78D-09 XBig12= 2.40D-14 2.60D-08.
 InvSVY:  IOpt=1 It=  1 EMax= 1.78D-15
 Solved reduced A of dimension   247 with    36 vectors.
 End of Minotr F.D. properties file   721 does not exist.
 End of Minotr F.D. properties file   722 does not exist.
 End of Minotr F.D. properties file   788 does not exist.
 MDV= 11811160064.
 Form MO integral derivatives with frozen-active canonical formalism.
 Discarding MO integrals.
 Reordered first order wavefunction length =     25790562
 In DefCFB: NBatch=  1 ICI= 21 ICA=171 LFMax= 86
            Large arrays: LIAPS=   562609152 LIARS=   148710492 words.
 Semi-Direct transformation.
 ModeAB=           4 MOrb=            21 LenV=   11810181995
 LASXX=     68919081 LTotXX=    68919081 LenRXX=   138903576
 LTotAB=    69984495 MaxLAS=    81785088 LenRXY=           0
 NonZer=   207822657 LenScr=   312956928 LnRSAI=    81785088
 LnScr1=   123447296 LExtra=           0 Total=    657092888
 MaxDsk=          -1 SrtSym=           T ITran=            4
 JobTyp=0 Pass  1:  I=   1 to  21.
[truncated: 2,003,282 more chars]
