# Supplementary material for: The 130 to 375 GHz Rotational Spectroscopy of s-trans-(Z)‑1-Cyano-1,3-butadiene (C5H5N): Analysis of the Lowest-Energy Vibrationally Excited Dyad (ν19 and ν27)
Source: J Phys Chem A. 2025 Sep 4;129(37):8630–42. doi: 10.1021/acs.jpca.5c04066 (PMC12503384; doi:10.1021/acs.jpca.5c04066)
Supplement: Supplementary file 2 [file jp5c04066_si_002.zip › C5H5N Z-1-cyano-1,3-butadiene MP2 scan.txt]

 Entering Gaussian System, Link 0=/share/apps/gaussian/g16/g16
 Initial command:
 /share/apps/gaussian/g16/l1.exe "/scratch/webmo-77271/223/Gau-728681.inp" -scrdir="/scratch/webmo-77271/223/"
 Entering Link 1 = /share/apps/gaussian/g16/l1.exe PID=    728682.
  
 Copyright (c) 1988-2019, Gaussian, Inc.  All Rights Reserved.
  
 This is part of the Gaussian(R) 16 program.  It is based on
 the Gaussian(R) 09 system (copyright 2009, Gaussian, Inc.),
 the Gaussian(R) 03 system (copyright 2003, Gaussian, Inc.),
 the Gaussian(R) 98 system (copyright 1998, Gaussian, Inc.),
 the Gaussian(R) 94 system (copyright 1995, Gaussian, Inc.),
 the Gaussian 92(TM) system (copyright 1992, Gaussian, Inc.),
 the Gaussian 90(TM) system (copyright 1990, Gaussian, Inc.),
 the Gaussian 88(TM) system (copyright 1988, Gaussian, Inc.),
 the Gaussian 86(TM) system (copyright 1986, Carnegie Mellon
 University), and the Gaussian 82(TM) system (copyright 1983,
 Carnegie Mellon University). Gaussian is a federally registered
 trademark of Gaussian, Inc.
  
 This software contains proprietary and confidential information,
 including trade secrets, belonging to Gaussian, Inc.
  
 This software is provided under written license and may be
 used, copied, transmitted, or stored only in accord with that
 written license.
  
 The following legend is applicable only to US Government
 contracts under FAR:
  
                    RESTRICTED RIGHTS LEGEND
  
 Use, reproduction and disclosure by the US Government is
 subject to restrictions as set forth in subparagraphs (a)
 and (c) of the Commercial Computer Software - Restricted
 Rights clause in FAR 52.227-19.
  
 Gaussian, Inc.
 340 Quinnipiac St., Bldg. 40, Wallingford CT 06492
  
  
 ---------------------------------------------------------------
 Warning -- This program may not be used in any manner that
 competes with the business of Gaussian, Inc. or will provide
 assistance to any competitor of Gaussian, Inc.  The licensee
 of this program is prohibited from giving any competitor of
 Gaussian, Inc. access to this program.  By using this program,
 the user acknowledges that Gaussian, Inc. is engaged in the
 business of creating and licensing software in the field of
 computational chemistry and represents and warrants to the
 licensee that it is not a competitor of Gaussian, Inc. and that
 it will not use this program in any manner prohibited above.
 ---------------------------------------------------------------
  

 Cite this work as:
 Gaussian 16, Revision C.01,
 M. J. Frisch, G. W. Trucks, H. B. Schlegel, G. E. Scuseria, 
 M. A. Robb, J. R. Cheeseman, G. Scalmani, V. Barone, 
 G. A. Petersson, H. Nakatsuji, X. Li, M. Caricato, A. V. Marenich, 
 J. Bloino, B. G. Janesko, R. Gomperts, B. Mennucci, H. P. Hratchian, 
 J. V. Ortiz, A. F. Izmaylov, J. L. Sonnenberg, D. Williams-Young, 
 F. Ding, F. Lipparini, F. Egidi, J. Goings, B. Peng, A. Petrone, 
 T. Henderson, D. Ranasinghe, V. G. Zakrzewski, J. Gao, N. Rega, 
 G. Zheng, W. Liang, M. Hada, M. Ehara, K. Toyota, R. Fukuda, 
 J. Hasegawa, M. Ishida, T. Nakajima, Y. Honda, O. Kitao, H. Nakai, 
 T. Vreven, K. Throssell, J. A. Montgomery, Jr., J. E. Peralta, 
 F. Ogliaro, M. J. Bearpark, J. J. Heyd, E. N. Brothers, K. N. Kudin, 
 V. N. Staroverov, T. A. Keith, R. Kobayashi, J. Normand, 
 K. Raghavachari, A. P. Rendell, J. C. Burant, S. S. Iyengar, 
 J. Tomasi, M. Cossi, J. M. Millam, M. Klene, C. Adamo, R. Cammi, 
 J. W. Ochterski, R. L. Martin, K. Morokuma, O. Farkas, 
 J. B. Foresman, and D. J. Fox, Gaussian, Inc., Wallingford CT, 2019.
 
 ******************************************
 Gaussian 16:  ES64L-G16RevC.01  3-Jul-2019
                30-May-2025 
 ******************************************
 %NProcShared=32
 Will use up to   32 processors via shared memory.
 %Mem=160GB
 -------------------------------------------------
 #N MP2/6-311+G(2d,p) OPT(AddRedundant) NOSYMMETRY
 -------------------------------------------------
 1/18=120,19=15,38=1/1,3;
 2/9=110,12=2,15=1,17=6,18=5,40=1/2;
 3/5=4,6=6,7=112,11=9,25=1,30=1,71=1/1,2,3;
 4//1;
 5/5=2,38=5/2;
 8/6=4,10=2/1;
 9/15=2,16=-3/6;
 10/5=1,31=1/2;
 6/7=2,8=2,9=2,10=2/1;
 7/12=2,30=1/1,2,3,16;
 1/18=20,19=15/3(2);
 2/9=110,15=1/2;
 99//99;
 2/9=110,15=1/2;
 3/5=4,6=6,7=112,11=9,25=1,30=1,71=1/1,2,3;
 4/5=5,16=3,69=1/1;
 5/5=2,38=5/2;
 8/6=4,10=2/1;
 9/15=2,16=-3/6;
 10/5=1,31=1/2;
 7/12=2,30=1/1,2,3,16;
 1/18=20,19=15/3(-8);
 2/9=110,15=1/2;
 6/7=2,8=2,9=2,10=2/1;
 99/9=10/99;
 --------------------------------------------
 C5H5N s-trans Z-1-cyano-1,3-butadiene MP2 Cs
 --------------------------------------------
 Symbolic Z-matrix:
 Charge =  0 Multiplicity = 1
 C
 C                    1    B1
 C                    2    B2       1    A1
 C                    3    B3       2    A2       1    D1       0
 H                    4    B4       3    A3       2    D2       0
 H                    4    B5       3    A4       2    D3       0
 C                    1    B6       2    A5       3    D4       0
 N                    7    B7       1    A6       2    D5       0
 H                    1    B8       2    A7       3    D6       0
 H                    2    B9       1    A8       7    D7       0
 H                    3    B10      4    A9       5    D8       0
       Variables:
  B1                    1.35049                  
  B2                    1.45008                  
  B3                    1.34335                  
  B4                    1.08556                  
  B5                    1.08332                  
  B6                    1.42924                  
  B7                    1.17388                  
  B8                    1.08409                  
  B9                    1.0876                   
  B10                   1.08746                  
  A1                  124.61173                  
  A2                  122.33825                  
  A3                  121.04954                  
  A4                  121.3121                   
  A5                  122.31842                  
  A6                  179.52837                  
  A7                  120.96734                  
  A8                  117.87571                  
  A9                  119.97976                  
  D1                    0.                       
  D2                    0.                       
  D3                  180.                       
  D4                    0.                       
  D5                  180.                       
  D6                  180.                       
  D7                  180.                       
  D8                  180.                       
 
 The following ModRedundant input section has been read:
 D       1       2       3       4 S  60 6.0000                                
 

 GradGradGradGradGradGradGradGradGradGradGradGradGradGradGradGradGradGrad
 Berny optimization.
 Initialization pass.
                           ----------------------------
                           !    Initial Parameters    !
                           ! (Angstroms and Degrees)  !
 --------------------------                            --------------------------
 ! Name  Definition              Value          Derivative Info.                !
 --------------------------------------------------------------------------------
 ! R1    R(1,2)                  1.3505         estimate D2E/DX2                !
 ! R2    R(1,7)                  1.4292         estimate D2E/DX2                !
 ! R3    R(1,9)                  1.0841         estimate D2E/DX2                !
 ! R4    R(2,3)                  1.4501         estimate D2E/DX2                !
 ! R5    R(2,10)                 1.0876         estimate D2E/DX2                !
 ! R6    R(3,4)                  1.3433         estimate D2E/DX2                !
 ! R7    R(3,11)                 1.0875         estimate D2E/DX2                !
 ! R8    R(4,5)                  1.0856         estimate D2E/DX2                !
 ! R9    R(4,6)                  1.0833         estimate D2E/DX2                !
 ! R10   R(7,8)                  1.1739         estimate D2E/DX2                !
 ! A1    A(2,1,7)              122.3184         estimate D2E/DX2                !
 ! A2    A(2,1,9)              120.9673         estimate D2E/DX2                !
 ! A3    A(7,1,9)              116.7142         estimate D2E/DX2                !
 ! A4    A(1,2,3)              124.6117         estimate D2E/DX2                !
 ! A5    A(1,2,10)             117.8757         estimate D2E/DX2                !
 ! A6    A(3,2,10)             117.5126         estimate D2E/DX2                !
 ! A7    A(2,3,4)              122.3382         estimate D2E/DX2                !
 ! A8    A(2,3,11)             117.682          estimate D2E/DX2                !
 ! A9    A(4,3,11)             119.9798         estimate D2E/DX2                !
 ! A10   A(3,4,5)              121.0495         estimate D2E/DX2                !
 ! A11   A(3,4,6)              121.3121         estimate D2E/DX2                !
 ! A12   A(5,4,6)              117.6384         estimate D2E/DX2                !
 ! A13   L(1,7,8,4,-1)         180.4716         estimate D2E/DX2                !
 ! A14   L(1,7,8,4,-2)         180.0            estimate D2E/DX2                !
 ! D1    D(7,1,2,3)              0.0            estimate D2E/DX2                !
 ! D2    D(7,1,2,10)           180.0            estimate D2E/DX2                !
 ! D3    D(9,1,2,3)            180.0            estimate D2E/DX2                !
 ! D4    D(9,1,2,10)             0.0            estimate D2E/DX2                !
 ! D5    D(1,2,3,4)              0.0            Scan                            !
 ! D6    D(1,2,3,11)           180.0            estimate D2E/DX2                !
 ! D7    D(10,2,3,4)           180.0            estimate D2E/DX2                !
 ! D8    D(10,2,3,11)            0.0            estimate D2E/DX2                !
 ! D9    D(2,3,4,5)              0.0            estimate D2E/DX2                !
 ! D10   D(2,3,4,6)            180.0            estimate D2E/DX2                !
 ! D11   D(11,3,4,5)           180.0            estimate D2E/DX2                !
 ! D12   D(11,3,4,6)             0.0            estimate D2E/DX2                !
 --------------------------------------------------------------------------------
 Trust Radius=3.00D-01 FncErr=1.00D-07 GrdErr=1.00D-07 EigMax=2.50D+02 EigMin=1.00D-04
 Number of optimizations in scan=  61
 Number of steps in this run=     46 maximum allowed number of steps=    100.
 GradGradGradGradGradGradGradGradGradGradGradGradGradGradGradGradGradGrad

                          Input orientation:                          
 ---------------------------------------------------------------------
 Center     Atomic      Atomic             Coordinates (Angstroms)
 Number     Number       Type             X           Y           Z
 ---------------------------------------------------------------------
      1          6           0        0.000000    0.000000    0.000000
      2          6           0        0.000000    0.000000    1.350488
      3          6           0        1.193449    0.000000    2.174154
      4          6           0        2.429548    0.000000    1.648187
      5          1           0        2.580620    0.000000    0.573191
      6          1           0        3.309982    0.000000    2.279396
      7          6           0        1.207835    0.000000   -0.764105
      8          7           0        2.194666    0.000000   -1.399832
      9          1           0       -0.929565    0.000000   -0.557818
     10          1           0       -0.961401    0.000000    1.859002
     11          1           0        1.062245    0.000000    3.253666
 ---------------------------------------------------------------------
                    Distance matrix (angstroms):
                    1          2          3          4          5
     1  C    0.000000
     2  C    1.350488   0.000000
     3  C    2.480175   1.450085   0.000000
     4  C    2.935852   2.447719   1.343348   0.000000
     5  H    2.643510   2.695142   2.118331   1.085559   0.000000
     6  H    4.018908   3.437855   2.119147   1.083323   1.855560
     7  C    1.429238   2.435235   2.938295   2.704023   1.916481
     8  N    2.603093   3.518639   3.711579   3.057056   2.010418
     9  H    1.084091   2.122669   3.459893   4.018719   3.687897
    10  H    2.092888   1.087602   2.177774   3.397496   3.768185
    11  H    3.422675   2.179553   1.087456   2.108810   3.080650
                    6          7          8          9         10
     6  H    0.000000
     7  C    3.698908   0.000000
     8  N    3.844561   1.173876   0.000000
     9  H    5.101328   2.147332   3.235709   0.000000
    10  H    4.292020   3.403862   4.536602   2.417030   0.000000
    11  H    2.449800   4.020408   4.789303   4.300549   2.457688
                   11
    11  H    0.000000
 Symmetry turned off by external request.
 Stoichiometry    C5H5N
 Framework group  CS[SG(C5H5N)]
 Deg. of freedom    19
 Full point group                 CS      NOp   2
 Rotational constants (GHZ):           6.3152509           3.4407012           2.2272446
 Standard basis: 6-311+G(2d,p) (5D, 7F)
   192 basis functions,   292 primitive gaussians,   204 cartesian basis functions
    21 alpha electrons       21 beta electrons
       nuclear repulsion energy       190.8193690829 Hartrees.
 NAtoms=   11 NActive=   11 NUniq=   11 SFac= 1.00D+00 NAtFMM=   60 NAOKFM=F Big=F
 Integral buffers will be    131072 words long.
 Raffenetti 1 integral format.
 Two-electron integral symmetry is turned off.
 One-electron integrals computed using PRISM.
 NBasis=   192 RedAO= T EigKep=  1.40D-05  NBF=   192
 NBsUse=   192 1.00D-06 EigRej= -1.00D+00 NBFU=   192
 ExpMin= 4.38D-02 ExpMax= 6.29D+03 ExpMxC= 9.49D+02 IAcc=3 IRadAn=         5 AccDes= 0.00D+00
 Harris functional with IExCor=  205 and IRadAn=       5 diagonalized for initial guess.
 HarFok:  IExCor=  205 AccDes= 0.00D+00 IRadAn=         5 IDoV= 1 UseB2=F ITyADJ=14
 ICtDFT=  3500011 ScaDFX=  1.000000  1.000000  1.000000  1.000000
 FoFCou: FMM=F IPFlag=           0 FMFlag=      100000 FMFlg1=           0
         NFxFlg=           0 DoJE=T BraDBF=F KetDBF=T FulRan=T
         wScrn=  0.000000 ICntrl=       500 IOpCl=  0 I1Cent=   200000004 NGrid=           0
         NMat0=    1 NMatS0=      1 NMatT0=    0 NMatD0=    1 NMtDS0=    0 NMtDT0=    0
 Symmetry not used in FoFCou.
 Keep R1 ints in memory in canonical form, NReq=178528232.
 Requested convergence on RMS density matrix=1.00D-08 within 128 cycles.
 Requested convergence on MAX density matrix=1.00D-06.
 Requested convergence on             energy=1.00D-06.
 No special actions if energy rises.
 SCF Done:  E(RHF) =  -246.697709787     A.U. after   15 cycles
            NFock= 15  Conv=0.82D-08     -V/T= 2.0012
 ExpMin= 4.38D-02 ExpMax= 6.29D+03 ExpMxC= 9.49D+02 IAcc=3 IRadAn=         5 AccDes= 0.00D+00
 HarFok:  IExCor=  205 AccDes= 0.00D+00 IRadAn=         5 IDoV=-2 UseB2=F ITyADJ=14
 ICtDFT= 12500011 ScaDFX=  1.000000  1.000000  1.000000  1.000000
 Range of M.O.s used for correlation:     7   192
 NBasis=   192 NAE=    21 NBE=    21 NFC=     6 NFV=     0
 NROrb=    186 NOA=    15 NOB=    15 NVA=   171 NVB=   171

 **** Warning!!: The largest alpha MO coefficient is  0.10087710D+03

 Fully direct method using O(ONN) memory.
 JobTyp=1 Pass  1:  I=   7 to  21 NPSUse= 32 ParTrn=T ParDer=T DoDerP=T.
 Spin components of T(2) and E(2):
     alpha-alpha T2 =       0.4354058991D-01 E2=     -0.1148251239D+00
     alpha-beta  T2 =       0.2438084532D+00 E2=     -0.6698143724D+00
     beta-beta   T2 =       0.4354058991D-01 E2=     -0.1148251239D+00
 ANorm=    0.1153641900D+01
 E2 =    -0.8994646202D+00 EUMP2 =    -0.24759717440685D+03
          IDoAtm=11111111111
          Differentiating once with respect to electric field.
                with respect to dipole field.
          Differentiating once with respect to nuclear coordinates.
 Keep R1 ints in memory in canonical form, NReq=178536171.
          There are     1 degrees of freedom in the 1st order CPHF.  IDoFFX=0 NUNeed=     1.
 LinEq1:  Iter=  0 NonCon=     1 RMS=4.28D-03 Max=6.29D-02 NDo=     1
 AX will form     1 AO Fock derivatives at one time.
 LinEq1:  Iter=  1 NonCon=     1 RMS=1.19D-03 Max=1.79D-02 NDo=     1
 LinEq1:  Iter=  2 NonCon=     1 RMS=5.32D-04 Max=1.20D-02 NDo=     1
 LinEq1:  Iter=  3 NonCon=     1 RMS=3.10D-04 Max=6.56D-03 NDo=     1
 LinEq1:  Iter=  4 NonCon=     1 RMS=1.07D-04 Max=2.10D-03 NDo=     1
 LinEq1:  Iter=  5 NonCon=     1 RMS=3.87D-05 Max=9.85D-04 NDo=     1
 LinEq1:  Iter=  6 NonCon=     1 RMS=1.55D-05 Max=4.08D-04 NDo=     1
 LinEq1:  Iter=  7 NonCon=     1 RMS=5.82D-06 Max=8.61D-05 NDo=     1
 LinEq1:  Iter=  8 NonCon=     1 RMS=1.92D-06 Max=2.92D-05 NDo=     1
 LinEq1:  Iter=  9 NonCon=     1 RMS=7.30D-07 Max=1.73D-05 NDo=     1
 LinEq1:  Iter= 10 NonCon=     1 RMS=2.11D-07 Max=2.52D-06 NDo=     1
 LinEq1:  Iter= 11 NonCon=     1 RMS=5.55D-08 Max=6.10D-07 NDo=     1
 LinEq1:  Iter= 12 NonCon=     1 RMS=1.32D-08 Max=1.81D-07 NDo=     1
 LinEq1:  Iter= 13 NonCon=     1 RMS=3.84D-09 Max=4.17D-08 NDo=     1
 LinEq1:  Iter= 14 NonCon=     1 RMS=7.78D-10 Max=9.16D-09 NDo=     1
 LinEq1:  Iter= 15 NonCon=     1 RMS=1.50D-10 Max=2.08D-09 NDo=     1
 LinEq1:  Iter= 16 NonCon=     0 RMS=2.51D-11 Max=2.14D-10 NDo=     1
 Linear equations converged to 1.000D-10 1.000D-09 after    16 iterations.
 End of Minotr F.D. properties file   721 does not exist.
 End of Minotr F.D. properties file   722 does not exist.
 End of Minotr F.D. properties file   788 does not exist.

 **********************************************************************

            Population analysis using the SCF Density.

 **********************************************************************

 Alpha  occ. eigenvalues --  -15.58072 -11.29210 -11.28968 -11.28047 -11.25373
 Alpha  occ. eigenvalues --  -11.24646  -1.22772  -1.13341  -1.03403  -0.90652
 Alpha  occ. eigenvalues --   -0.79132  -0.72601  -0.67018  -0.62072  -0.58401
 Alpha  occ. eigenvalues --   -0.56243  -0.54937  -0.52779  -0.44382  -0.44247
 Alpha  occ. eigenvalues --   -0.34366
 Alpha virt. eigenvalues --    0.04428   0.05756   0.07354   0.07719   0.09812
 Alpha virt. eigenvalues --    0.10150   0.11741   0.13554   0.14374   0.14463
 Alpha virt. eigenvalues --    0.15177   0.15681   0.15902   0.17413   0.18467
 Alpha virt. eigenvalues --    0.19980   0.20698   0.21222   0.21993   0.23074
 Alpha virt. eigenvalues --    0.24958   0.25968   0.26778   0.27860   0.28131
 Alpha virt. eigenvalues --    0.29507   0.30930   0.32881   0.33747   0.35034
 Alpha virt. eigenvalues --    0.35170   0.36538   0.39386   0.45498   0.46945
 Alpha virt. eigenvalues --    0.48723   0.55326   0.59559   0.60863   0.62935
 Alpha virt. eigenvalues --    0.65036   0.66231   0.66679   0.69033   0.69257
 Alpha virt. eigenvalues --    0.71340   0.74305   0.76697   0.78797   0.79066
 Alpha virt. eigenvalues --    0.80376   0.82001   0.83054   0.85379   0.85673
 Alpha virt. eigenvalues --    0.86272   0.88331   0.89846   0.91069   0.93056
 Alpha virt. eigenvalues --    0.94473   0.97053   0.98344   1.00211   1.01678
 Alpha virt. eigenvalues --    1.03069   1.03195   1.08113   1.08400   1.08962
 Alpha virt. eigenvalues --    1.11895   1.14716   1.18684   1.26444   1.31704
 Alpha virt. eigenvalues --    1.34559   1.36850   1.39545   1.43399   1.45946
 Alpha virt. eigenvalues --    1.49415   1.50167   1.54723   1.58475   1.60941
 Alpha virt. eigenvalues --    1.64246   1.66893   1.67216   1.73044   1.74776
 Alpha virt. eigenvalues --    1.78130   1.81068   1.89206   1.90734   1.98752
 Alpha virt. eigenvalues --    2.03855   2.08870   2.11017   2.15061   2.21593
 Alpha virt. eigenvalues --    2.27119   2.39283   2.43442   2.48462   2.53261
 Alpha virt. eigenvalues --    2.55484   2.70039   2.72930   2.77353   2.86147
 Alpha virt. eigenvalues --    2.95283   3.01032   3.02461   3.04680   3.08746
 Alpha virt. eigenvalues --    3.14968   3.19270   3.20639   3.22502   3.24641
 Alpha virt. eigenvalues --    3.30042   3.33942   3.41767   3.42740   3.47471
 Alpha virt. eigenvalues --    3.50224   3.50585   3.54171   3.55829   3.58805
 Alpha virt. eigenvalues --    3.65280   3.67394   3.72288   3.73343   3.76083
 Alpha virt. eigenvalues --    3.80172   3.84305   3.86160   3.90235   3.91304
 Alpha virt. eigenvalues --    3.94677   3.98906   3.99243   4.02387   4.05477
 Alpha virt. eigenvalues --    4.07534   4.10581   4.13698   4.20681   4.23086
 Alpha virt. eigenvalues --    4.24785   4.28393   4.52002   4.55323   4.61890
 Alpha virt. eigenvalues --    4.72666   4.90060   5.06076   5.22865   5.24673
 Alpha virt. eigenvalues --    5.36248   5.46782   5.55594   5.64918   6.13945
 Alpha virt. eigenvalues --   24.89372  25.00933  25.24881  25.28416  25.35297
 Alpha virt. eigenvalues --   37.21530
          Condensed to atoms (all electrons):
               1          2          3          4          5          6
     1  C    4.980847   0.626924   0.046922  -0.091142   0.025199  -0.004863
     2  C    0.626924   4.719351   0.246604   0.028146  -0.012643   0.004494
     3  C    0.046922   0.246604   5.046234   0.583676  -0.014838  -0.041887
     4  C   -0.091142   0.028146   0.583676   5.017285   0.405292   0.420522
     5  H    0.025199  -0.012643  -0.014838   0.405292   0.437455  -0.022752
     6  H   -0.004863   0.004494  -0.041887   0.420522  -0.022752   0.528555
     7  C   -0.069629   0.073818  -0.316883   0.024722  -0.046025   0.005843
     8  N    0.132097  -0.004928   0.034189  -0.022534   0.009595   0.000862
     9  H    0.440057  -0.025948   0.021859  -0.003970  -0.000043   0.000044
    10  H   -0.042770   0.428944  -0.053113   0.007791  -0.000022  -0.000179
    11  H    0.011169  -0.052943   0.429187  -0.033193   0.003704  -0.006838
               7          8          9         10         11
     1  C   -0.069629   0.132097   0.440057  -0.042770   0.011169
     2  C    0.073818  -0.004928  -0.025948   0.428944  -0.052943
     3  C   -0.316883   0.034189   0.021859  -0.053113   0.429187
     4  C    0.024722  -0.022534  -0.003970   0.007791  -0.033193
     5  H   -0.046025   0.009595  -0.000043  -0.000022   0.003704
     6  H    0.005843   0.000862   0.000044  -0.000179  -0.006838
     7  C    5.822505   0.449852  -0.073698   0.014528   0.002878
     8  N    0.449852   6.807495  -0.003972   0.000251  -0.000254
     9  H   -0.073698  -0.003972   0.515453  -0.007145  -0.000208
    10  H    0.014528   0.000251  -0.007145   0.532880  -0.003482
    11  H    0.002878  -0.000254  -0.000208  -0.003482   0.545405
 Mulliken charges:
               1
     1  C   -0.054812
     2  C   -0.031819
     3  C    0.018049
     4  C   -0.336595
     5  H    0.215079
     6  H    0.116199
     7  C    0.112088
     8  N   -0.402651
     9  H    0.137570
    10  H    0.122318
    11  H    0.104573
 Sum of Mulliken charges =  -0.00000
 Mulliken charges with hydrogens summed into heavy atoms:
               1
     1  C    0.082758
     2  C    0.090500
     3  C    0.122622
     4  C   -0.005317
     7  C    0.112088
     8  N   -0.402651
 Electronic spatial extent (au):  <R**2>=            797.1750
 Charge=             -0.0000 electrons
 Dipole moment (field-independent basis, Debye):
    X=             -2.6537    Y=              0.0000    Z=              3.0280  Tot=              4.0263
 Quadrupole moment (field-independent basis, Debye-Ang):
   XX=            -38.8083   YY=            -39.2712   ZZ=            -35.1176
   XY=              0.0000   XZ=              6.4747   YZ=              0.0000
 Traceless Quadrupole moment (field-independent basis, Debye-Ang):
   XX=             -1.0759   YY=             -1.5388   ZZ=              2.6147
   XY=              0.0000   XZ=              6.4747   YZ=              0.0000
 Octapole moment (field-independent basis, Debye-Ang**2):
  XXX=           -133.5471  YYY=              0.0000  ZZZ=            -40.5872  XYY=            -45.9105
  XXY=              0.0000  XXZ=              0.6534  XZZ=            -49.4395  YZZ=              0.0000
  YYZ=            -24.2802  XYZ=              0.0000
 Hexadecapole moment (field-independent basis, Debye-Ang**3):
 XXXX=           -573.1716 YYYY=            -46.5284 ZZZZ=           -470.4368 XXXY=              0.0000
 XXXZ=              1.8434 YYYX=              0.0000 YYYZ=              0.0000 ZZZX=            -32.3009
 ZZZY=              0.0000 XXYY=           -112.3837 XXZZ=           -184.7383 YYZZ=           -101.2646
 XXYZ=              0.0000 YYXZ=            -25.8835 ZZXY=              0.0000
 N-N= 1.908193690829D+02 E-N=-9.564110804703D+02  KE= 2.463901880521D+02
 Calling FoFJK, ICntrl=  10002127 FMM=F ISym2X=0 I1Cent= 0 IOpClX= 0 NMat=1 NMatS=1 NMatT=0.
 -------------------------------------------------------------------
 Center     Atomic                   Forces (Hartrees/Bohr)
 Number     Number              X              Y              Z
 -------------------------------------------------------------------
      1        6          -0.001172433    0.000000000   -0.002438849
      2        6          -0.003725397   -0.000000000   -0.000984433
      3        6           0.004782309    0.000000000    0.003078940
      4        6           0.009318267   -0.000000000    0.005873780
      5        1           0.008089162   -0.000000000    0.017748423
      6        1          -0.000577867   -0.000000000    0.002492130
      7        6          -0.014238892    0.000000000   -0.012489221
      8        7          -0.002649614   -0.000000000   -0.009546360
      9        1           0.000529375   -0.000000000   -0.000411663
     10        1           0.000152210   -0.000000000   -0.002054521
     11        1          -0.000507120   -0.000000000   -0.001268226
 -------------------------------------------------------------------
 Cartesian Forces:  Max     0.017748423 RMS     0.005576676

 GradGradGradGradGradGradGradGradGradGradGradGradGradGradGradGradGradGrad
 Berny optimization.
 FormGI is forming the generalized inverse of G from B-inverse, IUseBI=4.
 Internal  Forces:  Max     0.091556367 RMS     0.028278996
 Search for a local minimum.
 Step number   1 out of a maximum of   46 on scan point     1 out of    61
 All quantities printed in internal units (Hartrees-Bohrs-Radians)
 Mixed Optimization -- RFO/linear search
 Second derivative matrix not updated -- first step.
 ITU=  0
     Eigenvalues ---    0.01773   0.02119   0.02744   0.02744   0.02838
     Eigenvalues ---    0.02838   0.04683   0.04683   0.16000   0.16000
     Eigenvalues ---    0.16000   0.16000   0.16000   0.22000   0.22000
     Eigenvalues ---    0.22000   0.35091   0.35108   0.35331   0.35505
     Eigenvalues ---    0.35596   0.38234   0.41099   0.54918   0.56461
     Eigenvalues ---    1.191271000.000001000.000001000.000001000.00000
     Eigenvalues --- 1000.000001000.000001000.000001000.000001000.00000
     Eigenvalues --- 1000.00000
 RFO step:  Lambda=-9.18246062D-02 EMin= 1.77257311D-02
 Linear search not attempted -- first point.
 Maximum step size (   0.300) exceeded in Quadratic search.
    -- Step size scaled by   0.544
 Iteration  1 RMS(Cart)=  0.29476307 RMS(Int)=  0.01820425
 Iteration  2 RMS(Cart)=  0.05788475 RMS(Int)=  0.00071111
 Iteration  3 RMS(Cart)=  0.00135357 RMS(Int)=  0.00000041
 Iteration  4 RMS(Cart)=  0.00000081 RMS(Int)=  0.00000000
 Iteration  1 RMS(Cart)=  0.00000000 RMS(Int)=  0.00000000
 Variable       Old X    -DE/DX   Delta X   Delta X   Delta X     New X
                                 (Linear)    (Quad)   (Total)
    R1        2.55205   0.02489   0.00000   0.02114   0.02114   2.57319
    R2        2.70087  -0.00249   0.00000  -0.00270  -0.00270   2.69817
    R3        2.04863  -0.00024   0.00000  -0.00029  -0.00029   2.04834
    R4        2.74026   0.03323   0.00000   0.03816   0.03816   2.77842
    R5        2.05527  -0.00110   0.00000  -0.00135  -0.00135   2.05392
    R6        2.53856   0.00526   0.00000   0.00436   0.00436   2.54292
    R7        2.05499  -0.00120   0.00000  -0.00147  -0.00147   2.05352
    R8        2.05141  -0.01645   0.00000  -0.02012  -0.02012   2.03129
    R9        2.04718   0.00098   0.00000   0.00119   0.00119   2.04838
   R10        2.21830   0.00294   0.00000   0.00125   0.00125   2.21955
    A1        2.13486   0.06335   0.00000   0.11062   0.11062   2.24548
    A2        2.11128  -0.03104   0.00000  -0.05393  -0.05393   2.05735
    A3        2.03705  -0.03232   0.00000  -0.05670  -0.05670   1.98035
    A4        2.17489   0.09156   0.00000   0.15987   0.15987   2.33476
    A5        2.05732  -0.04757   0.00000  -0.08381  -0.08381   1.97351
    A6        2.05098  -0.04399   0.00000  -0.07606  -0.07606   1.97492
    A7        2.13521   0.06982   0.00000   0.12192   0.12192   2.25713
    A8        2.05394  -0.03559   0.00000  -0.06242  -0.06242   1.99152
    A9        2.09404  -0.03424   0.00000  -0.05950  -0.05950   2.03454
   A10        2.11271   0.01594   0.00000   0.03448   0.03448   2.14719
   A11        2.11730  -0.01039   0.00000  -0.02247  -0.02247   2.09483
   A12        2.05318  -0.00555   0.00000  -0.01201  -0.01201   2.04117
   A13        3.14982   0.02099   0.00000   0.08241   0.08241   3.23223
   A14        3.14159  -0.00000   0.00000  -0.00000   0.00000   3.14159
    D1        0.00000   0.00000   0.00000   0.00000   0.00000   0.00000
    D2        3.14159   0.00000   0.00000   0.00000   0.00000   3.14159
    D3        3.14159  -0.00000   0.00000  -0.00000   0.00000   3.14159
    D4        0.00000  -0.00000   0.00000  -0.00000   0.00000   0.00000
    D5        0.00000  -0.00000   0.00000   0.00000   0.00000   0.00000
    D6        3.14159  -0.00000   0.00000  -0.00000   0.00000   3.14159
    D7        3.14159  -0.00000   0.00000  -0.00000   0.00000   3.14159
    D8        0.00000  -0.00000   0.00000  -0.00000  -0.00000   0.00000
    D9        0.00000   0.00000   0.00000  -0.00000   0.00000   0.00000
   D10        3.14159  -0.00000   0.00000  -0.00000   0.00000   3.14159
   D11        3.14159  -0.00000   0.00000  -0.00000   0.00000   3.14159
   D12        0.00000  -0.00000   0.00000  -0.00000  -0.00000   0.00000
         Item               Value     Threshold  Converged?
 Maximum Force            0.091556     0.000450     NO 
 RMS     Force            0.028680     0.000300     NO 
 Maximum Displacement     1.051902     0.001800     NO 
 RMS     Displacement     0.345448     0.001200     NO 
 Predicted change in Energy=-4.051814D-02
 GradGradGradGradGradGradGradGradGradGradGradGradGradGradGradGradGradGrad

                          Input orientation:                          
 ---------------------------------------------------------------------
 Center     Atomic      Atomic             Coordinates (Angstroms)
 Number     Number       Type             X           Y           Z
 ---------------------------------------------------------------------
      1          6           0       -0.014475    0.000000   -0.083775
      2          6           0        0.106173    0.000000    1.272544
      3          6           0        1.253810   -0.000000    2.191592
      4          6           0        2.570121   -0.000000    1.912099
      5          1           0        2.955988    0.000000    0.908833
      6          1           0        3.295605    0.000000    2.717476
      7          6           0        1.017100   -0.000000   -1.070941
      8          7           0        1.788700   -0.000000   -1.956475
      9          1           0       -1.013756    0.000000   -0.503719
     10          1           0       -0.852092   -0.000000    1.785433
     11          1           0        0.980207   -0.000000    3.243261
 ---------------------------------------------------------------------
                    Distance matrix (angstroms):
                    1          2          3          4          5
     1  C    0.000000
     2  C    1.361674   0.000000
     3  C    2.604965   1.470278   0.000000
     4  C    3.265525   2.545598   1.345657   0.000000
     5  H    3.131920   2.872930   2.131403   1.074911   0.000000
     6  H    4.336316   3.501471   2.108431   1.083955   1.840252
     7  C    1.427811   2.514300   3.271109   3.363094   2.771063
     8  N    2.599701   3.641079   4.182412   3.946705   3.093954
     9  H    1.083935   2.099845   3.522294   4.322077   4.213569
    10  H    2.048302   1.086889   2.144711   3.424557   3.907671
    11  H    3.472544   2.155843   1.086676   2.073601   3.058310
                    6          7          8          9         10
     6  H    0.000000
     7  C    4.420824   0.000000
     8  N    4.910863   1.174537   0.000000
     9  H    5.380212   2.108581   3.156621   0.000000
    10  H    4.251128   3.413612   4.579918   2.294853   0.000000
    11  H    2.374345   4.314359   5.262215   4.244496   2.341491
                   11
    11  H    0.000000
 Symmetry turned off by external request.
 Stoichiometry    C5H5N
 Framework group  C1[X(C5H5N)]
 Deg. of freedom    27
 Full point group                 C1      NOp   1
 Rotational constants (GHZ):           6.6915633           2.5399585           1.8411150
 Standard basis: 6-311+G(2d,p) (5D, 7F)
   192 basis functions,   292 primitive gaussians,   204 cartesian basis functions
    21 alpha electrons       21 beta electrons
       nuclear repulsion energy       182.5187361117 Hartrees.
 NAtoms=   11 NActive=   11 NUniq=   11 SFac= 1.00D+00 NAtFMM=   60 NAOKFM=F Big=F
 Integral buffers will be    131072 words long.
 Raffenetti 1 integral format.
 Two-electron integral symmetry is turned off.
 One-electron integrals computed using PRISM.
 NBasis=   192 RedAO= T EigKep=  1.15D-05  NBF=   192
 NBsUse=   192 1.00D-06 EigRej= -1.00D+00 NBFU=   192
 Initial guess from the checkpoint file:  "/scratch/webmo-77271/223/Gau-728682.chk"
 B after Tr=    -0.149666    0.000000   -0.052107
         Rot=    0.999516    0.000000   -0.031095    0.000000 Ang=  -3.56 deg.
 ExpMin= 4.38D-02 ExpMax= 6.29D+03 ExpMxC= 9.49D+02 IAcc=3 IRadAn=         5 AccDes= 0.00D+00
 Harris functional with IExCor=  205 and IRadAn=       5 diagonalized for initial guess.
 HarFok:  IExCor=  205 AccDes= 0.00D+00 IRadAn=         5 IDoV= 1 UseB2=F ITyADJ=14
 ICtDFT=  3500011 ScaDFX=  1.000000  1.000000  1.000000  1.000000
 FoFCou: FMM=F IPFlag=           0 FMFlag=      100000 FMFlg1=           0
         NFxFlg=           0 DoJE=T BraDBF=F KetDBF=T FulRan=T
         wScrn=  0.000000 ICntrl=       500 IOpCl=  0 I1Cent=   200000004 NGrid=           0
         NMat0=    1 NMatS0=      1 NMatT0=    0 NMatD0=    1 NMtDS0=    0 NMtDT0=    0
 Symmetry not used in FoFCou.
 Keep R1 ints in memory in canonical form, NReq=178520230.
 Requested convergence on RMS density matrix=1.00D-08 within 128 cycles.
 Requested convergence on MAX density matrix=1.00D-06.
 Requested convergence on             energy=1.00D-06.
 No special actions if energy rises.
 SCF Done:  E(RHF) =  -246.711136333     A.U. after   16 cycles
            NFock= 16  Conv=0.49D-08     -V/T= 2.0022
 ExpMin= 4.38D-02 ExpMax= 6.29D+03 ExpMxC= 9.49D+02 IAcc=3 IRadAn=         5 AccDes= 0.00D+00
 HarFok:  IExCor=  205 AccDes= 0.00D+00 IRadAn=         5 IDoV=-2 UseB2=F ITyADJ=14
 ICtDFT= 12500011 ScaDFX=  1.000000  1.000000  1.000000  1.000000
 Range of M.O.s used for correlation:     7   192
 NBasis=   192 NAE=    21 NBE=    21 NFC=     6 NFV=     0
 NROrb=    186 NOA=    15 NOB=    15 NVA=   171 NVB=   171

 **** Warning!!: The largest alpha MO coefficient is  0.10176503D+03

 Fully direct method using O(ONN) memory.
 JobTyp=1 Pass  1:  I=   7 to  21 NPSUse= 32 ParTrn=T ParDer=T DoDerP=T.
 Spin components of T(2) and E(2):
     alpha-alpha T2 =       0.4302140572D-01 E2=     -0.1131177181D+00
     alpha-beta  T2 =       0.2448666071D+00 E2=     -0.6680326904D+00
     beta-beta   T2 =       0.4302140572D-01 E2=     -0.1131177181D+00
 ANorm=    0.1153650475D+01
 E2 =    -0.8942681267D+00 EUMP2 =    -0.24760540445968D+03
          IDoAtm=11111111111
          Differentiating once with respect to electric field.
                with respect to dipole field.
          Differentiating once with respect to nuclear coordinates.
 Keep R1 ints in memory in canonical form, NReq=178528015.
          There are     1 degrees of freedom in the 1st order CPHF.  IDoFFX=0 NUNeed=     1.
 LinEq1:  Iter=  0 NonCon=     1 RMS=4.25D-03 Max=6.45D-02 NDo=     1
 AX will form     1 AO Fock derivatives at one time.
 LinEq1:  Iter=  1 NonCon=     1 RMS=1.16D-03 Max=1.61D-02 NDo=     1
 LinEq1:  Iter=  2 NonCon=     1 RMS=4.51D-04 Max=9.90D-03 NDo=     1
 LinEq1:  Iter=  3 NonCon=     1 RMS=2.78D-04 Max=5.87D-03 NDo=     1
 LinEq1:  Iter=  4 NonCon=     1 RMS=1.03D-04 Max=1.96D-03 NDo=     1
 LinEq1:  Iter=  5 NonCon=     1 RMS=3.91D-05 Max=7.92D-04 NDo=     1
 LinEq1:  Iter=  6 NonCon=     1 RMS=1.67D-05 Max=3.57D-04 NDo=     1
 LinEq1:  Iter=  7 NonCon=     1 RMS=6.15D-06 Max=1.14D-04 NDo=     1
 LinEq1:  Iter=  8 NonCon=     1 RMS=1.88D-06 Max=2.75D-05 NDo=     1
 LinEq1:  Iter=  9 NonCon=     1 RMS=6.91D-07 Max=1.57D-05 NDo=     1
 LinEq1:  Iter= 10 NonCon=     1 RMS=1.80D-07 Max=2.14D-06 NDo=     1
 LinEq1:  Iter= 11 NonCon=     1 RMS=4.94D-08 Max=6.10D-07 NDo=     1
 LinEq1:  Iter= 12 NonCon=     1 RMS=1.28D-08 Max=1.37D-07 NDo=     1
 LinEq1:  Iter= 13 NonCon=     1 RMS=3.59D-09 Max=4.32D-08 NDo=     1
 LinEq1:  Iter= 14 NonCon=     1 RMS=6.83D-10 Max=9.09D-09 NDo=     1
 LinEq1:  Iter= 15 NonCon=     1 RMS=1.62D-10 Max=1.77D-09 NDo=     1
 LinEq1:  Iter= 16 NonCon=     0 RMS=5.01D-11 Max=6.18D-10 NDo=     1
 Linear equations converged to 1.000D-10 1.000D-09 after    16 iterations.
 End of Minotr F.D. properties file   721 does not exist.
 End of Minotr F.D. properties file   722 does not exist.
 End of Minotr F.D. properties file   788 does not exist.
 Calling FoFJK, ICntrl=  10002127 FMM=F ISym2X=0 I1Cent= 0 IOpClX= 0 NMat=1 NMatS=1 NMatT=0.
 -------------------------------------------------------------------
 Center     Atomic                   Forces (Hartrees/Bohr)
 Number     Number              X              Y              Z
 -------------------------------------------------------------------
      1        6           0.003483505   -0.000000000    0.008149061
      2        6          -0.000244788   -0.000000000   -0.003977068
      3        6           0.000750000   -0.000000000   -0.004020058
      4        6          -0.004358883    0.000000001    0.001061614
      5        1           0.001339147   -0.000000000   -0.007479465
      6        1          -0.000722897   -0.000000000    0.000264547
      7        6           0.001659802    0.000000000    0.004141251
      8        7           0.001556164   -0.000000000    0.001595385
      9        1          -0.001360106   -0.000000000    0.000738786
     10        1          -0.000576311    0.000000000   -0.000044617
     11        1          -0.001525632   -0.000000000   -0.000429436
 -------------------------------------------------------------------
 Cartesian Forces:  Max     0.008149061 RMS     0.002580293

 GradGradGradGradGradGradGradGradGradGradGradGradGradGradGradGradGradGrad
 Berny optimization.
 Using GEDIIS/GDIIS optimizer.
 FormGI is forming the generalized inverse of G from B-inverse, IUseBI=4.
 Internal  Forces:  Max     0.020205806 RMS     0.006518842
 Search for a local minimum.
 Step number   2 out of a maximum of   46 on scan point     1 out of    61
 All quantities printed in internal units (Hartrees-Bohrs-Radians)
 Mixed Optimization -- RFO/linear search
 Update second derivatives using D2CorX and points    1    2
 DE= -8.23D-03 DEPred=-4.05D-02 R= 2.03D-01
 Trust test= 2.03D-01 RLast= 3.00D-01 DXMaxT set to 3.00D-01
 ITU=  0  0
 Use linear search instead of GDIIS.
     Eigenvalues ---    0.01771   0.02117   0.02744   0.02744   0.02838
     Eigenvalues ---    0.02838   0.04683   0.04859   0.15992   0.16000
     Eigenvalues ---    0.16000   0.16000   0.16066   0.21987   0.22000
     Eigenvalues ---    0.34903   0.35093   0.35109   0.35504   0.35595
     Eigenvalues ---    0.37257   0.41093   0.51800   0.56423   0.74439
     Eigenvalues ---    1.191381000.000001000.000001000.000001000.00000
     Eigenvalues --- 1000.000001000.000001000.000001000.000001000.00000
     Eigenvalues --- 1000.00000
 RFO step:  Lambda=-1.59828704D-03 EMin= 1.77104628D-02
 Quartic linear search produced a step of -0.44997.
 Iteration  1 RMS(Cart)=  0.15485766 RMS(Int)=  0.01227100
 Iteration  2 RMS(Cart)=  0.02400641 RMS(Int)=  0.00035048
 Iteration  3 RMS(Cart)=  0.00044949 RMS(Int)=  0.00000023
 Iteration  4 RMS(Cart)=  0.00000034 RMS(Int)=  0.00000000
 Iteration  1 RMS(Cart)=  0.00000000 RMS(Int)=  0.00000000
 Variable       Old X    -DE/DX   Delta X   Delta X   Delta X     New X
                                 (Linear)    (Quad)   (Total)
    R1        2.57319  -0.01504  -0.00951  -0.00092  -0.01044   2.56276
    R2        2.69817  -0.00164   0.00121  -0.00381  -0.00259   2.69558
    R3        2.04834   0.00097   0.00013   0.00133   0.00146   2.04980
    R4        2.77842  -0.01015  -0.01717   0.00756  -0.00961   2.76882
    R5        2.05392   0.00049   0.00061   0.00001   0.00062   2.05454
    R6        2.54292  -0.00238  -0.00196   0.00062  -0.00134   2.54158
    R7        2.05352  -0.00003   0.00066  -0.00086  -0.00020   2.05332
    R8        2.03129   0.00746   0.00905   0.00038   0.00944   2.04072
    R9        2.04838  -0.00029  -0.00054   0.00022  -0.00031   2.04806
   R10        2.21955  -0.00018  -0.00056   0.00089   0.00032   2.21988
    A1        2.24548  -0.01392  -0.04978   0.00615  -0.04362   2.20186
    A2        2.05735   0.00572   0.02426  -0.00704   0.01723   2.07458
    A3        1.98035   0.00820   0.02551   0.00088   0.02640   2.00675
    A4        2.33476  -0.02021  -0.07194   0.00866  -0.06328   2.27148
    A5        1.97351   0.00978   0.03771  -0.00613   0.03159   2.00509
    A6        1.97492   0.01042   0.03422  -0.00254   0.03169   2.00661
    A7        2.25713  -0.01141  -0.05486   0.01655  -0.03831   2.21882
    A8        1.99152   0.00408   0.02809  -0.01408   0.01401   2.00553
    A9        2.03454   0.00733   0.02678  -0.00247   0.02431   2.05884
   A10        2.14719  -0.00146  -0.01551   0.00133  -0.01419   2.13300
   A11        2.09483  -0.00000   0.01011  -0.00411   0.00600   2.10083
   A12        2.04117   0.00146   0.00540   0.00278   0.00818   2.04935
   A13        3.23223  -0.00493  -0.03708  -0.17315  -0.21024   3.02200
   A14        3.14159  -0.00000   0.00000  -0.00000   0.00000   3.14159
    D1        0.00000  -0.00000   0.00000  -0.00000  -0.00000   0.00000
    D2        3.14159  -0.00000   0.00000  -0.00000   0.00000   3.14159
    D3        3.14159  -0.00000   0.00000  -0.00000   0.00000   3.14159
    D4        0.00000  -0.00000   0.00000  -0.00000  -0.00000   0.00000
    D5        0.00000  -0.00000   0.00000   0.00000  -0.00000   0.00000
    D6        3.14159  -0.00000   0.00000   0.00000   0.00000   3.14159
    D7        3.14159   0.00000   0.00000   0.00000   0.00000   3.14159
    D8       -0.00000   0.00000   0.00000   0.00000   0.00000   0.00000
    D9        0.00000  -0.00000   0.00000  -0.00000   0.00000   0.00000
   D10        3.14159   0.00000   0.00000   0.00000   0.00000   3.14159
   D11        3.14159  -0.00000   0.00000  -0.00000   0.00000   3.14159
   D12       -0.00000   0.00000   0.00000   0.00000   0.00000   0.00000
         Item               Value     Threshold  Converged?
 Maximum Force            0.020206     0.000450     NO 
 RMS     Force            0.006611     0.000300     NO 
 Maximum Displacement     0.649555     0.001800     NO 
 RMS     Displacement     0.174670     0.001200     NO 
 Predicted change in Energy=-1.985808D-03
 GradGradGradGradGradGradGradGradGradGradGradGradGradGradGradGradGradGrad

                          Input orientation:                          
 ---------------------------------------------------------------------
 Center     Atomic      Atomic             Coordinates (Angstroms)
 Number     Number       Type             X           Y           Z
 ---------------------------------------------------------------------
      1          6           0       -0.037660   -0.000000   -0.054816
      2          6           0        0.052386   -0.000000    1.298344
      3          6           0        1.232636    0.000000    2.166563
      4          6           0        2.521982   -0.000000    1.783855
      5          1           0        2.813838   -0.000000    0.744137
      6          1           0        3.313337    0.000000    2.524366
      7          6           0        1.055627    0.000000   -0.971030
      8          7           0        2.039568    0.000000   -1.612745
      9          1           0       -1.020278   -0.000000   -0.514221
     10          1           0       -0.901348    0.000000    1.820294
     11          1           0        1.017292   -0.000000    3.231580
 ---------------------------------------------------------------------
                    Distance matrix (angstroms):
                    1          2          3          4          5
     1  C    0.000000
     2  C    1.356152   0.000000
     3  C    2.558941   1.465195   0.000000
     4  C    3.151584   2.516869   1.344946   0.000000
     5  H    2.961313   2.816517   2.126851   1.079904   0.000000
     6  H    4.228636   3.483810   2.111241   1.083789   1.848976
     7  C    1.426438   2.481239   3.142582   3.120831   2.456238
     8  N    2.596540   3.524674   3.864494   3.430687   2.480804
     9  H    1.084708   2.106181   3.501747   4.222412   4.035334
    10  H    2.064460   1.087217   2.161895   3.423524   3.867910
    11  H    3.451568   2.160659   1.086569   2.088061   3.068379
                    6          7          8          9         10
     6  H    0.000000
     7  C    4.161135   0.000000
     8  N    4.328761   1.174708   0.000000
     9  H    5.292753   2.125571   3.251063   0.000000
    10  H    4.273089   3.408994   4.520480   2.337543   0.000000
    11  H    2.402493   4.202784   4.951013   4.264120   2.381787
                   11
    11  H    0.000000
 Symmetry turned off by external request.
 Stoichiometry    C5H5N
 Framework group  C1[X(C5H5N)]
 Deg. of freedom    27
 Full point group                 C1      NOp   1
 Rotational constants (GHZ):           6.1825815           3.0213536           2.0295412
 Standard basis: 6-311+G(2d,p) (5D, 7F)
   192 basis functions,   292 primitive gaussians,   204 cartesian basis functions
    21 alpha electrons       21 beta electrons
       nuclear repulsion energy       186.0297300455 Hartrees.
 NAtoms=   11 NActive=   11 NUniq=   11 SFac= 1.00D+00 NAtFMM=   60 NAOKFM=F Big=F
 Integral buffers will be    131072 words long.
 Raffenetti 1 integral format.
 Two-electron integral symmetry is turned off.
 One-electron integrals computed using PRISM.
 NBasis=   192 RedAO= T EigKep=  1.47D-05  NBF=   192
 NBsUse=   192 1.00D-06 EigRej= -1.00D+00 NBFU=   192
 Initial guess from the checkpoint file:  "/scratch/webmo-77271/223/Gau-728682.chk"
 B after Tr=     0.073134    0.000000    0.025041
         Rot=    0.999871   -0.000000    0.016039   -0.000000 Ang=   1.84 deg.
 ExpMin= 4.38D-02 ExpMax= 6.29D+03 ExpMxC= 9.49D+02 IAcc=3 IRadAn=         5 AccDes= 0.00D+00
 Harris functional with IExCor=  205 and IRadAn=       5 diagonalized for initial guess.
 HarFok:  IExCor=  205 AccDes= 0.00D+00 IRadAn=         5 IDoV= 1 UseB2=F ITyADJ=14
 ICtDFT=  3500011 ScaDFX=  1.000000  1.000000  1.000000  1.000000
 FoFCou: FMM=F IPFlag=           0 FMFlag=      100000 FMFlg1=           0
         NFxFlg=           0 DoJE=T BraDBF=F KetDBF=T FulRan=T
         wScrn=  0.000000 ICntrl=       500 IOpCl=  0 I1Cent=   200000004 NGrid=           0
         NMat0=    1 NMatS0=      1 NMatT0=    0 NMatD0=    1 NMtDS0=    0 NMtDT0=    0
 Symmetry not used in FoFCou.
 Keep R1 ints in memory in canonical form, NReq=178523596.
 Requested convergence on RMS density matrix=1.00D-08 within 128 cycles.
 Requested convergence on MAX density matrix=1.00D-06.
 Requested convergence on             energy=1.00D-06.
 No special actions if energy rises.
 SCF Done:  E(RHF) =  -246.711662849     A.U. after   15 cycles
            NFock= 15  Conv=0.66D-08     -V/T= 2.0019
 ExpMin= 4.38D-02 ExpMax= 6.29D+03 ExpMxC= 9.49D+02 IAcc=3 IRadAn=         5 AccDes= 0.00D+00
 HarFok:  IExCor=  205 AccDes= 0.00D+00 IRadAn=         5 IDoV=-2 UseB2=F ITyADJ=14
 ICtDFT= 12500011 ScaDFX=  1.000000  1.000000  1.000000  1.000000
 Range of M.O.s used for correlation:     7   192
 NBasis=   192 NAE=    21 NBE=    21 NFC=     6 NFV=     0
 NROrb=    186 NOA=    15 NOB=    15 NVA=   171 NVB=   171

 **** Warning!!: The largest alpha MO coefficient is  0.10820114D+03

 Fully direct method using O(ONN) memory.
 JobTyp=1 Pass  1:  I=   7 to  21 NPSUse= 32 ParTrn=T ParDer=T DoDerP=T.
 Spin components of T(2) and E(2):
     alpha-alpha T2 =       0.4319223575D-01 E2=     -0.1135862601D+00
     alpha-beta  T2 =       0.2445134413D+00 E2=     -0.6683445114D+00
     beta-beta   T2 =       0.4319223575D-01 E2=     -0.1135862601D+00
 ANorm=    0.1153645488D+01
 E2 =    -0.8955170317D+00 EUMP2 =    -0.24760717988073D+03
          IDoAtm=11111111111
          Differentiating once with respect to electric field.
                with respect to dipole field.
          Differentiating once with respect to nuclear coordinates.
 Keep R1 ints in memory in canonical form, NReq=178530475.
          There are     1 degrees of freedom in the 1st order CPHF.  IDoFFX=0 NUNeed=     1.
 LinEq1:  Iter=  0 NonCon=     1 RMS=4.25D-03 Max=6.44D-02 NDo=     1
 AX will form     1 AO Fock derivatives at one time.
 LinEq1:  Iter=  1 NonCon=     1 RMS=1.16D-03 Max=1.80D-02 NDo=     1
 LinEq1:  Iter=  2 NonCon=     1 RMS=4.77D-04 Max=1.06D-02 NDo=     1
 LinEq1:  Iter=  3 NonCon=     1 RMS=2.91D-04 Max=5.87D-03 NDo=     1
 LinEq1:  Iter=  4 NonCon=     1 RMS=1.08D-04 Max=1.91D-03 NDo=     1
 LinEq1:  Iter=  5 NonCon=     1 RMS=4.02D-05 Max=8.01D-04 NDo=     1
 LinEq1:  Iter=  6 NonCon=     1 RMS=1.67D-05 Max=3.61D-04 NDo=     1
 LinEq1:  Iter=  7 NonCon=     1 RMS=6.44D-06 Max=1.23D-04 NDo=     1
 LinEq1:  Iter=  8 NonCon=     1 RMS=1.97D-06 Max=2.88D-05 NDo=     1
 LinEq1:  Iter=  9 NonCon=     1 RMS=6.96D-07 Max=1.59D-05 NDo=     1
 LinEq1:  Iter= 10 NonCon=     1 RMS=1.86D-07 Max=2.22D-06 NDo=     1
 LinEq1:  Iter= 11 NonCon=     1 RMS=5.17D-08 Max=5.75D-07 NDo=     1
 LinEq1:  Iter= 12 NonCon=     1 RMS=1.29D-08 Max=1.39D-07 NDo=     1
 LinEq1:  Iter= 13 NonCon=     1 RMS=3.74D-09 Max=4.41D-08 NDo=     1
 LinEq1:  Iter= 14 NonCon=     1 RMS=7.21D-10 Max=9.22D-09 NDo=     1
 LinEq1:  Iter= 15 NonCon=     1 RMS=1.40D-10 Max=1.78D-09 NDo=     1
 LinEq1:  Iter= 16 NonCon=     0 RMS=2.66D-11 Max=2.42D-10 NDo=     1
 Linear equations converged to 1.000D-10 1.000D-09 after    16 iterations.
 End of Minotr F.D. properties file   721 does not exist.
 End of Minotr F.D. properties file   722 does not exist.
 End of Minotr F.D. properties file   788 does not exist.
 Calling FoFJK, ICntrl=  10002127 FMM=F ISym2X=0 I1Cent= 0 IOpClX= 0 NMat=1 NMatS=1 NMatT=0.
 -------------------------------------------------------------------
 Center     Atomic                   Forces (Hartrees/Bohr)
 Number     Number              X              Y              Z
 -------------------------------------------------------------------
      1        6          -0.004943009   -0.000000000   -0.001596198
      2        6           0.002532430    0.000000001   -0.001805979
      3        6          -0.000583682   -0.000000001   -0.002140798
      4        6          -0.000620522    0.000000000   -0.000036754
      5        1           0.001426371    0.000000000   -0.001199331
      6        1          -0.000683010   -0.000000000    0.000616732
      7        6           0.006812026   -0.000000001    0.010697189
      8        7          -0.002591224    0.000000000   -0.004769984
      9        1          -0.000779695    0.000000000    0.001139802
     10        1          -0.000086603   -0.000000001   -0.000723487
     11        1          -0.000483083    0.000000000   -0.000181192
 -------------------------------------------------------------------
 Cartesian Forces:  Max     0.010697189 RMS     0.002692812

 GradGradGradGradGradGradGradGradGradGradGradGradGradGradGradGradGradGrad
 Berny optimization.
 Using GEDIIS/GDIIS optimizer.
 FormGI is forming the generalized inverse of G from B-inverse, IUseBI=4.
 Internal  Forces:  Max     0.012011497 RMS     0.002515787
 Search for a local minimum.
 Step number   3 out of a maximum of   46 on scan point     1 out of    61
 All quantities printed in internal units (Hartrees-Bohrs-Radians)
 Mixed Optimization -- RFO/linear search
 Update second derivatives using D2CorX and points    1    2    3
 DE= -1.78D-03 DEPred=-1.99D-03 R= 8.94D-01
 TightC=F SS=  1.41D+00  RLast= 2.37D-01 DXNew= 5.0454D-01 7.0969D-01
 Trust test= 8.94D-01 RLast= 2.37D-01 DXMaxT set to 5.05D-01
 ITU=  1  0  0
 Use linear search instead of GDIIS.
     Eigenvalues ---    0.01772   0.02120   0.02744   0.02744   0.02838
     Eigenvalues ---    0.02838   0.04683   0.06912   0.15891   0.16000
     Eigenvalues ---    0.16000   0.16013   0.16094   0.21486   0.22097
     Eigenvalues ---    0.26708   0.35095   0.35109   0.35503   0.35593
     Eigenvalues ---    0.35632   0.39228   0.41098   0.55591   0.56685
     Eigenvalues ---    1.191241000.000001000.000001000.000001000.00000
     Eigenvalues --- 1000.000001000.000001000.000001000.000001000.00000
     Eigenvalues --- 1000.00000
 RFO step:  Lambda=-1.33181710D-03 EMin= 1.77237737D-02
 Quartic linear search produced a step of -0.24375.
 Iteration  1 RMS(Cart)=  0.03234369 RMS(Int)=  0.00242938
 Iteration  2 RMS(Cart)=  0.00238956 RMS(Int)=  0.00000110
 Iteration  3 RMS(Cart)=  0.00000208 RMS(Int)=  0.00000000
 Iteration  4 RMS(Cart)=  0.00000000 RMS(Int)=  0.00000001
 Iteration  1 RMS(Cart)=  0.00000000 RMS(Int)=  0.00000000
 Variable       Old X    -DE/DX   Delta X   Delta X   Delta X     New X
                                 (Linear)    (Quad)   (Total)
    R1        2.56276  -0.00536   0.00254  -0.01454  -0.01200   2.55076
    R2        2.69558  -0.00057   0.00063  -0.00256  -0.00193   2.69365
    R3        2.04980   0.00022  -0.00036   0.00138   0.00102   2.05082
    R4        2.76882  -0.00250   0.00234  -0.01102  -0.00868   2.76014
    R5        2.05454  -0.00027  -0.00015  -0.00012  -0.00027   2.05428
    R6        2.54158   0.00029   0.00033  -0.00080  -0.00047   2.54111
    R7        2.05332  -0.00008   0.00005  -0.00030  -0.00025   2.05307
    R8        2.04072   0.00154  -0.00230   0.00901   0.00671   2.04743
    R9        2.04806  -0.00008   0.00008  -0.00035  -0.00027   2.04779
   R10        2.21988   0.00044  -0.00008   0.00030   0.00022   2.22009
    A1        2.20186  -0.00410   0.01063  -0.02908  -0.01845   2.18341
    A2        2.07458   0.00065  -0.00420   0.00591   0.00171   2.07629
    A3        2.00675   0.00345  -0.00643   0.02317   0.01674   2.02349
    A4        2.27148  -0.00045   0.01542  -0.02563  -0.01020   2.26128
    A5        2.00509  -0.00047  -0.00770   0.00904   0.00134   2.00643
    A6        2.00661   0.00092  -0.00772   0.01659   0.00887   2.01548
    A7        2.21882   0.00208   0.00934  -0.00555   0.00379   2.22261
    A8        2.00553  -0.00156  -0.00341  -0.00325  -0.00666   1.99886
    A9        2.05884  -0.00052  -0.00592   0.00880   0.00287   2.06172
   A10        2.13300   0.00205   0.00346   0.00645   0.00990   2.14290
   A11        2.10083  -0.00197  -0.00146  -0.00903  -0.01049   2.09034
   A12        2.04935  -0.00009  -0.00200   0.00258   0.00059   2.04994
   A13        3.02200   0.01201   0.05125   0.09072   0.14197   3.16396
   A14        3.14159   0.00000   0.00000   0.00000   0.00000   3.14159
    D1       -0.00000   0.00000   0.00000   0.00000   0.00000   0.00000
    D2        3.14159   0.00000   0.00000   0.00000   0.00000  -3.14159
    D3        3.14159   0.00000   0.00000   0.00000   0.00000  -3.14159
    D4       -0.00000   0.00000   0.00000   0.00000   0.00000   0.00000
    D5       -0.00000   0.00000   0.00000   0.00000   0.00000   0.00000
    D6        3.14159  -0.00000   0.00000  -0.00000  -0.00000   3.14159
    D7        3.14159  -0.00000   0.00000  -0.00000  -0.00000   3.14159
    D8        0.00000  -0.00000   0.00000  -0.00000  -0.00000  -0.00000
    D9        0.00000   0.00000   0.00000  -0.00000  -0.00000   0.00000
   D10        3.14159   0.00000   0.00000   0.00000   0.00000   3.14159
   D11        3.14159   0.00000   0.00000   0.00000   0.00000   3.14159
   D12       -0.00000   0.00000   0.00000   0.00000   0.00000   0.00000
         Item               Value     Threshold  Converged?
 Maximum Force            0.012011     0.000450     NO 
 RMS     Force            0.002551     0.000300     NO 
 Maximum Displacement     0.128621     0.001800     NO 
 RMS     Displacement     0.032393     0.001200     NO 
 Predicted change in Energy=-1.140148D-03
 GradGradGradGradGradGradGradGradGradGradGradGradGradGradGradGradGradGrad

                          Input orientation:                          
 ---------------------------------------------------------------------
 Center     Atomic      Atomic             Coordinates (Angstroms)
 Number     Number       Type             X           Y           Z
 ---------------------------------------------------------------------
      1          6           0       -0.025990    0.000000   -0.044941
      2          6           0        0.051923   -0.000000    1.302611
      3          6           0        1.229781    0.000000    2.166331
      4          6           0        2.519757    0.000000    1.786633
      5          1           0        2.825259   -0.000000    0.747142
      6          1           0        3.301487    0.000000    2.537090
      7          6           0        1.090959   -0.000000   -0.930513
      8          7           0        1.994987    0.000000   -1.680808
      9          1           0       -1.004262    0.000000   -0.514777
     10          1           0       -0.905500   -0.000000    1.817463
     11          1           0        1.008978    0.000000    3.230096
 ---------------------------------------------------------------------
                    Distance matrix (angstroms):
                    1          2          3          4          5
     1  C    0.000000
     2  C    1.349802   0.000000
     3  C    2.542968   1.460604   0.000000
     4  C    3.136158   2.514852   1.344696   0.000000
     5  H    2.959226   2.828416   2.135333   1.083455   0.000000
     6  H    4.211768   3.476148   2.104621   1.083646   1.852217
     7  C    1.425417   2.463014   3.099955   3.069910   2.412949
     8  N    2.600079   3.560377   3.922502   3.506927   2.565988
     9  H    1.085248   2.102005   3.489884   4.208942   4.032080
    10  H    2.059633   1.087076   2.163593   3.425396   3.881257
    11  H    3.434680   2.152012   1.086439   2.089507   3.076352
                    6          7          8          9         10
     6  H    0.000000
     7  C    4.112264   0.000000
     8  N    4.415610   1.174823   0.000000
     9  H    5.277629   2.136069   3.217938   0.000000
    10  H    4.268092   3.396649   4.544307   2.334330   0.000000
    11  H    2.394965   4.161417   5.008912   4.251730   2.379235
                   11
    11  H    0.000000
 Symmetry turned off by external request.
 Stoichiometry    C5H5N
 Framework group  C1[X(C5H5N)]
 Deg. of freedom    27
 Full point group                 C1      NOp   1
 Rotational constants (GHZ):           6.3071479           2.9727892           2.0204686
 Standard basis: 6-311+G(2d,p) (5D, 7F)
   192 basis functions,   292 primitive gaussians,   204 cartesian basis functions
    21 alpha electrons       21 beta electrons
       nuclear repulsion energy       186.1488222618 Hartrees.
 NAtoms=   11 NActive=   11 NUniq=   11 SFac= 1.00D+00 NAtFMM=   60 NAOKFM=F Big=F
 Integral buffers will be    131072 words long.
 Raffenetti 1 integral format.
 Two-electron integral symmetry is turned off.
 One-electron integrals computed using PRISM.
 NBasis=   192 RedAO= T EigKep=  1.45D-05  NBF=   192
 NBsUse=   192 1.00D-06 EigRej= -1.00D+00 NBFU=   192
 Initial guess from the checkpoint file:  "/scratch/webmo-77271/223/Gau-728682.chk"
 B after Tr=    -0.007446   -0.000000    0.005066
         Rot=    0.999997    0.000000   -0.002422    0.000000 Ang=  -0.28 deg.
 ExpMin= 4.38D-02 ExpMax= 6.29D+03 ExpMxC= 9.49D+02 IAcc=3 IRadAn=         5 AccDes= 0.00D+00
 Harris functional with IExCor=  205 and IRadAn=       5 diagonalized for initial guess.
 HarFok:  IExCor=  205 AccDes= 0.00D+00 IRadAn=         5 IDoV= 1 UseB2=F ITyADJ=14
 ICtDFT=  3500011 ScaDFX=  1.000000  1.000000  1.000000  1.000000
 FoFCou: FMM=F IPFlag=           0 FMFlag=      100000 FMFlg1=           0
         NFxFlg=           0 DoJE=T BraDBF=F KetDBF=T FulRan=T
         wScrn=  0.000000 ICntrl=       500 IOpCl=  0 I1Cent=   200000004 NGrid=           0
         NMat0=    1 NMatS0=      1 NMatT0=    0 NMatD0=    1 NMtDS0=    0 NMtDT0=    0
 Symmetry not used in FoFCou.
 Keep R1 ints in memory in canonical form, NReq=178523928.
 Requested convergence on RMS density matrix=1.00D-08 within 128 cycles.
 Requested convergence on MAX density matrix=1.00D-06.
 Requested convergence on             energy=1.00D-06.
 No special actions if energy rises.
 SCF Done:  E(RHF) =  -246.713056295     A.U. after   14 cycles
            NFock= 14  Conv=0.14D-08     -V/T= 2.0018
 ExpMin= 4.38D-02 ExpMax= 6.29D+03 ExpMxC= 9.49D+02 IAcc=3 IRadAn=         5 AccDes= 0.00D+00
 HarFok:  IExCor=  205 AccDes= 0.00D+00 IRadAn=         5 IDoV=-2 UseB2=F ITyADJ=14
 ICtDFT= 12500011 ScaDFX=  1.000000  1.000000  1.000000  1.000000
 Range of M.O.s used for correlation:     7   192
 NBasis=   192 NAE=    21 NBE=    21 NFC=     6 NFV=     0
 NROrb=    186 NOA=    15 NOB=    15 NVA=   171 NVB=   171

 **** Warning!!: The largest alpha MO coefficient is  0.11038957D+03

 Fully direct method using O(ONN) memory.
 JobTyp=1 Pass  1:  I=   7 to  21 NPSUse= 32 ParTrn=T ParDer=T DoDerP=T.
 Spin components of T(2) and E(2):
     alpha-alpha T2 =       0.4309722908D-01 E2=     -0.1135583208D+00
     alpha-beta  T2 =       0.2439424157D+00 E2=     -0.6680217141D+00
     beta-beta   T2 =       0.4309722908D-01 E2=     -0.1135583208D+00
 ANorm=    0.1153315600D+01
 E2 =    -0.8951383556D+00 EUMP2 =    -0.24760819465039D+03
          IDoAtm=11111111111
          Differentiating once with respect to electric field.
                with respect to dipole field.
          Differentiating once with respect to nuclear coordinates.
 Keep R1 ints in memory in canonical form, NReq=178531027.
          There are     1 degrees of freedom in the 1st order CPHF.  IDoFFX=0 NUNeed=     1.
 LinEq1:  Iter=  0 NonCon=     1 RMS=4.24D-03 Max=6.42D-02 NDo=     1
 AX will form     1 AO Fock derivatives at one time.
 LinEq1:  Iter=  1 NonCon=     1 RMS=1.16D-03 Max=1.68D-02 NDo=     1
 LinEq1:  Iter=  2 NonCon=     1 RMS=4.76D-04 Max=1.05D-02 NDo=     1
 LinEq1:  Iter=  3 NonCon=     1 RMS=2.89D-04 Max=5.79D-03 NDo=     1
 LinEq1:  Iter=  4 NonCon=     1 RMS=1.05D-04 Max=2.02D-03 NDo=     1
 LinEq1:  Iter=  5 NonCon=     1 RMS=3.88D-05 Max=8.23D-04 NDo=     1
 LinEq1:  Iter=  6 NonCon=     1 RMS=1.62D-05 Max=3.52D-04 NDo=     1
 LinEq1:  Iter=  7 NonCon=     1 RMS=6.18D-06 Max=1.18D-04 NDo=     1
 LinEq1:  Iter=  8 NonCon=     1 RMS=1.92D-06 Max=2.74D-05 NDo=     1
 LinEq1:  Iter=  9 NonCon=     1 RMS=7.00D-07 Max=1.61D-05 NDo=     1
 LinEq1:  Iter= 10 NonCon=     1 RMS=1.88D-07 Max=2.24D-06 NDo=     1
 LinEq1:  Iter= 11 NonCon=     1 RMS=5.06D-08 Max=5.79D-07 NDo=     1
 LinEq1:  Iter= 12 NonCon=     1 RMS=1.27D-08 Max=1.41D-07 NDo=     1
 LinEq1:  Iter= 13 NonCon=     1 RMS=3.63D-09 Max=4.19D-08 NDo=     1
 LinEq1:  Iter= 14 NonCon=     1 RMS=7.02D-10 Max=9.03D-09 NDo=     1
 LinEq1:  Iter= 15 NonCon=     1 RMS=1.55D-10 Max=1.75D-09 NDo=     1
 LinEq1:  Iter= 16 NonCon=     0 RMS=4.53D-11 Max=5.45D-10 NDo=     1
 Linear equations converged to 1.000D-10 1.000D-09 after    16 iterations.
 End of Minotr F.D. properties file   721 does not exist.
 End of Minotr F.D. properties file   722 does not exist.
 End of Minotr F.D. properties file   788 does not exist.
 Calling FoFJK, ICntrl=  10002127 FMM=F ISym2X=0 I1Cent= 0 IOpClX= 0 NMat=1 NMatS=1 NMatT=0.
 -------------------------------------------------------------------
 Center     Atomic                   Forces (Hartrees/Bohr)
 Number     Number              X              Y              Z
 -------------------------------------------------------------------
      1        6          -0.001222542    0.000000000   -0.001485910
      2        6          -0.000661079   -0.000000001    0.001471900
      3        6          -0.000007134    0.000000000   -0.000156524
      4        6           0.000276368   -0.000000000   -0.000540288
      5        1           0.000313743   -0.000000000    0.001076523
      6        1           0.000002791    0.000000000    0.000152901
      7        6           0.000438058    0.000000001   -0.000483551
      8        7          -0.000720855   -0.000000000    0.000182224
      9        1           0.000797703   -0.000000001   -0.000573615
     10        1           0.000238848    0.000000001    0.000198732
     11        1           0.000544098   -0.000000000    0.000157608
 -------------------------------------------------------------------
 Cartesian Forces:  Max     0.001485910 RMS     0.000559788

 GradGradGradGradGradGradGradGradGradGradGradGradGradGradGradGradGradGrad
 Berny optimization.
 Using GEDIIS/GDIIS optimizer.
 FormGI is forming the generalized inverse of G from B-inverse, IUseBI=4.
 Internal  Forces:  Max     0.002397763 RMS     0.000782892
 Search for a local minimum.
 Step number   4 out of a maximum of   46 on scan point     1 out of    61
 All quantities printed in internal units (Hartrees-Bohrs-Radians)
 Mixed Optimization -- En-DIIS/RFO-DIIS
 Update second derivatives using D2CorX and points    1    2    3    4
 DE= -1.01D-03 DEPred=-1.14D-03 R= 8.90D-01
 TightC=F SS=  1.41D+00  RLast= 1.47D-01 DXNew= 8.4853D-01 4.3996D-01
 Trust test= 8.90D-01 RLast= 1.47D-01 DXMaxT set to 5.05D-01
 ITU=  1  1  0  0
 Use linear search instead of GDIIS.
     Eigenvalues ---    0.01772   0.02121   0.02744   0.02744   0.02838
     Eigenvalues ---    0.02838   0.04683   0.07585   0.15387   0.15999
     Eigenvalues ---    0.16000   0.16061   0.16332   0.19515   0.22334
     Eigenvalues ---    0.27501   0.35088   0.35106   0.35487   0.35594
     Eigenvalues ---    0.35870   0.39833   0.41055   0.56300   0.59655
     Eigenvalues ---    1.191151000.000001000.000001000.000001000.00000
     Eigenvalues --- 1000.000001000.000001000.000001000.000001000.00000
     Eigenvalues --- 1000.00000
 RFO step:  Lambda=-6.76317070D-05 EMin= 1.77232302D-02
 Quartic linear search produced a step of  0.01150.
 Iteration  1 RMS(Cart)=  0.01288459 RMS(Int)=  0.00004759
 Iteration  2 RMS(Cart)=  0.00005024 RMS(Int)=  0.00000000
 Iteration  3 RMS(Cart)=  0.00000000 RMS(Int)=  0.00000000
 Iteration  1 RMS(Cart)=  0.00000000 RMS(Int)=  0.00000000
 Variable       Old X    -DE/DX   Delta X   Delta X   Delta X     New X
                                 (Linear)    (Quad)   (Total)
    R1        2.55076   0.00240  -0.00014   0.00336   0.00322   2.55398
    R2        2.69365  -0.00003  -0.00002  -0.00012  -0.00014   2.69351
    R3        2.05082  -0.00047   0.00001  -0.00117  -0.00115   2.04967
    R4        2.76014   0.00132  -0.00010   0.00235   0.00225   2.76239
    R5        2.05428  -0.00012  -0.00000  -0.00021  -0.00021   2.05406
    R6        2.54111   0.00037  -0.00001   0.00038   0.00038   2.54148
    R7        2.05307   0.00004  -0.00000   0.00013   0.00013   2.05320
    R8        2.04743  -0.00094   0.00008  -0.00186  -0.00178   2.04565
    R9        2.04779   0.00011  -0.00000   0.00026   0.00025   2.04805
   R10        2.22009  -0.00067   0.00000  -0.00057  -0.00057   2.21952
    A1        2.18341   0.00062  -0.00021   0.00206   0.00185   2.18526
    A2        2.07629   0.00057   0.00002   0.00432   0.00434   2.08063
    A3        2.02349  -0.00120   0.00019  -0.00639  -0.00620   2.01729
    A4        2.26128   0.00120  -0.00012   0.00288   0.00276   2.26404
    A5        2.00643  -0.00030   0.00002   0.00038   0.00039   2.00682
    A6        2.01548  -0.00090   0.00010  -0.00325  -0.00315   2.01233
    A7        2.22261   0.00199   0.00004   0.00675   0.00680   2.22940
    A8        1.99886  -0.00042  -0.00008  -0.00021  -0.00029   1.99857
    A9        2.06172  -0.00157   0.00003  -0.00654  -0.00651   2.05521
   A10        2.14290   0.00090   0.00011   0.00479   0.00490   2.14781
   A11        2.09034  -0.00056  -0.00012  -0.00296  -0.00308   2.08726
   A12        2.04994  -0.00034   0.00001  -0.00182  -0.00182   2.04812
   A13        3.16396   0.00071   0.00163   0.00775   0.00939   3.17335
   A14        3.14159  -0.00000   0.00000  -0.00000  -0.00000   3.14159
    D1        0.00000  -0.00000   0.00000  -0.00000  -0.00000  -0.00000
    D2       -3.14159  -0.00000   0.00000  -0.00000  -0.00000  -3.14159
    D3       -3.14159  -0.00000   0.00000  -0.00000  -0.00000   3.14159
    D4        0.00000  -0.00000   0.00000  -0.00000  -0.00000   0.00000
    D5       -0.00000  -0.00000   0.00000   0.00000   0.00000   0.00000
    D6        3.14159  -0.00000  -0.00000   0.00000   0.00000   3.14159
    D7        3.14159   0.00000  -0.00000   0.00000   0.00000   3.14159
    D8       -0.00000   0.00000  -0.00000   0.00000   0.00000  -0.00000
    D9       -0.00000   0.00000   0.00000   0.00000   0.00000   0.00000
   D10        3.14159  -0.00000   0.00000  -0.00000   0.00000   3.14159
   D11        3.14159  -0.00000   0.00000  -0.00000  -0.00000   3.14159
   D12        0.00000  -0.00000   0.00000  -0.00000   0.00000   0.00000
         Item               Value     Threshold  Converged?
 Maximum Force            0.002398     0.000450     NO 
 RMS     Force            0.000794     0.000300     NO 
 Maximum Displacement     0.038076     0.001800     NO 
 RMS     Displacement     0.012881     0.001200     NO 
 Predicted change in Energy=-3.395604D-05
 GradGradGradGradGradGradGradGradGradGradGradGradGradGradGradGradGradGrad

                          Input orientation:                          
 ---------------------------------------------------------------------
 Center     Atomic      Atomic             Coordinates (Angstroms)
 Number     Number       Type             X           Y           Z
 ---------------------------------------------------------------------
      1          6           0       -0.028304   -0.000000   -0.048051
      2          6           0        0.053134    0.000000    1.300998
      3          6           0        1.231763    0.000000    2.165684
      4          6           0        2.524563   -0.000000    1.794991
      5          1           0        2.842155   -0.000000    0.760117
      6          1           0        3.298770    0.000000    2.553400
      7          6           0        1.084687    0.000000   -0.938474
      8          7           0        1.978063    0.000000   -1.700958
      9          1           0       -1.005177   -0.000000   -0.519385
     10          1           0       -0.902677   -0.000000    1.818603
     11          1           0        1.010402    0.000000    3.229403
 ---------------------------------------------------------------------
                    Distance matrix (angstroms):
                    1          2          3          4          5
     1  C    0.000000
     2  C    1.351505   0.000000
     3  C    2.547233   1.461796   0.000000
     4  C    3.148640   2.520315   1.344896   0.000000
     5  H    2.982057   2.840984   2.137517   1.082511   0.000000
     6  H    4.223384   3.478888   2.103055   1.083781   1.850503
     7  C    1.425342   2.465631   3.107640   3.089510   2.444157
     8  N    2.599539   3.566103   3.938004   3.538406   2.608360
     9  H    1.084637   2.105663   3.494782   4.220829   4.054514
    10  H    2.061292   1.086963   2.162476   3.427322   3.891549
    11  H    3.438113   2.152930   1.086508   2.085719   3.074523
                    6          7          8          9         10
     6  H    0.000000
     7  C    4.134652   0.000000
     8  N    4.454641   1.174522   0.000000
     9  H    5.288286   2.131470   3.208711   0.000000
    10  H    4.265218   3.398689   4.548183   2.340234   0.000000
    11  H    2.386128   4.168539   5.024423   4.256287   2.377022
                   11
    11  H    0.000000
 Symmetry turned off by external request.
 Stoichiometry    C5H5N
 Framework group  C1[X(C5H5N)]
 Deg. of freedom    27
 Full point group                 C1      NOp   1
 Rotational constants (GHZ):           6.3182186           2.9417534           2.0072027
 Standard basis: 6-311+G(2d,p) (5D, 7F)
   192 basis functions,   292 primitive gaussians,   204 cartesian basis functions
    21 alpha electrons       21 beta electrons
       nuclear repulsion energy       185.8522231534 Hartrees.
 NAtoms=   11 NActive=   11 NUniq=   11 SFac= 1.00D+00 NAtFMM=   60 NAOKFM=F Big=F
 Integral buffers will be    131072 words long.
 Raffenetti 1 integral format.
 Two-electron integral symmetry is turned off.
 One-electron integrals computed using PRISM.
 NBasis=   192 RedAO= T EigKep=  1.45D-05  NBF=   192
 NBsUse=   192 1.00D-06 EigRej= -1.00D+00 NBFU=   192
 Initial guess from the checkpoint file:  "/scratch/webmo-77271/223/Gau-728682.chk"
 B after Tr=    -0.007070    0.000000   -0.001267
         Rot=    0.999999   -0.000000   -0.001214   -0.000000 Ang=  -0.14 deg.
 ExpMin= 4.38D-02 ExpMax= 6.29D+03 ExpMxC= 9.49D+02 IAcc=3 IRadAn=         5 AccDes= 0.00D+00
 Harris functional with IExCor=  205 and IRadAn=       5 diagonalized for initial guess.
 HarFok:  IExCor=  205 AccDes= 0.00D+00 IRadAn=         5 IDoV= 1 UseB2=F ITyADJ=14
 ICtDFT=  3500011 ScaDFX=  1.000000  1.000000  1.000000  1.000000
 FoFCou: FMM=F IPFlag=           0 FMFlag=      100000 FMFlg1=           0
         NFxFlg=           0 DoJE=T BraDBF=F KetDBF=T FulRan=T
         wScrn=  0.000000 ICntrl=       500 IOpCl=  0 I1Cent=   200000004 NGrid=           0
         NMat0=    1 NMatS0=      1 NMatT0=    0 NMatD0=    1 NMtDS0=    0 NMtDT0=    0
 Symmetry not used in FoFCou.
 Keep R1 ints in memory in canonical form, NReq=178523392.
 Requested convergence on RMS density matrix=1.00D-08 within 128 cycles.
 Requested convergence on MAX density matrix=1.00D-06.
 Requested convergence on             energy=1.00D-06.
 No special actions if energy rises.
 SCF Done:  E(RHF) =  -246.713233084     A.U. after   11 cycles
            NFock= 11  Conv=0.50D-08     -V/T= 2.0019
 ExpMin= 4.38D-02 ExpMax= 6.29D+03 ExpMxC= 9.49D+02 IAcc=3 IRadAn=         5 AccDes= 0.00D+00
 HarFok:  IExCor=  205 AccDes= 0.00D+00 IRadAn=         5 IDoV=-2 UseB2=F ITyADJ=14
 ICtDFT= 12500011 ScaDFX=  1.000000  1.000000  1.000000  1.000000
 Range of M.O.s used for correlation:     7   192
 NBasis=   192 NAE=    21 NBE=    21 NFC=     6 NFV=     0
 NROrb=    186 NOA=    15 NOB=    15 NVA=   171 NVB=   171

 **** Warning!!: The largest alpha MO coefficient is  0.10983571D+03

 Fully direct method using O(ONN) memory.
 JobTyp=1 Pass  1:  I=   7 to  21 NPSUse= 32 ParTrn=T ParDer=T DoDerP=T.
 Spin components of T(2) and E(2):
     alpha-alpha T2 =       0.4308296017D-01 E2=     -0.1135036848D+00
     alpha-beta  T2 =       0.2440101326D+00 E2=     -0.6679833883D+00
     beta-beta   T2 =       0.4308296017D-01 E2=     -0.1135036848D+00
 ANorm=    0.1153332586D+01
 E2 =    -0.8949907579D+00 EUMP2 =    -0.24760822384235D+03
          IDoAtm=11111111111
          Differentiating once with respect to electric field.
                with respect to dipole field.
          Differentiating once with respect to nuclear coordinates.
 Keep R1 ints in memory in canonical form, NReq=178530601.
          There are     1 degrees of freedom in the 1st order CPHF.  IDoFFX=0 NUNeed=     1.
 LinEq1:  Iter=  0 NonCon=     1 RMS=4.24D-03 Max=6.43D-02 NDo=     1
 AX will form     1 AO Fock derivatives at one time.
 LinEq1:  Iter=  1 NonCon=     1 RMS=1.16D-03 Max=1.67D-02 NDo=     1
 LinEq1:  Iter=  2 NonCon=     1 RMS=4.74D-04 Max=1.05D-02 NDo=     1
 LinEq1:  Iter=  3 NonCon=     1 RMS=2.88D-04 Max=5.74D-03 NDo=     1
 LinEq1:  Iter=  4 NonCon=     1 RMS=1.05D-04 Max=2.02D-03 NDo=     1
 LinEq1:  Iter=  5 NonCon=     1 RMS=3.89D-05 Max=8.22D-04 NDo=     1
 LinEq1:  Iter=  6 NonCon=     1 RMS=1.63D-05 Max=3.53D-04 NDo=     1
 LinEq1:  Iter=  7 NonCon=     1 RMS=6.18D-06 Max=1.17D-04 NDo=     1
 LinEq1:  Iter=  8 NonCon=     1 RMS=1.91D-06 Max=2.75D-05 NDo=     1
 LinEq1:  Iter=  9 NonCon=     1 RMS=6.99D-07 Max=1.61D-05 NDo=     1
 LinEq1:  Iter= 10 NonCon=     1 RMS=1.88D-07 Max=2.24D-06 NDo=     1
 LinEq1:  Iter= 11 NonCon=     1 RMS=5.04D-08 Max=5.84D-07 NDo=     1
 LinEq1:  Iter= 12 NonCon=     1 RMS=1.28D-08 Max=1.40D-07 NDo=     1
 LinEq1:  Iter= 13 NonCon=     1 RMS=3.64D-09 Max=4.20D-08 NDo=     1
 LinEq1:  Iter= 14 NonCon=     1 RMS=7.01D-10 Max=9.07D-09 NDo=     1
 LinEq1:  Iter= 15 NonCon=     1 RMS=1.59D-10 Max=1.73D-09 NDo=     1
 LinEq1:  Iter= 16 NonCon=     0 RMS=4.77D-11 Max=5.86D-10 NDo=     1
 Linear equations converged to 1.000D-10 1.000D-09 after    16 iterations.
 End of Minotr F.D. properties file   721 does not exist.
 End of Minotr F.D. properties file   722 does not exist.
 End of Minotr F.D. properties file   788 does not exist.
 Calling FoFJK, ICntrl=  10002127 FMM=F ISym2X=0 I1Cent= 0 IOpClX= 0 NMat=1 NMatS=1 NMatT=0.
 -------------------------------------------------------------------
 Center     Atomic                   Forces (Hartrees/Bohr)
 Number     Number              X              Y              Z
 -------------------------------------------------------------------
      1        6          -0.000244927    0.000000001    0.000267160
      2        6          -0.000244478   -0.000000001    0.000156054
      3        6          -0.000093428    0.000000001   -0.000358753
      4        6          -0.000087376   -0.000000001   -0.000185782
      5        1           0.000059020    0.000000000   -0.000013209
      6        1          -0.000000023   -0.000000000    0.000047742
      7        6           0.000311730   -0.000000001   -0.000044061
      8        7          -0.000006155    0.000000001    0.000151884
      9        1           0.000092884   -0.000000000   -0.000147756
     10        1           0.000082463    0.000000000    0.000062328
     11        1           0.000130290   -0.000000000    0.000064393
 -------------------------------------------------------------------
 Cartesian Forces:  Max     0.000358753 RMS     0.000133200

 GradGradGradGradGradGradGradGradGradGradGradGradGradGradGradGradGradGrad
 Berny optimization.
 Using GEDIIS/GDIIS optimizer.
 FormGI is forming the generalized inverse of G from B-inverse, IUseBI=4.
 Internal  Forces:  Max     0.001069212 RMS     0.000292238
 Search for a local minimum.
 Step number   5 out of a maximum of   46 on scan point     1 out of    61
 All quantities printed in internal units (Hartrees-Bohrs-Radians)
 Mixed Optimization -- En-DIIS/RFO-DIIS
 Swapping is turned off.
 Update second derivatives using D2CorX and points    1    2    3    4    5
 DE= -2.92D-05 DEPred=-3.40D-05 R= 8.60D-01
 TightC=F SS=  1.41D+00  RLast= 1.77D-02 DXNew= 8.4853D-01 5.3031D-02
 Trust test= 8.60D-01 RLast= 1.77D-02 DXMaxT set to 5.05D-01
 ITU=  1  1  1  0  0
     Eigenvalues ---    0.01772   0.02120   0.02744   0.02744   0.02838
     Eigenvalues ---    0.02838   0.04683   0.07351   0.12639   0.15466
     Eigenvalues ---    0.16001   0.16027   0.16090   0.18341   0.22283
     Eigenvalues ---    0.33767   0.35084   0.35104   0.35480   0.35593
     Eigenvalues ---    0.36009   0.41020   0.43409   0.56323   0.63939
     Eigenvalues ---    1.188801000.000001000.000001000.000001000.00000
     Eigenvalues --- 1000.000001000.000001000.000001000.000001000.00000
     Eigenvalues --- 1000.00000
 En-DIIS/RFO-DIIS/Sim-DIIS IScMMF=       -3 using points:     5    4
 RFO step:  Lambda=-1.06652718D-05.
 DidBck=F Rises=F RFO-DIIS coefs:    1.08413   -0.08413
 Iteration  1 RMS(Cart)=  0.00506655 RMS(Int)=  0.00000678
 Iteration  2 RMS(Cart)=  0.00000952 RMS(Int)=  0.00000000
 Iteration  3 RMS(Cart)=  0.00000000 RMS(Int)=  0.00000001
 Iteration  1 RMS(Cart)=  0.00000000 RMS(Int)=  0.00000000
 Variable       Old X    -DE/DX   Delta X   Delta X   Delta X     New X
                                 (Linear)    (Quad)   (Total)
    R1        2.55398  -0.00024   0.00027  -0.00015   0.00012   2.55410
    R2        2.69351   0.00017  -0.00001   0.00026   0.00025   2.69376
    R3        2.04967  -0.00002  -0.00010  -0.00014  -0.00024   2.04942
    R4        2.76239  -0.00026   0.00019  -0.00019   0.00000   2.76240
    R5        2.05406  -0.00004  -0.00002  -0.00018  -0.00020   2.05386
    R6        2.54148   0.00001   0.00003   0.00015   0.00019   2.54167
    R7        2.05320   0.00004   0.00001   0.00008   0.00009   2.05329
    R8        2.04565   0.00003  -0.00015  -0.00014  -0.00029   2.04536
    R9        2.04805   0.00003   0.00002   0.00012   0.00014   2.04819
   R10        2.21952  -0.00010  -0.00005  -0.00010  -0.00015   2.21938
    A1        2.18526  -0.00078   0.00016  -0.00348  -0.00332   2.18194
    A2        2.08063   0.00057   0.00037   0.00293   0.00329   2.08393
    A3        2.01729   0.00021  -0.00052   0.00055   0.00003   2.01732
    A4        2.26404  -0.00107   0.00023  -0.00375  -0.00351   2.26052
    A5        2.00682   0.00063   0.00003   0.00244   0.00248   2.00930
    A6        2.01233   0.00044  -0.00027   0.00130   0.00104   2.01336
    A7        2.22940  -0.00024   0.00057   0.00056   0.00114   2.23054
    A8        1.99857   0.00026  -0.00002   0.00072   0.00069   1.99926
    A9        2.05521  -0.00003  -0.00055  -0.00128  -0.00183   2.05338
   A10        2.14781   0.00009   0.00041   0.00145   0.00186   2.14967
   A11        2.08726  -0.00008  -0.00026  -0.00123  -0.00149   2.08576
   A12        2.04812  -0.00001  -0.00015  -0.00022  -0.00037   2.04775
   A13        3.17335  -0.00025   0.00079  -0.00132  -0.00053   3.17282
   A14        3.14159   0.00000  -0.00000   0.00000   0.00000   3.14159
    D1       -0.00000   0.00000  -0.00000   0.00000   0.00000   0.00000
    D2        3.14159   0.00000  -0.00000   0.00000   0.00000   3.14159
    D3        3.14159   0.00000  -0.00000   0.00000   0.00000   3.14159
    D4        0.00000  -0.00000  -0.00000  -0.00000  -0.00000   0.00000
    D5       -0.00000  -0.00000   0.00000   0.00000   0.00000   0.00000
    D6        3.14159  -0.00000  -0.00000   0.00000   0.00000   3.14159
    D7        3.14159  -0.00000   0.00000   0.00000   0.00000   3.14159
    D8       -0.00000   0.00000   0.00000   0.00000   0.00000  -0.00000
    D9       -0.00000   0.00000   0.00000   0.00000   0.00000   0.00000
   D10        3.14159   0.00000  -0.00000   0.00000   0.00000   3.14159
   D11        3.14159   0.00000  -0.00000   0.00000   0.00000  -3.14159
   D12        0.00000  -0.00000  -0.00000  -0.00000   0.00000   0.00000
         Item               Value     Threshold  Converged?
 Maximum Force            0.001069     0.000450     NO 
 RMS     Force            0.000296     0.000300     YES
 Maximum Displacement     0.018094     0.001800     NO 
 RMS     Displacement     0.005069     0.001200     NO 
 Predicted change in Energy=-5.332881D-06
 GradGradGradGradGradGradGradGradGradGradGradGradGradGradGradGradGradGrad

                          Input orientation:                          
 ---------------------------------------------------------------------
 Center     Atomic      Atomic             Coordinates (Angstroms)
 Number     Number       Type             X           Y           Z
 ---------------------------------------------------------------------
      1          6           0       -0.030190   -0.000000   -0.047190
      2          6           0        0.050177   -0.000000    1.301988
      3          6           0        1.231152    0.000000    2.163470
      4          6           0        2.523458   -0.000000    1.790706
      5          1           0        2.841298   -0.000000    0.756069
      6          1           0        3.297785   -0.000000    2.549099
      7          6           0        1.086562    0.000000   -0.933105
      8          7           0        1.983409    0.000000   -1.691382
      9          1           0       -1.005011   -0.000000   -0.522460
     10          1           0       -0.904671   -0.000000    1.821147
     11          1           0        1.013410    0.000000    3.227986
 ---------------------------------------------------------------------
                    Distance matrix (angstroms):
                    1          2          3          4          5
     1  C    0.000000
     2  C    1.351570   0.000000
     3  C    2.545192   1.461798   0.000000
     4  C    3.146265   2.521105   1.344994   0.000000
     5  H    2.981722   2.844009   2.138539   1.082357   0.000000
     6  H    4.220916   3.478828   2.102304   1.083855   1.850226
     7  C    1.425475   2.463683   3.099949   3.079582   2.435654
     8  N    2.599605   3.563377   3.927567   3.523719   2.593452
     9  H    1.084508   2.107613   3.494946   4.219104   4.053237
    10  H    2.062862   1.086858   2.163083   3.428265   3.894442
    11  H    3.437424   2.153436   1.086557   2.084711   3.074337
                    6          7          8          9         10
     6  H    0.000000
     7  C    4.124955   0.000000
     8  N    4.439512   1.174445   0.000000
     9  H    5.286637   2.131503   3.208900   0.000000
    10  H    4.265038   3.398663   4.547403   2.345754   0.000000
    11  H    2.383119   4.161734   5.014089   4.259093   2.378705
                   11
    11  H    0.000000
 Symmetry turned off by external request.
 Stoichiometry    C5H5N
 Framework group  C1[X(C5H5N)]
 Deg. of freedom    27
 Full point group                 C1      NOp   1
 Rotational constants (GHZ):           6.3014466           2.9587508           2.0133923
 Standard basis: 6-311+G(2d,p) (5D, 7F)
   192 basis functions,   292 primitive gaussians,   204 cartesian basis functions
    21 alpha electrons       21 beta electrons
       nuclear repulsion energy       185.9628506480 Hartrees.
 NAtoms=   11 NActive=   11 NUniq=   11 SFac= 1.00D+00 NAtFMM=   60 NAOKFM=F Big=F
 Integral buffers will be    131072 words long.
 Raffenetti 1 integral format.
 Two-electron integral symmetry is turned off.
 One-electron integrals computed using PRISM.
 NBasis=   192 RedAO= T EigKep=  1.44D-05  NBF=   192
 NBsUse=   192 1.00D-06 EigRej= -1.00D+00 NBFU=   192
 Initial guess from the checkpoint file:  "/scratch/webmo-77271/223/Gau-728682.chk"
 B after Tr=     0.001134   -0.000000    0.001083
         Rot=    1.000000    0.000000    0.000383   -0.000000 Ang=   0.04 deg.
 Keep R1 ints in memory in canonical form, NReq=178523809.
 Requested convergence on RMS density matrix=1.00D-08 within 128 cycles.
 Requested convergence on MAX density matrix=1.00D-06.
 Requested convergence on             energy=1.00D-06.
 No special actions if energy rises.
 SCF Done:  E(RHF) =  -246.713188645     A.U. after    9 cycles
            NFock=  9  Conv=0.84D-08     -V/T= 2.0019
 ExpMin= 4.38D-02 ExpMax= 6.29D+03 ExpMxC= 9.49D+02 IAcc=3 IRadAn=         5 AccDes= 0.00D+00
 HarFok:  IExCor=  205 AccDes= 0.00D+00 IRadAn=         5 IDoV=-2 UseB2=F ITyADJ=14
 ICtDFT= 12500011 ScaDFX=  1.000000  1.000000  1.000000  1.000000
 Range of M.O.s used for correlation:     7   192
 NBasis=   192 NAE=    21 NBE=    21 NFC=     6 NFV=     0
 NROrb=    186 NOA=    15 NOB=    15 NVA=   171 NVB=   171

 **** Warning!!: The largest alpha MO coefficient is  0.10941073D+03

 Fully direct method using O(ONN) memory.
 JobTyp=1 Pass  1:  I=   7 to  21 NPSUse= 32 ParTrn=T ParDer=T DoDerP=T.
 Spin components of T(2) and E(2):
     alpha-alpha T2 =       0.4308839408D-01 E2=     -0.1135192978D+00
     alpha-beta  T2 =       0.2440052176D+00 E2=     -0.6680019525D+00
     beta-beta   T2 =       0.4308839408D-01 E2=     -0.1135192978D+00
 ANorm=    0.1153335166D+01
 E2 =    -0.8950405482D+00 EUMP2 =    -0.24760822919295D+03
          IDoAtm=11111111111
          Differentiating once with respect to electric field.
                with respect to dipole field.
          Differentiating once with respect to nuclear coordinates.
 Keep R1 ints in memory in canonical form, NReq=178530650.
          There are     1 degrees of freedom in the 1st order CPHF.  IDoFFX=0 NUNeed=     1.
 LinEq1:  Iter=  0 NonCon=     1 RMS=4.24D-03 Max=6.43D-02 NDo=     1
 AX will form     1 AO Fock derivatives at one time.
 LinEq1:  Iter=  1 NonCon=     1 RMS=1.16D-03 Max=1.67D-02 NDo=     1
 LinEq1:  Iter=  2 NonCon=     1 RMS=4.75D-04 Max=1.05D-02 NDo=     1
 LinEq1:  Iter=  3 NonCon=     1 RMS=2.88D-04 Max=5.76D-03 NDo=     1
 LinEq1:  Iter=  4 NonCon=     1 RMS=1.05D-04 Max=2.02D-03 NDo=     1
 LinEq1:  Iter=  5 NonCon=     1 RMS=3.89D-05 Max=8.25D-04 NDo=     1
 LinEq1:  Iter=  6 NonCon=     1 RMS=1.63D-05 Max=3.54D-04 NDo=     1
 LinEq1:  Iter=  7 NonCon=     1 RMS=6.17D-06 Max=1.16D-04 NDo=     1
 LinEq1:  Iter=  8 NonCon=     1 RMS=1.91D-06 Max=2.75D-05 NDo=     1
 LinEq1:  Iter=  9 NonCon=     1 RMS=6.99D-07 Max=1.61D-05 NDo=     1
 LinEq1:  Iter= 10 NonCon=     1 RMS=1.88D-07 Max=2.24D-06 NDo=     1
 LinEq1:  Iter= 11 NonCon=     1 RMS=5.05D-08 Max=5.84D-07 NDo=     1
 LinEq1:  Iter= 12 NonCon=     1 RMS=1.28D-08 Max=1.40D-07 NDo=     1
 LinEq1:  Iter= 13 NonCon=     1 RMS=3.64D-09 Max=4.19D-08 NDo=     1
 LinEq1:  Iter= 14 NonCon=     1 RMS=7.03D-10 Max=9.09D-09 NDo=     1
 LinEq1:  Iter= 15 NonCon=     1 RMS=1.60D-10 Max=1.74D-09 NDo=     1
 LinEq1:  Iter= 16 NonCon=     0 RMS=4.83D-11 Max=5.95D-10 NDo=     1
 Linear equations converged to 1.000D-10 1.000D-09 after    16 iterations.
 End of Minotr F.D. properties file   721 does not exist.
 End of Minotr F.D. properties file   722 does not exist.
 End of Minotr F.D. properties file   788 does not exist.
 Calling FoFJK, ICntrl=  10002127 FMM=F ISym2X=0 I1Cent= 0 IOpClX= 0 NMat=1 NMatS=1 NMatT=0.
 -------------------------------------------------------------------
 Center     Atomic                   Forces (Hartrees/Bohr)
 Number     Number              X              Y              Z
 -------------------------------------------------------------------
      1        6           0.000017055    0.000000000    0.000307542
      2        6          -0.000005338   -0.000000000   -0.000089621
      3        6          -0.000084943    0.000000001   -0.000116799
      4        6           0.000003145   -0.000000001    0.000022596
      5        1           0.000014685   -0.000000000   -0.000006958
      6        1          -0.000002077    0.000000000    0.000012157
      7        6          -0.000002887   -0.000000001   -0.000158801
      8        7           0.000068970    0.000000000    0.000008797
      9        1          -0.000037502    0.000000000   -0.000020965
     10        1           0.000018715   -0.000000000    0.000018686
     11        1           0.000010177   -0.000000000    0.000023365
 -------------------------------------------------------------------
 Cartesian Forces:  Max     0.000307542 RMS     0.000069191

 GradGradGradGradGradGradGradGradGradGradGradGradGradGradGradGradGradGrad
 Berny optimization.
 Using GEDIIS/GDIIS optimizer.
 FormGI is forming the generalized inverse of G from B-inverse, IUseBI=4.
 Internal  Forces:  Max     0.000144995 RMS     0.000047695
 Search for a local minimum.
 Step number   6 out of a maximum of   46 on scan point     1 out of    61
 All quantities printed in internal units (Hartrees-Bohrs-Radians)
 Mixed Optimization -- En-DIIS/RFO-DIIS
 Swapping is turned off.
 Update second derivatives using D2CorX and points    1    2    3    4    5
                                                      6
 DE= -5.35D-06 DEPred=-5.33D-06 R= 1.00D+00
 TightC=F SS=  1.41D+00  RLast= 7.28D-03 DXNew= 8.4853D-01 2.1841D-02
 Trust test= 1.00D+00 RLast= 7.28D-03 DXMaxT set to 5.05D-01
 ITU=  1  1  1  1  0  0
     Eigenvalues ---    0.01772   0.02119   0.02744   0.02744   0.02838
     Eigenvalues ---    0.02838   0.04683   0.07579   0.11698   0.15081
     Eigenvalues ---    0.16016   0.16022   0.16111   0.18285   0.22205
     Eigenvalues ---    0.35077   0.35087   0.35335   0.35569   0.35627
     Eigenvalues ---    0.36791   0.40850   0.44014   0.56308   0.64278
     Eigenvalues ---    1.190881000.000001000.000001000.000001000.00000
     Eigenvalues --- 1000.000001000.000001000.000001000.000001000.00000
     Eigenvalues --- 1000.00000
 En-DIIS/RFO-DIIS/Sim-DIIS IScMMF=       -3 using points:     6    5    4
 RFO step:  Lambda=-3.37099677D-07.
 DidBck=F Rises=F RFO-DIIS coefs:    1.04970   -0.07726    0.02756
 Iteration  1 RMS(Cart)=  0.00042771 RMS(Int)=  0.00000024
 Iteration  2 RMS(Cart)=  0.00000024 RMS(Int)=  0.00000000
 Iteration  1 RMS(Cart)=  0.00000000 RMS(Int)=  0.00000000
 Variable       Old X    -DE/DX   Delta X   Delta X   Delta X     New X
                                 (Linear)    (Quad)   (Total)
    R1        2.55410  -0.00014  -0.00008  -0.00013  -0.00022   2.55388
    R2        2.69376   0.00014   0.00002   0.00034   0.00035   2.69411
    R3        2.04942   0.00004   0.00002   0.00009   0.00011   2.04953
    R4        2.76240  -0.00009  -0.00006  -0.00013  -0.00019   2.76221
    R5        2.05386  -0.00001  -0.00000  -0.00003  -0.00003   2.05383
    R6        2.54167   0.00001  -0.00000   0.00003   0.00003   2.54170
    R7        2.05329   0.00002   0.00000   0.00006   0.00006   2.05335
    R8        2.04536   0.00001   0.00003  -0.00004  -0.00000   2.04536
    R9        2.04819   0.00001  -0.00000   0.00002   0.00002   2.04821
   R10        2.21938   0.00005   0.00001   0.00003   0.00004   2.21942
    A1        2.18194   0.00006  -0.00022   0.00034   0.00012   2.18206
    A2        2.08393  -0.00003   0.00004  -0.00010  -0.00005   2.08387
    A3        2.01732  -0.00003   0.00017  -0.00024  -0.00007   2.01725
    A4        2.26052   0.00001  -0.00025   0.00027   0.00002   2.26054
    A5        2.00930   0.00002   0.00011   0.00004   0.00015   2.00945
    A6        2.01336  -0.00003   0.00014  -0.00031  -0.00017   2.01319
    A7        2.23054   0.00007  -0.00013   0.00050   0.00036   2.23090
    A8        1.99926  -0.00002   0.00004  -0.00010  -0.00006   1.99921
    A9        2.05338  -0.00005   0.00009  -0.00040  -0.00031   2.05308
   A10        2.14967   0.00002  -0.00004   0.00023   0.00018   2.14986
   A11        2.08576  -0.00002   0.00001  -0.00018  -0.00017   2.08559
   A12        2.04775  -0.00000   0.00003  -0.00004  -0.00001   2.04774
   A13        3.17282  -0.00011  -0.00028  -0.00113  -0.00142   3.17141
   A14        3.14159   0.00000   0.00000   0.00000   0.00000   3.14159
    D1       -0.00000   0.00000   0.00000   0.00000   0.00000   0.00000
    D2        3.14159   0.00000   0.00000   0.00000   0.00000   3.14159
    D3        3.14159   0.00000   0.00000   0.00000   0.00000   3.14159
    D4       -0.00000   0.00000   0.00000   0.00000   0.00000   0.00000
    D5       -0.00000  -0.00000   0.00000   0.00000   0.00000   0.00000
    D6        3.14159   0.00000   0.00000   0.00000   0.00000   3.14159
    D7        3.14159  -0.00000  -0.00000  -0.00000   0.00000   3.14159
    D8       -0.00000   0.00000   0.00000   0.00000  -0.00000  -0.00000
    D9       -0.00000   0.00000   0.00000   0.00000   0.00000   0.00000
   D10        3.14159  -0.00000   0.00000  -0.00000   0.00000   3.14159
   D11       -3.14159  -0.00000   0.00000  -0.00000  -0.00000   3.14159
   D12        0.00000  -0.00000   0.00000  -0.00000  -0.00000   0.00000
         Item               Value     Threshold  Converged?
 Maximum Force            0.000145     0.000450     YES
 RMS     Force            0.000048     0.000300     YES
 Maximum Displacement     0.001091     0.001800     YES
 RMS     Displacement     0.000428     0.001200     YES
 Predicted change in Energy=-1.685398D-07
 Optimization completed.
    -- Stationary point found.
                           ----------------------------
                           !   Optimized Parameters   !
                           ! (Angstroms and Degrees)  !
 --------------------------                            --------------------------
 ! Name  Definition              Value          Derivative Info.                !
 --------------------------------------------------------------------------------
 ! R1    R(1,2)                  1.3516         -DE/DX =   -0.0001              !
 ! R2    R(1,7)                  1.4255         -DE/DX =    0.0001              !
 ! R3    R(1,9)                  1.0845         -DE/DX =    0.0                 !
 ! R4    R(2,3)                  1.4618         -DE/DX =   -0.0001              !
 ! R5    R(2,10)                 1.0869         -DE/DX =    0.0                 !
 ! R6    R(3,4)                  1.345          -DE/DX =    0.0                 !
 ! R7    R(3,11)                 1.0866         -DE/DX =    0.0                 !
 ! R8    R(4,5)                  1.0824         -DE/DX =    0.0                 !
 ! R9    R(4,6)                  1.0839         -DE/DX =    0.0                 !
 ! R10   R(7,8)                  1.1744         -DE/DX =    0.0                 !
 ! A1    A(2,1,7)              125.016          -DE/DX =    0.0001              !
 ! A2    A(2,1,9)              119.4002         -DE/DX =    0.0                 !
 ! A3    A(7,1,9)              115.5838         -DE/DX =    0.0                 !
 ! A4    A(1,2,3)              129.5184         -DE/DX =    0.0                 !
 ! A5    A(1,2,10)             115.1244         -DE/DX =    0.0                 !
 ! A6    A(3,2,10)             115.3572         -DE/DX =    0.0                 !
 ! A7    A(2,3,4)              127.8004         -DE/DX =    0.0001              !
 ! A8    A(2,3,11)             114.5494         -DE/DX =    0.0                 !
 ! A9    A(4,3,11)             117.6503         -DE/DX =   -0.0001              !
 ! A10   A(3,4,5)              123.167          -DE/DX =    0.0                 !
 ! A11   A(3,4,6)              119.5055         -DE/DX =    0.0                 !
 ! A12   A(5,4,6)              117.3275         -DE/DX =    0.0                 !
 ! A13   L(1,7,8,4,-1)         181.7894         -DE/DX =   -0.0001              !
 ! A14   L(1,7,8,4,-2)         180.0            -DE/DX =    0.0                 !
 ! D1    D(7,1,2,3)              0.0            -DE/DX =    0.0                 !
 ! D2    D(7,1,2,10)           180.0            -DE/DX =    0.0                 !
 ! D3    D(9,1,2,3)            180.0            -DE/DX =    0.0                 !
 ! D4    D(9,1,2,10)             0.0            -DE/DX =    0.0                 !
 ! D5    D(1,2,3,4)              0.0            -DE/DX =    0.0                 !
 ! D6    D(1,2,3,11)           180.0            -DE/DX =    0.0                 !
 ! D7    D(10,2,3,4)           180.0            -DE/DX =    0.0                 !
 ! D8    D(10,2,3,11)            0.0            -DE/DX =    0.0                 !
 ! D9    D(2,3,4,5)              0.0            -DE/DX =    0.0                 !
 ! D10   D(2,3,4,6)            180.0            -DE/DX =    0.0                 !
 ! D11   D(11,3,4,5)           180.0            -DE/DX =    0.0                 !
 ! D12   D(11,3,4,6)             0.0            -DE/DX =    0.0                 !
 --------------------------------------------------------------------------------
 Iteration  1 RMS(Cart)=  0.01892115 RMS(Int)=  0.01238082
 Iteration  2 RMS(Cart)=  0.00039794 RMS(Int)=  0.01237882
 Iteration  3 RMS(Cart)=  0.00000082 RMS(Int)=  0.01237882
 Iteration  1 RMS(Cart)=  0.00952396 RMS(Int)=  0.00622622
 Iteration  2 RMS(Cart)=  0.00479500 RMS(Int)=  0.00696057
 Iteration  3 RMS(Cart)=  0.00241281 RMS(Int)=  0.00778763
 Iteration  4 RMS(Cart)=  0.00121367 RMS(Int)=  0.00828460
 Iteration  5 RMS(Cart)=  0.00061037 RMS(Int)=  0.00855101
 Iteration  6 RMS(Cart)=  0.00030693 RMS(Int)=  0.00868870
 Iteration  7 RMS(Cart)=  0.00015433 RMS(Int)=  0.00875882
 Iteration  8 RMS(Cart)=  0.00007760 RMS(Int)=  0.00879430
 Iteration  9 RMS(Cart)=  0.00003902 RMS(Int)=  0.00881220
 Iteration 10 RMS(Cart)=  0.00001962 RMS(Int)=  0.00882121
 Iteration 11 RMS(Cart)=  0.00000986 RMS(Int)=  0.00882574
 Iteration 12 RMS(Cart)=  0.00000496 RMS(Int)=  0.00882802
 Iteration 13 RMS(Cart)=  0.00000249 RMS(Int)=  0.00882917
 Iteration 14 RMS(Cart)=  0.00000125 RMS(Int)=  0.00882975
 Iteration 15 RMS(Cart)=  0.00000063 RMS(Int)=  0.00883004
 GradGradGradGradGradGradGradGradGradGradGradGradGradGradGradGradGradGrad

                          Input orientation:                          
 ---------------------------------------------------------------------
 Center     Atomic      Atomic             Coordinates (Angstroms)
 Number     Number       Type             X           Y           Z
 ---------------------------------------------------------------------
      1          6           0       -0.030608    0.007320   -0.047376
      2          6           0        0.050853    0.018872    1.301577
      3          6           0        1.231566   -0.027088    2.162124
      4          6           0        2.523822    0.018861    1.791722
      5          1           0        2.842376    0.075353    0.758719
      6          1           0        3.297423   -0.000665    2.550641
      7          6           0        1.085224   -0.024753   -0.934217
      8          7           0        1.982254   -0.051518   -1.691878
      9          1           0       -1.005704    0.023066   -0.521974
     10          1           0       -0.904028    0.018037    1.820639
     11          1           0        1.014201   -0.057486    3.226351
 ---------------------------------------------------------------------
                    Distance matrix (angstroms):
                    1          2          3          4          5
     1  C    0.000000
     2  C    1.351460   0.000000
     3  C    2.544829   1.461758   0.000000
     4  C    3.147622   2.521074   1.345077   0.000000
     5  H    2.984702   2.844377   2.138865   1.082480   0.000000
     6  H    4.222030   3.478614   2.102238   1.083881   1.850360
     7  C    1.425691   2.463859   3.099798   3.082565   2.442055
     8  N    2.599896   3.563150   3.926507   3.526147   2.600255
     9  H    1.084576   2.107528   3.494607   4.220280   4.055937
    10  H    2.062149   1.086841   2.163195   3.427972   3.894419
    11  H    3.437021   2.153746   1.086624   2.083973   3.073935
                    6          7          8          9         10
     6  H    0.000000
     7  C    4.127789   0.000000
     8  N    4.441983   1.174491   0.000000
     9  H    5.287573   2.131715   3.209694   0.000000
    10  H    4.264439   3.398262   4.546783   2.344824   0.000000
    11  H    2.381788   4.161302   5.012597   4.258691   2.379355
                   11
    11  H    0.000000
 Symmetry turned off by external request.
 Stoichiometry    C5H5N
 Framework group  C1[X(C5H5N)]
 Deg. of freedom    27
 Full point group                 C1      NOp   1
 Rotational constants (GHZ):           6.2988237           2.9571140           2.0130686
 Standard basis: 6-311+G(2d,p) (5D, 7F)
   192 basis functions,   292 primitive gaussians,   204 cartesian basis functions
    21 alpha electrons       21 beta electrons
       nuclear repulsion energy       185.9403151430 Hartrees.
 NAtoms=   11 NActive=   11 NUniq=   11 SFac= 1.00D+00 NAtFMM=   60 NAOKFM=F Big=F
 Integral buffers will be    131072 words long.
 Raffenetti 1 integral format.
 Two-electron integral symmetry is turned off.
 One-electron integrals computed using PRISM.
 NBasis=   192 RedAO= T EigKep=  1.46D-05  NBF=   192
 NBsUse=   192 1.00D-06 EigRej= -1.00D+00 NBFU=   192
 Initial guess from the checkpoint file:  "/scratch/webmo-77271/223/Gau-728682.chk"
 B after Tr=    -0.000543   -0.010838   -0.000217
         Rot=    0.999985    0.004440   -0.000091    0.003047 Ang=   0.62 deg.
 Keep R1 ints in memory in canonical form, NReq=178523809.
 Requested convergence on RMS density matrix=1.00D-08 within 128 cycles.
 Requested convergence on MAX density matrix=1.00D-06.
 Requested convergence on             energy=1.00D-06.
 No special actions if energy rises.
 SCF Done:  E(RHF) =  -246.713075812     A.U. after   13 cycles
            NFock= 13  Conv=0.71D-08     -V/T= 2.0019
 ExpMin= 4.38D-02 ExpMax= 6.29D+03 ExpMxC= 9.49D+02 IAcc=3 IRadAn=         5 AccDes= 0.00D+00
 HarFok:  IExCor=  205 AccDes= 0.00D+00 IRadAn=         5 IDoV=-2 UseB2=F ITyADJ=14
 ICtDFT= 12500011 ScaDFX=  1.000000  1.000000  1.000000  1.000000
 Range of M.O.s used for correlation:     7   192
 NBasis=   192 NAE=    21 NBE=    21 NFC=     6 NFV=     0
 NROrb=    186 NOA=    15 NOB=    15 NVA=   171 NVB=   171

 **** Warning!!: The largest alpha MO coefficient is  0.10650460D+03

 Fully direct method using O(ONN) memory.
 JobTyp=1 Pass  1:  I=   7 to  21 NPSUse= 32 ParTrn=T ParDer=T DoDerP=T.
 Spin components of T(2) and E(2):
     alpha-alpha T2 =       0.4309020866D-01 E2=     -0.1135186704D+00
     alpha-beta  T2 =       0.2440370439D+00 E2=     -0.6680288301D+00
     beta-beta   T2 =       0.4309020866D-01 E2=     -0.1135186704D+00
 ANorm=    0.1153350537D+01
 E2 =    -0.8950661709D+00 EUMP2 =    -0.24760814198250D+03
          IDoAtm=11111111111
          Differentiating once with respect to electric field.
                with respect to dipole field.
          Differentiating once with respect to nuclear coordinates.
 Keep R1 ints in memory in canonical form, NReq=178530601.
          There are     1 degrees of freedom in the 1st order CPHF.  IDoFFX=0 NUNeed=     1.
 LinEq1:  Iter=  0 NonCon=     1 RMS=4.24D-03 Max=6.42D-02 NDo=     1
 AX will form     1 AO Fock derivatives at one time.
 LinEq1:  Iter=  1 NonCon=     1 RMS=1.16D-03 Max=1.67D-02 NDo=     1
 LinEq1:  Iter=  2 NonCon=     1 RMS=4.75D-04 Max=1.05D-02 NDo=     1
 LinEq1:  Iter=  3 NonCon=     1 RMS=2.88D-04 Max=5.75D-03 NDo=     1
 LinEq1:  Iter=  4 NonCon=     1 RMS=1.05D-04 Max=2.02D-03 NDo=     1
 LinEq1:  Iter=  5 NonCon=     1 RMS=3.89D-05 Max=8.25D-04 NDo=     1
 LinEq1:  Iter=  6 NonCon=     1 RMS=1.63D-05 Max=3.54D-04 NDo=     1
 LinEq1:  Iter=  7 NonCon=     1 RMS=6.17D-06 Max=1.16D-04 NDo=     1
 LinEq1:  Iter=  8 NonCon=     1 RMS=1.91D-06 Max=2.75D-05 NDo=     1
 LinEq1:  Iter=  9 NonCon=     1 RMS=6.99D-07 Max=1.61D-05 NDo=     1
 LinEq1:  Iter= 10 NonCon=     1 RMS=1.88D-07 Max=2.25D-06 NDo=     1
 LinEq1:  Iter= 11 NonCon=     1 RMS=5.06D-08 Max=5.83D-07 NDo=     1
 LinEq1:  Iter= 12 NonCon=     1 RMS=1.28D-08 Max=1.43D-07 NDo=     1
 LinEq1:  Iter= 13 NonCon=     1 RMS=3.65D-09 Max=4.16D-08 NDo=     1
 LinEq1:  Iter= 14 NonCon=     1 RMS=7.09D-10 Max=9.10D-09 NDo=     1
 LinEq1:  Iter= 15 NonCon=     1 RMS=1.63D-10 Max=1.69D-09 NDo=     1
 LinEq1:  Iter= 16 NonCon=     0 RMS=5.06D-11 Max=5.62D-10 NDo=     1
 Linear equations converged to 1.000D-10 1.000D-09 after    16 iterations.
 End of Minotr F.D. properties file   721 does not exist.
 End of Minotr F.D. properties file   722 does not exist.
 End of Minotr F.D. properties file   788 does not exist.
 Calling FoFJK, ICntrl=  10002127 FMM=F ISym2X=0 I1Cent= 0 IOpClX= 0 NMat=1 NMatS=1 NMatT=0.
 -------------------------------------------------------------------
 Center     Atomic                   Forces (Hartrees/Bohr)
 Number     Number              X              Y              Z
 -------------------------------------------------------------------
      1        6           0.000063184    0.000593726    0.000003589
      2        6          -0.000090047   -0.004067839   -0.000075455
      3        6           0.000068221    0.003952293    0.000110434
      4        6          -0.000034964   -0.000505980   -0.000101542
      5        1          -0.000045447    0.000025066    0.000013596
      6        1           0.000010079   -0.000276647   -0.000033597
      7        6           0.000100308   -0.000048851   -0.000019178
      8        7          -0.000037680    0.000030511    0.000055638
      9        1           0.000006665    0.000223928   -0.000005849
     10        1           0.000036191    0.001242878    0.000109798
     11        1          -0.000076509   -0.001169084   -0.000057434
 -------------------------------------------------------------------
 Cartesian Forces:  Max     0.004067839 RMS     0.001043099

 GradGradGradGradGradGradGradGradGradGradGradGradGradGradGradGradGradGrad
 Berny optimization.
 FormGI is forming the generalized inverse of G from B-inverse, IUseBI=4.
 Internal  Forces:  Max     0.001228899 RMS     0.000369718
 Search for a local minimum.
 Step number   1 out of a maximum of   46 on scan point     2 out of    61
 All quantities printed in internal units (Hartrees-Bohrs-Radians)
 Mixed Optimization -- RFO/linear search
 Second derivative matrix not updated -- first step.
 ITU=  0
     Eigenvalues ---    0.01774   0.02123   0.02744   0.02744   0.02838
     Eigenvalues ---    0.02838   0.04683   0.07579   0.11698   0.15079
     Eigenvalues ---    0.16006   0.16020   0.16105   0.18286   0.22207
     Eigenvalues ---    0.35077   0.35087   0.35336   0.35569   0.35627
     Eigenvalues ---    0.36791   0.40850   0.44014   0.56308   0.64278
     Eigenvalues ---    1.190881000.000001000.000001000.000001000.00000
     Eigenvalues --- 1000.000001000.000001000.000001000.000001000.00000
     Eigenvalues --- 1000.00000
 RFO step:  Lambda=-1.78275609D-04 EMin= 1.77393577D-02
 Linear search not attempted -- first point.
 Iteration  1 RMS(Cart)=  0.01936451 RMS(Int)=  0.00026218
 Iteration  2 RMS(Cart)=  0.00037437 RMS(Int)=  0.00006366
 Iteration  3 RMS(Cart)=  0.00000007 RMS(Int)=  0.00006366
 Iteration  1 RMS(Cart)=  0.00000110 RMS(Int)=  0.00000072
 Iteration  2 RMS(Cart)=  0.00000055 RMS(Int)=  0.00000080
 Variable       Old X    -DE/DX   Delta X   Delta X   Delta X     New X
                                 (Linear)    (Quad)   (Total)
    R1        2.55389  -0.00005   0.00000   0.00003   0.00003   2.55392
    R2        2.69417   0.00003   0.00000   0.00007   0.00007   2.69424
    R3        2.04955  -0.00000   0.00000  -0.00001  -0.00001   2.04954
    R4        2.76232  -0.00017   0.00000  -0.00029  -0.00029   2.76203
    R5        2.05383   0.00002   0.00000   0.00005   0.00005   2.05388
    R6        2.54183  -0.00006   0.00000  -0.00008  -0.00008   2.54175
    R7        2.05342  -0.00001   0.00000  -0.00002  -0.00002   2.05340
    R8        2.04559  -0.00003   0.00000  -0.00017  -0.00017   2.04543
    R9        2.04824  -0.00001   0.00000  -0.00003  -0.00003   2.04821
   R10        2.21947  -0.00007   0.00000  -0.00005  -0.00005   2.21941
    A1        2.18206  -0.00015   0.00000  -0.00025  -0.00025   2.18181
    A2        2.08386   0.00008   0.00000   0.00019   0.00018   2.08404
    A3        2.01727   0.00007   0.00000   0.00006   0.00005   2.01732
    A4        2.26014  -0.00024   0.00000  -0.00016  -0.00032   2.25982
    A5        2.00836   0.00024   0.00000   0.00139   0.00122   2.00959
    A6        2.01361   0.00005   0.00000   0.00023   0.00006   2.01367
    A7        2.23043  -0.00016   0.00000   0.00001  -0.00013   2.23029
    A8        1.99970   0.00002   0.00000   0.00021   0.00006   1.99976
    A9        2.05199   0.00018   0.00000   0.00115   0.00100   2.05299
   A10        2.14993  -0.00007   0.00000  -0.00025  -0.00026   2.14967
   A11        2.08550   0.00005   0.00000   0.00022   0.00021   2.08570
   A12        2.04776   0.00001   0.00000   0.00003   0.00002   2.04779
   A13        3.17141  -0.00004   0.00000  -0.00008  -0.00008   3.17133
   A14        3.14159   0.00006   0.00000   0.00133   0.00133   3.14292
    D1       -0.02633   0.00052   0.00000   0.01758   0.01758  -0.00875
    D2       -3.11526  -0.00053   0.00000  -0.01812  -0.01813  -3.13339
    D3        3.11526   0.00072   0.00000   0.02509   0.02510   3.14036
    D4        0.02633  -0.00032   0.00000  -0.01060  -0.01061   0.01572
    D5        0.10472  -0.00084   0.00000   0.00000   0.00000   0.10472
    D6       -3.08818   0.00017   0.00000   0.03290   0.03290  -3.05528
    D7       -3.08966   0.00022   0.00000   0.03581   0.03581  -3.05385
    D8        0.00062   0.00123   0.00000   0.06871   0.06871   0.06933
    D9       -0.02632   0.00054   0.00000   0.01766   0.01767  -0.00865
   D10        3.11527   0.00076   0.00000   0.02554   0.02555   3.14082
   D11       -3.11527  -0.00049   0.00000  -0.01606  -0.01607  -3.13134
   D12        0.02632  -0.00027   0.00000  -0.00818  -0.00819   0.01813
         Item               Value     Threshold  Converged?
 Maximum Force            0.001234     0.000450     NO 
 RMS     Force            0.000317     0.000300     NO 
 Maximum Displacement     0.065368     0.001800     NO 
 RMS     Displacement     0.019384     0.001200     NO 
 Predicted change in Energy=-9.005857D-05
 GradGradGradGradGradGradGradGradGradGradGradGradGradGradGradGradGradGrad

                          Input orientation:                          
 ---------------------------------------------------------------------
 Center     Atomic      Atomic             Coordinates (Angstroms)
 Number     Number       Type             X           Y           Z
 ---------------------------------------------------------------------
      1          6           0       -0.030492    0.003232   -0.047252
      2          6           0        0.050497    0.012773    1.301764
      3          6           0        1.231473   -0.024928    2.162092
      4          6           0        2.523185    0.032710    1.791585
      5          1           0        2.840326    0.109944    0.759582
      6          1           0        3.297849   -0.005823    2.548669
      7          6           0        1.085635   -0.038151   -0.933398
      8          7           0        1.982944   -0.071326   -1.690431
      9          1           0       -1.004870    0.035380   -0.522481
     10          1           0       -0.903733    0.037967    1.821466
     11          1           0        1.014566   -0.091778    3.224733
 ---------------------------------------------------------------------
                    Distance matrix (angstroms):
                    1          2          3          4          5
     1  C    0.000000
     2  C    1.351478   0.000000
     3  C    2.544513   1.461605   0.000000
     4  C    3.146975   2.520814   1.345034   0.000000
     5  H    2.983951   2.843686   2.138606   1.082393   0.000000
     6  H    4.220988   3.478565   2.102313   1.083866   1.850287
     7  C    1.425730   2.463747   3.098951   3.081737   2.442756
     8  N    2.599907   3.562955   3.925403   3.525211   2.602023
     9  H    1.084569   2.107648   3.494538   4.219251   4.053984
    10  H    2.062974   1.086867   2.163120   3.427052   3.892398
    11  H    3.436140   2.153641   1.086611   2.084548   3.074258
                    6          7          8          9         10
     6  H    0.000000
     7  C    4.125497   0.000000
     8  N    4.438832   1.174463   0.000000
     9  H    5.286497   2.131777   3.209755   0.000000
    10  H    4.264274   3.398919   4.547336   2.346129   0.000000
    11  H    2.382820   4.159084   5.009691   4.258627   2.380308
                   11
    11  H    0.000000
 Symmetry turned off by external request.
 Stoichiometry    C5H5N
 Framework group  C1[X(C5H5N)]
 Deg. of freedom    27
 Full point group                 C1      NOp   1
 Rotational constants (GHZ):           6.2973088           2.9584062           2.0140121
 Standard basis: 6-311+G(2d,p) (5D, 7F)
   192 basis functions,   292 primitive gaussians,   204 cartesian basis functions
    21 alpha electrons       21 beta electrons
       nuclear repulsion energy       185.9530875490 Hartrees.
 NAtoms=   11 NActive=   11 NUniq=   11 SFac= 1.00D+00 NAtFMM=   60 NAOKFM=F Big=F
 Integral buffers will be    131072 words long.
 Raffenetti 1 integral format.
 Two-electron integral symmetry is turned off.
 One-electron integrals computed using PRISM.
 NBasis=   192 RedAO= T EigKep=  1.46D-05  NBF=   192
 NBsUse=   192 1.00D-06 EigRej= -1.00D+00 NBFU=   192
 Initial guess from the checkpoint file:  "/scratch/webmo-77271/223/Gau-728682.chk"
 B after Tr=     0.000190   -0.014065    0.000230
         Rot=    0.999997    0.002435    0.000073   -0.000523 Ang=   0.29 deg.
 ExpMin= 4.38D-02 ExpMax= 6.29D+03 ExpMxC= 9.49D+02 IAcc=3 IRadAn=         5 AccDes= 0.00D+00
 Harris functional with IExCor=  205 and IRadAn=       5 diagonalized for initial guess.
 HarFok:  IExCor=  205 AccDes= 0.00D+00 IRadAn=         5 IDoV= 1 UseB2=F ITyADJ=14
 ICtDFT=  3500011 ScaDFX=  1.000000  1.000000  1.000000  1.000000
 FoFCou: FMM=F IPFlag=           0 FMFlag=      100000 FMFlg1=           0
         NFxFlg=           0 DoJE=T BraDBF=F KetDBF=T FulRan=T
         wScrn=  0.000000 ICntrl=       500 IOpCl=  0 I1Cent=   200000004 NGrid=           0
         NMat0=    1 NMatS0=      1 NMatT0=    0 NMatD0=    1 NMtDS0=    0 NMtDT0=    0
 Symmetry not used in FoFCou.
 Keep R1 ints in memory in canonical form, NReq=178523809.
 Requested convergence on RMS density matrix=1.00D-08 within 128 cycles.
 Requested convergence on MAX density matrix=1.00D-06.
 Requested convergence on             energy=1.00D-06.
 No special actions if energy rises.
 SCF Done:  E(RHF) =  -246.713215749     A.U. after   12 cycles
            NFock= 12  Conv=0.45D-08     -V/T= 2.0019
 ExpMin= 4.38D-02 ExpMax= 6.29D+03 ExpMxC= 9.49D+02 IAcc=3 IRadAn=         5 AccDes= 0.00D+00
 HarFok:  IExCor=  205 AccDes= 0.00D+00 IRadAn=         5 IDoV=-2 UseB2=F ITyADJ=14
 ICtDFT= 12500011 ScaDFX=  1.000000  1.000000  1.000000  1.000000
 Range of M.O.s used for correlation:     7   192
 NBasis=   192 NAE=    21 NBE=    21 NFC=     6 NFV=     0
 NROrb=    186 NOA=    15 NOB=    15 NVA=   171 NVB=   171

 **** Warning!!: The largest alpha MO coefficient is  0.10769032D+03

 Fully direct method using O(ONN) memory.
 JobTyp=1 Pass  1:  I=   7 to  21 NPSUse= 32 ParTrn=T ParDer=T DoDerP=T.
 Spin components of T(2) and E(2):
     alpha-alpha T2 =       0.4308536401D-01 E2=     -0.1135134715D+00
     alpha-beta  T2 =       0.2440089100D+00 E2=     -0.6680068849D+00
     beta-beta   T2 =       0.4308536401D-01 E2=     -0.1135134715D+00
 ANorm=    0.1153334140D+01
 E2 =    -0.8950338279D+00 EUMP2 =    -0.24760824957646D+03
          IDoAtm=11111111111
          Differentiating once with respect to electric field.
                with respect to dipole field.
          Differentiating once with respect to nuclear coordinates.
 Keep R1 ints in memory in canonical form, NReq=178530601.
          There are     1 degrees of freedom in the 1st order CPHF.  IDoFFX=0 NUNeed=     1.
 LinEq1:  Iter=  0 NonCon=     1 RMS=4.24D-03 Max=6.40D-02 NDo=     1
 AX will form     1 AO Fock derivatives at one time.
 LinEq1:  Iter=  1 NonCon=     1 RMS=1.16D-03 Max=1.67D-02 NDo=     1
 LinEq1:  Iter=  2 NonCon=     1 RMS=4.75D-04 Max=1.05D-02 NDo=     1
 LinEq1:  Iter=  3 NonCon=     1 RMS=2.88D-04 Max=5.74D-03 NDo=     1
 LinEq1:  Iter=  4 NonCon=     1 RMS=1.05D-04 Max=2.01D-03 NDo=     1
 LinEq1:  Iter=  5 NonCon=     1 RMS=3.89D-05 Max=8.22D-04 NDo=     1
 LinEq1:  Iter=  6 NonCon=     1 RMS=1.63D-05 Max=3.55D-04 NDo=     1
 LinEq1:  Iter=  7 NonCon=     1 RMS=6.18D-06 Max=1.16D-04 NDo=     1
 LinEq1:  Iter=  8 NonCon=     1 RMS=1.91D-06 Max=2.75D-05 NDo=     1
 LinEq1:  Iter=  9 NonCon=     1 RMS=6.98D-07 Max=1.60D-05 NDo=     1
 LinEq1:  Iter= 10 NonCon=     1 RMS=1.88D-07 Max=2.26D-06 NDo=     1
 LinEq1:  Iter= 11 NonCon=     1 RMS=5.05D-08 Max=5.86D-07 NDo=     1
 LinEq1:  Iter= 12 NonCon=     1 RMS=1.28D-08 Max=1.42D-07 NDo=     1
 LinEq1:  Iter= 13 NonCon=     1 RMS=3.65D-09 Max=4.16D-08 NDo=     1
 LinEq1:  Iter= 14 NonCon=     1 RMS=7.18D-10 Max=9.05D-09 NDo=     1
 LinEq1:  Iter= 15 NonCon=     1 RMS=1.72D-10 Max=1.60D-09 NDo=     1
 LinEq1:  Iter= 16 NonCon=     0 RMS=5.90D-11 Max=7.78D-10 NDo=     1
 Linear equations converged to 1.000D-10 1.000D-09 after    16 iterations.
 End of Minotr F.D. properties file   721 does not exist.
 End of Minotr F.D. properties file   722 does not exist.
 End of Minotr F.D. properties file   788 does not exist.
 Calling FoFJK, ICntrl=  10002127 FMM=F ISym2X=0 I1Cent= 0 IOpClX= 0 NMat=1 NMatS=1 NMatT=0.
 -------------------------------------------------------------------
 Center     Atomic                   Forces (Hartrees/Bohr)
 Number     Number              X              Y              Z
 -------------------------------------------------------------------
      1        6           0.000042712    0.000609916    0.000102644
      2        6          -0.000074162   -0.000677327   -0.000113759
      3        6           0.000120172    0.000818678    0.000035913
      4        6          -0.000091584   -0.000718768   -0.000036394
      5        1          -0.000036599    0.000269569   -0.000027420
      6        1           0.000002744    0.000220732    0.000006217
      7        6           0.000076736   -0.000317240    0.000017956
      8        7          -0.000019557    0.000048815    0.000015726
      9        1          -0.000013101   -0.000160523    0.000002441
     10        1           0.000016336    0.000241831    0.000017198
     11        1          -0.000023697   -0.000335684   -0.000020522
 -------------------------------------------------------------------
 Cartesian Forces:  Max     0.000818678 RMS     0.000275567

 GradGradGradGradGradGradGradGradGradGradGradGradGradGradGradGradGradGrad
 Berny optimization.
 Using GEDIIS/GDIIS optimizer.
 FormGI is forming the generalized inverse of G from B-inverse, IUseBI=4.
 Internal  Forces:  Max     0.000316712 RMS     0.000143126
 Search for a local minimum.
 Step number   2 out of a maximum of   46 on scan point     2 out of    61
 All quantities printed in internal units (Hartrees-Bohrs-Radians)
 Mixed Optimization -- En-DIIS/RFO-DIIS
 Update second derivatives using D2CorX and points    1    2
 DE= -1.08D-04 DEPred=-9.01D-05 R= 1.19D+00
 TightC=F SS=  1.41D+00  RLast= 9.88D-02 DXNew= 8.4853D-01 2.9639D-01
 Trust test= 1.19D+00 RLast= 9.88D-02 DXMaxT set to 5.05D-01
 ITU=  1  0
 Use linear search instead of GDIIS.
     Eigenvalues ---    0.01164   0.02120   0.02735   0.02783   0.02828
     Eigenvalues ---    0.03444   0.04687   0.07580   0.11699   0.15081
     Eigenvalues ---    0.16013   0.16020   0.16109   0.18285   0.22205
     Eigenvalues ---    0.35077   0.35087   0.35325   0.35569   0.35625
     Eigenvalues ---    0.36790   0.40848   0.43950   0.56308   0.64258
     Eigenvalues ---    1.190871000.000001000.000001000.000001000.00000
     Eigenvalues --- 1000.000001000.000001000.000001000.000001000.00000
     Eigenvalues --- 1000.00000
 RFO step:  Lambda=-2.51354955D-05 EMin= 1.16380694D-02
 Quartic linear search produced a step of  0.26078.
 Iteration  1 RMS(Cart)=  0.01343936 RMS(Int)=  0.00011319
 Iteration  2 RMS(Cart)=  0.00010920 RMS(Int)=  0.00003427
 Iteration  3 RMS(Cart)=  0.00000000 RMS(Int)=  0.00003427
 Iteration  1 RMS(Cart)=  0.00000124 RMS(Int)=  0.00000081
 Iteration  2 RMS(Cart)=  0.00000062 RMS(Int)=  0.00000090
 Variable       Old X    -DE/DX   Delta X   Delta X   Delta X     New X
                                 (Linear)    (Quad)   (Total)
    R1        2.55392  -0.00014   0.00001  -0.00020  -0.00019   2.55373
    R2        2.69424   0.00003   0.00002   0.00009   0.00011   2.69435
    R3        2.04954   0.00001  -0.00000   0.00001   0.00001   2.04954
    R4        2.76203  -0.00005  -0.00008  -0.00001  -0.00008   2.76195
    R5        2.05388  -0.00000   0.00001  -0.00001   0.00001   2.05389
    R6        2.54175  -0.00011  -0.00002  -0.00023  -0.00025   2.54149
    R7        2.05340   0.00001  -0.00001   0.00002   0.00002   2.05341
    R8        2.04543   0.00003  -0.00004   0.00005   0.00001   2.04544
    R9        2.04821  -0.00000  -0.00001  -0.00000  -0.00001   2.04820
   R10        2.21941  -0.00003  -0.00001  -0.00002  -0.00004   2.21938
    A1        2.18181  -0.00011  -0.00007  -0.00008  -0.00018   2.18163
    A2        2.08404   0.00005   0.00005   0.00009   0.00010   2.08414
    A3        2.01732   0.00006   0.00001   0.00010   0.00007   2.01739
    A4        2.25982  -0.00022  -0.00008  -0.00052  -0.00067   2.25915
    A5        2.00959   0.00013   0.00032   0.00038   0.00063   2.01022
    A6        2.01367   0.00009   0.00002   0.00020   0.00015   2.01381
    A7        2.23029  -0.00018  -0.00004  -0.00062  -0.00073   2.22957
    A8        1.99976   0.00006   0.00002   0.00021   0.00015   1.99991
    A9        2.05299   0.00012   0.00026   0.00053   0.00071   2.05371
   A10        2.14967  -0.00006  -0.00007  -0.00036  -0.00047   2.14920
   A11        2.08570   0.00005   0.00005   0.00035   0.00036   2.08606
   A12        2.04779   0.00002   0.00001   0.00014   0.00010   2.04789
   A13        3.17133  -0.00000  -0.00002   0.00046   0.00044   3.17177
   A14        3.14292   0.00010   0.00035   0.00264   0.00299   3.14591
    D1       -0.00875   0.00031   0.00459   0.01404   0.01863   0.00988
    D2       -3.13339   0.00019  -0.00473   0.00899   0.00426  -3.12913
    D3        3.14036  -0.00008   0.00655  -0.00494   0.00161  -3.14121
    D4        0.01572  -0.00020  -0.00277  -0.00999  -0.01276   0.00296
    D5        0.10472   0.00001   0.00000   0.00000   0.00000   0.10472
    D6       -3.05528   0.00018   0.00858   0.00786   0.01644  -3.03885
    D7       -3.05385   0.00013   0.00934   0.00506   0.01439  -3.03946
    D8        0.06933   0.00030   0.01792   0.01292   0.03083   0.10016
    D9       -0.00865   0.00032   0.00461   0.01411   0.01872   0.01007
   D10        3.14082  -0.00011   0.00666  -0.00574   0.00093  -3.14143
   D11       -3.13134   0.00014  -0.00419   0.00605   0.00185  -3.12949
   D12        0.01813  -0.00028  -0.00214  -0.01380  -0.01594   0.00219
         Item               Value     Threshold  Converged?
 Maximum Force            0.000319     0.000450     YES
 RMS     Force            0.000145     0.000300     YES
 Maximum Displacement     0.049196     0.001800     NO 
 RMS     Displacement     0.013441     0.001200     NO 
 Predicted change in Energy=-1.739306D-05
 GradGradGradGradGradGradGradGradGradGradGradGradGradGradGradGradGradGrad

                          Input orientation:                          
 ---------------------------------------------------------------------
 Center     Atomic      Atomic             Coordinates (Angstroms)
 Number     Number       Type             X           Y           Z
 ---------------------------------------------------------------------
      1          6           0       -0.029848    0.008997   -0.046942
      2          6           0        0.050271    0.012365    1.302054
      3          6           0        1.231340   -0.026498    2.162127
      4          6           0        2.522488    0.036155    1.790953
      5          1           0        2.837723    0.135977    0.760299
      6          1           0        3.298120   -0.004842    2.546910
      7          6           0        1.086337   -0.047183   -0.932295
      8          7           0        1.983381   -0.089199   -1.689172
      9          1           0       -1.003908    0.042493   -0.522737
     10          1           0       -0.903643    0.046863    1.821809
     11          1           0        1.015120   -0.115127    3.223322
 ---------------------------------------------------------------------
                    Distance matrix (angstroms):
                    1          2          3          4          5
     1  C    0.000000
     2  C    1.351377   0.000000
     3  C    2.543981   1.461561   0.000000
     4  C    3.145316   2.520208   1.344900   0.000000
     5  H    2.981732   2.842300   2.138220   1.082398   0.000000
     6  H    4.219435   3.478289   2.102405   1.083862   1.850345
     7  C    1.425789   2.463593   3.097887   3.079863   2.442494
     8  N    2.599934   3.562957   3.924539   3.523865   2.603942
     9  H    1.084572   2.107620   3.494223   4.217662   4.051302
    10  H    2.063294   1.086870   2.163181   3.426287   3.890060
    11  H    3.435403   2.153709   1.086619   2.084880   3.074316
                    6          7          8          9         10
     6  H    0.000000
     7  C    4.122942   0.000000
     8  N    4.436220   1.174444   0.000000
     9  H    5.285114   2.131878   3.209644   0.000000
    10  H    4.264184   3.399110   4.547572   2.346693   0.000000
    11  H    2.383649   4.156783   5.007075   4.258437   2.381625
                   11
    11  H    0.000000
 Symmetry turned off by external request.
 Stoichiometry    C5H5N
 Framework group  C1[X(C5H5N)]
 Deg. of freedom    27
 Full point group                 C1      NOp   1
 Rotational constants (GHZ):           6.2974800           2.9598888           2.0152672
 Standard basis: 6-311+G(2d,p) (5D, 7F)
   192 basis functions,   292 primitive gaussians,   204 cartesian basis functions
    21 alpha electrons       21 beta electrons
       nuclear repulsion energy       185.9749302301 Hartrees.
 NAtoms=   11 NActive=   11 NUniq=   11 SFac= 1.00D+00 NAtFMM=   60 NAOKFM=F Big=F
 Integral buffers will be    131072 words long.
 Raffenetti 1 integral format.
 Two-electron integral symmetry is turned off.
 One-electron integrals computed using PRISM.
 NBasis=   192 RedAO= T EigKep=  1.45D-05  NBF=   192
 NBsUse=   192 1.00D-06 EigRej= -1.00D+00 NBFU=   192
 Initial guess from the checkpoint file:  "/scratch/webmo-77271/223/Gau-728682.chk"
 B after Tr=     0.000366   -0.003825    0.000215
         Rot=    0.999998    0.001605    0.000069    0.001043 Ang=   0.22 deg.
 ExpMin= 4.38D-02 ExpMax= 6.29D+03 ExpMxC= 9.49D+02 IAcc=3 IRadAn=         5 AccDes= 0.00D+00
 Harris functional with IExCor=  205 and IRadAn=       5 diagonalized for initial guess.
 HarFok:  IExCor=  205 AccDes= 0.00D+00 IRadAn=         5 IDoV= 1 UseB2=F ITyADJ=14
 ICtDFT=  3500011 ScaDFX=  1.000000  1.000000  1.000000  1.000000
 FoFCou: FMM=F IPFlag=           0 FMFlag=      100000 FMFlg1=           0
         NFxFlg=           0 DoJE=T BraDBF=F KetDBF=T FulRan=T
         wScrn=  0.000000 ICntrl=       500 IOpCl=  0 I1Cent=   200000004 NGrid=           0
         NMat0=    1 NMatS0=      1 NMatT0=    0 NMatD0=    1 NMtDS0=    0 NMtDT0=    0
 Symmetry not used in FoFCou.
 Keep R1 ints in memory in canonical form, NReq=178523879.
 Requested convergence on RMS density matrix=1.00D-08 within 128 cycles.
 Requested convergence on MAX density matrix=1.00D-06.
 Requested convergence on             energy=1.00D-06.
 No special actions if energy rises.
 SCF Done:  E(RHF) =  -246.713237386     A.U. after   12 cycles
            NFock= 12  Conv=0.59D-08     -V/T= 2.0019
 ExpMin= 4.38D-02 ExpMax= 6.29D+03 ExpMxC= 9.49D+02 IAcc=3 IRadAn=         5 AccDes= 0.00D+00
 HarFok:  IExCor=  205 AccDes= 0.00D+00 IRadAn=         5 IDoV=-2 UseB2=F ITyADJ=14
 ICtDFT= 12500011 ScaDFX=  1.000000  1.000000  1.000000  1.000000
 Range of M.O.s used for correlation:     7   192
 NBasis=   192 NAE=    21 NBE=    21 NFC=     6 NFV=     0
 NROrb=    186 NOA=    15 NOB=    15 NVA=   171 NVB=   171

 **** Warning!!: The largest alpha MO coefficient is  0.10831593D+03

 Fully direct method using O(ONN) memory.
 JobTyp=1 Pass  1:  I=   7 to  21 NPSUse= 32 ParTrn=T ParDer=T DoDerP=T.
 Spin components of T(2) and E(2):
     alpha-alpha T2 =       0.4308263165D-01 E2=     -0.1135128515D+00
     alpha-beta  T2 =       0.2439918411D+00 E2=     -0.6680014403D+00
     beta-beta   T2 =       0.4308263165D-01 E2=     -0.1135128515D+00
 ANorm=    0.1153324371D+01
 E2 =    -0.8950271434D+00 EUMP2 =    -0.24760826452977D+03
          IDoAtm=11111111111
          Differentiating once with respect to electric field.
                with respect to dipole field.
          Differentiating once with respect to nuclear coordinates.
 Keep R1 ints in memory in canonical form, NReq=178530658.
          There are     1 degrees of freedom in the 1st order CPHF.  IDoFFX=0 NUNeed=     1.
 LinEq1:  Iter=  0 NonCon=     1 RMS=4.24D-03 Max=6.39D-02 NDo=     1
 AX will form     1 AO Fock derivatives at one time.
 LinEq1:  Iter=  1 NonCon=     1 RMS=1.16D-03 Max=1.67D-02 NDo=     1
 LinEq1:  Iter=  2 NonCon=     1 RMS=4.75D-04 Max=1.05D-02 NDo=     1
 LinEq1:  Iter=  3 NonCon=     1 RMS=2.88D-04 Max=5.74D-03 NDo=     1
 LinEq1:  Iter=  4 NonCon=     1 RMS=1.05D-04 Max=2.01D-03 NDo=     1
 LinEq1:  Iter=  5 NonCon=     1 RMS=3.88D-05 Max=8.20D-04 NDo=     1
 LinEq1:  Iter=  6 NonCon=     1 RMS=1.63D-05 Max=3.55D-04 NDo=     1
 LinEq1:  Iter=  7 NonCon=     1 RMS=6.18D-06 Max=1.15D-04 NDo=     1
 LinEq1:  Iter=  8 NonCon=     1 RMS=1.91D-06 Max=2.75D-05 NDo=     1
 LinEq1:  Iter=  9 NonCon=     1 RMS=6.98D-07 Max=1.60D-05 NDo=     1
 LinEq1:  Iter= 10 NonCon=     1 RMS=1.88D-07 Max=2.26D-06 NDo=     1
 LinEq1:  Iter= 11 NonCon=     1 RMS=5.05D-08 Max=5.88D-07 NDo=     1
 LinEq1:  Iter= 12 NonCon=     1 RMS=1.28D-08 Max=1.42D-07 NDo=     1
 LinEq1:  Iter= 13 NonCon=     1 RMS=3.66D-09 Max=4.13D-08 NDo=     1
 LinEq1:  Iter= 14 NonCon=     1 RMS=7.26D-10 Max=9.04D-09 NDo=     1
 LinEq1:  Iter= 15 NonCon=     1 RMS=1.76D-10 Max=1.68D-09 NDo=     1
 LinEq1:  Iter= 16 NonCon=     0 RMS=6.23D-11 Max=8.52D-10 NDo=     1
 Linear equations converged to 1.000D-10 1.000D-09 after    16 iterations.
 End of Minotr F.D. properties file   721 does not exist.
 End of Minotr F.D. properties file   722 does not exist.
 End of Minotr F.D. properties file   788 does not exist.
 Calling FoFJK, ICntrl=  10002127 FMM=F ISym2X=0 I1Cent= 0 IOpClX= 0 NMat=1 NMatS=1 NMatT=0.
 -------------------------------------------------------------------
 Center     Atomic                   Forces (Hartrees/Bohr)
 Number     Number              X              Y              Z
 -------------------------------------------------------------------
      1        6          -0.000017648   -0.000585308    0.000051003
      2        6          -0.000027821    0.000836705   -0.000028394
      3        6           0.000055203   -0.000828618   -0.000030991
      4        6          -0.000037482    0.000493932    0.000060077
      5        1          -0.000004445   -0.000040541   -0.000032571
      6        1           0.000008600   -0.000062316   -0.000014816
      7        6           0.000028566    0.000138122    0.000004785
      8        7          -0.000000670   -0.000043736   -0.000000056
      9        1           0.000001797    0.000075722   -0.000007097
     10        1          -0.000007852   -0.000013608   -0.000010874
     11        1           0.000001752    0.000029647    0.000008933
 -------------------------------------------------------------------
 Cartesian Forces:  Max     0.000836705 RMS     0.000247570

 GradGradGradGradGradGradGradGradGradGradGradGradGradGradGradGradGradGrad
 Berny optimization.
 Using GEDIIS/GDIIS optimizer.
 FormGI is forming the generalized inverse of G from B-inverse, IUseBI=4.
 Internal  Forces:  Max     0.000346124 RMS     0.000092493
 Search for a local minimum.
 Step number   3 out of a maximum of   46 on scan point     2 out of    61
 All quantities printed in internal units (Hartrees-Bohrs-Radians)
 Mixed Optimization -- En-DIIS/RFO-DIIS
 Swapping is turned off.
 Update second derivatives using D2CorX and points    1    2    3
 DE= -1.50D-05 DEPred=-1.74D-05 R= 8.60D-01
 TightC=F SS=  1.41D+00  RLast= 5.08D-02 DXNew= 8.4853D-01 1.5236D-01
 Trust test= 8.60D-01 RLast= 5.08D-02 DXMaxT set to 5.05D-01
 ITU=  1  1  0
     Eigenvalues ---    0.01183   0.02120   0.02731   0.02792   0.02826
     Eigenvalues ---    0.03639   0.04772   0.07579   0.11696   0.15080
     Eigenvalues ---    0.16018   0.16022   0.16110   0.18285   0.22204
     Eigenvalues ---    0.35077   0.35087   0.35310   0.35569   0.35625
     Eigenvalues ---    0.36744   0.40842   0.43862   0.56305   0.64168
     Eigenvalues ---    1.190871000.000001000.000001000.000001000.00000
     Eigenvalues --- 1000.000001000.000001000.000001000.000001000.00000
     Eigenvalues --- 1000.00000
 En-DIIS/RFO-DIIS/Sim-DIIS IScMMF=       -3 using points:     3    2
 RFO step:  Lambda=-1.06962170D-06.
 DidBck=F Rises=F RFO-DIIS coefs:    0.91096    0.08904
 Iteration  1 RMS(Cart)=  0.00116440 RMS(Int)=  0.00000178
 Iteration  2 RMS(Cart)=  0.00000111 RMS(Int)=  0.00000146
 Iteration  3 RMS(Cart)=  0.00000000 RMS(Int)=  0.00000146
 Iteration  1 RMS(Cart)=  0.00000031 RMS(Int)=  0.00000020
 Variable       Old X    -DE/DX   Delta X   Delta X   Delta X     New X
                                 (Linear)    (Quad)   (Total)
    R1        2.55373  -0.00005   0.00002  -0.00007  -0.00005   2.55368
    R2        2.69435   0.00002  -0.00001   0.00005   0.00004   2.69439
    R3        2.04954   0.00000  -0.00000   0.00001   0.00001   2.04955
    R4        2.76195   0.00002   0.00001   0.00009   0.00009   2.76204
    R5        2.05389   0.00000  -0.00000   0.00000   0.00000   2.05389
    R6        2.54149  -0.00002   0.00002  -0.00005  -0.00003   2.54147
    R7        2.05341   0.00001  -0.00000   0.00002   0.00002   2.05343
    R8        2.04544   0.00003  -0.00000   0.00005   0.00005   2.04549
    R9        2.04820  -0.00000   0.00000  -0.00000  -0.00000   2.04820
   R10        2.21938   0.00000   0.00000  -0.00000   0.00000   2.21938
    A1        2.18163  -0.00004   0.00002  -0.00002  -0.00000   2.18163
    A2        2.08414   0.00003  -0.00001   0.00006   0.00005   2.08419
    A3        2.01739   0.00001  -0.00001  -0.00003  -0.00003   2.01736
    A4        2.25915  -0.00009   0.00006  -0.00026  -0.00020   2.25896
    A5        2.01022   0.00003  -0.00006   0.00007   0.00001   2.01023
    A6        2.01381   0.00006  -0.00001   0.00019   0.00018   2.01399
    A7        2.22957  -0.00008   0.00006  -0.00029  -0.00023   2.22934
    A8        1.99991   0.00004  -0.00001   0.00016   0.00015   2.00006
    A9        2.05371   0.00004  -0.00006   0.00014   0.00008   2.05379
   A10        2.14920  -0.00003   0.00004  -0.00017  -0.00012   2.14907
   A11        2.08606   0.00003  -0.00003   0.00017   0.00014   2.08620
   A12        2.04789   0.00000  -0.00001   0.00000  -0.00000   2.04789
   A13        3.17177   0.00000  -0.00004   0.00021   0.00017   3.17194
   A14        3.14591  -0.00009  -0.00027  -0.00153  -0.00180   3.14411
    D1        0.00988  -0.00015  -0.00166  -0.00073  -0.00239   0.00749
    D2       -3.12913   0.00002  -0.00038  -0.00118  -0.00156  -3.13068
    D3       -3.14121  -0.00002  -0.00014   0.00170   0.00156  -3.13966
    D4        0.00296   0.00016   0.00114   0.00125   0.00239   0.00535
    D5        0.10472   0.00035  -0.00000   0.00000  -0.00000   0.10472
    D6       -3.03885   0.00017  -0.00146   0.00047  -0.00099  -3.03984
    D7       -3.03946   0.00017  -0.00128   0.00045  -0.00084  -3.04029
    D8        0.10016  -0.00001  -0.00275   0.00092  -0.00183   0.09834
    D9        0.01007  -0.00013  -0.00167   0.00011  -0.00156   0.00852
   D10       -3.14143  -0.00004  -0.00008   0.00107   0.00099  -3.14044
   D11       -3.12949   0.00006  -0.00016  -0.00037  -0.00054  -3.13003
   D12        0.00219   0.00015   0.00142   0.00059   0.00200   0.00419
         Item               Value     Threshold  Converged?
 Maximum Force            0.000095     0.000450     YES
 RMS     Force            0.000044     0.000300     YES
 Maximum Displacement     0.003625     0.001800     NO 
 RMS     Displacement     0.001165     0.001200     YES
 Predicted change in Energy=-5.341349D-07
 GradGradGradGradGradGradGradGradGradGradGradGradGradGradGradGradGradGrad

                          Input orientation:                          
 ---------------------------------------------------------------------
 Center     Atomic      Atomic             Coordinates (Angstroms)
 Number     Number       Type             X           Y           Z
 ---------------------------------------------------------------------
      1          6           0       -0.029782    0.007896   -0.046797
      2          6           0        0.050114    0.012083    1.302182
      3          6           0        1.231252   -0.026237    2.162269
      4          6           0        2.522288    0.036246    1.790730
      5          1           0        2.837165    0.134059    0.759746
      6          1           0        3.298247   -0.005178    2.546325
      7          6           0        1.086690   -0.046002   -0.931962
      8          7           0        1.983802   -0.088204   -1.688749
      9          1           0       -1.003689    0.042547   -0.522834
     10          1           0       -0.903907    0.046050    1.821778
     11          1           0        1.015198   -0.113261    3.223640
 ---------------------------------------------------------------------
                    Distance matrix (angstroms):
                    1          2          3          4          5
     1  C    0.000000
     2  C    1.351350   0.000000
     3  C    2.543885   1.461611   0.000000
     4  C    3.144896   2.520100   1.344886   0.000000
     5  H    2.980908   2.841965   2.138159   1.082424   0.000000
     6  H    4.219032   3.478298   2.102477   1.083860   1.850364
     7  C    1.425808   2.463587   3.097669   3.079083   2.440996
     8  N    2.599954   3.562987   3.924349   3.523099   2.602452
     9  H    1.084576   2.107632   3.494206   4.217242   4.050376
    10  H    2.063280   1.086872   2.163346   3.426350   3.889895
    11  H    3.435466   2.153857   1.086628   2.084923   3.074330
                    6          7          8          9         10
     6  H    0.000000
     7  C    4.122030   0.000000
     8  N    4.435145   1.174444   0.000000
     9  H    5.284758   2.131879   3.209603   0.000000
    10  H    4.264469   3.399122   4.547603   2.346737   0.000000
    11  H    2.383852   4.156761   5.007034   4.258668   2.381924
                   11
    11  H    0.000000
 Symmetry turned off by external request.
 Stoichiometry    C5H5N
 Framework group  C1[X(C5H5N)]
 Deg. of freedom    27
 Full point group                 C1      NOp   1
 Rotational constants (GHZ):           6.2974867           2.9606128           2.0155579
 Standard basis: 6-311+G(2d,p) (5D, 7F)
   192 basis functions,   292 primitive gaussians,   204 cartesian basis functions
    21 alpha electrons       21 beta electrons
       nuclear repulsion energy       185.9818471348 Hartrees.
 NAtoms=   11 NActive=   11 NUniq=   11 SFac= 1.00D+00 NAtFMM=   60 NAOKFM=F Big=F
 Integral buffers will be    131072 words long.
 Raffenetti 1 integral format.
 Two-electron integral symmetry is turned off.
 One-electron integrals computed using PRISM.
 NBasis=   192 RedAO= T EigKep=  1.45D-05  NBF=   192
 NBsUse=   192 1.00D-06 EigRej= -1.00D+00 NBFU=   192
 Initial guess from the checkpoint file:  "/scratch/webmo-77271/223/Gau-728682.chk"
 B after Tr=     0.000166   -0.000142    0.000091
         Rot=    1.000000   -0.000093    0.000034   -0.000144 Ang=  -0.02 deg.
 Keep R1 ints in memory in canonical form, NReq=178523879.
 Requested convergence on RMS density matrix=1.00D-08 within 128 cycles.
 Requested convergence on MAX density matrix=1.00D-06.
 Requested convergence on             energy=1.00D-06.
 No special actions if energy rises.
 SCF Done:  E(RHF) =  -246.713234131     A.U. after    9 cycles
            NFock=  9  Conv=0.35D-08     -V/T= 2.0019
 ExpMin= 4.38D-02 ExpMax= 6.29D+03 ExpMxC= 9.49D+02 IAcc=3 IRadAn=         5 AccDes= 0.00D+00
 HarFok:  IExCor=  205 AccDes= 0.00D+00 IRadAn=         5 IDoV=-2 UseB2=F ITyADJ=14
 ICtDFT= 12500011 ScaDFX=  1.000000  1.000000  1.000000  1.000000
 Range of M.O.s used for correlation:     7   192
 NBasis=   192 NAE=    21 NBE=    21 NFC=     6 NFV=     0
 NROrb=    186 NOA=    15 NOB=    15 NVA=   171 NVB=   171

 **** Warning!!: The largest alpha MO coefficient is  0.10827554D+03

 Fully direct method using O(ONN) memory.
 JobTyp=1 Pass  1:  I=   7 to  21 NPSUse= 32 ParTrn=T ParDer=T DoDerP=T.
 Spin components of T(2) and E(2):
     alpha-alpha T2 =       0.4308290881D-01 E2=     -0.1135139952D+00
     alpha-beta  T2 =       0.2439906690D+00 E2=     -0.6680028821D+00
     beta-beta   T2 =       0.4308290881D-01 E2=     -0.1135139952D+00
 ANorm=    0.1153324103D+01
 E2 =    -0.8950308725D+00 EUMP2 =    -0.24760826500396D+03
          IDoAtm=11111111111
          Differentiating once with respect to electric field.
                with respect to dipole field.
          Differentiating once with respect to nuclear coordinates.
 Keep R1 ints in memory in canonical form, NReq=178530658.
          There are     1 degrees of freedom in the 1st order CPHF.  IDoFFX=0 NUNeed=     1.
 LinEq1:  Iter=  0 NonCon=     1 RMS=4.24D-03 Max=6.39D-02 NDo=     1
 AX will form     1 AO Fock derivatives at one time.
 LinEq1:  Iter=  1 NonCon=     1 RMS=1.16D-03 Max=1.67D-02 NDo=     1
 LinEq1:  Iter=  2 NonCon=     1 RMS=4.75D-04 Max=1.05D-02 NDo=     1
 LinEq1:  Iter=  3 NonCon=     1 RMS=2.88D-04 Max=5.74D-03 NDo=     1
 LinEq1:  Iter=  4 NonCon=     1 RMS=1.05D-04 Max=2.01D-03 NDo=     1
 LinEq1:  Iter=  5 NonCon=     1 RMS=3.88D-05 Max=8.20D-04 NDo=     1
 LinEq1:  Iter=  6 NonCon=     1 RMS=1.63D-05 Max=3.55D-04 NDo=     1
 LinEq1:  Iter=  7 NonCon=     1 RMS=6.17D-06 Max=1.15D-04 NDo=     1
 LinEq1:  Iter=  8 NonCon=     1 RMS=1.91D-06 Max=2.75D-05 NDo=     1
 LinEq1:  Iter=  9 NonCon=     1 RMS=6.97D-07 Max=1.60D-05 NDo=     1
 LinEq1:  Iter= 10 NonCon=     1 RMS=1.88D-07 Max=2.26D-06 NDo=     1
 LinEq1:  Iter= 11 NonCon=     1 RMS=5.05D-08 Max=5.88D-07 NDo=     1
 LinEq1:  Iter= 12 NonCon=     1 RMS=1.28D-08 Max=1.42D-07 NDo=     1
 LinEq1:  Iter= 13 NonCon=     1 RMS=3.66D-09 Max=4.13D-08 NDo=     1
 LinEq1:  Iter= 14 NonCon=     1 RMS=7.26D-10 Max=9.03D-09 NDo=     1
 LinEq1:  Iter= 15 NonCon=     1 RMS=1.76D-10 Max=1.70D-09 NDo=     1
 LinEq1:  Iter= 16 NonCon=     0 RMS=6.24D-11 Max=8.58D-10 NDo=     1
 Linear equations converged to 1.000D-10 1.000D-09 after    16 iterations.
 End of Minotr F.D. properties file   721 does not exist.
 End of Minotr F.D. properties file   722 does not exist.
 End of Minotr F.D. properties file   788 does not exist.
 Calling FoFJK, ICntrl=  10002127 FMM=F ISym2X=0 I1Cent= 0 IOpClX= 0 NMat=1 NMatS=1 NMatT=0.
 -------------------------------------------------------------------
 Center     Atomic                   Forces (Hartrees/Bohr)
 Number     Number              X              Y              Z
 -------------------------------------------------------------------
      1        6          -0.000006584   -0.000302070    0.000014079
      2        6          -0.000004335    0.000739717    0.000002338
      3        6           0.000022110   -0.000726899   -0.000027247
      4        6          -0.000010275    0.000338545    0.000025313
      5        1           0.000001864   -0.000003381    0.000003083
      6        1           0.000001340   -0.000001569   -0.000002590
      7        6          -0.000003764   -0.000049755   -0.000002853
      8        7           0.000000085    0.000021733   -0.000002150
      9        1           0.000000575   -0.000005785   -0.000004251
     10        1           0.000000364   -0.000013122   -0.000003573
     11        1          -0.000001377    0.000002587   -0.000002149
 -------------------------------------------------------------------
 Cartesian Forces:  Max     0.000739717 RMS     0.000197479

 GradGradGradGradGradGradGradGradGradGradGradGradGradGradGradGradGradGrad
 Berny optimization.
 Using GEDIIS/GDIIS optimizer.
 FormGI is forming the generalized inverse of G from B-inverse, IUseBI=4.
 Internal  Forces:  Max     0.000334942 RMS     0.000079769
 Search for a local minimum.
 Step number   4 out of a maximum of   46 on scan point     2 out of    61
 All quantities printed in internal units (Hartrees-Bohrs-Radians)
 Mixed Optimization -- En-DIIS/RFO-DIIS
 Swapping is turned off.
 Update second derivatives using D2CorX and points    1    2    3    4
 DE= -4.74D-07 DEPred=-5.34D-07 R= 8.88D-01
 Trust test= 8.88D-01 RLast= 5.70D-03 DXMaxT set to 5.05D-01
 ITU=  0  1  1  0
     Eigenvalues ---    0.01187   0.02115   0.02707   0.02824   0.02842
     Eigenvalues ---    0.03431   0.05964   0.07564   0.11676   0.15059
     Eigenvalues ---    0.15999   0.16022   0.16113   0.18284   0.22184
     Eigenvalues ---    0.35072   0.35090   0.35253   0.35569   0.35626
     Eigenvalues ---    0.36338   0.40841   0.44073   0.56305   0.64069
     Eigenvalues ---    1.190871000.000001000.000001000.000001000.00000
     Eigenvalues --- 1000.000001000.000001000.000001000.000001000.00000
     Eigenvalues --- 1000.00000
 En-DIIS/RFO-DIIS/Sim-DIIS IScMMF=       -3 using points:     4    3    2
 RFO step:  Lambda=-5.39166860D-08.
 DidBck=F Rises=F RFO-DIIS coefs:    0.80295    0.17005    0.02699
 Iteration  1 RMS(Cart)=  0.00022830 RMS(Int)=  0.00000051
 Iteration  2 RMS(Cart)=  0.00000007 RMS(Int)=  0.00000051
 Iteration  1 RMS(Cart)=  0.00000021 RMS(Int)=  0.00000014
 Variable       Old X    -DE/DX   Delta X   Delta X   Delta X     New X
                                 (Linear)    (Quad)   (Total)
    R1        2.55368  -0.00000   0.00002  -0.00002  -0.00001   2.55367
    R2        2.69439   0.00000  -0.00001   0.00001   0.00000   2.69439
    R3        2.04955   0.00000  -0.00000   0.00000   0.00000   2.04956
    R4        2.76204   0.00002  -0.00002   0.00005   0.00004   2.76208
    R5        2.05389  -0.00000  -0.00000  -0.00000  -0.00000   2.05389
    R6        2.54147   0.00000   0.00001  -0.00001   0.00000   2.54147
    R7        2.05343  -0.00000  -0.00000  -0.00000  -0.00000   2.05342
    R8        2.04549  -0.00000  -0.00001   0.00001  -0.00000   2.04548
    R9        2.04820  -0.00000   0.00000  -0.00000  -0.00000   2.04820
   R10        2.21938   0.00000   0.00000  -0.00000   0.00000   2.21938
    A1        2.18163   0.00001   0.00001   0.00003   0.00004   2.18166
    A2        2.08419  -0.00000  -0.00001   0.00002   0.00000   2.08419
    A3        2.01736  -0.00001   0.00000  -0.00005  -0.00004   2.01732
    A4        2.25896   0.00000   0.00006  -0.00006  -0.00001   2.25895
    A5        2.01023  -0.00000  -0.00002   0.00000  -0.00001   2.01022
    A6        2.01399   0.00000  -0.00004   0.00006   0.00002   2.01401
    A7        2.22934   0.00000   0.00006  -0.00008  -0.00001   2.22933
    A8        2.00006  -0.00000  -0.00003   0.00003  -0.00000   2.00005
    A9        2.05379   0.00000  -0.00003   0.00005   0.00001   2.05380
   A10        2.14907   0.00000   0.00004  -0.00004   0.00000   2.14908
   A11        2.08620   0.00000  -0.00004   0.00005   0.00002   2.08622
   A12        2.04789  -0.00000  -0.00000  -0.00002  -0.00002   2.04787
   A13        3.17194   0.00000  -0.00005   0.00007   0.00003   3.17197
   A14        3.14411   0.00005   0.00027   0.00047   0.00074   3.14486
    D1        0.00749  -0.00008  -0.00003   0.00008   0.00005   0.00755
    D2       -3.13068   0.00010   0.00019   0.00017   0.00036  -3.13032
    D3       -3.13966  -0.00009  -0.00035   0.00014  -0.00021  -3.13987
    D4        0.00535   0.00008  -0.00013   0.00022   0.00010   0.00545
    D5        0.10472   0.00033   0.00000   0.00000  -0.00000   0.10472
    D6       -3.03984   0.00017  -0.00025   0.00016  -0.00009  -3.03993
    D7       -3.04029   0.00016  -0.00022  -0.00009  -0.00031  -3.04061
    D8        0.09834  -0.00000  -0.00047   0.00007  -0.00040   0.09793
    D9        0.00852  -0.00009  -0.00020  -0.00001  -0.00020   0.00831
   D10       -3.14044  -0.00008  -0.00022   0.00031   0.00009  -3.14036
   D11       -3.13003   0.00008   0.00006  -0.00017  -0.00011  -3.13014
   D12        0.00419   0.00009   0.00004   0.00015   0.00018   0.00437
         Item               Value     Threshold  Converged?
 Maximum Force            0.000047     0.000450     YES
 RMS     Force            0.000010     0.000300     YES
 Maximum Displacement     0.000875     0.001800     YES
 RMS     Displacement     0.000228     0.001200     YES
 Predicted change in Energy=-2.645578D-08
 Optimization completed.
    -- Stationary point found.
                           ----------------------------
                           !   Optimized Parameters   !
                           ! (Angstroms and Degrees)  !
 --------------------------                            --------------------------
 ! Name  Definition              Value          Derivative Info.                !
 --------------------------------------------------------------------------------
 ! R1    R(1,2)                  1.3513         -DE/DX =    0.0                 !
 ! R2    R(1,7)                  1.4258         -DE/DX =    0.0                 !
 ! R3    R(1,9)                  1.0846         -DE/DX =    0.0                 !
 ! R4    R(2,3)                  1.4616         -DE/DX =    0.0                 !
 ! R5    R(2,10)                 1.0869         -DE/DX =    0.0                 !
 ! R6    R(3,4)                  1.3449         -DE/DX =    0.0                 !
 ! R7    R(3,11)                 1.0866         -DE/DX =    0.0                 !
 ! R8    R(4,5)                  1.0824         -DE/DX =    0.0                 !
 ! R9    R(4,6)                  1.0839         -DE/DX =    0.0                 !
 ! R10   R(7,8)                  1.1744         -DE/DX =    0.0                 !
 ! A1    A(2,1,7)              124.998          -DE/DX =    0.0                 !
 ! A2    A(2,1,9)              119.4153         -DE/DX =    0.0                 !
 ! A3    A(7,1,9)              115.586          -DE/DX =    0.0                 !
 ! A4    A(1,2,3)              129.4286         -DE/DX =    0.0                 !
 ! A5    A(1,2,10)             115.1777         -DE/DX =    0.0                 !
 ! A6    A(3,2,10)             115.3934         -DE/DX =    0.0                 !
 ! A7    A(2,3,4)              127.7317         -DE/DX =    0.0                 !
 ! A8    A(2,3,11)             114.5948         -DE/DX =    0.0                 !
 ! A9    A(4,3,11)             117.6733         -DE/DX =    0.0                 !
 ! A10   A(3,4,5)              123.1329         -DE/DX =    0.0                 !
 ! A11   A(3,4,6)              119.5306         -DE/DX =    0.0                 !
 ! A12   A(5,4,6)              117.3352         -DE/DX =    0.0                 !
 ! A13   L(1,7,8,4,-1)         181.7385         -DE/DX =    0.0                 !
 ! A14   L(1,7,8,4,-2)         180.1445         -DE/DX =    0.0                 !
 ! D1    D(7,1,2,3)              0.4294         -DE/DX =   -0.0001              !
 ! D2    D(7,1,2,10)          -179.375          -DE/DX =    0.0001              !
 ! D3    D(9,1,2,3)           -179.8891         -DE/DX =   -0.0001              !
 ! D4    D(9,1,2,10)             0.3065         -DE/DX =    0.0001              !
 ! D5    D(1,2,3,4)              6.0            -DE/DX =    0.0003              !
 ! D6    D(1,2,3,11)          -174.1698         -DE/DX =    0.0002              !
 ! D7    D(10,2,3,4)          -174.1959         -DE/DX =    0.0002              !
 ! D8    D(10,2,3,11)            5.6342         -DE/DX =    0.0                 !
 ! D9    D(2,3,4,5)              0.488          -DE/DX =   -0.0001              !
 ! D10   D(2,3,4,6)           -179.9342         -DE/DX =   -0.0001              !
 ! D11   D(11,3,4,5)          -179.3376         -DE/DX =    0.0001              !
 ! D12   D(11,3,4,6)             0.2402         -DE/DX =    0.0001              !
 --------------------------------------------------------------------------------
 Iteration  1 RMS(Cart)=  0.01900179 RMS(Int)=  0.01238055
 Iteration  2 RMS(Cart)=  0.00039648 RMS(Int)=  0.01237855
 Iteration  3 RMS(Cart)=  0.00000080 RMS(Int)=  0.01237855
 Iteration  1 RMS(Cart)=  0.00957886 RMS(Int)=  0.00622582
 Iteration  2 RMS(Cart)=  0.00482542 RMS(Int)=  0.00696032
 Iteration  3 RMS(Cart)=  0.00242871 RMS(Int)=  0.00778723
 Iteration  4 RMS(Cart)=  0.00122177 RMS(Int)=  0.00828403
 Iteration  5 RMS(Cart)=  0.00061444 RMS(Int)=  0.00855031
 Iteration  6 RMS(Cart)=  0.00030896 RMS(Int)=  0.00868793
 Iteration  7 RMS(Cart)=  0.00015535 RMS(Int)=  0.00875801
 Iteration  8 RMS(Cart)=  0.00007811 RMS(Int)=  0.00879346
 Iteration  9 RMS(Cart)=  0.00003927 RMS(Int)=  0.00881134
 Iteration 10 RMS(Cart)=  0.00001974 RMS(Int)=  0.00882034
 Iteration 11 RMS(Cart)=  0.00000993 RMS(Int)=  0.00882487
 Iteration 12 RMS(Cart)=  0.00000499 RMS(Int)=  0.00882715
 Iteration 13 RMS(Cart)=  0.00000251 RMS(Int)=  0.00882829
 Iteration 14 RMS(Cart)=  0.00000126 RMS(Int)=  0.00882887
 Iteration 15 RMS(Cart)=  0.00000063 RMS(Int)=  0.00882916
 GradGradGradGradGradGradGradGradGradGradGradGradGradGradGradGradGradGrad

                          Input orientation:                          
 ---------------------------------------------------------------------
 Center     Atomic      Atomic             Coordinates (Angstroms)
 Number     Number       Type             X           Y           Z
 ---------------------------------------------------------------------
      1          6           0       -0.030267    0.015040   -0.047982
      2          6           0        0.052760    0.031039    1.300720
      3          6           0        1.233162   -0.052966    2.158703
      4          6           0        2.523553    0.055119    1.795233
      5          1           0        2.839015    0.208693    0.771122
      6          1           0        3.298226   -0.005646    2.550859
      7          6           0        1.082816   -0.071004   -0.934923
      8          7           0        1.977078   -0.139183   -1.693228
      9          1           0       -1.004349    0.065008   -0.522322
     10          1           0       -0.900872    0.063884    1.821098
     11          1           0        1.016257   -0.169983    3.217047
 ---------------------------------------------------------------------
                    Distance matrix (angstroms):
                    1          2          3          4          5
     1  C    0.000000
     2  C    1.351351   0.000000
     3  C    2.543686   1.461691   0.000000
     4  C    3.149770   2.519909   1.344954   0.000000
     5  H    2.990187   2.841699   2.138367   1.082546   0.000000
     6  H    4.222946   3.478109   2.102502   1.083873   1.850482
     7  C    1.425841   2.463641   3.097329   3.089560   2.464356
     8  N    2.600010   3.563103   3.924056   3.536347   2.633813
     9  H    1.084587   2.107633   3.494033   4.221049   4.057720
    10  H    2.062474   1.086870   2.163730   3.424533   3.887181
    11  H    3.433637   2.154309   1.086661   2.084266   3.073824
                    6          7          8          9         10
     6  H    0.000000
     7  C    4.130737   0.000000
     8  N    4.446970   1.174470   0.000000
     9  H    5.287872   2.131900   3.209614   0.000000
    10  H    4.262606   3.398362   4.546902   2.345704   0.000000
    11  H    2.382896   4.153683   5.003491   4.256872   2.383013
                   11
    11  H    0.000000
 Symmetry turned off by external request.
 Stoichiometry    C5H5N
 Framework group  C1[X(C5H5N)]
 Deg. of freedom    27
 Full point group                 C1      NOp   1
 Rotational constants (GHZ):           6.2955374           2.9503998           2.0133914
 Standard basis: 6-311+G(2d,p) (5D, 7F)
   192 basis functions,   292 primitive gaussians,   204 cartesian basis functions
    21 alpha electrons       21 beta electrons
       nuclear repulsion energy       185.8920583912 Hartrees.
 NAtoms=   11 NActive=   11 NUniq=   11 SFac= 1.00D+00 NAtFMM=   60 NAOKFM=F Big=F
 Integral buffers will be    131072 words long.
 Raffenetti 1 integral format.
 Two-electron integral symmetry is turned off.
 One-electron integrals computed using PRISM.
 NBasis=   192 RedAO= T EigKep=  1.48D-05  NBF=   192
 NBsUse=   192 1.00D-06 EigRej= -1.00D+00 NBFU=   192
 Initial guess from the checkpoint file:  "/scratch/webmo-77271/223/Gau-728682.chk"
 B after Tr=    -0.002147   -0.010660   -0.000646
         Rot=    0.999986    0.004411   -0.000432    0.003040 Ang=   0.62 deg.
 Keep R1 ints in memory in canonical form, NReq=178523677.
 Requested convergence on RMS density matrix=1.00D-08 within 128 cycles.
 Requested convergence on MAX density matrix=1.00D-06.
 Requested convergence on             energy=1.00D-06.
 No special actions if energy rises.
 SCF Done:  E(RHF) =  -246.713232775     A.U. after   13 cycles
            NFock= 13  Conv=0.76D-08     -V/T= 2.0019
 ExpMin= 4.38D-02 ExpMax= 6.29D+03 ExpMxC= 9.49D+02 IAcc=3 IRadAn=         5 AccDes= 0.00D+00
 HarFok:  IExCor=  205 AccDes= 0.00D+00 IRadAn=         5 IDoV=-2 UseB2=F ITyADJ=14
 ICtDFT= 12500011 ScaDFX=  1.000000  1.000000  1.000000  1.000000
 Range of M.O.s used for correlation:     7   192
 NBasis=   192 NAE=    21 NBE=    21 NFC=     6 NFV=     0
 NROrb=    186 NOA=    15 NOB=    15 NVA=   171 NVB=   171

 **** Warning!!: The largest alpha MO coefficient is  0.10391796D+03

 Fully direct method using O(ONN) memory.
 JobTyp=1 Pass  1:  I=   7 to  21 NPSUse= 32 ParTrn=T ParDer=T DoDerP=T.
 Spin components of T(2) and E(2):
     alpha-alpha T2 =       0.4307578632D-01 E2=     -0.1134950486D+00
     alpha-beta  T2 =       0.2440214964D+00 E2=     -0.6680154963D+00
     beta-beta   T2 =       0.4307578632D-01 E2=     -0.1134950486D+00
 ANorm=    0.1153331292D+01
 E2 =    -0.8950055936D+00 EUMP2 =    -0.24760823836846D+03
          IDoAtm=11111111111
          Differentiating once with respect to electric field.
                with respect to dipole field.
          Differentiating once with respect to nuclear coordinates.
 Keep R1 ints in memory in canonical form, NReq=178530658.
          There are     1 degrees of freedom in the 1st order CPHF.  IDoFFX=0 NUNeed=     1.
 LinEq1:  Iter=  0 NonCon=     1 RMS=4.24D-03 Max=6.35D-02 NDo=     1
 AX will form     1 AO Fock derivatives at one time.
 LinEq1:  Iter=  1 NonCon=     1 RMS=1.16D-03 Max=1.66D-02 NDo=     1
 LinEq1:  Iter=  2 NonCon=     1 RMS=4.73D-04 Max=1.04D-02 NDo=     1
 LinEq1:  Iter=  3 NonCon=     1 RMS=2.87D-04 Max=5.71D-03 NDo=     1
 LinEq1:  Iter=  4 NonCon=     1 RMS=1.05D-04 Max=2.00D-03 NDo=     1
 LinEq1:  Iter=  5 NonCon=     1 RMS=3.88D-05 Max=8.15D-04 NDo=     1
 LinEq1:  Iter=  6 NonCon=     1 RMS=1.63D-05 Max=3.54D-04 NDo=     1
 LinEq1:  Iter=  7 NonCon=     1 RMS=6.18D-06 Max=1.14D-04 NDo=     1
 LinEq1:  Iter=  8 NonCon=     1 RMS=1.91D-06 Max=2.74D-05 NDo=     1
 LinEq1:  Iter=  9 NonCon=     1 RMS=6.96D-07 Max=1.59D-05 NDo=     1
 LinEq1:  Iter= 10 NonCon=     1 RMS=1.87D-07 Max=2.28D-06 NDo=     1
 LinEq1:  Iter= 11 NonCon=     1 RMS=5.05D-08 Max=5.89D-07 NDo=     1
 LinEq1:  Iter= 12 NonCon=     1 RMS=1.28D-08 Max=1.50D-07 NDo=     1
 LinEq1:  Iter= 13 NonCon=     1 RMS=3.67D-09 Max=4.00D-08 NDo=     1
 LinEq1:  Iter= 14 NonCon=     1 RMS=7.37D-10 Max=9.00D-09 NDo=     1
 LinEq1:  Iter= 15 NonCon=     1 RMS=1.86D-10 Max=2.07D-09 NDo=     1
 LinEq1:  Iter= 16 NonCon=     0 RMS=6.82D-11 Max=9.73D-10 NDo=     1
 Linear equations converged to 1.000D-10 1.000D-09 after    16 iterations.
 End of Minotr F.D. properties file   721 does not exist.
 End of Minotr F.D. properties file   722 does not exist.
 End of Minotr F.D. properties file   788 does not exist.
 Calling FoFJK, ICntrl=  10002127 FMM=F ISym2X=0 I1Cent= 0 IOpClX= 0 NMat=1 NMatS=1 NMatT=0.
 -------------------------------------------------------------------
 Center     Atomic                   Forces (Hartrees/Bohr)
 Number     Number              X              Y              Z
 -------------------------------------------------------------------
      1        6           0.000078250    0.000273388    0.000036970
      2        6          -0.000228919   -0.003378590   -0.000124493
      3        6           0.000158173    0.003258318    0.000277520
      4        6          -0.000225986   -0.000221312   -0.000135862
      5        1          -0.000130101    0.000004332   -0.000143173
      6        1           0.000043033   -0.000262408   -0.000088757
      7        6           0.000343897   -0.000009664    0.000071191
      8        7          -0.000050808    0.000026790    0.000109099
      9        1           0.000006818    0.000221326    0.000005780
     10        1           0.000072975    0.001243659    0.000130471
     11        1          -0.000067333   -0.001155839   -0.000138746
 -------------------------------------------------------------------
 Cartesian Forces:  Max     0.003378590 RMS     0.000881368

 GradGradGradGradGradGradGradGradGradGradGradGradGradGradGradGradGradGrad
 Berny optimization.
 FormGI is forming the generalized inverse of G from B-inverse, IUseBI=4.
 Internal  Forces:  Max     0.001197587 RMS     0.000470968
 Search for a local minimum.
 Step number   1 out of a maximum of   46 on scan point     3 out of    61
 All quantities printed in internal units (Hartrees-Bohrs-Radians)
 Mixed Optimization -- RFO/linear search
 Second derivative matrix not updated -- first step.
 ITU=  0
     Eigenvalues ---    0.01187   0.02120   0.02707   0.02824   0.02842
     Eigenvalues ---    0.03431   0.05964   0.07564   0.11675   0.15057
     Eigenvalues ---    0.15986   0.16021   0.16105   0.18285   0.22186
     Eigenvalues ---    0.35072   0.35090   0.35253   0.35569   0.35626
     Eigenvalues ---    0.36338   0.40841   0.44073   0.56305   0.64069
     Eigenvalues ---    1.190871000.000001000.000001000.000001000.00000
     Eigenvalues --- 1000.000001000.000001000.000001000.000001000.00000
     Eigenvalues --- 1000.00000
 RFO step:  Lambda=-2.44253320D-04 EMin= 1.18696593D-02
 Linear search not attempted -- first point.
 Iteration  1 RMS(Cart)=  0.03085531 RMS(Int)=  0.00057742
 Iteration  2 RMS(Cart)=  0.00067011 RMS(Int)=  0.00012149
 Iteration  3 RMS(Cart)=  0.00000024 RMS(Int)=  0.00012149
 Iteration  1 RMS(Cart)=  0.00000337 RMS(Int)=  0.00000217
 Iteration  2 RMS(Cart)=  0.00000169 RMS(Int)=  0.00000242
 Iteration  3 RMS(Cart)=  0.00000085 RMS(Int)=  0.00000271
 Variable       Old X    -DE/DX   Delta X   Delta X   Delta X     New X
                                 (Linear)    (Quad)   (Total)
    R1        2.55368  -0.00025   0.00000  -0.00026  -0.00026   2.55342
    R2        2.69445   0.00012   0.00000   0.00049   0.00049   2.69494
    R3        2.04957   0.00000   0.00000  -0.00002  -0.00002   2.04955
    R4        2.76220  -0.00041   0.00000  -0.00044  -0.00044   2.76176
    R5        2.05389   0.00004   0.00000   0.00009   0.00009   2.05398
    R6        2.54160  -0.00024   0.00000  -0.00065  -0.00065   2.54094
    R7        2.05349   0.00000   0.00000   0.00004   0.00004   2.05354
    R8        2.04572   0.00010   0.00000   0.00000   0.00000   2.04572
    R9        2.04822  -0.00002   0.00000  -0.00005  -0.00005   2.04818
   R10        2.21943  -0.00011   0.00000  -0.00013  -0.00013   2.21930
    A1        2.18167  -0.00065   0.00000  -0.00123  -0.00124   2.18043
    A2        2.08418   0.00031   0.00000   0.00078   0.00078   2.08495
    A3        2.01733   0.00033   0.00000   0.00044   0.00043   2.01776
    A4        2.25850  -0.00110   0.00000  -0.00296  -0.00325   2.25525
    A5        2.00898   0.00068   0.00000   0.00342   0.00312   2.01211
    A6        2.01447   0.00046   0.00000   0.00162   0.00133   2.01580
    A7        2.22881  -0.00087   0.00000  -0.00286  -0.00316   2.22565
    A8        2.00059   0.00036   0.00000   0.00166   0.00136   2.00194
    A9        2.05259   0.00055   0.00000   0.00328   0.00298   2.05557
   A10        2.14915  -0.00027   0.00000  -0.00180  -0.00181   2.14734
   A11        2.08613   0.00020   0.00000   0.00146   0.00146   2.08758
   A12        2.04789   0.00007   0.00000   0.00029   0.00029   2.04818
   A13        3.17196  -0.00011   0.00000   0.00103   0.00103   3.17299
   A14        3.14486   0.00004   0.00000   0.00232   0.00232   3.14718
    D1       -0.01878   0.00040   0.00000   0.03175   0.03176   0.01299
    D2       -3.10399  -0.00051   0.00000  -0.01593  -0.01595  -3.11994
    D3        3.11699   0.00065   0.00000   0.02731   0.02733  -3.13887
    D4        0.03177  -0.00026   0.00000  -0.02037  -0.02038   0.01139
    D5        0.20944  -0.00060   0.00000   0.00000   0.00000   0.20944
    D6       -2.98652   0.00027   0.00000   0.04727   0.04727  -2.93925
    D7       -2.98868   0.00032   0.00000   0.04785   0.04784  -2.94083
    D8        0.09855   0.00120   0.00000   0.09513   0.09511   0.19366
    D9       -0.01800   0.00044   0.00000   0.03353   0.03354   0.01554
   D10        3.11652   0.00069   0.00000   0.02651   0.02653  -3.14014
   D11       -3.10383  -0.00045   0.00000  -0.01492  -0.01494  -3.11876
   D12        0.03069  -0.00020   0.00000  -0.02194  -0.02195   0.00874
         Item               Value     Threshold  Converged?
 Maximum Force            0.001201     0.000450     NO 
 RMS     Force            0.000455     0.000300     NO 
 Maximum Displacement     0.105170     0.001800     NO 
 RMS     Displacement     0.030962     0.001200     NO 
 Predicted change in Energy=-1.244444D-04
 GradGradGradGradGradGradGradGradGradGradGradGradGradGradGradGradGradGrad

                          Input orientation:                          
 ---------------------------------------------------------------------
 Center     Atomic      Atomic             Coordinates (Angstroms)
 Number     Number       Type             X           Y           Z
 ---------------------------------------------------------------------
      1          6           0       -0.028391    0.015506   -0.046341
      2          6           0        0.050645    0.024688    1.302526
      3          6           0        1.232008   -0.052382    2.159444
      4          6           0        2.519552    0.071516    1.792218
      5          1           0        2.826337    0.264346    0.772117
      6          1           0        3.299906   -0.009814    2.539990
      7          6           0        1.086707   -0.091242   -0.928908
      8          7           0        1.981798   -0.174180   -1.684656
      9          1           0       -0.999602    0.083960   -0.524222
     10          1           0       -0.901255    0.091689    1.822901
     11          1           0        1.019674   -0.224088    3.211259
 ---------------------------------------------------------------------
                    Distance matrix (angstroms):
                    1          2          3          4          5
     1  C    0.000000
     2  C    1.351212   0.000000
     3  C    2.541397   1.461460   0.000000
     4  C    3.142523   2.517438   1.344610   0.000000
     5  H    2.980145   2.836060   2.137025   1.082547   0.000000
     6  H    4.215128   3.477097   2.103052   1.083849   1.850623
     7  C    1.426100   2.462958   3.092012   3.079621   2.458911
     8  N    2.600175   3.562605   3.918433   3.526783   2.634631
     9  H    1.084577   2.107970   3.492954   4.213134   4.043617
    10  H    2.064404   1.086919   2.164446   3.421004   3.876713
    11  H    3.430423   2.155033   1.086685   2.085831   3.074413
                    6          7          8          9         10
     6  H    0.000000
     7  C    4.115597   0.000000
     8  N    4.428550   1.174402   0.000000
     9  H    5.280526   2.132405   3.209671   0.000000
    10  H    4.263129   3.399693   4.548146   2.349195   0.000000
    11  H    2.386624   4.142840   4.989804   4.257485   2.391071
                   11
    11  H    0.000000
 Symmetry turned off by external request.
 Stoichiometry    C5H5N
 Framework group  C1[X(C5H5N)]
 Deg. of freedom    27
 Full point group                 C1      NOp   1
 Rotational constants (GHZ):           6.2915080           2.9606980           2.0199483
 Standard basis: 6-311+G(2d,p) (5D, 7F)
   192 basis functions,   292 primitive gaussians,   204 cartesian basis functions
    21 alpha electrons       21 beta electrons
       nuclear repulsion energy       186.0029030714 Hartrees.
 NAtoms=   11 NActive=   11 NUniq=   11 SFac= 1.00D+00 NAtFMM=   60 NAOKFM=F Big=F
 Integral buffers will be    131072 words long.
 Raffenetti 1 integral format.
 Two-electron integral symmetry is turned off.
 One-electron integrals computed using PRISM.
 NBasis=   192 RedAO= T EigKep=  1.47D-05  NBF=   192
 NBsUse=   192 1.00D-06 EigRej= -1.00D+00 NBFU=   192
 Initial guess from the checkpoint file:  "/scratch/webmo-77271/223/Gau-728682.chk"
 B after Tr=     0.001916   -0.017378    0.001506
         Rot=    0.999993    0.003785    0.000489    0.000345 Ang=   0.44 deg.
 ExpMin= 4.38D-02 ExpMax= 6.29D+03 ExpMxC= 9.49D+02 IAcc=3 IRadAn=         5 AccDes= 0.00D+00
 Harris functional with IExCor=  205 and IRadAn=       5 diagonalized for initial guess.
 HarFok:  IExCor=  205 AccDes= 0.00D+00 IRadAn=         5 IDoV= 1 UseB2=F ITyADJ=14
 ICtDFT=  3500011 ScaDFX=  1.000000  1.000000  1.000000  1.000000
 FoFCou: FMM=F IPFlag=           0 FMFlag=      100000 FMFlg1=           0
         NFxFlg=           0 DoJE=T BraDBF=F KetDBF=T FulRan=T
         wScrn=  0.000000 ICntrl=       500 IOpCl=  0 I1Cent=   200000004 NGrid=           0
         NMat0=    1 NMatS0=      1 NMatT0=    0 NMatD0=    1 NMtDS0=    0 NMtDT0=    0
 Symmetry not used in FoFCou.
 Keep R1 ints in memory in canonical form, NReq=178523879.
 Requested convergence on RMS density matrix=1.00D-08 within 128 cycles.
 Requested convergence on MAX density matrix=1.00D-06.
 Requested convergence on             energy=1.00D-06.
 No special actions if energy rises.
 SCF Done:  E(RHF) =  -246.713363521     A.U. after   13 cycles
            NFock= 13  Conv=0.29D-08     -V/T= 2.0019
 ExpMin= 4.38D-02 ExpMax= 6.29D+03 ExpMxC= 9.49D+02 IAcc=3 IRadAn=         5 AccDes= 0.00D+00
 HarFok:  IExCor=  205 AccDes= 0.00D+00 IRadAn=         5 IDoV=-2 UseB2=F ITyADJ=14
 ICtDFT= 12500011 ScaDFX=  1.000000  1.000000  1.000000  1.000000
 Range of M.O.s used for correlation:     7   192
 NBasis=   192 NAE=    21 NBE=    21 NFC=     6 NFV=     0
 NROrb=    186 NOA=    15 NOB=    15 NVA=   171 NVB=   171

 **** Warning!!: The largest alpha MO coefficient is  0.10492229D+03

 Fully direct method using O(ONN) memory.
 JobTyp=1 Pass  1:  I=   7 to  21 NPSUse= 32 ParTrn=T ParDer=T DoDerP=T.
 Spin components of T(2) and E(2):
     alpha-alpha T2 =       0.4306722167D-01 E2=     -0.1134962936D+00
     alpha-beta  T2 =       0.2439610733D+00 E2=     -0.6680060124D+00
     beta-beta   T2 =       0.4306722167D-01 E2=     -0.1134962936D+00
 ANorm=    0.1153297670D+01
 E2 =    -0.8949985997D+00 EUMP2 =    -0.24760836212079D+03
          IDoAtm=11111111111
          Differentiating once with respect to electric field.
                with respect to dipole field.
          Differentiating once with respect to nuclear coordinates.
 Keep R1 ints in memory in canonical form, NReq=178530893.
          There are     1 degrees of freedom in the 1st order CPHF.  IDoFFX=0 NUNeed=     1.
 LinEq1:  Iter=  0 NonCon=     1 RMS=4.24D-03 Max=6.30D-02 NDo=     1
 AX will form     1 AO Fock derivatives at one time.
 LinEq1:  Iter=  1 NonCon=     1 RMS=1.16D-03 Max=1.65D-02 NDo=     1
 LinEq1:  Iter=  2 NonCon=     1 RMS=4.73D-04 Max=1.04D-02 NDo=     1
 LinEq1:  Iter=  3 NonCon=     1 RMS=2.87D-04 Max=5.70D-03 NDo=     1
 LinEq1:  Iter=  4 NonCon=     1 RMS=1.05D-04 Max=2.00D-03 NDo=     1
 LinEq1:  Iter=  5 NonCon=     1 RMS=3.88D-05 Max=8.08D-04 NDo=     1
 LinEq1:  Iter=  6 NonCon=     1 RMS=1.63D-05 Max=3.58D-04 NDo=     1
 LinEq1:  Iter=  7 NonCon=     1 RMS=6.18D-06 Max=1.12D-04 NDo=     1
 LinEq1:  Iter=  8 NonCon=     1 RMS=1.90D-06 Max=2.75D-05 NDo=     1
 LinEq1:  Iter=  9 NonCon=     1 RMS=6.93D-07 Max=1.58D-05 NDo=     1
 LinEq1:  Iter= 10 NonCon=     1 RMS=1.87D-07 Max=2.31D-06 NDo=     1
 LinEq1:  Iter= 11 NonCon=     1 RMS=5.04D-08 Max=5.99D-07 NDo=     1
 LinEq1:  Iter= 12 NonCon=     1 RMS=1.28D-08 Max=1.50D-07 NDo=     1
 LinEq1:  Iter= 13 NonCon=     1 RMS=3.70D-09 Max=3.92D-08 NDo=     1
 LinEq1:  Iter= 14 NonCon=     1 RMS=7.77D-10 Max=8.92D-09 NDo=     1
 LinEq1:  Iter= 15 NonCon=     1 RMS=2.07D-10 Max=2.66D-09 NDo=     1
 LinEq1:  Iter= 16 NonCon=     1 RMS=7.78D-11 Max=1.05D-09 NDo=     1
 LinEq1:  Iter= 17 NonCon=     0 RMS=2.94D-11 Max=3.72D-10 NDo=     1
 Linear equations converged to 1.000D-10 1.000D-09 after    17 iterations.
 End of Minotr F.D. properties file   721 does not exist.
 End of Minotr F.D. properties file   722 does not exist.
 End of Minotr F.D. properties file   788 does not exist.
 Calling FoFJK, ICntrl=  10002127 FMM=F ISym2X=0 I1Cent= 0 IOpClX= 0 NMat=1 NMatS=1 NMatT=0.
 -------------------------------------------------------------------
 Center     Atomic                   Forces (Hartrees/Bohr)
 Number     Number              X              Y              Z
 -------------------------------------------------------------------
      1        6          -0.000014493   -0.000525843    0.000117392
      2        6          -0.000063916    0.001225799   -0.000053295
      3        6           0.000172698   -0.001239484   -0.000108857
      4        6          -0.000129159    0.000591874    0.000098112
      5        1          -0.000039198   -0.000014987   -0.000054828
      6        1           0.000020568   -0.000010775   -0.000027486
      7        6           0.000117840   -0.000040583    0.000015906
      8        7          -0.000023436    0.000016239    0.000013009
      9        1          -0.000006084   -0.000004977   -0.000005959
     10        1          -0.000028887   -0.000000886   -0.000013434
     11        1          -0.000005931    0.000003621    0.000019439
 -------------------------------------------------------------------
 Cartesian Forces:  Max     0.001239484 RMS     0.000338401

 GradGradGradGradGradGradGradGradGradGradGradGradGradGradGradGradGradGrad
 Berny optimization.
 Using GEDIIS/GDIIS optimizer.
 FormGI is forming the generalized inverse of G from B-inverse, IUseBI=4.
 Internal  Forces:  Max     0.000550005 RMS     0.000166304
 Search for a local minimum.
 Step number   2 out of a maximum of   46 on scan point     3 out of    61
 All quantities printed in internal units (Hartrees-Bohrs-Radians)
 Mixed Optimization -- En-DIIS/RFO-DIIS
 Update second derivatives using D2CorX and points    1    2
 DE= -1.24D-04 DEPred=-1.24D-04 R= 9.94D-01
 TightC=F SS=  1.41D+00  RLast= 1.36D-01 DXNew= 8.4853D-01 4.0898D-01
 Trust test= 9.94D-01 RLast= 1.36D-01 DXMaxT set to 5.05D-01
 ITU=  1  0
 Use linear search instead of GDIIS.
     Eigenvalues ---    0.01225   0.02116   0.02706   0.02824   0.02840
     Eigenvalues ---    0.03416   0.05969   0.07564   0.11672   0.15055
     Eigenvalues ---    0.16003   0.16022   0.16113   0.18284   0.22181
     Eigenvalues ---    0.35060   0.35089   0.35146   0.35568   0.35620
     Eigenvalues ---    0.36200   0.40821   0.43719   0.56300   0.63894
     Eigenvalues ---    1.190851000.000001000.000001000.000001000.00000
     Eigenvalues --- 1000.000001000.000001000.000001000.000001000.00000
     Eigenvalues --- 1000.00000
 RFO step:  Lambda=-1.08477575D-06 EMin= 1.22519156D-02
 Quartic linear search produced a step of  0.01148.
 Iteration  1 RMS(Cart)=  0.00161972 RMS(Int)=  0.00000161
 Iteration  2 RMS(Cart)=  0.00000096 RMS(Int)=  0.00000140
 Iteration  1 RMS(Cart)=  0.00000048 RMS(Int)=  0.00000031
 Variable       Old X    -DE/DX   Delta X   Delta X   Delta X     New X
                                 (Linear)    (Quad)   (Total)
    R1        2.55342  -0.00014  -0.00000  -0.00013  -0.00014   2.55328
    R2        2.69494   0.00006   0.00001   0.00016   0.00016   2.69510
    R3        2.04955   0.00001  -0.00000   0.00001   0.00001   2.04957
    R4        2.76176   0.00001  -0.00000   0.00017   0.00017   2.76193
    R5        2.05398   0.00002   0.00000   0.00006   0.00006   2.05404
    R6        2.54094  -0.00009  -0.00001  -0.00016  -0.00017   2.54078
    R7        2.05354   0.00002   0.00000   0.00006   0.00006   2.05359
    R8        2.04572   0.00004   0.00000   0.00003   0.00003   2.04574
    R9        2.04818  -0.00000  -0.00000  -0.00001  -0.00001   2.04817
   R10        2.21930  -0.00003  -0.00000  -0.00002  -0.00003   2.21927
    A1        2.18043  -0.00014  -0.00001  -0.00002  -0.00003   2.18040
    A2        2.08495   0.00007   0.00001   0.00008   0.00009   2.08504
    A3        2.01776   0.00007   0.00000  -0.00007  -0.00006   2.01770
    A4        2.25525  -0.00034  -0.00004  -0.00082  -0.00086   2.25439
    A5        2.01211   0.00014   0.00004   0.00024   0.00027   2.01238
    A6        2.01580   0.00020   0.00002   0.00058   0.00059   2.01640
    A7        2.22565  -0.00029  -0.00004  -0.00096  -0.00100   2.22465
    A8        2.00194   0.00014   0.00002   0.00049   0.00050   2.00244
    A9        2.05557   0.00015   0.00003   0.00047   0.00050   2.05607
   A10        2.14734  -0.00009  -0.00002  -0.00051  -0.00054   2.14681
   A11        2.08758   0.00008   0.00002   0.00050   0.00052   2.08810
   A12        2.04818   0.00001   0.00000   0.00003   0.00003   2.04821
   A13        3.17299   0.00001   0.00001   0.00069   0.00071   3.17370
   A14        3.14718   0.00003   0.00003   0.00077   0.00079   3.14797
    D1        0.01299  -0.00013   0.00036   0.00000   0.00037   0.01335
    D2       -3.11994   0.00014  -0.00018   0.00031   0.00013  -3.11981
    D3       -3.13887  -0.00014   0.00031  -0.00025   0.00006  -3.13881
    D4        0.01139   0.00013  -0.00023   0.00006  -0.00018   0.01121
    D5        0.20944   0.00055   0.00000   0.00000  -0.00000   0.20944
    D6       -2.93925   0.00027   0.00054  -0.00053   0.00001  -2.93924
    D7       -2.94083   0.00027   0.00055  -0.00031   0.00024  -2.94060
    D8        0.19366  -0.00000   0.00109  -0.00084   0.00025   0.19391
    D9        0.01554  -0.00016   0.00038  -0.00105  -0.00067   0.01487
   D10       -3.14014  -0.00013   0.00030   0.00033   0.00064  -3.13951
   D11       -3.11876   0.00012  -0.00017  -0.00051  -0.00068  -3.11944
   D12        0.00874   0.00016  -0.00025   0.00088   0.00062   0.00936
         Item               Value     Threshold  Converged?
 Maximum Force            0.000341     0.000450     YES
 RMS     Force            0.000105     0.000300     YES
 Maximum Displacement     0.004714     0.001800     NO 
 RMS     Displacement     0.001620     0.001200     NO 
 Predicted change in Energy=-5.570060D-07
 GradGradGradGradGradGradGradGradGradGradGradGradGradGradGradGradGradGrad

                          Input orientation:                          
 ---------------------------------------------------------------------
 Center     Atomic      Atomic             Coordinates (Angstroms)
 Number     Number       Type             X           Y           Z
 ---------------------------------------------------------------------
      1          6           0       -0.027828    0.015592   -0.045808
      2          6           0        0.050164    0.024713    1.303048
      3          6           0        1.231678   -0.052426    2.159902
      4          6           0        2.518718    0.071722    1.791321
      5          1           0        2.823843    0.264078    0.770617
      6          1           0        3.300308   -0.010017    2.537747
      7          6           0        1.088010   -0.091510   -0.927535
      8          7           0        1.983159   -0.173867   -1.683256
      9          1           0       -0.998632    0.084090   -0.524525
     10          1           0       -0.902010    0.091886    1.822963
     11          1           0        1.019969   -0.224262    3.211853
 ---------------------------------------------------------------------
                    Distance matrix (angstroms):
                    1          2          3          4          5
     1  C    0.000000
     2  C    1.351140   0.000000
     3  C    2.540894   1.461549   0.000000
     4  C    3.140556   2.516819   1.344521   0.000000
     5  H    2.976629   2.834444   2.136650   1.082560   0.000000
     6  H    4.213301   3.476942   2.103282   1.083844   1.850647
     7  C    1.426187   2.462952   3.091025   3.076645   2.454237
     8  N    2.600231   3.562853   3.917823   3.524177   2.630597
     9  H    1.084584   2.107967   3.492717   4.211300   4.039939
    10  H    2.064539   1.086949   2.164943   3.420934   3.875443
    11  H    3.430418   2.155469   1.086715   2.086089   3.074422
                    6          7          8          9         10
     6  H    0.000000
     7  C    4.112065   0.000000
     8  N    4.424771   1.174389   0.000000
     9  H    5.278944   2.132446   3.209405   0.000000
    10  H    4.263892   3.399861   4.548450   2.349489   0.000000
    11  H    2.387523   4.142075   4.989226   4.257976   2.392273
                   11
    11  H    0.000000
 Symmetry turned off by external request.
 Stoichiometry    C5H5N
 Framework group  C1[X(C5H5N)]
 Deg. of freedom    27
 Full point group                 C1      NOp   1
 Rotational constants (GHZ):           6.2923227           2.9631336           2.0211710
 Standard basis: 6-311+G(2d,p) (5D, 7F)
   192 basis functions,   292 primitive gaussians,   204 cartesian basis functions
    21 alpha electrons       21 beta electrons
       nuclear repulsion energy       186.0310129483 Hartrees.
 NAtoms=   11 NActive=   11 NUniq=   11 SFac= 1.00D+00 NAtFMM=   60 NAOKFM=F Big=F
 Integral buffers will be    131072 words long.
 Raffenetti 1 integral format.
 Two-electron integral symmetry is turned off.
 One-electron integrals computed using PRISM.
 NBasis=   192 RedAO= T EigKep=  1.47D-05  NBF=   192
 NBsUse=   192 1.00D-06 EigRej= -1.00D+00 NBFU=   192
 Initial guess from the checkpoint file:  "/scratch/webmo-77271/223/Gau-728682.chk"
 B after Tr=     0.000645   -0.000080    0.000310
         Rot=    1.000000    0.000001    0.000119   -0.000038 Ang=   0.01 deg.
 Keep R1 ints in memory in canonical form, NReq=178523879.
 Requested convergence on RMS density matrix=1.00D-08 within 128 cycles.
 Requested convergence on MAX density matrix=1.00D-06.
 Requested convergence on             energy=1.00D-06.
 No special actions if energy rises.
 SCF Done:  E(RHF) =  -246.713353268     A.U. after    9 cycles
            NFock=  9  Conv=0.64D-08     -V/T= 2.0019
 ExpMin= 4.38D-02 ExpMax= 6.29D+03 ExpMxC= 9.49D+02 IAcc=3 IRadAn=         5 AccDes= 0.00D+00
 HarFok:  IExCor=  205 AccDes= 0.00D+00 IRadAn=         5 IDoV=-2 UseB2=F ITyADJ=14
 ICtDFT= 12500011 ScaDFX=  1.000000  1.000000  1.000000  1.000000
 Range of M.O.s used for correlation:     7   192
 NBasis=   192 NAE=    21 NBE=    21 NFC=     6 NFV=     0
 NROrb=    186 NOA=    15 NOB=    15 NVA=   171 NVB=   171

 **** Warning!!: The largest alpha MO coefficient is  0.10490543D+03

 Fully direct method using O(ONN) memory.
 JobTyp=1 Pass  1:  I=   7 to  21 NPSUse= 32 ParTrn=T ParDer=T DoDerP=T.
 Spin components of T(2) and E(2):
     alpha-alpha T2 =       0.4306745593D-01 E2=     -0.1134999958D+00
     alpha-beta  T2 =       0.2439535653D+00 E2=     -0.6680094162D+00
     beta-beta   T2 =       0.4306745593D-01 E2=     -0.1134999958D+00
 ANorm=    0.1153294619D+01
 E2 =    -0.8950094078D+00 EUMP2 =    -0.24760836267540D+03
          IDoAtm=11111111111
          Differentiating once with respect to electric field.
                with respect to dipole field.
          Differentiating once with respect to nuclear coordinates.
 Keep R1 ints in memory in canonical form, NReq=178530893.
          There are     1 degrees of freedom in the 1st order CPHF.  IDoFFX=0 NUNeed=     1.
 LinEq1:  Iter=  0 NonCon=     1 RMS=4.23D-03 Max=6.29D-02 NDo=     1
 AX will form     1 AO Fock derivatives at one time.
 LinEq1:  Iter=  1 NonCon=     1 RMS=1.16D-03 Max=1.65D-02 NDo=     1
 LinEq1:  Iter=  2 NonCon=     1 RMS=4.73D-04 Max=1.04D-02 NDo=     1
 LinEq1:  Iter=  3 NonCon=     1 RMS=2.87D-04 Max=5.70D-03 NDo=     1
 LinEq1:  Iter=  4 NonCon=     1 RMS=1.05D-04 Max=2.00D-03 NDo=     1
 LinEq1:  Iter=  5 NonCon=     1 RMS=3.88D-05 Max=8.08D-04 NDo=     1
 LinEq1:  Iter=  6 NonCon=     1 RMS=1.63D-05 Max=3.58D-04 NDo=     1
 LinEq1:  Iter=  7 NonCon=     1 RMS=6.18D-06 Max=1.12D-04 NDo=     1
 LinEq1:  Iter=  8 NonCon=     1 RMS=1.90D-06 Max=2.75D-05 NDo=     1
 LinEq1:  Iter=  9 NonCon=     1 RMS=6.93D-07 Max=1.58D-05 NDo=     1
 LinEq1:  Iter= 10 NonCon=     1 RMS=1.87D-07 Max=2.31D-06 NDo=     1
 LinEq1:  Iter= 11 NonCon=     1 RMS=5.04D-08 Max=5.99D-07 NDo=     1
 LinEq1:  Iter= 12 NonCon=     1 RMS=1.28D-08 Max=1.50D-07 NDo=     1
 LinEq1:  Iter= 13 NonCon=     1 RMS=3.70D-09 Max=3.92D-08 NDo=     1
 LinEq1:  Iter= 14 NonCon=     1 RMS=7.78D-10 Max=8.91D-09 NDo=     1
 LinEq1:  Iter= 15 NonCon=     1 RMS=2.07D-10 Max=2.67D-09 NDo=     1
 LinEq1:  Iter= 16 NonCon=     1 RMS=7.80D-11 Max=1.05D-09 NDo=     1
 LinEq1:  Iter= 17 NonCon=     0 RMS=2.94D-11 Max=3.73D-10 NDo=     1
 Linear equations converged to 1.000D-10 1.000D-09 after    17 iterations.
 End of Minotr F.D. properties file   721 does not exist.
 End of Minotr F.D. properties file   722 does not exist.
 End of Minotr F.D. properties file   788 does not exist.
 Calling FoFJK, ICntrl=  10002127 FMM=F ISym2X=0 I1Cent= 0 IOpClX= 0 NMat=1 NMatS=1 NMatT=0.
 -------------------------------------------------------------------
 Center     Atomic                   Forces (Hartrees/Bohr)
 Number     Number              X              Y              Z
 -------------------------------------------------------------------
      1        6          -0.000024620   -0.000573835    0.000034319
      2        6          -0.000005092    0.001231573    0.000024272
      3        6           0.000058959   -0.001229635   -0.000098482
      4        6          -0.000028811    0.000530470    0.000076908
      5        1           0.000003527    0.000018145    0.000006238
      6        1           0.000003471    0.000012098   -0.000003923
      7        6          -0.000008989    0.000018096   -0.000007110
      8        7          -0.000000328   -0.000014725   -0.000000475
      9        1           0.000001536   -0.000001832   -0.000011275
     10        1           0.000003976   -0.000002472   -0.000013728
     11        1          -0.000003629    0.000012118   -0.000006745
 -------------------------------------------------------------------
 Cartesian Forces:  Max     0.001231573 RMS     0.000333192

 GradGradGradGradGradGradGradGradGradGradGradGradGradGradGradGradGradGrad
 Berny optimization.
 Using GEDIIS/GDIIS optimizer.
 FormGI is forming the generalized inverse of G from B-inverse, IUseBI=4.
 Internal  Forces:  Max     0.000576303 RMS     0.000136875
 Search for a local minimum.
 Step number   3 out of a maximum of   46 on scan point     3 out of    61
 All quantities printed in internal units (Hartrees-Bohrs-Radians)
 Mixed Optimization -- En-DIIS/RFO-DIIS
 Swapping is turned off.
 Update second derivatives using D2CorX and points    1    2    3
 DE= -5.55D-07 DEPred=-5.57D-07 R= 9.96D-01
 Trust test= 9.96D-01 RLast= 2.55D-03 DXMaxT set to 5.05D-01
 ITU=  0  1  0
     Eigenvalues ---    0.01216   0.02107   0.02695   0.02819   0.02892
     Eigenvalues ---    0.03637   0.06118   0.07489   0.11537   0.14918
     Eigenvalues ---    0.15888   0.16031   0.16126   0.18228   0.21927
     Eigenvalues ---    0.32919   0.35082   0.35195   0.35579   0.35610
     Eigenvalues ---    0.35672   0.40936   0.45164   0.56425   0.63966
     Eigenvalues ---    1.190901000.000001000.000001000.000001000.00000
     Eigenvalues --- 1000.000001000.000001000.000001000.000001000.00000
     Eigenvalues --- 1000.00000
 En-DIIS/RFO-DIIS/Sim-DIIS IScMMF=       -3 using points:     3    2
 RFO step:  Lambda=-7.30031831D-08.
 DidBck=F Rises=F RFO-DIIS coefs:    0.89968    0.10032
 Iteration  1 RMS(Cart)=  0.00045976 RMS(Int)=  0.00000017
 Iteration  2 RMS(Cart)=  0.00000017 RMS(Int)=  0.00000007
 Iteration  1 RMS(Cart)=  0.00000031 RMS(Int)=  0.00000020
 Variable       Old X    -DE/DX   Delta X   Delta X   Delta X     New X
                                 (Linear)    (Quad)   (Total)
    R1        2.55328  -0.00001   0.00001  -0.00004  -0.00003   2.55326
    R2        2.69510  -0.00000  -0.00002   0.00002   0.00000   2.69511
    R3        2.04957   0.00000  -0.00000   0.00001   0.00001   2.04958
    R4        2.76193   0.00005  -0.00002   0.00014   0.00013   2.76205
    R5        2.05404  -0.00001  -0.00001  -0.00002  -0.00002   2.05401
    R6        2.54078   0.00001   0.00002  -0.00001   0.00000   2.54078
    R7        2.05359  -0.00001  -0.00001  -0.00001  -0.00002   2.05358
    R8        2.04574  -0.00000  -0.00000  -0.00000  -0.00000   2.04574
    R9        2.04817  -0.00000   0.00000  -0.00001  -0.00000   2.04816
   R10        2.21927   0.00000   0.00000  -0.00000  -0.00000   2.21927
    A1        2.18040   0.00001   0.00000   0.00008   0.00008   2.18048
    A2        2.08504   0.00000  -0.00001   0.00004   0.00003   2.08507
    A3        2.01770  -0.00002   0.00001  -0.00012  -0.00011   2.01759
    A4        2.25439  -0.00002   0.00009  -0.00020  -0.00011   2.25427
    A5        2.01238  -0.00000  -0.00003   0.00001  -0.00002   2.01236
    A6        2.01640   0.00002  -0.00006   0.00019   0.00013   2.01653
    A7        2.22465  -0.00001   0.00010  -0.00023  -0.00013   2.22452
    A8        2.00244   0.00000  -0.00005   0.00008   0.00003   2.00247
    A9        2.05607   0.00001  -0.00005   0.00015   0.00010   2.05617
   A10        2.14681   0.00000   0.00005  -0.00008  -0.00003   2.14678
   A11        2.08810   0.00001  -0.00005   0.00013   0.00007   2.08818
   A12        2.04821  -0.00001  -0.00000  -0.00005  -0.00005   2.04815
   A13        3.17370   0.00000  -0.00007   0.00017   0.00010   3.17380
   A14        3.14797  -0.00003  -0.00008  -0.00054  -0.00062   3.14736
    D1        0.01335  -0.00013  -0.00004   0.00059   0.00055   0.01390
    D2       -3.11981   0.00015  -0.00001   0.00026   0.00024  -3.11957
    D3       -3.13881  -0.00014  -0.00001   0.00012   0.00011  -3.13869
    D4        0.01121   0.00014   0.00002  -0.00021  -0.00019   0.01102
    D5        0.20944   0.00058   0.00000   0.00000  -0.00000   0.20944
    D6       -2.93924   0.00029  -0.00000  -0.00018  -0.00018  -2.93942
    D7       -2.94060   0.00029  -0.00002   0.00033   0.00031  -2.94029
    D8        0.19391   0.00000  -0.00003   0.00016   0.00013   0.19404
    D9        0.01487  -0.00013   0.00007   0.00036   0.00043   0.01530
   D10       -3.13951  -0.00016  -0.00006  -0.00031  -0.00037  -3.13988
   D11       -3.11944   0.00016   0.00007   0.00054   0.00061  -3.11883
   D12        0.00936   0.00014  -0.00006  -0.00013  -0.00019   0.00917
         Item               Value     Threshold  Converged?
 Maximum Force            0.000046     0.000450     YES
 RMS     Force            0.000013     0.000300     YES
 Maximum Displacement     0.001633     0.001800     YES
 RMS     Displacement     0.000460     0.001200     YES
 Predicted change in Energy=-3.564435D-08
 Optimization completed.
    -- Stationary point found.
                           ----------------------------
                           !   Optimized Parameters   !
                           ! (Angstroms and Degrees)  !
 --------------------------                            --------------------------
 ! Name  Definition              Value          Derivative Info.                !
 --------------------------------------------------------------------------------
 ! R1    R(1,2)                  1.3511         -DE/DX =    0.0                 !
 ! R2    R(1,7)                  1.4262         -DE/DX =    0.0                 !
 ! R3    R(1,9)                  1.0846         -DE/DX =    0.0                 !
 ! R4    R(2,3)                  1.4615         -DE/DX =    0.0                 !
 ! R5    R(2,10)                 1.0869         -DE/DX =    0.0                 !
 ! R6    R(3,4)                  1.3445         -DE/DX =    0.0                 !
 ! R7    R(3,11)                 1.0867         -DE/DX =    0.0                 !
 ! R8    R(4,5)                  1.0826         -DE/DX =    0.0                 !
 ! R9    R(4,6)                  1.0838         -DE/DX =    0.0                 !
 ! R10   R(7,8)                  1.1744         -DE/DX =    0.0                 !
 ! A1    A(2,1,7)              124.9276         -DE/DX =    0.0                 !
 ! A2    A(2,1,9)              119.4641         -DE/DX =    0.0                 !
 ! A3    A(7,1,9)              115.6058         -DE/DX =    0.0                 !
 ! A4    A(1,2,3)              129.1668         -DE/DX =    0.0                 !
 ! A5    A(1,2,10)             115.3006         -DE/DX =    0.0                 !
 ! A6    A(3,2,10)             115.531          -DE/DX =    0.0                 !
 ! A7    A(2,3,4)              127.463          -DE/DX =    0.0                 !
 ! A8    A(2,3,11)             114.7315         -DE/DX =    0.0                 !
 ! A9    A(4,3,11)             117.8044         -DE/DX =    0.0                 !
 ! A10   A(3,4,5)              123.0031         -DE/DX =    0.0                 !
 ! A11   A(3,4,6)              119.6395         -DE/DX =    0.0                 !
 ! A12   A(5,4,6)              117.3536         -DE/DX =    0.0                 !
 ! A13   L(1,7,8,4,-1)         181.8394         -DE/DX =    0.0                 !
 ! A14   L(1,7,8,4,-2)         180.3656         -DE/DX =    0.0                 !
 ! D1    D(7,1,2,3)              0.765          -DE/DX =   -0.0001              !
 ! D2    D(7,1,2,10)          -178.7521         -DE/DX =    0.0002              !
 ! D3    D(9,1,2,3)           -179.8404         -DE/DX =   -0.0001              !
 ! D4    D(9,1,2,10)             0.6425         -DE/DX =    0.0001              !
 ! D5    D(1,2,3,4)             12.0001         -DE/DX =    0.0006              !
 ! D6    D(1,2,3,11)          -168.4059         -DE/DX =    0.0003              !
 ! D7    D(10,2,3,4)          -168.4837         -DE/DX =    0.0003              !
 ! D8    D(10,2,3,11)           11.1103         -DE/DX =    0.0                 !
 ! D9    D(2,3,4,5)              0.8521         -DE/DX =   -0.0001              !
 ! D10   D(2,3,4,6)           -179.8805         -DE/DX =   -0.0002              !
 ! D11   D(11,3,4,5)          -178.731          -DE/DX =    0.0002              !
 ! D12   D(11,3,4,6)             0.5364         -DE/DX =    0.0001              !
 --------------------------------------------------------------------------------
 Iteration  1 RMS(Cart)=  0.01923767 RMS(Int)=  0.01238028
 Iteration  2 RMS(Cart)=  0.00039351 RMS(Int)=  0.01237827
 Iteration  3 RMS(Cart)=  0.00000079 RMS(Int)=  0.01237827
 Iteration  1 RMS(Cart)=  0.00971098 RMS(Int)=  0.00622529
 Iteration  2 RMS(Cart)=  0.00489473 RMS(Int)=  0.00695977
 Iteration  3 RMS(Cart)=  0.00246408 RMS(Int)=  0.00778652
 Iteration  4 RMS(Cart)=  0.00123961 RMS(Int)=  0.00828316
 Iteration  5 RMS(Cart)=  0.00062339 RMS(Int)=  0.00854932
 Iteration  6 RMS(Cart)=  0.00031344 RMS(Int)=  0.00868686
 Iteration  7 RMS(Cart)=  0.00015758 RMS(Int)=  0.00875689
 Iteration  8 RMS(Cart)=  0.00007922 RMS(Int)=  0.00879232
 Iteration  9 RMS(Cart)=  0.00003983 RMS(Int)=  0.00881018
 Iteration 10 RMS(Cart)=  0.00002002 RMS(Int)=  0.00881917
 Iteration 11 RMS(Cart)=  0.00001007 RMS(Int)=  0.00882370
 Iteration 12 RMS(Cart)=  0.00000506 RMS(Int)=  0.00882597
 Iteration 13 RMS(Cart)=  0.00000254 RMS(Int)=  0.00882712
 Iteration 14 RMS(Cart)=  0.00000128 RMS(Int)=  0.00882769
 Iteration 15 RMS(Cart)=  0.00000064 RMS(Int)=  0.00882798
 GradGradGradGradGradGradGradGradGradGradGradGradGradGradGradGradGradGrad

                          Input orientation:                          
 ---------------------------------------------------------------------
 Center     Atomic      Atomic             Coordinates (Angstroms)
 Number     Number       Type             X           Y           Z
 ---------------------------------------------------------------------
      1          6           0       -0.028600    0.022621   -0.047940
      2          6           0        0.054668    0.043423    1.300463
      3          6           0        1.235072   -0.078975    2.153784
      4          6           0        2.520883    0.090790    1.799101
      5          1           0        2.826641    0.338991    0.790583
      6          1           0        3.300464   -0.009323    2.545407
      7          6           0        1.081377   -0.116403   -0.932659
      8          7           0        1.971509   -0.226119   -1.690865
      9          1           0       -0.999621    0.106195   -0.523849
     10          1           0       -0.896546    0.109537    1.822241
     11          1           0        1.021534   -0.280737    3.200062
 ---------------------------------------------------------------------
                    Distance matrix (angstroms):
                    1          2          3          4          5
     1  C    0.000000
     2  C    1.351132   0.000000
     3  C    2.540625   1.461674   0.000000
     4  C    3.148980   2.516566   1.344594   0.000000
     5  H    2.992593   2.833933   2.136845   1.082681   0.000000
     6  H    4.220087   3.476760   2.103346   1.083855   1.850740
     7  C    1.426220   2.463028   3.090494   3.094773   2.494573
     8  N    2.600290   3.563001   3.917310   3.547127   2.684807
     9  H    1.084599   2.107980   3.492543   4.217853   4.052432
    10  H    2.063604   1.086937   2.165468   3.417559   3.870283
    11  H    3.427000   2.156012   1.086740   2.085372   3.073770
                    6          7          8          9         10
     6  H    0.000000
     7  C    4.127076   0.000000
     8  N    4.445124   1.174415   0.000000
     9  H    5.284355   2.132422   3.209356   0.000000
    10  H    4.260515   3.398926   4.547562   2.348356   0.000000
    11  H    2.386579   4.136420   4.982631   4.254680   2.393687
                   11
    11  H    0.000000
 Symmetry turned off by external request.
 Stoichiometry    C5H5N
 Framework group  C1[X(C5H5N)]
 Deg. of freedom    27
 Full point group                 C1      NOp   1
 Rotational constants (GHZ):           6.2893157           2.9453862           2.0173945
 Standard basis: 6-311+G(2d,p) (5D, 7F)
   192 basis functions,   292 primitive gaussians,   204 cartesian basis functions
    21 alpha electrons       21 beta electrons
       nuclear repulsion energy       185.8782284307 Hartrees.
 NAtoms=   11 NActive=   11 NUniq=   11 SFac= 1.00D+00 NAtFMM=   60 NAOKFM=F Big=F
 Integral buffers will be    131072 words long.
 Raffenetti 1 integral format.
 Two-electron integral symmetry is turned off.
 One-electron integrals computed using PRISM.
 NBasis=   192 RedAO= T EigKep=  1.49D-05  NBF=   192
 NBsUse=   192 1.00D-06 EigRej= -1.00D+00 NBFU=   192
 Initial guess from the checkpoint file:  "/scratch/webmo-77271/223/Gau-728682.chk"
 B after Tr=    -0.003633   -0.010664   -0.001191
         Rot=    0.999985    0.004463   -0.000738    0.003139 Ang=   0.63 deg.
 Keep R1 ints in memory in canonical form, NReq=178523817.
 Requested convergence on RMS density matrix=1.00D-08 within 128 cycles.
 Requested convergence on MAX density matrix=1.00D-06.
 Requested convergence on             energy=1.00D-06.
 No special actions if energy rises.
 SCF Done:  E(RHF) =  -246.713435010     A.U. after   13 cycles
            NFock= 13  Conv=0.86D-08     -V/T= 2.0019
 ExpMin= 4.38D-02 ExpMax= 6.29D+03 ExpMxC= 9.49D+02 IAcc=3 IRadAn=         5 AccDes= 0.00D+00
 HarFok:  IExCor=  205 AccDes= 0.00D+00 IRadAn=         5 IDoV=-2 UseB2=F ITyADJ=14
 ICtDFT= 12500011 ScaDFX=  1.000000  1.000000  1.000000  1.000000
 Range of M.O.s used for correlation:     7   192
 NBasis=   192 NAE=    21 NBE=    21 NFC=     6 NFV=     0
 NROrb=    186 NOA=    15 NOB=    15 NVA=   171 NVB=   171

 **** Warning!!: The largest alpha MO coefficient is  0.98833598D+02

 Fully direct method using O(ONN) memory.
 JobTyp=1 Pass  1:  I=   7 to  21 NPSUse= 32 ParTrn=T ParDer=T DoDerP=T.
 Spin components of T(2) and E(2):
     alpha-alpha T2 =       0.4305091597D-01 E2=     -0.1134633132D+00
     alpha-beta  T2 =       0.2439798408D+00 E2=     -0.6680091128D+00
     beta-beta   T2 =       0.4305091597D-01 E2=     -0.1134633132D+00
 ANorm=    0.1153291669D+01
 E2 =    -0.8949357392D+00 EUMP2 =    -0.24760837074878D+03
          IDoAtm=11111111111
          Differentiating once with respect to electric field.
                with respect to dipole field.
          Differentiating once with respect to nuclear coordinates.
 Keep R1 ints in memory in canonical form, NReq=178530777.
          There are     1 degrees of freedom in the 1st order CPHF.  IDoFFX=0 NUNeed=     1.
 LinEq1:  Iter=  0 NonCon=     1 RMS=4.23D-03 Max=6.23D-02 NDo=     1
 AX will form     1 AO Fock derivatives at one time.
 LinEq1:  Iter=  1 NonCon=     1 RMS=1.16D-03 Max=1.63D-02 NDo=     1
 LinEq1:  Iter=  2 NonCon=     1 RMS=4.70D-04 Max=1.03D-02 NDo=     1
 LinEq1:  Iter=  3 NonCon=     1 RMS=2.86D-04 Max=5.64D-03 NDo=     1
 LinEq1:  Iter=  4 NonCon=     1 RMS=1.04D-04 Max=1.98D-03 NDo=     1
 LinEq1:  Iter=  5 NonCon=     1 RMS=3.87D-05 Max=7.99D-04 NDo=     1
 LinEq1:  Iter=  6 NonCon=     1 RMS=1.63D-05 Max=3.56D-04 NDo=     1
 LinEq1:  Iter=  7 NonCon=     1 RMS=6.18D-06 Max=1.10D-04 NDo=     1
 LinEq1:  Iter=  8 NonCon=     1 RMS=1.89D-06 Max=2.73D-05 NDo=     1
 LinEq1:  Iter=  9 NonCon=     1 RMS=6.88D-07 Max=1.57D-05 NDo=     1
 LinEq1:  Iter= 10 NonCon=     1 RMS=1.86D-07 Max=2.34D-06 NDo=     1
 LinEq1:  Iter= 11 NonCon=     1 RMS=5.04D-08 Max=6.00D-07 NDo=     1
 LinEq1:  Iter= 12 NonCon=     1 RMS=1.28D-08 Max=1.59D-07 NDo=     1
 LinEq1:  Iter= 13 NonCon=     1 RMS=3.71D-09 Max=3.75D-08 NDo=     1
 LinEq1:  Iter= 14 NonCon=     1 RMS=7.85D-10 Max=8.90D-09 NDo=     1
 LinEq1:  Iter= 15 NonCon=     1 RMS=2.15D-10 Max=2.78D-09 NDo=     1
 LinEq1:  Iter= 16 NonCon=     1 RMS=8.27D-11 Max=1.10D-09 NDo=     1
 LinEq1:  Iter= 17 NonCon=     0 RMS=3.03D-11 Max=3.75D-10 NDo=     1
 Linear equations converged to 1.000D-10 1.000D-09 after    17 iterations.
 End of Minotr F.D. properties file   721 does not exist.
 End of Minotr F.D. properties file   722 does not exist.
 End of Minotr F.D. properties file   788 does not exist.
 Calling FoFJK, ICntrl=  10002127 FMM=F ISym2X=0 I1Cent= 0 IOpClX= 0 NMat=1 NMatS=1 NMatT=0.
 -------------------------------------------------------------------
 Center     Atomic                   Forces (Hartrees/Bohr)
 Number     Number              X              Y              Z
 -------------------------------------------------------------------
      1        6           0.000079870    0.000063226    0.000108331
      2        6          -0.000328893   -0.002898301   -0.000188318
      3        6           0.000227524    0.002783749    0.000377015
      4        6          -0.000387728   -0.000035419   -0.000120909
      5        1          -0.000194016   -0.000036469   -0.000284650
      6        1           0.000064686   -0.000254571   -0.000131521
      7        6           0.000545220    0.000011953    0.000132403
      8        7          -0.000065331    0.000042167    0.000154388
      9        1           0.000005440    0.000229698    0.000010415
     10        1           0.000111454    0.001230046    0.000156121
     11        1          -0.000058226   -0.001136079   -0.000213274
 -------------------------------------------------------------------
 Cartesian Forces:  Max     0.002898301 RMS     0.000781774

 GradGradGradGradGradGradGradGradGradGradGradGradGradGradGradGradGradGrad
 Berny optimization.
 FormGI is forming the generalized inverse of G from B-inverse, IUseBI=4.
 Internal  Forces:  Max     0.001760308 RMS     0.000621846
 Search for a local minimum.
 Step number   1 out of a maximum of   46 on scan point     4 out of    61
 All quantities printed in internal units (Hartrees-Bohrs-Radians)
 Mixed Optimization -- RFO/linear search
 Second derivative matrix not updated -- first step.
 ITU=  0
     Eigenvalues ---    0.01216   0.02112   0.02695   0.02819   0.02892
     Eigenvalues ---    0.03637   0.06118   0.07489   0.11535   0.14917
     Eigenvalues ---    0.15877   0.16031   0.16115   0.18229   0.21930
     Eigenvalues ---    0.32919   0.35082   0.35195   0.35579   0.35610
     Eigenvalues ---    0.35672   0.40936   0.45163   0.56425   0.63965
     Eigenvalues ---    1.190901000.000001000.000001000.000001000.00000
     Eigenvalues --- 1000.000001000.000001000.000001000.000001000.00000
     Eigenvalues --- 1000.00000
 RFO step:  Lambda=-2.43681603D-04 EMin= 1.21637465D-02
 Linear search not attempted -- first point.
 Iteration  1 RMS(Cart)=  0.03139344 RMS(Int)=  0.00054568
 Iteration  2 RMS(Cart)=  0.00063172 RMS(Int)=  0.00011012
 Iteration  3 RMS(Cart)=  0.00000019 RMS(Int)=  0.00011012
 Iteration  1 RMS(Cart)=  0.00000322 RMS(Int)=  0.00000203
 Iteration  2 RMS(Cart)=  0.00000162 RMS(Int)=  0.00000227
 Iteration  3 RMS(Cart)=  0.00000081 RMS(Int)=  0.00000254
 Variable       Old X    -DE/DX   Delta X   Delta X   Delta X     New X
                                 (Linear)    (Quad)   (Total)
    R1        2.55327  -0.00044   0.00000  -0.00060  -0.00060   2.55267
    R2        2.69516   0.00019   0.00000   0.00086   0.00086   2.69603
    R3        2.04959   0.00001   0.00000   0.00005   0.00005   2.04965
    R4        2.76216  -0.00061   0.00000   0.00029   0.00029   2.76245
    R5        2.05401   0.00005   0.00000   0.00003   0.00003   2.05404
    R6        2.54091  -0.00039   0.00000  -0.00099  -0.00099   2.53993
    R7        2.05364   0.00002   0.00000   0.00002   0.00002   2.05366
    R8        2.04597   0.00020   0.00000   0.00009   0.00009   2.04606
    R9        2.04819  -0.00002   0.00000  -0.00009  -0.00009   2.04810
   R10        2.21932  -0.00015   0.00000  -0.00019  -0.00019   2.21913
    A1        2.18048  -0.00103   0.00000  -0.00140  -0.00140   2.17908
    A2        2.08506   0.00049   0.00000   0.00140   0.00140   2.08646
    A3        2.01760   0.00054   0.00000  -0.00004  -0.00005   2.01755
    A4        2.25376  -0.00176   0.00000  -0.00584  -0.00612   2.24765
    A5        2.01095   0.00104   0.00000   0.00456   0.00429   2.01524
    A6        2.01704   0.00076   0.00000   0.00347   0.00319   2.02022
    A7        2.22395  -0.00139   0.00000  -0.00587  -0.00613   2.21782
    A8        2.00306   0.00060   0.00000   0.00287   0.00261   2.00567
    A9        2.05478   0.00083   0.00000   0.00509   0.00483   2.05961
   A10        2.14685  -0.00042   0.00000  -0.00307  -0.00308   2.14377
   A11        2.08809   0.00030   0.00000   0.00282   0.00281   2.09090
   A12        2.04817   0.00013   0.00000   0.00017   0.00016   2.04833
   A13        3.17380  -0.00017   0.00000   0.00250   0.00250   3.17630
   A14        3.14736   0.00005   0.00000   0.00036   0.00036   3.14772
    D1       -0.01242   0.00029   0.00000   0.03077   0.03078   0.01837
    D2       -3.09325  -0.00056   0.00000  -0.01577  -0.01578  -3.10903
    D3        3.11817   0.00062   0.00000   0.02661   0.02662  -3.13839
    D4        0.03734  -0.00022   0.00000  -0.01994  -0.01995   0.01739
    D5        0.31416  -0.00053   0.00000   0.00000   0.00000   0.31416
    D6       -2.88600   0.00029   0.00000   0.04385   0.04384  -2.84216
    D7       -2.88837   0.00033   0.00000   0.04671   0.04671  -2.84166
    D8        0.19466   0.00115   0.00000   0.09057   0.09055   0.28521
    D9       -0.01101   0.00034   0.00000   0.03156   0.03158   0.02058
   D10        3.11700   0.00067   0.00000   0.02403   0.02405   3.14105
   D11       -3.09252  -0.00049   0.00000  -0.01335  -0.01336  -3.10589
   D12        0.03548  -0.00017   0.00000  -0.02088  -0.02090   0.01458
         Item               Value     Threshold  Converged?
 Maximum Force            0.001765     0.000450     NO 
 RMS     Force            0.000618     0.000300     NO 
 Maximum Displacement     0.099351     0.001800     NO 
 RMS     Displacement     0.031551     0.001200     NO 
 Predicted change in Energy=-1.239735D-04
 GradGradGradGradGradGradGradGradGradGradGradGradGradGradGradGradGradGrad

                          Input orientation:                          
 ---------------------------------------------------------------------
 Center     Atomic      Atomic             Coordinates (Angstroms)
 Number     Number       Type             X           Y           Z
 ---------------------------------------------------------------------
      1          6           0       -0.025019    0.024037   -0.044725
      2          6           0        0.050831    0.037182    1.303895
      3          6           0        1.233082   -0.080099    2.155637
      4          6           0        2.514095    0.105762    1.793707
      5          1           0        2.805139    0.391565    0.790757
      6          1           0        3.303486   -0.012085    2.526930
      7          6           0        1.088443   -0.134892   -0.922419
      8          7           0        1.979346   -0.261042   -1.677001
      9          1           0       -0.991078    0.126322   -0.527099
     10          1           0       -0.898202    0.136548    1.824400
     11          1           0        1.027258   -0.333298    3.192244
 ---------------------------------------------------------------------
                    Distance matrix (angstroms):
                    1          2          3          4          5
     1  C    0.000000
     2  C    1.350814   0.000000
     3  C    2.536781   1.461827   0.000000
     4  C    3.135859   2.512426   1.344072   0.000000
     5  H    2.973702   2.824024   2.134649   1.082727   0.000000
     6  H    4.206384   3.475343   2.104532   1.083810   1.850832
     7  C    1.426676   2.462259   3.081940   3.076969   2.481769
     8  N    2.600592   3.562842   3.908806   3.530767   2.682846
     9  H    1.084628   2.108568   3.490927   4.203903   4.027203
    10  H    2.066092   1.086952   2.167724   3.412574   3.853335
    11  H    3.422417   2.157899   1.086750   2.087909   3.074642
                    6          7          8          9         10
     6  H    0.000000
     7  C    4.101160   0.000000
     8  N    4.414563   1.174315   0.000000
     9  H    5.271578   2.132819   3.208699   0.000000
    10  H    4.262608   3.400802   4.549525   2.353354   0.000000
    11  H    2.393122   4.119898   4.961979   4.256576   2.408142
                   11
    11  H    0.000000
 Symmetry turned off by external request.
 Stoichiometry    C5H5N
 Framework group  C1[X(C5H5N)]
 Deg. of freedom    27
 Full point group                 C1      NOp   1
 Rotational constants (GHZ):           6.2843219           2.9624757           2.0282542
 Standard basis: 6-311+G(2d,p) (5D, 7F)
   192 basis functions,   292 primitive gaussians,   204 cartesian basis functions
    21 alpha electrons       21 beta electrons
       nuclear repulsion energy       186.0631094581 Hartrees.
 NAtoms=   11 NActive=   11 NUniq=   11 SFac= 1.00D+00 NAtFMM=   60 NAOKFM=F Big=F
 Integral buffers will be    131072 words long.
 Raffenetti 1 integral format.
 Two-electron integral symmetry is turned off.
 One-electron integrals computed using PRISM.
 NBasis=   192 RedAO= T EigKep=  1.47D-05  NBF=   192
 NBsUse=   192 1.00D-06 EigRej= -1.00D+00 NBFU=   192
 Initial guess from the checkpoint file:  "/scratch/webmo-77271/223/Gau-728682.chk"
 B after Tr=     0.003326   -0.016710    0.002716
         Rot=    0.999993    0.003640    0.000816    0.000449 Ang=   0.43 deg.
 ExpMin= 4.38D-02 ExpMax= 6.29D+03 ExpMxC= 9.49D+02 IAcc=3 IRadAn=         5 AccDes= 0.00D+00
 Harris functional with IExCor=  205 and IRadAn=       5 diagonalized for initial guess.
 HarFok:  IExCor=  205 AccDes= 0.00D+00 IRadAn=         5 IDoV= 1 UseB2=F ITyADJ=14
 ICtDFT=  3500011 ScaDFX=  1.000000  1.000000  1.000000  1.000000
 FoFCou: FMM=F IPFlag=           0 FMFlag=      100000 FMFlg1=           0
         NFxFlg=           0 DoJE=T BraDBF=F KetDBF=T FulRan=T
         wScrn=  0.000000 ICntrl=       500 IOpCl=  0 I1Cent=   200000004 NGrid=           0
         NMat0=    1 NMatS0=      1 NMatT0=    0 NMatD0=    1 NMtDS0=    0 NMtDT0=    0
 Symmetry not used in FoFCou.
 Keep R1 ints in memory in canonical form, NReq=178523936.
 Requested convergence on RMS density matrix=1.00D-08 within 128 cycles.
 Requested convergence on MAX density matrix=1.00D-06.
 Requested convergence on             energy=1.00D-06.
 No special actions if energy rises.
 SCF Done:  E(RHF) =  -246.713543414     A.U. after   13 cycles
            NFock= 13  Conv=0.31D-08     -V/T= 2.0019
 ExpMin= 4.38D-02 ExpMax= 6.29D+03 ExpMxC= 9.49D+02 IAcc=3 IRadAn=         5 AccDes= 0.00D+00
 HarFok:  IExCor=  205 AccDes= 0.00D+00 IRadAn=         5 IDoV=-2 UseB2=F ITyADJ=14
 ICtDFT= 12500011 ScaDFX=  1.000000  1.000000  1.000000  1.000000
 Range of M.O.s used for correlation:     7   192
 NBasis=   192 NAE=    21 NBE=    21 NFC=     6 NFV=     0
 NROrb=    186 NOA=    15 NOB=    15 NVA=   171 NVB=   171

 **** Warning!!: The largest alpha MO coefficient is  0.98266547D+02

 Fully direct method using O(ONN) memory.
 JobTyp=1 Pass  1:  I=   7 to  21 NPSUse= 32 ParTrn=T ParDer=T DoDerP=T.
 Spin components of T(2) and E(2):
     alpha-alpha T2 =       0.4303994353D-01 E2=     -0.1134691792D+00
     alpha-beta  T2 =       0.2439018397D+00 E2=     -0.6680151542D+00
     beta-beta   T2 =       0.4303994353D-01 E2=     -0.1134691792D+00
 ANorm=    0.1153248337D+01
 E2 =    -0.8949535125D+00 EUMP2 =    -0.24760849692686D+03
          IDoAtm=11111111111
          Differentiating once with respect to electric field.
                with respect to dipole field.
          Differentiating once with respect to nuclear coordinates.
 Keep R1 ints in memory in canonical form, NReq=178531159.
          There are     1 degrees of freedom in the 1st order CPHF.  IDoFFX=0 NUNeed=     1.
 LinEq1:  Iter=  0 NonCon=     1 RMS=4.23D-03 Max=6.14D-02 NDo=     1
 AX will form     1 AO Fock derivatives at one time.
 LinEq1:  Iter=  1 NonCon=     1 RMS=1.16D-03 Max=1.61D-02 NDo=     1
 LinEq1:  Iter=  2 NonCon=     1 RMS=4.70D-04 Max=1.03D-02 NDo=     1
 LinEq1:  Iter=  3 NonCon=     1 RMS=2.86D-04 Max=5.62D-03 NDo=     1
 LinEq1:  Iter=  4 NonCon=     1 RMS=1.04D-04 Max=1.97D-03 NDo=     1
 LinEq1:  Iter=  5 NonCon=     1 RMS=3.86D-05 Max=7.90D-04 NDo=     1
 LinEq1:  Iter=  6 NonCon=     1 RMS=1.63D-05 Max=3.60D-04 NDo=     1
 LinEq1:  Iter=  7 NonCon=     1 RMS=6.18D-06 Max=1.07D-04 NDo=     1
 LinEq1:  Iter=  8 NonCon=     1 RMS=1.89D-06 Max=2.75D-05 NDo=     1
 LinEq1:  Iter=  9 NonCon=     1 RMS=6.84D-07 Max=1.56D-05 NDo=     1
 LinEq1:  Iter= 10 NonCon=     1 RMS=1.85D-07 Max=2.39D-06 NDo=     1
 LinEq1:  Iter= 11 NonCon=     1 RMS=5.02D-08 Max=6.16D-07 NDo=     1
 LinEq1:  Iter= 12 NonCon=     1 RMS=1.27D-08 Max=1.59D-07 NDo=     1
 LinEq1:  Iter= 13 NonCon=     1 RMS=3.75D-09 Max=3.91D-08 NDo=     1
 LinEq1:  Iter= 14 NonCon=     1 RMS=8.32D-10 Max=9.22D-09 NDo=     1
 LinEq1:  Iter= 15 NonCon=     1 RMS=2.34D-10 Max=3.05D-09 NDo=     1
 LinEq1:  Iter= 16 NonCon=     1 RMS=8.81D-11 Max=1.05D-09 NDo=     1
 LinEq1:  Iter= 17 NonCon=     0 RMS=3.14D-11 Max=4.06D-10 NDo=     1
 Linear equations converged to 1.000D-10 1.000D-09 after    17 iterations.
 End of Minotr F.D. properties file   721 does not exist.
 End of Minotr F.D. properties file   722 does not exist.
 End of Minotr F.D. properties file   788 does not exist.
 Calling FoFJK, ICntrl=  10002127 FMM=F ISym2X=0 I1Cent= 0 IOpClX= 0 NMat=1 NMatS=1 NMatT=0.
 -------------------------------------------------------------------
 Center     Atomic                   Forces (Hartrees/Bohr)
 Number     Number              X              Y              Z
 -------------------------------------------------------------------
      1        6          -0.000108575   -0.000641286    0.000007720
      2        6           0.000208385    0.001418215    0.000039120
      3        6           0.000020378   -0.001301656   -0.000342330
      4        6          -0.000187194    0.000794686    0.000229359
      5        1          -0.000043664   -0.000082147   -0.000111989
      6        1           0.000005965   -0.000068953   -0.000008844
      7        6           0.000138207   -0.000150171    0.000054820
      8        7          -0.000008123    0.000087335    0.000017196
      9        1          -0.000012950    0.000020633    0.000034199
     10        1          -0.000032447   -0.000002218    0.000048176
     11        1           0.000020019   -0.000074438    0.000032573
 -------------------------------------------------------------------
 Cartesian Forces:  Max     0.001418215 RMS     0.000393174

 GradGradGradGradGradGradGradGradGradGradGradGradGradGradGradGradGradGrad
 Berny optimization.
 Using GEDIIS/GDIIS optimizer.
 FormGI is forming the generalized inverse of G from B-inverse, IUseBI=4.
 Internal  Forces:  Max     0.000623966 RMS     0.000190220
 Search for a local minimum.
 Step number   2 out of a maximum of   46 on scan point     4 out of    61
 All quantities printed in internal units (Hartrees-Bohrs-Radians)
 Mixed Optimization -- En-DIIS/RFO-DIIS
 Update second derivatives using D2CorX and points    1    2
 DE= -1.26D-04 DEPred=-1.24D-04 R= 1.02D+00
 TightC=F SS=  1.41D+00  RLast= 1.30D-01 DXNew= 8.4853D-01 3.9070D-01
 Trust test= 1.02D+00 RLast= 1.30D-01 DXMaxT set to 5.05D-01
 ITU=  1  0
 Use linear search instead of GDIIS.
     Eigenvalues ---    0.01255   0.02108   0.02693   0.02819   0.02897
     Eigenvalues ---    0.03566   0.06154   0.07485   0.11528   0.14913
     Eigenvalues ---    0.15884   0.16031   0.16132   0.18226   0.21922
     Eigenvalues ---    0.32538   0.35082   0.35186   0.35579   0.35601
     Eigenvalues ---    0.35669   0.40921   0.44432   0.56402   0.63639
     Eigenvalues ---    1.190871000.000001000.000001000.000001000.00000
     Eigenvalues --- 1000.000001000.000001000.000001000.000001000.00000
     Eigenvalues --- 1000.00000
 RFO step:  Lambda=-2.14871683D-06 EMin= 1.25542781D-02
 Quartic linear search produced a step of  0.03456.
 Iteration  1 RMS(Cart)=  0.00203651 RMS(Int)=  0.00000462
 Iteration  2 RMS(Cart)=  0.00000262 RMS(Int)=  0.00000401
 Iteration  3 RMS(Cart)=  0.00000000 RMS(Int)=  0.00000401
 Iteration  1 RMS(Cart)=  0.00000055 RMS(Int)=  0.00000035
 Variable       Old X    -DE/DX   Delta X   Delta X   Delta X     New X
                                 (Linear)    (Quad)   (Total)
    R1        2.55267  -0.00011  -0.00002  -0.00004  -0.00006   2.55261
    R2        2.69603   0.00006   0.00003   0.00012   0.00015   2.69618
    R3        2.04965  -0.00000   0.00000  -0.00001  -0.00001   2.04964
    R4        2.76245  -0.00021   0.00001  -0.00026  -0.00025   2.76220
    R5        2.05404   0.00005   0.00000   0.00010   0.00010   2.05414
    R6        2.53993  -0.00015  -0.00003  -0.00020  -0.00023   2.53970
    R7        2.05366   0.00004   0.00000   0.00010   0.00010   2.05376
    R8        2.04606   0.00007   0.00000   0.00009   0.00009   2.04615
    R9        2.04810   0.00001  -0.00000   0.00002   0.00002   2.04812
   R10        2.21913  -0.00003  -0.00001  -0.00001  -0.00002   2.21911
    A1        2.17908  -0.00023  -0.00005  -0.00036  -0.00041   2.17868
    A2        2.08646   0.00008   0.00005   0.00006   0.00010   2.08656
    A3        2.01755   0.00015  -0.00000   0.00032   0.00031   2.01787
    A4        2.24765  -0.00032  -0.00021  -0.00049  -0.00071   2.24694
    A5        2.01524   0.00018   0.00015   0.00036   0.00050   2.01573
    A6        2.02022   0.00013   0.00011   0.00011   0.00021   2.02044
    A7        2.21782  -0.00027  -0.00021  -0.00053  -0.00075   2.21706
    A8        2.00567   0.00016   0.00009   0.00045   0.00053   2.00620
    A9        2.05961   0.00011   0.00017   0.00009   0.00024   2.05986
   A10        2.14377  -0.00009  -0.00011  -0.00028  -0.00039   2.14339
   A11        2.09090   0.00004   0.00010   0.00013   0.00023   2.09112
   A12        2.04833   0.00005   0.00001   0.00022   0.00022   2.04856
   A13        3.17630  -0.00003   0.00009   0.00007   0.00015   3.17645
   A14        3.14772   0.00018   0.00001   0.00313   0.00314   3.15085
    D1        0.01837  -0.00019   0.00106  -0.00161  -0.00054   0.01783
    D2       -3.10903   0.00014  -0.00055   0.00031  -0.00024  -3.10927
    D3       -3.13839  -0.00015   0.00092  -0.00039   0.00053  -3.13786
    D4        0.01739   0.00018  -0.00069   0.00152   0.00083   0.01822
    D5        0.31416   0.00062   0.00000   0.00000  -0.00000   0.31416
    D6       -2.84216   0.00036   0.00151   0.00059   0.00211  -2.84005
    D7       -2.84166   0.00029   0.00161  -0.00192  -0.00030  -2.84196
    D8        0.28521   0.00002   0.00313  -0.00132   0.00180   0.28701
    D9        0.02058  -0.00023   0.00109  -0.00230  -0.00121   0.01937
   D10        3.14105  -0.00008   0.00083   0.00198   0.00281  -3.13933
   D11       -3.10589   0.00005  -0.00046  -0.00291  -0.00337  -3.10926
   D12        0.01458   0.00020  -0.00072   0.00137   0.00065   0.01523
         Item               Value     Threshold  Converged?
 Maximum Force            0.000318     0.000450     YES
 RMS     Force            0.000122     0.000300     YES
 Maximum Displacement     0.004482     0.001800     NO 
 RMS     Displacement     0.002037     0.001200     NO 
 Predicted change in Energy=-1.214651D-06
 GradGradGradGradGradGradGradGradGradGradGradGradGradGradGradGradGradGrad

                          Input orientation:                          
 ---------------------------------------------------------------------
 Center     Atomic      Atomic             Coordinates (Angstroms)
 Number     Number       Type             X           Y           Z
 ---------------------------------------------------------------------
      1          6           0       -0.024769    0.023300   -0.044247
      2          6           0        0.050349    0.037630    1.304369
      3          6           0        1.232616   -0.079131    2.155935
      4          6           0        2.513182    0.106431    1.792730
      5          1           0        2.803007    0.390328    0.788833
      6          1           0        3.303600   -0.013273    2.524559
      7          6           0        1.089645   -0.135983   -0.920801
      8          7           0        1.981345   -0.258887   -1.674960
      9          1           0       -0.990441    0.125779   -0.527343
     10          1           0       -0.898771    0.137284    1.824775
     11          1           0        1.027618   -0.333478    3.192479
 ---------------------------------------------------------------------
                    Distance matrix (angstroms):
                    1          2          3          4          5
     1  C    0.000000
     2  C    1.350783   0.000000
     3  C    2.536200   1.461695   0.000000
     4  C    3.134101   2.511727   1.343949   0.000000
     5  H    2.970699   2.822641   2.134359   1.082777   0.000000
     6  H    4.204538   3.474923   2.104565   1.083819   1.851008
     7  C    1.426757   2.462043   3.080581   3.073836   2.476986
     8  N    2.600644   3.562733   3.907514   3.527206   2.677104
     9  H    1.084622   2.108598   3.490552   4.202200   4.023997
    10  H    2.066425   1.087006   2.167790   3.412243   3.852320
    11  H    3.422164   2.158179   1.086802   2.087994   3.074641
                    6          7          8          9         10
     6  H    0.000000
     7  C    4.097213   0.000000
     8  N    4.409608   1.174304   0.000000
     9  H    5.269936   2.133093   3.208817   0.000000
    10  H    4.262896   3.400979   4.549743   2.353932   0.000000
    11  H    2.393479   4.118485   4.960557   4.256825   2.408984
                   11
    11  H    0.000000
 Symmetry turned off by external request.
 Stoichiometry    C5H5N
 Framework group  C1[X(C5H5N)]
 Deg. of freedom    27
 Full point group                 C1      NOp   1
 Rotational constants (GHZ):           6.2841308           2.9660550           2.0297996
 Standard basis: 6-311+G(2d,p) (5D, 7F)
   192 basis functions,   292 primitive gaussians,   204 cartesian basis functions
    21 alpha electrons       21 beta electrons
       nuclear repulsion energy       186.0995905013 Hartrees.
 NAtoms=   11 NActive=   11 NUniq=   11 SFac= 1.00D+00 NAtFMM=   60 NAOKFM=F Big=F
 Integral buffers will be    131072 words long.
 Raffenetti 1 integral format.
 Two-electron integral symmetry is turned off.
 One-electron integrals computed using PRISM.
 NBasis=   192 RedAO= T EigKep=  1.47D-05  NBF=   192
 NBsUse=   192 1.00D-06 EigRej= -1.00D+00 NBFU=   192
 Initial guess from the checkpoint file:  "/scratch/webmo-77271/223/Gau-728682.chk"
 B after Tr=     0.000716   -0.000253    0.000307
         Rot=    1.000000   -0.000009    0.000154   -0.000210 Ang=  -0.03 deg.
 Keep R1 ints in memory in canonical form, NReq=178523993.
 Requested convergence on RMS density matrix=1.00D-08 within 128 cycles.
 Requested convergence on MAX density matrix=1.00D-06.
 Requested convergence on             energy=1.00D-06.
 No special actions if energy rises.
 SCF Done:  E(RHF) =  -246.713531556     A.U. after   10 cycles
            NFock= 10  Conv=0.60D-08     -V/T= 2.0019
 ExpMin= 4.38D-02 ExpMax= 6.29D+03 ExpMxC= 9.49D+02 IAcc=3 IRadAn=         5 AccDes= 0.00D+00
 HarFok:  IExCor=  205 AccDes= 0.00D+00 IRadAn=         5 IDoV=-2 UseB2=F ITyADJ=14
 ICtDFT= 12500011 ScaDFX=  1.000000  1.000000  1.000000  1.000000
 Range of M.O.s used for correlation:     7   192
 NBasis=   192 NAE=    21 NBE=    21 NFC=     6 NFV=     0
 NROrb=    186 NOA=    15 NOB=    15 NVA=   171 NVB=   171

 **** Warning!!: The largest alpha MO coefficient is  0.98203764D+02

 Fully direct method using O(ONN) memory.
 JobTyp=1 Pass  1:  I=   7 to  21 NPSUse= 32 ParTrn=T ParDer=T DoDerP=T.
 Spin components of T(2) and E(2):
     alpha-alpha T2 =       0.4304045857D-01 E2=     -0.1134743302D+00
     alpha-beta  T2 =       0.2438917460D+00 E2=     -0.6680177460D+00
     beta-beta   T2 =       0.4304045857D-01 E2=     -0.1134743302D+00
 ANorm=    0.1153244407D+01
 E2 =    -0.8949664063D+00 EUMP2 =    -0.24760849796215D+03
          IDoAtm=11111111111
          Differentiating once with respect to electric field.
                with respect to dipole field.
          Differentiating once with respect to nuclear coordinates.
 Keep R1 ints in memory in canonical form, NReq=178531159.
          There are     1 degrees of freedom in the 1st order CPHF.  IDoFFX=0 NUNeed=     1.
 LinEq1:  Iter=  0 NonCon=     1 RMS=4.23D-03 Max=6.14D-02 NDo=     1
 AX will form     1 AO Fock derivatives at one time.
 LinEq1:  Iter=  1 NonCon=     1 RMS=1.16D-03 Max=1.61D-02 NDo=     1
 LinEq1:  Iter=  2 NonCon=     1 RMS=4.71D-04 Max=1.03D-02 NDo=     1
 LinEq1:  Iter=  3 NonCon=     1 RMS=2.86D-04 Max=5.63D-03 NDo=     1
 LinEq1:  Iter=  4 NonCon=     1 RMS=1.04D-04 Max=1.97D-03 NDo=     1
 LinEq1:  Iter=  5 NonCon=     1 RMS=3.86D-05 Max=7.90D-04 NDo=     1
 LinEq1:  Iter=  6 NonCon=     1 RMS=1.63D-05 Max=3.61D-04 NDo=     1
 LinEq1:  Iter=  7 NonCon=     1 RMS=6.18D-06 Max=1.07D-04 NDo=     1
 LinEq1:  Iter=  8 NonCon=     1 RMS=1.89D-06 Max=2.75D-05 NDo=     1
 LinEq1:  Iter=  9 NonCon=     1 RMS=6.84D-07 Max=1.56D-05 NDo=     1
 LinEq1:  Iter= 10 NonCon=     1 RMS=1.85D-07 Max=2.39D-06 NDo=     1
 LinEq1:  Iter= 11 NonCon=     1 RMS=5.02D-08 Max=6.16D-07 NDo=     1
 LinEq1:  Iter= 12 NonCon=     1 RMS=1.27D-08 Max=1.59D-07 NDo=     1
 LinEq1:  Iter= 13 NonCon=     1 RMS=3.75D-09 Max=3.92D-08 NDo=     1
 LinEq1:  Iter= 14 NonCon=     1 RMS=8.34D-10 Max=9.29D-09 NDo=     1
 LinEq1:  Iter= 15 NonCon=     1 RMS=2.34D-10 Max=3.05D-09 NDo=     1
 LinEq1:  Iter= 16 NonCon=     1 RMS=8.80D-11 Max=1.04D-09 NDo=     1
 LinEq1:  Iter= 17 NonCon=     0 RMS=3.14D-11 Max=4.07D-10 NDo=     1
 Linear equations converged to 1.000D-10 1.000D-09 after    17 iterations.
 End of Minotr F.D. properties file   721 does not exist.
 End of Minotr F.D. properties file   722 does not exist.
 End of Minotr F.D. properties file   788 does not exist.
 Calling FoFJK, ICntrl=  10002127 FMM=F ISym2X=0 I1Cent= 0 IOpClX= 0 NMat=1 NMatS=1 NMatT=0.
 -------------------------------------------------------------------
 Center     Atomic                   Forces (Hartrees/Bohr)
 Number     Number              X              Y              Z
 -------------------------------------------------------------------
      1        6          -0.000091831   -0.000677184   -0.000000120
      2        6           0.000122548    0.001418175    0.000076083
      3        6           0.000003197   -0.001433698   -0.000267996
      4        6          -0.000024078    0.000612736    0.000151072
      5        1          -0.000013510    0.000021327   -0.000000302
      6        1          -0.000003347    0.000015917    0.000005242
      7        6           0.000022086    0.000055922    0.000003919
      8        7          -0.000003422   -0.000031321    0.000005667
      9        1          -0.000003167   -0.000014616    0.000011863
     10        1          -0.000011683    0.000016077    0.000001985
     11        1           0.000003207    0.000016666    0.000012585
 -------------------------------------------------------------------
 Cartesian Forces:  Max     0.001433698 RMS     0.000390493

 GradGradGradGradGradGradGradGradGradGradGradGradGradGradGradGradGradGrad
 Berny optimization.
 Using GEDIIS/GDIIS optimizer.
 FormGI is forming the generalized inverse of G from B-inverse, IUseBI=4.
 Internal  Forces:  Max     0.000680511 RMS     0.000161844
 Search for a local minimum.
 Step number   3 out of a maximum of   46 on scan point     4 out of    61
 All quantities printed in internal units (Hartrees-Bohrs-Radians)
 Mixed Optimization -- En-DIIS/RFO-DIIS
 Swapping is turned off.
 Update second derivatives using D2CorX and points    1    2    3
 DE= -1.04D-06 DEPred=-1.21D-06 R= 8.52D-01
 TightC=F SS=  1.41D+00  RLast= 6.52D-03 DXNew= 8.4853D-01 1.9571D-02
 Trust test= 8.52D-01 RLast= 6.52D-03 DXMaxT set to 5.05D-01
 ITU=  1  1  0
     Eigenvalues ---    0.01246   0.02162   0.02704   0.02819   0.02903
     Eigenvalues ---    0.04006   0.06832   0.07529   0.11498   0.14934
     Eigenvalues ---    0.15868   0.16003   0.16091   0.18246   0.21937
     Eigenvalues ---    0.31263   0.35074   0.35086   0.35554   0.35585
     Eigenvalues ---    0.35662   0.40675   0.42195   0.56428   0.62723
     Eigenvalues ---    1.190801000.000001000.000001000.000001000.00000
     Eigenvalues --- 1000.000001000.000001000.000001000.000001000.00000
     Eigenvalues --- 1000.00000
 En-DIIS/RFO-DIIS/Sim-DIIS IScMMF=       -3 using points:     3    2
 RFO step:  Lambda=-1.44580713D-07.
 DidBck=T Rises=F RFO-DIIS coefs:    0.79338    0.20662
 Iteration  1 RMS(Cart)=  0.00039976 RMS(Int)=  0.00000023
 Iteration  2 RMS(Cart)=  0.00000019 RMS(Int)=  0.00000014
 Iteration  1 RMS(Cart)=  0.00000037 RMS(Int)=  0.00000023
 Variable       Old X    -DE/DX   Delta X   Delta X   Delta X     New X
                                 (Linear)    (Quad)   (Total)
    R1        2.55261  -0.00001   0.00001  -0.00002  -0.00001   2.55260
    R2        2.69618   0.00001  -0.00003   0.00006   0.00002   2.69620
    R3        2.04964  -0.00000   0.00000  -0.00001  -0.00001   2.04963
    R4        2.76220  -0.00002   0.00005  -0.00010  -0.00005   2.76215
    R5        2.05414   0.00001  -0.00002   0.00006   0.00004   2.05418
    R6        2.53970   0.00001   0.00005  -0.00005  -0.00000   2.53970
    R7        2.05376   0.00001  -0.00002   0.00005   0.00002   2.05378
    R8        2.04615   0.00000  -0.00002   0.00002   0.00000   2.04615
    R9        2.04812  -0.00000  -0.00000   0.00000  -0.00000   2.04812
   R10        2.21911  -0.00000   0.00000  -0.00001  -0.00000   2.21911
    A1        2.17868  -0.00003   0.00008  -0.00019  -0.00010   2.17858
    A2        2.08656   0.00000  -0.00002   0.00000  -0.00002   2.08654
    A3        2.01787   0.00003  -0.00006   0.00018   0.00011   2.01798
    A4        2.24694  -0.00002   0.00015  -0.00023  -0.00008   2.24685
    A5        2.01573   0.00000  -0.00010   0.00012   0.00002   2.01575
    A6        2.02044   0.00002  -0.00004   0.00011   0.00007   2.02050
    A7        2.21706  -0.00002   0.00016  -0.00025  -0.00009   2.21697
    A8        2.00620   0.00002  -0.00011   0.00019   0.00008   2.00628
    A9        2.05986  -0.00000  -0.00005   0.00006   0.00001   2.05986
   A10        2.14339  -0.00002   0.00008  -0.00020  -0.00012   2.14327
   A11        2.09112   0.00001  -0.00005   0.00009   0.00004   2.09117
   A12        2.04856   0.00001  -0.00005   0.00011   0.00006   2.04862
   A13        3.17645  -0.00000  -0.00003   0.00007   0.00004   3.17649
   A14        3.15085  -0.00007  -0.00065  -0.00034  -0.00099   3.14986
    D1        0.01783  -0.00017   0.00011   0.00012   0.00023   0.01806
    D2       -3.10927   0.00017   0.00005  -0.00021  -0.00016  -3.10943
    D3       -3.13786  -0.00018  -0.00011  -0.00017  -0.00028  -3.13814
    D4        0.01822   0.00015  -0.00017  -0.00050  -0.00067   0.01755
    D5        0.31416   0.00068   0.00000   0.00000  -0.00000   0.31416
    D6       -2.84005   0.00033  -0.00044   0.00001  -0.00043  -2.84048
    D7       -2.84196   0.00035   0.00006   0.00033   0.00040  -2.84157
    D8        0.28701  -0.00000  -0.00037   0.00034  -0.00003   0.28698
    D9        0.01937  -0.00016   0.00025  -0.00004   0.00021   0.01958
   D10       -3.13933  -0.00019  -0.00058  -0.00001  -0.00059  -3.13992
   D11       -3.10926   0.00020   0.00070  -0.00005   0.00065  -3.10861
   D12        0.01523   0.00016  -0.00013  -0.00002  -0.00015   0.01508
         Item               Value     Threshold  Converged?
 Maximum Force            0.000069     0.000450     YES
 RMS     Force            0.000018     0.000300     YES
 Maximum Displacement     0.001336     0.001800     YES
 RMS     Displacement     0.000400     0.001200     YES
 Predicted change in Energy=-7.116990D-08
 Optimization completed.
    -- Stationary point found.
                           ----------------------------
                           !   Optimized Parameters   !
                           ! (Angstroms and Degrees)  !
 --------------------------                            --------------------------
 ! Name  Definition              Value          Derivative Info.                !
 --------------------------------------------------------------------------------
 ! R1    R(1,2)                  1.3508         -DE/DX =    0.0                 !
 ! R2    R(1,7)                  1.4268         -DE/DX =    0.0                 !
 ! R3    R(1,9)                  1.0846         -DE/DX =    0.0                 !
 ! R4    R(2,3)                  1.4617         -DE/DX =    0.0                 !
 ! R5    R(2,10)                 1.087          -DE/DX =    0.0                 !
 ! R6    R(3,4)                  1.3439         -DE/DX =    0.0                 !
 ! R7    R(3,11)                 1.0868         -DE/DX =    0.0                 !
 ! R8    R(4,5)                  1.0828         -DE/DX =    0.0                 !
 ! R9    R(4,6)                  1.0838         -DE/DX =    0.0                 !
 ! R10   R(7,8)                  1.1743         -DE/DX =    0.0                 !
 ! A1    A(2,1,7)              124.8291         -DE/DX =    0.0                 !
 ! A2    A(2,1,9)              119.5512         -DE/DX =    0.0                 !
 ! A3    A(7,1,9)              115.6153         -DE/DX =    0.0                 !
 ! A4    A(1,2,3)              128.7399         -DE/DX =    0.0                 !
 ! A5    A(1,2,10)             115.4929         -DE/DX =    0.0                 !
 ! A6    A(3,2,10)             115.7625         -DE/DX =    0.0                 !
 ! A7    A(2,3,4)              127.0284         -DE/DX =    0.0                 !
 ! A8    A(2,3,11)             114.9467         -DE/DX =    0.0                 !
 ! A9    A(4,3,11)             118.0211         -DE/DX =    0.0                 !
 ! A10   A(3,4,5)              122.807          -DE/DX =    0.0                 !
 ! A11   A(3,4,6)              119.8124         -DE/DX =    0.0                 !
 ! A12   A(5,4,6)              117.3737         -DE/DX =    0.0                 !
 ! A13   L(1,7,8,4,-1)         181.9971         -DE/DX =    0.0                 !
 ! A14   L(1,7,8,4,-2)         180.5306         -DE/DX =   -0.0001              !
 ! D1    D(7,1,2,3)              1.0214         -DE/DX =   -0.0002              !
 ! D2    D(7,1,2,10)          -178.148          -DE/DX =    0.0002              !
 ! D3    D(9,1,2,3)           -179.7864         -DE/DX =   -0.0002              !
 ! D4    D(9,1,2,10)             1.0442         -DE/DX =    0.0002              !
 ! D5    D(1,2,3,4)             18.0001         -DE/DX =    0.0007              !
 ! D6    D(1,2,3,11)          -162.7231         -DE/DX =    0.0003              !
 ! D7    D(10,2,3,4)          -162.8323         -DE/DX =    0.0003              !
 ! D8    D(10,2,3,11)           16.4445         -DE/DX =    0.0                 !
 ! D9    D(2,3,4,5)              1.1098         -DE/DX =   -0.0002              !
 ! D10   D(2,3,4,6)           -179.8702         -DE/DX =   -0.0002              !
 ! D11   D(11,3,4,5)          -178.1474         -DE/DX =    0.0002              !
 ! D12   D(11,3,4,6)             0.8726         -DE/DX =    0.0002              !
 --------------------------------------------------------------------------------
 Iteration  1 RMS(Cart)=  0.01960835 RMS(Int)=  0.01237987
 Iteration  2 RMS(Cart)=  0.00038908 RMS(Int)=  0.01237784
 Iteration  3 RMS(Cart)=  0.00000081 RMS(Int)=  0.01237784
 Iteration  1 RMS(Cart)=  0.00990777 RMS(Int)=  0.00622440
 Iteration  2 RMS(Cart)=  0.00499578 RMS(Int)=  0.00695874
 Iteration  3 RMS(Cart)=  0.00251517 RMS(Int)=  0.00778525
 Iteration  4 RMS(Cart)=  0.00126526 RMS(Int)=  0.00828166
 Iteration  5 RMS(Cart)=  0.00063622 RMS(Int)=  0.00854766
 Iteration  6 RMS(Cart)=  0.00031985 RMS(Int)=  0.00868509
 Iteration  7 RMS(Cart)=  0.00016078 RMS(Int)=  0.00875505
 Iteration  8 RMS(Cart)=  0.00008082 RMS(Int)=  0.00879044
 Iteration  9 RMS(Cart)=  0.00004062 RMS(Int)=  0.00880828
 Iteration 10 RMS(Cart)=  0.00002042 RMS(Int)=  0.00881726
 Iteration 11 RMS(Cart)=  0.00001026 RMS(Int)=  0.00882178
 Iteration 12 RMS(Cart)=  0.00000516 RMS(Int)=  0.00882405
 Iteration 13 RMS(Cart)=  0.00000259 RMS(Int)=  0.00882519
 Iteration 14 RMS(Cart)=  0.00000130 RMS(Int)=  0.00882576
 Iteration 15 RMS(Cart)=  0.00000065 RMS(Int)=  0.00882605
 GradGradGradGradGradGradGradGradGradGradGradGradGradGradGradGradGradGrad

                          Input orientation:                          
 ---------------------------------------------------------------------
 Center     Atomic      Atomic             Coordinates (Angstroms)
 Number     Number       Type             X           Y           Z
 ---------------------------------------------------------------------
      1          6           0       -0.025988    0.029706   -0.047404
      2          6           0        0.056766    0.056297    1.300579
      3          6           0        1.237444   -0.104930    2.147128
      4          6           0        2.516235    0.125629    1.803706
      5          1           0        2.806872    0.463750    0.816854
      6          1           0        3.303765   -0.011272    2.535650
      7          6           0        1.080341   -0.160798   -0.928032
      8          7           0        1.965155   -0.310911   -1.685407
      9          1           0       -0.992130    0.146077   -0.526402
     10          1           0       -0.890828    0.154755    1.824030
     11          1           0        1.029747   -0.388303    3.175625
 ---------------------------------------------------------------------
                    Distance matrix (angstroms):
                    1          2          3          4          5
     1  C    0.000000
     2  C    1.350783   0.000000
     3  C    2.535816   1.461725   0.000000
     4  C    3.146221   2.511361   1.344024   0.000000
     5  H    2.993398   2.821896   2.134509   1.082900   0.000000
     6  H    4.214393   3.474618   2.104615   1.083830   1.851164
     7  C    1.426801   2.462021   3.079678   3.099391   2.532903
     8  N    2.600716   3.562711   3.906446   3.559237   2.751345
     9  H    1.084625   2.108579   3.490239   4.211703   4.041989
    10  H    2.065394   1.087027   2.168265   3.407248   3.844850
    11  H    3.417196   2.158741   1.086851   2.087087   3.073755
                    6          7          8          9         10
     6  H    0.000000
     7  C    4.118625   0.000000
     8  N    4.438354   1.174329   0.000000
     9  H    5.277844   2.133217   3.208998   0.000000
    10  H    4.257767   3.399842   4.548586   2.352630   0.000000
    11  H    2.392254   4.110271   4.950820   4.251889   2.410463
                   11
    11  H    0.000000
 Symmetry turned off by external request.
 Stoichiometry    C5H5N
 Framework group  C1[X(C5H5N)]
 Deg. of freedom    27
 Full point group                 C1      NOp   1
 Rotational constants (GHZ):           6.2804515           2.9413980           2.0244561
 Standard basis: 6-311+G(2d,p) (5D, 7F)
   192 basis functions,   292 primitive gaussians,   204 cartesian basis functions
    21 alpha electrons       21 beta electrons
       nuclear repulsion energy       185.8918581034 Hartrees.
 NAtoms=   11 NActive=   11 NUniq=   11 SFac= 1.00D+00 NAtFMM=   60 NAOKFM=F Big=F
 Integral buffers will be    131072 words long.
 Raffenetti 1 integral format.
 Two-electron integral symmetry is turned off.
 One-electron integrals computed using PRISM.
 NBasis=   192 RedAO= T EigKep=  1.49D-05  NBF=   192
 NBsUse=   192 1.00D-06 EigRej= -1.00D+00 NBFU=   192
 Initial guess from the checkpoint file:  "/scratch/webmo-77271/223/Gau-728682.chk"
 B after Tr=    -0.004994   -0.010345   -0.001818
         Rot=    0.999985    0.004421   -0.001021    0.003172 Ang=   0.63 deg.
 Keep R1 ints in memory in canonical form, NReq=178523760.
 Requested convergence on RMS density matrix=1.00D-08 within 128 cycles.
 Requested convergence on MAX density matrix=1.00D-06.
 Requested convergence on             energy=1.00D-06.
 No special actions if energy rises.
 SCF Done:  E(RHF) =  -246.713651922     A.U. after   13 cycles
            NFock= 13  Conv=0.94D-08     -V/T= 2.0019
 ExpMin= 4.38D-02 ExpMax= 6.29D+03 ExpMxC= 9.49D+02 IAcc=3 IRadAn=         5 AccDes= 0.00D+00
 HarFok:  IExCor=  205 AccDes= 0.00D+00 IRadAn=         5 IDoV=-2 UseB2=F ITyADJ=14
 ICtDFT= 12500011 ScaDFX=  1.000000  1.000000  1.000000  1.000000
 Range of M.O.s used for correlation:     7   192
 NBasis=   192 NAE=    21 NBE=    21 NFC=     6 NFV=     0
 NROrb=    186 NOA=    15 NOB=    15 NVA=   171 NVB=   171

 **** Warning!!: The largest alpha MO coefficient is  0.89164859D+02

 Fully direct method using O(ONN) memory.
 JobTyp=1 Pass  1:  I=   7 to  21 NPSUse= 32 ParTrn=T ParDer=T DoDerP=T.
 Spin components of T(2) and E(2):
     alpha-alpha T2 =       0.4301545888D-01 E2=     -0.1134236705D+00
     alpha-beta  T2 =       0.2439113093D+00 E2=     -0.6680067523D+00
     beta-beta   T2 =       0.4301545888D-01 E2=     -0.1134236705D+00
 ANorm=    0.1153231211D+01
 E2 =    -0.8948540932D+00 EUMP2 =    -0.24760850601559D+03
          IDoAtm=11111111111
          Differentiating once with respect to electric field.
                with respect to dipole field.
          Differentiating once with respect to nuclear coordinates.
 Keep R1 ints in memory in canonical form, NReq=178531110.
          There are     1 degrees of freedom in the 1st order CPHF.  IDoFFX=0 NUNeed=     1.
 LinEq1:  Iter=  0 NonCon=     1 RMS=4.23D-03 Max=6.06D-02 NDo=     1
 AX will form     1 AO Fock derivatives at one time.
 LinEq1:  Iter=  1 NonCon=     1 RMS=1.15D-03 Max=1.58D-02 NDo=     1
 LinEq1:  Iter=  2 NonCon=     1 RMS=4.67D-04 Max=1.01D-02 NDo=     1
 LinEq1:  Iter=  3 NonCon=     1 RMS=2.84D-04 Max=5.54D-03 NDo=     1
 LinEq1:  Iter=  4 NonCon=     1 RMS=1.04D-04 Max=1.95D-03 NDo=     1
 LinEq1:  Iter=  5 NonCon=     1 RMS=3.86D-05 Max=7.78D-04 NDo=     1
 LinEq1:  Iter=  6 NonCon=     1 RMS=1.63D-05 Max=3.58D-04 NDo=     1
 LinEq1:  Iter=  7 NonCon=     1 RMS=6.17D-06 Max=1.04D-04 NDo=     1
 LinEq1:  Iter=  8 NonCon=     1 RMS=1.88D-06 Max=2.73D-05 NDo=     1
 LinEq1:  Iter=  9 NonCon=     1 RMS=6.77D-07 Max=1.56D-05 NDo=     1
 LinEq1:  Iter= 10 NonCon=     1 RMS=1.84D-07 Max=2.41D-06 NDo=     1
 LinEq1:  Iter= 11 NonCon=     1 RMS=5.01D-08 Max=6.15D-07 NDo=     1
 LinEq1:  Iter= 12 NonCon=     1 RMS=1.27D-08 Max=1.63D-07 NDo=     1
 LinEq1:  Iter= 13 NonCon=     1 RMS=3.74D-09 Max=3.70D-08 NDo=     1
 LinEq1:  Iter= 14 NonCon=     1 RMS=8.28D-10 Max=9.04D-09 NDo=     1
 LinEq1:  Iter= 15 NonCon=     1 RMS=2.39D-10 Max=3.05D-09 NDo=     1
 LinEq1:  Iter= 16 NonCon=     1 RMS=9.25D-11 Max=1.12D-09 NDo=     1
 LinEq1:  Iter= 17 NonCon=     0 RMS=3.21D-11 Max=3.99D-10 NDo=     1
 Linear equations converged to 1.000D-10 1.000D-09 after    17 iterations.
 End of Minotr F.D. properties file   721 does not exist.
 End of Minotr F.D. properties file   722 does not exist.
 End of Minotr F.D. properties file   788 does not exist.
 Calling FoFJK, ICntrl=  10002127 FMM=F ISym2X=0 I1Cent= 0 IOpClX= 0 NMat=1 NMatS=1 NMatT=0.
 -------------------------------------------------------------------
 Center     Atomic                   Forces (Hartrees/Bohr)
 Number     Number              X              Y              Z
 -------------------------------------------------------------------
      1        6           0.000067263    0.000013687    0.000144402
      2        6          -0.000416546   -0.002780278   -0.000260577
      3        6           0.000266082    0.002637020    0.000490729
      4        6          -0.000456478   -0.000030731   -0.000119026
      5        1          -0.000245249   -0.000070496   -0.000386674
      6        1           0.000071916   -0.000238449   -0.000159366
      7        6           0.000692447    0.000075975    0.000179326
      8        7          -0.000080167    0.000037834    0.000189240
      9        1           0.000006898    0.000234524    0.000018752
     10        1           0.000148006    0.001225159    0.000183709
     11        1          -0.000054173   -0.001104244   -0.000280515
 -------------------------------------------------------------------
 Cartesian Forces:  Max     0.002780278 RMS     0.000764002

 GradGradGradGradGradGradGradGradGradGradGradGradGradGradGradGradGradGrad
 Berny optimization.
 FormGI is forming the generalized inverse of G from B-inverse, IUseBI=4.
 Internal  Forces:  Max     0.002162496 RMS     0.000734007
 Search for a local minimum.
 Step number   1 out of a maximum of   46 on scan point     5 out of    61
 All quantities printed in internal units (Hartrees-Bohrs-Radians)
 Mixed Optimization -- RFO/linear search
 Second derivative matrix not updated -- first step.
 ITU=  0
     Eigenvalues ---    0.01245   0.02168   0.02704   0.02819   0.02903
     Eigenvalues ---    0.04006   0.06832   0.07529   0.11496   0.14933
     Eigenvalues ---    0.15855   0.15999   0.16078   0.18247   0.21941
     Eigenvalues ---    0.31262   0.35074   0.35086   0.35554   0.35585
     Eigenvalues ---    0.35662   0.40675   0.42195   0.56428   0.62722
     Eigenvalues ---    1.190801000.000001000.000001000.000001000.00000
     Eigenvalues --- 1000.000001000.000001000.000001000.000001000.00000
     Eigenvalues --- 1000.00000
 RFO step:  Lambda=-2.55046360D-04 EMin= 1.24509251D-02
 Linear search not attempted -- first point.
 Iteration  1 RMS(Cart)=  0.03202988 RMS(Int)=  0.00051993
 Iteration  2 RMS(Cart)=  0.00062405 RMS(Int)=  0.00010408
 Iteration  3 RMS(Cart)=  0.00000016 RMS(Int)=  0.00010408
 Iteration  1 RMS(Cart)=  0.00000323 RMS(Int)=  0.00000199
 Iteration  2 RMS(Cart)=  0.00000162 RMS(Int)=  0.00000223
 Iteration  3 RMS(Cart)=  0.00000082 RMS(Int)=  0.00000249
 Variable       Old X    -DE/DX   Delta X   Delta X   Delta X     New X
                                 (Linear)    (Quad)   (Total)
    R1        2.55261  -0.00058   0.00000  -0.00083  -0.00083   2.55178
    R2        2.69626   0.00023   0.00000   0.00132   0.00132   2.69759
    R3        2.04964   0.00001   0.00000  -0.00002  -0.00002   2.04962
    R4        2.76226  -0.00073   0.00000  -0.00037  -0.00037   2.76189
    R5        2.05418   0.00007   0.00000   0.00041   0.00041   2.05460
    R6        2.53984  -0.00049   0.00000  -0.00144  -0.00144   2.53839
    R7        2.05385   0.00003   0.00000   0.00032   0.00032   2.05417
    R8        2.04638   0.00026   0.00000   0.00027   0.00027   2.04665
    R9        2.04814  -0.00003   0.00000  -0.00008  -0.00008   2.04807
   R10        2.21916  -0.00019   0.00000  -0.00027  -0.00027   2.21889
    A1        2.17858  -0.00129   0.00000  -0.00304  -0.00304   2.17554
    A2        2.08653   0.00061   0.00000   0.00175   0.00175   2.08827
    A3        2.01799   0.00068   0.00000   0.00126   0.00126   2.01926
    A4        2.24626  -0.00216   0.00000  -0.00828  -0.00855   2.23770
    A5        2.01410   0.00127   0.00000   0.00616   0.00589   2.01999
    A6        2.02109   0.00093   0.00000   0.00451   0.00424   2.02532
    A7        2.21633  -0.00170   0.00000  -0.00828  -0.00851   2.20781
    A8        2.00694   0.00073   0.00000   0.00439   0.00415   2.01109
    A9        2.05822   0.00101   0.00000   0.00609   0.00585   2.06407
   A10        2.14335  -0.00053   0.00000  -0.00472  -0.00472   2.13863
   A11        2.09108   0.00036   0.00000   0.00366   0.00366   2.09473
   A12        2.04863   0.00017   0.00000   0.00100   0.00100   2.04963
   A13        3.17648  -0.00020   0.00000   0.00306   0.00306   3.17954
   A14        3.14986   0.00002   0.00000  -0.00098  -0.00098   3.14888
    D1       -0.00825   0.00021   0.00000   0.02701   0.02703   0.01878
    D2       -3.08312  -0.00066   0.00000  -0.01880  -0.01881  -3.10193
    D3        3.11873   0.00064   0.00000   0.02452   0.02453  -3.13992
    D4        0.04386  -0.00023   0.00000  -0.02129  -0.02130   0.02256
    D5        0.41888  -0.00063   0.00000   0.00000   0.00000   0.41888
    D6       -2.78706   0.00021   0.00000   0.04194   0.04193  -2.74512
    D7       -2.78966   0.00025   0.00000   0.04601   0.04601  -2.74365
    D8        0.28759   0.00109   0.00000   0.08796   0.08794   0.37553
    D9       -0.00672   0.00029   0.00000   0.02737   0.02739   0.02067
   D10        3.11697   0.00067   0.00000   0.02339   0.02341   3.14038
   D11       -3.08231  -0.00056   0.00000  -0.01558  -0.01560  -3.09791
   D12        0.04138  -0.00018   0.00000  -0.01956  -0.01958   0.02180
         Item               Value     Threshold  Converged?
 Maximum Force            0.002168     0.000450     NO 
 RMS     Force            0.000729     0.000300     NO 
 Maximum Displacement     0.095618     0.001800     NO 
 RMS     Displacement     0.032260     0.001200     NO 
 Predicted change in Energy=-1.295954D-04
 GradGradGradGradGradGradGradGradGradGradGradGradGradGradGradGradGradGrad

                          Input orientation:                          
 ---------------------------------------------------------------------
 Center     Atomic      Atomic             Coordinates (Angstroms)
 Number     Number       Type             X           Y           Z
 ---------------------------------------------------------------------
      1          6           0       -0.021545    0.031253   -0.042893
      2          6           0        0.051413    0.050647    1.305340
      3          6           0        1.234353   -0.107066    2.149053
      4          6           0        2.506598    0.139163    1.795338
      5          1           0        2.777058    0.510131    0.814413
      6          1           0        3.307238   -0.013613    2.509646
      7          6           0        1.090868   -0.176727   -0.912974
      8          7           0        1.977992   -0.342848   -1.664060
      9          1           0       -0.981179    0.165215   -0.530277
     10          1           0       -0.893095    0.182747    1.827412
     11          1           0        1.037677   -0.438902    3.165330
 ---------------------------------------------------------------------
                    Distance matrix (angstroms):
                    1          2          3          4          5
     1  C    0.000000
     2  C    1.350344   0.000000
     3  C    2.530027   1.461531   0.000000
     4  C    3.127657   2.505168   1.343261   0.000000
     5  H    2.965885   2.807361   2.131228   1.083042   0.000000
     6  H    4.195028   3.472013   2.106089   1.083790   1.851813
     7  C    1.427501   2.460301   3.066178   3.072301   2.509757
     8  N    2.601208   3.561443   3.892097   3.532590   2.740239
     9  H    1.084614   2.109232   3.487338   4.192105   4.006433
    10  H    2.068959   1.087247   2.171055   3.400123   3.821436
    11  H    3.411112   2.161466   1.087022   2.090159   3.074560
                    6          7          8          9         10
     6  H    0.000000
     7  C    4.080837   0.000000
     8  N    4.392620   1.174187   0.000000
     9  H    5.259622   2.134656   3.209405   0.000000
    10  H    4.259906   3.402212   4.550798   2.359399   0.000000
    11  H    2.400354   4.087068   4.921019   4.254203   2.429887
                   11
    11  H    0.000000
 Symmetry turned off by external request.
 Stoichiometry    C5H5N
 Framework group  C1[X(C5H5N)]
 Deg. of freedom    27
 Full point group                 C1      NOp   1
 Rotational constants (GHZ):           6.2712110           2.9697188           2.0411207
 Standard basis: 6-311+G(2d,p) (5D, 7F)
   192 basis functions,   292 primitive gaussians,   204 cartesian basis functions
    21 alpha electrons       21 beta electrons
       nuclear repulsion energy       186.1864418660 Hartrees.
 NAtoms=   11 NActive=   11 NUniq=   11 SFac= 1.00D+00 NAtFMM=   60 NAOKFM=F Big=F
 Integral buffers will be    131072 words long.
 Raffenetti 1 integral format.
 Two-electron integral symmetry is turned off.
 One-electron integrals computed using PRISM.
 NBasis=   192 RedAO= T EigKep=  1.47D-05  NBF=   192
 NBsUse=   192 1.00D-06 EigRej= -1.00D+00 NBFU=   192
 Initial guess from the checkpoint file:  "/scratch/webmo-77271/223/Gau-728682.chk"
 B after Tr=     0.005313   -0.015714    0.003654
         Rot=    0.999994    0.003357    0.001270    0.000328 Ang=   0.41 deg.
 ExpMin= 4.38D-02 ExpMax= 6.29D+03 ExpMxC= 9.49D+02 IAcc=3 IRadAn=         5 AccDes= 0.00D+00
 Harris functional with IExCor=  205 and IRadAn=       5 diagonalized for initial guess.
 HarFok:  IExCor=  205 AccDes= 0.00D+00 IRadAn=         5 IDoV= 1 UseB2=F ITyADJ=14
 ICtDFT=  3500011 ScaDFX=  1.000000  1.000000  1.000000  1.000000
 FoFCou: FMM=F IPFlag=           0 FMFlag=      100000 FMFlg1=           0
         NFxFlg=           0 DoJE=T BraDBF=F KetDBF=T FulRan=T
         wScrn=  0.000000 ICntrl=       500 IOpCl=  0 I1Cent=   200000004 NGrid=           0
         NMat0=    1 NMatS0=      1 NMatT0=    0 NMatD0=    1 NMtDS0=    0 NMtDT0=    0
 Symmetry not used in FoFCou.
 Keep R1 ints in memory in canonical form, NReq=178524050.
 Requested convergence on RMS density matrix=1.00D-08 within 128 cycles.
 Requested convergence on MAX density matrix=1.00D-06.
 Requested convergence on             energy=1.00D-06.
 No special actions if energy rises.
 SCF Done:  E(RHF) =  -246.713724616     A.U. after   13 cycles
            NFock= 13  Conv=0.35D-08     -V/T= 2.0019
 ExpMin= 4.38D-02 ExpMax= 6.29D+03 ExpMxC= 9.49D+02 IAcc=3 IRadAn=         5 AccDes= 0.00D+00
 HarFok:  IExCor=  205 AccDes= 0.00D+00 IRadAn=         5 IDoV=-2 UseB2=F ITyADJ=14
 ICtDFT= 12500011 ScaDFX=  1.000000  1.000000  1.000000  1.000000
 Range of M.O.s used for correlation:     7   192
 NBasis=   192 NAE=    21 NBE=    21 NFC=     6 NFV=     0
 NROrb=    186 NOA=    15 NOB=    15 NVA=   171 NVB=   171

 **** Warning!!: The largest alpha MO coefficient is  0.89059698D+02

 Fully direct method using O(ONN) memory.
 JobTyp=1 Pass  1:  I=   7 to  21 NPSUse= 32 ParTrn=T ParDer=T DoDerP=T.
 Spin components of T(2) and E(2):
     alpha-alpha T2 =       0.4300408809D-01 E2=     -0.1134411698D+00
     alpha-beta  T2 =       0.2438087128D+00 E2=     -0.6680279426D+00
     beta-beta   T2 =       0.4300408809D-01 E2=     -0.1134411698D+00
 ANorm=    0.1153176868D+01
 E2 =    -0.8949102821D+00 EUMP2 =    -0.24760863489776D+03
          IDoAtm=11111111111
          Differentiating once with respect to electric field.
                with respect to dipole field.
          Differentiating once with respect to nuclear coordinates.
 Keep R1 ints in memory in canonical form, NReq=178531343.
          There are     1 degrees of freedom in the 1st order CPHF.  IDoFFX=0 NUNeed=     1.
 LinEq1:  Iter=  0 NonCon=     1 RMS=4.22D-03 Max=5.94D-02 NDo=     1
 AX will form     1 AO Fock derivatives at one time.
 LinEq1:  Iter=  1 NonCon=     1 RMS=1.15D-03 Max=1.56D-02 NDo=     1
 LinEq1:  Iter=  2 NonCon=     1 RMS=4.68D-04 Max=1.01D-02 NDo=     1
 LinEq1:  Iter=  3 NonCon=     1 RMS=2.84D-04 Max=5.52D-03 NDo=     1
 LinEq1:  Iter=  4 NonCon=     1 RMS=1.04D-04 Max=1.94D-03 NDo=     1
 LinEq1:  Iter=  5 NonCon=     1 RMS=3.85D-05 Max=7.67D-04 NDo=     1
 LinEq1:  Iter=  6 NonCon=     1 RMS=1.62D-05 Max=3.62D-04 NDo=     1
 LinEq1:  Iter=  7 NonCon=     1 RMS=6.18D-06 Max=1.00D-04 NDo=     1
 LinEq1:  Iter=  8 NonCon=     1 RMS=1.88D-06 Max=2.75D-05 NDo=     1
 LinEq1:  Iter=  9 NonCon=     1 RMS=6.72D-07 Max=1.54D-05 NDo=     1
 LinEq1:  Iter= 10 NonCon=     1 RMS=1.83D-07 Max=2.47D-06 NDo=     1
 LinEq1:  Iter= 11 NonCon=     1 RMS=5.00D-08 Max=6.34D-07 NDo=     1
 LinEq1:  Iter= 12 NonCon=     1 RMS=1.27D-08 Max=1.59D-07 NDo=     1
 LinEq1:  Iter= 13 NonCon=     1 RMS=3.78D-09 Max=3.87D-08 NDo=     1
 LinEq1:  Iter= 14 NonCon=     1 RMS=8.77D-10 Max=1.01D-08 NDo=     1
 LinEq1:  Iter= 15 NonCon=     1 RMS=2.54D-10 Max=3.18D-09 NDo=     1
 LinEq1:  Iter= 16 NonCon=     1 RMS=9.56D-11 Max=1.05D-09 NDo=     1
 LinEq1:  Iter= 17 NonCon=     0 RMS=3.28D-11 Max=4.15D-10 NDo=     1
 Linear equations converged to 1.000D-10 1.000D-09 after    17 iterations.
 End of Minotr F.D. properties file   721 does not exist.
 End of Minotr F.D. properties file   722 does not exist.
 End of Minotr F.D. properties file   788 does not exist.
 Calling FoFJK, ICntrl=  10002127 FMM=F ISym2X=0 I1Cent= 0 IOpClX= 0 NMat=1 NMatS=1 NMatT=0.
 -------------------------------------------------------------------
 Center     Atomic                   Forces (Hartrees/Bohr)
 Number     Number              X              Y              Z
 -------------------------------------------------------------------
      1        6          -0.000059401   -0.000541987    0.000034908
      2        6          -0.000065235    0.001282981    0.000045208
      3        6           0.000128086   -0.001121709   -0.000075679
      4        6          -0.000053651    0.000640761    0.000199113
      5        1           0.000027165   -0.000033106   -0.000028709
      6        1           0.000006544   -0.000047505   -0.000035750
      7        6          -0.000077534   -0.000247365    0.000016630
      8        7           0.000025720    0.000116418   -0.000006685
      9        1           0.000022132    0.000072132   -0.000042830
     10        1           0.000043097   -0.000097300   -0.000048477
     11        1           0.000003078   -0.000023320   -0.000057729
 -------------------------------------------------------------------
 Cartesian Forces:  Max     0.001282981 RMS     0.000339222

 GradGradGradGradGradGradGradGradGradGradGradGradGradGradGradGradGradGrad
 Berny optimization.
 Using GEDIIS/GDIIS optimizer.
 FormGI is forming the generalized inverse of G from B-inverse, IUseBI=4.
 Internal  Forces:  Max     0.000574895 RMS     0.000149479
 Search for a local minimum.
 Step number   2 out of a maximum of   46 on scan point     5 out of    61
 All quantities printed in internal units (Hartrees-Bohrs-Radians)
 Mixed Optimization -- En-DIIS/RFO-DIIS
 Update second derivatives using D2CorX and points    1    2
 DE= -1.29D-04 DEPred=-1.30D-04 R= 9.94D-01
 TightC=F SS=  1.41D+00  RLast= 1.26D-01 DXNew= 8.4853D-01 3.7935D-01
 Trust test= 9.94D-01 RLast= 1.26D-01 DXMaxT set to 5.05D-01
 ITU=  1  0
 Use linear search instead of GDIIS.
     Eigenvalues ---    0.01261   0.02166   0.02711   0.02819   0.02904
     Eigenvalues ---    0.03956   0.06915   0.07525   0.11495   0.14922
     Eigenvalues ---    0.15874   0.16003   0.16084   0.18245   0.21925
     Eigenvalues ---    0.30942   0.35081   0.35093   0.35555   0.35583
     Eigenvalues ---    0.35666   0.40719   0.42265   0.56438   0.62764
     Eigenvalues ---    1.190811000.000001000.000001000.000001000.00000
     Eigenvalues --- 1000.000001000.000001000.000001000.000001000.00000
     Eigenvalues --- 1000.00000
 RFO step:  Lambda=-1.90319873D-06 EMin= 1.26071477D-02
 Quartic linear search produced a step of  0.00788.
 Iteration  1 RMS(Cart)=  0.00104195 RMS(Int)=  0.00000176
 Iteration  2 RMS(Cart)=  0.00000188 RMS(Int)=  0.00000093
 Iteration  3 RMS(Cart)=  0.00000000 RMS(Int)=  0.00000093
 Iteration  1 RMS(Cart)=  0.00000046 RMS(Int)=  0.00000028
 Variable       Old X    -DE/DX   Delta X   Delta X   Delta X     New X
                                 (Linear)    (Quad)   (Total)
    R1        2.55178   0.00001  -0.00001   0.00001   0.00001   2.55179
    R2        2.69759  -0.00003   0.00001  -0.00008  -0.00007   2.69751
    R3        2.04962   0.00001  -0.00000   0.00003   0.00003   2.04965
    R4        2.76189   0.00015  -0.00000   0.00046   0.00046   2.76235
    R5        2.05460  -0.00007   0.00000  -0.00022  -0.00022   2.05438
    R6        2.53839   0.00005  -0.00001   0.00013   0.00012   2.53852
    R7        2.05417  -0.00005   0.00000  -0.00015  -0.00014   2.05403
    R8        2.04665   0.00002   0.00000   0.00005   0.00006   2.04671
    R9        2.04807  -0.00001  -0.00000  -0.00004  -0.00004   2.04803
   R10        2.21889   0.00001  -0.00000   0.00001   0.00001   2.21890
    A1        2.17554  -0.00001  -0.00002   0.00001  -0.00001   2.17552
    A2        2.08827   0.00005   0.00001   0.00025   0.00027   2.08854
    A3        2.01926  -0.00004   0.00001  -0.00025  -0.00024   2.01902
    A4        2.23770  -0.00005  -0.00007  -0.00009  -0.00016   2.23754
    A5        2.01999   0.00000   0.00005  -0.00013  -0.00009   2.01990
    A6        2.02532   0.00004   0.00003   0.00020   0.00023   2.02556
    A7        2.20781  -0.00005  -0.00007  -0.00007  -0.00014   2.20768
    A8        2.01109   0.00002   0.00003  -0.00003   0.00000   2.01110
    A9        2.06407   0.00003   0.00005   0.00012   0.00017   2.06424
   A10        2.13863   0.00002  -0.00004   0.00015   0.00011   2.13874
   A11        2.09473   0.00001   0.00003   0.00003   0.00006   2.09479
   A12        2.04963  -0.00002   0.00001  -0.00014  -0.00014   2.04949
   A13        3.17954  -0.00004   0.00002  -0.00054  -0.00051   3.17903
   A14        3.14888   0.00025  -0.00001   0.00357   0.00357   3.15245
    D1        0.01878  -0.00012   0.00021   0.00090   0.00112   0.01989
    D2       -3.10193   0.00020  -0.00015   0.00195   0.00180  -3.10013
    D3       -3.13992  -0.00009   0.00019   0.00204   0.00223  -3.13769
    D4        0.02256   0.00023  -0.00017   0.00308   0.00292   0.02548
    D5        0.41888   0.00057   0.00000   0.00000  -0.00000   0.41888
    D6       -2.74512   0.00033   0.00033   0.00136   0.00169  -2.74344
    D7       -2.74365   0.00025   0.00036  -0.00105  -0.00069  -2.74434
    D8        0.37553   0.00001   0.00069   0.00031   0.00100   0.37653
    D9        0.02067  -0.00016   0.00022   0.00018   0.00039   0.02106
   D10        3.14038  -0.00007   0.00018   0.00207   0.00225  -3.14056
   D11       -3.09791   0.00009  -0.00012  -0.00121  -0.00134  -3.09925
   D12        0.02180   0.00018  -0.00015   0.00068   0.00052   0.02232
         Item               Value     Threshold  Converged?
 Maximum Force            0.000254     0.000450     YES
 RMS     Force            0.000063     0.000300     YES
 Maximum Displacement     0.003886     0.001800     NO 
 RMS     Displacement     0.001042     0.001200     YES
 Predicted change in Energy=-9.580801D-07
 GradGradGradGradGradGradGradGradGradGradGradGradGradGradGradGradGradGrad

                          Input orientation:                          
 ---------------------------------------------------------------------
 Center     Atomic      Atomic             Coordinates (Angstroms)
 Number     Number       Type             X           Y           Z
 ---------------------------------------------------------------------
      1          6           0       -0.021645    0.030767   -0.042758
      2          6           0        0.051140    0.050819    1.305477
      3          6           0        1.234322   -0.106391    2.149366
      4          6           0        2.506531    0.139891    1.795315
      5          1           0        2.776867    0.510787    0.814295
      6          1           0        3.307540   -0.014397    2.508853
      7          6           0        1.090666   -0.178783   -0.912530
      8          7           0        1.978373   -0.342167   -1.663536
      9          1           0       -0.980804    0.166433   -0.530639
     10          1           0       -0.893481    0.182381    1.827243
     11          1           0        1.037871   -0.439340    3.165242
 ---------------------------------------------------------------------
                    Distance matrix (angstroms):
                    1          2          3          4          5
     1  C    0.000000
     2  C    1.350347   0.000000
     3  C    2.530153   1.461774   0.000000
     4  C    3.127634   2.505358   1.343325   0.000000
     5  H    2.965911   2.807564   2.131377   1.083072   0.000000
     6  H    4.194786   3.472248   2.106164   1.083770   1.851744
     7  C    1.427463   2.460262   3.066119   3.072238   2.510121
     8  N    2.601168   3.561419   3.891970   3.531994   2.739484
     9  H    1.084628   2.109407   3.487641   4.191929   4.005935
    10  H    2.068813   1.087133   2.171335   3.400427   3.821697
    11  H    3.410987   2.161624   1.086946   2.090256   3.074703
                    6          7          8          9         10
     6  H    0.000000
     7  C    4.080124   0.000000
     8  N    4.391235   1.174193   0.000000
     9  H    5.259382   2.134479   3.209183   0.000000
    10  H    4.260503   3.402005   4.550631   2.359553   0.000000
    11  H    2.400588   4.086428   4.920476   4.254590   2.430410
                   11
    11  H    0.000000
 Symmetry turned off by external request.
 Stoichiometry    C5H5N
 Framework group  C1[X(C5H5N)]
 Deg. of freedom    27
 Full point group                 C1      NOp   1
 Rotational constants (GHZ):           6.2699933           2.9702519           2.0412393
 Standard basis: 6-311+G(2d,p) (5D, 7F)
   192 basis functions,   292 primitive gaussians,   204 cartesian basis functions
    21 alpha electrons       21 beta electrons
       nuclear repulsion energy       186.1853968797 Hartrees.
 NAtoms=   11 NActive=   11 NUniq=   11 SFac= 1.00D+00 NAtFMM=   60 NAOKFM=F Big=F
 Integral buffers will be    131072 words long.
 Raffenetti 1 integral format.
 Two-electron integral symmetry is turned off.
 One-electron integrals computed using PRISM.
 NBasis=   192 RedAO= T EigKep=  1.47D-05  NBF=   192
 NBsUse=   192 1.00D-06 EigRej= -1.00D+00 NBFU=   192
 Initial guess from the checkpoint file:  "/scratch/webmo-77271/223/Gau-728682.chk"
 B after Tr=    -0.000043   -0.000735    0.000279
         Rot=    1.000000    0.000101    0.000016   -0.000116 Ang=   0.02 deg.
 Keep R1 ints in memory in canonical form, NReq=178524050.
 Requested convergence on RMS density matrix=1.00D-08 within 128 cycles.
 Requested convergence on MAX density matrix=1.00D-06.
 Requested convergence on             energy=1.00D-06.
 No special actions if energy rises.
 SCF Done:  E(RHF) =  -246.713724104     A.U. after   10 cycles
            NFock= 10  Conv=0.40D-08     -V/T= 2.0019
 ExpMin= 4.38D-02 ExpMax= 6.29D+03 ExpMxC= 9.49D+02 IAcc=3 IRadAn=         5 AccDes= 0.00D+00
 HarFok:  IExCor=  205 AccDes= 0.00D+00 IRadAn=         5 IDoV=-2 UseB2=F ITyADJ=14
 ICtDFT= 12500011 ScaDFX=  1.000000  1.000000  1.000000  1.000000
 Range of M.O.s used for correlation:     7   192
 NBasis=   192 NAE=    21 NBE=    21 NFC=     6 NFV=     0
 NROrb=    186 NOA=    15 NOB=    15 NVA=   171 NVB=   171

 **** Warning!!: The largest alpha MO coefficient is  0.89034982D+02

 Fully direct method using O(ONN) memory.
 JobTyp=1 Pass  1:  I=   7 to  21 NPSUse= 32 ParTrn=T ParDer=T DoDerP=T.
 Spin components of T(2) and E(2):
     alpha-alpha T2 =       0.4300445785D-01 E2=     -0.1134406396D+00
     alpha-beta  T2 =       0.2438129323D+00 E2=     -0.6680303142D+00
     beta-beta   T2 =       0.4300445785D-01 E2=     -0.1134406396D+00
 ANorm=    0.1153179018D+01
 E2 =    -0.8949115935D+00 EUMP2 =    -0.24760863569726D+03
          IDoAtm=11111111111
          Differentiating once with respect to electric field.
                with respect to dipole field.
          Differentiating once with respect to nuclear coordinates.
 Keep R1 ints in memory in canonical form, NReq=178531343.
          There are     1 degrees of freedom in the 1st order CPHF.  IDoFFX=0 NUNeed=     1.
 LinEq1:  Iter=  0 NonCon=     1 RMS=4.22D-03 Max=5.94D-02 NDo=     1
 AX will form     1 AO Fock derivatives at one time.
 LinEq1:  Iter=  1 NonCon=     1 RMS=1.15D-03 Max=1.56D-02 NDo=     1
 LinEq1:  Iter=  2 NonCon=     1 RMS=4.68D-04 Max=1.01D-02 NDo=     1
 LinEq1:  Iter=  3 NonCon=     1 RMS=2.84D-04 Max=5.53D-03 NDo=     1
 LinEq1:  Iter=  4 NonCon=     1 RMS=1.04D-04 Max=1.94D-03 NDo=     1
 LinEq1:  Iter=  5 NonCon=     1 RMS=3.85D-05 Max=7.67D-04 NDo=     1
 LinEq1:  Iter=  6 NonCon=     1 RMS=1.62D-05 Max=3.63D-04 NDo=     1
 LinEq1:  Iter=  7 NonCon=     1 RMS=6.18D-06 Max=1.00D-04 NDo=     1
 LinEq1:  Iter=  8 NonCon=     1 RMS=1.88D-06 Max=2.75D-05 NDo=     1
 LinEq1:  Iter=  9 NonCon=     1 RMS=6.72D-07 Max=1.54D-05 NDo=     1
 LinEq1:  Iter= 10 NonCon=     1 RMS=1.83D-07 Max=2.47D-06 NDo=     1
 LinEq1:  Iter= 11 NonCon=     1 RMS=5.00D-08 Max=6.35D-07 NDo=     1
 LinEq1:  Iter= 12 NonCon=     1 RMS=1.27D-08 Max=1.59D-07 NDo=     1
 LinEq1:  Iter= 13 NonCon=     1 RMS=3.78D-09 Max=3.88D-08 NDo=     1
 LinEq1:  Iter= 14 NonCon=     1 RMS=8.77D-10 Max=1.01D-08 NDo=     1
 LinEq1:  Iter= 15 NonCon=     1 RMS=2.54D-10 Max=3.17D-09 NDo=     1
 LinEq1:  Iter= 16 NonCon=     1 RMS=9.56D-11 Max=1.06D-09 NDo=     1
 LinEq1:  Iter= 17 NonCon=     0 RMS=3.28D-11 Max=4.15D-10 NDo=     1
 Linear equations converged to 1.000D-10 1.000D-09 after    17 iterations.
 End of Minotr F.D. properties file   721 does not exist.
 End of Minotr F.D. properties file   722 does not exist.
 End of Minotr F.D. properties file   788 does not exist.
 Calling FoFJK, ICntrl=  10002127 FMM=F ISym2X=0 I1Cent= 0 IOpClX= 0 NMat=1 NMatS=1 NMatT=0.
 -------------------------------------------------------------------
 Center     Atomic                   Forces (Hartrees/Bohr)
 Number     Number              X              Y              Z
 -------------------------------------------------------------------
      1        6          -0.000069811   -0.000590732    0.000032767
      2        6           0.000089029    0.001254621    0.000080247
      3        6           0.000081818   -0.001224364   -0.000267107
      4        6          -0.000113692    0.000552630    0.000163926
      5        1          -0.000001035   -0.000009224   -0.000002225
      6        1           0.000002580    0.000009680    0.000005568
      7        6           0.000023888    0.000043524   -0.000015827
      8        7          -0.000008984   -0.000021033    0.000000586
      9        1          -0.000001223   -0.000021397   -0.000008273
     10        1          -0.000001404    0.000007540    0.000008003
     11        1          -0.000001167   -0.000001247    0.000002334
 -------------------------------------------------------------------
 Cartesian Forces:  Max     0.001254621 RMS     0.000342441

 GradGradGradGradGradGradGradGradGradGradGradGradGradGradGradGradGradGrad
 Berny optimization.
 Using GEDIIS/GDIIS optimizer.
 FormGI is forming the generalized inverse of G from B-inverse, IUseBI=4.
 Internal  Forces:  Max     0.000592355 RMS     0.000141500
 Search for a local minimum.
 Step number   3 out of a maximum of   46 on scan point     5 out of    61
 All quantities printed in internal units (Hartrees-Bohrs-Radians)
 Mixed Optimization -- En-DIIS/RFO-DIIS
 Swapping is turned off.
 Update second derivatives using D2CorX and points    1    2    3
 DE= -7.99D-07 DEPred=-9.58D-07 R= 8.34D-01
 Trust test= 8.34D-01 RLast= 6.57D-03 DXMaxT set to 5.05D-01
 ITU=  0  1  0
     Eigenvalues ---    0.01278   0.02152   0.02792   0.02820   0.02956
     Eigenvalues ---    0.04016   0.07330   0.07898   0.11506   0.14792
     Eigenvalues ---    0.15856   0.16002   0.16063   0.18224   0.21869
     Eigenvalues ---    0.30164   0.35083   0.35116   0.35557   0.35592
     Eigenvalues ---    0.35665   0.40841   0.42406   0.56688   0.62832
     Eigenvalues ---    1.190831000.000001000.000001000.000001000.00000
     Eigenvalues --- 1000.000001000.000001000.000001000.000001000.00000
     Eigenvalues --- 1000.00000
 En-DIIS/RFO-DIIS/Sim-DIIS IScMMF=       -3 using points:     3    2
 RFO step:  Lambda=-1.06137964D-07.
 DidBck=F Rises=F RFO-DIIS coefs:    0.85969    0.14031
 Iteration  1 RMS(Cart)=  0.00032066 RMS(Int)=  0.00000010
 Iteration  2 RMS(Cart)=  0.00000008 RMS(Int)=  0.00000007
 Iteration  1 RMS(Cart)=  0.00000031 RMS(Int)=  0.00000019
 Variable       Old X    -DE/DX   Delta X   Delta X   Delta X     New X
                                 (Linear)    (Quad)   (Total)
    R1        2.55179   0.00000  -0.00000   0.00002   0.00002   2.55180
    R2        2.69751   0.00002   0.00001   0.00004   0.00005   2.69756
    R3        2.04965   0.00000  -0.00000   0.00001   0.00001   2.04966
    R4        2.76235  -0.00001  -0.00006   0.00007   0.00001   2.76236
    R5        2.05438   0.00001   0.00003  -0.00002   0.00001   2.05439
    R6        2.53852  -0.00005  -0.00002  -0.00006  -0.00008   2.53844
    R7        2.05403   0.00000   0.00002  -0.00002   0.00000   2.05403
    R8        2.04671  -0.00000  -0.00001  -0.00000  -0.00001   2.04670
    R9        2.04803   0.00000   0.00001   0.00000   0.00001   2.04804
   R10        2.21890  -0.00000  -0.00000  -0.00000  -0.00001   2.21890
    A1        2.17552   0.00001   0.00000   0.00013   0.00013   2.17565
    A2        2.08854   0.00000  -0.00004   0.00005   0.00002   2.08855
    A3        2.01902  -0.00001   0.00003  -0.00018  -0.00015   2.01887
    A4        2.23754  -0.00005   0.00002  -0.00017  -0.00015   2.23740
    A5        2.01990   0.00003   0.00001   0.00009   0.00010   2.02000
    A6        2.02556   0.00002  -0.00003   0.00008   0.00004   2.02560
    A7        2.20768  -0.00006   0.00002  -0.00026  -0.00024   2.20744
    A8        2.01110   0.00003  -0.00000   0.00012   0.00012   2.01121
    A9        2.06424   0.00002  -0.00002   0.00014   0.00012   2.06436
   A10        2.13874  -0.00000  -0.00002  -0.00001  -0.00003   2.13871
   A11        2.09479   0.00000  -0.00001   0.00005   0.00004   2.09483
   A12        2.04949   0.00000   0.00002  -0.00003  -0.00001   2.04948
   A13        3.17903   0.00002   0.00007   0.00020   0.00028   3.17931
   A14        3.15245  -0.00005  -0.00050  -0.00008  -0.00058   3.15187
    D1        0.01989  -0.00016  -0.00016  -0.00008  -0.00023   0.01966
    D2       -3.10013   0.00014  -0.00025   0.00021  -0.00004  -3.10017
    D3       -3.13769  -0.00017  -0.00031  -0.00030  -0.00061  -3.13830
    D4        0.02548   0.00013  -0.00041  -0.00001  -0.00042   0.02506
    D5        0.41888   0.00059   0.00000   0.00000  -0.00000   0.41888
    D6       -2.74344   0.00030  -0.00024   0.00007  -0.00017  -2.74360
    D7       -2.74434   0.00029   0.00010  -0.00029  -0.00019  -2.74454
    D8        0.37653  -0.00000  -0.00014  -0.00022  -0.00036   0.37617
    D9        0.02106  -0.00016  -0.00006  -0.00035  -0.00041   0.02065
   D10       -3.14056  -0.00016  -0.00032   0.00004  -0.00028  -3.14083
   D11       -3.09925   0.00014   0.00019  -0.00042  -0.00024  -3.09948
   D12        0.02232   0.00014  -0.00007  -0.00004  -0.00011   0.02221
         Item               Value     Threshold  Converged?
 Maximum Force            0.000055     0.000450     YES
 RMS     Force            0.000021     0.000300     YES
 Maximum Displacement     0.000796     0.001800     YES
 RMS     Displacement     0.000321     0.001200     YES
 Predicted change in Energy=-5.225996D-08
 Optimization completed.
    -- Stationary point found.
                           ----------------------------
                           !   Optimized Parameters   !
                           ! (Angstroms and Degrees)  !
 --------------------------                            --------------------------
 ! Name  Definition              Value          Derivative Info.                !
 --------------------------------------------------------------------------------
 ! R1    R(1,2)                  1.3503         -DE/DX =    0.0                 !
 ! R2    R(1,7)                  1.4275         -DE/DX =    0.0                 !
 ! R3    R(1,9)                  1.0846         -DE/DX =    0.0                 !
 ! R4    R(2,3)                  1.4618         -DE/DX =    0.0                 !
 ! R5    R(2,10)                 1.0871         -DE/DX =    0.0                 !
 ! R6    R(3,4)                  1.3433         -DE/DX =    0.0                 !
 ! R7    R(3,11)                 1.0869         -DE/DX =    0.0                 !
 ! R8    R(4,5)                  1.0831         -DE/DX =    0.0                 !
 ! R9    R(4,6)                  1.0838         -DE/DX =    0.0                 !
 ! R10   R(7,8)                  1.1742         -DE/DX =    0.0                 !
 ! A1    A(2,1,7)              124.6484         -DE/DX =    0.0                 !
 ! A2    A(2,1,9)              119.6644         -DE/DX =    0.0                 !
 ! A3    A(7,1,9)              115.6814         -DE/DX =    0.0                 !
 ! A4    A(1,2,3)              128.2018         -DE/DX =    0.0                 !
 ! A5    A(1,2,10)             115.7317         -DE/DX =    0.0                 !
 ! A6    A(3,2,10)             116.0559         -DE/DX =    0.0                 !
 ! A7    A(2,3,4)              126.4906         -DE/DX =   -0.0001              !
 ! A8    A(2,3,11)             115.2273         -DE/DX =    0.0                 !
 ! A9    A(4,3,11)             118.272          -DE/DX =    0.0                 !
 ! A10   A(3,4,5)              122.5408         -DE/DX =    0.0                 !
 ! A11   A(3,4,6)              120.0225         -DE/DX =    0.0                 !
 ! A12   A(5,4,6)              117.4272         -DE/DX =    0.0                 !
 ! A13   L(1,7,8,4,-1)         182.1451         -DE/DX =    0.0                 !
 ! A14   L(1,7,8,4,-2)         180.622          -DE/DX =    0.0                 !
 ! D1    D(7,1,2,3)              1.1398         -DE/DX =   -0.0002              !
 ! D2    D(7,1,2,10)          -177.6243         -DE/DX =    0.0001              !
 ! D3    D(9,1,2,3)           -179.7762         -DE/DX =   -0.0002              !
 ! D4    D(9,1,2,10)             1.4596         -DE/DX =    0.0001              !
 ! D5    D(1,2,3,4)             24.0001         -DE/DX =    0.0006              !
 ! D6    D(1,2,3,11)          -157.1873         -DE/DX =    0.0003              !
 ! D7    D(10,2,3,4)          -157.2392         -DE/DX =    0.0003              !
 ! D8    D(10,2,3,11)           21.5735         -DE/DX =    0.0                 !
 ! D9    D(2,3,4,5)              1.2067         -DE/DX =   -0.0002              !
 ! D10   D(2,3,4,6)           -179.9406         -DE/DX =   -0.0002              !
 ! D11   D(11,3,4,5)          -177.5737         -DE/DX =    0.0001              !
 ! D12   D(11,3,4,6)             1.279          -DE/DX =    0.0001              !
 --------------------------------------------------------------------------------
 Iteration  1 RMS(Cart)=  0.02007938 RMS(Int)=  0.01237901
 Iteration  2 RMS(Cart)=  0.00038311 RMS(Int)=  0.01237695
 Iteration  3 RMS(Cart)=  0.00000084 RMS(Int)=  0.01237695
 Iteration  1 RMS(Cart)=  0.01015090 RMS(Int)=  0.00622267
 Iteration  2 RMS(Cart)=  0.00511878 RMS(Int)=  0.00695676
 Iteration  3 RMS(Cart)=  0.00257680 RMS(Int)=  0.00778282
 Iteration  4 RMS(Cart)=  0.00129599 RMS(Int)=  0.00827882
 Iteration  5 RMS(Cart)=  0.00065152 RMS(Int)=  0.00854452
 Iteration  6 RMS(Cart)=  0.00032745 RMS(Int)=  0.00868175
 Iteration  7 RMS(Cart)=  0.00016456 RMS(Int)=  0.00875159
 Iteration  8 RMS(Cart)=  0.00008269 RMS(Int)=  0.00878691
 Iteration  9 RMS(Cart)=  0.00004155 RMS(Int)=  0.00880471
 Iteration 10 RMS(Cart)=  0.00002088 RMS(Int)=  0.00881366
 Iteration 11 RMS(Cart)=  0.00001049 RMS(Int)=  0.00881817
 Iteration 12 RMS(Cart)=  0.00000527 RMS(Int)=  0.00882043
 Iteration 13 RMS(Cart)=  0.00000265 RMS(Int)=  0.00882157
 Iteration 14 RMS(Cart)=  0.00000133 RMS(Int)=  0.00882214
 Iteration 15 RMS(Cart)=  0.00000067 RMS(Int)=  0.00882243
 GradGradGradGradGradGradGradGradGradGradGradGradGradGradGradGradGradGrad

                          Input orientation:                          
 ---------------------------------------------------------------------
 Center     Atomic      Atomic             Coordinates (Angstroms)
 Number     Number       Type             X           Y           Z
 ---------------------------------------------------------------------
      1          6           0       -0.023141    0.036244   -0.046803
      2          6           0        0.059402    0.069664    1.300621
      3          6           0        1.240545   -0.130833    2.138267
      4          6           0        2.510328    0.159408    1.809574
      5          1           0        2.781788    0.581863    0.849815
      6          1           0        3.307725   -0.010964    2.523522
      7          6           0        1.078860   -0.203832   -0.921886
      8          7           0        1.957601   -0.393402   -1.677310
      9          1           0       -0.983015    0.184356   -0.529653
     10          1           0       -0.883290    0.199377    1.826336
     11          1           0        1.040576   -0.491881    3.143846
 ---------------------------------------------------------------------
                    Distance matrix (angstroms):
                    1          2          3          4          5
     1  C    0.000000
     2  C    1.350364   0.000000
     3  C    2.529694   1.461831   0.000000
     4  C    3.143211   2.504821   1.343364   0.000000
     5  H    2.994871   2.806592   2.131543   1.083188   0.000000
     6  H    4.207549   3.471828   2.106187   1.083785   1.851851
     7  C    1.427520   2.460413   3.065291   3.105144   2.579962
     8  N    2.601247   3.561693   3.891238   3.573439   2.831393
     9  H    1.084639   2.109430   3.487315   4.204291   4.029229
    10  H    2.067636   1.087139   2.171870   3.393896   3.812176
    11  H    3.404505   2.162293   1.086983   2.089169   3.073650
                    6          7          8          9         10
     6  H    0.000000
     7  C    4.108026   0.000000
     8  N    4.429005   1.174217   0.000000
     9  H    5.269771   2.134448   3.209072   0.000000
    10  H    4.253813   3.400785   4.549459   2.358147   0.000000
    11  H    2.399176   4.076103   4.908581   4.248155   2.432063
                   11
    11  H    0.000000
 Symmetry turned off by external request.
 Stoichiometry    C5H5N
 Framework group  C1[X(C5H5N)]
 Deg. of freedom    27
 Full point group                 C1      NOp   1
 Rotational constants (GHZ):           6.2681940           2.9378920           2.0338439
 Standard basis: 6-311+G(2d,p) (5D, 7F)
   192 basis functions,   292 primitive gaussians,   204 cartesian basis functions
    21 alpha electrons       21 beta electrons
       nuclear repulsion energy       185.9222224825 Hartrees.
 NAtoms=   11 NActive=   11 NUniq=   11 SFac= 1.00D+00 NAtFMM=   60 NAOKFM=F Big=F
 Integral buffers will be    131072 words long.
 Raffenetti 1 integral format.
 Two-electron integral symmetry is turned off.
 One-electron integrals computed using PRISM.
 NBasis=   192 RedAO= T EigKep=  1.48D-05  NBF=   192
 NBsUse=   192 1.00D-06 EigRej= -1.00D+00 NBFU=   192
 Initial guess from the checkpoint file:  "/scratch/webmo-77271/223/Gau-728682.chk"
 B after Tr=    -0.006369   -0.009866   -0.002374
         Rot=    0.999985    0.004366   -0.001311    0.003182 Ang=   0.64 deg.
 Keep R1 ints in memory in canonical form, NReq=178523773.
 Requested convergence on RMS density matrix=1.00D-08 within 128 cycles.
 Requested convergence on MAX density matrix=1.00D-06.
 Requested convergence on             energy=1.00D-06.
 No special actions if energy rises.
 SCF Done:  E(RHF) =  -246.713835214     A.U. after   13 cycles
            NFock= 13  Conv=0.94D-08     -V/T= 2.0019
 ExpMin= 4.38D-02 ExpMax= 6.29D+03 ExpMxC= 9.49D+02 IAcc=3 IRadAn=         5 AccDes= 0.00D+00
 HarFok:  IExCor=  205 AccDes= 0.00D+00 IRadAn=         5 IDoV=-2 UseB2=F ITyADJ=14
 ICtDFT= 12500011 ScaDFX=  1.000000  1.000000  1.000000  1.000000
 Range of M.O.s used for correlation:     7   192
 NBasis=   192 NAE=    21 NBE=    21 NFC=     6 NFV=     0
 NROrb=    186 NOA=    15 NOB=    15 NVA=   171 NVB=   171

 **** Warning!!: The largest alpha MO coefficient is  0.80338125D+02

 Fully direct method using O(ONN) memory.
 JobTyp=1 Pass  1:  I=   7 to  21 NPSUse= 32 ParTrn=T ParDer=T DoDerP=T.
 Spin components of T(2) and E(2):
     alpha-alpha T2 =       0.4297181229D-01 E2=     -0.1133782819D+00
     alpha-beta  T2 =       0.2438264647D+00 E2=     -0.6680106256D+00
     beta-beta   T2 =       0.4297181229D-01 E2=     -0.1133782819D+00
 ANorm=    0.1153156576D+01
 E2 =    -0.8947671894D+00 EUMP2 =    -0.24760860240360D+03
          IDoAtm=11111111111
          Differentiating once with respect to electric field.
                with respect to dipole field.
          Differentiating once with respect to nuclear coordinates.
 Keep R1 ints in memory in canonical form, NReq=178531294.
          There are     1 degrees of freedom in the 1st order CPHF.  IDoFFX=0 NUNeed=     1.
 LinEq1:  Iter=  0 NonCon=     1 RMS=4.22D-03 Max=5.84D-02 NDo=     1
 AX will form     1 AO Fock derivatives at one time.
 LinEq1:  Iter=  1 NonCon=     1 RMS=1.15D-03 Max=1.52D-02 NDo=     1
 LinEq1:  Iter=  2 NonCon=     1 RMS=4.63D-04 Max=9.85D-03 NDo=     1
 LinEq1:  Iter=  3 NonCon=     1 RMS=2.82D-04 Max=5.42D-03 NDo=     1
 LinEq1:  Iter=  4 NonCon=     1 RMS=1.03D-04 Max=1.92D-03 NDo=     1
 LinEq1:  Iter=  5 NonCon=     1 RMS=3.84D-05 Max=7.54D-04 NDo=     1
 LinEq1:  Iter=  6 NonCon=     1 RMS=1.62D-05 Max=3.57D-04 NDo=     1
 LinEq1:  Iter=  7 NonCon=     1 RMS=6.16D-06 Max=9.72D-05 NDo=     1
 LinEq1:  Iter=  8 NonCon=     1 RMS=1.86D-06 Max=2.74D-05 NDo=     1
 LinEq1:  Iter=  9 NonCon=     1 RMS=6.61D-07 Max=1.53D-05 NDo=     1
 LinEq1:  Iter= 10 NonCon=     1 RMS=1.81D-07 Max=2.48D-06 NDo=     1
 LinEq1:  Iter= 11 NonCon=     1 RMS=4.97D-08 Max=6.31D-07 NDo=     1
 LinEq1:  Iter= 12 NonCon=     1 RMS=1.27D-08 Max=1.58D-07 NDo=     1
 LinEq1:  Iter= 13 NonCon=     1 RMS=3.75D-09 Max=3.57D-08 NDo=     1
 LinEq1:  Iter= 14 NonCon=     1 RMS=8.57D-10 Max=9.30D-09 NDo=     1
 LinEq1:  Iter= 15 NonCon=     1 RMS=2.56D-10 Max=3.13D-09 NDo=     1
 LinEq1:  Iter= 16 NonCon=     1 RMS=9.96D-11 Max=1.17D-09 NDo=     1
 LinEq1:  Iter= 17 NonCon=     0 RMS=3.34D-11 Max=3.98D-10 NDo=     1
 Linear equations converged to 1.000D-10 1.000D-09 after    17 iterations.
 End of Minotr F.D. properties file   721 does not exist.
 End of Minotr F.D. properties file   722 does not exist.
 End of Minotr F.D. properties file   788 does not exist.
 Calling FoFJK, ICntrl=  10002127 FMM=F ISym2X=0 I1Cent= 0 IOpClX= 0 NMat=1 NMatS=1 NMatT=0.
 -------------------------------------------------------------------
 Center     Atomic                   Forces (Hartrees/Bohr)
 Number     Number              X              Y              Z
 -------------------------------------------------------------------
      1        6           0.000111007    0.000151421    0.000195936
      2        6          -0.000591624   -0.003069901   -0.000397320
      3        6           0.000354189    0.002875597    0.000721469
      4        6          -0.000491950   -0.000195889   -0.000190551
      5        1          -0.000263698   -0.000112631   -0.000445934
      6        1           0.000076325   -0.000220912   -0.000170008
      7        6           0.000766485    0.000156624    0.000200885
      8        7          -0.000091748    0.000027723    0.000206745
      9        1           0.000007651    0.000234135    0.000011731
     10        1           0.000189082    0.001228654    0.000215377
     11        1          -0.000065720   -0.001074822   -0.000348329
 -------------------------------------------------------------------
 Cartesian Forces:  Max     0.003069901 RMS     0.000839085

 GradGradGradGradGradGradGradGradGradGradGradGradGradGradGradGradGradGrad
 Berny optimization.
 FormGI is forming the generalized inverse of G from B-inverse, IUseBI=4.
 Internal  Forces:  Max     0.002330041 RMS     0.000794847
 Search for a local minimum.
 Step number   1 out of a maximum of   46 on scan point     6 out of    61
 All quantities printed in internal units (Hartrees-Bohrs-Radians)
 Mixed Optimization -- RFO/linear search
 Second derivative matrix not updated -- first step.
 ITU=  0
     Eigenvalues ---    0.01277   0.02159   0.02792   0.02820   0.02956
     Eigenvalues ---    0.04016   0.07330   0.07899   0.11504   0.14790
     Eigenvalues ---    0.15841   0.15994   0.16052   0.18226   0.21873
     Eigenvalues ---    0.30163   0.35083   0.35116   0.35557   0.35592
     Eigenvalues ---    0.35665   0.40841   0.42405   0.56688   0.62832
     Eigenvalues ---    1.190831000.000001000.000001000.000001000.00000
     Eigenvalues --- 1000.000001000.000001000.000001000.000001000.00000
     Eigenvalues --- 1000.00000
 RFO step:  Lambda=-2.46217586D-04 EMin= 1.27736868D-02
 Linear search not attempted -- first point.
 Iteration  1 RMS(Cart)=  0.03046830 RMS(Int)=  0.00045985
 Iteration  2 RMS(Cart)=  0.00056370 RMS(Int)=  0.00009144
 Iteration  3 RMS(Cart)=  0.00000012 RMS(Int)=  0.00009144
 Iteration  1 RMS(Cart)=  0.00000395 RMS(Int)=  0.00000237
 Iteration  2 RMS(Cart)=  0.00000198 RMS(Int)=  0.00000265
 Iteration  3 RMS(Cart)=  0.00000100 RMS(Int)=  0.00000297
 Variable       Old X    -DE/DX   Delta X   Delta X   Delta X     New X
                                 (Linear)    (Quad)   (Total)
    R1        2.55182  -0.00068   0.00000  -0.00086  -0.00086   2.55096
    R2        2.69762   0.00024   0.00000   0.00135   0.00135   2.69898
    R3        2.04967   0.00002   0.00000   0.00005   0.00005   2.04972
    R4        2.76246  -0.00074   0.00000   0.00038   0.00038   2.76284
    R5        2.05439   0.00009   0.00000   0.00017   0.00017   2.05457
    R6        2.53859  -0.00056   0.00000  -0.00157  -0.00157   2.53702
    R7        2.05410   0.00005   0.00000   0.00016   0.00016   2.05426
    R8        2.04693   0.00029   0.00000   0.00030   0.00030   2.04723
    R9        2.04806  -0.00002   0.00000  -0.00009  -0.00009   2.04797
   R10        2.21895  -0.00021   0.00000  -0.00028  -0.00028   2.21867
    A1        2.17566  -0.00141   0.00000  -0.00292  -0.00292   2.17273
    A2        2.08854   0.00067   0.00000   0.00234   0.00234   2.09087
    A3        2.01888   0.00074   0.00000   0.00060   0.00060   2.01948
    A4        2.23669  -0.00233   0.00000  -0.00920  -0.00942   2.22726
    A5        2.01803   0.00140   0.00000   0.00676   0.00654   2.02457
    A6        2.02629   0.00098   0.00000   0.00487   0.00464   2.03093
    A7        2.20669  -0.00179   0.00000  -0.00910  -0.00932   2.19737
    A8        2.01198   0.00075   0.00000   0.00455   0.00432   2.01631
    A9        2.06236   0.00110   0.00000   0.00695   0.00673   2.06909
   A10        2.13880  -0.00057   0.00000  -0.00465  -0.00465   2.13414
   A11        2.09475   0.00038   0.00000   0.00379   0.00379   2.09854
   A12        2.04948   0.00020   0.00000   0.00087   0.00087   2.05035
   A13        3.17931  -0.00021   0.00000   0.00318   0.00318   3.18249
   A14        3.15187  -0.00003   0.00000   0.00141   0.00141   3.15328
    D1       -0.00664   0.00017   0.00000   0.02308   0.02310   0.01646
    D2       -3.07387  -0.00082   0.00000  -0.01850  -0.01851  -3.09238
    D3        3.11859   0.00070   0.00000   0.02404   0.02405  -3.14054
    D4        0.05136  -0.00029   0.00000  -0.01754  -0.01756   0.03380
    D5        0.52360  -0.00093   0.00000   0.00000   0.00000   0.52360
    D6       -2.69017   0.00003   0.00000   0.04061   0.04059  -2.64958
    D7       -2.69266   0.00008   0.00000   0.04181   0.04181  -2.65085
    D8        0.37676   0.00104   0.00000   0.08242   0.08240   0.45916
    D9       -0.00563   0.00028   0.00000   0.02262   0.02264   0.01701
   D10        3.11606   0.00072   0.00000   0.02363   0.02365   3.13971
   D11       -3.07319  -0.00069   0.00000  -0.01892  -0.01894  -3.09213
   D12        0.04850  -0.00024   0.00000  -0.01791  -0.01793   0.03057
         Item               Value     Threshold  Converged?
 Maximum Force            0.002339     0.000450     NO 
 RMS     Force            0.000775     0.000300     NO 
 Maximum Displacement     0.088057     0.001800     NO 
 RMS     Displacement     0.030707     0.001200     NO 
 Predicted change in Energy=-1.248842D-04
 GradGradGradGradGradGradGradGradGradGradGradGradGradGradGradGradGradGrad

                          Input orientation:                          
 ---------------------------------------------------------------------
 Center     Atomic      Atomic             Coordinates (Angstroms)
 Number     Number       Type             X           Y           Z
 ---------------------------------------------------------------------
      1          6           0       -0.018511    0.037054   -0.041665
      2          6           0        0.053351    0.065121    1.306040
      3          6           0        1.237212   -0.132798    2.140805
      4          6           0        2.499853    0.171738    1.801105
      5          1           0        2.750139    0.620664    0.847447
      6          1           0        3.311435   -0.013066    2.495132
      7          6           0        1.089742   -0.218793   -0.905481
      8          7           0        1.971022   -0.420342   -1.654589
      9          1           0       -0.970562    0.202746   -0.534254
     10          1           0       -0.885519    0.226153    1.830123
     11          1           0        1.049220   -0.538478    3.131663
 ---------------------------------------------------------------------
                    Distance matrix (angstroms):
                    1          2          3          4          5
     1  C    0.000000
     2  C    1.349911   0.000000
     3  C    2.523661   1.462030   0.000000
     4  C    3.123475   2.498365   1.342535   0.000000
     5  H    2.965897   2.791345   2.128246   1.083347   0.000000
     6  H    4.186453   3.469173   2.107673   1.083739   1.852439
     7  C    1.428237   2.458767   3.051065   3.076773   2.556240
     8  N    2.601726   3.560683   3.876361   3.545708   2.819735
     9  H    1.084665   2.110455   3.484651   4.183138   3.990911
    10  H    2.071486   1.087231   2.175168   3.385934   3.786728
    11  H    3.397249   2.165407   1.087068   2.092637   3.074798
                    6          7          8          9         10
     6  H    0.000000
     7  C    4.067236   0.000000
     8  N    4.379814   1.174070   0.000000
     9  H    5.249691   2.135499   3.208786   0.000000
    10  H    4.256041   3.403405   4.552033   2.366022   0.000000
    11  H    2.408080   4.049984   4.875643   4.250633   2.453952
                   11
    11  H    0.000000
 Symmetry turned off by external request.
 Stoichiometry    C5H5N
 Framework group  C1[X(C5H5N)]
 Deg. of freedom    27
 Full point group                 C1      NOp   1
 Rotational constants (GHZ):           6.2577132           2.9675641           2.0515443
 Standard basis: 6-311+G(2d,p) (5D, 7F)
   192 basis functions,   292 primitive gaussians,   204 cartesian basis functions
    21 alpha electrons       21 beta electrons
       nuclear repulsion energy       186.2278190882 Hartrees.
 NAtoms=   11 NActive=   11 NUniq=   11 SFac= 1.00D+00 NAtFMM=   60 NAOKFM=F Big=F
 Integral buffers will be    131072 words long.
 Raffenetti 1 integral format.
 Two-electron integral symmetry is turned off.
 One-electron integrals computed using PRISM.
 NBasis=   192 RedAO= T EigKep=  1.46D-05  NBF=   192
 NBsUse=   192 1.00D-06 EigRej= -1.00D+00 NBFU=   192
 Initial guess from the checkpoint file:  "/scratch/webmo-77271/223/Gau-728682.chk"
 B after Tr=     0.005288   -0.014656    0.004367
         Rot=    0.999995    0.003027    0.001334    0.000100 Ang=   0.38 deg.
 ExpMin= 4.38D-02 ExpMax= 6.29D+03 ExpMxC= 9.49D+02 IAcc=3 IRadAn=         5 AccDes= 0.00D+00
 Harris functional with IExCor=  205 and IRadAn=       5 diagonalized for initial guess.
 HarFok:  IExCor=  205 AccDes= 0.00D+00 IRadAn=         5 IDoV= 1 UseB2=F ITyADJ=14
 ICtDFT=  3500011 ScaDFX=  1.000000  1.000000  1.000000  1.000000
 FoFCou: FMM=F IPFlag=           0 FMFlag=      100000 FMFlg1=           0
         NFxFlg=           0 DoJE=T BraDBF=F KetDBF=T FulRan=T
         wScrn=  0.000000 ICntrl=       500 IOpCl=  0 I1Cent=   200000004 NGrid=           0
         NMat0=    1 NMatS0=      1 NMatT0=    0 NMatD0=    1 NMtDS0=    0 NMtDT0=    0
 Symmetry not used in FoFCou.
 Keep R1 ints in memory in canonical form, NReq=178524164.
 Requested convergence on RMS density matrix=1.00D-08 within 128 cycles.
 Requested convergence on MAX density matrix=1.00D-06.
 Requested convergence on             energy=1.00D-06.
 No special actions if energy rises.
 SCF Done:  E(RHF) =  -246.713914778     A.U. after   13 cycles
            NFock= 13  Conv=0.33D-08     -V/T= 2.0019
 ExpMin= 4.38D-02 ExpMax= 6.29D+03 ExpMxC= 9.49D+02 IAcc=3 IRadAn=         5 AccDes= 0.00D+00
 HarFok:  IExCor=  205 AccDes= 0.00D+00 IRadAn=         5 IDoV=-2 UseB2=F ITyADJ=14
 ICtDFT= 12500011 ScaDFX=  1.000000  1.000000  1.000000  1.000000
 Range of M.O.s used for correlation:     7   192
 NBasis=   192 NAE=    21 NBE=    21 NFC=     6 NFV=     0
 NROrb=    186 NOA=    15 NOB=    15 NVA=   171 NVB=   171

 **** Warning!!: The largest alpha MO coefficient is  0.80112222D+02

 Fully direct method using O(ONN) memory.
 JobTyp=1 Pass  1:  I=   7 to  21 NPSUse= 32 ParTrn=T ParDer=T DoDerP=T.
 Spin components of T(2) and E(2):
     alpha-alpha T2 =       0.4295756805D-01 E2=     -0.1133921346D+00
     alpha-beta  T2 =       0.2437203171D+00 E2=     -0.6680320962D+00
     beta-beta   T2 =       0.4295756805D-01 E2=     -0.1133921346D+00
 ANorm=    0.1153098198D+01
 E2 =    -0.8948163654D+00 EUMP2 =    -0.24760873114324D+03
          IDoAtm=11111111111
          Differentiating once with respect to electric field.
                with respect to dipole field.
          Differentiating once with respect to nuclear coordinates.
 Keep R1 ints in memory in canonical form, NReq=178531392.
          There are     1 degrees of freedom in the 1st order CPHF.  IDoFFX=0 NUNeed=     1.
 LinEq1:  Iter=  0 NonCon=     1 RMS=4.21D-03 Max=5.70D-02 NDo=     1
 AX will form     1 AO Fock derivatives at one time.
 LinEq1:  Iter=  1 NonCon=     1 RMS=1.15D-03 Max=1.49D-02 NDo=     1
 LinEq1:  Iter=  2 NonCon=     1 RMS=4.63D-04 Max=9.79D-03 NDo=     1
 LinEq1:  Iter=  3 NonCon=     1 RMS=2.82D-04 Max=5.38D-03 NDo=     1
 LinEq1:  Iter=  4 NonCon=     1 RMS=1.03D-04 Max=1.91D-03 NDo=     1
 LinEq1:  Iter=  5 NonCon=     1 RMS=3.82D-05 Max=7.42D-04 NDo=     1
 LinEq1:  Iter=  6 NonCon=     1 RMS=1.62D-05 Max=3.61D-04 NDo=     1
 LinEq1:  Iter=  7 NonCon=     1 RMS=6.16D-06 Max=9.29D-05 NDo=     1
 LinEq1:  Iter=  8 NonCon=     1 RMS=1.85D-06 Max=2.76D-05 NDo=     1
 LinEq1:  Iter=  9 NonCon=     1 RMS=6.55D-07 Max=1.51D-05 NDo=     1
 LinEq1:  Iter= 10 NonCon=     1 RMS=1.80D-07 Max=2.53D-06 NDo=     1
 LinEq1:  Iter= 11 NonCon=     1 RMS=4.95D-08 Max=6.51D-07 NDo=     1
 LinEq1:  Iter= 12 NonCon=     1 RMS=1.26D-08 Max=1.52D-07 NDo=     1
 LinEq1:  Iter= 13 NonCon=     1 RMS=3.78D-09 Max=3.72D-08 NDo=     1
 LinEq1:  Iter= 14 NonCon=     1 RMS=8.96D-10 Max=1.00D-08 NDo=     1
 LinEq1:  Iter= 15 NonCon=     1 RMS=2.68D-10 Max=3.20D-09 NDo=     1
 LinEq1:  Iter= 16 NonCon=     1 RMS=1.02D-10 Max=1.11D-09 NDo=     1
 LinEq1:  Iter= 17 NonCon=     0 RMS=3.38D-11 Max=4.12D-10 NDo=     1
 Linear equations converged to 1.000D-10 1.000D-09 after    17 iterations.
 End of Minotr F.D. properties file   721 does not exist.
 End of Minotr F.D. properties file   722 does not exist.
 End of Minotr F.D. properties file   788 does not exist.
 Calling FoFJK, ICntrl=  10002127 FMM=F ISym2X=0 I1Cent= 0 IOpClX= 0 NMat=1 NMatS=1 NMatT=0.
 -------------------------------------------------------------------
 Center     Atomic                   Forces (Hartrees/Bohr)
 Number     Number              X              Y              Z
 -------------------------------------------------------------------
      1        6          -0.000058897   -0.000221353    0.000052140
      2        6           0.000015549    0.000435730   -0.000050417
      3        6           0.000050268   -0.000484638   -0.000150282
      4        6          -0.000014794    0.000198925    0.000100465
      5        1          -0.000037345    0.000029437   -0.000060342
      6        1           0.000002693   -0.000004217   -0.000000906
      7        6           0.000054228   -0.000005710    0.000053576
      8        7           0.000013482    0.000003067    0.000027078
      9        1          -0.000013532    0.000010572    0.000020911
     10        1          -0.000017185    0.000042584   -0.000004267
     11        1           0.000005533   -0.000004397    0.000012043
 -------------------------------------------------------------------
 Cartesian Forces:  Max     0.000484638 RMS     0.000131823

 GradGradGradGradGradGradGradGradGradGradGradGradGradGradGradGradGradGrad
 Berny optimization.
 Using GEDIIS/GDIIS optimizer.
 FormGI is forming the generalized inverse of G from B-inverse, IUseBI=4.
 Internal  Forces:  Max     0.000255167 RMS     0.000098522
 Search for a local minimum.
 Step number   2 out of a maximum of   46 on scan point     6 out of    61
 All quantities printed in internal units (Hartrees-Bohrs-Radians)
 Mixed Optimization -- En-DIIS/RFO-DIIS
 Update second derivatives using D2CorX and points    1    2
 DE= -1.29D-04 DEPred=-1.25D-04 R= 1.03D+00
 TightC=F SS=  1.41D+00  RLast= 1.19D-01 DXNew= 8.4853D-01 3.5588D-01
 Trust test= 1.03D+00 RLast= 1.19D-01 DXMaxT set to 5.05D-01
 ITU=  1  0
 Use linear search instead of GDIIS.
     Eigenvalues ---    0.01287   0.02151   0.02792   0.02821   0.02956
     Eigenvalues ---    0.04021   0.07333   0.07901   0.11502   0.14792
     Eigenvalues ---    0.15855   0.16002   0.16067   0.18227   0.21858
     Eigenvalues ---    0.29362   0.35083   0.35108   0.35552   0.35592
     Eigenvalues ---    0.35668   0.40820   0.42114   0.56700   0.62605
     Eigenvalues ---    1.190821000.000001000.000001000.000001000.00000
     Eigenvalues --- 1000.000001000.000001000.000001000.000001000.00000
     Eigenvalues --- 1000.00000
 RFO step:  Lambda=-4.88558908D-07 EMin= 1.28710323D-02
 Quartic linear search produced a step of  0.04455.
 Iteration  1 RMS(Cart)=  0.00199777 RMS(Int)=  0.00000434
 Iteration  2 RMS(Cart)=  0.00000139 RMS(Int)=  0.00000420
 Iteration  3 RMS(Cart)=  0.00000000 RMS(Int)=  0.00000420
 Iteration  1 RMS(Cart)=  0.00000073 RMS(Int)=  0.00000044
 Variable       Old X    -DE/DX   Delta X   Delta X   Delta X     New X
                                 (Linear)    (Quad)   (Total)
    R1        2.55096  -0.00015  -0.00004  -0.00017  -0.00021   2.55076
    R2        2.69898   0.00000   0.00006  -0.00002   0.00005   2.69902
    R3        2.04972   0.00000   0.00000   0.00000   0.00001   2.04973
    R4        2.76284  -0.00002   0.00002   0.00019   0.00021   2.76304
    R5        2.05457   0.00002   0.00001   0.00003   0.00004   2.05461
    R6        2.53702  -0.00001  -0.00007   0.00005  -0.00002   2.53701
    R7        2.05426   0.00001   0.00001   0.00002   0.00003   2.05429
    R8        2.04723   0.00006   0.00001   0.00008   0.00009   2.04732
    R9        2.04797   0.00000  -0.00000   0.00001   0.00001   2.04798
   R10        2.21867  -0.00001  -0.00001   0.00000  -0.00001   2.21866
    A1        2.17273  -0.00021  -0.00013  -0.00057  -0.00070   2.17203
    A2        2.09087   0.00008   0.00010   0.00013   0.00023   2.09110
    A3        2.01948   0.00013   0.00003   0.00045   0.00047   2.01996
    A4        2.22726  -0.00026  -0.00042  -0.00043  -0.00086   2.22640
    A5        2.02457   0.00011   0.00029   0.00003   0.00031   2.02488
    A6        2.03093   0.00014   0.00021   0.00040   0.00060   2.03153
    A7        2.19737  -0.00017  -0.00042  -0.00018  -0.00060   2.19677
    A8        2.01631   0.00009   0.00019   0.00017   0.00035   2.01666
    A9        2.06909   0.00007   0.00030  -0.00003   0.00026   2.06935
   A10        2.13414  -0.00007  -0.00021  -0.00021  -0.00042   2.13372
   A11        2.09854   0.00004   0.00017   0.00006   0.00023   2.09877
   A12        2.05035   0.00003   0.00004   0.00014   0.00018   2.05053
   A13        3.18249  -0.00007   0.00014  -0.00061  -0.00046   3.18202
   A14        3.15328  -0.00000   0.00006   0.00004   0.00010   3.15338
    D1        0.01646  -0.00006   0.00103   0.00002   0.00105   0.01751
    D2       -3.09238   0.00003  -0.00082   0.00001  -0.00081  -3.09319
    D3       -3.14054  -0.00004   0.00107   0.00004   0.00111  -3.13944
    D4        0.03380   0.00005  -0.00078   0.00003  -0.00076   0.03304
    D5        0.52360   0.00022   0.00000   0.00000  -0.00000   0.52360
    D6       -2.64958   0.00011   0.00181  -0.00127   0.00053  -2.64905
    D7       -2.65085   0.00013   0.00186   0.00000   0.00187  -2.64898
    D8        0.45916   0.00002   0.00367  -0.00127   0.00240   0.46155
    D9        0.01701  -0.00005   0.00101  -0.00018   0.00083   0.01784
   D10        3.13971  -0.00005   0.00105  -0.00072   0.00033   3.14005
   D11       -3.09213   0.00006  -0.00084   0.00113   0.00028  -3.09185
   D12        0.03057   0.00006  -0.00080   0.00058  -0.00022   0.03036
         Item               Value     Threshold  Converged?
 Maximum Force            0.000254     0.000450     YES
 RMS     Force            0.000085     0.000300     YES
 Maximum Displacement     0.005661     0.001800     NO 
 RMS     Displacement     0.001998     0.001200     NO 
 Predicted change in Energy=-4.803000D-07
 GradGradGradGradGradGradGradGradGradGradGradGradGradGradGradGradGradGrad

                          Input orientation:                          
 ---------------------------------------------------------------------
 Center     Atomic      Atomic             Coordinates (Angstroms)
 Number     Number       Type             X           Y           Z
 ---------------------------------------------------------------------
      1          6           0       -0.018504    0.037271   -0.041292
      2          6           0        0.052714    0.064806    1.306348
      3          6           0        1.237016   -0.133366    2.140620
      4          6           0        2.499205    0.171874    1.799905
      5          1           0        2.747906    0.622088    0.846385
      6          1           0        3.311710   -0.013119    2.492805
      7          6           0        1.090577   -0.219297   -0.903870
      8          7           0        1.972925   -0.421288   -1.651594
      9          1           0       -0.970059    0.203948   -0.534515
     10          1           0       -0.886014    0.227204    1.830312
     11          1           0        1.049903   -0.540122    3.131222
 ---------------------------------------------------------------------
                    Distance matrix (angstroms):
                    1          2          3          4          5
     1  C    0.000000
     2  C    1.349802   0.000000
     3  C    2.523131   1.462140   0.000000
     4  C    3.122016   2.498076   1.342527   0.000000
     5  H    2.963614   2.790375   2.128037   1.083395   0.000000
     6  H    4.185035   3.469123   2.107807   1.083743   1.852583
     7  C    1.428261   2.458239   3.049221   3.073702   2.553049
     8  N    2.601757   3.559904   3.873673   3.541420   2.815870
     9  H    1.084669   2.110498   3.484438   4.181667   3.988106
    10  H    2.071605   1.087253   2.175674   3.385807   3.785422
    11  H    3.397016   2.165754   1.087085   2.092802   3.074805
                    6          7          8          9         10
     6  H    0.000000
     7  C    4.063661   0.000000
     8  N    4.374356   1.174065   0.000000
     9  H    5.248365   2.135832   3.209352   0.000000
    10  H    4.256470   3.403237   4.551674   2.366434   0.000000
    11  H    2.408543   4.048030   4.872516   4.251060   2.455388
                   11
    11  H    0.000000
 Symmetry turned off by external request.
 Stoichiometry    C5H5N
 Framework group  C1[X(C5H5N)]
 Deg. of freedom    27
 Full point group                 C1      NOp   1
 Rotational constants (GHZ):           6.2542120           2.9722818           2.0536351
 Standard basis: 6-311+G(2d,p) (5D, 7F)
   192 basis functions,   292 primitive gaussians,   204 cartesian basis functions
    21 alpha electrons       21 beta electrons
       nuclear repulsion energy       186.2641505313 Hartrees.
 NAtoms=   11 NActive=   11 NUniq=   11 SFac= 1.00D+00 NAtFMM=   60 NAOKFM=F Big=F
 Integral buffers will be    131072 words long.
 Raffenetti 1 integral format.
 Two-electron integral symmetry is turned off.
 One-electron integrals computed using PRISM.
 NBasis=   192 RedAO= T EigKep=  1.46D-05  NBF=   192
 NBsUse=   192 1.00D-06 EigRej= -1.00D+00 NBFU=   192
 Initial guess from the checkpoint file:  "/scratch/webmo-77271/223/Gau-728682.chk"
 B after Tr=     0.000667   -0.000675    0.000337
         Rot=    1.000000    0.000100    0.000150    0.000002 Ang=   0.02 deg.
 Keep R1 ints in memory in canonical form, NReq=178524164.
 Requested convergence on RMS density matrix=1.00D-08 within 128 cycles.
 Requested convergence on MAX density matrix=1.00D-06.
 Requested convergence on             energy=1.00D-06.
 No special actions if energy rises.
 SCF Done:  E(RHF) =  -246.713899394     A.U. after    9 cycles
            NFock=  9  Conv=0.64D-08     -V/T= 2.0019
 ExpMin= 4.38D-02 ExpMax= 6.29D+03 ExpMxC= 9.49D+02 IAcc=3 IRadAn=         5 AccDes= 0.00D+00
 HarFok:  IExCor=  205 AccDes= 0.00D+00 IRadAn=         5 IDoV=-2 UseB2=F ITyADJ=14
 ICtDFT= 12500011 ScaDFX=  1.000000  1.000000  1.000000  1.000000
 Range of M.O.s used for correlation:     7   192
 NBasis=   192 NAE=    21 NBE=    21 NFC=     6 NFV=     0
 NROrb=    186 NOA=    15 NOB=    15 NVA=   171 NVB=   171

 **** Warning!!: The largest alpha MO coefficient is  0.80240399D+02

 Fully direct method using O(ONN) memory.
 JobTyp=1 Pass  1:  I=   7 to  21 NPSUse= 32 ParTrn=T ParDer=T DoDerP=T.
 Spin components of T(2) and E(2):
     alpha-alpha T2 =       0.4295838238D-01 E2=     -0.1133963351D+00
     alpha-beta  T2 =       0.2437163837D+00 E2=     -0.6680395679D+00
     beta-beta   T2 =       0.4295838238D-01 E2=     -0.1133963351D+00
 ANorm=    0.1153097198D+01
 E2 =    -0.8948322381D+00 EUMP2 =    -0.24760873163159D+03
          IDoAtm=11111111111
          Differentiating once with respect to electric field.
                with respect to dipole field.
          Differentiating once with respect to nuclear coordinates.
 Keep R1 ints in memory in canonical form, NReq=178531506.
          There are     1 degrees of freedom in the 1st order CPHF.  IDoFFX=0 NUNeed=     1.
 LinEq1:  Iter=  0 NonCon=     1 RMS=4.21D-03 Max=5.70D-02 NDo=     1
 AX will form     1 AO Fock derivatives at one time.
 LinEq1:  Iter=  1 NonCon=     1 RMS=1.15D-03 Max=1.48D-02 NDo=     1
 LinEq1:  Iter=  2 NonCon=     1 RMS=4.63D-04 Max=9.79D-03 NDo=     1
 LinEq1:  Iter=  3 NonCon=     1 RMS=2.82D-04 Max=5.38D-03 NDo=     1
 LinEq1:  Iter=  4 NonCon=     1 RMS=1.03D-04 Max=1.91D-03 NDo=     1
 LinEq1:  Iter=  5 NonCon=     1 RMS=3.82D-05 Max=7.41D-04 NDo=     1
 LinEq1:  Iter=  6 NonCon=     1 RMS=1.62D-05 Max=3.61D-04 NDo=     1
 LinEq1:  Iter=  7 NonCon=     1 RMS=6.17D-06 Max=9.27D-05 NDo=     1
 LinEq1:  Iter=  8 NonCon=     1 RMS=1.85D-06 Max=2.75D-05 NDo=     1
 LinEq1:  Iter=  9 NonCon=     1 RMS=6.55D-07 Max=1.51D-05 NDo=     1
 LinEq1:  Iter= 10 NonCon=     1 RMS=1.80D-07 Max=2.53D-06 NDo=     1
 LinEq1:  Iter= 11 NonCon=     1 RMS=4.95D-08 Max=6.51D-07 NDo=     1
 LinEq1:  Iter= 12 NonCon=     1 RMS=1.26D-08 Max=1.52D-07 NDo=     1
 LinEq1:  Iter= 13 NonCon=     1 RMS=3.78D-09 Max=3.72D-08 NDo=     1
 LinEq1:  Iter= 14 NonCon=     1 RMS=8.99D-10 Max=1.01D-08 NDo=     1
 LinEq1:  Iter= 15 NonCon=     1 RMS=2.69D-10 Max=3.20D-09 NDo=     1
 LinEq1:  Iter= 16 NonCon=     1 RMS=1.02D-10 Max=1.11D-09 NDo=     1
 LinEq1:  Iter= 17 NonCon=     0 RMS=3.38D-11 Max=4.12D-10 NDo=     1
 Linear equations converged to 1.000D-10 1.000D-09 after    17 iterations.
 End of Minotr F.D. properties file   721 does not exist.
 End of Minotr F.D. properties file   722 does not exist.
 End of Minotr F.D. properties file   788 does not exist.
 Calling FoFJK, ICntrl=  10002127 FMM=F ISym2X=0 I1Cent= 0 IOpClX= 0 NMat=1 NMatS=1 NMatT=0.
 -------------------------------------------------------------------
 Center     Atomic                   Forces (Hartrees/Bohr)
 Number     Number              X              Y              Z
 -------------------------------------------------------------------
      1        6          -0.000064558   -0.000250933   -0.000026623
      2        6           0.000088947    0.000563058    0.000067289
      3        6          -0.000011952   -0.000538657   -0.000149663
      4        6          -0.000023125    0.000252315    0.000101990
      5        1          -0.000004779    0.000001639   -0.000004549
      6        1          -0.000003837   -0.000003232   -0.000000933
      7        6           0.000009939   -0.000009306   -0.000004860
      8        7          -0.000000838   -0.000001610    0.000003985
      9        1           0.000002298   -0.000004293    0.000005821
     10        1           0.000002952   -0.000010804    0.000006647
     11        1           0.000004952    0.000001823    0.000000896
 -------------------------------------------------------------------
 Cartesian Forces:  Max     0.000563058 RMS     0.000154249

 GradGradGradGradGradGradGradGradGradGradGradGradGradGradGradGradGradGrad
 Berny optimization.
 Using GEDIIS/GDIIS optimizer.
 FormGI is forming the generalized inverse of G from B-inverse, IUseBI=4.
 Internal  Forces:  Max     0.000278293 RMS     0.000066431
 Search for a local minimum.
 Step number   3 out of a maximum of   46 on scan point     6 out of    61
 All quantities printed in internal units (Hartrees-Bohrs-Radians)
 Mixed Optimization -- En-DIIS/RFO-DIIS
 Swapping is turned off.
 Update second derivatives using D2CorX and points    1    2    3
 DE= -4.88D-07 DEPred=-4.80D-07 R= 1.02D+00
 Trust test= 1.02D+00 RLast= 4.14D-03 DXMaxT set to 5.05D-01
 ITU=  0  1  0
     Eigenvalues ---    0.01288   0.02173   0.02806   0.02833   0.02977
     Eigenvalues ---    0.04058   0.07309   0.07894   0.11480   0.14788
     Eigenvalues ---    0.15844   0.15997   0.16068   0.18324   0.21934
     Eigenvalues ---    0.28382   0.35083   0.35111   0.35524   0.35590
     Eigenvalues ---    0.35707   0.40454   0.41416   0.56722   0.63646
     Eigenvalues ---    1.190801000.000001000.000001000.000001000.00000
     Eigenvalues --- 1000.000001000.000001000.000001000.000001000.00000
     Eigenvalues --- 1000.00000
 En-DIIS/RFO-DIIS/Sim-DIIS IScMMF=       -3 using points:     3    2
 RFO step:  Lambda=-1.34984796D-08.
 DidBck=F Rises=F RFO-DIIS coefs:    0.99396    0.00604
 Iteration  1 RMS(Cart)=  0.00023692 RMS(Int)=  0.00000005
 Iteration  2 RMS(Cart)=  0.00000004 RMS(Int)=  0.00000003
 Iteration  1 RMS(Cart)=  0.00000039 RMS(Int)=  0.00000024
 Variable       Old X    -DE/DX   Delta X   Delta X   Delta X     New X
                                 (Linear)    (Quad)   (Total)
    R1        2.55076   0.00003   0.00000   0.00005   0.00005   2.55081
    R2        2.69902   0.00001  -0.00000   0.00003   0.00003   2.69905
    R3        2.04973  -0.00001  -0.00000  -0.00001  -0.00001   2.04971
    R4        2.76304  -0.00002  -0.00000  -0.00005  -0.00005   2.76299
    R5        2.05461  -0.00000  -0.00000  -0.00000  -0.00000   2.05461
    R6        2.53701   0.00000   0.00000   0.00000   0.00000   2.53701
    R7        2.05429  -0.00000  -0.00000  -0.00000  -0.00000   2.05429
    R8        2.04732   0.00000  -0.00000   0.00001   0.00001   2.04733
    R9        2.04798  -0.00000  -0.00000  -0.00001  -0.00001   2.04797
   R10        2.21866  -0.00000   0.00000  -0.00000  -0.00000   2.21866
    A1        2.17203  -0.00001   0.00000  -0.00005  -0.00004   2.17199
    A2        2.09110   0.00000  -0.00000  -0.00001  -0.00001   2.09110
    A3        2.01996   0.00001  -0.00000   0.00005   0.00005   2.02000
    A4        2.22640  -0.00000   0.00001  -0.00001  -0.00000   2.22640
    A5        2.02488   0.00001  -0.00000   0.00005   0.00005   2.02492
    A6        2.03153  -0.00001  -0.00000  -0.00004  -0.00004   2.03148
    A7        2.19677  -0.00002   0.00000  -0.00011  -0.00011   2.19666
    A8        2.01666   0.00002  -0.00000   0.00009   0.00009   2.01675
    A9        2.06935   0.00000  -0.00000   0.00003   0.00002   2.06938
   A10        2.13372  -0.00001   0.00000  -0.00005  -0.00005   2.13367
   A11        2.09877  -0.00000  -0.00000   0.00001   0.00001   2.09878
   A12        2.05053   0.00001  -0.00000   0.00004   0.00004   2.05057
   A13        3.18202  -0.00001   0.00000  -0.00006  -0.00006   3.18196
   A14        3.15338  -0.00001  -0.00000  -0.00014  -0.00014   3.15325
    D1        0.01751  -0.00006  -0.00001   0.00035   0.00034   0.01785
    D2       -3.09319   0.00008   0.00000   0.00045   0.00046  -3.09273
    D3       -3.13944  -0.00008  -0.00001  -0.00013  -0.00014  -3.13958
    D4        0.03304   0.00007   0.00000  -0.00003  -0.00003   0.03302
    D5        0.52360   0.00028   0.00000   0.00000  -0.00000   0.52360
    D6       -2.64905   0.00014  -0.00000   0.00010   0.00010  -2.64895
    D7       -2.64898   0.00013  -0.00001  -0.00010  -0.00012  -2.64910
    D8        0.46155  -0.00000  -0.00001  -0.00000  -0.00002   0.46154
    D9        0.01784  -0.00007  -0.00001   0.00006   0.00005   0.01790
   D10        3.14005  -0.00007  -0.00000   0.00018   0.00018   3.14023
   D11       -3.09185   0.00007  -0.00000  -0.00005  -0.00005  -3.09189
   D12        0.03036   0.00007   0.00000   0.00008   0.00008   0.03043
         Item               Value     Threshold  Converged?
 Maximum Force            0.000030     0.000450     YES
 RMS     Force            0.000009     0.000300     YES
 Maximum Displacement     0.000735     0.001800     YES
 RMS     Displacement     0.000237     0.001200     YES
 Predicted change in Energy=-1.035777D-08
 Optimization completed.
    -- Stationary point found.
                           ----------------------------
                           !   Optimized Parameters   !
                           ! (Angstroms and Degrees)  !
 --------------------------                            --------------------------
 ! Name  Definition              Value          Derivative Info.                !
 --------------------------------------------------------------------------------
 ! R1    R(1,2)                  1.3498         -DE/DX =    0.0                 !
 ! R2    R(1,7)                  1.4283         -DE/DX =    0.0                 !
 ! R3    R(1,9)                  1.0847         -DE/DX =    0.0                 !
 ! R4    R(2,3)                  1.4621         -DE/DX =    0.0                 !
 ! R5    R(2,10)                 1.0873         -DE/DX =    0.0                 !
 ! R6    R(3,4)                  1.3425         -DE/DX =    0.0                 !
 ! R7    R(3,11)                 1.0871         -DE/DX =    0.0                 !
 ! R8    R(4,5)                  1.0834         -DE/DX =    0.0                 !
 ! R9    R(4,6)                  1.0837         -DE/DX =    0.0                 !
 ! R10   R(7,8)                  1.1741         -DE/DX =    0.0                 !
 ! A1    A(2,1,7)              124.4483         -DE/DX =    0.0                 !
 ! A2    A(2,1,9)              119.8114         -DE/DX =    0.0                 !
 ! A3    A(7,1,9)              115.735          -DE/DX =    0.0                 !
 ! A4    A(1,2,3)              127.5635         -DE/DX =    0.0                 !
 ! A5    A(1,2,10)             116.0169         -DE/DX =    0.0                 !
 ! A6    A(3,2,10)             116.3979         -DE/DX =    0.0                 !
 ! A7    A(2,3,4)              125.8657         -DE/DX =    0.0                 !
 ! A8    A(2,3,11)             115.5462         -DE/DX =    0.0                 !
 ! A9    A(4,3,11)             118.5652         -DE/DX =    0.0                 !
 ! A10   A(3,4,5)              122.2534         -DE/DX =    0.0                 !
 ! A11   A(3,4,6)              120.2508         -DE/DX =    0.0                 !
 ! A12   A(5,4,6)              117.4869         -DE/DX =    0.0                 !
 ! A13   L(1,7,8,4,-1)         182.3165         -DE/DX =    0.0                 !
 ! A14   L(1,7,8,4,-2)         180.6755         -DE/DX =    0.0                 !
 ! D1    D(7,1,2,3)              1.0033         -DE/DX =   -0.0001              !
 ! D2    D(7,1,2,10)          -177.2269         -DE/DX =    0.0001              !
 ! D3    D(9,1,2,3)           -179.8765         -DE/DX =   -0.0001              !
 ! D4    D(9,1,2,10)             1.8933         -DE/DX =    0.0001              !
 ! D5    D(1,2,3,4)             30.0001         -DE/DX =    0.0003              !
 ! D6    D(1,2,3,11)          -151.7793         -DE/DX =    0.0001              !
 ! D7    D(10,2,3,4)          -151.7755         -DE/DX =    0.0001              !
 ! D8    D(10,2,3,11)           26.4451         -DE/DX =    0.0                 !
 ! D9    D(2,3,4,5)              1.0224         -DE/DX =   -0.0001              !
 ! D10   D(2,3,4,6)            179.9114         -DE/DX =   -0.0001              !
 ! D11   D(11,3,4,5)          -177.1497         -DE/DX =    0.0001              !
 ! D12   D(11,3,4,6)             1.7393         -DE/DX =    0.0001              !
 --------------------------------------------------------------------------------
 Iteration  1 RMS(Cart)=  0.02061256 RMS(Int)=  0.01237773
 Iteration  2 RMS(Cart)=  0.00037582 RMS(Int)=  0.01237564
 Iteration  3 RMS(Cart)=  0.00000088 RMS(Int)=  0.01237564
 Iteration  1 RMS(Cart)=  0.01042134 RMS(Int)=  0.00622038
 Iteration  2 RMS(Cart)=  0.00525423 RMS(Int)=  0.00695414
 Iteration  3 RMS(Cart)=  0.00264422 RMS(Int)=  0.00777960
 Iteration  4 RMS(Cart)=  0.00132946 RMS(Int)=  0.00827505
 Iteration  5 RMS(Cart)=  0.00066810 RMS(Int)=  0.00854035
 Iteration  6 RMS(Cart)=  0.00033566 RMS(Int)=  0.00867733
 Iteration  7 RMS(Cart)=  0.00016862 RMS(Int)=  0.00874702
 Iteration  8 RMS(Cart)=  0.00008470 RMS(Int)=  0.00878224
 Iteration  9 RMS(Cart)=  0.00004255 RMS(Int)=  0.00879998
 Iteration 10 RMS(Cart)=  0.00002137 RMS(Int)=  0.00880891
 Iteration 11 RMS(Cart)=  0.00001073 RMS(Int)=  0.00881340
 Iteration 12 RMS(Cart)=  0.00000539 RMS(Int)=  0.00881565
 Iteration 13 RMS(Cart)=  0.00000271 RMS(Int)=  0.00881678
 Iteration 14 RMS(Cart)=  0.00000136 RMS(Int)=  0.00881735
 Iteration 15 RMS(Cart)=  0.00000068 RMS(Int)=  0.00881764
 GradGradGradGradGradGradGradGradGradGradGradGradGradGradGradGradGradGrad

                          Input orientation:                          
 ---------------------------------------------------------------------
 Center     Atomic      Atomic             Coordinates (Angstroms)
 Number     Number       Type             X           Y           Z
 ---------------------------------------------------------------------
      1          6           0       -0.020587    0.041856   -0.046386
      2          6           0        0.062822    0.083569    1.300228
      3          6           0        1.244686   -0.156385    2.126996
      4          6           0        2.503848    0.191826    1.817350
      5          1           0        2.753917    0.691889    0.889222
      6          1           0        3.311907   -0.008217    2.511274
      7          6           0        1.076127   -0.245084   -0.915261
      8          7           0        1.948037   -0.472595   -1.667924
      9          1           0       -0.973266    0.219966   -0.533401
     10          1           0       -0.873580    0.243628    1.829049
     11          1           0        1.053468   -0.590455    3.105181
 ---------------------------------------------------------------------
                    Distance matrix (angstroms):
                    1          2          3          4          5
     1  C    0.000000
     2  C    1.349840   0.000000
     3  C    2.522658   1.462164   0.000000
     4  C    3.141460   2.497547   1.342617   0.000000
     5  H    2.999296   2.789439   2.128246   1.083521   0.000000
     6  H    4.201149   3.468661   2.107849   1.083747   1.852715
     7  C    1.428306   2.458290   3.048214   3.113910   2.636107
     8  N    2.601831   3.559955   3.872481   3.591311   2.923091
     9  H    1.084668   2.110516   3.484058   4.197278   4.017271
    10  H    2.070161   1.087254   2.176197   3.377846   3.773983
    11  H    3.389069   2.166459   1.087119   2.091428   3.073501
                    6          7          8          9         10
     6  H    0.000000
     7  C    4.098288   0.000000
     8  N    4.420575   1.174091   0.000000
     9  H    5.261637   2.135908   3.209486   0.000000
    10  H    4.248196   3.401681   4.550090   2.364670   0.000000
    11  H    2.406714   4.035313   4.857642   4.243078   2.457178
                   11
    11  H    0.000000
 Symmetry turned off by external request.
 Stoichiometry    C5H5N
 Framework group  C1[X(C5H5N)]
 Deg. of freedom    27
 Full point group                 C1      NOp   1
 Rotational constants (GHZ):           6.2538473           2.9332127           2.0442942
 Standard basis: 6-311+G(2d,p) (5D, 7F)
   192 basis functions,   292 primitive gaussians,   204 cartesian basis functions
    21 alpha electrons       21 beta electrons
       nuclear repulsion energy       185.9526837382 Hartrees.
 NAtoms=   11 NActive=   11 NUniq=   11 SFac= 1.00D+00 NAtFMM=   60 NAOKFM=F Big=F
 Integral buffers will be    131072 words long.
 Raffenetti 1 integral format.
 Two-electron integral symmetry is turned off.
 One-electron integrals computed using PRISM.
 NBasis=   192 RedAO= T EigKep=  1.46D-05  NBF=   192
 NBsUse=   192 1.00D-06 EigRej= -1.00D+00 NBFU=   192
 Initial guess from the checkpoint file:  "/scratch/webmo-77271/223/Gau-728682.chk"
 B after Tr=    -0.007631   -0.009695   -0.002985
         Rot=    0.999984    0.004384   -0.001572    0.003237 Ang=   0.65 deg.
 Keep R1 ints in memory in canonical form, NReq=178523952.
 Requested convergence on RMS density matrix=1.00D-08 within 128 cycles.
 Requested convergence on MAX density matrix=1.00D-06.
 Requested convergence on             energy=1.00D-06.
 No special actions if energy rises.
 SCF Done:  E(RHF) =  -246.713940559     A.U. after   13 cycles
            NFock= 13  Conv=0.92D-08     -V/T= 2.0019
 ExpMin= 4.38D-02 ExpMax= 6.29D+03 ExpMxC= 9.49D+02 IAcc=3 IRadAn=         5 AccDes= 0.00D+00
 HarFok:  IExCor=  205 AccDes= 0.00D+00 IRadAn=         5 IDoV=-2 UseB2=F ITyADJ=14
 ICtDFT= 12500011 ScaDFX=  1.000000  1.000000  1.000000  1.000000
 Range of M.O.s used for correlation:     7   192
 NBasis=   192 NAE=    21 NBE=    21 NFC=     6 NFV=     0
 NROrb=    186 NOA=    15 NOB=    15 NVA=   171 NVB=   171

 **** Warning!!: The largest alpha MO coefficient is  0.74802934D+02

 Fully direct method using O(ONN) memory.
 JobTyp=1 Pass  1:  I=   7 to  21 NPSUse= 32 ParTrn=T ParDer=T DoDerP=T.
 Spin components of T(2) and E(2):
     alpha-alpha T2 =       0.4292080323D-01 E2=     -0.1133268243D+00
     alpha-beta  T2 =       0.2437313667D+00 E2=     -0.6680185035D+00
     beta-beta   T2 =       0.4292080323D-01 E2=     -0.1133268243D+00
 ANorm=    0.1153071105D+01
 E2 =    -0.8946721522D+00 EUMP2 =    -0.24760861271100D+03
          IDoAtm=11111111111
          Differentiating once with respect to electric field.
                with respect to dipole field.
          Differentiating once with respect to nuclear coordinates.
 Keep R1 ints in memory in canonical form, NReq=178531281.
          There are     1 degrees of freedom in the 1st order CPHF.  IDoFFX=0 NUNeed=     1.
 LinEq1:  Iter=  0 NonCon=     1 RMS=4.21D-03 Max=5.58D-02 NDo=     1
 AX will form     1 AO Fock derivatives at one time.
 LinEq1:  Iter=  1 NonCon=     1 RMS=1.14D-03 Max=1.43D-02 NDo=     1
 LinEq1:  Iter=  2 NonCon=     1 RMS=4.58D-04 Max=9.48D-03 NDo=     1
 LinEq1:  Iter=  3 NonCon=     1 RMS=2.79D-04 Max=5.23D-03 NDo=     1
 LinEq1:  Iter=  4 NonCon=     1 RMS=1.02D-04 Max=1.87D-03 NDo=     1
 LinEq1:  Iter=  5 NonCon=     1 RMS=3.81D-05 Max=7.25D-04 NDo=     1
 LinEq1:  Iter=  6 NonCon=     1 RMS=1.61D-05 Max=3.52D-04 NDo=     1
 LinEq1:  Iter=  7 NonCon=     1 RMS=6.13D-06 Max=8.88D-05 NDo=     1
 LinEq1:  Iter=  8 NonCon=     1 RMS=1.83D-06 Max=2.74D-05 NDo=     1
 LinEq1:  Iter=  9 NonCon=     1 RMS=6.41D-07 Max=1.49D-05 NDo=     1
 LinEq1:  Iter= 10 NonCon=     1 RMS=1.78D-07 Max=2.52D-06 NDo=     1
 LinEq1:  Iter= 11 NonCon=     1 RMS=4.91D-08 Max=6.45D-07 NDo=     1
 LinEq1:  Iter= 12 NonCon=     1 RMS=1.26D-08 Max=1.48D-07 NDo=     1
 LinEq1:  Iter= 13 NonCon=     1 RMS=3.74D-09 Max=3.33D-08 NDo=     1
 LinEq1:  Iter= 14 NonCon=     1 RMS=8.69D-10 Max=8.89D-09 NDo=     1
 LinEq1:  Iter= 15 NonCon=     1 RMS=2.68D-10 Max=3.13D-09 NDo=     1
 LinEq1:  Iter= 16 NonCon=     1 RMS=1.05D-10 Max=1.24D-09 NDo=     1
 LinEq1:  Iter= 17 NonCon=     0 RMS=3.41D-11 Max=3.79D-10 NDo=     1
 Linear equations converged to 1.000D-10 1.000D-09 after    17 iterations.
 End of Minotr F.D. properties file   721 does not exist.
 End of Minotr F.D. properties file   722 does not exist.
 End of Minotr F.D. properties file   788 does not exist.
 Calling FoFJK, ICntrl=  10002127 FMM=F ISym2X=0 I1Cent= 0 IOpClX= 0 NMat=1 NMatS=1 NMatT=0.
 -------------------------------------------------------------------
 Center     Atomic                   Forces (Hartrees/Bohr)
 Number     Number              X              Y              Z
 -------------------------------------------------------------------
      1        6           0.000174215    0.000498795    0.000175387
      2        6          -0.000801016   -0.003788985   -0.000561109
      3        6           0.000371658    0.003520540    0.001120715
      4        6          -0.000404719   -0.000512391   -0.000360892
      5        1          -0.000261653   -0.000160896   -0.000468714
      6        1           0.000068179   -0.000208539   -0.000171241
      7        6           0.000784150    0.000221123    0.000208647
      8        7          -0.000099990    0.000020644    0.000212356
      9        1           0.000014262    0.000237099    0.000010638
     10        1           0.000234259    0.001225237    0.000249193
     11        1          -0.000079344   -0.001052626   -0.000414979
 -------------------------------------------------------------------
 Cartesian Forces:  Max     0.003788985 RMS     0.001016281

 GradGradGradGradGradGradGradGradGradGradGradGradGradGradGradGradGradGrad
 Berny optimization.
 FormGI is forming the generalized inverse of G from B-inverse, IUseBI=4.
 Internal  Forces:  Max     0.002234213 RMS     0.000813336
 Search for a local minimum.
 Step number   1 out of a maximum of   46 on scan point     7 out of    61
 All quantities printed in internal units (Hartrees-Bohrs-Radians)
 Mixed Optimization -- RFO/linear search
 Second derivative matrix not updated -- first step.
 ITU=  0
     Eigenvalues ---    0.01288   0.02182   0.02806   0.02833   0.02977
     Eigenvalues ---    0.04057   0.07309   0.07894   0.11477   0.14786
     Eigenvalues ---    0.15832   0.15987   0.16053   0.18327   0.21938
     Eigenvalues ---    0.28381   0.35083   0.35111   0.35524   0.35590
     Eigenvalues ---    0.35707   0.40453   0.41416   0.56722   0.63645
     Eigenvalues ---    1.190801000.000001000.000001000.000001000.00000
     Eigenvalues --- 1000.000001000.000001000.000001000.000001000.00000
     Eigenvalues --- 1000.00000
 RFO step:  Lambda=-2.32138298D-04 EMin= 1.28758047D-02
 Linear search not attempted -- first point.
 Iteration  1 RMS(Cart)=  0.03075685 RMS(Int)=  0.00044700
 Iteration  2 RMS(Cart)=  0.00053776 RMS(Int)=  0.00008194
 Iteration  3 RMS(Cart)=  0.00000011 RMS(Int)=  0.00008194
 Iteration  1 RMS(Cart)=  0.00000484 RMS(Int)=  0.00000283
 Iteration  2 RMS(Cart)=  0.00000243 RMS(Int)=  0.00000317
 Iteration  3 RMS(Cart)=  0.00000122 RMS(Int)=  0.00000354
 Iteration  4 RMS(Cart)=  0.00000062 RMS(Int)=  0.00000377
 Variable       Old X    -DE/DX   Delta X   Delta X   Delta X     New X
                                 (Linear)    (Quad)   (Total)
    R1        2.55083  -0.00069   0.00000  -0.00041  -0.00041   2.55042
    R2        2.69911   0.00022   0.00000   0.00156   0.00156   2.70066
    R3        2.04973   0.00002   0.00000  -0.00011  -0.00011   2.04961
    R4        2.76309  -0.00067   0.00000   0.00002   0.00002   2.76311
    R5        2.05461   0.00010   0.00000   0.00021   0.00021   2.05482
    R6        2.53718  -0.00056   0.00000  -0.00145  -0.00145   2.53573
    R7        2.05436   0.00006   0.00000   0.00019   0.00019   2.05454
    R8        2.04756   0.00027   0.00000   0.00045   0.00045   2.04801
    R9        2.04799  -0.00002   0.00000  -0.00018  -0.00018   2.04781
   R10        2.21871  -0.00021   0.00000  -0.00031  -0.00031   2.21840
    A1        2.17200  -0.00142   0.00000  -0.00411  -0.00411   2.16788
    A2        2.09108   0.00068   0.00000   0.00243   0.00243   2.09351
    A3        2.02001   0.00075   0.00000   0.00166   0.00166   2.02167
    A4        2.22555  -0.00223   0.00000  -0.00922  -0.00941   2.21614
    A5        2.02256   0.00141   0.00000   0.00756   0.00737   2.02993
    A6        2.03229   0.00090   0.00000   0.00421   0.00401   2.03631
    A7        2.19578  -0.00167   0.00000  -0.00976  -0.00996   2.18582
    A8        2.01765   0.00065   0.00000   0.00512   0.00492   2.02257
    A9        2.06694   0.00110   0.00000   0.00728   0.00707   2.07401
   A10        2.13376  -0.00056   0.00000  -0.00520  -0.00520   2.12856
   A11        2.09870   0.00036   0.00000   0.00369   0.00368   2.10239
   A12        2.05057   0.00022   0.00000   0.00158   0.00158   2.05215
   A13        3.18196  -0.00021   0.00000   0.00180   0.00180   3.18377
   A14        3.15324  -0.00007   0.00000  -0.00051  -0.00051   3.15273
    D1       -0.00843   0.00021   0.00000   0.02330   0.02332   0.01490
    D2       -3.06645  -0.00100   0.00000  -0.01517  -0.01519  -3.08164
    D3        3.11733   0.00081   0.00000   0.02153   0.02156   3.13888
    D4        0.05930  -0.00040   0.00000  -0.01693  -0.01696   0.04235
    D5        0.62832  -0.00142   0.00000   0.00000   0.00000   0.62832
    D6       -2.59552  -0.00024   0.00000   0.03901   0.03900  -2.55651
    D7       -2.59725  -0.00018   0.00000   0.03879   0.03877  -2.55847
    D8        0.46210   0.00100   0.00000   0.07780   0.07777   0.53988
    D9       -0.00837   0.00032   0.00000   0.01973   0.01975   0.01138
   D10        3.11396   0.00083   0.00000   0.02403   0.02405   3.13801
   D11       -3.06562  -0.00086   0.00000  -0.02016  -0.02018  -3.08581
   D12        0.05670  -0.00035   0.00000  -0.01585  -0.01588   0.04083
         Item               Value     Threshold  Converged?
 Maximum Force            0.002250     0.000450     NO 
 RMS     Force            0.000752     0.000300     NO 
 Maximum Displacement     0.085763     0.001800     NO 
 RMS     Displacement     0.030991     0.001200     NO 
 Predicted change in Energy=-1.175603D-04
 GradGradGradGradGradGradGradGradGradGradGradGradGradGradGradGradGradGrad

                          Input orientation:                          
 ---------------------------------------------------------------------
 Center     Atomic      Atomic             Coordinates (Angstroms)
 Number     Number       Type             X           Y           Z
 ---------------------------------------------------------------------
      1          6           0       -0.016023    0.044835   -0.041497
      2          6           0        0.056724    0.080073    1.305706
      3          6           0        1.241167   -0.159035    2.129044
      4          6           0        2.492734    0.203765    1.808864
      5          1           0        2.720234    0.727759    0.887884
      6          1           0        3.315579   -0.010211    2.480761
      7          6           0        1.087024   -0.258416   -0.898081
      8          7           0        1.962389   -0.500342   -1.641932
      9          1           0       -0.960544    0.239057   -0.538016
     10          1           0       -0.874932    0.268352    1.833840
     11          1           0        1.063027   -0.635838    3.089756
 ---------------------------------------------------------------------
                    Distance matrix (angstroms):
                    1          2          3          4          5
     1  C    0.000000
     2  C    1.349625   0.000000
     3  C    2.516611   1.462177   0.000000
     4  C    3.121370   2.490504   1.341849   0.000000
     5  H    2.969383   2.772789   2.124740   1.083758   0.000000
     6  H    4.179041   3.465406   2.109275   1.083653   1.853724
     7  C    1.429129   2.456170   3.032675   3.084993   2.613348
     8  N    2.602446   3.557669   3.854466   3.561605   2.912479
     9  H    1.084608   2.111734   3.481266   4.175431   3.977455
    10  H    2.074746   1.087363   2.178917   3.368378   3.745812
    11  H    3.381184   2.169795   1.087218   2.095156   3.074731
                    6          7          8          9         10
     6  H    0.000000
     7  C    4.055198   0.000000
     8  N    4.366686   1.173928   0.000000
     9  H    5.240265   2.137677   3.210745   0.000000
    10  H    4.249292   3.404431   4.552172   2.373581   0.000000
    11  H    2.415838   4.005729   4.818307   4.245116   2.480035
                   11
    11  H    0.000000
 Symmetry turned off by external request.
 Stoichiometry    C5H5N
 Framework group  C1[X(C5H5N)]
 Deg. of freedom    27
 Full point group                 C1      NOp   1
 Rotational constants (GHZ):           6.2383020           2.9658460           2.0639825
 Standard basis: 6-311+G(2d,p) (5D, 7F)
   192 basis functions,   292 primitive gaussians,   204 cartesian basis functions
    21 alpha electrons       21 beta electrons
       nuclear repulsion energy       186.2763438926 Hartrees.
 NAtoms=   11 NActive=   11 NUniq=   11 SFac= 1.00D+00 NAtFMM=   60 NAOKFM=F Big=F
 Integral buffers will be    131072 words long.
 Raffenetti 1 integral format.
 Two-electron integral symmetry is turned off.
 One-electron integrals computed using PRISM.
 NBasis=   192 RedAO= T EigKep=  1.44D-05  NBF=   192
 NBsUse=   192 1.00D-06 EigRej= -1.00D+00 NBFU=   192
 Initial guess from the checkpoint file:  "/scratch/webmo-77271/223/Gau-728682.chk"
 B after Tr=     0.005680   -0.013225    0.004513
         Rot=    0.999994    0.003065    0.001472    0.000308 Ang=   0.39 deg.
 ExpMin= 4.38D-02 ExpMax= 6.29D+03 ExpMxC= 9.49D+02 IAcc=3 IRadAn=         5 AccDes= 0.00D+00
 Harris functional with IExCor=  205 and IRadAn=       5 diagonalized for initial guess.
 HarFok:  IExCor=  205 AccDes= 0.00D+00 IRadAn=         5 IDoV= 1 UseB2=F ITyADJ=14
 ICtDFT=  3500011 ScaDFX=  1.000000  1.000000  1.000000  1.000000
 FoFCou: FMM=F IPFlag=           0 FMFlag=      100000 FMFlg1=           0
         NFxFlg=           0 DoJE=T BraDBF=F KetDBF=T FulRan=T
         wScrn=  0.000000 ICntrl=       500 IOpCl=  0 I1Cent=   200000004 NGrid=           0
         NMat0=    1 NMatS0=      1 NMatT0=    0 NMatD0=    1 NMtDS0=    0 NMtDT0=    0
 Symmetry not used in FoFCou.
 Keep R1 ints in memory in canonical form, NReq=178524311.
 Requested convergence on RMS density matrix=1.00D-08 within 128 cycles.
 Requested convergence on MAX density matrix=1.00D-06.
 Requested convergence on             energy=1.00D-06.
 No special actions if energy rises.
 SCF Done:  E(RHF) =  -246.713998355     A.U. after   12 cycles
            NFock= 12  Conv=0.97D-08     -V/T= 2.0019
 ExpMin= 4.38D-02 ExpMax= 6.29D+03 ExpMxC= 9.49D+02 IAcc=3 IRadAn=         5 AccDes= 0.00D+00
 HarFok:  IExCor=  205 AccDes= 0.00D+00 IRadAn=         5 IDoV=-2 UseB2=F ITyADJ=14
 ICtDFT= 12500011 ScaDFX=  1.000000  1.000000  1.000000  1.000000
 Range of M.O.s used for correlation:     7   192
 NBasis=   192 NAE=    21 NBE=    21 NFC=     6 NFV=     0
 NROrb=    186 NOA=    15 NOB=    15 NVA=   171 NVB=   171

 **** Warning!!: The largest alpha MO coefficient is  0.73848335D+02

 Fully direct method using O(ONN) memory.
 JobTyp=1 Pass  1:  I=   7 to  21 NPSUse= 32 ParTrn=T ParDer=T DoDerP=T.
 Spin components of T(2) and E(2):
     alpha-alpha T2 =       0.4290818268D-01 E2=     -0.1133424523D+00
     alpha-beta  T2 =       0.2436382001D+00 E2=     -0.6680512067D+00
     beta-beta   T2 =       0.4290818268D-01 E2=     -0.1133424523D+00
 ANorm=    0.1153019759D+01
 E2 =    -0.8947361112D+00 EUMP2 =    -0.24760873446668D+03
          IDoAtm=11111111111
          Differentiating once with respect to electric field.
                with respect to dipole field.
          Differentiating once with respect to nuclear coordinates.
 Keep R1 ints in memory in canonical form, NReq=178531812.
          There are     1 degrees of freedom in the 1st order CPHF.  IDoFFX=0 NUNeed=     1.
 LinEq1:  Iter=  0 NonCon=     1 RMS=4.21D-03 Max=5.39D-02 NDo=     1
 AX will form     1 AO Fock derivatives at one time.
 LinEq1:  Iter=  1 NonCon=     1 RMS=1.14D-03 Max=1.39D-02 NDo=     1
 LinEq1:  Iter=  2 NonCon=     1 RMS=4.59D-04 Max=9.36D-03 NDo=     1
 LinEq1:  Iter=  3 NonCon=     1 RMS=2.78D-04 Max=5.16D-03 NDo=     1
 LinEq1:  Iter=  4 NonCon=     1 RMS=1.02D-04 Max=1.85D-03 NDo=     1
 LinEq1:  Iter=  5 NonCon=     1 RMS=3.80D-05 Max=7.07D-04 NDo=     1
 LinEq1:  Iter=  6 NonCon=     1 RMS=1.61D-05 Max=3.52D-04 NDo=     1
 LinEq1:  Iter=  7 NonCon=     1 RMS=6.14D-06 Max=8.41D-05 NDo=     1
 LinEq1:  Iter=  8 NonCon=     1 RMS=1.83D-06 Max=2.74D-05 NDo=     1
 LinEq1:  Iter=  9 NonCon=     1 RMS=6.35D-07 Max=1.46D-05 NDo=     1
 LinEq1:  Iter= 10 NonCon=     1 RMS=1.76D-07 Max=2.54D-06 NDo=     1
 LinEq1:  Iter= 11 NonCon=     1 RMS=4.90D-08 Max=6.62D-07 NDo=     1
 LinEq1:  Iter= 12 NonCon=     1 RMS=1.25D-08 Max=1.42D-07 NDo=     1
 LinEq1:  Iter= 13 NonCon=     1 RMS=3.76D-09 Max=3.43D-08 NDo=     1
 LinEq1:  Iter= 14 NonCon=     1 RMS=8.98D-10 Max=9.26D-09 NDo=     1
 LinEq1:  Iter= 15 NonCon=     1 RMS=2.76D-10 Max=3.16D-09 NDo=     1
 LinEq1:  Iter= 16 NonCon=     1 RMS=1.06D-10 Max=1.19D-09 NDo=     1
 LinEq1:  Iter= 17 NonCon=     0 RMS=3.45D-11 Max=3.94D-10 NDo=     1
 Linear equations converged to 1.000D-10 1.000D-09 after    17 iterations.
 End of Minotr F.D. properties file   721 does not exist.
 End of Minotr F.D. properties file   722 does not exist.
 End of Minotr F.D. properties file   788 does not exist.
 Calling FoFJK, ICntrl=  10002127 FMM=F ISym2X=0 I1Cent= 0 IOpClX= 0 NMat=1 NMatS=1 NMatT=0.
 -------------------------------------------------------------------
 Center     Atomic                   Forces (Hartrees/Bohr)
 Number     Number              X              Y              Z
 -------------------------------------------------------------------
      1        6           0.000123170    0.000036173    0.000330003
      2        6          -0.000371088   -0.000619636   -0.000335601
      3        6           0.000304350    0.000499614    0.000158588
      4        6          -0.000016560   -0.000304629   -0.000143246
      5        1          -0.000008305   -0.000013980   -0.000024042
      6        1           0.000035084    0.000054395    0.000024285
      7        6           0.000006905    0.000104425    0.000133590
      8        7           0.000011992    0.000033533   -0.000010585
      9        1          -0.000019907    0.000068846   -0.000035674
     10        1          -0.000040490    0.000165348   -0.000080040
     11        1          -0.000025150   -0.000024090   -0.000017277
 -------------------------------------------------------------------
 Cartesian Forces:  Max     0.000619636 RMS     0.000199982

 GradGradGradGradGradGradGradGradGradGradGradGradGradGradGradGradGradGrad
 Berny optimization.
 Using GEDIIS/GDIIS optimizer.
 FormGI is forming the generalized inverse of G from B-inverse, IUseBI=4.
 Internal  Forces:  Max     0.000429417 RMS     0.000150007
 Search for a local minimum.
 Step number   2 out of a maximum of   46 on scan point     7 out of    61
 All quantities printed in internal units (Hartrees-Bohrs-Radians)
 Mixed Optimization -- En-DIIS/RFO-DIIS
 Update second derivatives using D2CorX and points    1    2
 DE= -1.22D-04 DEPred=-1.18D-04 R= 1.04D+00
 TightC=F SS=  1.41D+00  RLast= 1.12D-01 DXNew= 8.4853D-01 3.3726D-01
 Trust test= 1.04D+00 RLast= 1.12D-01 DXMaxT set to 5.05D-01
 ITU=  1  0
 Use linear search instead of GDIIS.
     Eigenvalues ---    0.01319   0.02175   0.02806   0.02821   0.02986
     Eigenvalues ---    0.03963   0.07310   0.07894   0.11482   0.14784
     Eigenvalues ---    0.15869   0.16003   0.16092   0.18343   0.21905
     Eigenvalues ---    0.27340   0.35084   0.35103   0.35528   0.35589
     Eigenvalues ---    0.35713   0.40697   0.41420   0.56750   0.63192
     Eigenvalues ---    1.190831000.000001000.000001000.000001000.00000
     Eigenvalues --- 1000.000001000.000001000.000001000.000001000.00000
     Eigenvalues --- 1000.00000
 RFO step:  Lambda=-3.84213136D-06 EMin= 1.31902529D-02
 Quartic linear search produced a step of  0.04835.
 Iteration  1 RMS(Cart)=  0.00283072 RMS(Int)=  0.00000661
 Iteration  2 RMS(Cart)=  0.00000675 RMS(Int)=  0.00000465
 Iteration  3 RMS(Cart)=  0.00000000 RMS(Int)=  0.00000465
 Iteration  1 RMS(Cart)=  0.00000050 RMS(Int)=  0.00000029
 Variable       Old X    -DE/DX   Delta X   Delta X   Delta X     New X
                                 (Linear)    (Quad)   (Total)
    R1        2.55042  -0.00043  -0.00002  -0.00060  -0.00062   2.54980
    R2        2.70066  -0.00009   0.00008  -0.00023  -0.00016   2.70051
    R3        2.04961   0.00005  -0.00001   0.00011   0.00010   2.04972
    R4        2.76311   0.00020   0.00000   0.00072   0.00072   2.76384
    R5        2.05482   0.00002   0.00001   0.00002   0.00003   2.05485
    R6        2.53573  -0.00003  -0.00007   0.00003  -0.00004   2.53569
    R7        2.05454  -0.00000   0.00001  -0.00003  -0.00002   2.05453
    R8        2.04801   0.00001   0.00002  -0.00008  -0.00006   2.04794
    R9        2.04781   0.00003  -0.00001   0.00009   0.00008   2.04789
   R10        2.21840   0.00001  -0.00001   0.00002   0.00000   2.21840
    A1        2.16788  -0.00017  -0.00020  -0.00033  -0.00053   2.16735
    A2        2.09351   0.00010   0.00012   0.00038   0.00049   2.09400
    A3        2.02167   0.00007   0.00008   0.00004   0.00012   2.02179
    A4        2.21614  -0.00033  -0.00046  -0.00072  -0.00119   2.21495
    A5        2.02993   0.00007   0.00036  -0.00028   0.00006   2.02999
    A6        2.03631   0.00027   0.00019   0.00106   0.00124   2.03755
    A7        2.18582  -0.00007  -0.00048   0.00037  -0.00012   2.18570
    A8        2.02257   0.00000   0.00024  -0.00034  -0.00011   2.02245
    A9        2.07401   0.00007   0.00034  -0.00011   0.00022   2.07423
   A10        2.12856  -0.00004  -0.00025   0.00009  -0.00016   2.12840
   A11        2.10239   0.00005   0.00018   0.00007   0.00024   2.10263
   A12        2.05215  -0.00001   0.00008  -0.00018  -0.00011   2.05204
   A13        3.18377  -0.00001   0.00009   0.00021   0.00030   3.18406
   A14        3.15273   0.00008  -0.00002   0.00206   0.00203   3.15476
    D1        0.01490  -0.00006   0.00113  -0.00478  -0.00365   0.01124
    D2       -3.08164  -0.00030  -0.00073  -0.00626  -0.00700  -3.08864
    D3        3.13888   0.00017   0.00104   0.00214   0.00319  -3.14112
    D4        0.04235  -0.00006  -0.00082   0.00066  -0.00016   0.04219
    D5        0.62832  -0.00034   0.00000   0.00000  -0.00000   0.62832
    D6       -2.55651  -0.00020   0.00189  -0.00234  -0.00046  -2.55697
    D7       -2.55847  -0.00011   0.00187   0.00145   0.00333  -2.55514
    D8        0.53988   0.00003   0.00376  -0.00089   0.00287   0.54275
    D9        0.01138   0.00005   0.00095  -0.00137  -0.00041   0.01097
   D10        3.13801   0.00002   0.00116  -0.00353  -0.00237   3.13564
   D11       -3.08581  -0.00009  -0.00098   0.00104   0.00007  -3.08574
   D12        0.04083  -0.00012  -0.00077  -0.00112  -0.00189   0.03894
         Item               Value     Threshold  Converged?
 Maximum Force            0.000429     0.000450     YES
 RMS     Force            0.000128     0.000300     YES
 Maximum Displacement     0.008065     0.001800     NO 
 RMS     Displacement     0.002834     0.001200     NO 
 Predicted change in Energy=-2.182842D-06
 GradGradGradGradGradGradGradGradGradGradGradGradGradGradGradGradGradGrad

                          Input orientation:                          
 ---------------------------------------------------------------------
 Center     Atomic      Atomic             Coordinates (Angstroms)
 Number     Number       Type             X           Y           Z
 ---------------------------------------------------------------------
      1          6           0       -0.016670    0.042095   -0.040691
      2          6           0        0.055650    0.079032    1.306159
      3          6           0        1.241007   -0.159761    2.128953
      4          6           0        2.492371    0.202281    1.807209
      5          1           0        2.719041    0.724894    0.885278
      6          1           0        3.315676   -0.009218    2.479395
      7          6           0        1.087943   -0.258509   -0.896051
      8          7           0        1.964657   -0.496074   -1.639719
      9          1           0       -0.960119    0.238858   -0.538368
     10          1           0       -0.875501    0.271514    1.833706
     11          1           0        1.063325   -0.635112    3.090459
 ---------------------------------------------------------------------
                    Distance matrix (angstroms):
                    1          2          3          4          5
     1  C    0.000000
     2  C    1.349295   0.000000
     3  C    2.515919   1.462560   0.000000
     4  C    3.120205   2.490753   1.341829   0.000000
     5  H    2.967785   2.772712   2.124601   1.083725   0.000000
     6  H    4.178277   3.465840   2.109438   1.083696   1.853673
     7  C    1.429047   2.455462   3.030483   3.080967   2.607814
     8  N    2.602341   3.557141   3.852228   3.556331   2.904388
     9  H    1.084663   2.111779   3.481157   4.174057   3.974823
    10  H    2.074508   1.087381   2.180085   3.368687   3.745104
    11  H    3.380695   2.170055   1.087209   2.095263   3.074709
                    6          7          8          9         10
     6  H    0.000000
     7  C    4.051984   0.000000
     8  N    4.362268   1.173928   0.000000
     9  H    5.239357   2.137726   3.210516   0.000000
    10  H    4.249905   3.404058   4.551963   2.373808   0.000000
    11  H    2.416242   4.004335   4.817293   4.245767   2.482024
                   11
    11  H    0.000000
 Symmetry turned off by external request.
 Stoichiometry    C5H5N
 Framework group  C1[X(C5H5N)]
 Deg. of freedom    27
 Full point group                 C1      NOp   1
 Rotational constants (GHZ):           6.2348791           2.9715263           2.0658327
 Standard basis: 6-311+G(2d,p) (5D, 7F)
   192 basis functions,   292 primitive gaussians,   204 cartesian basis functions
    21 alpha electrons       21 beta electrons
       nuclear repulsion energy       186.3176419450 Hartrees.
 NAtoms=   11 NActive=   11 NUniq=   11 SFac= 1.00D+00 NAtFMM=   60 NAOKFM=F Big=F
 Integral buffers will be    131072 words long.
 Raffenetti 1 integral format.
 Two-electron integral symmetry is turned off.
 One-electron integrals computed using PRISM.
 NBasis=   192 RedAO= T EigKep=  1.44D-05  NBF=   192
 NBsUse=   192 1.00D-06 EigRej= -1.00D+00 NBFU=   192
 Initial guess from the checkpoint file:  "/scratch/webmo-77271/223/Gau-728682.chk"
 B after Tr=     0.000395   -0.001317    0.000596
         Rot=    1.000000   -0.000324    0.000103   -0.000402 Ang=  -0.06 deg.
 Keep R1 ints in memory in canonical form, NReq=178524360.
 Requested convergence on RMS density matrix=1.00D-08 within 128 cycles.
 Requested convergence on MAX density matrix=1.00D-06.
 Requested convergence on             energy=1.00D-06.
 No special actions if energy rises.
 SCF Done:  E(RHF) =  -246.713994584     A.U. after   11 cycles
            NFock= 11  Conv=0.63D-08     -V/T= 2.0019
 ExpMin= 4.38D-02 ExpMax= 6.29D+03 ExpMxC= 9.49D+02 IAcc=3 IRadAn=         5 AccDes= 0.00D+00
 HarFok:  IExCor=  205 AccDes= 0.00D+00 IRadAn=         5 IDoV=-2 UseB2=F ITyADJ=14
 ICtDFT= 12500011 ScaDFX=  1.000000  1.000000  1.000000  1.000000
 Range of M.O.s used for correlation:     7   192
 NBasis=   192 NAE=    21 NBE=    21 NFC=     6 NFV=     0
 NROrb=    186 NOA=    15 NOB=    15 NVA=   171 NVB=   171

 **** Warning!!: The largest alpha MO coefficient is  0.74214542D+02

 Fully direct method using O(ONN) memory.
 JobTyp=1 Pass  1:  I=   7 to  21 NPSUse= 32 ParTrn=T ParDer=T DoDerP=T.
 Spin components of T(2) and E(2):
     alpha-alpha T2 =       0.4290667778D-01 E2=     -0.1133448408D+00
     alpha-beta  T2 =       0.2436230557D+00 E2=     -0.6680519543D+00
     beta-beta   T2 =       0.4290667778D-01 E2=     -0.1133448408D+00
 ANorm=    0.1153011887D+01
 E2 =    -0.8947416358D+00 EUMP2 =    -0.24760873622023D+03
          IDoAtm=11111111111
          Differentiating once with respect to electric field.
                with respect to dipole field.
          Differentiating once with respect to nuclear coordinates.
 Keep R1 ints in memory in canonical form, NReq=178531959.
          There are     1 degrees of freedom in the 1st order CPHF.  IDoFFX=0 NUNeed=     1.
 LinEq1:  Iter=  0 NonCon=     1 RMS=4.21D-03 Max=5.38D-02 NDo=     1
 AX will form     1 AO Fock derivatives at one time.
 LinEq1:  Iter=  1 NonCon=     1 RMS=1.14D-03 Max=1.38D-02 NDo=     1
 LinEq1:  Iter=  2 NonCon=     1 RMS=4.59D-04 Max=9.34D-03 NDo=     1
 LinEq1:  Iter=  3 NonCon=     1 RMS=2.78D-04 Max=5.16D-03 NDo=     1
 LinEq1:  Iter=  4 NonCon=     1 RMS=1.02D-04 Max=1.85D-03 NDo=     1
 LinEq1:  Iter=  5 NonCon=     1 RMS=3.79D-05 Max=7.06D-04 NDo=     1
 LinEq1:  Iter=  6 NonCon=     1 RMS=1.61D-05 Max=3.52D-04 NDo=     1
 LinEq1:  Iter=  7 NonCon=     1 RMS=6.14D-06 Max=8.38D-05 NDo=     1
 LinEq1:  Iter=  8 NonCon=     1 RMS=1.83D-06 Max=2.74D-05 NDo=     1
 LinEq1:  Iter=  9 NonCon=     1 RMS=6.34D-07 Max=1.46D-05 NDo=     1
 LinEq1:  Iter= 10 NonCon=     1 RMS=1.76D-07 Max=2.54D-06 NDo=     1
 LinEq1:  Iter= 11 NonCon=     1 RMS=4.89D-08 Max=6.61D-07 NDo=     1
 LinEq1:  Iter= 12 NonCon=     1 RMS=1.25D-08 Max=1.41D-07 NDo=     1
 LinEq1:  Iter= 13 NonCon=     1 RMS=3.76D-09 Max=3.43D-08 NDo=     1
 LinEq1:  Iter= 14 NonCon=     1 RMS=9.03D-10 Max=9.47D-09 NDo=     1
 LinEq1:  Iter= 15 NonCon=     1 RMS=2.78D-10 Max=3.18D-09 NDo=     1
 LinEq1:  Iter= 16 NonCon=     1 RMS=1.07D-10 Max=1.19D-09 NDo=     1
 LinEq1:  Iter= 17 NonCon=     0 RMS=3.45D-11 Max=3.95D-10 NDo=     1
 Linear equations converged to 1.000D-10 1.000D-09 after    17 iterations.
 End of Minotr F.D. properties file   721 does not exist.
 End of Minotr F.D. properties file   722 does not exist.
 End of Minotr F.D. properties file   788 does not exist.
 Calling FoFJK, ICntrl=  10002127 FMM=F ISym2X=0 I1Cent= 0 IOpClX= 0 NMat=1 NMatS=1 NMatT=0.
 -------------------------------------------------------------------
 Center     Atomic                   Forces (Hartrees/Bohr)
 Number     Number              X              Y              Z
 -------------------------------------------------------------------
      1        6           0.000101230    0.000338014    0.000049420
      2        6          -0.000128855   -0.000529231   -0.000109667
      3        6           0.000060751    0.000512103    0.000210688
      4        6          -0.000023852   -0.000192030   -0.000079832
      5        1           0.000017711   -0.000010871   -0.000014465
      6        1           0.000004128   -0.000027785   -0.000013336
      7        6          -0.000029112   -0.000005864   -0.000035583
      8        7           0.000007780   -0.000016236    0.000002837
      9        1          -0.000010237   -0.000036778   -0.000015412
     10        1           0.000005340   -0.000017684    0.000003151
     11        1          -0.000004885   -0.000013638    0.000002198
 -------------------------------------------------------------------
 Cartesian Forces:  Max     0.000529231 RMS     0.000155325

 GradGradGradGradGradGradGradGradGradGradGradGradGradGradGradGradGradGrad
 Berny optimization.
 Using GEDIIS/GDIIS optimizer.
 FormGI is forming the generalized inverse of G from B-inverse, IUseBI=4.
 Internal  Forces:  Max     0.000266390 RMS     0.000067378
 Search for a local minimum.
 Step number   3 out of a maximum of   46 on scan point     7 out of    61
 All quantities printed in internal units (Hartrees-Bohrs-Radians)
 Mixed Optimization -- En-DIIS/RFO-DIIS
 Swapping is turned off.
 Update second derivatives using D2CorX and points    1    2    3
 DE= -1.75D-06 DEPred=-2.18D-06 R= 8.03D-01
 TightC=F SS=  1.41D+00  RLast= 1.05D-02 DXNew= 8.4853D-01 3.1503D-02
 Trust test= 8.03D-01 RLast= 1.05D-02 DXMaxT set to 5.05D-01
 ITU=  1  1  0
     Eigenvalues ---    0.01290   0.02188   0.02784   0.02861   0.03519
     Eigenvalues ---    0.04069   0.07341   0.07894   0.11484   0.14763
     Eigenvalues ---    0.15771   0.15998   0.16114   0.18425   0.21749
     Eigenvalues ---    0.27314   0.35089   0.35107   0.35519   0.35593
     Eigenvalues ---    0.35663   0.40447   0.41582   0.56827   0.62494
     Eigenvalues ---    1.190811000.000001000.000001000.000001000.00000
     Eigenvalues --- 1000.000001000.000001000.000001000.000001000.00000
     Eigenvalues --- 1000.00000
 En-DIIS/RFO-DIIS/Sim-DIIS IScMMF=       -3 using points:     3    2
 RFO step:  Lambda=-2.68500709D-07.
 DidBck=F Rises=F RFO-DIIS coefs:    0.82148    0.17852
 Iteration  1 RMS(Cart)=  0.00057080 RMS(Int)=  0.00000038
 Iteration  2 RMS(Cart)=  0.00000043 RMS(Int)=  0.00000021
 Iteration  1 RMS(Cart)=  0.00000025 RMS(Int)=  0.00000015
 Variable       Old X    -DE/DX   Delta X   Delta X   Delta X     New X
                                 (Linear)    (Quad)   (Total)
    R1        2.54980  -0.00001   0.00011  -0.00017  -0.00006   2.54974
    R2        2.70051   0.00001   0.00003  -0.00002   0.00001   2.70052
    R3        2.04972   0.00001  -0.00002   0.00005   0.00003   2.04974
    R4        2.76384   0.00006  -0.00013   0.00029   0.00016   2.76400
    R5        2.05485  -0.00001  -0.00001  -0.00001  -0.00001   2.05484
    R6        2.53569  -0.00004   0.00001  -0.00006  -0.00006   2.53563
    R7        2.05453   0.00001   0.00000   0.00002   0.00002   2.05455
    R8        2.04794   0.00001   0.00001   0.00002   0.00003   2.04798
    R9        2.04789   0.00000  -0.00001   0.00002   0.00000   2.04789
   R10        2.21840   0.00001  -0.00000   0.00001   0.00001   2.21841
    A1        2.16735   0.00004   0.00009  -0.00001   0.00008   2.16743
    A2        2.09400  -0.00001  -0.00009   0.00011   0.00003   2.09402
    A3        2.02179  -0.00004  -0.00002  -0.00010  -0.00013   2.02167
    A4        2.21495   0.00003   0.00021  -0.00022  -0.00001   2.21494
    A5        2.02999  -0.00000  -0.00001   0.00001  -0.00000   2.02998
    A6        2.03755  -0.00002  -0.00022   0.00022  -0.00000   2.03755
    A7        2.18570   0.00002   0.00002  -0.00001   0.00002   2.18572
    A8        2.02245  -0.00001   0.00002  -0.00005  -0.00003   2.02242
    A9        2.07423   0.00000  -0.00004   0.00007   0.00003   2.07426
   A10        2.12840   0.00002   0.00003   0.00005   0.00008   2.12848
   A11        2.10263  -0.00001  -0.00004   0.00002  -0.00002   2.10261
   A12        2.05204  -0.00001   0.00002  -0.00006  -0.00004   2.05200
   A13        3.18406  -0.00001  -0.00005  -0.00010  -0.00015   3.18391
   A14        3.15476  -0.00003  -0.00036  -0.00022  -0.00059   3.15418
    D1        0.01124   0.00010   0.00065   0.00019   0.00084   0.01208
    D2       -3.08864  -0.00002   0.00125  -0.00009   0.00116  -3.08748
    D3       -3.14112   0.00003  -0.00057  -0.00045  -0.00102   3.14105
    D4        0.04219  -0.00009   0.00003  -0.00072  -0.00070   0.04149
    D5        0.62832  -0.00027   0.00000   0.00000  -0.00000   0.62832
    D6       -2.55697  -0.00012   0.00008   0.00046   0.00054  -2.55643
    D7       -2.55514  -0.00014  -0.00059   0.00027  -0.00032  -2.55547
    D8        0.54275   0.00000  -0.00051   0.00073   0.00021   0.54297
    D9        0.01097   0.00006   0.00007  -0.00029  -0.00022   0.01075
   D10        3.13564   0.00010   0.00042   0.00066   0.00108   3.13672
   D11       -3.08574  -0.00009  -0.00001  -0.00076  -0.00077  -3.08651
   D12        0.03894  -0.00005   0.00034   0.00019   0.00053   0.03946
         Item               Value     Threshold  Converged?
 Maximum Force            0.000059     0.000450     YES
 RMS     Force            0.000024     0.000300     YES
 Maximum Displacement     0.001738     0.001800     YES
 RMS     Displacement     0.000571     0.001200     YES
 Predicted change in Energy=-1.345150D-07
 Optimization completed.
    -- Stationary point found.
                           ----------------------------
                           !   Optimized Parameters   !
                           ! (Angstroms and Degrees)  !
 --------------------------                            --------------------------
 ! Name  Definition              Value          Derivative Info.                !
 --------------------------------------------------------------------------------
 ! R1    R(1,2)                  1.3493         -DE/DX =    0.0                 !
 ! R2    R(1,7)                  1.429          -DE/DX =    0.0                 !
 ! R3    R(1,9)                  1.0847         -DE/DX =    0.0                 !
 ! R4    R(2,3)                  1.4626         -DE/DX =    0.0001              !
 ! R5    R(2,10)                 1.0874         -DE/DX =    0.0                 !
 ! R6    R(3,4)                  1.3418         -DE/DX =    0.0                 !
 ! R7    R(3,11)                 1.0872         -DE/DX =    0.0                 !
 ! R8    R(4,5)                  1.0837         -DE/DX =    0.0                 !
 ! R9    R(4,6)                  1.0837         -DE/DX =    0.0                 !
 ! R10   R(7,8)                  1.1739         -DE/DX =    0.0                 !
 ! A1    A(2,1,7)              124.1801         -DE/DX =    0.0                 !
 ! A2    A(2,1,9)              119.9771         -DE/DX =    0.0                 !
 ! A3    A(7,1,9)              115.8401         -DE/DX =    0.0                 !
 ! A4    A(1,2,3)              126.9073         -DE/DX =    0.0                 !
 ! A5    A(1,2,10)             116.3097         -DE/DX =    0.0                 !
 ! A6    A(3,2,10)             116.743          -DE/DX =    0.0                 !
 ! A7    A(2,3,4)              125.2314         -DE/DX =    0.0                 !
 ! A8    A(2,3,11)             115.8781         -DE/DX =    0.0                 !
 ! A9    A(4,3,11)             118.8446         -DE/DX =    0.0                 !
 ! A10   A(3,4,5)              121.9483         -DE/DX =    0.0                 !
 ! A11   A(3,4,6)              120.4718         -DE/DX =    0.0                 !
 ! A12   A(5,4,6)              117.5732         -DE/DX =    0.0                 !
 ! A13   L(1,7,8,4,-1)         182.4334         -DE/DX =    0.0                 !
 ! A14   L(1,7,8,4,-2)         180.7546         -DE/DX =    0.0                 !
 ! D1    D(7,1,2,3)              0.6441         -DE/DX =    0.0001              !
 ! D2    D(7,1,2,10)          -176.966          -DE/DX =    0.0                 !
 ! D3    D(9,1,2,3)            180.0273         -DE/DX =    0.0                 !
 ! D4    D(9,1,2,10)             2.4172         -DE/DX =   -0.0001              !
 ! D5    D(1,2,3,4)             36.0001         -DE/DX =   -0.0003              !
 ! D6    D(1,2,3,11)          -146.5037         -DE/DX =   -0.0001              !
 ! D7    D(10,2,3,4)          -146.3989         -DE/DX =   -0.0001              !
 ! D8    D(10,2,3,11)           31.0974         -DE/DX =    0.0                 !
 ! D9    D(2,3,4,5)              0.6283         -DE/DX =    0.0001              !
 ! D10   D(2,3,4,6)            179.6591         -DE/DX =    0.0001              !
 ! D11   D(11,3,4,5)          -176.7999         -DE/DX =   -0.0001              !
 ! D12   D(11,3,4,6)             2.2309         -DE/DX =    0.0                 !
 --------------------------------------------------------------------------------
 Iteration  1 RMS(Cart)=  0.02116373 RMS(Int)=  0.01237604
 Iteration  2 RMS(Cart)=  0.00036738 RMS(Int)=  0.01237393
 Iteration  3 RMS(Cart)=  0.00000093 RMS(Int)=  0.01237393
 Iteration  1 RMS(Cart)=  0.01069632 RMS(Int)=  0.00621714
 Iteration  2 RMS(Cart)=  0.00539051 RMS(Int)=  0.00695044
 Iteration  3 RMS(Cart)=  0.00271148 RMS(Int)=  0.00777506
 Iteration  4 RMS(Cart)=  0.00136260 RMS(Int)=  0.00826976
 Iteration  5 RMS(Cart)=  0.00068441 RMS(Int)=  0.00853452
 Iteration  6 RMS(Cart)=  0.00034368 RMS(Int)=  0.00867114
 Iteration  7 RMS(Cart)=  0.00017256 RMS(Int)=  0.00874062
 Iteration  8 RMS(Cart)=  0.00008664 RMS(Int)=  0.00877571
 Iteration  9 RMS(Cart)=  0.00004350 RMS(Int)=  0.00879338
 Iteration 10 RMS(Cart)=  0.00002184 RMS(Int)=  0.00880227
 Iteration 11 RMS(Cart)=  0.00001096 RMS(Int)=  0.00880673
 Iteration 12 RMS(Cart)=  0.00000550 RMS(Int)=  0.00880897
 Iteration 13 RMS(Cart)=  0.00000276 RMS(Int)=  0.00881010
 Iteration 14 RMS(Cart)=  0.00000139 RMS(Int)=  0.00881067
 Iteration 15 RMS(Cart)=  0.00000070 RMS(Int)=  0.00881095
 GradGradGradGradGradGradGradGradGradGradGradGradGradGradGradGradGradGrad

                          Input orientation:                          
 ---------------------------------------------------------------------
 Center     Atomic      Atomic             Coordinates (Angstroms)
 Number     Number       Type             X           Y           Z
 ---------------------------------------------------------------------
      1          6           0       -0.019179    0.046106   -0.046667
      2          6           0        0.067484    0.097994    1.298825
      3          6           0        1.250150   -0.180913    2.113059
      4          6           0        2.497702    0.222768    1.827867
      5          1           0        2.726165    0.792743    0.934734
      6          1           0        3.315856   -0.003139    2.501669
      7          6           0        1.071143   -0.284369   -0.909373
      8          7           0        1.935800   -0.547488   -1.658584
      9          1           0       -0.964457    0.251896   -0.537218
     10          1           0       -0.861188    0.287244    1.831870
     11          1           0        1.067904   -0.682842    3.060147
 ---------------------------------------------------------------------
                    Distance matrix (angstroms):
                    1          2          3          4          5
     1  C    0.000000
     2  C    1.349278   0.000000
     3  C    2.515383   1.462691   0.000000
     4  C    3.143211   2.490264   1.341894   0.000000
     5  H    3.009573   2.771971   2.124872   1.083860   0.000000
     6  H    4.197487   3.465398   2.109446   1.083706   1.853766
     7  C    1.429084   2.455539   3.029496   3.128057   2.701851
     8  N    2.602417   3.557178   3.850946   3.614466   3.024267
     9  H    1.084684   2.111786   3.480773   4.192973   4.009968
    10  H    2.072685   1.087375   2.180822   3.359511   3.732222
    11  H    3.371262   2.170898   1.087254   2.093554   3.073201
                    6          7          8          9         10
     6  H    0.000000
     7  C    4.093047   0.000000
     8  N    4.416851   1.173959   0.000000
     9  H    5.255564   2.137696   3.210602   0.000000
    10  H    4.240360   3.402214   4.550075   2.371601   0.000000
    11  H    2.413956   3.989471   4.799790   4.236185   2.484175
                   11
    11  H    0.000000
 Symmetry turned off by external request.
 Stoichiometry    C5H5N
 Framework group  C1[X(C5H5N)]
 Deg. of freedom    27
 Full point group                 C1      NOp   1
 Rotational constants (GHZ):           6.2384923           2.9256429           2.0542802
 Standard basis: 6-311+G(2d,p) (5D, 7F)
   192 basis functions,   292 primitive gaussians,   204 cartesian basis functions
    21 alpha electrons       21 beta electrons
       nuclear repulsion energy       185.9632769393 Hartrees.
 NAtoms=   11 NActive=   11 NUniq=   11 SFac= 1.00D+00 NAtFMM=   60 NAOKFM=F Big=F
 Integral buffers will be    131072 words long.
 Raffenetti 1 integral format.
 Two-electron integral symmetry is turned off.
 One-electron integrals computed using PRISM.
 NBasis=   192 RedAO= T EigKep=  1.44D-05  NBF=   192
 NBsUse=   192 1.00D-06 EigRej= -1.00D+00 NBFU=   192
 Initial guess from the checkpoint file:  "/scratch/webmo-77271/223/Gau-728682.chk"
 B after Tr=    -0.008755   -0.008917   -0.003537
         Rot=    0.999983    0.004390   -0.001813    0.003335 Ang=   0.67 deg.
 Keep R1 ints in memory in canonical form, NReq=178524099.
 Requested convergence on RMS density matrix=1.00D-08 within 128 cycles.
 Requested convergence on MAX density matrix=1.00D-06.
 Requested convergence on             energy=1.00D-06.
 No special actions if energy rises.
 SCF Done:  E(RHF) =  -246.713916815     A.U. after   13 cycles
            NFock= 13  Conv=0.91D-08     -V/T= 2.0019
 ExpMin= 4.38D-02 ExpMax= 6.29D+03 ExpMxC= 9.49D+02 IAcc=3 IRadAn=         5 AccDes= 0.00D+00
 HarFok:  IExCor=  205 AccDes= 0.00D+00 IRadAn=         5 IDoV=-2 UseB2=F ITyADJ=14
 ICtDFT= 12500011 ScaDFX=  1.000000  1.000000  1.000000  1.000000
 Range of M.O.s used for correlation:     7   192
 NBasis=   192 NAE=    21 NBE=    21 NFC=     6 NFV=     0
 NROrb=    186 NOA=    15 NOB=    15 NVA=   171 NVB=   171

 **** Warning!!: The largest alpha MO coefficient is  0.68413285D+02

 Fully direct method using O(ONN) memory.
 JobTyp=1 Pass  1:  I=   7 to  21 NPSUse= 32 ParTrn=T ParDer=T DoDerP=T.
 Spin components of T(2) and E(2):
     alpha-alpha T2 =       0.4286488470D-01 E2=     -0.1132702496D+00
     alpha-beta  T2 =       0.2436396927D+00 E2=     -0.6680319032D+00
     beta-beta   T2 =       0.4286488470D-01 E2=     -0.1132702496D+00
 ANorm=    0.1152982854D+01
 E2 =    -0.8945724024D+00 EUMP2 =    -0.24760848921734D+03
          IDoAtm=11111111111
          Differentiating once with respect to electric field.
                with respect to dipole field.
          Differentiating once with respect to nuclear coordinates.
 Keep R1 ints in memory in canonical form, NReq=178531383.
          There are     1 degrees of freedom in the 1st order CPHF.  IDoFFX=0 NUNeed=     1.
 LinEq1:  Iter=  0 NonCon=     1 RMS=4.20D-03 Max=5.15D-02 NDo=     1
 AX will form     1 AO Fock derivatives at one time.
 LinEq1:  Iter=  1 NonCon=     1 RMS=1.14D-03 Max=1.29D-02 NDo=     1
 LinEq1:  Iter=  2 NonCon=     1 RMS=4.52D-04 Max=8.78D-03 NDo=     1
 LinEq1:  Iter=  3 NonCon=     1 RMS=2.75D-04 Max=4.89D-03 NDo=     1
 LinEq1:  Iter=  4 NonCon=     1 RMS=1.01D-04 Max=1.79D-03 NDo=     1
 LinEq1:  Iter=  5 NonCon=     1 RMS=3.78D-05 Max=6.77D-04 NDo=     1
 LinEq1:  Iter=  6 NonCon=     1 RMS=1.60D-05 Max=3.35D-04 NDo=     1
 LinEq1:  Iter=  7 NonCon=     1 RMS=6.09D-06 Max=7.82D-05 NDo=     1
 LinEq1:  Iter=  8 NonCon=     1 RMS=1.80D-06 Max=2.68D-05 NDo=     1
 LinEq1:  Iter=  9 NonCon=     1 RMS=6.16D-07 Max=1.41D-05 NDo=     1
 LinEq1:  Iter= 10 NonCon=     1 RMS=1.72D-07 Max=2.44D-06 NDo=     1
 LinEq1:  Iter= 11 NonCon=     1 RMS=4.83D-08 Max=6.42D-07 NDo=     1
 LinEq1:  Iter= 12 NonCon=     1 RMS=1.24D-08 Max=1.37D-07 NDo=     1
 LinEq1:  Iter= 13 NonCon=     1 RMS=3.71D-09 Max=2.92D-08 NDo=     1
 LinEq1:  Iter= 14 NonCon=     1 RMS=8.68D-10 Max=8.73D-09 NDo=     1
 LinEq1:  Iter= 15 NonCon=     1 RMS=2.75D-10 Max=3.00D-09 NDo=     1
 LinEq1:  Iter= 16 NonCon=     1 RMS=1.07D-10 Max=1.29D-09 NDo=     1
 LinEq1:  Iter= 17 NonCon=     0 RMS=3.43D-11 Max=3.46D-10 NDo=     1
 Linear equations converged to 1.000D-10 1.000D-09 after    17 iterations.
 End of Minotr F.D. properties file   721 does not exist.
 End of Minotr F.D. properties file   722 does not exist.
 End of Minotr F.D. properties file   788 does not exist.
 Calling FoFJK, ICntrl=  10002127 FMM=F ISym2X=0 I1Cent= 0 IOpClX= 0 NMat=1 NMatS=1 NMatT=0.
 -------------------------------------------------------------------
 Center     Atomic                   Forces (Hartrees/Bohr)
 Number     Number              X              Y              Z
 -------------------------------------------------------------------
      1        6           0.000332686    0.001043912    0.000155687
      2        6          -0.001159680   -0.004903968   -0.000810647
      3        6           0.000429189    0.004518302    0.001767180
      4        6          -0.000274838   -0.000972802   -0.000678665
      5        1          -0.000223838   -0.000196633   -0.000450860
      6        1           0.000060742   -0.000197822   -0.000165258
      7        6           0.000737949    0.000273550    0.000176802
      8        7          -0.000101515    0.000010482    0.000205636
      9        1           0.000020732    0.000235606   -0.000003267
     10        1           0.000289967    0.001227850    0.000289263
     11        1          -0.000111393   -0.001038478   -0.000485871
 -------------------------------------------------------------------
 Cartesian Forces:  Max     0.004903968 RMS     0.001309684

 GradGradGradGradGradGradGradGradGradGradGradGradGradGradGradGradGradGrad
 Berny optimization.
 FormGI is forming the generalized inverse of G from B-inverse, IUseBI=4.
 Internal  Forces:  Max     0.002076327 RMS     0.000824781
 Search for a local minimum.
 Step number   1 out of a maximum of   46 on scan point     8 out of    61
 All quantities printed in internal units (Hartrees-Bohrs-Radians)
 Mixed Optimization -- RFO/linear search
 Second derivative matrix not updated -- first step.
 ITU=  0
     Eigenvalues ---    0.01290   0.02199   0.02784   0.02861   0.03520
     Eigenvalues ---    0.04068   0.07340   0.07895   0.11481   0.14760
     Eigenvalues ---    0.15750   0.15994   0.16090   0.18427   0.21754
     Eigenvalues ---    0.27313   0.35089   0.35107   0.35519   0.35593
     Eigenvalues ---    0.35663   0.40447   0.41582   0.56827   0.62493
     Eigenvalues ---    1.190811000.000001000.000001000.000001000.00000
     Eigenvalues --- 1000.000001000.000001000.000001000.000001000.00000
     Eigenvalues --- 1000.00000
 RFO step:  Lambda=-2.27170344D-04 EMin= 1.29039607D-02
 Linear search not attempted -- first point.
 Iteration  1 RMS(Cart)=  0.02888198 RMS(Int)=  0.00041263
 Iteration  2 RMS(Cart)=  0.00051630 RMS(Int)=  0.00008499
 Iteration  3 RMS(Cart)=  0.00000010 RMS(Int)=  0.00008499
 Iteration  1 RMS(Cart)=  0.00000536 RMS(Int)=  0.00000306
 Iteration  2 RMS(Cart)=  0.00000269 RMS(Int)=  0.00000342
 Iteration  3 RMS(Cart)=  0.00000135 RMS(Int)=  0.00000382
 Iteration  4 RMS(Cart)=  0.00000068 RMS(Int)=  0.00000406
 Variable       Old X    -DE/DX   Delta X   Delta X   Delta X     New X
                                 (Linear)    (Quad)   (Total)
    R1        2.54977  -0.00066   0.00000  -0.00155  -0.00155   2.54822
    R2        2.70058   0.00019   0.00000   0.00119   0.00119   2.70177
    R3        2.04976   0.00003   0.00000   0.00018   0.00018   2.04994
    R4        2.76409  -0.00051   0.00000   0.00192   0.00192   2.76600
    R5        2.05484   0.00011   0.00000   0.00021   0.00021   2.05505
    R6        2.53581  -0.00054   0.00000  -0.00167  -0.00167   2.53415
    R7        2.05461   0.00007   0.00000   0.00029   0.00029   2.05490
    R8        2.04820   0.00022   0.00000   0.00040   0.00040   2.04860
    R9        2.04791  -0.00002   0.00000  -0.00002  -0.00002   2.04788
   R10        2.21846  -0.00021   0.00000  -0.00027  -0.00027   2.21819
    A1        2.16744  -0.00129   0.00000  -0.00437  -0.00438   2.16307
    A2        2.09401   0.00062   0.00000   0.00314   0.00314   2.09714
    A3        2.02167   0.00067   0.00000   0.00126   0.00126   2.02293
    A4        2.21393  -0.00193   0.00000  -0.00970  -0.00991   2.20402
    A5        2.02715   0.00135   0.00000   0.00755   0.00734   2.03449
    A6        2.03851   0.00070   0.00000   0.00517   0.00496   2.04347
    A7        2.18467  -0.00137   0.00000  -0.00820  -0.00840   2.17627
    A8        2.02350   0.00044   0.00000   0.00378   0.00357   2.02708
    A9        2.07127   0.00105   0.00000   0.00745   0.00725   2.07852
   A10        2.12857  -0.00049   0.00000  -0.00442  -0.00443   2.12414
   A11        2.10253   0.00030   0.00000   0.00333   0.00332   2.10585
   A12        2.05199   0.00020   0.00000   0.00120   0.00119   2.05317
   A13        3.18391  -0.00019   0.00000   0.00123   0.00123   3.18514
   A14        3.15418  -0.00010   0.00000  -0.00049  -0.00049   3.15369
    D1       -0.01418   0.00033   0.00000   0.01844   0.01846   0.00428
    D2       -3.06122  -0.00120   0.00000  -0.02153  -0.02155  -3.08277
    D3        3.11479   0.00097   0.00000   0.02066   0.02068   3.13548
    D4        0.06775  -0.00056   0.00000  -0.01931  -0.01933   0.04842
    D5        0.73304  -0.00208   0.00000   0.00000   0.00000   0.73304
    D6       -2.50301  -0.00059   0.00000   0.03868   0.03865  -2.46436
    D7       -2.50364  -0.00051   0.00000   0.04030   0.04030  -2.46334
    D8        0.54349   0.00098   0.00000   0.07898   0.07895   0.62244
    D9       -0.01550   0.00044   0.00000   0.01535   0.01538  -0.00011
   D10        3.11048   0.00097   0.00000   0.02379   0.02382   3.13430
   D11       -3.06027  -0.00106   0.00000  -0.02408  -0.02411  -3.08438
   D12        0.06571  -0.00052   0.00000  -0.01564  -0.01567   0.05003
         Item               Value     Threshold  Converged?
 Maximum Force            0.001960     0.000450     NO 
 RMS     Force            0.000673     0.000300     NO 
 Maximum Displacement     0.080326     0.001800     NO 
 RMS     Displacement     0.029134     0.001200     NO 
 Predicted change in Energy=-1.151612D-04
 GradGradGradGradGradGradGradGradGradGradGradGradGradGradGradGradGradGrad

                          Input orientation:                          
 ---------------------------------------------------------------------
 Center     Atomic      Atomic             Coordinates (Angstroms)
 Number     Number       Type             X           Y           Z
 ---------------------------------------------------------------------
      1          6           0       -0.016040    0.047243   -0.041339
      2          6           0        0.060373    0.094517    1.304122
      3          6           0        1.247117   -0.183431    2.114566
      4          6           0        2.487202    0.233475    1.820129
      5          1           0        2.694972    0.821987    0.933732
      6          1           0        3.319613   -0.004935    2.471776
      7          6           0        1.081113   -0.295585   -0.891518
      8          7           0        1.950215   -0.569803   -1.631325
      9          1           0       -0.952748    0.267684   -0.542069
     10          1           0       -0.862226    0.314197    1.836269
     11          1           0        1.077788   -0.725349    3.041984
 ---------------------------------------------------------------------
                    Distance matrix (angstroms):
                    1          2          3          4          5
     1  C    0.000000
     2  C    1.348459   0.000000
     3  C    2.509324   1.463706   0.000000
     4  C    3.125055   2.484969   1.341012   0.000000
     5  H    2.983383   2.758171   2.121678   1.084074   0.000000
     6  H    4.176728   3.463517   2.110616   1.083694   1.854604
     7  C    1.429714   2.452535   3.012753   3.100004   2.680493
     8  N    2.602876   3.553826   3.830840   3.584152   3.011853
     9  H    1.084779   2.113013   3.478595   4.173057   3.973801
    10  H    2.076706   1.087488   2.185043   3.350439   3.704873
    11  H    3.361583   2.174276   1.087406   2.097313   3.074778
                    6          7          8          9         10
     6  H    0.000000
     7  C    4.050569   0.000000
     8  N    4.362312   1.173818   0.000000
     9  H    5.235519   2.139154   3.211706   0.000000
    10  H    4.241874   3.404296   4.551428   2.380515   0.000000
    11  H    2.422791   3.956912   4.756590   4.237291   2.509593
                   11
    11  H    0.000000
 Symmetry turned off by external request.
 Stoichiometry    C5H5N
 Framework group  C1[X(C5H5N)]
 Deg. of freedom    27
 Full point group                 C1      NOp   1
 Rotational constants (GHZ):           6.2155376           2.9606760           2.0743427
 Standard basis: 6-311+G(2d,p) (5D, 7F)
   192 basis functions,   292 primitive gaussians,   204 cartesian basis functions
    21 alpha electrons       21 beta electrons
       nuclear repulsion energy       186.2844831213 Hartrees.
 NAtoms=   11 NActive=   11 NUniq=   11 SFac= 1.00D+00 NAtFMM=   60 NAOKFM=F Big=F
 Integral buffers will be    131072 words long.
 Raffenetti 1 integral format.
 Two-electron integral symmetry is turned off.
 One-electron integrals computed using PRISM.
 NBasis=   192 RedAO= T EigKep=  1.42D-05  NBF=   192
 NBsUse=   192 1.00D-06 EigRej= -1.00D+00 NBFU=   192
 Initial guess from the checkpoint file:  "/scratch/webmo-77271/223/Gau-728682.chk"
 B after Tr=     0.005023   -0.012658    0.005268
         Rot=    0.999995    0.002651    0.001437   -0.000043 Ang=   0.35 deg.
 ExpMin= 4.38D-02 ExpMax= 6.29D+03 ExpMxC= 9.49D+02 IAcc=3 IRadAn=         5 AccDes= 0.00D+00
 Harris functional with IExCor=  205 and IRadAn=       5 diagonalized for initial guess.
 HarFok:  IExCor=  205 AccDes= 0.00D+00 IRadAn=         5 IDoV= 1 UseB2=F ITyADJ=14
 ICtDFT=  3500011 ScaDFX=  1.000000  1.000000  1.000000  1.000000
 FoFCou: FMM=F IPFlag=           0 FMFlag=      100000 FMFlg1=           0
         NFxFlg=           0 DoJE=T BraDBF=F KetDBF=T FulRan=T
         wScrn=  0.000000 ICntrl=       500 IOpCl=  0 I1Cent=   200000004 NGrid=           0
         NMat0=    1 NMatS0=      1 NMatT0=    0 NMatD0=    1 NMtDS0=    0 NMtDT0=    0
 Symmetry not used in FoFCou.
 Keep R1 ints in memory in canonical form, NReq=178524430.
 Requested convergence on RMS density matrix=1.00D-08 within 128 cycles.
 Requested convergence on MAX density matrix=1.00D-06.
 Requested convergence on             energy=1.00D-06.
 No special actions if energy rises.
 SCF Done:  E(RHF) =  -246.714013104     A.U. after   12 cycles
            NFock= 12  Conv=0.88D-08     -V/T= 2.0019
 ExpMin= 4.38D-02 ExpMax= 6.29D+03 ExpMxC= 9.49D+02 IAcc=3 IRadAn=         5 AccDes= 0.00D+00
 HarFok:  IExCor=  205 AccDes= 0.00D+00 IRadAn=         5 IDoV=-2 UseB2=F ITyADJ=14
 ICtDFT= 12500011 ScaDFX=  1.000000  1.000000  1.000000  1.000000
 Range of M.O.s used for correlation:     7   192
 NBasis=   192 NAE=    21 NBE=    21 NFC=     6 NFV=     0
 NROrb=    186 NOA=    15 NOB=    15 NVA=   171 NVB=   171

 **** Warning!!: The largest alpha MO coefficient is  0.66433512D+02

 Fully direct method using O(ONN) memory.
 JobTyp=1 Pass  1:  I=   7 to  21 NPSUse= 32 ParTrn=T ParDer=T DoDerP=T.
 Spin components of T(2) and E(2):
     alpha-alpha T2 =       0.4284324296D-01 E2=     -0.1132731869D+00
     alpha-beta  T2 =       0.2435232097D+00 E2=     -0.6680440816D+00
     beta-beta   T2 =       0.4284324296D-01 E2=     -0.1132731869D+00
 ANorm=    0.1152913568D+01
 E2 =    -0.8945904553D+00 EUMP2 =    -0.24760860355911D+03
          IDoAtm=11111111111
          Differentiating once with respect to electric field.
                with respect to dipole field.
          Differentiating once with respect to nuclear coordinates.
 Keep R1 ints in memory in canonical form, NReq=178531902.
          There are     1 degrees of freedom in the 1st order CPHF.  IDoFFX=0 NUNeed=     1.
 LinEq1:  Iter=  0 NonCon=     1 RMS=4.20D-03 Max=4.68D-02 NDo=     1
 AX will form     1 AO Fock derivatives at one time.
 LinEq1:  Iter=  1 NonCon=     1 RMS=1.13D-03 Max=1.16D-02 NDo=     1
 LinEq1:  Iter=  2 NonCon=     1 RMS=4.52D-04 Max=8.04D-03 NDo=     1
 LinEq1:  Iter=  3 NonCon=     1 RMS=2.74D-04 Max=4.52D-03 NDo=     1
 LinEq1:  Iter=  4 NonCon=     1 RMS=1.01D-04 Max=1.69D-03 NDo=     1
 LinEq1:  Iter=  5 NonCon=     1 RMS=3.76D-05 Max=6.22D-04 NDo=     1
 LinEq1:  Iter=  6 NonCon=     1 RMS=1.59D-05 Max=3.14D-04 NDo=     1
 LinEq1:  Iter=  7 NonCon=     1 RMS=6.09D-06 Max=6.94D-05 NDo=     1
 LinEq1:  Iter=  8 NonCon=     1 RMS=1.79D-06 Max=2.53D-05 NDo=     1
 LinEq1:  Iter=  9 NonCon=     1 RMS=6.06D-07 Max=1.32D-05 NDo=     1
 LinEq1:  Iter= 10 NonCon=     1 RMS=1.70D-07 Max=2.27D-06 NDo=     1
 LinEq1:  Iter= 11 NonCon=     1 RMS=4.79D-08 Max=6.23D-07 NDo=     1
 LinEq1:  Iter= 12 NonCon=     1 RMS=1.23D-08 Max=1.29D-07 NDo=     1
 LinEq1:  Iter= 13 NonCon=     1 RMS=3.71D-09 Max=2.74D-08 NDo=     1
 LinEq1:  Iter= 14 NonCon=     1 RMS=8.86D-10 Max=8.80D-09 NDo=     1
 LinEq1:  Iter= 15 NonCon=     1 RMS=2.81D-10 Max=2.89D-09 NDo=     1
 LinEq1:  Iter= 16 NonCon=     1 RMS=1.08D-10 Max=1.20D-09 NDo=     1
 LinEq1:  Iter= 17 NonCon=     0 RMS=3.46D-11 Max=3.59D-10 NDo=     1
 Linear equations converged to 1.000D-10 1.000D-09 after    17 iterations.
 End of Minotr F.D. properties file   721 does not exist.
 End of Minotr F.D. properties file   722 does not exist.
 End of Minotr F.D. properties file   788 does not exist.
 Calling FoFJK, ICntrl=  10002127 FMM=F ISym2X=0 I1Cent= 0 IOpClX= 0 NMat=1 NMatS=1 NMatT=0.
 -------------------------------------------------------------------
 Center     Atomic                   Forces (Hartrees/Bohr)
 Number     Number              X              Y              Z
 -------------------------------------------------------------------
      1        6           0.000123995    0.000820743   -0.000269428
      2        6          -0.000199150   -0.001828768    0.000007966
      3        6          -0.000224079    0.001724862    0.000730043
      4        6           0.000206121   -0.000931254   -0.000612620
      5        1          -0.000045930    0.000035743    0.000002738
      6        1          -0.000034145    0.000066111    0.000040001
      7        6           0.000126562   -0.000030657   -0.000006466
      8        7          -0.000023057    0.000045898    0.000020986
      9        1           0.000038872    0.000062650    0.000043094
     10        1           0.000033490    0.000012284    0.000054312
     11        1          -0.000002680    0.000022388   -0.000010626
 -------------------------------------------------------------------
 Cartesian Forces:  Max     0.001828768 RMS     0.000523155

 GradGradGradGradGradGradGradGradGradGradGradGradGradGradGradGradGradGrad
 Berny optimization.
 Using GEDIIS/GDIIS optimizer.
 FormGI is forming the generalized inverse of G from B-inverse, IUseBI=4.
 Internal  Forces:  Max     0.001019476 RMS     0.000250839
 Search for a local minimum.
 Step number   2 out of a maximum of   46 on scan point     8 out of    61
 All quantities printed in internal units (Hartrees-Bohrs-Radians)
 Mixed Optimization -- En-DIIS/RFO-DIIS
 Update second derivatives using D2CorX and points    1    2
 DE= -1.14D-04 DEPred=-1.15D-04 R= 9.93D-01
 TightC=F SS=  1.41D+00  RLast= 1.14D-01 DXNew= 8.4853D-01 3.4174D-01
 Trust test= 9.93D-01 RLast= 1.14D-01 DXMaxT set to 5.05D-01
 ITU=  1  0
 Use linear search instead of GDIIS.
     Eigenvalues ---    0.01326   0.02190   0.02787   0.02859   0.03588
     Eigenvalues ---    0.04010   0.07344   0.07901   0.11475   0.14764
     Eigenvalues ---    0.15760   0.15998   0.16091   0.18422   0.21759
     Eigenvalues ---    0.26891   0.35089   0.35106   0.35513   0.35593
     Eigenvalues ---    0.35656   0.40222   0.41468   0.56812   0.62591
     Eigenvalues ---    1.190751000.000001000.000001000.000001000.00000
     Eigenvalues --- 1000.000001000.000001000.000001000.000001000.00000
     Eigenvalues --- 1000.00000
 RFO step:  Lambda=-1.45829853D-06 EMin= 1.32623983D-02
 Quartic linear search produced a step of  0.00415.
 Iteration  1 RMS(Cart)=  0.00132731 RMS(Int)=  0.00000160
 Iteration  2 RMS(Cart)=  0.00000185 RMS(Int)=  0.00000076
 Iteration  3 RMS(Cart)=  0.00000000 RMS(Int)=  0.00000076
 Iteration  1 RMS(Cart)=  0.00000038 RMS(Int)=  0.00000022
 Variable       Old X    -DE/DX   Delta X   Delta X   Delta X     New X
                                 (Linear)    (Quad)   (Total)
    R1        2.54822   0.00016  -0.00001   0.00038   0.00038   2.54859
    R2        2.70177   0.00007   0.00000   0.00020   0.00020   2.70197
    R3        2.04994  -0.00004   0.00000  -0.00012  -0.00012   2.04982
    R4        2.76600  -0.00017   0.00001  -0.00044  -0.00043   2.76557
    R5        2.05505   0.00000   0.00000  -0.00000  -0.00000   2.05505
    R6        2.53415  -0.00002  -0.00001  -0.00005  -0.00006   2.53409
    R7        2.05490  -0.00002   0.00000  -0.00005  -0.00005   2.05485
    R8        2.04860   0.00001   0.00000   0.00002   0.00002   2.04862
    R9        2.04788  -0.00002  -0.00000  -0.00006  -0.00006   2.04783
   R10        2.21819  -0.00004  -0.00000  -0.00003  -0.00004   2.21816
    A1        2.16307  -0.00010  -0.00002  -0.00013  -0.00015   2.16292
    A2        2.09714   0.00002   0.00001  -0.00010  -0.00009   2.09706
    A3        2.02293   0.00008   0.00001   0.00026   0.00026   2.02319
    A4        2.20402  -0.00008  -0.00004  -0.00004  -0.00008   2.20394
    A5        2.03449   0.00013   0.00003   0.00050   0.00053   2.03502
    A6        2.04347  -0.00003   0.00002  -0.00045  -0.00043   2.04303
    A7        2.17627  -0.00013  -0.00003  -0.00051  -0.00055   2.17572
    A8        2.02708   0.00005   0.00001   0.00020   0.00022   2.02729
    A9        2.07852   0.00009   0.00003   0.00027   0.00029   2.07882
   A10        2.12414  -0.00005  -0.00002  -0.00027  -0.00029   2.12385
   A11        2.10585   0.00001   0.00001   0.00004   0.00005   2.10590
   A12        2.05317   0.00004   0.00000   0.00021   0.00022   2.05339
   A13        3.18514  -0.00001   0.00001  -0.00006  -0.00005   3.18509
   A14        3.15369   0.00008  -0.00000   0.00136   0.00135   3.15504
    D1        0.00428   0.00018   0.00008  -0.00185  -0.00177   0.00251
    D2       -3.08277  -0.00034  -0.00009  -0.00212  -0.00221  -3.08498
    D3        3.13548   0.00032   0.00009   0.00181   0.00190   3.13737
    D4        0.04842  -0.00020  -0.00008   0.00154   0.00146   0.04989
    D5        0.73304  -0.00102   0.00000   0.00000  -0.00000   0.73304
    D6       -2.46436  -0.00055   0.00016  -0.00091  -0.00075  -2.46511
    D7       -2.46334  -0.00049   0.00017   0.00030   0.00047  -2.46288
    D8        0.62244  -0.00002   0.00033  -0.00062  -0.00029   0.62216
    D9       -0.00011   0.00028   0.00006   0.00060   0.00066   0.00055
   D10        3.13430   0.00017   0.00010  -0.00260  -0.00250   3.13180
   D11       -3.08438  -0.00021  -0.00010   0.00154   0.00144  -3.08294
   D12        0.05003  -0.00031  -0.00007  -0.00165  -0.00172   0.04832
         Item               Value     Threshold  Converged?
 Maximum Force            0.000173     0.000450     YES
 RMS     Force            0.000071     0.000300     YES
 Maximum Displacement     0.003388     0.001800     NO 
 RMS     Displacement     0.001328     0.001200     NO 
 Predicted change in Energy=-7.323910D-07
 GradGradGradGradGradGradGradGradGradGradGradGradGradGradGradGradGradGrad

                          Input orientation:                          
 ---------------------------------------------------------------------
 Center     Atomic      Atomic             Coordinates (Angstroms)
 Number     Number       Type             X           Y           Z
 ---------------------------------------------------------------------
      1          6           0       -0.016151    0.046016   -0.041272
      2          6           0        0.060380    0.094084    1.304355
      3          6           0        1.246890   -0.184013    2.114678
      4          6           0        2.486890    0.232330    1.819224
      5          1           0        2.693898    0.820685    0.932533
      6          1           0        3.319257   -0.003876    2.471679
      7          6           0        1.081519   -0.295986   -0.891296
      8          7           0        1.951166   -0.568010   -1.631243
      9          1           0       -0.952297    0.268400   -0.542058
     10          1           0       -0.861692    0.314993    1.836905
     11          1           0        1.077521   -0.724622    3.042822
 ---------------------------------------------------------------------
                    Distance matrix (angstroms):
                    1          2          3          4          5
     1  C    0.000000
     2  C    1.348658   0.000000
     3  C    2.509244   1.463478   0.000000
     4  C    3.124319   2.484382   1.340982   0.000000
     5  H    2.982075   2.757103   2.121489   1.084083   0.000000
     6  H    4.176405   3.463023   2.110593   1.083664   1.854709
     7  C    1.429821   2.452706   3.012601   3.098564   2.678259
     8  N    2.602955   3.554037   3.830847   3.582355   3.008832
     9  H    1.084717   2.113088   3.478412   4.171925   3.971671
    10  H    2.077218   1.087486   2.184556   3.349649   3.703489
[truncated: 2,304,970 more chars]
