# Supplementary material for: The 130 to 375 GHz Rotational Spectroscopy of s-trans-(Z)‑1-Cyano-1,3-butadiene (C5H5N): Analysis of the Lowest-Energy Vibrationally Excited Dyad (ν19 and ν27)
Source: J Phys Chem A. 2025 Sep 4;129(37):8630–42. doi: 10.1021/acs.jpca.5c04066 (PMC12503384; doi:10.1021/acs.jpca.5c04066)
Supplement: Supplementary file 2 [file jp5c04066_si_002.zip › C5H5N s-trans Z-1-cyano-1,3-butadiene MP2 cc-pCVTZ Cs anharm.out]

   *************************************************************************
         <<<     CCCCCC     CCCCCC   |||     CCCCCC     CCCCCC   >>>
       <<<      CCC        CCC       |||    CCC        CCC         >>>
      <<<      CCC        CCC        |||   CCC        CCC            >>>
    <<<        CCC        CCC        |||   CCC        CCC              >>>
      <<<      CCC        CCC        |||   CCC        CCC            >>>
       <<<      CCC        CCC       |||    CCC        CCC         >>>
         <<<     CCCCCC     CCCCCC   |||     CCCCCC     CCCCCC   >>>
   *************************************************************************

     ****************************************************************
     * CFOUR Coupled-Cluster techniques for Computational Chemistry *
     ****************************************************************
 

   Department of Chemistry                Institut fuer Physikalische Chemie
   University of Texas at Austin          Universitaet Mainz
   Austin, TX  78712, USA                 D-55099 Mainz, Germany
 
                       Version 1.2
 
                     compute-0-31.local                                
                     Thu Jul 31 20:54:17 EDT 2025                      
                     integer*8 version is running
 
********************************************************************************
*                          Input from ZMAT file                                *
********************************************************************************
s-trans-Z-1-cyano-1,3-butadiene opt singlet MP2/cc-pCVTZ                        
C                                                                               
C 1 R1                                                                          
C 2 R2 1 A1                                                                     
C 3 R3 2 A2 1 D180                                                              
H 4 R4 3 A3 2 D180                                                              
H 4 R5 3 A4 2 D0                                                                
H 3 R6 2 A5 1 D0                                                                
H 2 R7 1 A6 3 D180                                                              
H 1 R8 2 A7 3 D180                                                              
C 1 R9 2 A8 8 D180                                                              
N 10 R10 1 A9 2 D180                                                            
                                                                                
R1   =        1.345656213858167                                                 
R2   =        1.443973984855988                                                 
A1   =      124.545447237996271                                                 
R3   =        1.338142574121465                                                 
A2   =      122.324146628128261                                                 
D180 =      180.000000000000000                                                 
R4   =        1.078480050103660                                                 
A3   =      121.329120223327223                                                 
R5   =        1.080726530658078                                                 
A4   =      120.964444390565745                                                 
D0   =        0.000000000000000                                                 
R6   =        1.082348347125143                                                 
A5   =      117.560955842798080                                                 
R7   =        1.082457923165199                                                 
A6   =      117.964016549938378                                                 
R8   =        1.078969635431384                                                 
A7   =      120.972816986370404                                                 
R9   =        1.422632766943302                                                 
A8   =      122.147159490083837                                                 
R10  =        1.170399602872573                                                 
A9   =      179.829393721252643                                                 
                                                                                
*CFOUR(CALC=MP2                                                                 
BASIS=cc-pCVTZ                                                                  
VIB=FINDIF                                                                      
FREQ_ALGORITHM=PARALLEL                                                         
FD_PROJECT=OFF                                                                  
ANH_ALGORITHM=PARALLEL                                                          
ANHARM=VPT2                                                                     
ABCDTYPE=AOBASIS                                                                
FCGRADNEW=2                                                                     
CC_PROG=NCC                                                                     
SCF_CONV=10                                                                     
CC_CONV=9                                                                       
LINEQ_CONV=9                                                                    
LINEQ_MAXCYC=200                                                                
MULT=1                                                                          
FROZEN_CORE=OFF                                                                 
MEM_UNIT=GB                                                                     
MEM=42)                                                                         
                                                                                
********************************************************************************
    -------------------------------------------------------------------
                    CFOUR Control Parameters 
    -------------------------------------------------------------------
        External           Internal           Value            Units
          Name               Name
    -------------------------------------------------------------------
       ABCDTYPE             IABCDT         AOBASIS     [  2]    ***   
       ANHARMONIC           IANHAR         VPT2        [  1]    ***   
       ANH_ALGORIT          IANALG         PARALLEL    [  1]    ***   
       ANH_DERIVAT          IANDER         SECOND      [  1]    ***   
       ANH_MODE             ANHMOD         VIBRATION   [  0]    ***   
       ANH_POINTS           IANPOI              1               ***   
       ANH_STEPSIZ          ICUBST             50000          x 10-6  
       ANH_SYMMETR          IANHSM         ABELIAN     [  0]    ***   
       AO_LADDERS           IAOLAD         SINGLEPASS  [  1]    ***   
       AV_SCF               IAVSCF         OFF         [  0]    ***   
       BASIS                IBASIS         PCVTZ       [ 24]    ***   
       BFIELD               IBFIEL         OFF         [  0]    a.u.  
       BOTHVECTORS          BOTHVC         OFF         [  0]    ***   
       BOX_POTENT           IPIAB          OFF         [  0]    ***   
       BREIT                IBREIT         OFF         [  0]    ***   
       BRUCK_CONV           IBRTOL          10D-  4             ***   
       BRUECKNER            IBRKNR         OFF         [  0]    ***   
       BUFFERSIZE           IBUFFS              4096            ***   
       CACHE_RECS           ICHREC             10               ***   
       CALCLEVEL            ICLLVL         MBPT(2)     [  1]    ***   
       CAS_GECCO            ICMRCC         OFF         [  0]    ***   
       CAS_GUESS            ICGUES         CANONICAL   [  0]    ***   
       CAS_INPUT            ICSINP         ORBITALS    [  0]    ***   
       CAS_ITMAX            ICITMX          10D- 50           cycles  
       CAS_JACDAV           ICJDAV         OFF         [  0]    ***   
       CAS_MICMAX           ICMIMN          10D- 10             ***   
       CAS_MICMIN           ICMIMX          10D-  2             ***   
       CAS_MICRO            ICSALG         ILU/JACOBI  [  0]    ***   
       CAS_MITMAX           ICMIMX          10D-100           cycles  
       CAS_MMAX             ICMMAX          10D- 50             ***   
       CAS_PRINT            ICPRT           10D-  0             ***   
       CCORBOPT             ICCORB         OFF         [  0]  x 0.01  
       CC_CONV              ICCCNV          10D-  9             ***   
       CC_EXPORDER          ICCEOR              5               ***   
       CC_EXTRAPOL          ICCEXT         DIIS        [  1]    ***   
       CC_GUESS             ICCGES         MP2         [  0]    ***   
       CC_MAXCYC            ICCCYC            100              cycles 
       CC_PROGRAM           ICCPRO         NCC         [  5]    ***   
       CHARGE               ICHRGE              0               ***   
       CHOLESKY             ICHOLE         OFF         [  0]    ***   
       CIS_CONV             ICISTL              5               ***   
       COMM_SIZE            IPSIZE            ***               ***   
       CONSTANT             ICONST         OLD         [  1]    ***   
       CONTINUUM            ICONTU         NONE        [  0]    ***   
       CONTRACTION          ICNTYP         GENERAL     [  1]    ***   
       COORDINATES          ICOORD         INTERNAL    [  0]    ***   
       CPHF_CONVER          ICPHFT          10D- 16             ***   
       CPHF_MAXCYC          ICPHFC             64              cycles 
       CUBIC                ICUBIC         OFF         [  0]    ***   
       CURVILINEAR          ICURVY         OFF         [  0]    ***   
       CV_ELEMENT           ICVELM              0               ***   
       CV_ORBITALS          ICVORB      NONE         
       CV_SEPARATE          ICVSEP         OFF         [  0]    ***   
       DBOC                 IDBOC          OFF         [  0]    ***   
       DCT                  IDCT           OFF         [  0]    ***   
       DERIV_LEV            IDRLVL         FIRST       [  1]    ***   
       DEVMEM_SIZE          IDVMEM         *********           MByte  
       DIAG_MRCC            IEOMST          10D-  0             ***   
       DIFF_TYPE            IDIFTY         RELAXED     [  0]    ***   
       DIRECT               IDIRCT         OFF         [  0]    ***   
       DROPMO               IDRPMO      NONE         
       ECP                  IECP           OFF         [  0]    ***   
       EIGENVECTOR          IVEC                1               ***   
       EL_ANHARM            IELANH         OFF         [  0]    ***   
       EOMFOLLOW            IEOMSR         ENERGY      [  0]    ***   
       EOMIP                IEOMIP         OFF         [  0]    ***   
       EOMLEVEL             HBARFM         SAME        [  0]    ***   
       EOM_MRCC             IMRCCE         NEW         [  1]    ***   
       EOM_NONIT            EOMNON         OFF         [  0]    ***   
       EOM_NSING            IEOMSI          10D-  0             ***   
       EOM_NSTATES          IMRCCD         DAVIDSON    [  0]    ***   
       EOM_NTRIP            IEOMTR          10D-  0             ***   
       EOM_ORDER            IEXORD         ENERGY      [  0]    ***   
       EOM_PROPSTA          IEOMST              0               ***   
       ESTATE_CONV          IEXTOL          10D-  5             ***   
       ESTATE_DIAG          IEXDIG         ITERATIVE   [  0]    ***   
       ESTATE_LOCK          IESLOC         ON          [  1]    ***   
       ESTATE_MAXC          IEXMXC             40               ***   
       ESTATE_PROP          IEXPRP         OFF         [  0]    ***   
       EVAL_HESS            IRECAL              0            # of cyc.
       EXCITATION           IEXCIT              0               ***   
       EXCITE               IEXCIT         NONE        [  0]    ***   
       EXTERN_POT           IEXPOT         OFF         [  0]    ***   
       FCGRADNEW            IFCGNW         OFF         [  0]    ***   
       FC_FIELD             IFINFC              0             x 10-6  
       FD_CALTYPE           IFDCAL         GRADONLY    [  0]    ***   
       FD_PROJECT           IFDPRJ         OFF         [  1]    ***   
       FD_STEPSIZE          IDISFD              5            10-4 bohr
       FD_USEGROUP          IFDGRP         FULL        [  0]    ***   
       FILE_RECSIZ          IFLREC              4096           words  
       FINITE_PERT          IFIPER              0             x 10-6  
       FIXGEOM              IFIXGM         OFF         [  0]    ***   
       FOCK                 IFOCK          AO          [  1]    ***   
       FREQ_ALGORI          IVIALG         PARALLEL    [  1]    ***   
       FROZEN_CORE          IFROCO         OFF         [  0]    ***   
       FROZEN_VIRT          IFROVI         OFF         [  0]    ***   
       GAMMA_ABCD           IGABCD         DIRECT      [  1]    ***   
       GAMMA_ABCI           IGABCI         STORE       [  0]    ***   
       GENBAS_1             IGNBS1              0               ***   
       GENBAS_2             IGNBS2              0               ***   
       GENBAS_3             IGNBS3              0               ***   
       GENBAS_4             IGNBS4              0               ***   
       GEO_CONV             ICONTL              5              H/bohr 
       GEO_MAXCYC           IOPTCY             50               ***   
       GEO_MAXSTEP          IMXSTP            300            millibohr
       GEO_METHOD           INR            SINGLE_POINT[  5]    ***   
       GIAO                 IGIAO          OFF         [  1]    ***   
       GIMIC                IGIMIC         OFF         [  0]    ***   
       GRID                 IGRID          OFF         [  0]    ***   
       GRID_ALGO            IGALGO         SERIAL      [  0]    ***   
       GUESS                IGUESS         MOREAD      [  0]    ***   
       HBAR                 IHBAR          OFF         [  0]    ***   
       HESS_TYPE            IHESTP         SCF         [  0]    ***   
       HF2_FILE             IHF2Fl         USE         [  1]    ***   
       HFSTABILITY          ISTABL         OFF         [  0]    ***   
       INCORE               INCORE         OFF         [  0]    ***   
       INPUT_MRCC           IMRCC          ON          [  1]    ***   
       INTEGRALS            INTTYP         VMOL        [  1]    ***   
       JODA_PRINT           IJPRNT              0               ***   
       KEYWORD_OUT          IDMPKW         NO          [  0]    ***   
       LINDEP_TOL           ILINDP              8               ***   
       LINEQ_CONV           IZTACN          10D-  9           cycles  
       LINEQ_EXPOR          ILMAXD              5               ***   
       LINEQ_MAXCY          ILMAXC            200               ***   
       LINEQ_TYPE           ILTYPE         DIIS        [  1]    ***   
       LOCK_ORBOCC          ILOCOC         OFF         [  0]    ***   
       MEMORY_SIZE          IMEMSZ         *********           words  
       MEM_UNIT             IMEMU          GB          [  3]    ***   
       MRCC                 IMRCCC         OFF         [  0]    ***   
       MULTIPLICTY          IMULTP              1               ***   
       NACOUPLING           IVCOUP         OFF         [  0]    ***   
       NEGEVAL              IDIE           ABORT       [  0]    ***   
       NEWNORM              INEWNO         OFF         [  0]    ***   
       NON-HF               INONHF         OFF         [  0]    ***   
       NTOP_TAMP            ITOPT2             15               ***   
       NUC_MODEL            INUCMO         POINT       [  0]    ***   
       OCCUPATION           IOCCU   ESTIMATED BY SCF 
       OPEN-SHELL           IOPEN          SPIN-ORBITAL[  0]    ***   
       OPTVIB               IOPTVB         OFF         [  0]    ***   
       ORBITALS             IORBTP         STANDARD    [  0]    ***   
       PARALLEL             IPARAL         ON          [  1]    ***   
       PARA_INT             IPINTS         ON          [  1]    ***   
       PARA_PRINT           IPPRIN              0               ***   
       PERT_ORB             IPTORB         STANDARD    [  0]    ***   
       POINTS               IGRDFD              0               ***   
       PRINT                IPRNT               0               ***   
       PROPS                IPROPS         OFF         [  0]    ***   
       PROP_INTEGR          IINTYP         INTERNAL    [  0]    ***   
       PSI                  IPSI           OFF         [  0]    ***   
       QC_ALG               IQCALG         FLM         [  0]    ***   
       QC_LINALG            IQCLIN         TRIDIAG     [  2]    ***   
       QC_MAXCYC            IQCMAX            100             cycles  
       QC_MAXSCFCY          IQCMSC             20             cycles  
       QC_RTRUST            IQCRTR          10D-  0           x 10-3  
       QC_SKIPSCF           IQCSKI         OFF         [  0]    ***   
       QC_START             IQCSTA          10D-  3             ***   
       QRHFGUESS            IQGUES         OFF         [  0]    ***   
       QUARTIC              IQUART         OFF         [  0]    ***   
       RAMAN_INT            IRAMIN         OFF         [  0]    ***   
       RAMAN_ORB            IRAMRE         UNRELAXED   [  0]    ***   
       RDO                  IRDOFM         ON          [  1]    ***   
       REDUCE_REPR          REDREP         Ir          [  0]    ***   
       REFERENCE            IREFNC         RHF         [  0]    ***   
       RELATIVIST           IRELAT         OFF         [  0]    ***   
       RELAX_DENS           IRDENS         ON          [  1]    ***   
       RESET_FLAGS          IRESET         OFF         [  0]    ***   
       RESTART_CC           ICCRES         OFF         [  0]    ***   
       ROT_EVEC             ROTVEC              0               ***   
       SAVE_INTS            ISVINT         OFF         [  0]    ***   
       SCALE_ON             ISTCRT              0               ***   
       SCF_CONV             ISCFCV          10D- 10             ***   
       SCF_DAMPING          IDAMP               0             x 10-3  
       SCF_EXPORDE          IRPPOR             10               ***   
       SCF_EXPSTAR          IRPPLS              2               ***   
       SCF_EXTRAPO          IRPP           ON          [  1]    ***   
       SCF_MAXCYC           ISCFCY            150              cycles 
       SCF_NOSTOP           ISCFST         OFF         [  0]    ***   
       SCF_ORBITAL          ISCFOR         REAL        [  0]    ***   
       SCF_PRINT            ISCFPR              0               ***   
       SCF_PROG             ISCFPR         SCF         [  0]    ***   
       SD_FIELD             IFINSD              0             x 10-6  
       SOPERT               IPERSO         OFF         [  0]    ***   
       SPHERICAL            IDFGHI         ON          [  1]    ***   
       SPINORBIT            ISOCAL         OFF         [  0]    ***   
       SPINROTATIO          ISRCON         OFF         [  0]    ***   
       SPIN_FLIP            ISPFLP         OFF         [  0]    ***   
       SPIN_ORBIT           ISPORB         OFF         [  0]    ***   
       SPIN_SCAL            ISCSMP         OFF         [  0]    ***   
       STEEPSCALE           ISTPSC              1000          x 10-3  
       SUBGROUP             ISUBGP         DEFAULT     [  0]    ***   
       SUBGRPAXIS           ISBXYZ         X           [  0]    ***   
       SYMMETRY             ISYM           ON          [  0]    ***   
       SYM_CHECK            ISYMCK         OVERRIDE    [  1]    ***   
       T3_EXTRAPOL          IT3EXT         OFF         [  0]    ***   
       T4_EXTRAPOL          IT4EXP         OFF         [  0]    ***   
       TAMP_SUM             IEVERY              5               ***   
       TESTSUITE            ITESTS         OFF         [  0]    ***   
       THERMOCH             ITHERM         OFF         [  0]    ***   
       TOL_CHOLESK          ITOLCH          10D-  4             ***   
       TRANGRAD             IRESRM         OFF         [  0]    ***   
       TRANS_INV            ITRAIN         USE         [  0]    ***   
       TREAT_PERT           ITREAT         SIMULTANEOUS[  0]    ***   
       TRIP_ALGORI          ITRALG         NORMAL      [  0]    ***   
       UIJ_THRESHO          IUIJTH              1               ***   
       UNITS                IUNITS         ANGSTROM    [  0]    ***   
       UNOS                 IUNOS          OFF         [  0]    ***   
       UPDATE_HESS          IHUPDT         ON          [  1]    ***   
       VIBPHASE             ISETPH         STANDARD    [  0]    ***   
       VIBRATION            IVIB           FINDIF      [  3]    ***   
       VIB_ALGORIT          IGEALG         STANDARD    [  0]    ***   
       VNATORB              IVNORB         OFF         [  0]    ***   
       VTRAN                IVTRAN         PARTIAL     [  2]    ***   
       X2CKEY               IX2CKE         MOLVDINT    [  0]    ***   
       XFIELD               IXEFLD              0             x 10-6  
       XFORM_TOL            IXFTOL          10D- 11             ***   
       YFIELD               IYEFLD              0             x 10-6  
       ZFIELD               IZEFLD              0             x 10-6  
       ZSCALE_EXP           IZEXPS         OFF         [  0]    ***   
    -------------------------------------------------------------------
  11 entries found in Z-matrix 
   Job Title : s-trans-Z-1-cyano-1,3-butadiene opt singlet MP2/cc-pCVTZ                        
   There are 21 unique internal coordinates.
   Of these,  0 will be optimized.
   User supplied Z-matrix: 
--------------------------------------------------------------------------------
       SYMBOL    BOND      LENGTH    ANGLE     ANGLE     DIHED     ANGLE
                  TO      (ANGST)    WRT      (DEG)      WRT      (DEG)
--------------------------------------------------------------------------------
        C    
        C          1         R1   
        C          2         R2         1        A1   
        C          3         R3         2        A2         1        D180 
        H          4         R4         3        A3         2        D180 
        H          4         R5         3        A4         2        D0   
        H          3         R6         2        A5         1        D0   
        H          2         R7         1        A6         3        D180 
        H          1         R8         2        A7         3        D180 
        C          1         R9         2        A8         8        D180 
        N         10         R10        1        A9         2        D180 
                  *Initial values for internal coordinates* 
                      Name             Value
                        R1              1.3456562139
                        R2              1.4439739849
                        A1            124.5454472380
                        R3              1.3381425741
                        A2            122.3241466281
                        D180          180.0000000000
                        R4              1.0784800501
                        A3            121.3291202233
                        R5              1.0807265307
                        A4            120.9644443906
                        D0              0.0000000000
                        R6              1.0823483471
                        A5            117.5609558428
                        R7              1.0824579232
                        A6            117.9640165499
                        R8              1.0789696354
                        A7            120.9728169864
                        R9              1.4226327669
                        A8            122.1471594901
                        R10             1.1703996029
                        A9            179.8293937213
--------------------------------------------------------------------------------
Line Symbol    AtNr   At. Mass
  1  C          6    12.00000
  2  C          6    12.00000
  3  C          6    12.00000
  4  C          6    12.00000
  5  H          1     1.00783
  6  H          1     1.00783
  7  H          1     1.00783
  8  H          1     1.00783
  9  H          1     1.00783
 10  C          6    12.00000
 11  N          7    14.00307
                     1                     4                    27
 -0.999999999999999       0.845036561691888       0.823676653752192     
  -1.00000000000000       0.854194677430692       0.845036561691888     
  0.999999999999999       0.857486748925734       0.845036561691888     
   1.00000000000000       0.886519086107039       0.823676653752192     
  -1.00000000000000       0.883242260788144       0.481578624593926     
 -0.999999999999999       0.857411555328994       0.823676653752192     
  -1.00000000000000       0.846684246486229       0.883242260788144     
 -0.999999999996765       2.977636888594398E-003  0.846684246486229     
  R VECTOR before symmetry
  0.000000000000000E+000  0.000000000000000E+000  0.000000000000000E+000
   2.54292223502900       0.000000000000000E+000  0.000000000000000E+000
   2.72871593433652        2.17372812267191       0.000000000000000E+000
   2.52872351075182        2.13495911335316        3.14159265358979     
   2.03803235269187        2.11759262644510        3.14159265358979     
   2.04227758657372        2.11122783246096       0.000000000000000E+000
   2.04534237616318        2.05182575124849       0.000000000000000E+000
   2.04554944491211        2.05886048767351        3.14159265358979     
   2.03895753506980        2.11137396182469        3.14159265358979     
   2.68838686886357        2.13187010506060        3.14159265358979     
   2.21173516932719        3.13861501230107        3.14159265358979     
   Rotational constants (in cm-1): 
          0.0566522811             0.0685750489             0.3258415323
   Rotational constants (in MHz): 
       1698.3928971476          2055.8285352287          9768.4847563918
********************************************************************************
   The full molecular point group is Cs  .
   The largest Abelian subgroup of the full molecular point group is Cs  .
   The computational point group is Cs  .
********************************************************************************
  R VECTOR 
  0.000000000000000E+000  0.000000000000000E+000  0.000000000000000E+000
   2.54292223502900       0.000000000000000E+000  0.000000000000000E+000
   2.72871593433652        2.17372812267191       0.000000000000000E+000
   2.52872351075182        2.13495911335316        3.14159265358979     
   2.03803235269187        2.11759262644510        3.14159265358979     
   2.04227758657372        2.11122783246096       0.000000000000000E+000
   2.04534237616318        2.05182575124849       0.000000000000000E+000
   2.04554944491211        2.05886048767351        3.14159265358979     
   2.03895753506980        2.11137396182469        3.14159265358979     
   2.68838686886357        2.13187010506060        3.14159265358979     
   2.21173516932719        3.13861501230107        3.14159265358979     
--------------------------------------------------------------------------------
   Analysis of internal coordinates specified by Z-matrix 
--------------------------------------------------------------------------------
   *The nuclear repulsion energy is  182.878383191826117 a.u.
   *There are  19 degrees of freedom within the tot. symm. molecular subspace.
   *Z-matrix requests optimization of   0 coordinates.
   *The optimization is constrained.
   *The following  19 parameters can have non-zero 
    derivatives within the totally symmetric subspace:
             A7   [20]  A6   [17]  A3   [ 8]  A5   [14]  A4   [11]  A9   [26]
             R6   [13]  R5   [10]  A2   [ 5]  R4   [ 7]  R7   [16]  R8   [19]
             R10  [25]  R9   [22]  A1   [ 3]  R3   [ 4]  R2   [ 2]  A8   [23]
             R1   [ 1]
   *The following   0 parameters are to be optimized:

   *The following coordinates must be varied in an  unconstrained optimization.
             A7   [20]  A6   [17]  A3   [ 8]  A5   [14]  A4   [11]  A9   [26]
             R6   [13]  R5   [10]  A2   [ 5]  R4   [ 7]  R7   [16]  R8   [19]
             R10  [25]  R9   [22]  A1   [ 3]  R3   [ 4]  R2   [ 2]  A8   [23]
             R1   [ 1]
--------------------------------------------------------------------------------


 ----------------------------------------------------------------
         Coordinates used in calculation (QCOMP) 
 ----------------------------------------------------------------
 Z-matrix   Atomic            Coordinates (in bohr)
  Symbol    Number           X              Y              Z
 ----------------------------------------------------------------
     C         6         1.32667216     2.01545283    -0.00000000
     C         6        -1.19068457     1.65577435    -0.00000000
     C         6        -2.40456884    -0.78807009     0.00000000
     C         6        -4.91985160    -1.04844532     0.00000000
     H         1        -5.79464789    -2.88918086     0.00000000
     H         1        -6.14534931     0.58527837     0.00000000
     H         1        -1.20162629    -2.44226314     0.00000000
     H         1        -2.39578129     3.30865499    -0.00000000
     H         1         2.11816002     3.89452037    -0.00000000
     C         6         3.06472427    -0.03554663     0.00000000
     N         7         4.49963728    -1.71863817     0.00000000
 ----------------------------------------------------------------
 
   Interatomic distance matrix (Angstroms) 
 
                 C             C             C             C             H    
                [ 1]        [ 2]        [ 3]        [ 4]        [ 5]
  C    [ 1]     0.00000
  C    [ 2]     1.34566     0.00000
  C    [ 3]     2.46973     1.44397     0.00000
  C    [ 4]     3.68174     2.43763     1.33814     0.00000
  H    [ 5]     4.57573     3.42346     2.11057     1.07848     0.00000
  H    [ 6]     4.02580     2.68239     2.10872     1.08073     1.84795
  H    [ 7]     2.71192     2.16860     1.08235     2.10130     2.44200
  H    [ 8]     2.08532     1.08246     2.16790     2.66462     3.74056
  H    [ 9]     1.07897     2.11409     3.44501     4.55112     5.51542
  C    [10]     1.42263     2.42321     2.92149     4.25912     4.92538
  N    [11]     2.59303     3.50084     3.68659     4.99718     5.48260
 
                 H             H             H             H             C    
                [ 6]        [ 7]        [ 8]        [ 9]        [10]
  H    [ 6]     0.00000
  H    [ 7]     3.06769     0.00000
  H    [ 8]     2.45233     3.10817     0.00000
  H    [ 9]     4.71047     3.78559     2.40871     0.00000
  C    [10]     4.88482     2.59211     3.38842     2.13917     0.00000
  N    [11]     5.76351     3.04118     4.51573     3.22664     1.17040
 
                 N    
                [11]
  N    [11]     0.00000
   Rotational constants (order x, y, z, in cm-1): 
          0.3258415323             0.0685750489             0.0566522811
   Rotational constants (order x, y, z, in MHz): 
       9768.4847563918          2055.8285352287          1698.3928971476
  ECPDATA file not present.   Using default ECPDATA. 
  There are  328 basis functions.
 @GEOPT-W, Archive file not created for single-point calculation.
 @CHECKOUT-I, Total execution time (CPU/WALL):         0.21/       0.24 seconds.
 @GETMEM-I,  Allocated   40054 MB of main memory.
  @SYMCOR-I, Full point group is dangerous! Abelian subgroup will be used.
  @CHRTABLE-I, There are   2 unique irreducible representations.
  @CHRTABLE-I, There are   2 unique irreducible representations.
  @VIBINF-I, Symmetries species for nuclear motions:
  Irrep     Label    Total    Vibrations     Translations     Rotations
    1         A'     22.00      19.00            2.00            1.00
    2         A''    11.00       8.00            1.00            2.00
   Total number of calculations required      :    50
   Number of single-point energy calculations :     0
   Number of energy gradient     calculations :    50
  atom charge vector                      6                     6
                     6                     6                     1
                     1                     1                     1
                     1                     6                     7
  List of displaced geometries used in the calculation 
 
  Displaced point   1:
C         1.3268050861        2.0154528318       -0.0000000000
C        -1.1907083624        1.6557743453       -0.0000000000
C        -2.4045926351       -0.7880700898        0.0000000000
C        -4.9198753887       -1.0484453245        0.0000000000
H        -5.7946716871       -2.8891808587        0.0000000000
H        -6.1453731010        0.5852783663        0.0000000000
H        -1.2016500869       -2.4422631443        0.0000000000
H        -2.3958050853        3.3086549883       -0.0000000000
H         2.1181362240        3.8945203652       -0.0000000000
C         3.0647004746       -0.0355466347        0.0000000000
N         4.4996134865       -1.7186381674        0.0000000000
 
  Displaced point   2:
C         1.3265392255        2.0154528318       -0.0000000000
C        -1.1906607755        1.6557743453       -0.0000000000
C        -2.4045450482       -0.7880700898        0.0000000000
C        -4.9198278019       -1.0484453245        0.0000000000
H        -5.7946241002       -2.8891808587        0.0000000000
H        -6.1453255141        0.5852783663        0.0000000000
H        -1.2016025001       -2.4422631443        0.0000000000
H        -2.3957574985        3.3086549883       -0.0000000000
H         2.1181838108        3.8945203652       -0.0000000000
C         3.0647480615       -0.0355466347        0.0000000000
N         4.4996610734       -1.7186381674        0.0000000000
 
  Displaced point   3:
C         1.3266721558        2.0155857621       -0.0000000000
C        -1.1906845690        1.6557505518       -0.0000000000
C        -2.4045688416       -0.7880938832        0.0000000000
C        -4.9198515953       -1.0484691179        0.0000000000
H        -5.7946478937       -2.8892046522        0.0000000000
H        -6.1453493076        0.5852545729        0.0000000000
H        -1.2016262935       -2.4422869378        0.0000000000
H        -2.3957812919        3.3086311948       -0.0000000000
H         2.1181600174        3.8944965717       -0.0000000000
C         3.0647242681       -0.0355704281        0.0000000000
N         4.4996372800       -1.7186619609        0.0000000000
 
  Displaced point   4:
C         1.3266721558        2.0153199015       -0.0000000000
C        -1.1906845690        1.6557981387       -0.0000000000
C        -2.4045688416       -0.7880462964        0.0000000000
C        -4.9198515953       -1.0484215311        0.0000000000
H        -5.7946478937       -2.8891570653        0.0000000000
H        -6.1453493076        0.5853021598        0.0000000000
H        -1.2016262935       -2.4422393509        0.0000000000
H        -2.3957812919        3.3086787817       -0.0000000000
H         2.1181600174        3.8945441586       -0.0000000000
C         3.0647242681       -0.0355228413        0.0000000000
N         4.4996372800       -1.7186143740        0.0000000000
 
  Displaced point   5:
C         1.3266721558        2.0154528318       -0.0000000000
C        -1.1905537854        1.6557743453       -0.0000000000
C        -2.4045973543       -0.7880700898        0.0000000000
C        -4.9198801080       -1.0484453245        0.0000000000
H        -5.7946764064       -2.8891808587        0.0000000000
H        -6.1453778203        0.5852783663        0.0000000000
H        -1.2016548062       -2.4422631443        0.0000000000
H        -2.3958098046        3.3086549883       -0.0000000000
H         2.1181315047        3.8945203652       -0.0000000000
C         3.0646957554       -0.0355466347        0.0000000000
N         4.4996087672       -1.7186381674        0.0000000000
 
  Displaced point   6:
C         1.3266721558        2.0154528318       -0.0000000000
C        -1.1908153525        1.6557743453       -0.0000000000
C        -2.4045403289       -0.7880700898        0.0000000000
C        -4.9198230826       -1.0484453245        0.0000000000
H        -5.7946193809       -2.8891808587        0.0000000000
H        -6.1453207948        0.5852783663        0.0000000000
H        -1.2015977808       -2.4422631443        0.0000000000
H        -2.3957527792        3.3086549883       -0.0000000000
H         2.1181885301        3.8945203652       -0.0000000000
C         3.0647527808       -0.0355466347        0.0000000000
N         4.4996657927       -1.7186381674        0.0000000000
 
  Displaced point   7:
C         1.3266721558        2.0154528318       -0.0000000000
C        -1.1906845690        1.6559051288       -0.0000000000
C        -2.4045688416       -0.7880986025        0.0000000000
C        -4.9198515953       -1.0484738372        0.0000000000
H        -5.7946478937       -2.8892093714        0.0000000000
H        -6.1453493076        0.5852498536        0.0000000000
H        -1.2016262935       -2.4422916570        0.0000000000
H        -2.3957812919        3.3086264755       -0.0000000000
H         2.1181600174        3.8944918524       -0.0000000000
C         3.0647242681       -0.0355751474        0.0000000000
N         4.4996372800       -1.7186666802        0.0000000000
 
  Displaced point   8:
C         1.3266721558        2.0154528318       -0.0000000000
C        -1.1906845690        1.6556435617       -0.0000000000
C        -2.4045688416       -0.7880415771        0.0000000000
C        -4.9198515953       -1.0484168118        0.0000000000
H        -5.7946478937       -2.8891523460        0.0000000000
H        -6.1453493076        0.5853068790        0.0000000000
H        -1.2016262935       -2.4422346316        0.0000000000
H        -2.3957812919        3.3086835010       -0.0000000000
H         2.1181600174        3.8945488779       -0.0000000000
C         3.0647242681       -0.0355181220        0.0000000000
N         4.4996372800       -1.7186096547        0.0000000000
 
  Displaced point   9:
C         1.3266721558        2.0154528318       -0.0000000000
C        -1.1906845690        1.6557743453       -0.0000000000
C        -2.4044412040       -0.7880700898        0.0000000000
C        -4.9198871802       -1.0484453245        0.0000000000
H        -5.7946834785       -2.8891808587        0.0000000000
H        -6.1453848924        0.5852783663        0.0000000000
H        -1.2016618784       -2.4422631443        0.0000000000
H        -2.3958168768        3.3086549883       -0.0000000000
H         2.1181244325        3.8945203652       -0.0000000000
C         3.0646886832       -0.0355466347        0.0000000000
N         4.4996016951       -1.7186381674        0.0000000000
 
  Displaced point  10:
C         1.3266721558        2.0154528318       -0.0000000000
C        -1.1906845690        1.6557743453       -0.0000000000
C        -2.4046964793       -0.7880700898        0.0000000000
C        -4.9198160104       -1.0484453245        0.0000000000
H        -5.7946123088       -2.8891808587        0.0000000000
H        -6.1453137227        0.5852783663        0.0000000000
H        -1.2015907086       -2.4422631443        0.0000000000
H        -2.3957457070        3.3086549883       -0.0000000000
H         2.1181956023        3.8945203652       -0.0000000000
C         3.0647598530       -0.0355466347        0.0000000000
N         4.4996728648       -1.7186381674        0.0000000000
 
  Displaced point  11:
C         1.3266721558        2.0154528318       -0.0000000000
C        -1.1906845690        1.6557743453       -0.0000000000
C        -2.4045688416       -0.7879424522        0.0000000000
C        -4.9198515953       -1.0484809094        0.0000000000
H        -5.7946478937       -2.8892164436        0.0000000000
H        -6.1453493076        0.5852427814        0.0000000000
H        -1.2016262935       -2.4422987292        0.0000000000
H        -2.3957812919        3.3086194034       -0.0000000000
H         2.1181600174        3.8944847803       -0.0000000000
C         3.0647242681       -0.0355822196        0.0000000000
N         4.4996372800       -1.7186737523        0.0000000000
 
  Displaced point  12:
C         1.3266721558        2.0154528318       -0.0000000000
C        -1.1906845690        1.6557743453       -0.0000000000
C        -2.4045688416       -0.7881977274        0.0000000000
C        -4.9198515953       -1.0484097396        0.0000000000
H        -5.7946478937       -2.8891452738        0.0000000000
H        -6.1453493076        0.5853139512        0.0000000000
H        -1.2016262935       -2.4422275595        0.0000000000
H        -2.3957812919        3.3086905731       -0.0000000000
H         2.1181600174        3.8945559500       -0.0000000000
C         3.0647242681       -0.0355110498        0.0000000000
N         4.4996372800       -1.7186025826        0.0000000000
 
  Displaced point  13:
C         1.3266721558        2.0154528318       -0.0000000000
C        -1.1906845690        1.6557743453       -0.0000000000
C        -2.4045688416       -0.7880700898        0.0000000000
C        -4.9197290185       -1.0484453245        0.0000000000
H        -5.7946952782       -2.8891808587        0.0000000000
H        -6.1453966922        0.5852783663        0.0000000000
H        -1.2016736781       -2.4422631443        0.0000000000
H        -2.3958286765        3.3086549883       -0.0000000000
H         2.1181126328        3.8945203652       -0.0000000000
C         3.0646768835       -0.0355466347        0.0000000000
N         4.4995898954       -1.7186381674        0.0000000000
 
  Displaced point  14:
C         1.3266721558        2.0154528318       -0.0000000000
C        -1.1906845690        1.6557743453       -0.0000000000
C        -2.4045688416       -0.7880700898        0.0000000000
C        -4.9199741722       -1.0484453245        0.0000000000
H        -5.7946005091       -2.8891808587        0.0000000000
H        -6.1453019230        0.5852783663        0.0000000000
H        -1.2015789089       -2.4422631443        0.0000000000
H        -2.3957339073        3.3086549883       -0.0000000000
H         2.1182074020        3.8945203652       -0.0000000000
C         3.0647716527       -0.0355466347        0.0000000000
N         4.4996846646       -1.7186381674        0.0000000000
 
  Displaced point  15:
C         1.3266721558        2.0154528318       -0.0000000000
C        -1.1906845690        1.6557743453       -0.0000000000
C        -2.4045688416       -0.7880700898        0.0000000000
C        -4.9198515953       -1.0483227477        0.0000000000
H        -5.7946478937       -2.8892282433        0.0000000000
H        -6.1453493076        0.5852309817        0.0000000000
H        -1.2016262935       -2.4423105289        0.0000000000
H        -2.3957812919        3.3086076037       -0.0000000000
H         2.1181600174        3.8944729806       -0.0000000000
C         3.0647242681       -0.0355940193        0.0000000000
N         4.4996372800       -1.7186855520        0.0000000000
 
  Displaced point  16:
C         1.3266721558        2.0154528318       -0.0000000000
C        -1.1906845690        1.6557743453       -0.0000000000
C        -2.4045688416       -0.7880700898        0.0000000000
C        -4.9198515953       -1.0485679013        0.0000000000
H        -5.7946478937       -2.8891334741        0.0000000000
H        -6.1453493076        0.5853257509        0.0000000000
H        -1.2016262935       -2.4422157597        0.0000000000
H        -2.3957812919        3.3087023728       -0.0000000000
H         2.1181600174        3.8945677497       -0.0000000000
C         3.0647242681       -0.0354992501        0.0000000000
N         4.4996372800       -1.7185907828        0.0000000000
 
  Displaced point  17:
C         1.3266721558        2.0154528318       -0.0000000000
C        -1.1906845690        1.6557743453       -0.0000000000
C        -2.4045688416       -0.7880700898        0.0000000000
C        -4.9198515953       -1.0484453245        0.0000000000
H        -5.7941579902       -2.8891808587        0.0000000000
H        -6.1453657466        0.5852783663        0.0000000000
H        -1.2016427326       -2.4422631443        0.0000000000
H        -2.3957977310        3.3086549883       -0.0000000000
H         2.1181435784        3.8945203652       -0.0000000000
C         3.0647078290       -0.0355466347        0.0000000000
N         4.4996208409       -1.7186381674        0.0000000000
 
  Displaced point  18:
C         1.3266721558        2.0154528318       -0.0000000000
C        -1.1906845690        1.6557743453       -0.0000000000
C        -2.4045688416       -0.7880700898        0.0000000000
C        -4.9198515953       -1.0484453245        0.0000000000
H        -5.7951377971       -2.8891808587        0.0000000000
H        -6.1453328685        0.5852783663        0.0000000000
H        -1.2016098545       -2.4422631443        0.0000000000
H        -2.3957648528        3.3086549883       -0.0000000000
H         2.1181764565        3.8945203652       -0.0000000000
C         3.0647407071       -0.0355466347        0.0000000000
N         4.4996537190       -1.7186381674        0.0000000000
 
  Displaced point  19:
C         1.3266721558        2.0154528318       -0.0000000000
C        -1.1906845690        1.6557743453       -0.0000000000
C        -2.4045688416       -0.7880700898        0.0000000000
C        -4.9198515953       -1.0484453245        0.0000000000
H        -5.7946478937       -2.8886909553        0.0000000000
H        -6.1453493076        0.5852619273        0.0000000000
H        -1.2016262935       -2.4422795834        0.0000000000
H        -2.3957812919        3.3086385492       -0.0000000000
H         2.1181600174        3.8945039261       -0.0000000000
C         3.0647242681       -0.0355630738        0.0000000000
N         4.4996372800       -1.7186546065        0.0000000000
 
  Displaced point  20:
C         1.3266721558        2.0154528318       -0.0000000000
C        -1.1906845690        1.6557743453       -0.0000000000
C        -2.4045688416       -0.7880700898        0.0000000000
C        -4.9198515953       -1.0484453245        0.0000000000
H        -5.7946478937       -2.8896707622        0.0000000000
H        -6.1453493076        0.5852948054        0.0000000000
H        -1.2016262935       -2.4422467053        0.0000000000
H        -2.3957812919        3.3086714273       -0.0000000000
H         2.1181600174        3.8945368042       -0.0000000000
C         3.0647242681       -0.0355301956        0.0000000000
N         4.4996372800       -1.7186217284        0.0000000000
 
  Displaced point  21:
C         1.3266721558        2.0154528318       -0.0000000000
C        -1.1906845690        1.6557743453       -0.0000000000
C        -2.4045688416       -0.7880700898        0.0000000000
C        -4.9198515953       -1.0484453245        0.0000000000
H        -5.7946478937       -2.8891808587        0.0000000000
H        -6.1448596800        0.5852783663        0.0000000000
H        -1.2016432938       -2.4422631443        0.0000000000
H        -2.3957982922        3.3086549883       -0.0000000000
H         2.1181430172        3.8945203652       -0.0000000000
C         3.0647072678       -0.0355466347        0.0000000000
N         4.4996202797       -1.7186381674        0.0000000000
 
  Displaced point  22:
C         1.3266721558        2.0154528318       -0.0000000000
C        -1.1906845690        1.6557743453       -0.0000000000
C        -2.4045688416       -0.7880700898        0.0000000000
C        -4.9198515953       -1.0484453245        0.0000000000
H        -5.7946478937       -2.8891808587        0.0000000000
H        -6.1458389351        0.5852783663        0.0000000000
H        -1.2016092933       -2.4422631443        0.0000000000
H        -2.3957642916        3.3086549883       -0.0000000000
H         2.1181770177        3.8945203652       -0.0000000000
C         3.0647412683       -0.0355466347        0.0000000000
N         4.4996542802       -1.7186381674        0.0000000000
 
  Displaced point  23:
C         1.3266721558        2.0154528318       -0.0000000000
C        -1.1906845690        1.6557743453       -0.0000000000
C        -2.4045688416       -0.7880700898        0.0000000000
C        -4.9198515953       -1.0484453245        0.0000000000
H        -5.7946478937       -2.8891808587        0.0000000000
H        -6.1453493076        0.5857679939        0.0000000000
H        -1.2016262935       -2.4422801446        0.0000000000
H        -2.3957812919        3.3086379880       -0.0000000000
H         2.1181600174        3.8945033649       -0.0000000000
C         3.0647242681       -0.0355636350        0.0000000000
N         4.4996372800       -1.7186551677        0.0000000000
 
  Displaced point  24:
C         1.3266721558        2.0154528318       -0.0000000000
C        -1.1906845690        1.6557743453       -0.0000000000
C        -2.4045688416       -0.7880700898        0.0000000000
C        -4.9198515953       -1.0484453245        0.0000000000
H        -5.7946478937       -2.8891808587        0.0000000000
H        -6.1453493076        0.5847887388        0.0000000000
H        -1.2016262935       -2.4422461441        0.0000000000
H        -2.3957812919        3.3086719885       -0.0000000000
H         2.1181600174        3.8945373654       -0.0000000000
C         3.0647242681       -0.0355296344        0.0000000000
N         4.4996372800       -1.7186211672        0.0000000000
 
  Displaced point  25:
C         1.3266721558        2.0154528318       -0.0000000000
C        -1.1906845690        1.6557743453       -0.0000000000
C        -2.4045688416       -0.7880700898        0.0000000000
C        -4.9198515953       -1.0484453245        0.0000000000
H        -5.7946478937       -2.8891808587        0.0000000000
H        -6.1453493076        0.5852783663        0.0000000000
H        -1.2011369612       -2.4422631443        0.0000000000
H        -2.3957988930        3.3086549883       -0.0000000000
H         2.1181424163        3.8945203652       -0.0000000000
C         3.0647066669       -0.0355466347        0.0000000000
N         4.4996196788       -1.7186381674        0.0000000000
 
  Displaced point  26:
C         1.3266721558        2.0154528318       -0.0000000000
C        -1.1906845690        1.6557743453       -0.0000000000
C        -2.4045688416       -0.7880700898        0.0000000000
C        -4.9198515953       -1.0484453245        0.0000000000
H        -5.7946478937       -2.8891808587        0.0000000000
H        -6.1453493076        0.5852783663        0.0000000000
H        -1.2021156258       -2.4422631443        0.0000000000
H        -2.3957636908        3.3086549883       -0.0000000000
H         2.1181776186        3.8945203652       -0.0000000000
C         3.0647418692       -0.0355466347        0.0000000000
N         4.4996548811       -1.7186381674        0.0000000000
 
  Displaced point  27:
C         1.3266721558        2.0154528318       -0.0000000000
C        -1.1906845690        1.6557743453       -0.0000000000
C        -2.4045688416       -0.7880700898        0.0000000000
C        -4.9198515953       -1.0484453245        0.0000000000
H        -5.7946478937       -2.8891808587        0.0000000000
H        -6.1453493076        0.5852783663        0.0000000000
H        -1.2016262935       -2.4417738120        0.0000000000
H        -2.3957812919        3.3086373871       -0.0000000000
H         2.1181600174        3.8945027640       -0.0000000000
C         3.0647242681       -0.0355642358        0.0000000000
N         4.4996372800       -1.7186557686        0.0000000000
 
  Displaced point  28:
C         1.3266721558        2.0154528318       -0.0000000000
C        -1.1906845690        1.6557743453       -0.0000000000
C        -2.4045688416       -0.7880700898        0.0000000000
C        -4.9198515953       -1.0484453245        0.0000000000
H        -5.7946478937       -2.8891808587        0.0000000000
H        -6.1453493076        0.5852783663        0.0000000000
H        -1.2016262935       -2.4427524767        0.0000000000
H        -2.3957812919        3.3086725894       -0.0000000000
H         2.1181600174        3.8945379663       -0.0000000000
C         3.0647242681       -0.0355290336        0.0000000000
N         4.4996372800       -1.7186205663        0.0000000000
 
  Displaced point  29:
C         1.3266721558        2.0154528318       -0.0000000000
C        -1.1906845690        1.6557743453       -0.0000000000
C        -2.4045688416       -0.7880700898        0.0000000000
C        -4.9198515953       -1.0484453245        0.0000000000
H        -5.7946478937       -2.8891808587        0.0000000000
H        -6.1453493076        0.5852783663        0.0000000000
H        -1.2016262935       -2.4422631443        0.0000000000
H        -2.3952922762        3.3086549883       -0.0000000000
H         2.1181417714        3.8945203652       -0.0000000000
C         3.0647060220       -0.0355466347        0.0000000000
N         4.4996190339       -1.7186381674        0.0000000000
 
  Displaced point  30:
C         1.3266721558        2.0154528318       -0.0000000000
C        -1.1906845690        1.6557743453       -0.0000000000
C        -2.4045688416       -0.7880700898        0.0000000000
C        -4.9198515953       -1.0484453245        0.0000000000
H        -5.7946478937       -2.8891808587        0.0000000000
H        -6.1453493076        0.5852783663        0.0000000000
H        -1.2016262935       -2.4422631443        0.0000000000
H        -2.3962703076        3.3086549883       -0.0000000000
H         2.1181782635        3.8945203652       -0.0000000000
C         3.0647425141       -0.0355466347        0.0000000000
N         4.4996555260       -1.7186381674        0.0000000000
 
  Displaced point  31:
C         1.3266721558        2.0154528318       -0.0000000000
C        -1.1906845690        1.6557743453       -0.0000000000
C        -2.4045688416       -0.7880700898        0.0000000000
C        -4.9198515953       -1.0484453245        0.0000000000
H        -5.7946478937       -2.8891808587        0.0000000000
H        -6.1453493076        0.5852783663        0.0000000000
H        -1.2016262935       -2.4422631443        0.0000000000
H        -2.3957812919        3.3091440039       -0.0000000000
H         2.1181600174        3.8945021191       -0.0000000000
C         3.0647242681       -0.0355648807        0.0000000000
N         4.4996372800       -1.7186564135        0.0000000000
 
  Displaced point  32:
C         1.3266721558        2.0154528318       -0.0000000000
C        -1.1906845690        1.6557743453       -0.0000000000
C        -2.4045688416       -0.7880700898        0.0000000000
C        -4.9198515953       -1.0484453245        0.0000000000
H        -5.7946478937       -2.8891808587        0.0000000000
H        -6.1453493076        0.5852783663        0.0000000000
H        -1.2016262935       -2.4422631443        0.0000000000
H        -2.3957812919        3.3081659726       -0.0000000000
H         2.1181600174        3.8945386112       -0.0000000000
C         3.0647242681       -0.0355283886        0.0000000000
N         4.4996372800       -1.7186199214        0.0000000000
 
  Displaced point  33:
C         1.3266721558        2.0154528318       -0.0000000000
C        -1.1906845690        1.6557743453       -0.0000000000
C        -2.4045688416       -0.7880700898        0.0000000000
C        -4.9198515953       -1.0484453245        0.0000000000
H        -5.7946478937       -2.8891808587        0.0000000000
H        -6.1453493076        0.5852783663        0.0000000000
H        -1.2016262935       -2.4422631443        0.0000000000
H        -2.3957812919        3.3086549883       -0.0000000000
H         2.1186486926        3.8945203652       -0.0000000000
C         3.0647053280       -0.0355466347        0.0000000000
N         4.4996183399       -1.7186381674        0.0000000000
 
  Displaced point  34:
C         1.3266721558        2.0154528318       -0.0000000000
C        -1.1906845690        1.6557743453       -0.0000000000
C        -2.4045688416       -0.7880700898        0.0000000000
C        -4.9198515953       -1.0484453245        0.0000000000
H        -5.7946478937       -2.8891808587        0.0000000000
H        -6.1453493076        0.5852783663        0.0000000000
H        -1.2016262935       -2.4422631443        0.0000000000
H        -2.3957812919        3.3086549883       -0.0000000000
H         2.1176713423        3.8945203652       -0.0000000000
C         3.0647432081       -0.0355466347        0.0000000000
N         4.4996562200       -1.7186381674        0.0000000000
 
  Displaced point  35:
C         1.3266721558        2.0154528318       -0.0000000000
C        -1.1906845690        1.6557743453       -0.0000000000
C        -2.4045688416       -0.7880700898        0.0000000000
C        -4.9198515953       -1.0484453245        0.0000000000
H        -5.7946478937       -2.8891808587        0.0000000000
H        -6.1453493076        0.5852783663        0.0000000000
H        -1.2016262935       -2.4422631443        0.0000000000
H        -2.3957812919        3.3086549883       -0.0000000000
H         2.1181600174        3.8950090403       -0.0000000000
C         3.0647242681       -0.0355655747        0.0000000000
N         4.4996372800       -1.7186571075        0.0000000000
 
  Displaced point  36:
C         1.3266721558        2.0154528318       -0.0000000000
C        -1.1906845690        1.6557743453       -0.0000000000
C        -2.4045688416       -0.7880700898        0.0000000000
C        -4.9198515953       -1.0484453245        0.0000000000
H        -5.7946478937       -2.8891808587        0.0000000000
H        -6.1453493076        0.5852783663        0.0000000000
H        -1.2016262935       -2.4422631443        0.0000000000
H        -2.3957812919        3.3086549883       -0.0000000000
H         2.1181600174        3.8940316900       -0.0000000000
C         3.0647242681       -0.0355276947        0.0000000000
N         4.4996372800       -1.7186192274        0.0000000000
 
  Displaced point  37:
C         1.3266721558        2.0154528318       -0.0000000000
C        -1.1906845690        1.6557743453       -0.0000000000
C        -2.4045688416       -0.7880700898        0.0000000000
C        -4.9198515953       -1.0484453245        0.0000000000
H        -5.7946478937       -2.8891808587        0.0000000000
H        -6.1453493076        0.5852783663        0.0000000000
H        -1.2016262935       -2.4422631443        0.0000000000
H        -2.3957812919        3.3086549883       -0.0000000000
H         2.1181600174        3.8945203652       -0.0000000000
C         3.0648301883       -0.0355466347        0.0000000000
N         4.4995465112       -1.7186381674        0.0000000000
 
  Displaced point  38:
C         1.3266721558        2.0154528318       -0.0000000000
C        -1.1906845690        1.6557743453       -0.0000000000
C        -2.4045688416       -0.7880700898        0.0000000000
C        -4.9198515953       -1.0484453245        0.0000000000
H        -5.7946478937       -2.8891808587        0.0000000000
H        -6.1453493076        0.5852783663        0.0000000000
H        -1.2016262935       -2.4422631443        0.0000000000
H        -2.3957812919        3.3086549883       -0.0000000000
H         2.1181600174        3.8945203652       -0.0000000000
C         3.0646183479       -0.0355466347        0.0000000000
N         4.4997280488       -1.7186381674        0.0000000000
 
  Displaced point  39:
C         1.3266721558        2.0154528318       -0.0000000000
C        -1.1906845690        1.6557743453       -0.0000000000
C        -2.4045688416       -0.7880700898        0.0000000000
C        -4.9198515953       -1.0484453245        0.0000000000
H        -5.7946478937       -2.8891808587        0.0000000000
H        -6.1453493076        0.5852783663        0.0000000000
H        -1.2016262935       -2.4422631443        0.0000000000
H        -2.3957812919        3.3086549883       -0.0000000000
H         2.1181600174        3.8945203652       -0.0000000000
C         3.0647242681       -0.0354407145        0.0000000000
N         4.4996372800       -1.7187289362        0.0000000000
 
  Displaced point  40:
C         1.3266721558        2.0154528318       -0.0000000000
C        -1.1906845690        1.6557743453       -0.0000000000
C        -2.4045688416       -0.7880700898        0.0000000000
C        -4.9198515953       -1.0484453245        0.0000000000
H        -5.7946478937       -2.8891808587        0.0000000000
H        -6.1453493076        0.5852783663        0.0000000000
H        -1.2016262935       -2.4422631443        0.0000000000
H        -2.3957812919        3.3086549883       -0.0000000000
H         2.1181600174        3.8945203652       -0.0000000000
C         3.0647242681       -0.0356525549        0.0000000000
N         4.4996372800       -1.7185473986        0.0000000000
 
  Displaced point  41:
C         1.3266721558        2.0154528318        0.0001329303
C        -1.1906845690        1.6557743453       -0.0000237934
C        -2.4045688416       -0.7880700898       -0.0000237934
C        -4.9198515953       -1.0484453245       -0.0000237934
H        -5.7946478937       -2.8891808587       -0.0000237934
H        -6.1453493076        0.5852783663       -0.0000237934
H        -1.2016262935       -2.4422631443       -0.0000237934
H        -2.3957812919        3.3086549883       -0.0000237934
H         2.1181600174        3.8945203652       -0.0000237934
C         3.0647242681       -0.0355466347       -0.0000237934
N         4.4996372800       -1.7186381674       -0.0000237934
 
  Displaced point  42:
C         1.3266721558        2.0154528318       -0.0000000000
C        -1.1906845690        1.6557743453        0.0001307836
C        -2.4045688416       -0.7880700898       -0.0000285127
C        -4.9198515953       -1.0484453245       -0.0000285127
H        -5.7946478937       -2.8891808587       -0.0000285127
H        -6.1453493076        0.5852783663       -0.0000285127
H        -1.2016262935       -2.4422631443       -0.0000285127
H        -2.3957812919        3.3086549883       -0.0000285127
H         2.1181600174        3.8945203652       -0.0000285127
C         3.0647242681       -0.0355466347       -0.0000285127
N         4.4996372800       -1.7186381674       -0.0000285127
 
  Displaced point  43:
C         1.3266721558        2.0154528318       -0.0000000000
C        -1.1906845690        1.6557743453       -0.0000000000
C        -2.4045688416       -0.7880700898        0.0001276376
C        -4.9198515953       -1.0484453245       -0.0000355849
H        -5.7946478937       -2.8891808587       -0.0000355849
H        -6.1453493076        0.5852783663       -0.0000355849
H        -1.2016262935       -2.4422631443       -0.0000355849
H        -2.3957812919        3.3086549883       -0.0000355849
H         2.1181600174        3.8945203652       -0.0000355849
C         3.0647242681       -0.0355466347       -0.0000355849
N         4.4996372800       -1.7186381674       -0.0000355849
 
  Displaced point  44:
C         1.3266721558        2.0154528318       -0.0000000000
C        -1.1906845690        1.6557743453       -0.0000000000
C        -2.4045688416       -0.7880700898        0.0000000000
C        -4.9198515953       -1.0484453245        0.0001225768
H        -5.7946478937       -2.8891808587       -0.0000473846
H        -6.1453493076        0.5852783663       -0.0000473846
H        -1.2016262935       -2.4422631443       -0.0000473846
H        -2.3957812919        3.3086549883       -0.0000473846
H         2.1181600174        3.8945203652       -0.0000473846
C         3.0647242681       -0.0355466347       -0.0000473846
N         4.4996372800       -1.7186381674       -0.0000473846
 
  Displaced point  45:
C         1.3266721558        2.0154528318       -0.0000000000
C        -1.1906845690        1.6557743453       -0.0000000000
C        -2.4045688416       -0.7880700898        0.0000000000
C        -4.9198515953       -1.0484453245        0.0000000000
H        -5.7946478937       -2.8891808587        0.0004899034
H        -6.1453493076        0.5852783663       -0.0000164391
H        -1.2016262935       -2.4422631443       -0.0000164391
H        -2.3957812919        3.3086549883       -0.0000164391
H         2.1181600174        3.8945203652       -0.0000164391
C         3.0647242681       -0.0355466347       -0.0000164391
N         4.4996372800       -1.7186381674       -0.0000164391
 
  Displaced point  46:
C         1.3266721558        2.0154528318       -0.0000000000
C        -1.1906845690        1.6557743453       -0.0000000000
C        -2.4045688416       -0.7880700898        0.0000000000
C        -4.9198515953       -1.0484453245        0.0000000000
H        -5.7946478937       -2.8891808587        0.0000000000
H        -6.1453493076        0.5852783663        0.0004896275
H        -1.2016262935       -2.4422631443       -0.0000170003
H        -2.3957812919        3.3086549883       -0.0000170003
H         2.1181600174        3.8945203652       -0.0000170003
C         3.0647242681       -0.0355466347       -0.0000170003
N         4.4996372800       -1.7186381674       -0.0000170003
 
  Displaced point  47:
C         1.3266721558        2.0154528318       -0.0000000000
C        -1.1906845690        1.6557743453       -0.0000000000
C        -2.4045688416       -0.7880700898        0.0000000000
C        -4.9198515953       -1.0484453245        0.0000000000
H        -5.7946478937       -2.8891808587        0.0000000000
H        -6.1453493076        0.5852783663        0.0000000000
H        -1.2016262935       -2.4422631443        0.0004893323
H        -2.3957812919        3.3086549883       -0.0000176011
H         2.1181600174        3.8945203652       -0.0000176011
C         3.0647242681       -0.0355466347       -0.0000176011
N         4.4996372800       -1.7186381674       -0.0000176011
 
  Displaced point  48:
C         1.3266721558        2.0154528318       -0.0000000000
C        -1.1906845690        1.6557743453       -0.0000000000
C        -2.4045688416       -0.7880700898        0.0000000000
C        -4.9198515953       -1.0484453245        0.0000000000
H        -5.7946478937       -2.8891808587        0.0000000000
H        -6.1453493076        0.5852783663        0.0000000000
H        -1.2016262935       -2.4422631443        0.0000000000
H        -2.3957812919        3.3086549883        0.0004890157
H         2.1181600174        3.8945203652       -0.0000182461
C         3.0647242681       -0.0355466347       -0.0000182461
N         4.4996372800       -1.7186381674       -0.0000182461
 
  Displaced point  49:
C         1.3266721558        2.0154528318       -0.0000000000
C        -1.1906845690        1.6557743453       -0.0000000000
C        -2.4045688416       -0.7880700898        0.0000000000
C        -4.9198515953       -1.0484453245        0.0000000000
H        -5.7946478937       -2.8891808587        0.0000000000
H        -6.1453493076        0.5852783663        0.0000000000
H        -1.2016262935       -2.4422631443        0.0000000000
H        -2.3957812919        3.3086549883       -0.0000000000
H         2.1181600174        3.8945203652        0.0004886752
C         3.0647242681       -0.0355466347       -0.0000189400
N         4.4996372800       -1.7186381674       -0.0000189400
 
  Displaced point  50:
C         1.3266721558        2.0154528318       -0.0000000000
C        -1.1906845690        1.6557743453       -0.0000000000
C        -2.4045688416       -0.7880700898        0.0000000000
C        -4.9198515953       -1.0484453245        0.0000000000
H        -5.7946478937       -2.8891808587        0.0000000000
H        -6.1453493076        0.5852783663        0.0000000000
H        -1.2016262935       -2.4422631443        0.0000000000
H        -2.3957812919        3.3086549883       -0.0000000000
H         2.1181600174        3.8945203652       -0.0000000000
C         3.0647242681       -0.0355466347        0.0001059202
N         4.4996372800       -1.7186381674       -0.0000907688
 @CHECKOUT-I, Total execution time (CPU/WALL):         0.01/       0.02 seconds.
 @GETMEM-I,  Allocated   40054 MB of main memory.
 @CHECKOUT-I, Total execution time (CPU/WALL):         0.00/       0.02 seconds.
 @GETMEM-I,  Allocated   40054 MB of main memory.
  current energy   -248.010944563053     
  x is   0.000000000000000E+000
  x is   -1.00000000000000     
  x is   -1.00000000000000     
  x is  -6.582535376065679E-002
  x is  -6.582340247101226E-002
  x is   -1.00000000000000     
  x is   -1.00000000000000     
 @CHECKOUT-I, Total execution time (CPU/WALL):         0.01/       0.01 seconds.
 @GETMEM-I,  Allocated   40054 MB of main memory.
 @CHECKOUT-I, Total execution time (CPU/WALL):         0.00/       0.00 seconds.
 @GETMEM-I,  Allocated   40054 MB of main memory.
  current energy   -248.010944563082     
  x is   0.000000000000000E+000
  x is   -1.00000000000000     
  x is   -1.00000000000000     
  x is  -6.582019340034084E-002
  x is  -6.582214467213521E-002
  x is   -1.00000000000000     
  x is   -1.00000000000000     
 @CHECKOUT-I, Total execution time (CPU/WALL):         0.01/       0.01 seconds.
 @GETMEM-I,  Allocated   40054 MB of main memory.
 @CHECKOUT-I, Total execution time (CPU/WALL):         0.00/       0.00 seconds.
 @GETMEM-I,  Allocated   40054 MB of main memory.
  current energy   -248.010944564622     
  x is   0.000000000000000E+000
  x is   -1.00000000000000     
  x is   -1.00000000000000     
  x is  -6.582570458822656E-002
  x is  -6.582442012175360E-002
  x is   -1.00000000000000     
  x is   -1.00000000000000     
 @CHECKOUT-I, Total execution time (CPU/WALL):         0.01/       0.01 seconds.
 @GETMEM-I,  Allocated   40054 MB of main memory.
 @CHECKOUT-I, Total execution time (CPU/WALL):         0.00/       0.00 seconds.
 @GETMEM-I,  Allocated   40054 MB of main memory.
  current energy   -248.010944564650     
  x is   0.000000000000000E+000
  x is   -1.00000000000000     
  x is   -1.00000000000000     
  x is  -6.581984263154173E-002
  x is  -6.582112702677623E-002
  x is   -1.00000000000000     
  x is   -1.00000000000000     
 @CHECKOUT-I, Total execution time (CPU/WALL):         0.01/       0.01 seconds.
 @GETMEM-I,  Allocated   40054 MB of main memory.
 @CHECKOUT-I, Total execution time (CPU/WALL):         0.00/       0.00 seconds.
 @GETMEM-I,  Allocated   40054 MB of main memory.
  current energy   -248.010944564187     
  x is   0.000000000000000E+000
  x is   -1.00000000000000     
  x is   -1.00000000000000     
  x is  -6.582551161127104E-002
  x is  -6.582352721153661E-002
  x is   -1.00000000000000     
  x is   -1.00000000000000     
 @CHECKOUT-I, Total execution time (CPU/WALL):         0.01/       0.01 seconds.
 @GETMEM-I,  Allocated   40054 MB of main memory.
 @CHECKOUT-I, Total execution time (CPU/WALL):         0.00/       0.00 seconds.
 @GETMEM-I,  Allocated   40054 MB of main memory.
  current energy   -248.010944564158     
  x is   0.000000000000000E+000
  x is   -1.00000000000000     
  x is   -1.00000000000000     
  x is  -6.582003560737959E-002
  x is  -6.582201993540693E-002
  x is   -1.00000000000000     
  x is   -1.00000000000000     
 @CHECKOUT-I, Total execution time (CPU/WALL):         0.01/       0.01 seconds.
 @GETMEM-I,  Allocated   40054 MB of main memory.
 @CHECKOUT-I, Total execution time (CPU/WALL):         0.00/       0.00 seconds.
 @GETMEM-I,  Allocated   40054 MB of main memory.
  current energy   -248.010944564766     
  x is   0.000000000000000E+000
  x is   -1.00000000000000     
  x is   -1.00000000000000     
  x is  -6.582380866829818E-002
  x is  -6.582474670815375E-002
  x is   -1.00000000000000     
  x is   -1.00000000000000     
 @CHECKOUT-I, Total execution time (CPU/WALL):         0.01/       0.01 seconds.
 @GETMEM-I,  Allocated   40054 MB of main memory.
 @CHECKOUT-I, Total execution time (CPU/WALL):         0.00/       0.00 seconds.
 @GETMEM-I,  Allocated   40054 MB of main memory.
  current energy   -248.010944564785     
  x is   0.000000000000000E+000
  x is   -1.00000000000000     
  x is   -1.00000000000000     
  x is  -6.582173844480277E-002
  x is  -6.582080044651928E-002
  x is   -1.00000000000000     
  x is   -1.00000000000000     
 @CHECKOUT-I, Total execution time (CPU/WALL):         0.01/       0.02 seconds.
 @GETMEM-I,  Allocated   40054 MB of main memory.
 @CHECKOUT-I, Total execution time (CPU/WALL):         0.00/       0.00 seconds.
 @GETMEM-I,  Allocated   40054 MB of main memory.
  current energy   -248.010944561941     
  x is   0.000000000000000E+000
  x is   -1.00000000000000     
  x is   -1.00000000000000     
  x is  -6.582372655727153E-002
  x is  -6.582371414393129E-002
  x is   -1.00000000000000     
  x is   -1.00000000000000     
 @CHECKOUT-I, Total execution time (CPU/WALL):         0.01/       0.01 seconds.
 @GETMEM-I,  Allocated   40054 MB of main memory.
 @CHECKOUT-I, Total execution time (CPU/WALL):         0.00/       0.00 seconds.
 @GETMEM-I,  Allocated   40054 MB of main memory.
  current energy   -248.010944561971     
  x is   0.000000000000000E+000
  x is   -1.00000000000000     
  x is   -1.00000000000000     
  x is  -6.582182059714925E-002
  x is  -6.582183300998368E-002
  x is   -1.00000000000000     
  x is   -1.00000000000000     
 @CHECKOUT-I, Total execution time (CPU/WALL):         0.01/       0.01 seconds.
 @GETMEM-I,  Allocated   40054 MB of main memory.
 @CHECKOUT-I, Total execution time (CPU/WALL):         0.00/       0.00 seconds.
 @GETMEM-I,  Allocated   40054 MB of main memory.
  current energy   -248.010944565045     
  x is   0.000000000000000E+000
  x is   -1.00000000000000     
  x is   -1.00000000000000     
  x is  -6.582284144975026E-002
  x is  -6.582523612006008E-002
  x is   -1.00000000000000     
  x is   -1.00000000000000     
 @CHECKOUT-I, Total execution time (CPU/WALL):         0.01/       0.01 seconds.
 @GETMEM-I,  Allocated   40054 MB of main memory.
 @CHECKOUT-I, Total execution time (CPU/WALL):         0.00/       0.00 seconds.
 @GETMEM-I,  Allocated   40054 MB of main memory.
  current energy   -248.010944565030     
  x is   0.000000000000000E+000
  x is   -1.00000000000000     
  x is   -1.00000000000000     
  x is  -6.582270567140869E-002
  x is  -6.582031104589436E-002
  x is   -1.00000000000000     
  x is   -1.00000000000000     
 @CHECKOUT-I, Total execution time (CPU/WALL):         0.01/       0.01 seconds.
 @GETMEM-I,  Allocated   40054 MB of main memory.
 @CHECKOUT-I, Total execution time (CPU/WALL):         0.00/       0.00 seconds.
 @GETMEM-I,  Allocated   40054 MB of main memory.
  current energy   -248.010944563805     
  x is   0.000000000000000E+000
  x is   -1.00000000000000     
  x is   -1.00000000000000     
  x is  -6.582376917871113E-002
  x is  -6.582402603730142E-002
  x is   -1.00000000000000     
  x is   -1.00000000000000     
 @CHECKOUT-I, Total execution time (CPU/WALL):         0.01/       0.01 seconds.
 @GETMEM-I,  Allocated   40054 MB of main memory.
 @CHECKOUT-I, Total execution time (CPU/WALL):         0.00/       0.00 seconds.
 @GETMEM-I,  Allocated   40054 MB of main memory.
  current energy   -248.010944563762     
  x is   0.000000000000000E+000
  x is   -1.00000000000000     
  x is   -1.00000000000000     
  x is  -6.582177796923760E-002
  x is  -6.582152113166972E-002
  x is   -1.00000000000000     
  x is   -1.00000000000000     
 @CHECKOUT-I, Total execution time (CPU/WALL):         0.01/       0.01 seconds.
 @GETMEM-I,  Allocated   40054 MB of main memory.
 @CHECKOUT-I, Total execution time (CPU/WALL):         0.00/       0.00 seconds.
 @GETMEM-I,  Allocated   40054 MB of main memory.
  current energy   -248.010944562639     
  x is   0.000000000000000E+000
  x is   -1.00000000000000     
  x is   -1.00000000000000     
  x is  -6.582022310348723E-002
  x is  -6.582605269339370E-002
  x is   -1.00000000000000     
  x is   -1.00000000000000     
 @CHECKOUT-I, Total execution time (CPU/WALL):         0.01/       0.01 seconds.
 @GETMEM-I,  Allocated   40054 MB of main memory.
 @CHECKOUT-I, Total execution time (CPU/WALL):         0.00/       0.00 seconds.
 @GETMEM-I,  Allocated   40054 MB of main memory.
  current energy   -248.010944562639     
  x is   0.000000000000000E+000
  x is   -1.00000000000000     
  x is   -1.00000000000000     
  x is  -6.582532407245045E-002
  x is  -6.581949449692492E-002
  x is   -1.00000000000000     
  x is   -1.00000000000000     
 @CHECKOUT-I, Total execution time (CPU/WALL):         0.01/       0.01 seconds.
 @GETMEM-I,  Allocated   40054 MB of main memory.
 @CHECKOUT-I, Total execution time (CPU/WALL):         0.00/       0.00 seconds.
 @GETMEM-I,  Allocated   40054 MB of main memory.
  current energy   -248.010944559208     
  x is   0.000000000000000E+000
  x is   -1.00000000000000     
  x is   -1.00000000000000     
  x is  -6.582263540318312E-002
  x is  -6.582320808077791E-002
  x is   -1.00000000000000     
  x is   -1.00000000000000     
 @CHECKOUT-I, Total execution time (CPU/WALL):         0.01/       0.01 seconds.
 @GETMEM-I,  Allocated   40054 MB of main memory.
 @CHECKOUT-I, Total execution time (CPU/WALL):         0.00/       0.00 seconds.
 @GETMEM-I,  Allocated   40054 MB of main memory.
  current energy   -248.010944559132     
  x is   0.000000000000000E+000
  x is   -1.00000000000000     
  x is   -1.00000000000000     
  x is  -6.582291171970911E-002
  x is  -6.582233905781887E-002
  x is   -1.00000000000000     
  x is   -1.00000000000000     
 @CHECKOUT-I, Total execution time (CPU/WALL):         0.01/       0.01 seconds.
 @GETMEM-I,  Allocated   40054 MB of main memory.
 @CHECKOUT-I, Total execution time (CPU/WALL):         0.00/       0.00 seconds.
 @GETMEM-I,  Allocated   40054 MB of main memory.
  current energy   -248.010944534668     
  x is   0.000000000000000E+000
  x is   -1.00000000000000     
  x is   -1.00000000000000     
  x is  -6.582165893278291E-002
  x is  -6.582391118296071E-002
  x is   -1.00000000000000     
  x is   -1.00000000000000     
 @CHECKOUT-I, Total execution time (CPU/WALL):         0.01/       0.01 seconds.
 @GETMEM-I,  Allocated   40054 MB of main memory.
 @CHECKOUT-I, Total execution time (CPU/WALL):         0.00/       0.00 seconds.
 @GETMEM-I,  Allocated   40054 MB of main memory.
  current energy   -248.010944534570     
  x is   0.000000000000000E+000
  x is   -1.00000000000000     
  x is   -1.00000000000000     
  x is  -6.582388822246310E-002
  x is  -6.582163595820545E-002
  x is   -1.00000000000000     
  x is   -1.00000000000000     
 @CHECKOUT-I, Total execution time (CPU/WALL):         0.01/       0.01 seconds.
 @GETMEM-I,  Allocated   40054 MB of main memory.
 @CHECKOUT-I, Total execution time (CPU/WALL):         0.00/       0.00 seconds.
 @GETMEM-I,  Allocated   40054 MB of main memory.
  current energy   -248.010944552551     
  x is   0.000000000000000E+000
  x is   -1.00000000000000     
  x is   -1.00000000000000     
  x is  -6.582354395642176E-002
  x is  -6.582322291431708E-002
  x is   -1.00000000000000     
  x is   -1.00000000000000     
 @CHECKOUT-I, Total execution time (CPU/WALL):         0.01/       0.01 seconds.
 @GETMEM-I,  Allocated   40054 MB of main memory.
 @CHECKOUT-I, Total execution time (CPU/WALL):         0.00/       0.00 seconds.
 @GETMEM-I,  Allocated   40054 MB of main memory.
  current energy   -248.010944552451     
  x is   0.000000000000000E+000
  x is   -1.00000000000000     
  x is   -1.00000000000000     
  x is  -6.582200319405140E-002
  x is  -6.582232422456857E-002
  x is   -1.00000000000000     
  x is   -1.00000000000000     
 @CHECKOUT-I, Total execution time (CPU/WALL):         0.01/       0.01 seconds.
 @GETMEM-I,  Allocated   40054 MB of main memory.
 @CHECKOUT-I, Total execution time (CPU/WALL):         0.00/       0.00 seconds.
 @GETMEM-I,  Allocated   40054 MB of main memory.
  current energy   -248.010944541923     
  x is   0.000000000000000E+000
  x is   -1.00000000000000     
  x is   -1.00000000000000     
  x is  -6.582152868908309E-002
  x is  -6.582395001911512E-002
  x is   -1.00000000000000     
  x is   -1.00000000000000     
 @CHECKOUT-I, Total execution time (CPU/WALL):         0.01/       0.01 seconds.
 @GETMEM-I,  Allocated   40054 MB of main memory.
 @CHECKOUT-I, Total execution time (CPU/WALL):         0.00/       0.00 seconds.
 @GETMEM-I,  Allocated   40054 MB of main memory.
  current energy   -248.010944542025     
  x is   0.000000000000000E+000
  x is   -1.00000000000000     
  x is   -1.00000000000000     
  x is  -6.582401844505170E-002
  x is  -6.582159712251834E-002
  x is   -1.00000000000000     
  x is   -1.00000000000000     
 @CHECKOUT-I, Total execution time (CPU/WALL):         0.01/       0.01 seconds.
 @GETMEM-I,  Allocated   40054 MB of main memory.
 @CHECKOUT-I, Total execution time (CPU/WALL):         0.00/       0.00 seconds.
 @GETMEM-I,  Allocated   40054 MB of main memory.
  current energy   -248.010944552955     
  x is   0.000000000000000E+000
  x is   -1.00000000000000     
  x is   -1.00000000000000     
  x is  -6.582277491159960E-002
  x is  -6.582323879659879E-002
  x is   -1.00000000000000     
  x is   -1.00000000000000     
 @CHECKOUT-I, Total execution time (CPU/WALL):         0.01/       0.01 seconds.
 @GETMEM-I,  Allocated   40054 MB of main memory.
 @CHECKOUT-I, Total execution time (CPU/WALL):         0.00/       0.00 seconds.
 @GETMEM-I,  Allocated   40054 MB of main memory.
  current energy   -248.010944553038     
  x is   0.000000000000000E+000
  x is   -1.00000000000000     
  x is   -1.00000000000000     
  x is  -6.582277221974253E-002
  x is  -6.582230834260649E-002
  x is   -1.00000000000000     
  x is   -1.00000000000000     
 @CHECKOUT-I, Total execution time (CPU/WALL):         0.01/       0.01 seconds.
 @GETMEM-I,  Allocated   40054 MB of main memory.
 @CHECKOUT-I, Total execution time (CPU/WALL):         0.00/       0.00 seconds.
 @GETMEM-I,  Allocated   40054 MB of main memory.
  current energy   -248.010944541482     
  x is   0.000000000000000E+000
  x is   -1.00000000000000     
  x is   -1.00000000000000     
  x is  -6.582278492395766E-002
  x is  -6.582399160101071E-002
  x is   -1.00000000000000     
  x is   -1.00000000000000     
 @CHECKOUT-I, Total execution time (CPU/WALL):         0.01/       0.01 seconds.
 @GETMEM-I,  Allocated   40054 MB of main memory.
 @CHECKOUT-I, Total execution time (CPU/WALL):         0.00/       0.00 seconds.
 @GETMEM-I,  Allocated   40054 MB of main memory.
  current energy   -248.010944541363     
  x is   0.000000000000000E+000
  x is   -1.00000000000000     
  x is   -1.00000000000000     
  x is  -6.582276221358307E-002
  x is  -6.582155554114000E-002
  x is   -1.00000000000000     
  x is   -1.00000000000000     
 @CHECKOUT-I, Total execution time (CPU/WALL):         0.01/       0.01 seconds.
 @GETMEM-I,  Allocated   40054 MB of main memory.
 @CHECKOUT-I, Total execution time (CPU/WALL):         0.00/       0.00 seconds.
 @GETMEM-I,  Allocated   40054 MB of main memory.
  current energy   -248.010944552972     
  x is   0.000000000000000E+000
  x is   -1.00000000000000     
  x is   -1.00000000000000     
  x is  -6.582428849244881E-002
  x is  -6.582325584293924E-002
  x is   -1.00000000000000     
  x is   -1.00000000000000     
 @CHECKOUT-I, Total execution time (CPU/WALL):         0.01/       0.01 seconds.
 @GETMEM-I,  Allocated   40054 MB of main memory.
 @CHECKOUT-I, Total execution time (CPU/WALL):         0.00/       0.00 seconds.
 @GETMEM-I,  Allocated   40054 MB of main memory.
  current energy   -248.010944552876     
  x is   0.000000000000000E+000
  x is   -1.00000000000000     
  x is   -1.00000000000000     
  x is  -6.582125868036359E-002
  x is  -6.582229129662154E-002
  x is   -1.00000000000000     
  x is   -1.00000000000000     
 @CHECKOUT-I, Total execution time (CPU/WALL):         0.01/       0.01 seconds.
 @GETMEM-I,  Allocated   40054 MB of main memory.
 @CHECKOUT-I, Total execution time (CPU/WALL):         0.00/       0.00 seconds.
 @GETMEM-I,  Allocated   40054 MB of main memory.
  current energy   -248.010944541715     
  x is   0.000000000000000E+000
  x is   -1.00000000000000     
  x is   -1.00000000000000     
  x is  -6.582247105361305E-002
  x is  -6.582403623055755E-002
  x is   -1.00000000000000     
  x is   -1.00000000000000     
 @CHECKOUT-I, Total execution time (CPU/WALL):         0.01/       0.01 seconds.
 @GETMEM-I,  Allocated   40054 MB of main memory.
 @CHECKOUT-I, Total execution time (CPU/WALL):         0.00/       0.00 seconds.
 @GETMEM-I,  Allocated   40054 MB of main memory.
  current energy   -248.010944541817     
  x is   0.000000000000000E+000
  x is   -1.00000000000000     
  x is   -1.00000000000000     
  x is  -6.582307605996729E-002
  x is  -6.582151091216859E-002
  x is   -1.00000000000000     
  x is   -1.00000000000000     
 @CHECKOUT-I, Total execution time (CPU/WALL):         0.01/       0.01 seconds.
 @GETMEM-I,  Allocated   40054 MB of main memory.
 @CHECKOUT-I, Total execution time (CPU/WALL):         0.00/       0.00 seconds.
 @GETMEM-I,  Allocated   40054 MB of main memory.
  current energy   -248.010944560230     
  x is   0.000000000000000E+000
  x is   -1.00000000000000     
  x is   -1.00000000000000     
  x is  -6.582450040176402E-002
  x is  -6.582327418620604E-002
  x is   -1.00000000000000     
  x is   -1.00000000000000     
 @CHECKOUT-I, Total execution time (CPU/WALL):         0.01/       0.01 seconds.
 @GETMEM-I,  Allocated   40054 MB of main memory.
 @CHECKOUT-I, Total execution time (CPU/WALL):         0.00/       0.00 seconds.
 @GETMEM-I,  Allocated   40054 MB of main memory.
  current energy   -248.010944560276     
  x is   0.000000000000000E+000
  x is   -1.00000000000000     
  x is   -1.00000000000000     
  x is  -6.582104676422695E-002
  x is  -6.582227295375176E-002
  x is   -1.00000000000000     
  x is   -1.00000000000000     
 @CHECKOUT-I, Total execution time (CPU/WALL):         0.01/       0.01 seconds.
 @GETMEM-I,  Allocated   40054 MB of main memory.
 @CHECKOUT-I, Total execution time (CPU/WALL):         0.00/       0.00 seconds.
 @GETMEM-I,  Allocated   40054 MB of main memory.
  current energy   -248.010944533558     
  x is   0.000000000000000E+000
  x is   -1.00000000000000     
  x is   -1.00000000000000     
  x is  -6.582364835086263E-002
  x is  -6.582408425562036E-002
  x is   -1.00000000000000     
  x is   -1.00000000000000     
 @CHECKOUT-I, Total execution time (CPU/WALL):         0.01/       0.01 seconds.
 @GETMEM-I,  Allocated   40054 MB of main memory.
 @CHECKOUT-I, Total execution time (CPU/WALL):         0.00/       0.00 seconds.
 @GETMEM-I,  Allocated   40054 MB of main memory.
  current energy   -248.010944533681     
  x is   0.000000000000000E+000
  x is   -1.00000000000000     
  x is   -1.00000000000000     
  x is  -6.582189877952349E-002
  x is  -6.582146288774782E-002
  x is   -1.00000000000000     
  x is   -1.00000000000000     
 @CHECKOUT-I, Total execution time (CPU/WALL):         0.01/       0.01 seconds.
 @GETMEM-I,  Allocated   40054 MB of main memory.
 @CHECKOUT-I, Total execution time (CPU/WALL):         0.00/       0.00 seconds.
 @GETMEM-I,  Allocated   40054 MB of main memory.
  current energy   -248.010944562792     
  x is   0.000000000000000E+000
  x is   -1.00000000000000     
  x is   -1.00000000000000     
  x is  -6.582627411168784E-002
  x is  -6.582517279936151E-002
  x is   -1.00000000000000     
  x is   -1.00000000000000     
 @CHECKOUT-I, Total execution time (CPU/WALL):         0.01/       0.01 seconds.
 @GETMEM-I,  Allocated   40054 MB of main memory.
 @CHECKOUT-I, Total execution time (CPU/WALL):         0.00/       0.00 seconds.
 @GETMEM-I,  Allocated   40054 MB of main memory.
  current energy   -248.010944562698     
  x is   0.000000000000000E+000
  x is   -1.00000000000000     
  x is   -1.00000000000000     
  x is  -6.581927320872505E-002
  x is  -6.582037446178612E-002
  x is   -1.00000000000000     
  x is   -1.00000000000000     
 @CHECKOUT-I, Total execution time (CPU/WALL):         0.01/       0.01 seconds.
 @GETMEM-I,  Allocated   40054 MB of main memory.
 @CHECKOUT-I, Total execution time (CPU/WALL):         0.00/       0.00 seconds.
 @GETMEM-I,  Allocated   40054 MB of main memory.
  current energy   -248.010944559422     
  x is   0.000000000000000E+000
  x is   -1.00000000000000     
  x is   -1.00000000000000     
  x is  -6.582811609219452E-002
  x is  -6.582905503222358E-002
  x is   -1.00000000000000     
  x is   -1.00000000000000     
 @CHECKOUT-I, Total execution time (CPU/WALL):         0.01/       0.01 seconds.
 @GETMEM-I,  Allocated   40054 MB of main memory.
 @CHECKOUT-I, Total execution time (CPU/WALL):         0.00/       0.00 seconds.
 @GETMEM-I,  Allocated   40054 MB of main memory.
  current energy   -248.010944559526     
  x is   0.000000000000000E+000
  x is   -1.00000000000000     
  x is   -1.00000000000000     
  x is  -6.581743115561456E-002
  x is  -6.581649230725684E-002
  x is   -1.00000000000000     
  x is   -1.00000000000000     
 @CHECKOUT-I, Total execution time (CPU/WALL):         0.01/       0.01 seconds.
 @GETMEM-I,  Allocated   40054 MB of main memory.
 @CHECKOUT-I, Total execution time (CPU/WALL):         0.00/       0.00 seconds.
 @GETMEM-I,  Allocated   40054 MB of main memory.
  current energy   -248.010944571318     
  x is   0.000000000000000E+000
  x is  -0.999999725543006     
  x is  -0.999995060206853     
  x is  -6.582277360194166E-002
  x is  -6.582277356722055E-002
  x is  -0.999996145637649     
  x is  -0.999983674316926     
 @CHECKOUT-I, Total execution time (CPU/WALL):         0.01/       0.01 seconds.
 @GETMEM-I,  Allocated   40054 MB of main memory.
 @CHECKOUT-I, Total execution time (CPU/WALL):         0.00/       0.00 seconds.
 @GETMEM-I,  Allocated   40054 MB of main memory.
  current energy   -248.010944571176     
  x is   0.000000000000000E+000
  x is  -0.999996536007489     
  x is  -0.999994080426981     
  x is  -6.582277356358990E-002
  x is  -6.582277356722055E-002
  x is  -0.999999186482672     
  x is  -0.999980436210553     
 @CHECKOUT-I, Total execution time (CPU/WALL):         0.01/       0.01 seconds.
 @GETMEM-I,  Allocated   40054 MB of main memory.
 @CHECKOUT-I, Total execution time (CPU/WALL):         0.00/       0.00 seconds.
 @GETMEM-I,  Allocated   40054 MB of main memory.
  current energy   -248.010944571200     
  x is   0.000000000000000E+000
  x is  -0.999997608804125     
  x is  -0.999992612163396     
  x is  -6.582277356394550E-002
  x is  -6.582277356722055E-002
  x is  -0.999973814940903     
  x is  -0.999975583698471     
 @CHECKOUT-I, Total execution time (CPU/WALL):         0.01/       0.01 seconds.
 @GETMEM-I,  Allocated   40054 MB of main memory.
 @CHECKOUT-I, Total execution time (CPU/WALL):         0.00/       0.00 seconds.
 @GETMEM-I,  Allocated   40054 MB of main memory.
  current energy   -248.010944571247     
  x is   0.000000000000000E+000
  x is  -0.999998750625493     
  x is  -0.999990162405215     
  x is  -6.582277356583122E-002
  x is  -6.582277356722055E-002
  x is  -0.999977492343747     
  x is  -0.999970366805971     
 @CHECKOUT-I, Total execution time (CPU/WALL):         0.01/       0.01 seconds.
 @GETMEM-I,  Allocated   40054 MB of main memory.
 @CHECKOUT-I, Total execution time (CPU/WALL):         0.00/       0.00 seconds.
 @GETMEM-I,  Allocated   40054 MB of main memory.
  current energy   -248.010944569798     
  x is   0.000000000000000E+000
  x is  -0.999999094358472     
  x is  -0.999996587058761     
  x is  -6.582277356972444E-002
  x is  -6.582277356722055E-002
  x is  -0.999987328190792     
  x is  -0.999994731343169     
 @CHECKOUT-I, Total execution time (CPU/WALL):         0.01/       0.01 seconds.
 @GETMEM-I,  Allocated   40054 MB of main memory.
 @CHECKOUT-I, Total execution time (CPU/WALL):         0.00/       0.00 seconds.
 @GETMEM-I,  Allocated   40054 MB of main memory.
  current energy   -248.010944569953     
  x is   0.000000000000000E+000
  x is  -0.999997319831537     
  x is  -0.999996470547444     
  x is  -6.582277356246202E-002
  x is  -6.582277356722044E-002
  x is  -0.999995793028478     
  x is  -0.999994551481255     
 @CHECKOUT-I, Total execution time (CPU/WALL):         0.01/       0.01 seconds.
 @GETMEM-I,  Allocated   40054 MB of main memory.
 @CHECKOUT-I, Total execution time (CPU/WALL):         0.00/       0.00 seconds.
 @GETMEM-I,  Allocated   40054 MB of main memory.
  current energy   -248.010944569410     
  x is   0.000000000000000E+000
  x is  -0.999997099865539     
  x is  -0.999996345798728     
  x is  -6.582277356434063E-002
  x is  -6.582277356722033E-002
  x is  -0.999988849832319     
  x is  -0.999994358903027     
 @CHECKOUT-I, Total execution time (CPU/WALL):         0.01/       0.01 seconds.
 @GETMEM-I,  Allocated   40054 MB of main memory.
 @CHECKOUT-I, Total execution time (CPU/WALL):         0.00/       0.00 seconds.
 @GETMEM-I,  Allocated   40054 MB of main memory.
  current energy   -248.010944569537     
  x is   0.000000000000000E+000
  x is  -0.999996678653383     
  x is  -0.999996211906866     
  x is  -6.582277355767718E-002
  x is  -6.582277356722044E-002
  x is  -0.999996940796932     
  x is  -0.999994152210259     
 @CHECKOUT-I, Total execution time (CPU/WALL):         0.01/       0.01 seconds.
 @GETMEM-I,  Allocated   40054 MB of main memory.
 @CHECKOUT-I, Total execution time (CPU/WALL):         0.00/       0.00 seconds.
 @GETMEM-I,  Allocated   40054 MB of main memory.
  current energy   -248.010944570034     
  x is   0.000000000000000E+000
  x is  -0.999998430881789     
  x is  -0.999996067828246     
  x is  -6.582277356875155E-002
  x is  -6.582277356722055E-002
  x is  -0.999994370324836     
  x is  -0.999993929791895     
 @CHECKOUT-I, Total execution time (CPU/WALL):         0.01/       0.01 seconds.
 @GETMEM-I,  Allocated   40054 MB of main memory.
 @CHECKOUT-I, Total execution time (CPU/WALL):         0.00/       0.00 seconds.
 @GETMEM-I,  Allocated   40054 MB of main memory.
  current energy   -248.010944571828     
  x is   0.000000000000000E+000
  x is  -0.999987227740620     
  x is  -0.999981155337718     
  x is  -6.582277361747413E-002
  x is  -6.582277356722055E-002
  x is  -0.999980984699648     
  x is  -0.999970908945785     
Largest asymmetry in FCM    0.000000066345475
  Vibrational frequencies  (cm-1) :
      1    0.32651     2.22104
      2  124.36983     5.21061
      3  307.40422     0.24816
      4  438.54220     1.98967
      5  710.87328     0.15209
      6  906.91940     0.71683
      7  984.80254     3.40939
      8 1165.97398     0.32988
      9 1258.82759     1.68509
     10 1323.76277     2.25840
     11 1393.79958     0.98285
     12 1476.18130     5.86606
     13 1632.97239     4.70377
     14 1697.21697     1.48028
     15 2186.76189     0.72460
     16 3187.64833     1.97216
     17 3204.28468     1.53402
     18 3212.25581     3.07949
     19 3246.71984     2.55718
     20 3292.32335     3.24400
Largest asymmetry in FCM    0.000000002450093
  Vibrational frequencies  (cm-1) :
      1    0.29817     1.14326
      2    0.64434     4.94685
      3  137.44561     0.06832
      4  270.94783     3.83857
      5  487.66658     4.02913
      6  692.64210    18.32476
      7  806.53057    15.35142
      8  954.93098    38.57305
      9  980.63726     0.21255
     10 1046.15268    18.99271
 @CHECKOUT-I, Total execution time (CPU/WALL):         0.01/       0.01 seconds.
Line Symbol    AtNr   At. Mass
  1  C          6    12.00000
  2  C          6    12.00000
  3  C          6    12.00000
  4  C          6    12.00000
  5  H          1     1.00783
  6  H          1     1.00783
  7  H          1     1.00783
  8  H          1     1.00783
  9  H          1     1.00783
 10  C          6    12.00000
 11  N          7    14.00307
                     1                     4                    27
 -0.999999999999999       0.845036561691888       0.823676653752192     
  -1.00000000000000       0.854194677430692       0.845036561691888     
  0.999999999999999       0.857486748925734       0.845036561691888     
   1.00000000000000       0.886519086107039       0.823676653752192     
  -1.00000000000000       0.883242260788144       0.481578624593926     
 -0.999999999999999       0.857411555328994       0.823676653752192     
  -1.00000000000000       0.846684246486229       0.883242260788144     
 -0.999999999996765       2.977636888594398E-003  0.846684246486229     
  R VECTOR before symmetry
  0.000000000000000E+000  0.000000000000000E+000  0.000000000000000E+000
   2.54292223502900       0.000000000000000E+000  0.000000000000000E+000
   2.72871593433652        2.17372812267191       0.000000000000000E+000
   2.52872351075182        2.13495911335316        3.14159265358979     
   2.03803235269187        2.11759262644510        3.14159265358979     
   2.04227758657372        2.11122783246096       0.000000000000000E+000
   2.04534237616318        2.05182575124849       0.000000000000000E+000
   2.04554944491211        2.05886048767351        3.14159265358979     
   2.03895753506980        2.11137396182469        3.14159265358979     
   2.68838686886357        2.13187010506060        3.14159265358979     
   2.21173516932719        3.13861501230107        3.14159265358979     
   Rotational constants (in cm-1): 
          0.0566522811             0.0685750489             0.3258415323
   Rotational constants (in MHz): 
       1698.3928971476          2055.8285352287          9768.4847563918
********************************************************************************
   The full molecular point group is Cs  .
   The largest Abelian subgroup of the full molecular point group is Cs  .
   The computational point group is Cs  .
********************************************************************************
  R VECTOR 
  0.000000000000000E+000  0.000000000000000E+000  0.000000000000000E+000
   2.54292223502900       0.000000000000000E+000  0.000000000000000E+000
   2.72871593433652        2.17372812267191       0.000000000000000E+000
   2.52872351075182        2.13495911335316        3.14159265358979     
   2.03803235269187        2.11759262644510        3.14159265358979     
   2.04227758657372        2.11122783246096       0.000000000000000E+000
   2.04534237616318        2.05182575124849       0.000000000000000E+000
   2.04554944491211        2.05886048767351        3.14159265358979     
   2.03895753506980        2.11137396182469        3.14159265358979     
   2.68838686886357        2.13187010506060        3.14159265358979     
   2.21173516932719        3.13861501230107        3.14159265358979     
 @GEOPT-W, Archive file not created for single-point calculation.
                     0                     0
  calling readgh 2 
  gradient from JOBARC 
   0.000000000000000   0.000000000000000   0.000000000000000
   0.000000000000000   0.000000000000000   0.000000000000000
   0.000000000000000   0.000000000000000   0.000000000000000
   0.000000000000000   0.000000000000000   0.000000000000000
   0.000000000000000   0.000000000000000   0.000000000000000
   0.000000000000000   0.000000000000000   0.000000000000000
   0.000000000000000   0.000000000000000   0.000000000000000
   0.000000000000000   0.000000000000000   0.000000000000000
   0.000000000000000   0.000000000000000   0.000000000000000
   0.000000000000000   0.000000000000000   0.000000000000000
   0.000000000000000   0.000000000000000   0.000000000000000
 
                     0
  current gradient vector 
        0.000000000000000        0.000000000000000        0.000000000000000
        0.000000000000000        0.000000000000000        0.000000000000000
        0.000000000000000        0.000000000000000        0.000000000000000
        0.000000000000000        0.000000000000000        0.000000000000000
        0.000000000000000        0.000000000000000        0.000000000000000
        0.000000000000000        0.000000000000000        0.000000000000000
        0.000000000000000        0.000000000000000        0.000000000000000
        0.000000000000000        0.000000000000000        0.000000000000000
        0.000000000000000        0.000000000000000        0.000000000000000
        0.000000000000000        0.000000000000000        0.000000000000000
        0.000000000000000        0.000000000000000        0.000000000000000
  @PROJFCM-I, Projecting force constant matrix onto totally symmetric subspace.
  Largest difference between matrix elements of symmetrized
  and unsymmetrized FCM :    -0.1110223025E-15.
  masses used (in AMU) in vibrational analysis: 
  12.000000000     12.000000000     12.000000000
  12.000000000      1.007825035      1.007825035
   1.007825035      1.007825035      1.007825035
  12.000000000     14.003074002
                     Normal Coordinate Analysis
  ----------------------------------------------------------------
    Irreducible         Harmonic       Infrared        Type 
   Representation       Frequency      Intensity 
  ----------------------------------------------------------------
                       (cm-1)         (km/mol)
  ----------------------------------------------------------------
      ----                 0.0000i        0.0000      TRANSLATION
      ----                 0.0000         0.0000      TRANSLATION
      ----                 0.0000         0.0000      TRANSLATION
      ----                 0.2982         1.1433       ROTATION  
      ----                 0.3265         2.2210       ROTATION  
      ----                 0.6443         4.9468       ROTATION  
        A'               124.3700         5.2106       VIBRATION 
       A''               137.4458         0.0683       VIBRATION 
       A''               270.9482         3.8386       VIBRATION 
        A'               307.4046         0.2482       VIBRATION 
        A'               438.5428         1.9897       VIBRATION 
       A''               487.6672         4.0291       VIBRATION 
       A''               692.6430        18.3248       VIBRATION 
        A'               710.8742         0.1521       VIBRATION 
       A''               806.5317        15.3514       VIBRATION 
        A'               906.9206         0.7168       VIBRATION 
       A''               954.9323        38.5730       VIBRATION 
       A''               980.6386         0.2126       VIBRATION 
        A'               984.8039         3.4094       VIBRATION 
       A''              1046.1541        18.9927       VIBRATION 
        A'              1165.9756         0.3299       VIBRATION 
        A'              1258.8293         1.6851       VIBRATION 
        A'              1323.7646         2.2584       VIBRATION 
        A'              1393.8015         0.9828       VIBRATION 
        A'              1476.1833         5.8661       VIBRATION 
        A'              1632.9746         4.7038       VIBRATION 
        A'              1697.2193         1.4803       VIBRATION 
        A'              2186.7649         0.7246       VIBRATION 
        A'              3187.6527         1.9722       VIBRATION 
        A'              3204.2890         1.5340       VIBRATION 
        A'              3212.2602         3.0795       VIBRATION 
        A'              3246.7243         2.5572       VIBRATION 
        A'              3292.3278         3.2440       VIBRATION 
  ----------------------------------------------------------------
 
 
                                   Normal Coordinates 

                A'                       A''                       A''
               124.37                    137.45                    270.95 
             VIBRATION                 VIBRATION                 VIBRATION 
 C      0.042 0.2545 -0.0000    0.0000 -0.0000  0.0599   -0.0000  0.0000  0.3476
 C      0.049 0.1955 -0.0000    0.0000 -0.0000 -0.1857   -0.0000  0.0000 -0.4903
 C      0.294 0.0721 -0.0000   -0.0000 -0.0000 -0.5882    0.0000  0.0000 -0.0110
 C      0.334-0.2724  0.0000   -0.0000  0.0000  0.4189    0.0000 -0.0000  0.1134
 H      0.175-0.1164  0.0000   -0.0000  0.0000  0.0707    0.0000 -0.0000  0.2387
 H      0.027-0.1313  0.0000   -0.0000  0.0000  0.4281   -0.0000 -0.0000 -0.1355
 H      0.143 0.0636 -0.0000   -0.0000 -0.0000 -0.4499    0.0000  0.0000  0.1804
 H     -0.015 0.0342 -0.0000    0.0000 -0.0000  0.0190    0.0000  0.0000 -0.3265
 H      0.027 0.0664  0.0000    0.0000 -0.0000  0.1260    0.0000 -0.0000  0.1101
 C     -0.140 0.0998 -0.0000    0.0000 -0.0000  0.0480   -0.0000 -0.0000  0.4731
 N     -0.633-0.3013  0.0000    0.0000  0.0000  0.1768    0.0000  0.0000 -0.4188

                A'                        A'                       A''
               307.40                    438.54                    487.67 
             VIBRATION                 VIBRATION                 VIBRATION 
 C      0.000 0.1509  0.0000    0.1753  0.0570 -0.0000    0.0000  0.0000  0.3386
 C      0.089-0.4079 -0.0000    0.1021  0.0205  0.0000    0.0000 -0.0000 -0.1993
 C      0.084-0.4114 -0.0000   -0.3441  0.1622  0.0000   -0.0000  0.0000 -0.0880
 C      0.004 0.2976  0.0000   -0.3466 -0.2556  0.0000   -0.0000 -0.0000  0.0508
 H     -0.193 0.1792  0.0000    0.0559 -0.1502  0.0000    0.0000 -0.0000  0.3277
 H      0.172 0.2151 -0.0000   -0.2428 -0.1807  0.0000   -0.0000 -0.0000 -0.2626
 H     -0.052-0.1735  0.0000   -0.1092  0.0373 -0.0000   -0.0000 -0.0000  0.2413
 H     -0.048-0.1710 -0.0000    0.0992  0.0595 -0.0000    0.0000  0.0000  0.1059
 H     -0.125 0.0952  0.0000   -0.0356  0.0542 -0.0000   -0.0000  0.0000  0.4037
 C      0.231 0.3858  0.0000    0.5562  0.3253  0.0000    0.0000  0.0000 -0.6048
 N     -0.313-0.0528 -0.0000   -0.0699 -0.2382 -0.0000   -0.0000 -0.0000  0.2464

               A''                        A'                       A''
               692.64                    710.87                    806.53 
             VIBRATION                 VIBRATION                 VIBRATION 
 C      0.000 0.0000  0.4083    0.4094  0.2958 -0.0000    0.0000  0.0000  0.3034
 C      0.000-0.0000 -0.2543    0.4783 -0.1703  0.0000    0.0000  0.0000  0.3420
 C     -0.000-0.0000  0.3578   -0.1354 -0.1168 -0.0000   -0.0000 -0.0000 -0.3468
 C     -0.000-0.0000 -0.0416   -0.2245 -0.0878  0.0000   -0.0000 -0.0000  0.0296
 H     -0.000-0.0000 -0.4478    0.0012 -0.0599  0.0000   -0.0000  0.0000  0.2755
 H     -0.000-0.0000  0.3381   -0.1357 -0.0779 -0.0000   -0.0000  0.0000 -0.1483
 H     -0.000-0.0000 -0.1552   -0.1556 -0.1218  0.0000   -0.0000  0.0000  0.0794
 H      0.000-0.0000 -0.4025    0.1189 -0.0617  0.0000   -0.0000 -0.0000 -0.3183
 H      0.000 0.0000 -0.1491    0.1777  0.0597  0.0000    0.0000  0.0000 -0.6674
 C     -0.000-0.0000 -0.3286   -0.4280 -0.1278  0.0000   -0.0000  0.0000 -0.1339
 N     -0.000 0.0000  0.0878   -0.0942  0.2618 -0.0000    0.0000 -0.0000  0.0292

                A'                       A''                       A''
               906.92                    954.93                    980.64 
             VIBRATION                 VIBRATION                 VIBRATION 
 C      0.056 0.5209 -0.0000   -0.0000 -0.0000  0.0477    0.0000 -0.0000  0.2342
 C     -0.147 0.3372 -0.0000   -0.0000  0.0000 -0.0620    0.0000  0.0000 -0.3610
 C     -0.043-0.2715 -0.0000    0.0000 -0.0000 -0.1298   -0.0000 -0.0000  0.2049
 C     -0.159-0.2258 -0.0000   -0.0000 -0.0000  0.4914   -0.0000 -0.0000 -0.1025
 H     -0.379 0.0918 -0.0000   -0.0000  0.0000 -0.5881   -0.0000  0.0000  0.1921
 H      0.215 0.1365  0.0000    0.0000  0.0000 -0.6093    0.0000  0.0000 -0.0700
 H      0.084-0.0126 -0.0000    0.0000  0.0000 -0.0315    0.0000  0.0000 -0.3171
 H     -0.151 0.0279  0.0000    0.0000  0.0000  0.1033    0.0000  0.0000  0.6471
 H      0.112 0.1187  0.0000    0.0000 -0.0000 -0.0820    0.0000 -0.0000 -0.4476
 C      0.069-0.1964 -0.0000    0.0000  0.0000  0.0036    0.0000  0.0000  0.0311
 N      0.239-0.2494 -0.0000   -0.0000  0.0000 -0.0009   -0.0000  0.0000 -0.0074

                A'                       A''                        A'
               984.80                   1046.15                   1165.98 
             VIBRATION                 VIBRATION                 VIBRATION 
 C      0.146-0.4289 -0.0000    0.0000 -0.0000  0.0723    0.0883 -0.1544 -0.0000
 C      0.098 0.1840  0.0000    0.0000 -0.0000 -0.1426   -0.1688  0.3505  0.0000
 C     -0.040-0.0501  0.0000    0.0000  0.0000 -0.2603    0.0685 -0.3611  0.0000
 C     -0.078-0.2820 -0.0000   -0.0000 -0.0000  0.0197   -0.0171  0.1594 -0.0000
 H     -0.410 0.1033  0.0000   -0.0000  0.0000 -0.2732    0.1693 -0.0406  0.0000
 H      0.301 0.1672  0.0000    0.0000  0.0000  0.3988   -0.1946 -0.0991  0.0000
 H      0.179 0.1195  0.0000   -0.0000  0.0000  0.7266   -0.2036 -0.2693  0.0000
 H      0.266 0.2256 -0.0000    0.0000  0.0000  0.3318   -0.2278 -0.0226 -0.0000
 H      0.146-0.1706  0.0000    0.0000 -0.0000 -0.1833    0.5527 -0.2601 -0.0000
 C     -0.021 0.1952 -0.0000   -0.0000  0.0000  0.0286    0.0959  0.1303 -0.0000
 N     -0.226 0.2341 -0.0000   -0.0000  0.0000 -0.0072   -0.0875  0.0701 -0.0000

                A'                        A'                        A'
              1258.83                   1323.76                   1393.80 
             VIBRATION                 VIBRATION                 VIBRATION 
 C      0.130-0.0054 -0.0000    0.0028 -0.0546 -0.0000    0.1814 -0.2663  0.0000
 C     -0.043-0.2804  0.0000    0.0463  0.0722 -0.0000    0.1701  0.3243 -0.0000
 C     -0.015 0.3674  0.0000   -0.1639  0.2910 -0.0000    0.2724 -0.0186 -0.0000
 C     -0.058-0.0957 -0.0000    0.2755 -0.2352 -0.0000   -0.1242 -0.0109  0.0000
 H     -0.132 0.0284  0.0000   -0.0402  0.0001 -0.0000   -0.3020  0.1088 -0.0000
 H      0.068 0.0443  0.0000    0.3681  0.1437 -0.0000   -0.2900 -0.1766 -0.0000
 H      0.205 0.2630  0.0000   -0.6578 -0.3447 -0.0000   -0.0196 -0.0875  0.0000
 H     -0.509-0.4448 -0.0000   -0.1517 -0.0977  0.0000   -0.3722 -0.2132 -0.0000
 H      0.368-0.1377 -0.0000   -0.0682  0.0116 -0.0000   -0.4854  0.1421 -0.0000
 C      0.028 0.0455  0.0000    0.0070  0.0043  0.0000   -0.0298 -0.0206  0.0000
 N     -0.039 0.0371  0.0000   -0.0077  0.0051  0.0000   -0.0410  0.0534 -0.0000

                A'                        A'                        A'
              1476.18                   1632.97                   1697.22 
             VIBRATION                 VIBRATION                 VIBRATION 
 C      0.291-0.1322 -0.0000    0.5559 -0.0000 -0.0000    0.3188  0.0060 -0.0000
 C      0.001 0.1963 -0.0000   -0.4978 -0.1305 -0.0000   -0.4424 -0.1772  0.0000
 C     -0.272-0.2173  0.0000   -0.3061 -0.0512 -0.0000    0.5491  0.1993 -0.0000
 C     -0.119 0.0578  0.0000    0.4187  0.0675  0.0000   -0.4292 -0.0600  0.0000
 H      0.512-0.2311 -0.0000   -0.1458  0.1586 -0.0000    0.0878 -0.1364  0.0000
 H      0.349 0.2901  0.0000   -0.1409 -0.1906 -0.0000    0.0913  0.1646  0.0000
 H      0.190 0.1300  0.0000   -0.0003  0.0675 -0.0000   -0.1289 -0.1662  0.0000
 H     -0.231-0.0983 -0.0000    0.0287  0.1090  0.0000    0.1108  0.1316 -0.0000
 H     -0.255 0.1058 -0.0000   -0.0852  0.1208 -0.0000   -0.0281  0.0643  0.0000
 C     -0.021-0.0207  0.0000   -0.0224 -0.0353  0.0000   -0.0162 -0.0154 -0.0000
 N     -0.040 0.0548 -0.0000   -0.0452  0.0672  0.0000   -0.0173  0.0283 -0.0000

                A'                        A'                        A'
              2186.76                   3187.65                   3204.29 
             VIBRATION                 VIBRATION                 VIBRATION 
 C      0.100-0.1045 -0.0000    0.0001 -0.0015  0.0000    0.0080  0.0439  0.0000
 C      0.000-0.0008  0.0000   -0.0096  0.0128  0.0000    0.1348 -0.1845  0.0000
 C     -0.008-0.0046 -0.0000    0.0018 -0.0428 -0.0000   -0.0984  0.1316  0.0000
 C      0.005 0.0008 -0.0000    0.2234 -0.0128 -0.0000    0.0413 -0.0198 -0.0000
 H      0.000 0.0009  0.0000   -0.2467 -0.5464  0.0000   -0.0177 -0.0354  0.0000
 H      0.000-0.0011 -0.0000   -0.4429  0.6037 -0.0000   -0.0829  0.1088  0.0000
 H      0.001 0.0000 -0.0000   -0.0908  0.1292 -0.0000    0.3145 -0.4348  0.0000
 H     -0.001-0.0016  0.0000    0.0327 -0.0410 -0.0000   -0.4482  0.6162 -0.0000
 H      0.007-0.0224 -0.0000    0.0035  0.0076 -0.0000   -0.0613 -0.1554 -0.0000
 C     -0.514 0.6026 -0.0000   -0.0000 -0.0001 -0.0000   -0.0001  0.0001 -0.0000
 N      0.384-0.4503  0.0000    0.0000  0.0001  0.0000    0.0001 -0.0001 -0.0000

                A'                        A'                        A'
              3212.26                   3246.72                   3292.33 
             VIBRATION                 VIBRATION                 VIBRATION 
 C      0.008 0.0352 -0.0000    0.1200  0.2555 -0.0000    0.0004  0.0003  0.0000
 C      0.099-0.1231 -0.0000   -0.0555  0.0491  0.0000   -0.0024  0.0006 -0.0000
 C      0.146-0.1797 -0.0000   -0.0056  0.0017  0.0000   -0.0239  0.0284 -0.0000
 C     -0.037 0.0321  0.0000    0.0006 -0.0017 -0.0000    0.0001  0.3247  0.0000
 H     -0.007-0.0130 -0.0000    0.0028  0.0044  0.0000   -0.3238 -0.6730  0.0000
 H      0.076-0.1057 -0.0000   -0.0010  0.0023 -0.0000    0.3464 -0.4517  0.0000
 H     -0.448 0.6249  0.0000    0.0098 -0.0152  0.0000    0.0626 -0.0855 -0.0000
 H     -0.314 0.4353  0.0000    0.1260 -0.1712 -0.0000    0.0040 -0.0100  0.0000
 H     -0.053-0.1301  0.0000   -0.3576 -0.8610 -0.0000   -0.0004 -0.0012  0.0000
 C     -0.000 0.0008  0.0000    0.0025 -0.0024  0.0000    0.0002 -0.0001  0.0000
 N      0.000-0.0004 -0.0000    0.0016 -0.0006 -0.0000   -0.0001  0.0000  0.0000
 
                      Normal modes in internal coordinates 
---------------------------------------------------------------------------
              0.000         0.000         0.000         0.298         0.327
---------------------------------------------------------------------------
R1        -0.000000     -0.000000     -0.000000      0.000000     -0.000000
R2        -0.000000      0.000000      0.000000     -0.000000     -0.000000
A1         0.000000      0.000000      0.000000     -0.000000     -0.000000
R3         0.000000      0.000000      0.000000      0.000000     -0.000000
A2         0.000000     -0.000000     -0.000000      0.000000      0.000000
D180      -0.000000      0.000000      0.000000     -0.000001      0.000000
R4         0.000000      0.000000      0.000000      0.000000      0.000000
A3        -0.000000      0.000000      0.000000     -0.000000      0.000000
D180       0.000000     -0.000000     -0.000000      0.000000     -0.000000
R5        -0.000000     -0.000000      0.000000     -0.000000     -0.000000
A4         0.000000     -0.000000     -0.000000      0.000000     -0.000000
D0         0.000000     -0.000000     -0.000000      0.000000     -0.000000
R6         0.000000     -0.000000      0.000000      0.000000      0.000000
A5        -0.000000      0.000000     -0.000000     -0.000000     -0.000000
D0        -0.000000      0.000000      0.000000     -0.000000      0.000000
R7        -0.000000     -0.000000     -0.000000     -0.000000     -0.000000
A6        -0.000000     -0.000000     -0.000000      0.000000     -0.000000
D180      -0.000000      0.000000      0.000000     -0.000000      0.000000
R8        -0.000000      0.000000     -0.000000      0.000000     -0.000000
A7        -0.000000     -0.000000     -0.000000     -0.000000     -0.000000
D180      -0.000000     -0.000000      0.000000     -0.000000      0.000000
R9        -0.000000     -0.000000     -0.000000      0.000000      0.000000
A8         0.000000      0.000000      0.000000      0.000000      0.000000
D180      -0.000000     -0.000000      0.000000     -0.000000      0.000000
R10       -0.000000      0.000000     -0.000000     -0.000000      0.000000
A9        -0.000000     -0.000000     -0.000000     -0.000000     -0.000000
D180      -0.000000      0.000000     -0.000000      0.000001     -0.000000
---------------------------------------------------------------------------
              0.644       124.370       137.446       270.948       307.405
---------------------------------------------------------------------------
R1        -0.000000      0.008442     -0.000000      0.000000     -0.013950
R2        -0.000000      0.006392      0.000000     -0.000000      0.008421
A1         0.000000     -0.327192      0.000000     -0.000000      0.368475
R3         0.000000     -0.018869      0.000000      0.000000      0.010817
A2        -0.000000      0.155096     -0.000000      0.000000     -0.464197
D180      -0.000002     -0.000000     -0.030614     -0.003190     -0.000000
R4         0.000000      0.000635     -0.000000      0.000000     -0.002783
A3         0.000000     -0.043965      0.000000     -0.000000      0.136513
D180      -0.000000      0.000000      0.004416      0.001371      0.000000
R5         0.000000     -0.001538      0.000000      0.000000      0.002818
A4        -0.000000      0.042213     -0.000000      0.000000     -0.131341
D0        -0.000000      0.000000      0.003233      0.001258      0.000000
R6         0.000000     -0.003304     -0.000000     -0.000000     -0.009330
A5         0.000000     -0.091220      0.000000     -0.000000      0.261865
D0        -0.000002     -0.000000     -0.024812     -0.001794     -0.000000
R7        -0.000000     -0.006163      0.000000      0.000000      0.006617
A6        -0.000000      0.169951     -0.000000      0.000000     -0.113156
D180      -0.000000     -0.000000     -0.004104     -0.001792     -0.000000
R8        -0.000000     -0.013838      0.000000     -0.000000     -0.008196
A7        -0.000000      0.218017     -0.000000      0.000000     -0.012735
D180       0.000000      0.000000      0.002313      0.001777      0.000000
R9         0.000000     -0.000696     -0.000000      0.000000     -0.049485
A8         0.000000     -0.475989      0.000000      0.000000     -0.165856
D180      -0.000001     -0.000000     -0.006562      0.002243      0.000000
R10        0.000000     -0.005442     -0.000000      0.000000     -0.012114
A9        -0.000000      0.743730     -0.000000     -0.000000      0.707546
D180       0.000052      0.000000      0.999176     -0.999986     -0.000000
---------------------------------------------------------------------------
            438.543       487.667       692.643       710.874       806.532
---------------------------------------------------------------------------
R1         0.101231      0.000000      0.000000     -0.002290      0.000000
R2         0.093365      0.000000      0.000000      0.219197      0.000000
A1         0.234206      0.000000      0.000000      0.384958      0.000000
R3         0.059227      0.000000      0.000000      0.083323      0.000000
A2         0.435134      0.000000      0.000000      0.189966     -0.000000
D180      -0.000000     -0.001329     -0.000923      0.000000     -0.001818
R4         0.007674      0.000000      0.000000      0.008957      0.000000
A3        -0.169663     -0.000000     -0.000000     -0.137706      0.000000
D180      -0.000000      0.002351     -0.007364      0.000000      0.010519
R5         0.000571     -0.000000      0.000000      0.001518      0.000000
A4         0.177744      0.000000      0.000000      0.159356     -0.000000
D0        -0.000000      0.002320     -0.007476      0.000000      0.010013
R6         0.010260      0.000000     -0.000000      0.009117     -0.000000
A5        -0.191747     -0.000000      0.000000      0.034879      0.000000
D0        -0.000000      0.000826     -0.007024      0.000000      0.008430
R7         0.010119      0.000000     -0.000000      0.005522     -0.000000
A6        -0.206239     -0.000000     -0.000000     -0.142316      0.000000
D180       0.000000     -0.002543      0.000246     -0.000000      0.014198
R8         0.005471     -0.000000      0.000000     -0.003626      0.000000
A7        -0.194877     -0.000000      0.000000      0.286771     -0.000000
D180      -0.000000      0.002753     -0.001512      0.000000     -0.022758
R9         0.054207     -0.000000     -0.000000     -0.212356      0.000000
A8         0.211857      0.000000     -0.000000     -0.510872     -0.000000
D180      -0.000000      0.000502      0.006352     -0.000000      0.012499
R10        0.016313      0.000000     -0.000000     -0.059011      0.000000
A9         0.712245      0.000000     -0.000000     -0.550348     -0.000000
D180      -0.000000      0.999986      0.999898     -0.000000      0.999419
---------------------------------------------------------------------------
            906.921       954.932       980.639       984.804      1046.154
---------------------------------------------------------------------------
R1         0.186363     -0.000000      0.000000     -0.026906     -0.000000
R2         0.407980      0.000000      0.000000      0.185220     -0.000000
A1        -0.059787     -0.000000     -0.000000     -0.159245     -0.000000
R3         0.090073      0.000000      0.000000      0.041775      0.000000
A2        -0.127518      0.000000      0.000000      0.066288      0.000000
D180      -0.000000     -0.064120     -0.007800      0.000000     -0.114488
R4         0.002362      0.000000     -0.000000     -0.002024     -0.000000
A3         0.490982      0.000000      0.000000      0.556444      0.000000
D180      -0.000000     -0.265074      0.009818      0.000000     -0.247145
R5         0.012833      0.000000     -0.000000      0.010561     -0.000000
A4        -0.437945     -0.000000     -0.000000     -0.531931     -0.000000
D0        -0.000000      0.340248     -0.016220     -0.000000     -0.290651
R6         0.010803      0.000000     -0.000000      0.009944      0.000000
A5        -0.053150     -0.000000     -0.000000     -0.273841      0.000000
D0        -0.000000     -0.002015     -0.064263      0.000000      0.730844
R7         0.021633     -0.000000      0.000000     -0.001919      0.000000
A6         0.128749     -0.000000     -0.000000     -0.173062     -0.000000
D180      -0.000000     -0.047694     -0.101298      0.000000     -0.377959
R8         0.021526      0.000000     -0.000000     -0.005699      0.000000
A7         0.189125      0.000000     -0.000000     -0.033503     -0.000000
D180       0.000000     -0.040446     -0.038251      0.000000     -0.221885
R9         0.454089     -0.000000     -0.000000     -0.398592     -0.000000
A8        -0.187292      0.000000      0.000000      0.234204      0.000000
D180      -0.000000     -0.039050     -0.067961      0.000000     -0.339283
R10        0.102440     -0.000000     -0.000000     -0.094138      0.000000
A9        -0.172791      0.000000      0.000000      0.109494     -0.000000
D180       0.000000      0.896893      0.989498     -0.000000      0.001467
---------------------------------------------------------------------------
           1165.976      1258.829      1323.765      1393.801      1476.183
---------------------------------------------------------------------------
R1         0.109460      0.133111     -0.037153     -0.037019      0.128219
R2         0.317891     -0.374273     -0.062426      0.133857      0.263281
A1        -0.241969      0.122365      0.035148     -0.163761     -0.064960
R3         0.018874      0.056921     -0.233332      0.201483     -0.096096
A2        -0.240395      0.174765      0.200823     -0.055600     -0.042544
D180       0.000000      0.000000      0.000000     -0.000000     -0.000000
R4         0.007467     -0.002487     -0.021294      0.023128     -0.020040
A3        -0.321492      0.251091      0.279185      0.239974     -0.598180
D180       0.000000      0.000000     -0.000000     -0.000000     -0.000000
R5        -0.005009      0.014046     -0.007463      0.024162     -0.022325
A4         0.365848     -0.232715     -0.505388      0.275492     -0.371561
D0        -0.000000     -0.000000      0.000000      0.000000     -0.000000
R6         0.003565     -0.006437     -0.025182      0.014922      0.004776
A5         0.395828     -0.340045      0.703134      0.156249     -0.311299
D0         0.000000      0.000000     -0.000000      0.000000      0.000000
R7         0.010538     -0.002029      0.002984      0.000211      0.020392
A6         0.345638      0.594277      0.237555      0.568202      0.328229
D180       0.000000      0.000000     -0.000000      0.000000      0.000000
R8         0.012751      0.006602     -0.003298     -0.011924      0.002010
A7         0.449991      0.444011     -0.105220     -0.621034     -0.410747
D180      -0.000000      0.000000      0.000000      0.000000      0.000000
R9        -0.126957     -0.065841     -0.025727     -0.165792     -0.153527
A8         0.168282     -0.071946      0.037990      0.117535      0.043896
D180       0.000000      0.000000     -0.000000      0.000000      0.000000
R10       -0.038874     -0.021505     -0.005773     -0.029977     -0.034543
A9         0.090078      0.005879      0.012256     -0.009509     -0.041392
D180      -0.000000     -0.000000     -0.000000     -0.000000     -0.000000
---------------------------------------------------------------------------
           1632.975      1697.219      2186.765      3187.653      3204.289
---------------------------------------------------------------------------
R1         0.626551      0.394630      0.050839      0.002151     -0.025758
R2        -0.092267     -0.393997      0.004673      0.012636     -0.049556
A1        -0.034123     -0.119022     -0.026403     -0.005351      0.061893
R3        -0.432719      0.506172     -0.009180     -0.063165     -0.034093
A2        -0.039629     -0.102216      0.000640     -0.004419      0.053415
D180      -0.000000      0.000000      0.000000     -0.000000      0.000000
R4        -0.022256      0.028646     -0.000148      0.608497      0.037639
A3         0.290644     -0.176620      0.000559      0.022335      0.024603
D180      -0.000000      0.000000      0.000000      0.000000      0.000000
R5        -0.021807      0.028163     -0.000155      0.771030      0.141696
A4         0.345085     -0.272462      0.003046      0.020682     -0.014685
D0         0.000000     -0.000000      0.000000      0.000000     -0.000000
R6        -0.029594      0.020445      0.002167     -0.164132      0.557031
A5        -0.089898      0.445089     -0.005340     -0.000847     -0.035032
D0        -0.000000      0.000000     -0.000000      0.000000     -0.000000
R7         0.034093      0.012287     -0.000303     -0.055631      0.789498
A6        -0.220691     -0.271684      0.030225      0.000632     -0.026882
D180      -0.000000      0.000000      0.000000      0.000000      0.000000
R8         0.031998      0.019098     -0.001965      0.008569     -0.171246
A7        -0.278145     -0.101289     -0.051228     -0.001697      0.029626
D180      -0.000000      0.000000     -0.000000     -0.000000     -0.000000
R9        -0.204782     -0.101403     -0.570719     -0.000308      0.007769
A8        -0.097257     -0.065391      0.025258      0.001806     -0.030053
D180      -0.000000      0.000000     -0.000000      0.000000      0.000000
R10       -0.051241     -0.015953      0.816492     -0.000045      0.000091
A9        -0.114800     -0.056941     -0.002974      0.000059     -0.003544
D180      -0.000000     -0.000000     -0.000000      0.000000      0.000000
---------------------------------------------------------------------------
           3212.260      3246.724      3292.328
---------------------------------------------------------------------------
R1        -0.018708      0.056279      0.000756
R2         0.008209      0.005632     -0.004204
A1         0.011636      0.012878      0.003088
R3         0.044804     -0.001592     -0.014823
A2        -0.032078     -0.006260     -0.028372
D180      -0.000000      0.000000     -0.000000
R4         0.017908     -0.005344      0.783155
A3        -0.031172      0.000304     -0.048508
D180      -0.000000      0.000000      0.000000
R5        -0.138367      0.002762     -0.606686
A4         0.024787     -0.000771      0.054752
D0         0.000000      0.000000     -0.000000
R6        -0.801004      0.018558      0.109878
A5         0.006474      0.006693     -0.003677
D0         0.000000     -0.000000     -0.000000
R7         0.558155     -0.223490     -0.010354
A6        -0.018485     -0.022182      0.001079
D180      -0.000000      0.000000     -0.000000
R8        -0.144682     -0.970246     -0.001334
A7         0.019793      0.020200     -0.000058
D180       0.000000     -0.000000      0.000000
R9         0.005601      0.033483      0.000055
A8        -0.021556     -0.046023      0.000028
D180      -0.000000      0.000000     -0.000000
R10        0.000543     -0.000574     -0.000072
A9        -0.003124     -0.026515     -0.000021
D180      -0.000000     -0.000000     -0.000000
---------------------------------------------------------------------------
 
  ----------------------------------------------------------------
                    Dipole Moment Function
                   (Normal Coordinate Basis)
  ----------------------------------------------------------------
    Mode     Symmetry    d(Mu(x))/dQ   d(Mu(y))/dQ   d(Mu(z))/dQ
  ----------------------------------------------------------------
     Q7          A'        0.060180      0.041513      0.000000
     Q8         A''       -0.000000     -0.000000      0.008371
     Q9         A''       -0.000000     -0.000000      0.062750
     Q10         A'       -0.014435     -0.006795      0.000000
     Q11         A'        0.040761      0.019482      0.000000
     Q12        A''        0.000000      0.000000      0.064288
     Q13        A''       -0.000000      0.000000     -0.137103
     Q14         A'       -0.004971      0.011459      0.000000
     Q15        A''       -0.000000      0.000000     -0.125488
     Q16         A'        0.010879      0.024839      0.000000
     Q17        A''        0.000000     -0.000000     -0.198916
     Q18        A''        0.000000     -0.000000     -0.014766
     Q19         A'        0.059107      0.001922      0.000000
     Q20        A''        0.000000     -0.000000      0.139579
     Q21         A'        0.007491     -0.016801      0.000000
     Q22         A'       -0.022521     -0.034948      0.000000
     Q23         A'        0.020221     -0.043678     -0.000000
     Q24         A'       -0.027517     -0.015843     -0.000000
     Q25         A'        0.077522     -0.002760     -0.000000
     Q26         A'       -0.069193     -0.006108     -0.000000
     Q27         A'       -0.027367     -0.027740      0.000000
     Q28         A'       -0.003617     -0.027022     -0.000000
     Q29         A'        0.039718     -0.021107     -0.000000
     Q30         A'        0.001272     -0.039648      0.000000
     Q31         A'       -0.029474     -0.047856     -0.000000
     Q32         A'       -0.050671      0.007450     -0.000000
     Q33         A'       -0.010154      0.056785      0.000000
  ----------------------------------------------------------------
---------------------------------------------------------------------------
------------------------------------------------------------
        Parameter                (MHz)                 (CM-1)
------------------------------------------------------------
 
           R6                -.217606E-04           -.725854E-09
           R5                0.917296E-03           0.305977E-07
           SI                            0.441551E+02
 
  A-reduced centrifugal distortion parameters (Ir representation) 
 
           DJ                0.836039E-03           0.278873E-07
           DK                0.697709E-01           0.232731E-05
           DJK               -.123071E-01           -.410519E-06
           DELJ              0.879560E-03           0.293390E-07
           DELK              0.699885E-01           0.233457E-05
           DELJK             -.125682E-01           -.419229E-06
           delJ              0.255541E-03           0.852393E-08
           delK              0.200877E-02           0.670054E-07
 
  S-reduced centrifugal distortion parameters (Ir representation) 
 
           DJ                0.856813E-03           0.285802E-07
           DK                0.698748E-01           0.233077E-05
           DJK               -.124317E-01           -.414677E-06
           D1                -.255541E-03           -.852393E-08
           D2                -.113734E-04           -.379375E-09
------------------------------------------------------------
   Rotationally projected vibrational frequencies 
            1               0.0000i
            2               0.0000i
            3               0.0000i
            4               0.0000i
            5               0.0000 
            6               0.0000 
            7             124.3700 
            8             137.4458 
            9             270.9482 
           10             307.4046 
           11             438.5428 
           12             487.6672 
           13             692.6430 
           14             710.8742 
           15             806.5317 
           16             906.9206 
           17             954.9323 
           18             980.6386 
           19             984.8039 
           20            1046.1541 
           21            1165.9756 
           22            1258.8293 
           23            1323.7646 
           24            1393.8015 
           25            1476.1833 
           26            1632.9746 
           27            1697.2193 
           28            2186.7649 
           29            3187.6527 
           30            3204.2890 
           31            3212.2602 
           32            3246.7243 
           33            3292.3278 
  Zero-point energy:   53.0780 kcal/mol =  222.0787 kJ/mol =   18564.322 cm-1 
 
 @CHECKOUT-I, Total execution time (CPU/WALL):         0.07/       0.08 seconds.
 @GETMEM-I,  Allocated   40054 MB of main memory.
  linear flag is set to                      0
  Analysis of normal coordinate   1:
  Mode is not totally symmetric, but + and - distinct.
  Analysis of normal coordinate   2:
  Mode is not totally symmetric, but + and - distinct.
  Analysis of normal coordinate   3:
  Mode is not totally symmetric, but + and - distinct.
  Analysis of normal coordinate   4:
  Mode is not totally symmetric.
  Analysis of normal coordinate   5:
  Mode is totally symmetric.
  Analysis of normal coordinate   6:
  Mode is not totally symmetric.
  Analysis of normal coordinate   7:
  Mode is totally symmetric.
  Analysis of normal coordinate   8:
  Mode is not totally symmetric.
  Analysis of normal coordinate   9:
  Mode is not totally symmetric.
  Analysis of normal coordinate  10:
  Mode is totally symmetric.
  Analysis of normal coordinate  11:
  Mode is totally symmetric.
  Analysis of normal coordinate  12:
  Mode is not totally symmetric.
  Analysis of normal coordinate  13:
  Mode is not totally symmetric.
  Analysis of normal coordinate  14:
  Mode is totally symmetric.
  Analysis of normal coordinate  15:
  Mode is not totally symmetric.
  Analysis of normal coordinate  16:
  Mode is totally symmetric.
  Analysis of normal coordinate  17:
  Mode is not totally symmetric.
  Analysis of normal coordinate  18:
  Mode is not totally symmetric.
  Analysis of normal coordinate  19:
  Mode is totally symmetric.
  Analysis of normal coordinate  20:
  Mode is not totally symmetric.
  Analysis of normal coordinate  21:
  Mode is totally symmetric.
  Analysis of normal coordinate  22:
  Mode is totally symmetric.
  Analysis of normal coordinate  23:
  Mode is totally symmetric.
  Analysis of normal coordinate  24:
  Mode is totally symmetric.
  Analysis of normal coordinate  25:
  Mode is totally symmetric.
  Analysis of normal coordinate  26:
  Mode is totally symmetric.
  Analysis of normal coordinate  27:
  Mode is totally symmetric.
  Analysis of normal coordinate  28:
  Mode is totally symmetric.
  Analysis of normal coordinate  29:
  Mode is totally symmetric.
  Analysis of normal coordinate  30:
  Mode is totally symmetric.
  Analysis of normal coordinate  31:
  Mode is totally symmetric.
  Analysis of normal coordinate  32:
  Mode is totally symmetric.
  Analysis of normal coordinate  33:
  Mode is totally symmetric.
  done here
  Choosing displaced geometries for anharmonic force constant calculation.

 *Analyzing normal coordinate   7.
  This totally symmetric coordinate will be used. [  7]
 *Analyzing normal coordinate   8.
  The one-dimensional nonsymmetric coordinate will be used. [  8]
 *Analyzing normal coordinate   9.
  The one-dimensional nonsymmetric coordinate will be used. [  9]
 *Analyzing normal coordinate  10.
  This totally symmetric coordinate will be used. [ 10]
 *Analyzing normal coordinate  11.
  This totally symmetric coordinate will be used. [ 11]
 *Analyzing normal coordinate  12.
  The one-dimensional nonsymmetric coordinate will be used. [ 12]
 *Analyzing normal coordinate  13.
  The one-dimensional nonsymmetric coordinate will be used. [ 13]
 *Analyzing normal coordinate  14.
  This totally symmetric coordinate will be used. [ 14]
 *Analyzing normal coordinate  15.
  The one-dimensional nonsymmetric coordinate will be used. [ 15]
 *Analyzing normal coordinate  16.
  This totally symmetric coordinate will be used. [ 16]
 *Analyzing normal coordinate  17.
  The one-dimensional nonsymmetric coordinate will be used. [ 17]
 *Analyzing normal coordinate  18.
  The one-dimensional nonsymmetric coordinate will be used. [ 18]
 *Analyzing normal coordinate  19.
  This totally symmetric coordinate will be used. [ 19]
 *Analyzing normal coordinate  20.
  The one-dimensional nonsymmetric coordinate will be used. [ 20]
 *Analyzing normal coordinate  21.
  This totally symmetric coordinate will be used. [ 21]
 *Analyzing normal coordinate  22.
  This totally symmetric coordinate will be used. [ 22]
 *Analyzing normal coordinate  23.
  This totally symmetric coordinate will be used. [ 23]
 *Analyzing normal coordinate  24.
  This totally symmetric coordinate will be used. [ 24]
 *Analyzing normal coordinate  25.
  This totally symmetric coordinate will be used. [ 25]
 *Analyzing normal coordinate  26.
  This totally symmetric coordinate will be used. [ 26]
 *Analyzing normal coordinate  27.
  This totally symmetric coordinate will be used. [ 27]
 *Analyzing normal coordinate  28.
  This totally symmetric coordinate will be used. [ 28]
 *Analyzing normal coordinate  29.
  This totally symmetric coordinate will be used. [ 29]
 *Analyzing normal coordinate  30.
  This totally symmetric coordinate will be used. [ 30]
 *Analyzing normal coordinate  31.
  This totally symmetric coordinate will be used. [ 31]
 *Analyzing normal coordinate  32.
  This totally symmetric coordinate will be used. [ 32]
 *Analyzing normal coordinate  33.
  This totally symmetric coordinate will be used. [ 33]
  length                 58806
  Summary of displaced coordinates used in calculation
  Displaced point   1, normal coordinate   7, positive displacement:
C         1.327278928139159        2.019067140591015       -0.000000000000000
C        -1.189986743473235        1.658551297632961       -0.000000000000001
C        -2.400390874253648       -0.787045689389040       -0.000000000000000
C        -4.915103520355616       -1.052313928323596        0.000000000000001
H        -5.786043854133330       -2.894884339281943        0.000000000000001
H        -6.144011666471691        0.578845061714178        0.000000000000001
H        -1.194586869135236       -2.439144172319619       -0.000000000000000
H        -2.396560207574836        3.310329695656928       -0.000000000000001
H         2.119500133177497        3.897775442377462       -0.000000000000001
C         3.062735638976128       -0.034128656934241        0.000000000000000
N         4.491311700388284       -1.722598755508186        0.000000000000001
  Displaced point   2, normal coordinate   7, negative displacement:
C         1.326065383482355        2.011838523086853       -0.000000000000000
C        -1.191382394430393        1.652997392915232       -0.000000000000000
C        -2.408746809008158       -0.789094490211670        0.000000000000000
C        -4.924599670278917       -1.044576720645838        0.000000000000000
H        -5.803251933177509       -2.883477378177704        0.000000000000000
H        -6.146686948646469        0.591711670934918       -0.000000000000001
H        -1.208665717894243       -2.445382116344331        0.000000000000001
H        -2.395002376219781        3.306980280844177       -0.000000000000001
H         2.116819901655698        3.891265287925085       -0.000000000000001
C         3.066712897169355       -0.036964612464155        0.000000000000000
N         4.507962859526362       -1.714677579359530        0.000000000000000
  Displaced point   3, normal coordinate   8, positive displacement:
C         1.326672155810757        2.015452831838934        0.000809836279262
C        -1.190684568951814        1.655774345274097       -0.002508952673959
C        -2.404568841630903       -0.788070089800355       -0.007946632618887
C        -4.919851595317266       -1.048445324484717        0.005659076289513
H        -5.794647893655419       -2.889180858729823        0.003297173861860
H        -6.145349307559080        0.585278366324548        0.019954508974345
H        -1.201626293514740       -2.442263144331975       -0.020969757991640
H        -2.395781291897308        3.308654988250553        0.000886157034337
H         2.118160017416598        3.894520365151274        0.005873895530062
C         3.064724268072741       -0.035546634699198        0.000647906143236
N         4.499637279957323       -1.718638167433858        0.002210405212951
  Displaced point   4, normal coordinate   9, positive displacement:
C         1.326672155810757        2.015452831838934        0.003344827207958
C        -1.190684568951814        1.655774345274097       -0.004717418363918
C        -2.404568841630903       -0.788070089800355       -0.000106307106814
C        -4.919851595317266       -1.048445324484717        0.001091534194186
H        -5.794647893655419       -2.889180858729823        0.007923525433844
H        -6.145349307559080        0.585278366324548       -0.004498680895452
H        -1.201626293514740       -2.442263144331975        0.005988713309235
H        -2.395781291897308        3.308654988250553       -0.010838409438462
H         2.118160017416598        3.894520365151274        0.003655797462400
C         3.064724268072741       -0.035546634699198        0.004552404214584
N         4.499637279957323       -1.718638167433858       -0.003729815670873
  Displaced point   5, normal coordinate  10, positive displacement:
C         1.326677460849191        2.016816342365014       -0.000000000000000
C        -1.189880905295739        1.652090098587664       -0.000000000000000
C        -2.403804316479215       -0.791786366874214        0.000000000000000
C        -4.919809594701740       -1.045756950064069        0.000000000000000
H        -5.800666446842152       -2.883595384704525        0.000000000000000
H        -6.139978043546920        0.591983639448237        0.000000000000000
H        -1.203275691963525       -2.447671695345947        0.000000000000000
H        -2.397296534508958        3.303324879687553       -0.000000000000001
H         2.114240970732353        3.897488178051080       -0.000000000000001
C         3.066813719266321       -0.032061907909670        0.000000000000000
N         4.497018720934198       -1.719080093582496        0.000000000000000
  Displaced point   6, normal coordinate  10, negative displacement:
C         1.326666850772322        2.014089321312854       -0.000000000000000
C        -1.191488232607889        1.659458591960529       -0.000000000000000
C        -2.405333366782591       -0.784353812726497        0.000000000000000
C        -4.919893595932792       -1.051133698905365        0.000000000000000
H        -5.788629340468686       -2.894766332755121        0.000000000000000
H        -6.150720571571240        0.578573093200859        0.000000000000000
H        -1.199976895065955       -2.436854593318003        0.000000000000000
H        -2.394266049285659        3.313985096813553       -0.000000000000001
H         2.122079064100842        3.891552552251467       -0.000000000000001
C         3.062634816879161       -0.039031361488727        0.000000000000000
N         4.502255838980448       -1.718196241285220        0.000000000000000
  Displaced point   7, normal coordinate  11, positive displacement:
C         1.327997823964671        2.015883790202377       -0.000000000000000
C        -1.189912756599775        1.655929697292277       -0.000000000000000
C        -2.407171491705645       -0.786843380510720        0.000000000000000
C        -4.922472592688723       -1.050378293410954        0.000000000000000
H        -5.793189810412002       -2.893101670926656        0.000000000000000
H        -6.151686183913893        0.580562166324082        0.000000000000000
H        -1.204474864050127       -2.441288864522854        0.000000000000000
H        -2.393192899622369        3.310207438961045       -0.000000000000001
H         2.117229935403527        3.895935916473908       -0.000000000000001
C         3.068930875369877       -0.033086513795647        0.000000000000000
N         4.499148191608462       -1.720305700790830        0.000000000000000
  Displaced point   8, normal coordinate  11, negative displacement:
C         1.325346487656842        2.015021873475491       -0.000000000000000
C        -1.191456381303853        1.655618993255916       -0.000000000000000
C        -2.401966191556161       -0.789296799089990        0.000000000000000
C        -4.917230597945809       -1.046512355558480        0.000000000000000
H        -5.796105976898836       -2.885260046532991        0.000000000000000
H        -6.139012431204267        0.589994566325014        0.000000000000000
H        -1.198777722979353       -2.443237424141095        0.000000000000000
H        -2.398369684172248        3.307102537540060       -0.000000000000001
H         2.119090099429668        3.893104813828639       -0.000000000000001
C         3.060517660775606       -0.038006755602749        0.000000000000000
N         4.500126368306184       -1.716970634076886        0.000000000000000
  Displaced point   9, normal coordinate  12, positive displacement:
C         1.326672155810757        2.015452831838934        0.002428557403072
C        -1.190684568951814        1.655774345274097       -0.001429565617220
C        -2.404568841630903       -0.788070089800355       -0.000630816068379
C        -4.919851595317266       -1.048445324484717        0.000364323396680
H        -5.794647893655419       -2.889180858729823        0.008108469942194
H        -6.145349307559080        0.585278366324548       -0.006497649805486
H        -1.201626293514740       -2.442263144331975        0.005971960532157
H        -2.395781291897308        3.308654988250553        0.002620721988654
H         2.118160017416598        3.894520365151274        0.009990954733353
C         3.064724268072741       -0.035546634699198       -0.004337751974974
N         4.499637279957323       -1.718638167433858        0.001636108942924
  Displaced point  10, normal coordinate  13, positive displacement:
C         1.326672155810757        2.015452831838934        0.002457306378860
C        -1.190684568951814        1.655774345274097       -0.001530208153535
C        -2.404568841630903       -0.788070089800355        0.002153370139836
C        -4.919851595317266       -1.048445324484717       -0.000250064753640
H        -5.794647893655419       -2.889180858729823       -0.009297895482400
H        -6.145349307559080        0.585278366324548        0.007021154333475
H        -1.201626293514740       -2.442263144331975       -0.003222352612770
H        -2.395781291897308        3.308654988250553       -0.008357442155655
H         2.118160017416598        3.894520365151274       -0.003097034839222
C         3.064724268072741       -0.035546634699198       -0.001977483216340
N         4.499637279957323       -1.718638167433858        0.000489263164501
  Displaced point  11, normal coordinate  14, positive displacement:
C         1.329103763685301        2.017209880597133       -0.000000000000000
C        -1.187843300229265        1.654762993176845       -0.000000000000000
C        -2.405373239000527       -0.788763939152823        0.000000000000000
C        -4.921184923099529       -1.048967070361777        0.000000000000000
H        -5.794622322060042       -2.890408918013620        0.000000000000000
H        -6.148130903247614        0.583681813661201        0.000000000000000
H        -1.204814968600930       -2.444759644268848        0.000000000000000
H        -2.393343613124809        3.307391077155608       -0.000000000000001
H         2.121802986214048        3.895743164129540       -0.000000000000001
C         3.062182186621402       -0.036306018237703        0.000000000000000
N         4.499119261405334       -1.717198799986873        0.000000000000000
  Displaced point  12, normal coordinate  14, negative displacement:
C         1.324240547936212        2.013695783080735       -0.000000000000000
C        -1.193525837674363        1.656785697371348       -0.000000000000000
C        -2.403764444261279       -0.787376240447887        0.000000000000000
C        -4.918518267535003       -1.047923578607656        0.000000000000000
H        -5.794673465250797       -2.887952799446027        0.000000000000000
H        -6.142567711870546        0.586874918987895        0.000000000000000
H        -1.198437618428550       -2.439766644395102        0.000000000000000
H        -2.398218970669808        3.309918899345498       -0.000000000000001
H         2.114517048619148        3.893297566173008       -0.000000000000001
C         3.067266349524080       -0.034787251160694        0.000000000000000
N         4.500155298509312       -1.720077534880843        0.000000000000000
  Displaced point  13, normal coordinate  15, positive displacement:
C         1.326672155810757        2.015452831838934        0.001692071419456
C        -1.190684568951814        1.655774345274097        0.001907121409219
C        -2.404568841630903       -0.788070089800355       -0.001934239953488
C        -4.919851595317266       -1.048445324484717        0.000165308507816
H        -5.794647893655419       -2.889180858729823        0.005302235427696
H        -6.145349307559080        0.585278366324548       -0.002853676746786
H        -1.201626293514740       -2.442263144331975        0.001527571205315
H        -2.395781291897308        3.308654988250553       -0.006125576900049
H         2.118160017416598        3.894520365151274       -0.012843754845044
C         3.064724268072741       -0.035546634699198       -0.000746944475005
N         4.499637279957323       -1.718638167433858        0.000150732709968
  Displaced point  14, normal coordinate  16, positive displacement:
C         1.326969508333946        2.018192453681796       -0.000000000000000
C        -1.191460204962168        1.657547898966181       -0.000000000000000
C        -2.404798844147908       -0.789497961394393        0.000000000000000
C        -4.920689010511634       -1.049632786652592        0.000000000000000
H        -5.801525240519483       -2.887514711863592        0.000000000000000
H        -6.141438770033325        0.587755662161070        0.000000000000000
H        -1.200090243717586       -2.442492658317389        0.000000000000000
H        -2.398530843868179        3.309161607359409       -0.000000000000001
H         2.120202677960838        3.896675096493480       -0.000000000000001
C         3.065087970417948       -0.036579661827336        0.000000000000000
N         4.500804049796506       -1.719852508420298        0.000000000000000
  Displaced point  15, normal coordinate  16, negative displacement:
C         1.326374803287567        2.012713209996072       -0.000000000000000
C        -1.189908932941460        1.654000791582012       -0.000000000000000
C        -2.404338839113898       -0.786642218206317        0.000000000000000
C        -4.919014180122899       -1.047257862316842        0.000000000000000
H        -5.787770546791355       -2.890847005596054        0.000000000000000
H        -6.149259845084835        0.582801070488025        0.000000000000000
H        -1.203162343311894       -2.442033630346561        0.000000000000000
H        -2.393031739926438        3.308148369141696       -0.000000000000001
H         2.116117356872357        3.892365633809067       -0.000000000000001
C         3.064360565727534       -0.034513607571061        0.000000000000000
N         4.498470510118140       -1.717423826447418        0.000000000000000
  Displaced point  16, normal coordinate  17, positive displacement:
C         1.326672155810757        2.015452831838934        0.000244632681062
C        -1.190684568951814        1.655774345274097       -0.000317889988048
C        -2.404568841630903       -0.788070089800355       -0.000665238513417
C        -4.919851595317266       -1.048445324484717        0.002518545633066
H        -5.794647893655419       -2.889180858729823       -0.010401114970433
H        -6.145349307559080        0.585278366324548       -0.010775079389001
H        -1.201626293514740       -2.442263144331975       -0.000557455282969
H        -2.395781291897308        3.308654988250553        0.001827703914968
H         2.118160017416598        3.894520365151274       -0.001450718884395
C         3.064724268072741       -0.035546634699198        0.000018473533068
N         4.499637279957323       -1.718638167433858       -0.000004177574785
  Displaced point  17, normal coordinate  18, positive displacement:
C         1.326672155810757        2.015452831838934        0.001184574268277
C        -1.190684568951814        1.655774345274097       -0.001825891734203
C        -2.404568841630903       -0.788070089800355        0.001036093135348
C        -4.919851595317266       -1.048445324484717       -0.000518283040960
H        -5.794647893655419       -2.889180858729823        0.003351646301564
H        -6.145349307559080        0.585278366324548       -0.001221075473705
H        -1.201626293514740       -2.442263144331975       -0.005533223475508
H        -2.395781291897308        3.308654988250553        0.011292157032835
H         2.118160017416598        3.894520365151274       -0.007810754890069
C         3.064724268072741       -0.035546634699198        0.000157506286207
N         4.499637279957323       -1.718638167433858       -0.000034803264528
  Displaced point  18, normal coordinate  19, positive displacement:
C         1.327411080187179        2.013288131341484       -0.000000000000000
C        -1.190186361047603        1.656703038285752       -0.000000000000000
C        -2.404774645407716       -0.788323163539684        0.000000000000000
C        -4.920247295376572       -1.049868334292617        0.000000000000000
H        -5.801789090836754       -2.887381522585088        0.000000000000000
H        -6.140095896500433        0.588190660489113        0.000000000000000
H        -1.198497912903671       -2.440182620879125        0.000000000000000
H        -2.391143872462401        3.312583946039618       -0.000000000000001
H         2.120704380942168        3.891549398136600       -0.000000000000001
C         3.064614655308034       -0.034561511097352        0.000000000000000
N         4.498580335531923       -1.717544634722174        0.000000000000000
  Displaced point  19, normal coordinate  19, negative displacement:
C         1.325933231434334        2.017617532336384       -0.000000000000000
C        -1.191182776856026        1.654845652262441       -0.000000000000000
C        -2.404363037854090       -0.787817016061027        0.000000000000000
C        -4.919455895257960       -1.047022314676817        0.000000000000000
H        -5.787506696474085       -2.890980194874559        0.000000000000000
H        -6.150602718617727        0.582366072159982        0.000000000000000
H        -1.204754674125808       -2.444343667784825        0.000000000000000
H        -2.400418711332216        3.304726030461487       -0.000000000000001
H         2.115615653891027        3.897491332165947       -0.000000000000001
C         3.064833880837449       -0.036531758301045        0.000000000000000
N         4.500694224382723       -1.719731700145542        0.000000000000000
  Displaced point  20, normal coordinate  20, positive displacement:
C         1.326672155810757        2.015452831838934        0.000354189855399
C        -1.190684568951814        1.655774345274097       -0.000698021308499
C        -2.404568841630903       -0.788070089800355       -0.001274608606454
C        -4.919851595317266       -1.048445324484717        0.000096403237675
H        -5.794647893655419       -2.889180858729823       -0.004616440073023
H        -6.145349307559080        0.585278366324548        0.006738343844833
H        -1.201626293514740       -2.442263144331975        0.012277634965136
H        -2.395781291897308        3.308654988250553        0.005606889006723
H         2.118160017416598        3.894520365151274       -0.003097218167992
C         3.064724268072741       -0.035546634699198        0.000139973032037
N         4.499637279957323       -1.718638167433858       -0.000032618498929
  Displaced point  21, normal coordinate  21, positive displacement:
C         1.327081828624649        2.014736498234991       -0.000000000000000
C        -1.191467326739987        1.657399894446767       -0.000000000000000
C        -2.404251197572481       -0.789744820029893        0.000000000000000
C        -4.919931071678716       -1.047705876243435        0.000000000000000
H        -5.791938925572762       -2.889830735886646        0.000000000000000
H        -6.148464578238643        0.583692012306933        0.000000000000000
H        -1.204884729437345       -2.446572622679987        0.000000000000000
H        -2.399427854298448        3.308293746190688       -0.000000000000001
H         2.127005773896407        3.890357980353432       -0.000000000000001
C         3.065168951627966       -0.034942266478035        0.000000000000000
N         4.499261386916849       -1.718337066925175        0.000000000000000
  Displaced point  22, normal coordinate  21, negative displacement:
C         1.326262482996865        2.016169165442877       -0.000000000000000
C        -1.189901811163641        1.654148796101426       -0.000000000000000
C        -2.404886485689326       -0.786395359570817        0.000000000000000
C        -4.919772118955816       -1.049184772725999        0.000000000000000
H        -5.797356861738076       -2.888530981573001        0.000000000000000
H        -6.142234036879517        0.586864720342162        0.000000000000000
H        -1.198367857592135       -2.437953665983963        0.000000000000000
H        -2.392134729496169        3.309016230310418       -0.000000000000001
H         2.109314260936788        3.898682749949115       -0.000000000000001
C         3.064279584517517       -0.036151002920362        0.000000000000000
N         4.500013172997797       -1.718939267942541        0.000000000000000
  Displaced point  23, normal coordinate  22, positive displacement:
C         1.327253334768570        2.015428922642518       -0.000000000000000
C        -1.190878553817875        1.654522501614922       -0.000000000000000
C        -2.404637008135607       -0.786429996333628        0.000000000000000
C        -4.920110342078931       -1.048872390474910        0.000000000000000
H        -5.796684186579925       -2.888743690581884        0.000000000000000
H        -6.144295540382398        0.585959982753154        0.000000000000000
H        -1.198456092581880       -2.438211819718052        0.000000000000000
H        -2.403630030483398        3.301804394259111       -0.000000000000001
H         2.123840529163135        3.892399198931939       -0.000000000000001
C         3.064853305423255       -0.035343560913678        0.000000000000000
N         4.499473643127302       -1.718484828374539        0.000000000000000
  Displaced point  24, normal coordinate  22, negative displacement:
C         1.326090976852943        2.015476741035350       -0.000000000000000
C        -1.190490584085753        1.657026188933271       -0.000000000000000
C        -2.404500675126199       -0.789710183267082        0.000000000000000
C        -4.919592848555602       -1.048018258494523        0.000000000000000
H        -5.792611600730914       -2.889618026877763        0.000000000000000
H        -6.146403074735762        0.584596749895941        0.000000000000000
H        -1.204796494447600       -2.446314468945897        0.000000000000000
H        -2.387932553311219        3.315505582241994       -0.000000000000001
H         2.112479505670060        3.896641531370608       -0.000000000000001
C         3.064595230722228       -0.035749708484719        0.000000000000000
N         4.499800916787344       -1.718791506493177        0.000000000000000
  Displaced point  25, normal coordinate  23, positive displacement:
C         1.326684314461494        2.015215056689640       -0.000000000000000
C        -1.190483230337453        1.656088818020238       -0.000000000000000
C        -2.405282387439689       -0.786803288183699        0.000000000000000
C        -4.918652367644003       -1.049469309254626        0.000000000000000
H        -5.795252247882540       -2.889179292061578        0.000000000000000
H        -6.139819619529974        0.587436130317898        0.000000000000000
H        -1.211507522408438       -2.447440743220860        0.000000000000000
H        -2.398059318659019        3.307188159803771       -0.000000000000001
H         2.117134913736066        3.894693934797382       -0.000000000000001
C         3.064754829042163       -0.035527928239258        0.000000000000000
N         4.499606341858297       -1.718617699496932        0.000000000000000
  Displaced point  26, normal coordinate  23, negative displacement:
C         1.326659997160019        2.015690606988228       -0.000000000000000
C        -1.190885907566176        1.655459872527955       -0.000000000000000
C        -2.403855295822117       -0.789336891417011        0.000000000000000
C        -4.921050822990529       -1.047421339714808        0.000000000000000
H        -5.794043539428299       -2.889182425398068        0.000000000000000
H        -6.150878995588186        0.583120602331197        0.000000000000000
H        -1.191745064621041       -2.437085545443090        0.000000000000000
H        -2.393503265135598        3.310121816697334       -0.000000000000001
H         2.119185121097130        3.894346795505165       -0.000000000000001
C         3.064693707103320       -0.035565341159139        0.000000000000000
N         4.499668218056349       -1.718658635370784        0.000000000000000
  Displaced point  27, normal coordinate  24, positive displacement:
C         1.327441846351300        2.014323232622384       -0.000000000000000
C        -1.189962841437600        1.657150074345777       -0.000000000000000
C        -2.403413128209069       -0.788148926798433        0.000000000000000
C        -4.920378448556052       -1.048491555798363        0.000000000000000
H        -5.799068622671435       -2.887588828532173        0.000000000000000
H        -6.149594547038935        0.582693264396966        0.000000000000000
H        -1.201912577245934       -2.443543565470528        0.000000000000000
H        -2.401229699307776        3.305534306386225       -0.000000000000001
H         2.111055063636157        3.896600414296022       -0.000000000000001
C         3.064597968137834       -0.035633998403155        0.000000000000000
N         4.499476326438203       -1.718428521704430        0.000000000000000
  Displaced point  28, normal coordinate  24, negative displacement:
C         1.325902465270214        2.016582431055484       -0.000000000000000
C        -1.191406296466028        1.654398616202416       -0.000000000000000
C        -2.405724555052737       -0.787991252802277        0.000000000000000
C        -4.919324742078480       -1.048399093171071        0.000000000000000
H        -5.790227164639404       -2.890772888927474        0.000000000000000
H        -6.141104068079224        0.587863468252130        0.000000000000000
H        -1.201340009783545       -2.440982723193422        0.000000000000000
H        -2.390332884486841        3.311775670114880       -0.000000000000001
H         2.125264971197038        3.892440316006525       -0.000000000000001
C         3.064850568007649       -0.035459270995241        0.000000000000000
N         4.499798233476443       -1.718847813163286        0.000000000000000
  Displaced point  29, normal coordinate  25, positive displacement:
C         1.327871586733393        2.014907930441927       -0.000000000000000
C        -1.190676905693197        1.656583425206997       -0.000000000000000
C        -2.405690447800783       -0.788965940164341        0.000000000000000
C        -4.920345974093149       -1.048206951355600        0.000000000000000
H        -5.787363289075734       -2.892468374770527        0.000000000000000
H        -6.140374456253157        0.589404242706195        0.000000000000000
H        -1.198910501713912       -2.440413922164559        0.000000000000000
H        -2.399067049669140        3.307257390467039       -0.000000000000001
H         2.114531482564213        3.896025878957368       -0.000000000000001
C         3.064635558479307       -0.035632036916228        0.000000000000000
N         4.499483540284015       -1.718429139217136        0.000000000000000
  Displaced point  30, normal coordinate  25, negative displacement:
C         1.325472724888121        2.015997733235941       -0.000000000000000
C        -1.190692232210431        1.654965265341196       -0.000000000000000
C        -2.403447235461023       -0.787174239436370        0.000000000000000
C        -4.919357216541383       -1.048683697613834        0.000000000000000
H        -5.801932498235105       -2.885893342689120        0.000000000000000
H        -6.150324158865002        0.581152489942900        0.000000000000000
H        -1.204342085315567       -2.444112366499391        0.000000000000000
H        -2.392495534125477        3.310052586034066       -0.000000000000001
H         2.121788552268982        3.893014851345180       -0.000000000000001
C         3.064812977666175       -0.035461232482169        0.000000000000000
N         4.499791019630631       -1.718847195650580        0.000000000000000
  Displaced point  31, normal coordinate  26, positive displacement:
C         1.328850853791931        2.015452803737645       -0.000000000000000
C        -1.192635502043649        1.655262990160923       -0.000000000000000
C        -2.405768363563501       -0.788270584671790        0.000000000000000
C        -4.918210536731534       -1.048180926178547        0.000000000000000
H        -5.796619612602500       -2.887035891350749        0.000000000000000
H        -6.147255146206816        0.582701134893430        0.000000000000000
H        -1.201629807128117       -2.441350913876743        0.000000000000000
H        -2.395392755141086        3.310129484605751       -0.000000000000001
H         2.117008239682165        3.896153729480563       -0.000000000000001
C         3.064636460359784       -0.035684961284216        0.000000000000000
N         4.499473225131786       -1.718394379932896        0.000000000000000
  Displaced point  32, normal coordinate  26, negative displacement:
C         1.324493457829582        2.015452859940223       -0.000000000000000
C        -1.188733635859979        1.656285700387270       -0.000000000000000
C        -2.403369319698305       -0.787869594928920        0.000000000000000
C        -4.921492653902998       -1.048709722790887        0.000000000000000
H        -5.792676174708339       -2.891325826108897        0.000000000000000
H        -6.143443468911344        0.587855597755665        0.000000000000000
H        -1.201622779901363       -2.443175374787207        0.000000000000000
H        -2.396169828653531        3.307180491895354       -0.000000000000001
H         2.119311795151030        3.892887000821984       -0.000000000000001
C         3.064812075785699       -0.035408308114181        0.000000000000000
N         4.499801334782860       -1.718881954934820        0.000000000000000
  Displaced point  33, normal coordinate  27, positive displacement:
C         1.327897814143557        2.015475772155845       -0.000000000000000
C        -1.192385444674021        1.655093129540888       -0.000000000000000
C        -2.402457840726408       -0.787304042737035        0.000000000000000
C        -4.921501670298137       -1.048676134148107        0.000000000000000
H        -5.793482654560042       -2.890990471002997        0.000000000000000
H        -6.144137952775178        0.587461333233330        0.000000000000000
H        -1.203335683243336       -2.444467281431675        0.000000000000000
H        -2.394311122021601        3.310401215617023       -0.000000000000001
H         2.117787441284834        3.895373864886354       -0.000000000000001
C         3.064662023261644       -0.035605759622469        0.000000000000000
N         4.499575852575218       -1.718537404300042        0.000000000000000
  Displaced point  34, normal coordinate  27, negative displacement:
C         1.325446497477957        2.015429891522023       -0.000000000000000
C        -1.188983693229608        1.656455561007305       -0.000000000000000
C        -2.406679842535398       -0.788836136863675        0.000000000000000
C        -4.918201520336395       -1.048214514821327        0.000000000000000
H        -5.795813132750797       -2.887371246456650        0.000000000000000
H        -6.146560662342981        0.583095399415765        0.000000000000000
H        -1.199916903786144       -2.440059007232275        0.000000000000000
H        -2.397251461773016        3.306908760884083       -0.000000000000001
H         2.118532593548361        3.893666865416193       -0.000000000000001
C         3.064786512883838       -0.035487509775927        0.000000000000000
N         4.499698707339428       -1.718738930567674        0.000000000000000
  Displaced point  35, normal coordinate  28, positive displacement:
C         1.327010684188017        2.015098798027826       -0.000000000000000
C        -1.190681773441919        1.655771642730393       -0.000000000000000
C        -2.404598731896912       -0.788085567077635        0.000000000000000
C        -4.919832038680803       -1.048442745961421        0.000000000000000
H        -5.794643070715405       -2.889170369784874        0.000000000000000
H        -6.145348592347766        0.585265734637529        0.000000000000000
H        -1.201614281467049       -2.442263050622509        0.000000000000000
H        -2.395798334325227        3.308635734315811       -0.000000000000001
H         2.118251190876143        3.894258666947602       -0.000000000000001
C         3.062980538249172       -0.033505902264255        0.000000000000000
N         4.500841335306144       -1.720049854056801        0.000000000000000
  Displaced point  36, normal coordinate  28, negative displacement:
C         1.326333627433497        2.015806865650042       -0.000000000000000
C        -1.190687364461709        1.655777047817800       -0.000000000000000
C        -2.404538951364894       -0.788054612523076        0.000000000000000
C        -4.919871151953729       -1.048447903008013        0.000000000000000
H        -5.794652716595434       -2.889191347674772        0.000000000000000
H        -6.145350022770394        0.585290998011567        0.000000000000000
H        -1.201638305562431       -2.442263238041440        0.000000000000000
H        -2.395764249469390        3.308674242185294       -0.000000000000001
H         2.118068843957052        3.894782063354945       -0.000000000000001
C         3.066467997896310       -0.037587367134142        0.000000000000000
N         4.498433224608502       -1.717226480810915        0.000000000000000
  Displaced point  37, normal coordinate  29, positive displacement:
C         1.326672410435378        2.015448656222671       -0.000000000000000
C        -1.190711601404181        1.655810199436328       -0.000000000000000
C        -2.404563682577803       -0.788190247764031        0.000000000000000
C        -4.919224958251641       -1.048481179058506        0.000000000000000
H        -5.797035784865319       -2.894470119494326        0.000000000000000
H        -6.149636724344168        0.591121656133383        0.000000000000000
H        -1.202505673274084       -2.441012526148004        0.000000000000000
H        -2.395465170799463        3.308257789053517       -0.000000000000001
H         2.118193768398956        3.894594360063805       -0.000000000000001
C         3.064724242182001       -0.035547044957119        0.000000000000000
N         4.499637371709040       -1.718637889230206        0.000000000000000
  Displaced point  38, normal coordinate  29, negative displacement:
C         1.326671901186135        2.015457007455197       -0.000000000000000
C        -1.190657536499447        1.655738491111865       -0.000000000000000
C        -2.404574000684003       -0.787949931836679        0.000000000000000
C        -4.920478232382891       -1.048409469910927        0.000000000000000
H        -5.792260002445520       -2.883891597965321        0.000000000000000
H        -6.141061890773992        0.579435076515713        0.000000000000000
H        -1.200746913755395       -2.443513762515946        0.000000000000000
H        -2.396097412995154        3.309052187447588       -0.000000000000001
H         2.118126266434239        3.894446370238743       -0.000000000000001
C         3.064724293963482       -0.035546224441277        0.000000000000000
N         4.499637188205606       -1.718638445637510        0.000000000000000
  Displaced point  39, normal coordinate  30, positive displacement:
C         1.326694487258699        2.015575600031883       -0.000000000000000
C        -1.190307462117153        1.655258218003361       -0.000000000000000
C        -2.404844148589864       -0.787701828296868        0.000000000000000
C        -4.919735942896069       -1.048500816821729        0.000000000000000
H        -5.794818333205212       -2.889522396729833        0.000000000000000
H        -6.146150066367988        0.586329183684353        0.000000000000000
H        -1.198589884812405       -2.446461264139739        0.000000000000000
H        -2.400108023751152        3.314603632313039       -0.000000000000001
H         2.117568493186606        3.893019993315253       -0.000000000000001
C         3.064723862717263       -0.035546253876777        0.000000000000000
N         4.499637482073704       -1.718638483814322        0.000000000000000
  Displaced point  40, normal coordinate  30, negative displacement:
C         1.326649824362815        2.015330063645985       -0.000000000000000
C        -1.191061675786475        1.656290472544832       -0.000000000000000
C        -2.404293534671942       -0.788438351303843        0.000000000000000
C        -4.919967247738463       -1.048389832147705        0.000000000000000
H        -5.794477454105627       -2.888839320729814        0.000000000000000
H        -6.144548548750172        0.584227548964742        0.000000000000000
H        -1.204662702217074       -2.438065024524211        0.000000000000000
H        -2.391454560043465        3.302706344188066       -0.000000000000001
H         2.118751541646589        3.896020736987295       -0.000000000000001
C         3.064724673428220       -0.035547015521620        0.000000000000000
N         4.499637077840942       -1.718637851053394        0.000000000000000
  Displaced point  41, normal coordinate  31, positive displacement:
C         1.326695992130669        2.015551270377721       -0.000000000000000
C        -1.190407222836297        1.655430258234426       -0.000000000000000
C        -2.404159132406263       -0.788572215778144        0.000000000000000
C        -4.919956703306766       -1.048355555860666        0.000000000000000
H        -5.794719793061835       -2.889306520088761        0.000000000000000
H        -6.144611509146229        0.584258771326103        0.000000000000000
H        -1.205953494665598       -2.436237441898774        0.000000000000000
H        -2.398815342914618        3.312851890878590       -0.000000000000001
H         2.117642621722433        3.893265995625876       -0.000000000000001
C         3.064721648320455       -0.035544537860370        0.000000000000000
N         4.499639509599810       -1.718639116230873        0.000000000000000
  Displaced point  42, normal coordinate  31, negative displacement:
C         1.326648319490845        2.015354393300147       -0.000000000000000
C        -1.190961915067332        1.656118432313767       -0.000000000000000
C        -2.404978550855543       -0.787567963822566        0.000000000000000
C        -4.919746487327767       -1.048535093108768        0.000000000000000
H        -5.794575994249003       -2.889055197370885        0.000000000000000
H        -6.146087105971930        0.586297961322993        0.000000000000000
H        -1.197299092363881       -2.448288846765176        0.000000000000000
H        -2.392747240879999        3.304458085622515       -0.000000000000001
H         2.118677413110762        3.895774734676671       -0.000000000000001
C         3.064726887825028       -0.035548731538026        0.000000000000000
N         4.499635050314836       -1.718637218636843        0.000000000000000
  Displaced point  43, normal coordinate  32, positive displacement:
C         1.327005832584895        2.016163023378630       -0.000000000000000
C        -1.190838808459814        1.655910929798671       -0.000000000000000
C        -2.404584284033301       -0.788065485866215        0.000000000000000
C        -4.919850038173177       -1.048449944765046        0.000000000000000
H        -5.794620991861026       -2.889138215053681        0.000000000000000
H        -6.145358799122757        0.585300069354223        0.000000000000000
H        -1.201532360923385       -2.442409017189032        0.000000000000000
H        -2.394572441056187        3.307012915317030       -0.000000000000001
H         2.114730207829930        3.886262477621089       -0.000000000000001
C         3.064731078773234       -0.035553377573319        0.000000000000000
N         4.499641405568745       -1.718639639255721        0.000000000000000
  Displaced point  44, normal coordinate  32, negative displacement:
C         1.326338479036619        2.014742640299238       -0.000000000000000
C        -1.190530329443814        1.655637760749522       -0.000000000000000
C        -2.404553399228505       -0.788074693734496        0.000000000000000
C        -4.919853152461355       -1.048440704204388        0.000000000000000
H        -5.794674795449812       -2.889223502405966        0.000000000000000
H        -6.145339815995403        0.585256663294873        0.000000000000000
H        -1.201720226106095       -2.442117271474918        0.000000000000000
H        -2.396990142738430        3.310297061184076       -0.000000000000001
H         2.121589827003265        3.902778252681458       -0.000000000000001
C         3.064717457372249       -0.035539891825077        0.000000000000000
N         4.499633154345901       -1.718636695611995        0.000000000000000
  Displaced point  45, normal coordinate  33, positive displacement:
C         1.326673217697795        2.015453769384323       -0.000000000000000
C        -1.190691329741981        1.655775937921444       -0.000000000000000
C        -2.404634721674654       -0.787991647912886        0.000000000000000
C        -4.919851362023175       -1.047549151766400        0.000000000000000
H        -5.797732343247699       -2.895591107408022        0.000000000000000
H        -6.142049838186010        0.580976642570695        0.000000000000000
H        -1.201029661426656       -2.443077407867585        0.000000000000000
H        -2.395743236858190        3.308559618891790       -0.000000000000001
H         2.118156037587603        3.894508786681985       -0.000000000000001
C         3.064724849453007       -0.035546839374566        0.000000000000000
N         4.499637053317606       -1.718638100849320        0.000000000000000
  Displaced point  46, normal coordinate  33, negative displacement:
C         1.326671093923718        2.015451894293545       -0.000000000000000
C        -1.190677808161648        1.655772752626749       -0.000000000000000
C        -2.404502961587152       -0.788148531687825        0.000000000000000
C        -4.919851828611358       -1.049341497203034        0.000000000000000
H        -5.791563444063140       -2.882770610051625        0.000000000000000
H        -6.148648776932149        0.589580090078400        0.000000000000000
H        -1.202222925602823       -2.441448880796365        0.000000000000000
H        -2.395819346936427        3.308750357609316       -0.000000000000001
H         2.118163997245592        3.894531943620563       -0.000000000000001
C         3.064723686692476       -0.035546430023830        0.000000000000000
N         4.499637506597040       -1.718638234018396        0.000000000000000
 @CHECKOUT-I, Total execution time (CPU/WALL):         0.02/       0.04 seconds.
----------------------------------------------------------------------
Processing output from displaced point 001
----------------------------------------------------------------------


   *************************************************************************
         <<<     CCCCCC     CCCCCC   |||     CCCCCC     CCCCCC   >>>
       <<<      CCC        CCC       |||    CCC        CCC         >>>
      <<<      CCC        CCC        |||   CCC        CCC            >>>
    <<<        CCC        CCC        |||   CCC        CCC              >>>
      <<<      CCC        CCC        |||   CCC        CCC            >>>
       <<<      CCC        CCC       |||    CCC        CCC         >>>
         <<<     CCCCCC     CCCCCC   |||     CCCCCC     CCCCCC   >>>
   *************************************************************************

     ****************************************************************
     * CFOUR Coupled-Cluster techniques for Computational Chemistry *
     ****************************************************************
 

   Department of Chemistry                Institut fuer Physikalische Chemie
   University of Texas at Austin          Universitaet Mainz
   Austin, TX  78712, USA                 D-55099 Mainz, Germany
 
                       Version 1.2
 
                     compute-0-31.local                                
                     Thu Jul 31 20:54:20 EDT 2025                      
                     integer*8 version is running
 
********************************************************************************
*                          Input from ZMAT file                                *
********************************************************************************
GEOMETRY  1 SYMMETRIC DISPLACEMENT                                              
C         1.327278928139159        2.019067140591015       -0.000000000000000   
C        -1.189986743473235        1.658551297632961       -0.000000000000001   
C        -2.400390874253648       -0.787045689389040       -0.000000000000000   
C        -4.915103520355616       -1.052313928323596        0.000000000000001   
H        -5.786043854133330       -2.894884339281943        0.000000000000001   
H        -6.144011666471691        0.578845061714178        0.000000000000001   
H        -1.194586869135236       -2.439144172319619       -0.000000000000000   
H        -2.396560207574836        3.310329695656928       -0.000000000000001   
H         2.119500133177497        3.897775442377462       -0.000000000000001   
C         3.062735638976128       -0.034128656934241        0.000000000000000   
N         4.491311700388284       -1.722598755508186        0.000000000000001   
                                                                                
*CFOUR(CALC=MP2                                                                 
BASIS=cc-pCVTZ                                                                  
VIB=FINDIF                                                                      
FREQ_ALGORITHM=PARALLEL                                                         
FD_PROJECT=OFF                                                                  
ANH_ALGORITHM=PARALLEL                                                          
ANHARM=VPT2                                                                     
ABCDTYPE=AOBASIS                                                                
FCGRADNEW=2                                                                     
CC_PROG=NCC                                                                     
SCF_CONV=10                                                                     
CC_CONV=9                                                                       
LINEQ_CONV=9                                                                    
LINEQ_MAXCYC=200                                                                
MULT=1                                                                          
FROZEN_CORE=OFF                                                                 
MEM_UNIT=GB                                                                     
MEM=42                                                                          
COORD=CARTESIAN,UNITS=BOHR,ANHARM=0)                                            
                                                                                
********************************************************************************
    -------------------------------------------------------------------
                    CFOUR Control Parameters 
    -------------------------------------------------------------------
        External           Internal           Value            Units
          Name               Name
    -------------------------------------------------------------------
       ABCDTYPE             IABCDT         AOBASIS     [  2]    ***   
       ANHARMONIC           IANHAR         OFF         [  0]    ***   
       ANH_ALGORIT          IANALG         PARALLEL    [  1]    ***   
       ANH_DERIVAT          IANDER         SECOND      [  1]    ***   
       ANH_MODE             ANHMOD         VIBRATION   [  0]    ***   
       ANH_POINTS           IANPOI              1               ***   
       ANH_STEPSIZ          ICUBST             50000          x 10-6  
       ANH_SYMMETR          IANHSM         ABELIAN     [  0]    ***   
       AO_LADDERS           IAOLAD         SINGLEPASS  [  1]    ***   
       AV_SCF               IAVSCF         OFF         [  0]    ***   
       BASIS                IBASIS         PCVTZ       [ 24]    ***   
       BFIELD               IBFIEL         OFF         [  0]    a.u.  
       BOTHVECTORS          BOTHVC         OFF         [  0]    ***   
       BOX_POTENT           IPIAB          OFF         [  0]    ***   
       BREIT                IBREIT         OFF         [  0]    ***   
       BRUCK_CONV           IBRTOL          10D-  4             ***   
       BRUECKNER            IBRKNR         OFF         [  0]    ***   
       BUFFERSIZE           IBUFFS              4096            ***   
       CACHE_RECS           ICHREC             10               ***   
       CALCLEVEL            ICLLVL         MBPT(2)     [  1]    ***   
       CAS_GECCO            ICMRCC         OFF         [  0]    ***   
       CAS_GUESS            ICGUES         CANONICAL   [  0]    ***   
       CAS_INPUT            ICSINP         ORBITALS    [  0]    ***   
       CAS_ITMAX            ICITMX          10D- 50           cycles  
       CAS_JACDAV           ICJDAV         OFF         [  0]    ***   
       CAS_MICMAX           ICMIMN          10D- 10             ***   
       CAS_MICMIN           ICMIMX          10D-  2             ***   
       CAS_MICRO            ICSALG         ILU/JACOBI  [  0]    ***   
       CAS_MITMAX           ICMIMX          10D-100           cycles  
       CAS_MMAX             ICMMAX          10D- 50             ***   
       CAS_PRINT            ICPRT           10D-  0             ***   
       CCORBOPT             ICCORB         OFF         [  0]  x 0.01  
       CC_CONV              ICCCNV          10D-  9             ***   
       CC_EXPORDER          ICCEOR              5               ***   
       CC_EXTRAPOL          ICCEXT         DIIS        [  1]    ***   
       CC_GUESS             ICCGES         MP2         [  0]    ***   
       CC_MAXCYC            ICCCYC            100              cycles 
       CC_PROGRAM           ICCPRO         NCC         [  5]    ***   
       CHARGE               ICHRGE              0               ***   
       CHOLESKY             ICHOLE         OFF         [  0]    ***   
       CIS_CONV             ICISTL              5               ***   
       COMM_SIZE            IPSIZE            ***               ***   
       CONSTANT             ICONST         OLD         [  1]    ***   
       CONTINUUM            ICONTU         NONE        [  0]    ***   
       CONTRACTION          ICNTYP         GENERAL     [  1]    ***   
       COORDINATES          ICOORD         CARTESIAN   [  1]    ***   
       CPHF_CONVER          ICPHFT          10D- 16             ***   
       CPHF_MAXCYC          ICPHFC             64              cycles 
       CUBIC                ICUBIC         OFF         [  0]    ***   
       CURVILINEAR          ICURVY         OFF         [  0]    ***   
       CV_ELEMENT           ICVELM              0               ***   
       CV_ORBITALS          ICVORB      NONE         
       CV_SEPARATE          ICVSEP         OFF         [  0]    ***   
       DBOC                 IDBOC          OFF         [  0]    ***   
       DCT                  IDCT           OFF         [  0]    ***   
       DERIV_LEV            IDRLVL         FIRST       [  1]    ***   
       DEVMEM_SIZE          IDVMEM         *********           MByte  
       DIAG_MRCC            IEOMST          10D-  0             ***   
       DIFF_TYPE            IDIFTY         RELAXED     [  0]    ***   
       DIRECT               IDIRCT         OFF         [  0]    ***   
       DROPMO               IDRPMO      NONE         
       ECP                  IECP           OFF         [  0]    ***   
       EIGENVECTOR          IVEC                1               ***   
       EL_ANHARM            IELANH         OFF         [  0]    ***   
       EOMFOLLOW            IEOMSR         ENERGY      [  0]    ***   
       EOMIP                IEOMIP         OFF         [  0]    ***   
       EOMLEVEL             HBARFM         SAME        [  0]    ***   
       EOM_MRCC             IMRCCE         NEW         [  1]    ***   
       EOM_NONIT            EOMNON         OFF         [  0]    ***   
       EOM_NSING            IEOMSI          10D-  0             ***   
       EOM_NSTATES          IMRCCD         DAVIDSON    [  0]    ***   
       EOM_NTRIP            IEOMTR          10D-  0             ***   
       EOM_ORDER            IEXORD         ENERGY      [  0]    ***   
       EOM_PROPSTA          IEOMST              0               ***   
       ESTATE_CONV          IEXTOL          10D-  5             ***   
       ESTATE_DIAG          IEXDIG         ITERATIVE   [  0]    ***   
       ESTATE_LOCK          IESLOC         ON          [  1]    ***   
       ESTATE_MAXC          IEXMXC             40               ***   
       ESTATE_PROP          IEXPRP         OFF         [  0]    ***   
       EVAL_HESS            IRECAL              0            # of cyc.
       EXCITATION           IEXCIT              0               ***   
       EXCITE               IEXCIT         NONE        [  0]    ***   
       EXTERN_POT           IEXPOT         OFF         [  0]    ***   
       FCGRADNEW            IFCGNW         OFF         [  0]    ***   
       FC_FIELD             IFINFC              0             x 10-6  
       FD_CALTYPE           IFDCAL         GRADONLY    [  0]    ***   
       FD_PROJECT           IFDPRJ         OFF         [  1]    ***   
       FD_STEPSIZE          IDISFD              5            10-4 bohr
       FD_USEGROUP          IFDGRP         FULL        [  0]    ***   
       FILE_RECSIZ          IFLREC              4096           words  
       FINITE_PERT          IFIPER              0             x 10-6  
       FIXGEOM              IFIXGM         OFF         [  0]    ***   
       FOCK                 IFOCK          AO          [  1]    ***   
       FREQ_ALGORI          IVIALG         PARALLEL    [  1]    ***   
       FROZEN_CORE          IFROCO         OFF         [  0]    ***   
       FROZEN_VIRT          IFROVI         OFF         [  0]    ***   
       GAMMA_ABCD           IGABCD         DIRECT      [  1]    ***   
       GAMMA_ABCI           IGABCI         STORE       [  0]    ***   
       GENBAS_1             IGNBS1              0               ***   
       GENBAS_2             IGNBS2              0               ***   
       GENBAS_3             IGNBS3              0               ***   
       GENBAS_4             IGNBS4              0               ***   
       GEO_CONV             ICONTL              5              H/bohr 
       GEO_MAXCYC           IOPTCY             50               ***   
       GEO_MAXSTEP          IMXSTP            300            millibohr
       GEO_METHOD           INR            SINGLE_POINT[  5]    ***   
       GIAO                 IGIAO          OFF         [  1]    ***   
       GIMIC                IGIMIC         OFF         [  0]    ***   
       GRID                 IGRID          OFF         [  0]    ***   
       GRID_ALGO            IGALGO         SERIAL      [  0]    ***   
       GUESS                IGUESS         MOREAD      [  0]    ***   
       HBAR                 IHBAR          OFF         [  0]    ***   
       HESS_TYPE            IHESTP         SCF         [  0]    ***   
       HF2_FILE             IHF2Fl         USE         [  1]    ***   
       HFSTABILITY          ISTABL         OFF         [  0]    ***   
       INCORE               INCORE         OFF         [  0]    ***   
       INPUT_MRCC           IMRCC          ON          [  1]    ***   
       INTEGRALS            INTTYP         VMOL        [  1]    ***   
       JODA_PRINT           IJPRNT              0               ***   
       KEYWORD_OUT          IDMPKW         NO          [  0]    ***   
       LINDEP_TOL           ILINDP              8               ***   
       LINEQ_CONV           IZTACN          10D-  9           cycles  
       LINEQ_EXPOR          ILMAXD              5               ***   
       LINEQ_MAXCY          ILMAXC            200               ***   
       LINEQ_TYPE           ILTYPE         DIIS        [  1]    ***   
       LOCK_ORBOCC          ILOCOC         OFF         [  0]    ***   
       MEMORY_SIZE          IMEMSZ         *********           words  
       MEM_UNIT             IMEMU          GB          [  3]    ***   
       MRCC                 IMRCCC         OFF         [  0]    ***   
       MULTIPLICTY          IMULTP              1               ***   
       NACOUPLING           IVCOUP         OFF         [  0]    ***   
       NEGEVAL              IDIE           ABORT       [  0]    ***   
       NEWNORM              INEWNO         OFF         [  0]    ***   
       NON-HF               INONHF         OFF         [  0]    ***   
       NTOP_TAMP            ITOPT2             15               ***   
       NUC_MODEL            INUCMO         POINT       [  0]    ***   
       OCCUPATION           IOCCU   ESTIMATED BY SCF 
       OPEN-SHELL           IOPEN          SPIN-ORBITAL[  0]    ***   
       OPTVIB               IOPTVB         OFF         [  0]    ***   
       ORBITALS             IORBTP         STANDARD    [  0]    ***   
       PARALLEL             IPARAL         ON          [  1]    ***   
       PARA_INT             IPINTS         ON          [  1]    ***   
       PARA_PRINT           IPPRIN              0               ***   
       PERT_ORB             IPTORB         STANDARD    [  0]    ***   
       POINTS               IGRDFD              0               ***   
       PRINT                IPRNT               0               ***   
       PROPS                IPROPS         OFF         [  0]    ***   
       PROP_INTEGR          IINTYP         INTERNAL    [  0]    ***   
       PSI                  IPSI           OFF         [  0]    ***   
       QC_ALG               IQCALG         FLM         [  0]    ***   
       QC_LINALG            IQCLIN         TRIDIAG     [  2]    ***   
       QC_MAXCYC            IQCMAX            100             cycles  
       QC_MAXSCFCY          IQCMSC             20             cycles  
       QC_RTRUST            IQCRTR          10D-  0           x 10-3  
       QC_SKIPSCF           IQCSKI         OFF         [  0]    ***   
       QC_START             IQCSTA          10D-  3             ***   
       QRHFGUESS            IQGUES         OFF         [  0]    ***   
       QUARTIC              IQUART         OFF         [  0]    ***   
       RAMAN_INT            IRAMIN         OFF         [  0]    ***   
       RAMAN_ORB            IRAMRE         UNRELAXED   [  0]    ***   
       RDO                  IRDOFM         ON          [  1]    ***   
       REDUCE_REPR          REDREP         Ir          [  0]    ***   
       REFERENCE            IREFNC         RHF         [  0]    ***   
       RELATIVIST           IRELAT         OFF         [  0]    ***   
       RELAX_DENS           IRDENS         ON          [  1]    ***   
       RESET_FLAGS          IRESET         OFF         [  0]    ***   
       RESTART_CC           ICCRES         OFF         [  0]    ***   
       ROT_EVEC             ROTVEC              0               ***   
       SAVE_INTS            ISVINT         OFF         [  0]    ***   
       SCALE_ON             ISTCRT              0               ***   
       SCF_CONV             ISCFCV          10D- 10             ***   
       SCF_DAMPING          IDAMP               0             x 10-3  
       SCF_EXPORDE          IRPPOR             10               ***   
       SCF_EXPSTAR          IRPPLS              2               ***   
       SCF_EXTRAPO          IRPP           ON          [  1]    ***   
       SCF_MAXCYC           ISCFCY            150              cycles 
       SCF_NOSTOP           ISCFST         OFF         [  0]    ***   
       SCF_ORBITAL          ISCFOR         REAL        [  0]    ***   
       SCF_PRINT            ISCFPR              0               ***   
       SCF_PROG             ISCFPR         SCF         [  0]    ***   
       SD_FIELD             IFINSD              0             x 10-6  
       SOPERT               IPERSO         OFF         [  0]    ***   
       SPHERICAL            IDFGHI         ON          [  1]    ***   
       SPINORBIT            ISOCAL         OFF         [  0]    ***   
       SPINROTATIO          ISRCON         OFF         [  0]    ***   
       SPIN_FLIP            ISPFLP         OFF         [  0]    ***   
       SPIN_ORBIT           ISPORB         OFF         [  0]    ***   
       SPIN_SCAL            ISCSMP         OFF         [  0]    ***   
       STEEPSCALE           ISTPSC              1000          x 10-3  
       SUBGROUP             ISUBGP         DEFAULT     [  0]    ***   
       SUBGRPAXIS           ISBXYZ         X           [  0]    ***   
       SYMMETRY             ISYM           ON          [  0]    ***   
       SYM_CHECK            ISYMCK         OVERRIDE    [  1]    ***   
       T3_EXTRAPOL          IT3EXT         OFF         [  0]    ***   
       T4_EXTRAPOL          IT4EXP         OFF         [  0]    ***   
       TAMP_SUM             IEVERY              5               ***   
       TESTSUITE            ITESTS         OFF         [  0]    ***   
       THERMOCH             ITHERM         ON          [  1]    ***   
       TOL_CHOLESK          ITOLCH          10D-  4             ***   
       TRANGRAD             IRESRM         OFF         [  0]    ***   
       TRANS_INV            ITRAIN         USE         [  0]    ***   
       TREAT_PERT           ITREAT         SIMULTANEOUS[  0]    ***   
       TRIP_ALGORI          ITRALG         NORMAL      [  0]    ***   
       UIJ_THRESHO          IUIJTH              1               ***   
       UNITS                IUNITS         BOHR        [  1]    ***   
       UNOS                 IUNOS          OFF         [  0]    ***   
       UPDATE_HESS          IHUPDT         ON          [  1]    ***   
       VIBPHASE             ISETPH         STANDARD    [  0]    ***   
       VIBRATION            IVIB           FINDIF      [  3]    ***   
       VIB_ALGORIT          IGEALG         STANDARD    [  0]    ***   
       VNATORB              IVNORB         OFF         [  0]    ***   
       VTRAN                IVTRAN         PARTIAL     [  2]    ***   
       X2CKEY               IX2CKE         MOLVDINT    [  0]    ***   
       XFIELD               IXEFLD              0             x 10-6  
       XFORM_TOL            IXFTOL          10D- 11             ***   
       YFIELD               IYEFLD              0             x 10-6  
       ZFIELD               IZEFLD              0             x 10-6  
       ZSCALE_EXP           IZEXPS         OFF         [  0]    ***   
    -------------------------------------------------------------------
  @GETXYZ-I,    11 atoms read from ZMAT.
Line Symbol    AtNr   At. Mass
  1  C          6    12.00000
  2  C          6    12.00000
  3  C          6    12.00000
  4  C          6    12.00000
  5  H          1     1.00783
  6  H          1     1.00783
  7  H          1     1.00783
  8  H          1     1.00783
  9  H          1     1.00783
 10  C          6    12.00000
 11  N          7    14.00307
Line Symbol    AtNr   At. Mass
  1  C          6    12.00000
  2  C          6    12.00000
  3  C          6    12.00000
  4  C          6    12.00000
  5  H          1     1.00783
  6  H          1     1.00783
  7  H          1     1.00783
  8  H          1     1.00783
  9  H          1     1.00783
 10  C          6    12.00000
 11  N          7    14.00307
                     1                     4                     0
  R VECTOR before symmetry
  0.000000000000000E+000  0.000000000000000E+000  0.000000000000000E+000
  0.000000000000000E+000  0.000000000000000E+000  0.000000000000000E+000
  0.000000000000000E+000  0.000000000000000E+000  0.000000000000000E+000
  0.000000000000000E+000  0.000000000000000E+000  0.000000000000000E+000
  0.000000000000000E+000  0.000000000000000E+000  0.000000000000000E+000
  0.000000000000000E+000  0.000000000000000E+000  0.000000000000000E+000
  0.000000000000000E+000  0.000000000000000E+000  0.000000000000000E+000
  0.000000000000000E+000  0.000000000000000E+000  0.000000000000000E+000
  0.000000000000000E+000  0.000000000000000E+000  0.000000000000000E+000
  0.000000000000000E+000  0.000000000000000E+000  0.000000000000000E+000
  0.000000000000000E+000  0.000000000000000E+000  0.000000000000000E+000
   Rotational constants (in cm-1): 
          0.0567334584             0.0687411138             0.3247862302
   Rotational constants (in MHz): 
       1700.8265341499          2060.8070367722          9736.8475913889
********************************************************************************
   The full molecular point group is Cs  .
   The largest Abelian subgroup of the full molecular point group is Cs  .
   The computational point group is Cs  .
********************************************************************************
  R VECTOR 
  0.000000000000000E+000  0.000000000000000E+000  0.000000000000000E+000
  0.000000000000000E+000  0.000000000000000E+000  0.000000000000000E+000
  0.000000000000000E+000  0.000000000000000E+000  0.000000000000000E+000
  0.000000000000000E+000  0.000000000000000E+000  0.000000000000000E+000
  0.000000000000000E+000  0.000000000000000E+000  0.000000000000000E+000
  0.000000000000000E+000  0.000000000000000E+000  0.000000000000000E+000
  0.000000000000000E+000  0.000000000000000E+000  0.000000000000000E+000
  0.000000000000000E+000  0.000000000000000E+000  0.000000000000000E+000
  0.000000000000000E+000  0.000000000000000E+000  0.000000000000000E+000
  0.000000000000000E+000  0.000000000000000E+000  0.000000000000000E+000
  0.000000000000000E+000  0.000000000000000E+000  0.000000000000000E+000


 ----------------------------------------------------------------
         Coordinates used in calculation (QCOMP) 
 ----------------------------------------------------------------
 Z-matrix   Atomic            Coordinates (in bohr)
  Symbol    Number           X              Y              Z
 ----------------------------------------------------------------
     C         6         1.32781532     2.01871443    -0.00000000
     C         6        -1.18954604     1.65886741    -0.00000000
     C         6        -2.40059990    -0.78640790    -0.00000000
     C         6        -4.91538293    -1.05100800     0.00000000
     H         1        -5.78681279    -2.89334695     0.00000000
     H         1        -6.14385766     0.58047744     0.00000000
     H         1        -1.19523488    -2.43882670    -0.00000000
     H         1        -2.39568061     3.31096632    -0.00000000
     H         1         2.12053565     3.89721218    -0.00000000
     C         6         3.06272646    -0.03494239    -0.00000000
     N         7         4.49085387    -1.72379199     0.00000000
 ----------------------------------------------------------------
 
   Interatomic distance matrix (Angstroms) 
 
                 C             C             C             C             H    
                [ 1]        [ 2]        [ 3]        [ 4]        [ 5]
  C    [ 1]     0.00000
  C    [ 2]     1.34567     0.00000
  C    [ 3]     2.46904     1.44399     0.00000
  C    [ 4]     3.68152     2.43797     1.33811     0.00000
  H    [ 5]     4.57505     3.42364     2.11046     1.07848     0.00000
  H    [ 6]     4.02642     2.68310     2.10878     1.08073     1.84795
  H    [ 7]     2.71048     2.16841     1.08234     2.10114     2.44163
  H    [ 8]     2.08568     1.08245     2.16824     2.66569     3.74160
  H    [ 9]     1.07895     2.11451     3.44482     4.55182     5.51559
  C    [10]     1.42263     2.42215     2.91829     4.25593     4.92120
  N    [11]     2.59303     3.49855     3.68038     4.99028     5.47381
 
                 H             H             H             H             C    
                [ 6]        [ 7]        [ 8]        [ 9]        [10]
  H    [ 6]     0.00000
  H    [ 7]     3.06763     0.00000
  H    [ 8]     2.45394     3.10827     0.00000
  H    [ 9]     4.71238     3.78425     2.40993     0.00000
  C    [10]     4.88279     2.58750     3.38795     2.13971     0.00000
  N    [11]     5.75823     3.03265     4.51426     3.22816     1.17040
 
                 N    
                [11]
  N    [11]     0.00000
   Rotational constants (order x, y, z, in cm-1): 
          0.3247862302             0.0687411138             0.0567334584
   Rotational constants (order x, y, z, in MHz): 
       9736.8475913889          2060.8070367722          1700.8265341499
  ECPDATA file not present.   Using default ECPDATA. 
  There are  328 basis functions.
 @GEOPT-W, Archive file not created for single-point calculation.
 @CHECKOUT-I, Total execution time (CPU/WALL):         0.21/       0.22 seconds.
 @GETMEM-I,  Allocated   40054 MB of main memory.
  @SYMCOR-I, Full point group is dangerous! Abelian subgroup will be used.
  @CHRTABLE-I, There are   2 unique irreducible representations.
  @CHRTABLE-I, There are   2 unique irreducible representations.
  @VIBINF-I, Symmetries species for nuclear motions:
  Irrep     Label    Total    Vibrations     Translations     Rotations
    1         A'     22.00      19.00            2.00            1.00
    2         A''    11.00       8.00            1.00            2.00
   Total number of calculations required      :    50
   Number of single-point energy calculations :     0
   Number of energy gradient     calculations :    50
  atom charge vector                      6                     6
                     6                     6                     1
                     1                     1                     1
                     1                     6                     7
  List of displaced geometries used in the calculation 
 
  Displaced point   1:
C         1.3279482550        2.0187144262       -0.0000000000
C        -1.1895698365        1.6588674052       -0.0000000000
C        -2.4006236922       -0.7864079047       -0.0000000000
C        -4.9154067283       -1.0510080034        0.0000000000
H        -5.7868365816       -2.8933469503        0.0000000000
H        -6.1438814504        0.5804774361        0.0000000000
H        -1.1952586736       -2.4388266979       -0.0000000000
H        -2.3957043990        3.3109663179       -0.0000000000
H         2.1205118601        3.8972121774       -0.0000000000
C         3.0627026698       -0.0349423902       -0.0000000000
N         4.4908300733       -1.7237919857        0.0000000000
 
  Displaced point   2:
C         1.3276823944        2.0187144262       -0.0000000000
C        -1.1895222496        1.6588674052       -0.0000000000
C        -2.4005761053       -0.7864079047       -0.0000000000
C        -4.9153591414       -1.0510080034        0.0000000000
H        -5.7867889947       -2.8933469503        0.0000000000
H        -6.1438338636        0.5804774361        0.0000000000
H        -1.1952110867       -2.4388266979       -0.0000000000
H        -2.3956568122        3.3109663179       -0.0000000000
H         2.1205594469        3.8972121774       -0.0000000000
C         3.0627502567       -0.0349423902       -0.0000000000
N         4.4908776602       -1.7237919857        0.0000000000
 
  Displaced point   3:
C         1.3278153247        2.0188473565       -0.0000000000
C        -1.1895460430        1.6588436118       -0.0000000000
C        -2.4005998987       -0.7864316982       -0.0000000000
C        -4.9153829349       -1.0510317969        0.0000000000
H        -5.7868127881       -2.8933707437        0.0000000000
H        -6.1438576570        0.5804536427        0.0000000000
H        -1.1952348802       -2.4388504914       -0.0000000000
H        -2.3956806056        3.3109425245       -0.0000000000
H         2.1205356535        3.8971883840       -0.0000000000
C         3.0627264633       -0.0349661836       -0.0000000000
N         4.4908538667       -1.7238157792        0.0000000000
 
  Displaced point   4:
C         1.3278153247        2.0185814959       -0.0000000000
C        -1.1895460430        1.6588911986       -0.0000000000
C        -2.4005998987       -0.7863841113       -0.0000000000
C        -4.9153829349       -1.0509842100        0.0000000000
H        -5.7868127881       -2.8933231569        0.0000000000
H        -6.1438576570        0.5805012295        0.0000000000
H        -1.1952348802       -2.4388029045       -0.0000000000
H        -2.3956806056        3.3109901114       -0.0000000000
H         2.1205356535        3.8972359709       -0.0000000000
C         3.0627264633       -0.0349185967       -0.0000000000
N         4.4908538667       -1.7237681923        0.0000000000
 
  Displaced point   5:
C         1.3278153247        2.0187144262       -0.0000000000
C        -1.1894152595        1.6588674052       -0.0000000000
C        -2.4006284114       -0.7864079047       -0.0000000000
C        -4.9154114476       -1.0510080034        0.0000000000
H        -5.7868413009       -2.8933469503        0.0000000000
H        -6.1438861697        0.5804774361        0.0000000000
H        -1.1952633929       -2.4388266979       -0.0000000000
H        -2.3957091183        3.3109663179       -0.0000000000
H         2.1205071408        3.8972121774       -0.0000000000
C         3.0626979506       -0.0349423902       -0.0000000000
N         4.4908253540       -1.7237919857        0.0000000000
 
  Displaced point   6:
C         1.3278153247        2.0187144262       -0.0000000000
C        -1.1896768266        1.6588674052       -0.0000000000
C        -2.4005713860       -0.7864079047       -0.0000000000
C        -4.9153544221       -1.0510080034        0.0000000000
H        -5.7867842754       -2.8933469503        0.0000000000
H        -6.1438291443        0.5804774361        0.0000000000
H        -1.1952063674       -2.4388266979       -0.0000000000
H        -2.3956520929        3.3109663179       -0.0000000000
H         2.1205641662        3.8972121774       -0.0000000000
C         3.0627549760       -0.0349423902       -0.0000000000
N         4.4908823795       -1.7237919857        0.0000000000
 
  Displaced point   7:
C         1.3278153247        2.0187144262       -0.0000000000
C        -1.1895460430        1.6589981888       -0.0000000000
C        -2.4005998987       -0.7864364175       -0.0000000000
C        -4.9153829349       -1.0510365161        0.0000000000
H        -5.7868127881       -2.8933754630        0.0000000000
H        -6.1438576570        0.5804489234        0.0000000000
H        -1.1952348802       -2.4388552106       -0.0000000000
H        -2.3956806056        3.3109378052       -0.0000000000
H         2.1205356535        3.8971836647       -0.0000000000
C         3.0627264633       -0.0349709029       -0.0000000000
N         4.4908538667       -1.7238204985        0.0000000000
 
  Displaced point   8:
C         1.3278153247        2.0187144262       -0.0000000000
C        -1.1895460430        1.6587366216       -0.0000000000
C        -2.4005998987       -0.7863793920       -0.0000000000
C        -4.9153829349       -1.0509794907        0.0000000000
H        -5.7868127881       -2.8933184376        0.0000000000
H        -6.1438576570        0.5805059488        0.0000000000
H        -1.1952348802       -2.4387981852       -0.0000000000
H        -2.3956806056        3.3109948306       -0.0000000000
H         2.1205356535        3.8972406902       -0.0000000000
C         3.0627264633       -0.0349138774       -0.0000000000
N         4.4908538667       -1.7237634730        0.0000000000
 
  Displaced point   9:
C         1.3278153247        2.0187144262       -0.0000000000
C        -1.1895460430        1.6588674052       -0.0000000000
C        -2.4004722611       -0.7864079047       -0.0000000000
C        -4.9154185197       -1.0510080034        0.0000000000
H        -5.7868483730       -2.8933469503        0.0000000000
H        -6.1438932419        0.5804774361        0.0000000000
H        -1.1952704650       -2.4388266979       -0.0000000000
H        -2.3957161905        3.3109663179       -0.0000000000
H         2.1205000686        3.8972121774       -0.0000000000
C         3.0626908784       -0.0349423902       -0.0000000000
N         4.4908182819       -1.7237919857        0.0000000000
 
  Displaced point  10:
C         1.3278153247        2.0187144262       -0.0000000000
C        -1.1895460430        1.6588674052       -0.0000000000
C        -2.4007275363       -0.7864079047       -0.0000000000
C        -4.9153473500       -1.0510080034        0.0000000000
H        -5.7867772033       -2.8933469503        0.0000000000
H        -6.1438220721        0.5804774361        0.0000000000
H        -1.1951992953       -2.4388266979       -0.0000000000
H        -2.3956450207        3.3109663179       -0.0000000000
H         2.1205712384        3.8972121774       -0.0000000000
C         3.0627620482       -0.0349423902       -0.0000000000
N         4.4908894516       -1.7237919857        0.0000000000
 
  Displaced point  11:
C         1.3278153247        2.0187144262       -0.0000000000
C        -1.1895460430        1.6588674052       -0.0000000000
C        -2.4005998987       -0.7862802671       -0.0000000000
C        -4.9153829349       -1.0510435883        0.0000000000
H        -5.7868127881       -2.8933825352        0.0000000000
H        -6.1438576570        0.5804418512        0.0000000000
H        -1.1952348802       -2.4388622828       -0.0000000000
H        -2.3956806056        3.3109307330       -0.0000000000
H         2.1205356535        3.8971765926       -0.0000000000
C         3.0627264633       -0.0349779750       -0.0000000000
N         4.4908538667       -1.7238275706        0.0000000000
 
  Displaced point  12:
C         1.3278153247        2.0187144262       -0.0000000000
C        -1.1895460430        1.6588674052       -0.0000000000
C        -2.4005998987       -0.7865355424       -0.0000000000
C        -4.9153829349       -1.0509724185        0.0000000000
H        -5.7868127881       -2.8933113654        0.0000000000
H        -6.1438576570        0.5805130210        0.0000000000
H        -1.1952348802       -2.4387911130       -0.0000000000
H        -2.3956806056        3.3110019028       -0.0000000000
H         2.1205356535        3.8972477623       -0.0000000000
C         3.0627264633       -0.0349068053       -0.0000000000
N         4.4908538667       -1.7237564009        0.0000000000
 
  Displaced point  13:
C         1.3278153247        2.0187144262       -0.0000000000
C        -1.1895460430        1.6588674052       -0.0000000000
C        -2.4005998987       -0.7864079047       -0.0000000000
C        -4.9152603580       -1.0510080034        0.0000000000
H        -5.7868601727       -2.8933469503        0.0000000000
H        -6.1439050416        0.5804774361        0.0000000000
H        -1.1952822648       -2.4388266979       -0.0000000000
H        -2.3957279902        3.3109663179       -0.0000000000
H         2.1204882689        3.8972121774       -0.0000000000
C         3.0626790787       -0.0349423902       -0.0000000000
N         4.4908064821       -1.7237919857        0.0000000000
 
  Displaced point  14:
C         1.3278153247        2.0187144262       -0.0000000000
C        -1.1895460430        1.6588674052       -0.0000000000
C        -2.4005998987       -0.7864079047       -0.0000000000
C        -4.9155055117       -1.0510080034        0.0000000000
H        -5.7867654035       -2.8933469503        0.0000000000
H        -6.1438102724        0.5804774361        0.0000000000
H        -1.1951874956       -2.4388266979       -0.0000000000
H        -2.3956332210        3.3109663179       -0.0000000000
H         2.1205830381        3.8972121774       -0.0000000000
C         3.0627738479       -0.0349423902       -0.0000000000
N         4.4909012513       -1.7237919857        0.0000000000
 
  Displaced point  15:
C         1.3278153247        2.0187144262       -0.0000000000
C        -1.1895460430        1.6588674052       -0.0000000000
C        -2.4005998987       -0.7864079047       -0.0000000000
C        -4.9153829349       -1.0508854266        0.0000000000
H        -5.7868127881       -2.8933943349        0.0000000000
H        -6.1438576570        0.5804300515        0.0000000000
H        -1.1952348802       -2.4388740825       -0.0000000000
H        -2.3956806056        3.3109189333       -0.0000000000
H         2.1205356535        3.8971647929       -0.0000000000
C         3.0627264633       -0.0349897748       -0.0000000000
N         4.4908538667       -1.7238393703        0.0000000000
 
  Displaced point  16:
C         1.3278153247        2.0187144262       -0.0000000000
C        -1.1895460430        1.6588674052       -0.0000000000
C        -2.4005998987       -0.7864079047       -0.0000000000
C        -4.9153829349       -1.0511305803        0.0000000000
H        -5.7868127881       -2.8932995657        0.0000000000
H        -6.1438576570        0.5805248207        0.0000000000
H        -1.1952348802       -2.4387793133       -0.0000000000
H        -2.3956806056        3.3110137025       -0.0000000000
H         2.1205356535        3.8972595620       -0.0000000000
C         3.0627264633       -0.0348950056       -0.0000000000
N         4.4908538667       -1.7237446011        0.0000000000
 
  Displaced point  17:
C         1.3278153247        2.0187144262       -0.0000000000
C        -1.1895460430        1.6588674052       -0.0000000000
C        -2.4005998987       -0.7864079047       -0.0000000000
C        -4.9153829349       -1.0510080034        0.0000000000
H        -5.7863228847       -2.8933469503        0.0000000000
H        -6.1438740961        0.5804774361        0.0000000000
H        -1.1952513192       -2.4388266979       -0.0000000000
H        -2.3956970447        3.3109663179       -0.0000000000
H         2.1205192144        3.8972121774       -0.0000000000
C         3.0627100242       -0.0349423902       -0.0000000000
N         4.4908374277       -1.7237919857        0.0000000000
 
  Displaced point  18:
C         1.3278153247        2.0187144262       -0.0000000000
C        -1.1895460430        1.6588674052       -0.0000000000
C        -2.4005998987       -0.7864079047       -0.0000000000
C        -4.9153829349       -1.0510080034        0.0000000000
H        -5.7873026916       -2.8933469503        0.0000000000
H        -6.1438412179        0.5804774361        0.0000000000
H        -1.1952184411       -2.4388266979       -0.0000000000
H        -2.3956641665        3.3109663179       -0.0000000000
H         2.1205520926        3.8972121774       -0.0000000000
C         3.0627429023       -0.0349423902       -0.0000000000
N         4.4908703058       -1.7237919857        0.0000000000
 
  Displaced point  19:
C         1.3278153247        2.0187144262       -0.0000000000
C        -1.1895460430        1.6588674052       -0.0000000000
C        -2.4005998987       -0.7864079047       -0.0000000000
C        -4.9153829349       -1.0510080034        0.0000000000
H        -5.7868127881       -2.8928570469        0.0000000000
H        -6.1438576570        0.5804609971        0.0000000000
H        -1.1952348802       -2.4388431370       -0.0000000000
H        -2.3956806056        3.3109498789       -0.0000000000
H         2.1205356535        3.8971957384       -0.0000000000
C         3.0627264633       -0.0349588292       -0.0000000000
N         4.4908538667       -1.7238084248        0.0000000000
 
  Displaced point  20:
C         1.3278153247        2.0187144262       -0.0000000000
C        -1.1895460430        1.6588674052       -0.0000000000
C        -2.4005998987       -0.7864079047       -0.0000000000
C        -4.9153829349       -1.0510080034        0.0000000000
H        -5.7868127881       -2.8938368537        0.0000000000
H        -6.1438576570        0.5804938752        0.0000000000
H        -1.1952348802       -2.4388102589       -0.0000000000
H        -2.3956806056        3.3109827570       -0.0000000000
H         2.1205356535        3.8972286165       -0.0000000000
C         3.0627264633       -0.0349259511       -0.0000000000
N         4.4908538667       -1.7237755467        0.0000000000
 
  Displaced point  21:
C         1.3278153247        2.0187144262       -0.0000000000
C        -1.1895460430        1.6588674052       -0.0000000000
C        -2.4005998987       -0.7864079047       -0.0000000000
C        -4.9153829349       -1.0510080034        0.0000000000
H        -5.7868127881       -2.8933469503        0.0000000000
H        -6.1433680294        0.5804774361        0.0000000000
H        -1.1952518804       -2.4388266979       -0.0000000000
H        -2.3956976059        3.3109663179       -0.0000000000
H         2.1205186532        3.8972121774       -0.0000000000
C         3.0627094630       -0.0349423902       -0.0000000000
N         4.4908368665       -1.7237919857        0.0000000000
 
  Displaced point  22:
C         1.3278153247        2.0187144262       -0.0000000000
C        -1.1895460430        1.6588674052       -0.0000000000
C        -2.4005998987       -0.7864079047       -0.0000000000
C        -4.9153829349       -1.0510080034        0.0000000000
H        -5.7868127881       -2.8933469503        0.0000000000
H        -6.1443472845        0.5804774361        0.0000000000
H        -1.1952178799       -2.4388266979       -0.0000000000
H        -2.3956636053        3.3109663179       -0.0000000000
H         2.1205526537        3.8972121774       -0.0000000000
C         3.0627434635       -0.0349423902       -0.0000000000
N         4.4908708670       -1.7237919857        0.0000000000
 
  Displaced point  23:
C         1.3278153247        2.0187144262       -0.0000000000
C        -1.1895460430        1.6588674052       -0.0000000000
C        -2.4005998987       -0.7864079047       -0.0000000000
C        -4.9153829349       -1.0510080034        0.0000000000
H        -5.7868127881       -2.8933469503        0.0000000000
H        -6.1438576570        0.5809670637        0.0000000000
H        -1.1952348802       -2.4388436982       -0.0000000000
H        -2.3956806056        3.3109493177       -0.0000000000
H         2.1205356535        3.8971951772       -0.0000000000
C         3.0627264633       -0.0349593904       -0.0000000000
N         4.4908538667       -1.7238089860        0.0000000000
 
  Displaced point  24:
C         1.3278153247        2.0187144262       -0.0000000000
C        -1.1895460430        1.6588674052       -0.0000000000
C        -2.4005998987       -0.7864079047       -0.0000000000
C        -4.9153829349       -1.0510080034        0.0000000000
H        -5.7868127881       -2.8933469503        0.0000000000
H        -6.1438576570        0.5799878086        0.0000000000
H        -1.1952348802       -2.4388096977       -0.0000000000
H        -2.3956806056        3.3109833182       -0.0000000000
H         2.1205356535        3.8972291777       -0.0000000000
C         3.0627264633       -0.0349253899       -0.0000000000
N         4.4908538667       -1.7237749855        0.0000000000
 
  Displaced point  25:
C         1.3278153247        2.0187144262       -0.0000000000
C        -1.1895460430        1.6588674052       -0.0000000000
C        -2.4005998987       -0.7864079047       -0.0000000000
C        -4.9153829349       -1.0510080034        0.0000000000
H        -5.7868127881       -2.8933469503        0.0000000000
H        -6.1438576570        0.5804774361        0.0000000000
H        -1.1947455478       -2.4388266979       -0.0000000000
H        -2.3956982067        3.3109663179       -0.0000000000
H         2.1205180524        3.8972121774       -0.0000000000
C         3.0627088621       -0.0349423902       -0.0000000000
N         4.4908362656       -1.7237919857        0.0000000000
 
  Displaced point  26:
C         1.3278153247        2.0187144262       -0.0000000000
C        -1.1895460430        1.6588674052       -0.0000000000
C        -2.4005998987       -0.7864079047       -0.0000000000
C        -4.9153829349       -1.0510080034        0.0000000000
H        -5.7868127881       -2.8933469503        0.0000000000
H        -6.1438576570        0.5804774361        0.0000000000
H        -1.1957242125       -2.4388266979       -0.0000000000
H        -2.3956630045        3.3109663179       -0.0000000000
H         2.1205532546        3.8972121774       -0.0000000000
C         3.0627440644       -0.0349423902       -0.0000000000
N         4.4908714679       -1.7237919857        0.0000000000
 
  Displaced point  27:
C         1.3278153247        2.0187144262       -0.0000000000
C        -1.1895460430        1.6588674052       -0.0000000000
C        -2.4005998987       -0.7864079047       -0.0000000000
C        -4.9153829349       -1.0510080034        0.0000000000
H        -5.7868127881       -2.8933469503        0.0000000000
H        -6.1438576570        0.5804774361        0.0000000000
H        -1.1952348802       -2.4383373656       -0.0000000000
H        -2.3956806056        3.3109487168       -0.0000000000
H         2.1205356535        3.8971945763       -0.0000000000
C         3.0627264633       -0.0349599913       -0.0000000000
N         4.4908538667       -1.7238095869        0.0000000000
 
  Displaced point  28:
C         1.3278153247        2.0187144262       -0.0000000000
C        -1.1895460430        1.6588674052       -0.0000000000
C        -2.4005998987       -0.7864079047       -0.0000000000
C        -4.9153829349       -1.0510080034        0.0000000000
H        -5.7868127881       -2.8933469503        0.0000000000
H        -6.1438576570        0.5804774361        0.0000000000
H        -1.1952348802       -2.4393160303       -0.0000000000
H        -2.3956806056        3.3109839191       -0.0000000000
H         2.1205356535        3.8972297786       -0.0000000000
C         3.0627264633       -0.0349247890       -0.0000000000
N         4.4908538667       -1.7237743846        0.0000000000
 
  Displaced point  29:
C         1.3278153247        2.0187144262       -0.0000000000
C        -1.1895460430        1.6588674052       -0.0000000000
C        -2.4005998987       -0.7864079047       -0.0000000000
C        -4.9153829349       -1.0510080034        0.0000000000
H        -5.7868127881       -2.8933469503        0.0000000000
H        -6.1438576570        0.5804774361        0.0000000000
H        -1.1952348802       -2.4388266979       -0.0000000000
H        -2.3951915899        3.3109663179       -0.0000000000
H         2.1205174074        3.8972121774       -0.0000000000
C         3.0627082172       -0.0349423902       -0.0000000000
N         4.4908356207       -1.7237919857        0.0000000000
 
  Displaced point  30:
C         1.3278153247        2.0187144262       -0.0000000000
C        -1.1895460430        1.6588674052       -0.0000000000
C        -2.4005998987       -0.7864079047       -0.0000000000
C        -4.9153829349       -1.0510080034        0.0000000000
H        -5.7868127881       -2.8933469503        0.0000000000
H        -6.1438576570        0.5804774361        0.0000000000
H        -1.1952348802       -2.4388266979       -0.0000000000
H        -2.3961696213        3.3109663179       -0.0000000000
H         2.1205538995        3.8972121774       -0.0000000000
C         3.0627447093       -0.0349423902       -0.0000000000
N         4.4908721128       -1.7237919857        0.0000000000
 
  Displaced point  31:
C         1.3278153247        2.0187144262       -0.0000000000
C        -1.1895460430        1.6588674052       -0.0000000000
C        -2.4005998987       -0.7864079047       -0.0000000000
C        -4.9153829349       -1.0510080034        0.0000000000
H        -5.7868127881       -2.8933469503        0.0000000000
H        -6.1438576570        0.5804774361        0.0000000000
H        -1.1952348802       -2.4388266979       -0.0000000000
H        -2.3956806056        3.3114553336       -0.0000000000
H         2.1205356535        3.8971939314       -0.0000000000
C         3.0627264633       -0.0349606362       -0.0000000000
N         4.4908538667       -1.7238102318        0.0000000000
 
  Displaced point  32:
C         1.3278153247        2.0187144262       -0.0000000000
C        -1.1895460430        1.6588674052       -0.0000000000
C        -2.4005998987       -0.7864079047       -0.0000000000
C        -4.9153829349       -1.0510080034        0.0000000000
H        -5.7868127881       -2.8933469503        0.0000000000
H        -6.1438576570        0.5804774361        0.0000000000
H        -1.1952348802       -2.4388266979       -0.0000000000
H        -2.3956806056        3.3104773023       -0.0000000000
H         2.1205356535        3.8972304235       -0.0000000000
C         3.0627264633       -0.0349241441       -0.0000000000
N         4.4908538667       -1.7237737397        0.0000000000
 
  Displaced point  33:
C         1.3278153247        2.0187144262       -0.0000000000
C        -1.1895460430        1.6588674052       -0.0000000000
C        -2.4005998987       -0.7864079047       -0.0000000000
C        -4.9153829349       -1.0510080034        0.0000000000
H        -5.7868127881       -2.8933469503        0.0000000000
H        -6.1438576570        0.5804774361        0.0000000000
H        -1.1952348802       -2.4388266979       -0.0000000000
H        -2.3956806056        3.3109663179       -0.0000000000
H         2.1210243286        3.8972121774       -0.0000000000
C         3.0627075232       -0.0349423902       -0.0000000000
N         4.4908349267       -1.7237919857        0.0000000000
 
  Displaced point  34:
C         1.3278153247        2.0187144262       -0.0000000000
C        -1.1895460430        1.6588674052       -0.0000000000
C        -2.4005998987       -0.7864079047       -0.0000000000
C        -4.9153829349       -1.0510080034        0.0000000000
H        -5.7868127881       -2.8933469503        0.0000000000
H        -6.1438576570        0.5804774361        0.0000000000
H        -1.1952348802       -2.4388266979       -0.0000000000
H        -2.3956806056        3.3109663179       -0.0000000000
H         2.1200469783        3.8972121774       -0.0000000000
C         3.0627454033       -0.0349423902       -0.0000000000
N         4.4908728068       -1.7237919857        0.0000000000
 
  Displaced point  35:
C         1.3278153247        2.0187144262       -0.0000000000
C        -1.1895460430        1.6588674052       -0.0000000000
C        -2.4005998987       -0.7864079047       -0.0000000000
C        -4.9153829349       -1.0510080034        0.0000000000
H        -5.7868127881       -2.8933469503        0.0000000000
H        -6.1438576570        0.5804774361        0.0000000000
H        -1.1952348802       -2.4388266979       -0.0000000000
H        -2.3956806056        3.3109663179       -0.0000000000
H         2.1205356535        3.8977008526       -0.0000000000
C         3.0627264633       -0.0349613302       -0.0000000000
N         4.4908538667       -1.7238109258        0.0000000000
 
  Displaced point  36:
C         1.3278153247        2.0187144262       -0.0000000000
C        -1.1895460430        1.6588674052       -0.0000000000
C        -2.4005998987       -0.7864079047       -0.0000000000
C        -4.9153829349       -1.0510080034        0.0000000000
H        -5.7868127881       -2.8933469503        0.0000000000
H        -6.1438576570        0.5804774361        0.0000000000
H        -1.1952348802       -2.4388266979       -0.0000000000
H        -2.3956806056        3.3109663179       -0.0000000000
H         2.1205356535        3.8967235023       -0.0000000000
C         3.0627264633       -0.0349234501       -0.0000000000
N         4.4908538667       -1.7237730457        0.0000000000
 
  Displaced point  37:
C         1.3278153247        2.0187144262       -0.0000000000
C        -1.1895460430        1.6588674052       -0.0000000000
C        -2.4005998987       -0.7864079047       -0.0000000000
C        -4.9153829349       -1.0510080034        0.0000000000
H        -5.7868127881       -2.8933469503        0.0000000000
H        -6.1438576570        0.5804774361        0.0000000000
H        -1.1952348802       -2.4388266979       -0.0000000000
H        -2.3956806056        3.3109663179       -0.0000000000
H         2.1205356535        3.8972121774       -0.0000000000
C         3.0628323835       -0.0349423902       -0.0000000000
N         4.4907630979       -1.7237919857        0.0000000000
 
  Displaced point  38:
C         1.3278153247        2.0187144262       -0.0000000000
C        -1.1895460430        1.6588674052       -0.0000000000
C        -2.4005998987       -0.7864079047       -0.0000000000
C        -4.9153829349       -1.0510080034        0.0000000000
H        -5.7868127881       -2.8933469503        0.0000000000
H        -6.1438576570        0.5804774361        0.0000000000
H        -1.1952348802       -2.4388266979       -0.0000000000
H        -2.3956806056        3.3109663179       -0.0000000000
H         2.1205356535        3.8972121774       -0.0000000000
C         3.0626205431       -0.0349423902       -0.0000000000
N         4.4909446355       -1.7237919857        0.0000000000
 
  Displaced point  39:
C         1.3278153247        2.0187144262       -0.0000000000
C        -1.1895460430        1.6588674052       -0.0000000000
C        -2.4005998987       -0.7864079047       -0.0000000000
C        -4.9153829349       -1.0510080034        0.0000000000
H        -5.7868127881       -2.8933469503        0.0000000000
H        -6.1438576570        0.5804774361        0.0000000000
H        -1.1952348802       -2.4388266979       -0.0000000000
H        -2.3956806056        3.3109663179       -0.0000000000
H         2.1205356535        3.8972121774       -0.0000000000
C         3.0627264633       -0.0348364700       -0.0000000000
N         4.4908538667       -1.7238827545        0.0000000000
 
  Displaced point  40:
C         1.3278153247        2.0187144262       -0.0000000000
C        -1.1895460430        1.6588674052       -0.0000000000
C        -2.4005998987       -0.7864079047       -0.0000000000
C        -4.9153829349       -1.0510080034        0.0000000000
H        -5.7868127881       -2.8933469503        0.0000000000
H        -6.1438576570        0.5804774361        0.0000000000
H        -1.1952348802       -2.4388266979       -0.0000000000
H        -2.3956806056        3.3109663179       -0.0000000000
H         2.1205356535        3.8972121774       -0.0000000000
C         3.0627264633       -0.0350483103       -0.0000000000
N         4.4908538667       -1.7237012169        0.0000000000
 
  Displaced point  41:
C         1.3278153247        2.0187144262        0.0001329303
C        -1.1895460430        1.6588674052       -0.0000237934
C        -2.4005998987       -0.7864079047       -0.0000237934
C        -4.9153829349       -1.0510080034       -0.0000237934
H        -5.7868127881       -2.8933469503       -0.0000237934
H        -6.1438576570        0.5804774361       -0.0000237934
H        -1.1952348802       -2.4388266979       -0.0000237934
H        -2.3956806056        3.3109663179       -0.0000237934
H         2.1205356535        3.8972121774       -0.0000237934
C         3.0627264633       -0.0349423902       -0.0000237934
N         4.4908538667       -1.7237919857       -0.0000237934
 
  Displaced point  42:
C         1.3278153247        2.0187144262       -0.0000000000
C        -1.1895460430        1.6588674052        0.0001307836
C        -2.4005998987       -0.7864079047       -0.0000285127
C        -4.9153829349       -1.0510080034       -0.0000285127
H        -5.7868127881       -2.8933469503       -0.0000285127
H        -6.1438576570        0.5804774361       -0.0000285127
H        -1.1952348802       -2.4388266979       -0.0000285127
H        -2.3956806056        3.3109663179       -0.0000285127
H         2.1205356535        3.8972121774       -0.0000285127
C         3.0627264633       -0.0349423902       -0.0000285127
N         4.4908538667       -1.7237919857       -0.0000285127
 
  Displaced point  43:
C         1.3278153247        2.0187144262       -0.0000000000
C        -1.1895460430        1.6588674052       -0.0000000000
C        -2.4005998987       -0.7864079047        0.0001276376
C        -4.9153829349       -1.0510080034       -0.0000355849
H        -5.7868127881       -2.8933469503       -0.0000355849
H        -6.1438576570        0.5804774361       -0.0000355849
H        -1.1952348802       -2.4388266979       -0.0000355849
H        -2.3956806056        3.3109663179       -0.0000355849
H         2.1205356535        3.8972121774       -0.0000355849
C         3.0627264633       -0.0349423902       -0.0000355849
N         4.4908538667       -1.7237919857       -0.0000355849
 
  Displaced point  44:
C         1.3278153247        2.0187144262       -0.0000000000
C        -1.1895460430        1.6588674052       -0.0000000000
C        -2.4005998987       -0.7864079047       -0.0000000000
C        -4.9153829349       -1.0510080034        0.0001225768
H        -5.7868127881       -2.8933469503       -0.0000473846
H        -6.1438576570        0.5804774361       -0.0000473846
H        -1.1952348802       -2.4388266979       -0.0000473846
H        -2.3956806056        3.3109663179       -0.0000473846
H         2.1205356535        3.8972121774       -0.0000473846
C         3.0627264633       -0.0349423902       -0.0000473846
N         4.4908538667       -1.7237919857       -0.0000473846
 
  Displaced point  45:
C         1.3278153247        2.0187144262       -0.0000000000
C        -1.1895460430        1.6588674052       -0.0000000000
C        -2.4005998987       -0.7864079047       -0.0000000000
C        -4.9153829349       -1.0510080034        0.0000000000
H        -5.7868127881       -2.8933469503        0.0004899034
H        -6.1438576570        0.5804774361       -0.0000164391
H        -1.1952348802       -2.4388266979       -0.0000164391
H        -2.3956806056        3.3109663179       -0.0000164391
H         2.1205356535        3.8972121774       -0.0000164391
C         3.0627264633       -0.0349423902       -0.0000164391
N         4.4908538667       -1.7237919857       -0.0000164391
 
  Displaced point  46:
C         1.3278153247        2.0187144262       -0.0000000000
C        -1.1895460430        1.6588674052       -0.0000000000
C        -2.4005998987       -0.7864079047       -0.0000000000
C        -4.9153829349       -1.0510080034        0.0000000000
H        -5.7868127881       -2.8933469503        0.0000000000
H        -6.1438576570        0.5804774361        0.0004896275
H        -1.1952348802       -2.4388266979       -0.0000170003
H        -2.3956806056        3.3109663179       -0.0000170003
H         2.1205356535        3.8972121774       -0.0000170003
C         3.0627264633       -0.0349423902       -0.0000170003
N         4.4908538667       -1.7237919857       -0.0000170003
 
  Displaced point  47:
C         1.3278153247        2.0187144262       -0.0000000000
C        -1.1895460430        1.6588674052       -0.0000000000
C        -2.4005998987       -0.7864079047       -0.0000000000
C        -4.9153829349       -1.0510080034        0.0000000000
H        -5.7868127881       -2.8933469503        0.0000000000
H        -6.1438576570        0.5804774361        0.0000000000
H        -1.1952348802       -2.4388266979        0.0004893323
H        -2.3956806056        3.3109663179       -0.0000176011
H         2.1205356535        3.8972121774       -0.0000176011
C         3.0627264633       -0.0349423902       -0.0000176011
N         4.4908538667       -1.7237919857       -0.0000176011
 
  Displaced point  48:
C         1.3278153247        2.0187144262       -0.0000000000
C        -1.1895460430        1.6588674052       -0.0000000000
C        -2.4005998987       -0.7864079047       -0.0000000000
C        -4.9153829349       -1.0510080034        0.0000000000
H        -5.7868127881       -2.8933469503        0.0000000000
H        -6.1438576570        0.5804774361        0.0000000000
H        -1.1952348802       -2.4388266979       -0.0000000000
H        -2.3956806056        3.3109663179        0.0004890157
H         2.1205356535        3.8972121774       -0.0000182461
C         3.0627264633       -0.0349423902       -0.0000182461
N         4.4908538667       -1.7237919857       -0.0000182461
 
  Displaced point  49:
C         1.3278153247        2.0187144262       -0.0000000000
C        -1.1895460430        1.6588674052       -0.0000000000
C        -2.4005998987       -0.7864079047       -0.0000000000
C        -4.9153829349       -1.0510080034        0.0000000000
H        -5.7868127881       -2.8933469503        0.0000000000
H        -6.1438576570        0.5804774361        0.0000000000
H        -1.1952348802       -2.4388266979       -0.0000000000
H        -2.3956806056        3.3109663179       -0.0000000000
H         2.1205356535        3.8972121774        0.0004886752
C         3.0627264633       -0.0349423902       -0.0000189400
N         4.4908538667       -1.7237919857       -0.0000189400
 
  Displaced point  50:
C         1.3278153247        2.0187144262       -0.0000000000
C        -1.1895460430        1.6588674052       -0.0000000000
C        -2.4005998987       -0.7864079047       -0.0000000000
C        -4.9153829349       -1.0510080034        0.0000000000
H        -5.7868127881       -2.8933469503        0.0000000000
H        -6.1438576570        0.5804774361        0.0000000000
H        -1.1952348802       -2.4388266979       -0.0000000000
H        -2.3956806056        3.3109663179       -0.0000000000
H         2.1205356535        3.8972121774       -0.0000000000
C         3.0627264633       -0.0349423902        0.0001059202
N         4.4908538667       -1.7237919857       -0.0000907688
 @CHECKOUT-I, Total execution time (CPU/WALL):         0.01/       0.02 seconds.
 @GETMEM-I,  Allocated   40054 MB of main memory.
 @CHECKOUT-I, Total execution time (CPU/WALL):         0.00/       0.01 seconds.
 @GETMEM-I,  Allocated   40054 MB of main memory.
  current energy   -248.010943852853     
  x is   0.000000000000000E+000
  x is   -1.00000000000000     
  x is   -1.00000000000000     
  x is  -6.641624669758384E-002
  x is  -6.641427606115591E-002
  x is   -1.00000000000000     
  x is   -1.00000000000000     
 @CHECKOUT-I, Total execution time (CPU/WALL):         0.01/       0.01 seconds.
 @GETMEM-I,  Allocated   40054 MB of main memory.
 @CHECKOUT-I, Total execution time (CPU/WALL):         0.00/       0.02 seconds.
 @GETMEM-I,  Allocated   40054 MB of main memory.
  current energy   -248.010943854014     
  x is   0.000000000000000E+000
  x is   -1.00000000000000     
  x is   -1.00000000000000     
  x is  -6.641103506329527E-002
  x is  -6.641300568180264E-002
  x is   -1.00000000000000     
  x is   -1.00000000000000     
 @CHECKOUT-I, Total execution time (CPU/WALL):         0.01/       0.01 seconds.
 @GETMEM-I,  Allocated   40054 MB of main memory.
 @CHECKOUT-I, Total execution time (CPU/WALL):         0.00/       0.00 seconds.
 @GETMEM-I,  Allocated   40054 MB of main memory.
  current energy   -248.010943850888     
  x is   0.000000000000000E+000
  x is   -1.00000000000000     
  x is   -1.00000000000000     
  x is  -6.641659190360827E-002
  x is  -6.641529568166327E-002
  x is   -1.00000000000000     
  x is   -1.00000000000000     
 @CHECKOUT-I, Total execution time (CPU/WALL):         0.01/       0.01 seconds.
 @GETMEM-I,  Allocated   40054 MB of main memory.
 @CHECKOUT-I, Total execution time (CPU/WALL):         0.00/       0.01 seconds.
 @GETMEM-I,  Allocated   40054 MB of main memory.
  current energy   -248.010943859089     
  x is   0.000000000000000E+000
  x is   -1.00000000000000     
  x is   -1.00000000000000     
  x is  -6.641068991650578E-002
  x is  -6.641198606653753E-002
  x is   -1.00000000000000     
  x is   -1.00000000000000     
 @CHECKOUT-I, Total execution time (CPU/WALL):         0.01/       0.01 seconds.
 @GETMEM-I,  Allocated   40054 MB of main memory.
 @CHECKOUT-I, Total execution time (CPU/WALL):         0.00/       0.00 seconds.
 @GETMEM-I,  Allocated   40054 MB of main memory.
  current energy   -248.010943853528     
  x is   0.000000000000000E+000
  x is   -1.00000000000000     
  x is   -1.00000000000000     
  x is  -6.641640653454806E-002
  x is  -6.641440204933347E-002
  x is   -1.00000000000000     
  x is   -1.00000000000000     
 @CHECKOUT-I, Total execution time (CPU/WALL):         0.01/       0.01 seconds.
 @GETMEM-I,  Allocated   40054 MB of main memory.
 @CHECKOUT-I, Total execution time (CPU/WALL):         0.00/       0.00 seconds.
 @GETMEM-I,  Allocated   40054 MB of main memory.
  current energy   -248.010943855520     
  x is   0.000000000000000E+000
  x is   -1.00000000000000     
  x is   -1.00000000000000     
  x is  -6.641087528477241E-002
  x is  -6.641287969746179E-002
  x is   -1.00000000000000     
  x is   -1.00000000000000     
 @CHECKOUT-I, Total execution time (CPU/WALL):         0.01/       0.01 seconds.
 @GETMEM-I,  Allocated   40054 MB of main memory.
 @CHECKOUT-I, Total execution time (CPU/WALL):         0.00/       0.00 seconds.
 @GETMEM-I,  Allocated   40054 MB of main memory.
  current energy   -248.010943851147     
  x is   0.000000000000000E+000
  x is   -1.00000000000000     
  x is   -1.00000000000000     
  x is  -6.641467942925539E-002
  x is  -6.641562390639166E-002
  x is   -1.00000000000000     
  x is   -1.00000000000000     
 @CHECKOUT-I, Total execution time (CPU/WALL):         0.01/       0.01 seconds.
 @GETMEM-I,  Allocated   40054 MB of main memory.
 @CHECKOUT-I, Total execution time (CPU/WALL):         0.00/       0.00 seconds.
 @GETMEM-I,  Allocated   40054 MB of main memory.
  current energy   -248.010943859112     
  x is   0.000000000000000E+000
  x is   -1.00000000000000     
  x is   -1.00000000000000     
  x is  -6.641260228318968E-002
  x is  -6.641165784793146E-002
  x is   -1.00000000000000     
  x is   -1.00000000000000     
 @CHECKOUT-I, Total execution time (CPU/WALL):         0.01/       0.01 seconds.
 @GETMEM-I,  Allocated   40054 MB of main memory.
 @CHECKOUT-I, Total execution time (CPU/WALL):         0.00/       0.00 seconds.
 @GETMEM-I,  Allocated   40054 MB of main memory.
  current energy   -248.010943846865     
  x is   0.000000000000000E+000
  x is   -1.00000000000000     
  x is   -1.00000000000000     
  x is  -6.641460646600950E-002
  x is  -6.641459085142432E-002
  x is   -1.00000000000000     
  x is   -1.00000000000000     
 @CHECKOUT-I, Total execution time (CPU/WALL):         0.01/       0.01 seconds.
 @GETMEM-I,  Allocated   40054 MB of main memory.
 @CHECKOUT-I, Total execution time (CPU/WALL):         0.00/       0.00 seconds.
 @GETMEM-I,  Allocated   40054 MB of main memory.
  current energy   -248.010943857766     
  x is   0.000000000000000E+000
  x is   -1.00000000000000     
  x is   -1.00000000000000     
  x is  -6.641267528846928E-002
  x is  -6.641269090241719E-002
  x is   -1.00000000000000     
  x is   -1.00000000000000     
 @CHECKOUT-I, Total execution time (CPU/WALL):         0.01/       0.01 seconds.
 @GETMEM-I,  Allocated   40054 MB of main memory.
 @CHECKOUT-I, Total execution time (CPU/WALL):         0.00/       0.00 seconds.
 @GETMEM-I,  Allocated   40054 MB of main memory.
  current energy   -248.010943852518     
  x is   0.000000000000000E+000
  x is   -1.00000000000000     
  x is   -1.00000000000000     
  x is  -6.641370580850559E-002
  x is  -6.641611577343576E-002
  x is   -1.00000000000000     
  x is   -1.00000000000000     
 @CHECKOUT-I, Total execution time (CPU/WALL):         0.01/       0.01 seconds.
 @GETMEM-I,  Allocated   40054 MB of main memory.
 @CHECKOUT-I, Total execution time (CPU/WALL):         0.00/       0.01 seconds.
 @GETMEM-I,  Allocated   40054 MB of main memory.
  current energy   -248.010943858280     
  x is   0.000000000000000E+000
  x is   -1.00000000000000     
  x is   -1.00000000000000     
  x is  -6.641357591214248E-002
  x is  -6.641116599213093E-002
  x is   -1.00000000000000     
  x is   -1.00000000000000     
 @CHECKOUT-I, Total execution time (CPU/WALL):         0.01/       0.01 seconds.
 @GETMEM-I,  Allocated   40054 MB of main memory.
 @CHECKOUT-I, Total execution time (CPU/WALL):         0.00/       0.00 seconds.
 @GETMEM-I,  Allocated   40054 MB of main memory.
  current energy   -248.010943846746     
  x is   0.000000000000000E+000
  x is   -1.00000000000000     
  x is   -1.00000000000000     
  x is  -6.641464653128548E-002
  x is  -6.641490586435017E-002
  x is   -1.00000000000000     
  x is   -1.00000000000000     
 @CHECKOUT-I, Total execution time (CPU/WALL):         0.01/       0.01 seconds.
 @GETMEM-I,  Allocated   40054 MB of main memory.
 @CHECKOUT-I, Total execution time (CPU/WALL):         0.00/       0.00 seconds.
 @GETMEM-I,  Allocated   40054 MB of main memory.
  current energy   -248.010943861532     
  x is   0.000000000000000E+000
  x is   -1.00000000000000     
  x is   -1.00000000000000     
  x is  -6.641263521649743E-002
  x is  -6.641237590470861E-002
  x is   -1.00000000000000     
  x is   -1.00000000000000     
 @CHECKOUT-I, Total execution time (CPU/WALL):         0.01/       0.01 seconds.
 @GETMEM-I,  Allocated   40054 MB of main memory.
 @CHECKOUT-I, Total execution time (CPU/WALL):         0.00/       0.00 seconds.
 @GETMEM-I,  Allocated   40054 MB of main memory.
  current energy   -248.010943855093     
  x is   0.000000000000000E+000
  x is   -1.00000000000000     
  x is   -1.00000000000000     
  x is  -6.641106514141493E-002
  x is  -6.641693644309121E-002
  x is   -1.00000000000000     
  x is   -1.00000000000000     
 @CHECKOUT-I, Total execution time (CPU/WALL):         0.01/       0.01 seconds.
 @GETMEM-I,  Allocated   40054 MB of main memory.
 @CHECKOUT-I, Total execution time (CPU/WALL):         0.00/       0.00 seconds.
 @GETMEM-I,  Allocated   40054 MB of main memory.
  current energy   -248.010943850912     
  x is   0.000000000000000E+000
  x is   -1.00000000000000     
  x is   -1.00000000000000     
  x is  -6.641621663470521E-002
  x is  -6.641034534675794E-002
  x is   -1.00000000000000     
  x is   -1.00000000000000     
 @CHECKOUT-I, Total execution time (CPU/WALL):         0.01/       0.01 seconds.
 @GETMEM-I,  Allocated   40054 MB of main memory.
 @CHECKOUT-I, Total execution time (CPU/WALL):         0.00/       0.00 seconds.
 @GETMEM-I,  Allocated   40054 MB of main memory.
  current energy   -248.010943846236     
  x is   0.000000000000000E+000
  x is   -1.00000000000000     
  x is   -1.00000000000000     
  x is  -6.641350176037952E-002
  x is  -6.641407972663349E-002
  x is   -1.00000000000000     
  x is   -1.00000000000000     
 @CHECKOUT-I, Total execution time (CPU/WALL):         0.01/       0.01 seconds.
 @GETMEM-I,  Allocated   40054 MB of main memory.
 @CHECKOUT-I, Total execution time (CPU/WALL):         0.00/       0.01 seconds.
 @GETMEM-I,  Allocated   40054 MB of main memory.
  current energy   -248.010943852925     
  x is   0.000000000000000E+000
  x is   -1.00000000000000     
  x is   -1.00000000000000     
  x is  -6.641377996209064E-002
  x is  -6.641320201172618E-002
  x is   -1.00000000000000     
  x is   -1.00000000000000     
 @CHECKOUT-I, Total execution time (CPU/WALL):         0.01/       0.01 seconds.
 @GETMEM-I,  Allocated   40054 MB of main memory.
 @CHECKOUT-I, Total execution time (CPU/WALL):         0.00/       0.00 seconds.
 @GETMEM-I,  Allocated   40054 MB of main memory.
  current energy   -248.010943827000     
  x is   0.000000000000000E+000
  x is   -1.00000000000000     
  x is   -1.00000000000000     
  x is  -6.641251645672297E-002
  x is  -6.641478418975744E-002
  x is   -1.00000000000000     
  x is   -1.00000000000000     
 @CHECKOUT-I, Total execution time (CPU/WALL):         0.01/       0.01 seconds.
 @GETMEM-I,  Allocated   40054 MB of main memory.
 @CHECKOUT-I, Total execution time (CPU/WALL):         0.00/       0.00 seconds.
 @GETMEM-I,  Allocated   40054 MB of main memory.
  current energy   -248.010943822844     
  x is   0.000000000000000E+000
  x is   -1.00000000000000     
  x is   -1.00000000000000     
  x is  -6.641476529845736E-002
  x is  -6.641249755110423E-002
  x is   -1.00000000000000     
  x is   -1.00000000000000     
 @CHECKOUT-I, Total execution time (CPU/WALL):         0.01/       0.01 seconds.
 @GETMEM-I,  Allocated   40054 MB of main memory.
 @CHECKOUT-I, Total execution time (CPU/WALL):         0.00/       0.00 seconds.
 @GETMEM-I,  Allocated   40054 MB of main memory.
  current energy   -248.010943841640     
  x is   0.000000000000000E+000
  x is   -1.00000000000000     
  x is   -1.00000000000000     
  x is  -6.641441767801448E-002
  x is  -6.641409470853721E-002
  x is   -1.00000000000000     
  x is   -1.00000000000000     
 @CHECKOUT-I, Total execution time (CPU/WALL):         0.01/       0.01 seconds.
 @GETMEM-I,  Allocated   40054 MB of main memory.
 @CHECKOUT-I, Total execution time (CPU/WALL):         0.00/       0.00 seconds.
 @GETMEM-I,  Allocated   40054 MB of main memory.
  current energy   -248.010943843949     
  x is   0.000000000000000E+000
  x is   -1.00000000000000     
  x is   -1.00000000000000     
  x is  -6.641286407232172E-002
  x is  -6.641318703011401E-002
  x is   -1.00000000000000     
  x is   -1.00000000000000     
 @CHECKOUT-I, Total execution time (CPU/WALL):         0.01/       0.01 seconds.
 @GETMEM-I,  Allocated   40054 MB of main memory.
 @CHECKOUT-I, Total execution time (CPU/WALL):         0.00/       0.00 seconds.
 @GETMEM-I,  Allocated   40054 MB of main memory.
  current energy   -248.010943833234     
  x is   0.000000000000000E+000
  x is   -1.00000000000000     
  x is   -1.00000000000000     
  x is  -6.641238343445188E-002
  x is  -6.641482322073555E-002
  x is   -1.00000000000000     
  x is   -1.00000000000000     
 @CHECKOUT-I, Total execution time (CPU/WALL):         0.01/       0.01 seconds.
 @GETMEM-I,  Allocated   40054 MB of main memory.
 @CHECKOUT-I, Total execution time (CPU/WALL):         0.00/       0.00 seconds.
 @GETMEM-I,  Allocated   40054 MB of main memory.
  current energy   -248.010943831554     
  x is   0.000000000000000E+000
  x is   -1.00000000000000     
  x is   -1.00000000000000     
  x is  -6.641489829941194E-002
  x is  -6.641245852059185E-002
  x is   -1.00000000000000     
  x is   -1.00000000000000     
 @CHECKOUT-I, Total execution time (CPU/WALL):         0.01/       0.01 seconds.
 @GETMEM-I,  Allocated   40054 MB of main memory.
 @CHECKOUT-I, Total execution time (CPU/WALL):         0.00/       0.00 seconds.
 @GETMEM-I,  Allocated   40054 MB of main memory.
  current energy   -248.010943839326     
  x is   0.000000000000000E+000
  x is   -1.00000000000000     
  x is   -1.00000000000000     
  x is  -6.641364444890552E-002
  x is  -6.641411074967341E-002
  x is   -1.00000000000000     
  x is   -1.00000000000000     
 @CHECKOUT-I, Total execution time (CPU/WALL):         0.01/       0.01 seconds.
 @GETMEM-I,  Allocated   40054 MB of main memory.
 @CHECKOUT-I, Total execution time (CPU/WALL):         0.00/       0.01 seconds.
 @GETMEM-I,  Allocated   40054 MB of main memory.
  current energy   -248.010943847269     
  x is   0.000000000000000E+000
  x is   -1.00000000000000     
  x is   -1.00000000000000     
  x is  -6.641363728214655E-002
  x is  -6.641317098930088E-002
  x is   -1.00000000000000     
  x is   -1.00000000000000     
 @CHECKOUT-I, Total execution time (CPU/WALL):         0.01/       0.01 seconds.
 @GETMEM-I,  Allocated   40054 MB of main memory.
 @CHECKOUT-I, Total execution time (CPU/WALL):         0.00/       0.01 seconds.
 @GETMEM-I,  Allocated   40054 MB of main memory.
  current energy   -248.010943831100     
  x is   0.000000000000000E+000
  x is   -1.00000000000000     
  x is   -1.00000000000000     
  x is  -6.641365129502430E-002
  x is  -6.641486501122884E-002
  x is   -1.00000000000000     
  x is   -1.00000000000000     
 @CHECKOUT-I, Total execution time (CPU/WALL):         0.01/       0.01 seconds.
 @GETMEM-I,  Allocated   40054 MB of main memory.
 @CHECKOUT-I, Total execution time (CPU/WALL):         0.00/       0.01 seconds.
 @GETMEM-I,  Allocated   40054 MB of main memory.
  current energy   -248.010943832555     
  x is   0.000000000000000E+000
  x is   -1.00000000000000     
  x is   -1.00000000000000     
  x is  -6.641363044224258E-002
  x is  -6.641241673061427E-002
  x is   -1.00000000000000     
  x is   -1.00000000000000     
 @CHECKOUT-I, Total execution time (CPU/WALL):         0.01/       0.01 seconds.
 @GETMEM-I,  Allocated   40054 MB of main memory.
 @CHECKOUT-I, Total execution time (CPU/WALL):         0.00/       0.00 seconds.
 @GETMEM-I,  Allocated   40054 MB of main memory.
  current energy   -248.010943842128     
  x is   0.000000000000000E+000
  x is   -1.00000000000000     
  x is   -1.00000000000000     
  x is  -6.641517035010891E-002
  x is  -6.641412796651081E-002
  x is   -1.00000000000000     
  x is   -1.00000000000000     
 @CHECKOUT-I, Total execution time (CPU/WALL):         0.01/       0.01 seconds.
 @GETMEM-I,  Allocated   40054 MB of main memory.
 @CHECKOUT-I, Total execution time (CPU/WALL):         0.00/       0.00 seconds.
 @GETMEM-I,  Allocated   40054 MB of main memory.
  current energy   -248.010943844394     
  x is   0.000000000000000E+000
  x is   -1.00000000000000     
  x is   -1.00000000000000     
  x is  -6.641211142285164E-002
  x is  -6.641315377282286E-002
  x is   -1.00000000000000     
  x is   -1.00000000000000     
 @CHECKOUT-I, Total execution time (CPU/WALL):         0.01/       0.01 seconds.
 @GETMEM-I,  Allocated   40054 MB of main memory.
 @CHECKOUT-I, Total execution time (CPU/WALL):         0.00/       0.00 seconds.
 @GETMEM-I,  Allocated   40054 MB of main memory.
  current energy   -248.010943831088     
  x is   0.000000000000000E+000
  x is   -1.00000000000000     
  x is   -1.00000000000000     
  x is  -6.641333311803377E-002
  x is  -6.641490986466192E-002
  x is   -1.00000000000000     
  x is   -1.00000000000000     
 @CHECKOUT-I, Total execution time (CPU/WALL):         0.01/       0.01 seconds.
 @GETMEM-I,  Allocated   40054 MB of main memory.
 @CHECKOUT-I, Total execution time (CPU/WALL):         0.00/       0.01 seconds.
 @GETMEM-I,  Allocated   40054 MB of main memory.
  current energy   -248.010943833203     
  x is   0.000000000000000E+000
  x is   -1.00000000000000     
  x is   -1.00000000000000     
  x is  -6.641394859501859E-002
  x is  -6.641237187775439E-002
  x is   -1.00000000000000     
  x is   -1.00000000000000     
 @CHECKOUT-I, Total execution time (CPU/WALL):         0.01/       0.01 seconds.
 @GETMEM-I,  Allocated   40054 MB of main memory.
 @CHECKOUT-I, Total execution time (CPU/WALL):         0.00/       0.00 seconds.
 @GETMEM-I,  Allocated   40054 MB of main memory.
  current energy   -248.010943848645     
  x is   0.000000000000000E+000
  x is   -1.00000000000000     
  x is   -1.00000000000000     
  x is  -6.641538419213500E-002
  x is  -6.641414649324684E-002
  x is   -1.00000000000000     
  x is   -1.00000000000000     
 @CHECKOUT-I, Total execution time (CPU/WALL):         0.01/       0.01 seconds.
 @GETMEM-I,  Allocated   40054 MB of main memory.
 @CHECKOUT-I, Total execution time (CPU/WALL):         0.00/       0.00 seconds.
 @GETMEM-I,  Allocated   40054 MB of main memory.
  current energy   -248.010943852545     
  x is   0.000000000000000E+000
  x is   -1.00000000000000     
  x is   -1.00000000000000     
  x is  -6.641189757387922E-002
  x is  -6.641313524648806E-002
  x is   -1.00000000000000     
  x is   -1.00000000000000     
 @CHECKOUT-I, Total execution time (CPU/WALL):         0.01/       0.01 seconds.
 @GETMEM-I,  Allocated   40054 MB of main memory.
 @CHECKOUT-I, Total execution time (CPU/WALL):         0.00/       0.00 seconds.
 @GETMEM-I,  Allocated   40054 MB of main memory.
  current energy   -248.010943822521     
  x is   0.000000000000000E+000
  x is   -1.00000000000000     
  x is   -1.00000000000000     
  x is  -6.641452066735987E-002
  x is  -6.641495813064480E-002
  x is   -1.00000000000000     
  x is   -1.00000000000000     
 @CHECKOUT-I, Total execution time (CPU/WALL):         0.01/       0.01 seconds.
 @GETMEM-I,  Allocated   40054 MB of main memory.
 @CHECKOUT-I, Total execution time (CPU/WALL):         0.00/       0.00 seconds.
 @GETMEM-I,  Allocated   40054 MB of main memory.
  current energy   -248.010943825461     
  x is   0.000000000000000E+000
  x is   -1.00000000000000     
  x is   -1.00000000000000     
  x is  -6.641276106266580E-002
  x is  -6.641232361241167E-002
  x is   -1.00000000000000     
  x is   -1.00000000000000     
 @CHECKOUT-I, Total execution time (CPU/WALL):         0.01/       0.01 seconds.
 @GETMEM-I,  Allocated   40054 MB of main memory.
 @CHECKOUT-I, Total execution time (CPU/WALL):         0.00/       0.00 seconds.
 @GETMEM-I,  Allocated   40054 MB of main memory.
  current energy   -248.010943850518     
  x is   0.000000000000000E+000
  x is   -1.00000000000000     
  x is   -1.00000000000000     
  x is  -6.641717832999938E-002
  x is  -6.641606409633072E-002
  x is   -1.00000000000000     
  x is   -1.00000000000000     
 @CHECKOUT-I, Total execution time (CPU/WALL):         0.01/       0.01 seconds.
 @GETMEM-I,  Allocated   40054 MB of main memory.
 @CHECKOUT-I, Total execution time (CPU/WALL):         0.00/       0.00 seconds.
 @GETMEM-I,  Allocated   40054 MB of main memory.
  current energy   -248.010943855833     
  x is   0.000000000000000E+000
  x is   -1.00000000000000     
  x is   -1.00000000000000     
  x is  -6.641010359222155E-002
  x is  -6.641121776589054E-002
  x is   -1.00000000000000     
  x is   -1.00000000000000     
 @CHECKOUT-I, Total execution time (CPU/WALL):         0.01/       0.01 seconds.
 @GETMEM-I,  Allocated   40054 MB of main memory.
 @CHECKOUT-I, Total execution time (CPU/WALL):         0.00/       0.00 seconds.
 @GETMEM-I,  Allocated   40054 MB of main memory.
  current energy   -248.010943843405     
  x is   0.000000000000000E+000
  x is   -1.00000000000000     
  x is   -1.00000000000000     
  x is  -6.641901160246755E-002
  x is  -6.641995384283694E-002
  x is   -1.00000000000000     
  x is   -1.00000000000000     
 @CHECKOUT-I, Total execution time (CPU/WALL):         0.01/       0.02 seconds.
 @GETMEM-I,  Allocated   40054 MB of main memory.
 @CHECKOUT-I, Total execution time (CPU/WALL):         0.00/       0.00 seconds.
 @GETMEM-I,  Allocated   40054 MB of main memory.
  current energy   -248.010943856095     
  x is   0.000000000000000E+000
  x is   -1.00000000000000     
  x is   -1.00000000000000     
  x is  -6.640827024429552E-002
  x is  -6.640732809567373E-002
  x is   -1.00000000000000     
  x is   -1.00000000000000     
 @CHECKOUT-I, Total execution time (CPU/WALL):         0.01/       0.01 seconds.
 @GETMEM-I,  Allocated   40054 MB of main memory.
 @CHECKOUT-I, Total execution time (CPU/WALL):         0.00/       0.00 seconds.
 @GETMEM-I,  Allocated   40054 MB of main memory.
  current energy   -248.010943861682     
  x is   0.000000000000000E+000
  x is  -0.999999731681727     
  x is  -0.999995053675915     
  x is  -6.641364090198609E-002
  x is  -6.641364086707946E-002
  x is  -0.999996127664425     
  x is  -0.999983727817786     
 @CHECKOUT-I, Total execution time (CPU/WALL):         0.01/       0.01 seconds.
 @GETMEM-I,  Allocated   40054 MB of main memory.
 @CHECKOUT-I, Total execution time (CPU/WALL):         0.00/       0.00 seconds.
 @GETMEM-I,  Allocated   40054 MB of main memory.
  current energy   -248.010943861532     
  x is   0.000000000000000E+000
  x is  -0.999996521534303     
  x is  -0.999994072600669     
  x is  -6.641364086336654E-002
  x is  -6.641364086707946E-002
  x is  -0.999999206629820     
  x is  -0.999980500323004     
 @CHECKOUT-I, Total execution time (CPU/WALL):         0.01/       0.01 seconds.
 @GETMEM-I,  Allocated   40054 MB of main memory.
 @CHECKOUT-I, Total execution time (CPU/WALL):         0.00/       0.00 seconds.
 @GETMEM-I,  Allocated   40054 MB of main memory.
  current energy   -248.010943861563     
  x is   0.000000000000000E+000
  x is  -0.999997610150104     
  x is  -0.999992602395882     
  x is  -6.641364086377632E-002
  x is  -6.641364086707946E-002
  x is  -0.999973915354208     
  x is  -0.999975663713078     
 @CHECKOUT-I, Total execution time (CPU/WALL):         0.01/       0.01 seconds.
 @GETMEM-I,  Allocated   40054 MB of main memory.
 @CHECKOUT-I, Total execution time (CPU/WALL):         0.00/       0.00 seconds.
 @GETMEM-I,  Allocated   40054 MB of main memory.
  current energy   -248.010943861614     
  x is   0.000000000000000E+000
  x is  -0.999998757919888     
  x is  -0.999990149398857     
  x is  -6.641364086564638E-002
  x is  -6.641364086707957E-002
  x is  -0.999977581235787     
  x is  -0.999970436176994     
 @CHECKOUT-I, Total execution time (CPU/WALL):         0.01/       0.01 seconds.
 @GETMEM-I,  Allocated   40054 MB of main memory.
 @CHECKOUT-I, Total execution time (CPU/WALL):         0.00/       0.01 seconds.
 @GETMEM-I,  Allocated   40054 MB of main memory.
  current energy   -248.010943860154     
  x is   0.000000000000000E+000
  x is  -0.999999087318714     
  x is  -0.999996582546485     
  x is  -6.641364086959445E-002
  x is  -6.641364086707946E-002
  x is  -0.999987355100153     
  x is  -0.999994751292135     
 @CHECKOUT-I, Total execution time (CPU/WALL):         0.01/       0.01 seconds.
 @GETMEM-I,  Allocated   40054 MB of main memory.
 @CHECKOUT-I, Total execution time (CPU/WALL):         0.00/       0.00 seconds.
 @GETMEM-I,  Allocated   40054 MB of main memory.
  current energy   -248.010943860310     
  x is   0.000000000000000E+000
  x is  -0.999997320271463     
  x is  -0.999996465881129     
  x is  -6.641364086230306E-002
  x is  -6.641364086707957E-002
  x is  -0.999995782699598     
  x is  -0.999994572111241     
 @CHECKOUT-I, Total execution time (CPU/WALL):         0.01/       0.01 seconds.
 @GETMEM-I,  Allocated   40054 MB of main memory.
 @CHECKOUT-I, Total execution time (CPU/WALL):         0.00/       0.00 seconds.
 @GETMEM-I,  Allocated   40054 MB of main memory.
  current energy   -248.010943859769     
  x is   0.000000000000000E+000
  x is  -0.999997096870458     
  x is  -0.999996340967481     
  x is  -6.641364086419799E-002
  x is  -6.641364086707946E-002
  x is  -0.999988898557744     
  x is  -0.999994380262181     
 @CHECKOUT-I, Total execution time (CPU/WALL):         0.01/       0.01 seconds.
 @GETMEM-I,  Allocated   40054 MB of main memory.
 @CHECKOUT-I, Total execution time (CPU/WALL):         0.00/       0.00 seconds.
 @GETMEM-I,  Allocated   40054 MB of main memory.
  current energy   -248.010943859896     
  x is   0.000000000000000E+000
  x is  -0.999996672192756     
  x is  -0.999996206898600     
  x is  -6.641364085746970E-002
  x is  -6.641364086707935E-002
  x is  -0.999996953694932     
  x is  -0.999994174352024     
 @CHECKOUT-I, Total execution time (CPU/WALL):         0.01/       0.01 seconds.
 @GETMEM-I,  Allocated   40054 MB of main memory.
 @CHECKOUT-I, Total execution time (CPU/WALL):         0.00/       0.00 seconds.
 @GETMEM-I,  Allocated   40054 MB of main memory.
  current energy   -248.010943860394     
  x is   0.000000000000000E+000
  x is  -0.999998428812101     
  x is  -0.999996062629492     
  x is  -6.641364086861579E-002
  x is  -6.641364086707946E-002
  x is  -0.999994381778339     
  x is  -0.999993952775813     
 @CHECKOUT-I, Total execution time (CPU/WALL):         0.01/       0.01 seconds.
 @GETMEM-I,  Allocated   40054 MB of main memory.
 @CHECKOUT-I, Total execution time (CPU/WALL):         0.00/       0.00 seconds.
 @GETMEM-I,  Allocated   40054 MB of main memory.
  current energy   -248.010943862191     
  x is   0.000000000000000E+000
  x is  -0.999987215680420     
  x is  -0.999981130423048     
  x is  -6.641364091757818E-002
  x is  -6.641364086707957E-002
  x is  -0.999981088379283     
  x is  -0.999971019094627     
Largest asymmetry in FCM    0.000000066472046
  Vibrational frequencies  (cm-1) :
      1    3.09736i    2.21997
      2  124.72583     5.22028
      3  307.29226     0.24669
      4  438.85531     2.00401
      5  710.89653     0.15973
      6  907.26551     0.72161
      7  984.77431     3.42364
      8 1165.81873     0.34013
      9 1258.42080     1.69260
     10 1323.99584     2.25583
     11 1393.68311     0.99084
     12 1476.18203     5.84428
     13 1632.83281     4.72326
     14 1697.20684     1.46304
     15 2186.78903     0.73848
     16 3187.63862     1.97804
     17 3204.41667     1.50336
     18 3212.32982     3.10381
     19 3247.02502     2.56533
     20 3292.29458     3.24509
Largest asymmetry in FCM    0.000000002443666
  Vibrational frequencies  (cm-1) :
      1    4.24610i    2.04108
      2    5.48519     4.05322
      3  137.13250     0.06911
      4  270.92806     3.83451
      5  487.70976     4.03234
      6  692.61465    18.35653
      7  806.48004    15.36321
      8  954.93444    38.55428
      9  980.59066     0.20436
     10 1046.21151    18.99529
 @CHECKOUT-I, Total execution time (CPU/WALL):         0.01/       0.01 seconds.
  @GETXYZ-I,    11 atoms read from ZMAT.
Line Symbol    AtNr   At. Mass
  1  C          6    12.00000
  2  C          6    12.00000
  3  C          6    12.00000
  4  C          6    12.00000
  5  H          1     1.00783
  6  H          1     1.00783
  7  H          1     1.00783
  8  H          1     1.00783
  9  H          1     1.00783
 10  C          6    12.00000
 11  N          7    14.00307
Line Symbol    AtNr   At. Mass
  1  C          6    12.00000
  2  C          6    12.00000
  3  C          6    12.00000
  4  C          6    12.00000
  5  H          1     1.00783
  6  H          1     1.00783
  7  H          1     1.00783
  8  H          1     1.00783
  9  H          1     1.00783
 10  C          6    12.00000
 11  N          7    14.00307
                     1                     4                     0
  R VECTOR before symmetry
  0.000000000000000E+000  0.000000000000000E+000  0.000000000000000E+000
  0.000000000000000E+000  0.000000000000000E+000  0.000000000000000E+000
  0.000000000000000E+000  0.000000000000000E+000  0.000000000000000E+000
  0.000000000000000E+000  0.000000000000000E+000  0.000000000000000E+000
  0.000000000000000E+000  0.000000000000000E+000  0.000000000000000E+000
  0.000000000000000E+000  0.000000000000000E+000  0.000000000000000E+000
  0.000000000000000E+000  0.000000000000000E+000  0.000000000000000E+000
  0.000000000000000E+000  0.000000000000000E+000  0.000000000000000E+000
  0.000000000000000E+000  0.000000000000000E+000  0.000000000000000E+000
  0.000000000000000E+000  0.000000000000000E+000  0.000000000000000E+000
  0.000000000000000E+000  0.000000000000000E+000  0.000000000000000E+000
   Rotational constants (in cm-1): 
          0.0567334584             0.0687411138             0.3247862302
   Rotational constants (in MHz): 
       1700.8265341499          2060.8070367722          9736.8475913889
********************************************************************************
   The full molecular point group is Cs  .
   The largest Abelian subgroup of the full molecular point group is Cs  .
   The computational point group is Cs  .
********************************************************************************
  R VECTOR 
  0.000000000000000E+000  0.000000000000000E+000  0.000000000000000E+000
  0.000000000000000E+000  0.000000000000000E+000  0.000000000000000E+000
  0.000000000000000E+000  0.000000000000000E+000  0.000000000000000E+000
  0.000000000000000E+000  0.000000000000000E+000  0.000000000000000E+000
  0.000000000000000E+000  0.000000000000000E+000  0.000000000000000E+000
  0.000000000000000E+000  0.000000000000000E+000  0.000000000000000E+000
  0.000000000000000E+000  0.000000000000000E+000  0.000000000000000E+000
  0.000000000000000E+000  0.000000000000000E+000  0.000000000000000E+000
  0.000000000000000E+000  0.000000000000000E+000  0.000000000000000E+000
  0.000000000000000E+000  0.000000000000000E+000  0.000000000000000E+000
  0.000000000000000E+000  0.000000000000000E+000  0.000000000000000E+000
 @GEOPT-W, Archive file not created for single-point calculation.
                     0                     0
  calling readgh 2 
  gradient from JOBARC 
   0.000000000000000   0.000000000000000   0.000000000000000
   0.000000000000000   0.000000000000000   0.000000000000000
   0.000000000000000   0.000000000000000   0.000000000000000
   0.000000000000000   0.000000000000000   0.000000000000000
   0.000000000000000   0.000000000000000   0.000000000000000
   0.000000000000000   0.000000000000000   0.000000000000000
   0.000000000000000   0.000000000000000   0.000000000000000
   0.000000000000000   0.000000000000000   0.000000000000000
   0.000000000000000   0.000000000000000   0.000000000000000
   0.000000000000000   0.000000000000000   0.000000000000000
   0.000000000000000   0.000000000000000   0.000000000000000
 
                     0
  current gradient vector 
        0.000000000000000        0.000000000000000        0.000000000000000
        0.000000000000000        0.000000000000000        0.000000000000000
        0.000000000000000        0.000000000000000        0.000000000000000
        0.000000000000000        0.000000000000000        0.000000000000000
        0.000000000000000        0.000000000000000        0.000000000000000
        0.000000000000000        0.000000000000000        0.000000000000000
        0.000000000000000        0.000000000000000        0.000000000000000
        0.000000000000000        0.000000000000000        0.000000000000000
        0.000000000000000        0.000000000000000        0.000000000000000
        0.000000000000000        0.000000000000000        0.000000000000000
        0.000000000000000        0.000000000000000        0.000000000000000
  @PROJFCM-I, Projecting force constant matrix onto totally symmetric subspace.
  Largest difference between matrix elements of symmetrized
  and unsymmetrized FCM :     0.1110223025E-15.
  masses used (in AMU) in vibrational analysis: 
  12.000000000     12.000000000     12.000000000
  12.000000000      1.007825035      1.007825035
   1.007825035      1.007825035      1.007825035
  12.000000000     14.003074002
                     Normal Coordinate Analysis
  ----------------------------------------------------------------
    Irreducible         Harmonic       Infrared        Type 
   Representation       Frequency      Intensity 
  ----------------------------------------------------------------
                       (cm-1)         (km/mol)
  ----------------------------------------------------------------
      ----                 4.2461i        2.0411       ROTATION  
      ----                 3.0974i        2.2200       ROTATION  
      ----                 0.0000i        0.0000      TRANSLATION
      ----                 0.0000         0.0000      TRANSLATION
      ----                 0.0000         0.0000      TRANSLATION
      ----                 5.4852         4.0532       ROTATION  
        A'               124.7260         5.2203       VIBRATION 
       A''               137.1327         0.0691       VIBRATION 
       A''               270.9284         3.8345       VIBRATION 
        A'               307.2927         0.2467       VIBRATION 
        A'               438.8559         2.0040       VIBRATION 
       A''               487.7104         4.0323       VIBRATION 
       A''               692.6156        18.3565       VIBRATION 
        A'               710.8975         0.1597       VIBRATION 
       A''               806.4811        15.3632       VIBRATION 
        A'               907.2667         0.7216       VIBRATION 
       A''               954.9357        38.5543       VIBRATION 
       A''               980.5920         0.2044       VIBRATION 
        A'               984.7756         3.4236       VIBRATION 
       A''              1046.2129        18.9953       VIBRATION 
        A'              1165.8203         0.3401       VIBRATION 
        A'              1258.4225         1.6926       VIBRATION 
        A'              1323.9976         2.2558       VIBRATION 
        A'              1393.6850         0.9908       VIBRATION 
        A'              1476.1840         5.8443       VIBRATION 
        A'              1632.8350         4.7233       VIBRATION 
        A'              1697.2092         1.4630       VIBRATION 
        A'              2186.7920         0.7385       VIBRATION 
        A'              3187.6430         1.9780       VIBRATION 
        A'              3204.4210         1.5034       VIBRATION 
        A'              3212.3342         3.1038       VIBRATION 
        A'              3247.0294         2.5653       VIBRATION 
        A'              3292.2991         3.2451       VIBRATION 
  ----------------------------------------------------------------
 
 
                                   Normal Coordinates 

                A'                       A''                       A''
               124.73                    137.13                    270.93 
             VIBRATION                 VIBRATION                 VIBRATION 
 C      0.043 0.2539  0.0000    0.0000  0.0000  0.0601   -0.0000  0.0000  0.3474
 C      0.049 0.1946  0.0000    0.0000  0.0000 -0.1857   -0.0000  0.0000 -0.4904
 C      0.293 0.0718  0.0000    0.0000  0.0000 -0.5883    0.0000  0.0000 -0.0106
 C      0.334-0.2720  0.0000    0.0000 -0.0000  0.4189    0.0000 -0.0000  0.1136
 H      0.175-0.1161  0.0000    0.0000 -0.0000  0.0706    0.0000 -0.0000  0.2388
 H      0.027-0.1312 -0.0000    0.0000 -0.0000  0.4282   -0.0000 -0.0000 -0.1356
 H      0.143 0.0635  0.0000    0.0000  0.0000 -0.4499    0.0000  0.0000  0.1806
 H     -0.015 0.0339  0.0000   -0.0000  0.0000  0.0188    0.0000  0.0000 -0.3265
 H      0.027 0.0663 -0.0000    0.0000  0.0000  0.1259    0.0000 -0.0000  0.1102
 C     -0.139 0.1000  0.0000   -0.0000  0.0000  0.0483   -0.0000 -0.0000  0.4729
 N     -0.634-0.3000 -0.0000   -0.0000  0.0000  0.1764    0.0000  0.0000 -0.4188

                A'                        A'                       A''
               307.29                    438.86                    487.71 
             VIBRATION                 VIBRATION                 VIBRATION 
 C      0.000 0.1502  0.0000    0.1758  0.0566  0.0000   -0.0000 -0.0000  0.3387
 C      0.089-0.4082 -0.0000    0.1028  0.0199 -0.0000   -0.0000 -0.0000 -0.1991
 C      0.085-0.4117 -0.0000   -0.3446  0.1616 -0.0000    0.0000 -0.0000 -0.0883
 C      0.003 0.2980  0.0000   -0.3466 -0.2554  0.0000    0.0000  0.0000  0.0509
 H     -0.193 0.1791  0.0000    0.0559 -0.1498  0.0000   -0.0000  0.0000  0.3277
 H      0.172 0.2157  0.0000   -0.2425 -0.1809  0.0000    0.0000 -0.0000 -0.2624
 H     -0.052-0.1737 -0.0000   -0.1094  0.0371 -0.0000    0.0000 -0.0000  0.2411
 H     -0.048-0.1712 -0.0000    0.0996  0.0595 -0.0000   -0.0000  0.0000  0.1060
 H     -0.125 0.0950  0.0000   -0.0356  0.0542  0.0000    0.0000  0.0000  0.4037
 C      0.231 0.3845  0.0000    0.5570  0.3246 -0.0000   -0.0000 -0.0000 -0.6049
 N     -0.313-0.0508 -0.0000   -0.0715 -0.2363  0.0000    0.0000  0.0000  0.2465

               A''                        A'                       A''
               692.62                    710.90                    806.48 
             VIBRATION                 VIBRATION                 VIBRATION 
 C     -0.000-0.0000  0.4086    0.4092  0.2954  0.0000    0.0000  0.0000  0.3031
 C     -0.000 0.0000 -0.2540    0.4780 -0.1696 -0.0000   -0.0000 -0.0000  0.3420
 C      0.000 0.0000  0.3576   -0.1352 -0.1174  0.0000   -0.0000 -0.0000 -0.3470
 C      0.000 0.0000 -0.0415   -0.2244 -0.0881 -0.0000    0.0000 -0.0000  0.0297
 H     -0.000 0.0000 -0.4476    0.0010 -0.0597 -0.0000   -0.0000  0.0000  0.2758
 H      0.000-0.0000  0.3379   -0.1353 -0.0779  0.0000   -0.0000 -0.0000 -0.1486
 H      0.000 0.0000 -0.1551   -0.1551 -0.1220 -0.0000   -0.0000 -0.0000  0.0795
 H     -0.000 0.0000 -0.4027    0.1188 -0.0615 -0.0000   -0.0000  0.0000 -0.3180
 H     -0.000-0.0000 -0.1495    0.1780  0.0594 -0.0000    0.0000  0.0000 -0.6675
 C      0.000-0.0000 -0.3288   -0.4294 -0.1274 -0.0000   -0.0000  0.0000 -0.1335
 N      0.000-0.0000  0.0879   -0.0929  0.2619  0.0000   -0.0000  0.0000  0.0291

                A'                       A''                       A''
               907.27                    954.94                    980.59 
             VIBRATION                 VIBRATION                 VIBRATION 
 C      0.056 0.5206 -0.0000    0.0000 -0.0000  0.0478    0.0000 -0.0000  0.2343
 C     -0.147 0.3377  0.0000   -0.0000  0.0000 -0.0621    0.0000  0.0000 -0.3613
 C     -0.043-0.2712 -0.0000   -0.0000 -0.0000 -0.1298   -0.0000 -0.0000  0.2045
 C     -0.159-0.2265  0.0000   -0.0000 -0.0000  0.4914   -0.0000 -0.0000 -0.1025
 H     -0.379 0.0912  0.0000    0.0000 -0.0000 -0.5881   -0.0000  0.0000  0.1917
 H      0.215 0.1371  0.0000    0.0000  0.0000 -0.6093    0.0000  0.0000 -0.0693
 H      0.084-0.0123 -0.0000    0.0000  0.0000 -0.0315    0.0000  0.0000 -0.3161
 H     -0.151 0.0282 -0.0000   -0.0000  0.0000  0.1035    0.0000  0.0000  0.6475
 H      0.112 0.1187  0.0000    0.0000 -0.0000 -0.0820    0.0000 -0.0000 -0.4477
 C      0.069-0.1954  0.0000   -0.0000  0.0000  0.0036   -0.0000  0.0000  0.0312
 N      0.238-0.2503 -0.0000   -0.0000 -0.0000 -0.0009   -0.0000  0.0000 -0.0074

                A'                       A''                        A'
               984.78                   1046.21                   1165.82 
             VIBRATION                 VIBRATION                 VIBRATION 
 C      0.145-0.4299 -0.0000   -0.0000  0.0000  0.0720    0.0883 -0.1540 -0.0000
 C      0.098 0.1840  0.0000   -0.0000  0.0000 -0.1421   -0.1694  0.3493  0.0000
 C     -0.040-0.0502 -0.0000    0.0000  0.0000 -0.2605    0.0690 -0.3599  0.0000
 C     -0.077-0.2817  0.0000   -0.0000  0.0000  0.0197   -0.0179  0.1594 -0.0000
 H     -0.409 0.1025 -0.0000    0.0000 -0.0000 -0.2734    0.1692 -0.0403  0.0000
 H      0.301 0.1677  0.0000    0.0000  0.0000  0.3990   -0.1947 -0.0995  0.0000
 H      0.179 0.1195  0.0000   -0.0000  0.0000  0.7271   -0.2019 -0.2683  0.0000
 H      0.266 0.2260 -0.0000   -0.0000 -0.0000  0.3309   -0.2296 -0.0242 -0.0000
 H      0.146-0.1712  0.0000   -0.0000  0.0000 -0.1826    0.5539 -0.2609  0.0000
 C     -0.021 0.1948 -0.0000    0.0000 -0.0000  0.0285    0.0963  0.1299 -0.0000
 N     -0.225 0.2353  0.0000   -0.0000 -0.0000 -0.0072   -0.0873  0.0705  0.0000

                A'                        A'                        A'
              1258.42                   1324.00                   1393.69 
             VIBRATION                 VIBRATION                 VIBRATION 
 C      0.130-0.0052 -0.0000    0.0028 -0.0549 -0.0000    0.1817 -0.2668 -0.0000
 C     -0.042-0.2813 -0.0000    0.0465  0.0736 -0.0000    0.1700  0.3248 -0.0000
 C     -0.016 0.3695 -0.0000   -0.1643  0.2891 -0.0000    0.2721 -0.0187 -0.0000
 C     -0.056-0.0972 -0.0000    0.2758 -0.2342 -0.0000   -0.1243 -0.0109  0.0000
 H     -0.133 0.0283  0.0000   -0.0395 -0.0002 -0.0000   -0.3016  0.1080  0.0000
 H      0.070 0.0452  0.0000    0.3674  0.1441 -0.0000   -0.2895 -0.1769 -0.0000
 H      0.204 0.2633  0.0000   -0.6581 -0.3468 -0.0000   -0.0188 -0.0871 -0.0000
 H     -0.508-0.4451 -0.0000   -0.1506 -0.0967 -0.0000   -0.3722 -0.2134  0.0000
 H      0.366-0.1370 -0.0000   -0.0693  0.0119 -0.0000   -0.4853  0.1423 -0.0000
 C      0.028 0.0450 -0.0000    0.0071  0.0043 -0.0000   -0.0299 -0.0205  0.0000
 N     -0.039 0.0372 -0.0000   -0.0077  0.0052 -0.0000   -0.0409  0.0537  0.0000

                A'                        A'                        A'
              1476.18                   1632.84                   1697.21 
             VIBRATION                 VIBRATION                 VIBRATION 
 C      0.290-0.1320 -0.0000    0.5571  0.0000 -0.0000    0.3166  0.0059 -0.0000
 C      0.001 0.1960 -0.0000   -0.4995 -0.1311  0.0000   -0.4404 -0.1768  0.0000
 C     -0.271-0.2179  0.0000   -0.3039 -0.0511 -0.0000    0.5502  0.2003 -0.0000
 C     -0.120 0.0577  0.0000    0.4169  0.0679  0.0000   -0.4307 -0.0610  0.0000
 H      0.513-0.2304 -0.0000   -0.1457  0.1578  0.0000    0.0885 -0.1368  0.0000
 H      0.349 0.2909  0.0000   -0.1401 -0.1902 -0.0000    0.0913  0.1653 -0.0000
 H      0.191 0.1305  0.0000   -0.0010  0.0666 -0.0000   -0.1288 -0.1668 -0.0000
 H     -0.230-0.0979  0.0000    0.0291  0.1098 -0.0000    0.1106  0.1313  0.0000
 H     -0.254 0.1058 -0.0000   -0.0852  0.1212 -0.0000   -0.0278  0.0640 -0.0000
 C     -0.021-0.0207 -0.0000   -0.0228 -0.0353 -0.0000   -0.0163 -0.0152 -0.0000
 N     -0.040 0.0548  0.0000   -0.0448  0.0672  0.0000   -0.0169  0.0280  0.0000

                A'                        A'                        A'
              2186.79                   3187.64                   3204.42 
             VIBRATION                 VIBRATION                 VIBRATION 
 C      0.099-0.1047  0.0000    0.0001 -0.0014  0.0000    0.0079  0.0435  0.0000
 C      0.001-0.0007 -0.0000   -0.0095  0.0126 -0.0000    0.1342 -0.1834  0.0000
 C     -0.008-0.0046  0.0000    0.0018 -0.0427  0.0000   -0.0998  0.1330  0.0000
 C      0.005 0.0008 -0.0000    0.2235 -0.0123 -0.0000    0.0414 -0.0200  0.0000
 H      0.000 0.0009  0.0000   -0.2458 -0.5471  0.0000   -0.0172 -0.0346 -0.0000
 H      0.000-0.0011  0.0000   -0.4441  0.6029  0.0000   -0.0833  0.1089 -0.0000
 H      0.001-0.0000 -0.0000   -0.0906  0.1285 -0.0000    0.3189 -0.4396 -0.0000
 H     -0.001-0.0017 -0.0000    0.0322 -0.0403 -0.0000   -0.4461  0.6124  0.0000
 H      0.007-0.0225  0.0000    0.0034  0.0075 -0.0000   -0.0607 -0.1538 -0.0000
 C     -0.512 0.6044  0.0000   -0.0000 -0.0001 -0.0000   -0.0001  0.0001 -0.0000
 N      0.382-0.4518 -0.0000    0.0000  0.0001 -0.0000    0.0001 -0.0001  0.0000

                A'                        A'                        A'
              3212.33                   3247.03                   3292.30 
             VIBRATION                 VIBRATION                 VIBRATION 
 C      0.008 0.0354 -0.0000    0.1202  0.2555 -0.0000    0.0004  0.0003 -0.0000
 C      0.100-0.1246 -0.0000   -0.0554  0.0489  0.0000   -0.0024  0.0006  0.0000
 C      0.146-0.1784 -0.0000   -0.0055  0.0016  0.0000   -0.0239  0.0284  0.0000
 C     -0.037 0.0319 -0.0000    0.0006 -0.0016 -0.0000   -0.0006  0.3247  0.0000
 H     -0.007-0.0134 -0.0000    0.0028  0.0044 -0.0000   -0.3226 -0.6735 -0.0000
 H      0.076-0.1047 -0.0000   -0.0010  0.0022 -0.0000    0.3473 -0.4511 -0.0000
 H     -0.447 0.6207 -0.0000    0.0096 -0.0149  0.0000    0.0628 -0.0855  0.0000
 H     -0.318 0.4402  0.0000    0.1257 -0.1704 -0.0000    0.0040 -0.0100 -0.0000
 H     -0.054-0.1306  0.0000   -0.3583 -0.8609  0.0000   -0.0004 -0.0012  0.0000
 C     -0.000 0.0008 -0.0000    0.0025 -0.0025  0.0000    0.0002 -0.0001 -0.0000
 N      0.000-0.0004  0.0000    0.0016 -0.0006  0.0000   -0.0001  0.0000  0.0000
  ----------------------------------------------------------------
                    Dipole Moment Function
                   (Normal Coordinate Basis)
  ----------------------------------------------------------------
    Mode     Symmetry    d(Mu(x))/dQ   d(Mu(y))/dQ   d(Mu(z))/dQ
  ----------------------------------------------------------------
     Q7          A'        0.060378      0.041344      0.000000
     Q8         A''        0.000000      0.000000      0.008420
     Q9         A''        0.000000      0.000000      0.062717
     Q10         A'       -0.014278     -0.007014      0.000000
     Q11         A'        0.041083      0.019180      0.000000
     Q12        A''       -0.000000     -0.000000      0.064314
     Q13        A''       -0.000000     -0.000000     -0.137222
     Q14         A'       -0.005380      0.011615     -0.000000
     Q15        A''       -0.000000     -0.000000     -0.125536
     Q16         A'        0.010958      0.024903     -0.000000
     Q17        A''        0.000000     -0.000000     -0.198867
     Q18        A''        0.000000      0.000000     -0.014479
     Q19         A'        0.059234      0.001785      0.000000
     Q20        A''        0.000000      0.000000      0.139589
     Q21         A'        0.007613     -0.017057      0.000000
     Q22         A'       -0.022317     -0.035188      0.000000
     Q23         A'        0.020195     -0.043659     -0.000000
     Q24         A'       -0.027650     -0.015870     -0.000000
     Q25         A'        0.077387     -0.002477      0.000000
     Q26         A'       -0.069338     -0.006106     -0.000000
     Q27         A'       -0.027229     -0.027556     -0.000000
     Q28         A'       -0.004002     -0.027231      0.000000
     Q29         A'        0.039814     -0.021069      0.000000
     Q30         A'        0.001556     -0.039239     -0.000000
     Q31         A'       -0.029647     -0.048009     -0.000000
     Q32         A'       -0.050766      0.007364     -0.000000
     Q33         A'       -0.010260      0.056776     -0.000000
  ----------------------------------------------------------------
---------------------------------------------------------------------------
------------------------------------------------------------
        Parameter                (MHz)                 (CM-1)
------------------------------------------------------------
 
           R6                -.219031E-04           -.730609E-09
           R5                0.907490E-03           0.302706E-07
           SI                            0.436466E+02
 
  A-reduced centrifugal distortion parameters (Ir representation) 
 
           DJ                0.837658E-03           0.279412E-07
           DK                0.685328E-01           0.228601E-05
           DJK               -.121840E-01           -.406414E-06
           DELJ              0.881464E-03           0.294025E-07
           DELK              0.687518E-01           0.229331E-05
           DELJK             -.124468E-01           -.415182E-06
           delJ              0.256590E-03           0.855893E-08
           delK              0.200901E-02           0.670133E-07
 
  S-reduced centrifugal distortion parameters (Ir representation) 
 
           DJ                0.858449E-03           0.286348E-07
           DK                0.686367E-01           0.228947E-05
           DJK               -.123087E-01           -.410575E-06
           D1                -.256590E-03           -.855893E-08
           D2                -.115072E-04           -.383840E-09
------------------------------------------------------------
   Rotationally projected vibrational frequencies 
            1               0.0000i
            2               0.0000i
            3               0.0000i
            4               0.0000 
            5               0.0000 
            6               0.0000 
            7             124.7260 
            8             137.1326 
            9             270.9284 
           10             307.2927 
           11             438.8559 
           12             487.7104 
           13             692.6156 
           14             710.8975 
           15             806.4811 
           16             907.2667 
           17             954.9357 
           18             980.5920 
           19             984.7756 
           20            1046.2129 
           21            1165.8203 
           22            1258.4225 
           23            1323.9976 
           24            1393.6850 
           25            1476.1840 
           26            1632.8350 
           27            1697.2092 
           28            2186.7920 
           29            3187.6430 
           30            3204.4210 
           31            3212.3342 
           32            3247.0294 
           33            3292.2991 
  Zero-point energy:   53.0786 kcal/mol =  222.0814 kJ/mol =   18564.548 cm-1 
 
  Finite temperature thermodynamic corrections:
=======================================================
Temperature     Entropy       Enthalpy     Gibbs Energy
    (K)        (J/(mol K))    (kJ/mol)      (kJ/mol) 
=======================================================
    298.15      324.3878       18.5732      -78.1430
    100.00      248.4596        4.0155      -20.8304
    200.00      290.8644       10.2581      -47.9148
    300.00      324.9842       18.7516      -78.7437
    400.00      355.8874       29.5471     -112.8079
    500.00      384.5133       42.4109     -149.8458
    600.00      411.0751       57.0033     -189.6418
    700.00      435.7403       73.0206     -231.9976
    800.00      458.6970       90.2247     -276.7329
    900.00      480.1312      108.4318     -323.6862
   1000.00      500.2098      127.4959     -372.7139
   1100.00      519.0776      147.2975     -423.6879
   1200.00      536.8582      167.7366     -476.4932
   1300.00      553.6580      188.7286     -531.0268
   1400.00      569.5689      210.2013     -587.1952
   1500.00      584.6711      232.0930     -644.9137
   1600.00      599.0349      254.3510     -704.1049
   1700.00      612.7226      276.9303     -764.6981
   1800.00      625.7892      299.7919     -826.6287
   1900.00      638.2840      322.9026     -889.8369
   2000.00      650.2509      346.2339     -954.2679
=======================================================
 @CHECKOUT-I, Total execution time (CPU/WALL):         0.06/       0.07 seconds.
 @GETMEM-I,  Allocated   40054 MB of main memory.
 @CHECKOUT-I, Total execution time (CPU/WALL):         0.00/       0.00 seconds.
----------------------------------------------------------------------
Processing output from displaced point 002
----------------------------------------------------------------------


   *************************************************************************
         <<<     CCCCCC     CCCCCC   |||     CCCCCC     CCCCCC   >>>
       <<<      CCC        CCC       |||    CCC        CCC         >>>
      <<<      CCC        CCC        |||   CCC        CCC            >>>
    <<<        CCC        CCC        |||   CCC        CCC              >>>
      <<<      CCC        CCC        |||   CCC        CCC            >>>
       <<<      CCC        CCC       |||    CCC        CCC         >>>
         <<<     CCCCCC     CCCCCC   |||     CCCCCC     CCCCCC   >>>
   *************************************************************************

     ****************************************************************
     * CFOUR Coupled-Cluster techniques for Computational Chemistry *
     ****************************************************************
 

   Department of Chemistry                Institut fuer Physikalische Chemie
   University of Texas at Austin          Universitaet Mainz
   Austin, TX  78712, USA                 D-55099 Mainz, Germany
 
                       Version 1.2
 
                     compute-0-31.local                                
                     Thu Jul 31 20:54:22 EDT 2025                      
                     integer*8 version is running
 
********************************************************************************
*                          Input from ZMAT file                                *
********************************************************************************
GEOMETRY  2 SYMMETRIC DISPLACEMENT                                              
C         1.326065383482355        2.011838523086853       -0.000000000000000   
C        -1.191382394430393        1.652997392915232       -0.000000000000000   
C        -2.408746809008158       -0.789094490211670        0.000000000000000   
C        -4.924599670278917       -1.044576720645838        0.000000000000000   
H        -5.803251933177509       -2.883477378177704        0.000000000000000   
H        -6.146686948646469        0.591711670934918       -0.000000000000001   
H        -1.208665717894243       -2.445382116344331        0.000000000000001   
H        -2.395002376219781        3.306980280844177       -0.000000000000001   
H         2.116819901655698        3.891265287925085       -0.000000000000001   
C         3.066712897169355       -0.036964612464155        0.000000000000000   
N         4.507962859526362       -1.714677579359530        0.000000000000000   
                                                                                
*CFOUR(CALC=MP2                                                                 
BASIS=cc-pCVTZ                                                                  
VIB=FINDIF                                                                      
FREQ_ALGORITHM=PARALLEL                                                         
FD_PROJECT=OFF                                                                  
ANH_ALGORITHM=PARALLEL                                                          
ANHARM=VPT2                                                                     
ABCDTYPE=AOBASIS                                                                
FCGRADNEW=2                                                                     
CC_PROG=NCC                                                                     
SCF_CONV=10                                                                     
CC_CONV=9                                                                       
LINEQ_CONV=9                                                                    
LINEQ_MAXCYC=200                                                                
MULT=1                                                                          
FROZEN_CORE=OFF                                                                 
MEM_UNIT=GB                                                                     
MEM=42                                                                          
COORD=CARTESIAN,UNITS=BOHR,ANHARM=0)                                            
                                                                                
********************************************************************************
    -------------------------------------------------------------------
                    CFOUR Control Parameters 
    -------------------------------------------------------------------
        External           Internal           Value            Units
          Name               Name
    -------------------------------------------------------------------
       ABCDTYPE             IABCDT         AOBASIS     [  2]    ***   
       ANHARMONIC           IANHAR         OFF         [  0]    ***   
       ANH_ALGORIT          IANALG         PARALLEL    [  1]    ***   
       ANH_DERIVAT          IANDER         SECOND      [  1]    ***   
       ANH_MODE             ANHMOD         VIBRATION   [  0]    ***   
       ANH_POINTS           IANPOI              1               ***   
       ANH_STEPSIZ          ICUBST             50000          x 10-6  
       ANH_SYMMETR          IANHSM         ABELIAN     [  0]    ***   
       AO_LADDERS           IAOLAD         SINGLEPASS  [  1]    ***   
       AV_SCF               IAVSCF         OFF         [  0]    ***   
       BASIS                IBASIS         PCVTZ       [ 24]    ***   
       BFIELD               IBFIEL         OFF         [  0]    a.u.  
       BOTHVECTORS          BOTHVC         OFF         [  0]    ***   
       BOX_POTENT           IPIAB          OFF         [  0]    ***   
       BREIT                IBREIT         OFF         [  0]    ***   
       BRUCK_CONV           IBRTOL          10D-  4             ***   
       BRUECKNER            IBRKNR         OFF         [  0]    ***   
       BUFFERSIZE           IBUFFS              4096            ***   
       CACHE_RECS           ICHREC             10               ***   
       CALCLEVEL            ICLLVL         MBPT(2)     [  1]    ***   
       CAS_GECCO            ICMRCC         OFF         [  0]    ***   
       CAS_GUESS            ICGUES         CANONICAL   [  0]    ***   
       CAS_INPUT            ICSINP         ORBITALS    [  0]    ***   
       CAS_ITMAX            ICITMX          10D- 50           cycles  
       CAS_JACDAV           ICJDAV         OFF         [  0]    ***   
       CAS_MICMAX           ICMIMN          10D- 10             ***   
       CAS_MICMIN           ICMIMX          10D-  2             ***   
       CAS_MICRO            ICSALG         ILU/JACOBI  [  0]    ***   
       CAS_MITMAX           ICMIMX          10D-100           cycles  
       CAS_MMAX             ICMMAX          10D- 50             ***   
       CAS_PRINT            ICPRT           10D-  0             ***   
       CCORBOPT             ICCORB         OFF         [  0]  x 0.01  
       CC_CONV              ICCCNV          10D-  9             ***   
       CC_EXPORDER          ICCEOR              5               ***   
       CC_EXTRAPOL          ICCEXT         DIIS        [  1]    ***   
       CC_GUESS             ICCGES         MP2         [  0]    ***   
       CC_MAXCYC            ICCCYC            100              cycles 
       CC_PROGRAM           ICCPRO         NCC         [  5]    ***   
       CHARGE               ICHRGE              0               ***   
       CHOLESKY             ICHOLE         OFF         [  0]    ***   
       CIS_CONV             ICISTL              5               ***   
       COMM_SIZE            IPSIZE            ***               ***   
       CONSTANT             ICONST         OLD         [  1]    ***   
       CONTINUUM            ICONTU         NONE        [  0]    ***   
       CONTRACTION          ICNTYP         GENERAL     [  1]    ***   
       COORDINATES          ICOORD         CARTESIAN   [  1]    ***   
       CPHF_CONVER          ICPHFT          10D- 16             ***   
       CPHF_MAXCYC          ICPHFC             64              cycles 
       CUBIC                ICUBIC         OFF         [  0]    ***   
       CURVILINEAR          ICURVY         OFF         [  0]    ***   
       CV_ELEMENT           ICVELM              0               ***   
       CV_ORBITALS          ICVORB      NONE         
       CV_SEPARATE          ICVSEP         OFF         [  0]    ***   
       DBOC                 IDBOC          OFF         [  0]    ***   
       DCT                  IDCT           OFF         [  0]    ***   
       DERIV_LEV            IDRLVL         FIRST       [  1]    ***   
       DEVMEM_SIZE          IDVMEM         *********           MByte  
       DIAG_MRCC            IEOMST          10D-  0             ***   
       DIFF_TYPE            IDIFTY         RELAXED     [  0]    ***   
       DIRECT               IDIRCT         OFF         [  0]    ***   
       DROPMO               IDRPMO      NONE         
       ECP                  IECP           OFF         [  0]    ***   
       EIGENVECTOR          IVEC                1               ***   
       EL_ANHARM            IELANH         OFF         [  0]    ***   
       EOMFOLLOW            IEOMSR         ENERGY      [  0]    ***   
       EOMIP                IEOMIP         OFF         [  0]    ***   
       EOMLEVEL             HBARFM         SAME        [  0]    ***   
       EOM_MRCC             IMRCCE         NEW         [  1]    ***   
       EOM_NONIT            EOMNON         OFF         [  0]    ***   
       EOM_NSING            IEOMSI          10D-  0             ***   
       EOM_NSTATES          IMRCCD         DAVIDSON    [  0]    ***   
       EOM_NTRIP            IEOMTR          10D-  0             ***   
       EOM_ORDER            IEXORD         ENERGY      [  0]    ***   
       EOM_PROPSTA          IEOMST              0               ***   
       ESTATE_CONV          IEXTOL          10D-  5             ***   
       ESTATE_DIAG          IEXDIG         ITERATIVE   [  0]    ***   
       ESTATE_LOCK          IESLOC         ON          [  1]    ***   
       ESTATE_MAXC          IEXMXC             40               ***   
       ESTATE_PROP          IEXPRP         OFF         [  0]    ***   
       EVAL_HESS            IRECAL              0            # of cyc.
       EXCITATION           IEXCIT              0               ***   
       EXCITE               IEXCIT         NONE        [  0]    ***   
       EXTERN_POT           IEXPOT         OFF         [  0]    ***   
       FCGRADNEW            IFCGNW         OFF         [  0]    ***   
       FC_FIELD             IFINFC              0             x 10-6  
       FD_CALTYPE           IFDCAL         GRADONLY    [  0]    ***   
       FD_PROJECT           IFDPRJ         OFF         [  1]    ***   
       FD_STEPSIZE          IDISFD              5            10-4 bohr
       FD_USEGROUP          IFDGRP         FULL        [  0]    ***   
       FILE_RECSIZ          IFLREC              4096           words  
       FINITE_PERT          IFIPER              0             x 10-6  
       FIXGEOM              IFIXGM         OFF         [  0]    ***   
       FOCK                 IFOCK          AO          [  1]    ***   
       FREQ_ALGORI          IVIALG         PARALLEL    [  1]    ***   
       FROZEN_CORE          IFROCO         OFF         [  0]    ***   
       FROZEN_VIRT          IFROVI         OFF         [  0]    ***   
       GAMMA_ABCD           IGABCD         DIRECT      [  1]    ***   
       GAMMA_ABCI           IGABCI         STORE       [  0]    ***   
       GENBAS_1             IGNBS1              0               ***   
       GENBAS_2             IGNBS2              0               ***   
       GENBAS_3             IGNBS3              0               ***   
       GENBAS_4             IGNBS4              0               ***   
       GEO_CONV             ICONTL              5              H/bohr 
       GEO_MAXCYC           IOPTCY             50               ***   
       GEO_MAXSTEP          IMXSTP            300            millibohr
       GEO_METHOD           INR            SINGLE_POINT[  5]    ***   
       GIAO                 IGIAO          OFF         [  1]    ***   
       GIMIC                IGIMIC         OFF         [  0]    ***   
       GRID                 IGRID          OFF         [  0]    ***   
       GRID_ALGO            IGALGO         SERIAL      [  0]    ***   
       GUESS                IGUESS         MOREAD      [  0]    ***   
       HBAR                 IHBAR          OFF         [  0]    ***   
       HESS_TYPE            IHESTP         SCF         [  0]    ***   
       HF2_FILE             IHF2Fl         USE         [  1]    ***   
       HFSTABILITY          ISTABL         OFF         [  0]    ***   
       INCORE               INCORE         OFF         [  0]    ***   
       INPUT_MRCC           IMRCC          ON          [  1]    ***   
       INTEGRALS            INTTYP         VMOL        [  1]    ***   
       JODA_PRINT           IJPRNT              0               ***   
       KEYWORD_OUT          IDMPKW         NO          [  0]    ***   
       LINDEP_TOL           ILINDP              8               ***   
       LINEQ_CONV           IZTACN          10D-  9           cycles  
       LINEQ_EXPOR          ILMAXD              5               ***   
       LINEQ_MAXCY          ILMAXC            200               ***   
       LINEQ_TYPE           ILTYPE         DIIS        [  1]    ***   
       LOCK_ORBOCC          ILOCOC         OFF         [  0]    ***   
       MEMORY_SIZE          IMEMSZ         *********           words  
       MEM_UNIT             IMEMU          GB          [  3]    ***   
       MRCC                 IMRCCC         OFF         [  0]    ***   
       MULTIPLICTY          IMULTP              1               ***   
       NACOUPLING           IVCOUP         OFF         [  0]    ***   
       NEGEVAL              IDIE           ABORT       [  0]    ***   
       NEWNORM              INEWNO         OFF         [  0]    ***   
       NON-HF               INONHF         OFF         [  0]    ***   
       NTOP_TAMP            ITOPT2             15               ***   
       NUC_MODEL            INUCMO         POINT       [  0]    ***   
       OCCUPATION           IOCCU   ESTIMATED BY SCF 
       OPEN-SHELL           IOPEN          SPIN-ORBITAL[  0]    ***   
       OPTVIB               IOPTVB         OFF         [  0]    ***   
       ORBITALS             IORBTP         STANDARD    [  0]    ***   
       PARALLEL             IPARAL         ON          [  1]    ***   
       PARA_INT             IPINTS         ON          [  1]    ***   
       PARA_PRINT           IPPRIN              0               ***   
       PERT_ORB             IPTORB         STANDARD    [  0]    ***   
       POINTS               IGRDFD              0               ***   
       PRINT                IPRNT               0               ***   
       PROPS                IPROPS         OFF         [  0]    ***   
       PROP_INTEGR          IINTYP         INTERNAL    [  0]    ***   
       PSI                  IPSI           OFF         [  0]    ***   
       QC_ALG               IQCALG         FLM         [  0]    ***   
       QC_LINALG            IQCLIN         TRIDIAG     [  2]    ***   
       QC_MAXCYC            IQCMAX            100             cycles  
       QC_MAXSCFCY          IQCMSC             20             cycles  
       QC_RTRUST            IQCRTR          10D-  0           x 10-3  
       QC_SKIPSCF           IQCSKI         OFF         [  0]    ***   
       QC_START             IQCSTA          10D-  3             ***   
       QRHFGUESS            IQGUES         OFF         [  0]    ***   
       QUARTIC              IQUART         OFF         [  0]    ***   
       RAMAN_INT            IRAMIN         OFF         [  0]    ***   
       RAMAN_ORB            IRAMRE         UNRELAXED   [  0]    ***   
       RDO                  IRDOFM         ON          [  1]    ***   
       REDUCE_REPR          REDREP         Ir          [  0]    ***   
       REFERENCE            IREFNC         RHF         [  0]    ***   
       RELATIVIST           IRELAT         OFF         [  0]    ***   
       RELAX_DENS           IRDENS         ON          [  1]    ***   
       RESET_FLAGS          IRESET         OFF         [  0]    ***   
       RESTART_CC           ICCRES         OFF         [  0]    ***   
       ROT_EVEC             ROTVEC              0               ***   
       SAVE_INTS            ISVINT         OFF         [  0]    ***   
       SCALE_ON             ISTCRT              0               ***   
       SCF_CONV             ISCFCV          10D- 10             ***   
       SCF_DAMPING          IDAMP               0             x 10-3  
       SCF_EXPORDE          IRPPOR             10               ***   
       SCF_EXPSTAR          IRPPLS              2               ***   
       SCF_EXTRAPO          IRPP           ON          [  1]    ***   
       SCF_MAXCYC           ISCFCY            150              cycles 
       SCF_NOSTOP           ISCFST         OFF         [  0]    ***   
       SCF_ORBITAL          ISCFOR         REAL        [  0]    ***   
       SCF_PRINT            ISCFPR              0               ***   
       SCF_PROG             ISCFPR         SCF         [  0]    ***   
       SD_FIELD             IFINSD              0             x 10-6  
       SOPERT               IPERSO         OFF         [  0]    ***   
       SPHERICAL            IDFGHI         ON          [  1]    ***   
       SPINORBIT            ISOCAL         OFF         [  0]    ***   
       SPINROTATIO          ISRCON         OFF         [  0]    ***   
       SPIN_FLIP            ISPFLP         OFF         [  0]    ***   
       SPIN_ORBIT           ISPORB         OFF         [  0]    ***   
       SPIN_SCAL            ISCSMP         OFF         [  0]    ***   
       STEEPSCALE           ISTPSC              1000          x 10-3  
       SUBGROUP             ISUBGP         DEFAULT     [  0]    ***   
       SUBGRPAXIS           ISBXYZ         X           [  0]    ***   
       SYMMETRY             ISYM           ON          [  0]    ***   
       SYM_CHECK            ISYMCK         OVERRIDE    [  1]    ***   
       T3_EXTRAPOL          IT3EXT         OFF         [  0]    ***   
       T4_EXTRAPOL          IT4EXP         OFF         [  0]    ***   
       TAMP_SUM             IEVERY              5               ***   
       TESTSUITE            ITESTS         OFF         [  0]    ***   
       THERMOCH             ITHERM         ON          [  1]    ***   
       TOL_CHOLESK          ITOLCH          10D-  4             ***   
       TRANGRAD             IRESRM         OFF         [  0]    ***   
       TRANS_INV            ITRAIN         USE         [  0]    ***   
       TREAT_PERT           ITREAT         SIMULTANEOUS[  0]    ***   
       TRIP_ALGORI          ITRALG         NORMAL      [  0]    ***   
       UIJ_THRESHO          IUIJTH              1               ***   
       UNITS                IUNITS         BOHR        [  1]    ***   
       UNOS                 IUNOS          OFF         [  0]    ***   
       UPDATE_HESS          IHUPDT         ON          [  1]    ***   
       VIBPHASE             ISETPH         STANDARD    [  0]    ***   
       VIBRATION            IVIB           FINDIF      [  3]    ***   
       VIB_ALGORIT          IGEALG         STANDARD    [  0]    ***   
       VNATORB              IVNORB         OFF         [  0]    ***   
       VTRAN                IVTRAN         PARTIAL     [  2]    ***   
       X2CKEY               IX2CKE         MOLVDINT    [  0]    ***   
       XFIELD               IXEFLD              0             x 10-6  
       XFORM_TOL            IXFTOL          10D- 11             ***   
       YFIELD               IYEFLD              0             x 10-6  
       ZFIELD               IZEFLD              0             x 10-6  
       ZSCALE_EXP           IZEXPS         OFF         [  0]    ***   
    -------------------------------------------------------------------
  @GETXYZ-I,    11 atoms read from ZMAT.
Line Symbol    AtNr   At. Mass
  1  C          6    12.00000
  2  C          6    12.00000
  3  C          6    12.00000
  4  C          6    12.00000
  5  H          1     1.00783
  6  H          1     1.00783
  7  H          1     1.00783
  8  H          1     1.00783
  9  H          1     1.00783
 10  C          6    12.00000
 11  N          7    14.00307
Line Symbol    AtNr   At. Mass
  1  C          6    12.00000
  2  C          6    12.00000
  3  C          6    12.00000
  4  C          6    12.00000
  5  H          1     1.00783
  6  H          1     1.00783
  7  H          1     1.00783
  8  H          1     1.00783
  9  H          1     1.00783
 10  C          6    12.00000
 11  N          7    14.00307
                     1                     4                     0
  R VECTOR before symmetry
  0.000000000000000E+000  0.000000000000000E+000  0.000000000000000E+000
  0.000000000000000E+000  0.000000000000000E+000  0.000000000000000E+000
  0.000000000000000E+000  0.000000000000000E+000  0.000000000000000E+000
  0.000000000000000E+000  0.000000000000000E+000  0.000000000000000E+000
  0.000000000000000E+000  0.000000000000000E+000  0.000000000000000E+000
  0.000000000000000E+000  0.000000000000000E+000  0.000000000000000E+000
  0.000000000000000E+000  0.000000000000000E+000  0.000000000000000E+000
  0.000000000000000E+000  0.000000000000000E+000  0.000000000000000E+000
  0.000000000000000E+000  0.000000000000000E+000  0.000000000000000E+000
  0.000000000000000E+000  0.000000000000000E+000  0.000000000000000E+000
  0.000000000000000E+000  0.000000000000000E+000  0.000000000000000E+000
   Rotational constants (in cm-1): 
          0.0565710783             0.0684095224             0.3269011062
   Rotational constants (in MHz): 
       1695.9585002738          2050.8661734643          9800.2499876739
********************************************************************************
   The full molecular point group is Cs  .
   The largest Abelian subgroup of the full molecular point group is Cs  .
   The computational point group is Cs  .
********************************************************************************
  R VECTOR 
  0.000000000000000E+000  0.000000000000000E+000  0.000000000000000E+000
  0.000000000000000E+000  0.000000000000000E+000  0.000000000000000E+000
  0.000000000000000E+000  0.000000000000000E+000  0.000000000000000E+000
  0.000000000000000E+000  0.000000000000000E+000  0.000000000000000E+000
  0.000000000000000E+000  0.000000000000000E+000  0.000000000000000E+000
  0.000000000000000E+000  0.000000000000000E+000  0.000000000000000E+000
  0.000000000000000E+000  0.000000000000000E+000  0.000000000000000E+000
  0.000000000000000E+000  0.000000000000000E+000  0.000000000000000E+000
  0.000000000000000E+000  0.000000000000000E+000  0.000000000000000E+000
  0.000000000000000E+000  0.000000000000000E+000  0.000000000000000E+000
  0.000000000000000E+000  0.000000000000000E+000  0.000000000000000E+000


 ----------------------------------------------------------------
         Coordinates used in calculation (QCOMP) 
 ----------------------------------------------------------------
 Z-matrix   Atomic            Coordinates (in bohr)
  Symbol    Number           X              Y              Z
 ----------------------------------------------------------------
     C         6         1.32553659     2.01218697     0.00000000
     C         6        -1.19181679     1.65268422     0.00000000
     C         6        -2.40853934    -0.78972753     0.00000000
     C         6        -4.92432497    -1.04587096     0.00000000
     H         1        -5.80249390    -2.88500248     0.00000000
     H         1        -6.14684225     0.59009619    -0.00000000
     H         1        -1.20802299    -2.44569969     0.00000000
     H         1        -2.39587143     3.30635072    -0.00000000
     H         1         2.11579713     3.89182149    -0.00000000
     C         6         3.06672251    -0.03615862     0.00000000
     N         7         4.50841335    -1.71349275     0.00000000
 ----------------------------------------------------------------
 
   Interatomic distance matrix (Angstroms) 
 
                 C             C             C             C             H    
                [ 1]        [ 2]        [ 3]        [ 4]        [ 5]
  C    [ 1]     0.00000
  C    [ 2]     1.34564     0.00000
  C    [ 3]     2.47042     1.44396     0.00000
  C    [ 4]     3.68197     2.43731     1.33818     0.00000
  H    [ 5]     4.57643     3.42329     2.11069     1.07848     0.00000
  H    [ 6]     4.02518     2.68170     2.10868     1.08073     1.84795
  H    [ 7]     2.71338     2.16879     1.08236     2.10147     2.44238
  H    [ 8]     2.08497     1.08247     2.16756     2.66355     3.73952
  H    [ 9]     1.07899     2.11367     3.44520     4.55044     5.51525
  C    [10]     1.42264     2.42426     2.92470     4.26230     4.92956
  N    [11]     2.59304     3.50313     3.69279     5.00408     5.49140
 
                 H             H             H             H             C    
                [ 6]        [ 7]        [ 8]        [ 9]        [10]
  H    [ 6]     0.00000
  H    [ 7]     3.06777     0.00000
  H    [ 8]     2.45071     3.10808     0.00000
  H    [ 9]     4.70857     3.78693     2.40749     0.00000
  C    [10]     4.88686     2.59671     3.38890     2.13864     0.00000
  N    [11]     5.76878     3.04972     4.51720     3.22512     1.17042
 
                 N    
                [11]
  N    [11]     0.00000
   Rotational constants (order x, y, z, in cm-1): 
          0.3269011062             0.0684095224             0.0565710783
   Rotational constants (order x, y, z, in MHz): 
       9800.2499876739          2050.8661734643          1695.9585002738
  ECPDATA file not present.   Using default ECPDATA. 
  There are  328 basis functions.
 @GEOPT-W, Archive file not created for single-point calculation.
 @CHECKOUT-I, Total execution time (CPU/WALL):         0.23/       0.25 seconds.
 @GETMEM-I,  Allocated   40054 MB of main memory.
  @SYMCOR-I, Full point group is dangerous! Abelian subgroup will be used.
  @CHRTABLE-I, There are   2 unique irreducible representations.
  @CHRTABLE-I, There are   2 unique irreducible representations.
  @VIBINF-I, Symmetries species for nuclear motions:
  Irrep     Label    Total    Vibrations     Translations     Rotations
    1         A'     22.00      19.00            2.00            1.00
    2         A''    11.00       8.00            1.00            2.00
   Total number of calculations required      :    50
   Number of single-point energy calculations :     0
   Number of energy gradient     calculations :    50
  atom charge vector                      6                     6
                     6                     6                     1
                     1                     1                     1
                     1                     6                     7
  List of displaced geometries used in the calculation 
 
  Displaced point   1:
C         1.3256695201        2.0121869678        0.0000000000
C        -1.1918405846        1.6526842188        0.0000000000
C        -2.4085631308       -0.7897275256        0.0000000000
C        -4.9243487598       -1.0458709594        0.0000000000
H        -5.8025176956       -2.8850024793        0.0000000000
H        -6.1468660424        0.5900961888       -0.0000000000
H        -1.2080467785       -2.4456996913        0.0000000000
H        -2.3958952218        3.3063507162       -0.0000000000
H         2.1157733395        3.8918214925       -0.0000000000
C         3.0666987128       -0.0361586230        0.0000000000
N         4.5083895590       -1.7134927451        0.0000000000
 
  Displaced point   2:
C         1.3254036594        2.0121869678        0.0000000000
C        -1.1917929978        1.6526842188        0.0000000000
C        -2.4085155439       -0.7897275256        0.0000000000
C        -4.9243011729       -1.0458709594        0.0000000000
H        -5.8024701088       -2.8850024793        0.0000000000
H        -6.1468184556        0.5900961888       -0.0000000000
H        -1.2079991916       -2.4456996913        0.0000000000
H        -2.3958476349        3.3063507162       -0.0000000000
H         2.1158209263        3.8918214925       -0.0000000000
C         3.0667462997       -0.0361586230        0.0000000000
N         4.5084371459       -1.7134927451        0.0000000000
 
  Displaced point   3:
C         1.3255365898        2.0123198981        0.0000000000
C        -1.1918167912        1.6526604253        0.0000000000
C        -2.4085393374       -0.7897513191        0.0000000000
C        -4.9243249663       -1.0458947528        0.0000000000
H        -5.8024939022       -2.8850262727        0.0000000000
H        -6.1468422490        0.5900723954       -0.0000000000
H        -1.2080229850       -2.4457234848        0.0000000000
H        -2.3958714284        3.3063269228       -0.0000000000
H         2.1157971329        3.8917976991       -0.0000000000
C         3.0667225062       -0.0361824164        0.0000000000
N         4.5084133524       -1.7135165385        0.0000000000
 
  Displaced point   4:
C         1.3255365898        2.0120540375        0.0000000000
C        -1.1918167912        1.6527080122        0.0000000000
C        -2.4085393374       -0.7897037322        0.0000000000
C        -4.9243249663       -1.0458471659        0.0000000000
H        -5.8024939022       -2.8849786858        0.0000000000
H        -6.1468422490        0.5901199823       -0.0000000000
H        -1.2080229850       -2.4456758979        0.0000000000
H        -2.3958714284        3.3063745097       -0.0000000000
H         2.1157971329        3.8918452859       -0.0000000000
C         3.0667225062       -0.0361348296        0.0000000000
N         4.5084133524       -1.7134689517        0.0000000000
 
  Displaced point   5:
C         1.3255365898        2.0121869678        0.0000000000
C        -1.1916860077        1.6526842188        0.0000000000
C        -2.4085678501       -0.7897275256        0.0000000000
C        -4.9243534791       -1.0458709594        0.0000000000
H        -5.8025224149       -2.8850024793        0.0000000000
H        -6.1468707617        0.5900961888       -0.0000000000
H        -1.2080514978       -2.4456996913        0.0000000000
H        -2.3958999411        3.3063507162       -0.0000000000
H         2.1157686202        3.8918214925       -0.0000000000
C         3.0666939935       -0.0361586230        0.0000000000
N         4.5083848397       -1.7134927451        0.0000000000
 
  Displaced point   6:
C         1.3255365898        2.0121869678        0.0000000000
C        -1.1919475748        1.6526842188        0.0000000000
C        -2.4085108246       -0.7897275256        0.0000000000
C        -4.9242964536       -1.0458709594        0.0000000000
H        -5.8024653895       -2.8850024793        0.0000000000
H        -6.1468137363        0.5900961888       -0.0000000000
H        -1.2079944723       -2.4456996913        0.0000000000
H        -2.3958429156        3.3063507162       -0.0000000000
H         2.1158256456        3.8918214925       -0.0000000000
C         3.0667510189       -0.0361586230        0.0000000000
N         4.5084418652       -1.7134927451        0.0000000000
 
  Displaced point   7:
C         1.3255365898        2.0121869678        0.0000000000
C        -1.1918167912        1.6528150023        0.0000000000
C        -2.4085393374       -0.7897560384        0.0000000000
C        -4.9243249663       -1.0458994721        0.0000000000
H        -5.8024939022       -2.8850309920        0.0000000000
H        -6.1468422490        0.5900676761       -0.0000000000
H        -1.2080229850       -2.4457282040        0.0000000000
H        -2.3958714284        3.3063222035       -0.0000000000
H         2.1157971329        3.8917929798       -0.0000000000
C         3.0667225062       -0.0361871357        0.0000000000
N         4.5084133524       -1.7135212578        0.0000000000
 
  Displaced point   8:
C         1.3255365898        2.0121869678        0.0000000000
C        -1.1918167912        1.6525534352        0.0000000000
C        -2.4085393374       -0.7896990129        0.0000000000
C        -4.9243249663       -1.0458424466        0.0000000000
H        -5.8024939022       -2.8849739665        0.0000000000
H        -6.1468422490        0.5901247016       -0.0000000000
H        -1.2080229850       -2.4456711786        0.0000000000
H        -2.3958714284        3.3063792290       -0.0000000000
H         2.1157971329        3.8918500052       -0.0000000000
C         3.0667225062       -0.0361301103        0.0000000000
N         4.5084133524       -1.7134642324        0.0000000000
 
  Displaced point   9:
C         1.3255365898        2.0121869678        0.0000000000
C        -1.1918167912        1.6526842188        0.0000000000
C        -2.4084116997       -0.7897275256        0.0000000000
C        -4.9243605512       -1.0458709594        0.0000000000
H        -5.8025294871       -2.8850024793        0.0000000000
H        -6.1468778339        0.5900961888       -0.0000000000
H        -1.2080585699       -2.4456996913        0.0000000000
H        -2.3959070132        3.3063507162       -0.0000000000
H         2.1157615480        3.8918214925       -0.0000000000
C         3.0666869214       -0.0361586230        0.0000000000
N         4.5083777676       -1.7134927451        0.0000000000
 
  Displaced point  10:
C         1.3255365898        2.0121869678        0.0000000000
C        -1.1918167912        1.6526842188        0.0000000000
C        -2.4086669750       -0.7897275256        0.0000000000
C        -4.9242893815       -1.0458709594        0.0000000000
H        -5.8024583173       -2.8850024793        0.0000000000
H        -6.1468066641        0.5900961888       -0.0000000000
H        -1.2079874002       -2.4456996913        0.0000000000
H        -2.3958358435        3.3063507162       -0.0000000000
H         2.1158327178        3.8918214925       -0.0000000000
C         3.0667580911       -0.0361586230        0.0000000000
N         4.5084489373       -1.7134927451        0.0000000000
 
  Displaced point  11:
C         1.3255365898        2.0121869678        0.0000000000
C        -1.1918167912        1.6526842188        0.0000000000
C        -2.4085393374       -0.7895998880        0.0000000000
C        -4.9243249663       -1.0459065442        0.0000000000
H        -5.8024939022       -2.8850380641        0.0000000000
H        -6.1468422490        0.5900606040       -0.0000000000
H        -1.2080229850       -2.4457352762        0.0000000000
H        -2.3958714284        3.3063151314       -0.0000000000
H         2.1157971329        3.8917859076       -0.0000000000
C         3.0667225062       -0.0361942079        0.0000000000
N         4.5084133524       -1.7135283300        0.0000000000
 
  Displaced point  12:
C         1.3255365898        2.0121869678        0.0000000000
C        -1.1918167912        1.6526842188        0.0000000000
C        -2.4085393374       -0.7898551633        0.0000000000
C        -4.9243249663       -1.0458353745        0.0000000000
H        -5.8024939022       -2.8849668944        0.0000000000
H        -6.1468422490        0.5901317737       -0.0000000000
H        -1.2080229850       -2.4456641064        0.0000000000
H        -2.3958714284        3.3063863011       -0.0000000000
H         2.1157971329        3.8918570774       -0.0000000000
C         3.0667225062       -0.0361230381        0.0000000000
N         4.5084133524       -1.7134571602        0.0000000000
 
  Displaced point  13:
C         1.3255365898        2.0121869678        0.0000000000
C        -1.1918167912        1.6526842188        0.0000000000
C        -2.4085393374       -0.7897275256        0.0000000000
C        -4.9242023895       -1.0458709594        0.0000000000
H        -5.8025412868       -2.8850024793        0.0000000000
H        -6.1468896336        0.5900961888       -0.0000000000
H        -1.2080703696       -2.4456996913        0.0000000000
H        -2.3959188130        3.3063507162       -0.0000000000
H         2.1157497483        3.8918214925       -0.0000000000
C         3.0666751216       -0.0361586230        0.0000000000
N         4.5083659678       -1.7134927451        0.0000000000
 
  Displaced point  14:
C         1.3255365898        2.0121869678        0.0000000000
C        -1.1918167912        1.6526842188        0.0000000000
C        -2.4085393374       -0.7897275256        0.0000000000
C        -4.9244475432       -1.0458709594        0.0000000000
H        -5.8024465176       -2.8850024793        0.0000000000
H        -6.1467948644        0.5900961888       -0.0000000000
H        -1.2079756004       -2.4456996913        0.0000000000
H        -2.3958240438        3.3063507162       -0.0000000000
H         2.1158445175        3.8918214925       -0.0000000000
C         3.0667698908       -0.0361586230        0.0000000000
N         4.5084607370       -1.7134927451        0.0000000000
 
  Displaced point  15:
C         1.3255365898        2.0121869678        0.0000000000
C        -1.1918167912        1.6526842188        0.0000000000
C        -2.4085393374       -0.7897275256        0.0000000000
C        -4.9243249663       -1.0457483825        0.0000000000
H        -5.8024939022       -2.8850498639        0.0000000000
H        -6.1468422490        0.5900488042       -0.0000000000
H        -1.2080229850       -2.4457470759        0.0000000000
H        -2.3958714284        3.3063033316       -0.0000000000
H         2.1157971329        3.8917741079       -0.0000000000
C         3.0667225062       -0.0362060076        0.0000000000
N         4.5084133524       -1.7135401297        0.0000000000
 
  Displaced point  16:
C         1.3255365898        2.0121869678        0.0000000000
C        -1.1918167912        1.6526842188        0.0000000000
C        -2.4085393374       -0.7897275256        0.0000000000
C        -4.9243249663       -1.0459935362        0.0000000000
H        -5.8024939022       -2.8849550947        0.0000000000
H        -6.1468422490        0.5901435734       -0.0000000000
H        -1.2080229850       -2.4456523067        0.0000000000
H        -2.3958714284        3.3063981008       -0.0000000000
H         2.1157971329        3.8918688771       -0.0000000000
C         3.0667225062       -0.0361112384        0.0000000000
N         4.5084133524       -1.7134453605        0.0000000000
 
  Displaced point  17:
C         1.3255365898        2.0121869678        0.0000000000
C        -1.1918167912        1.6526842188        0.0000000000
C        -2.4085393374       -0.7897275256        0.0000000000
C        -4.9243249663       -1.0458709594        0.0000000000
H        -5.8020039988       -2.8850024793        0.0000000000
H        -6.1468586881        0.5900961888       -0.0000000000
H        -1.2080394241       -2.4456996913        0.0000000000
H        -2.3958878674        3.3063507162       -0.0000000000
H         2.1157806939        3.8918214925       -0.0000000000
C         3.0667060672       -0.0361586230        0.0000000000
N         4.5083969134       -1.7134927451        0.0000000000
 
  Displaced point  18:
C         1.3255365898        2.0121869678        0.0000000000
C        -1.1918167912        1.6526842188        0.0000000000
C        -2.4085393374       -0.7897275256        0.0000000000
C        -4.9243249663       -1.0458709594        0.0000000000
H        -5.8029838056       -2.8850024793        0.0000000000
H        -6.1468258099        0.5900961888       -0.0000000000
H        -1.2080065460       -2.4456996913        0.0000000000
H        -2.3958549893        3.3063507162       -0.0000000000
H         2.1158135720        3.8918214925       -0.0000000000
C         3.0667389453       -0.0361586230        0.0000000000
N         4.5084297915       -1.7134927451        0.0000000000
 
  Displaced point  19:
C         1.3255365898        2.0121869678        0.0000000000
C        -1.1918167912        1.6526842188        0.0000000000
C        -2.4085393374       -0.7897275256        0.0000000000
C        -4.9243249663       -1.0458709594        0.0000000000
H        -5.8024939022       -2.8845125758        0.0000000000
H        -6.1468422490        0.5900797498       -0.0000000000
H        -1.2080229850       -2.4457161304        0.0000000000
H        -2.3958714284        3.3063342772       -0.0000000000
H         2.1157971329        3.8918050534       -0.0000000000
C         3.0667225062       -0.0361750621        0.0000000000
N         4.5084133524       -1.7135091842        0.0000000000
 
  Displaced point  20:
C         1.3255365898        2.0121869678        0.0000000000
C        -1.1918167912        1.6526842188        0.0000000000
C        -2.4085393374       -0.7897275256        0.0000000000
C        -4.9243249663       -1.0458709594        0.0000000000
H        -5.8024939022       -2.8854923827        0.0000000000
H        -6.1468422490        0.5901126279       -0.0000000000
H        -1.2080229850       -2.4456832523        0.0000000000
H        -2.3958714284        3.3063671553       -0.0000000000
H         2.1157971329        3.8918379316       -0.0000000000
C         3.0667225062       -0.0361421839        0.0000000000
N         4.5084133524       -1.7134763061        0.0000000000
 
  Displaced point  21:
C         1.3255365898        2.0121869678        0.0000000000
C        -1.1918167912        1.6526842188        0.0000000000
C        -2.4085393374       -0.7897275256        0.0000000000
C        -4.9243249663       -1.0458709594        0.0000000000
H        -5.8024939022       -2.8850024793        0.0000000000
H        -6.1463526215        0.5900961888       -0.0000000000
H        -1.2080399853       -2.4456996913        0.0000000000
H        -2.3958884286        3.3063507162       -0.0000000000
H         2.1157801327        3.8918214925       -0.0000000000
C         3.0667055060       -0.0361586230        0.0000000000
N         4.5083963522       -1.7134927451        0.0000000000
 
  Displaced point  22:
C         1.3255365898        2.0121869678        0.0000000000
C        -1.1918167912        1.6526842188        0.0000000000
C        -2.4085393374       -0.7897275256        0.0000000000
C        -4.9243249663       -1.0458709594        0.0000000000
H        -5.8024939022       -2.8850024793        0.0000000000
H        -6.1473318765        0.5900961888       -0.0000000000
H        -1.2080059848       -2.4456996913        0.0000000000
H        -2.3958544281        3.3063507162       -0.0000000000
H         2.1158141332        3.8918214925       -0.0000000000
C         3.0667395065       -0.0361586230        0.0000000000
N         4.5084303527       -1.7134927451        0.0000000000
 
  Displaced point  23:
C         1.3255365898        2.0121869678        0.0000000000
C        -1.1918167912        1.6526842188        0.0000000000
C        -2.4085393374       -0.7897275256        0.0000000000
C        -4.9243249663       -1.0458709594        0.0000000000
H        -5.8024939022       -2.8850024793        0.0000000000
H        -6.1468422490        0.5905858164       -0.0000000000
H        -1.2080229850       -2.4457166916        0.0000000000
H        -2.3958714284        3.3063337160       -0.0000000000
H         2.1157971329        3.8918044922       -0.0000000000
C         3.0667225062       -0.0361756233        0.0000000000
N         4.5084133524       -1.7135097454        0.0000000000
 
  Displaced point  24:
C         1.3255365898        2.0121869678        0.0000000000
C        -1.1918167912        1.6526842188        0.0000000000
C        -2.4085393374       -0.7897275256        0.0000000000
C        -4.9243249663       -1.0458709594        0.0000000000
H        -5.8024939022       -2.8850024793        0.0000000000
H        -6.1468422490        0.5896065613       -0.0000000000
H        -1.2080229850       -2.4456826911        0.0000000000
H        -2.3958714284        3.3063677165       -0.0000000000
H         2.1157971329        3.8918384928       -0.0000000000
C         3.0667225062       -0.0361416227        0.0000000000
N         4.5084133524       -1.7134757449        0.0000000000
 
  Displaced point  25:
C         1.3255365898        2.0121869678        0.0000000000
C        -1.1918167912        1.6526842188        0.0000000000
C        -2.4085393374       -0.7897275256        0.0000000000
C        -4.9243249663       -1.0458709594        0.0000000000
H        -5.8024939022       -2.8850024793        0.0000000000
H        -6.1468422490        0.5900961888       -0.0000000000
H        -1.2075336527       -2.4456996913        0.0000000000
H        -2.3958890295        3.3063507162       -0.0000000000
H         2.1157795318        3.8918214925       -0.0000000000
C         3.0667049051       -0.0361586230        0.0000000000
N         4.5083957513       -1.7134927451        0.0000000000
 
  Displaced point  26:
C         1.3255365898        2.0121869678        0.0000000000
C        -1.1918167912        1.6526842188        0.0000000000
C        -2.4085393374       -0.7897275256        0.0000000000
C        -4.9243249663       -1.0458709594        0.0000000000
H        -5.8024939022       -2.8850024793        0.0000000000
H        -6.1468422490        0.5900961888       -0.0000000000
H        -1.2085123174       -2.4456996913        0.0000000000
H        -2.3958538272        3.3063507162       -0.0000000000
H         2.1158147340        3.8918214925       -0.0000000000
C         3.0667401074       -0.0361586230        0.0000000000
N         4.5084309536       -1.7134927451        0.0000000000
 
  Displaced point  27:
C         1.3255365898        2.0121869678        0.0000000000
C        -1.1918167912        1.6526842188        0.0000000000
C        -2.4085393374       -0.7897275256        0.0000000000
C        -4.9243249663       -1.0458709594        0.0000000000
H        -5.8024939022       -2.8850024793        0.0000000000
H        -6.1468422490        0.5900961888       -0.0000000000
H        -1.2080229850       -2.4452103590        0.0000000000
H        -2.3958714284        3.3063331151       -0.0000000000
H         2.1157971329        3.8918038914       -0.0000000000
C         3.0667225062       -0.0361762241        0.0000000000
N         4.5084133524       -1.7135103463        0.0000000000
 
  Displaced point  28:
C         1.3255365898        2.0121869678        0.0000000000
C        -1.1918167912        1.6526842188        0.0000000000
C        -2.4085393374       -0.7897275256        0.0000000000
C        -4.9243249663       -1.0458709594        0.0000000000
H        -5.8024939022       -2.8850024793        0.0000000000
H        -6.1468422490        0.5900961888       -0.0000000000
H        -1.2080229850       -2.4461890237        0.0000000000
H        -2.3958714284        3.3063683174       -0.0000000000
H         2.1157971329        3.8918390936       -0.0000000000
C         3.0667225062       -0.0361410219        0.0000000000
N         4.5084133524       -1.7134751440        0.0000000000
 
  Displaced point  29:
C         1.3255365898        2.0121869678        0.0000000000
C        -1.1918167912        1.6526842188        0.0000000000
C        -2.4085393374       -0.7897275256        0.0000000000
C        -4.9243249663       -1.0458709594        0.0000000000
H        -5.8024939022       -2.8850024793        0.0000000000
H        -6.1468422490        0.5900961888       -0.0000000000
H        -1.2080229850       -2.4456996913        0.0000000000
H        -2.3953824127        3.3063507162       -0.0000000000
H         2.1157788869        3.8918214925       -0.0000000000
C         3.0667042602       -0.0361586230        0.0000000000
N         4.5083951064       -1.7134927451        0.0000000000
 
  Displaced point  30:
C         1.3255365898        2.0121869678        0.0000000000
C        -1.1918167912        1.6526842188        0.0000000000
C        -2.4085393374       -0.7897275256        0.0000000000
C        -4.9243249663       -1.0458709594        0.0000000000
H        -5.8024939022       -2.8850024793        0.0000000000
H        -6.1468422490        0.5900961888       -0.0000000000
H        -1.2080229850       -2.4456996913        0.0000000000
H        -2.3963604440        3.3063507162       -0.0000000000
H         2.1158153790        3.8918214925       -0.0000000000
C         3.0667407523       -0.0361586230        0.0000000000
N         4.5084315985       -1.7134927451        0.0000000000
 
  Displaced point  31:
C         1.3255365898        2.0121869678        0.0000000000
C        -1.1918167912        1.6526842188        0.0000000000
C        -2.4085393374       -0.7897275256        0.0000000000
C        -4.9243249663       -1.0458709594        0.0000000000
H        -5.8024939022       -2.8850024793        0.0000000000
H        -6.1468422490        0.5900961888       -0.0000000000
H        -1.2080229850       -2.4456996913        0.0000000000
H        -2.3958714284        3.3068397319       -0.0000000000
H         2.1157971329        3.8918032464       -0.0000000000
C         3.0667225062       -0.0361768690        0.0000000000
N         4.5084133524       -1.7135109912        0.0000000000
 
  Displaced point  32:
C         1.3255365898        2.0121869678        0.0000000000
C        -1.1918167912        1.6526842188        0.0000000000
C        -2.4085393374       -0.7897275256        0.0000000000
C        -4.9243249663       -1.0458709594        0.0000000000
H        -5.8024939022       -2.8850024793        0.0000000000
H        -6.1468422490        0.5900961888       -0.0000000000
H        -1.2080229850       -2.4456996913        0.0000000000
H        -2.3958714284        3.3058617006       -0.0000000000
H         2.1157971329        3.8918397385       -0.0000000000
C         3.0667225062       -0.0361403769        0.0000000000
N         4.5084133524       -1.7134744991        0.0000000000
 
  Displaced point  33:
C         1.3255365898        2.0121869678        0.0000000000
C        -1.1918167912        1.6526842188        0.0000000000
C        -2.4085393374       -0.7897275256        0.0000000000
C        -4.9243249663       -1.0458709594        0.0000000000
H        -5.8024939022       -2.8850024793        0.0000000000
H        -6.1468422490        0.5900961888       -0.0000000000
H        -1.2080229850       -2.4456996913        0.0000000000
H        -2.3958714284        3.3063507162       -0.0000000000
H         2.1162858081        3.8918214925       -0.0000000000
C         3.0667035662       -0.0361586230        0.0000000000
N         4.5083944124       -1.7134927451        0.0000000000
 
  Displaced point  34:
C         1.3255365898        2.0121869678        0.0000000000
C        -1.1918167912        1.6526842188        0.0000000000
C        -2.4085393374       -0.7897275256        0.0000000000
C        -4.9243249663       -1.0458709594        0.0000000000
H        -5.8024939022       -2.8850024793        0.0000000000
H        -6.1468422490        0.5900961888       -0.0000000000
H        -1.2080229850       -2.4456996913        0.0000000000
H        -2.3958714284        3.3063507162       -0.0000000000
H         2.1153084578        3.8918214925       -0.0000000000
C         3.0667414463       -0.0361586230        0.0000000000
N         4.5084322925       -1.7134927451        0.0000000000
 
  Displaced point  35:
C         1.3255365898        2.0121869678        0.0000000000
C        -1.1918167912        1.6526842188        0.0000000000
C        -2.4085393374       -0.7897275256        0.0000000000
C        -4.9243249663       -1.0458709594        0.0000000000
H        -5.8024939022       -2.8850024793        0.0000000000
H        -6.1468422490        0.5900961888       -0.0000000000
H        -1.2080229850       -2.4456996913        0.0000000000
H        -2.3958714284        3.3063507162       -0.0000000000
H         2.1157971329        3.8923101676       -0.0000000000
C         3.0667225062       -0.0361775630        0.0000000000
N         4.5084133524       -1.7135116851        0.0000000000
 
  Displaced point  36:
C         1.3255365898        2.0121869678        0.0000000000
C        -1.1918167912        1.6526842188        0.0000000000
C        -2.4085393374       -0.7897275256        0.0000000000
C        -4.9243249663       -1.0458709594        0.0000000000
H        -5.8024939022       -2.8850024793        0.0000000000
H        -6.1468422490        0.5900961888       -0.0000000000
H        -1.2080229850       -2.4456996913        0.0000000000
H        -2.3958714284        3.3063507162       -0.0000000000
H         2.1157971329        3.8913328173       -0.0000000000
C         3.0667225062       -0.0361396830        0.0000000000
N         4.5084133524       -1.7134738051        0.0000000000
 
  Displaced point  37:
C         1.3255365898        2.0121869678        0.0000000000
C        -1.1918167912        1.6526842188        0.0000000000
C        -2.4085393374       -0.7897275256        0.0000000000
C        -4.9243249663       -1.0458709594        0.0000000000
H        -5.8024939022       -2.8850024793        0.0000000000
H        -6.1468422490        0.5900961888       -0.0000000000
H        -1.2080229850       -2.4456996913        0.0000000000
H        -2.3958714284        3.3063507162       -0.0000000000
H         2.1157971329        3.8918214925       -0.0000000000
C         3.0668284264       -0.0361586230        0.0000000000
N         4.5083225836       -1.7134927451        0.0000000000
 
  Displaced point  38:
C         1.3255365898        2.0121869678        0.0000000000
C        -1.1918167912        1.6526842188        0.0000000000
C        -2.4085393374       -0.7897275256        0.0000000000
C        -4.9243249663       -1.0458709594        0.0000000000
H        -5.8024939022       -2.8850024793        0.0000000000
H        -6.1468422490        0.5900961888       -0.0000000000
H        -1.2080229850       -2.4456996913        0.0000000000
H        -2.3958714284        3.3063507162       -0.0000000000
H         2.1157971329        3.8918214925       -0.0000000000
C         3.0666165860       -0.0361586230        0.0000000000
N         4.5085041212       -1.7134927451        0.0000000000
 
  Displaced point  39:
C         1.3255365898        2.0121869678        0.0000000000
C        -1.1918167912        1.6526842188        0.0000000000
C        -2.4085393374       -0.7897275256        0.0000000000
C        -4.9243249663       -1.0458709594        0.0000000000
H        -5.8024939022       -2.8850024793        0.0000000000
H        -6.1468422490        0.5900961888       -0.0000000000
H        -1.2080229850       -2.4456996913        0.0000000000
H        -2.3958714284        3.3063507162       -0.0000000000
H         2.1157971329        3.8918214925       -0.0000000000
C         3.0667225062       -0.0360527028        0.0000000000
N         4.5084133524       -1.7135835139        0.0000000000
 
  Displaced point  40:
C         1.3255365898        2.0121869678        0.0000000000
C        -1.1918167912        1.6526842188        0.0000000000
C        -2.4085393374       -0.7897275256        0.0000000000
C        -4.9243249663       -1.0458709594        0.0000000000
H        -5.8024939022       -2.8850024793        0.0000000000
H        -6.1468422490        0.5900961888       -0.0000000000
H        -1.2080229850       -2.4456996913        0.0000000000
H        -2.3958714284        3.3063507162       -0.0000000000
H         2.1157971329        3.8918214925       -0.0000000000
C         3.0667225062       -0.0362645432        0.0000000000
N         4.5084133524       -1.7134019763        0.0000000000
 
  Displaced point  41:
C         1.3255365898        2.0121869678        0.0001329303
C        -1.1918167912        1.6526842188       -0.0000237934
C        -2.4085393374       -0.7897275256       -0.0000237934
C        -4.9243249663       -1.0458709594       -0.0000237934
H        -5.8024939022       -2.8850024793       -0.0000237934
H        -6.1468422490        0.5900961888       -0.0000237934
H        -1.2080229850       -2.4456996913       -0.0000237934
H        -2.3958714284        3.3063507162       -0.0000237934
H         2.1157971329        3.8918214925       -0.0000237934
C         3.0667225062       -0.0361586230       -0.0000237934
N         4.5084133524       -1.7134927451       -0.0000237934
 
  Displaced point  42:
C         1.3255365898        2.0121869678        0.0000000000
C        -1.1918167912        1.6526842188        0.0001307836
C        -2.4085393374       -0.7897275256       -0.0000285127
C        -4.9243249663       -1.0458709594       -0.0000285127
H        -5.8024939022       -2.8850024793       -0.0000285127
H        -6.1468422490        0.5900961888       -0.0000285127
H        -1.2080229850       -2.4456996913       -0.0000285127
H        -2.3958714284        3.3063507162       -0.0000285127
H         2.1157971329        3.8918214925       -0.0000285127
C         3.0667225062       -0.0361586230       -0.0000285127
N         4.5084133524       -1.7134927451       -0.0000285127
 
  Displaced point  43:
C         1.3255365898        2.0121869678        0.0000000000
C        -1.1918167912        1.6526842188        0.0000000000
C        -2.4085393374       -0.7897275256        0.0001276376
C        -4.9243249663       -1.0458709594       -0.0000355849
H        -5.8024939022       -2.8850024793       -0.0000355849
H        -6.1468422490        0.5900961888       -0.0000355849
H        -1.2080229850       -2.4456996913       -0.0000355849
H        -2.3958714284        3.3063507162       -0.0000355849
H         2.1157971329        3.8918214925       -0.0000355849
C         3.0667225062       -0.0361586230       -0.0000355849
N         4.5084133524       -1.7134927451       -0.0000355849
 
  Displaced point  44:
C         1.3255365898        2.0121869678        0.0000000000
C        -1.1918167912        1.6526842188        0.0000000000
C        -2.4085393374       -0.7897275256        0.0000000000
C        -4.9243249663       -1.0458709594        0.0001225768
H        -5.8024939022       -2.8850024793       -0.0000473846
H        -6.1468422490        0.5900961888       -0.0000473846
H        -1.2080229850       -2.4456996913       -0.0000473846
H        -2.3958714284        3.3063507162       -0.0000473846
H         2.1157971329        3.8918214925       -0.0000473846
C         3.0667225062       -0.0361586230       -0.0000473846
N         4.5084133524       -1.7134927451       -0.0000473846
 
  Displaced point  45:
C         1.3255365898        2.0121869678        0.0000000000
C        -1.1918167912        1.6526842188        0.0000000000
C        -2.4085393374       -0.7897275256        0.0000000000
C        -4.9243249663       -1.0458709594        0.0000000000
H        -5.8024939022       -2.8850024793        0.0004899034
H        -6.1468422490        0.5900961888       -0.0000164391
H        -1.2080229850       -2.4456996913       -0.0000164391
H        -2.3958714284        3.3063507162       -0.0000164391
H         2.1157971329        3.8918214925       -0.0000164391
C         3.0667225062       -0.0361586230       -0.0000164391
N         4.5084133524       -1.7134927451       -0.0000164391
 
  Displaced point  46:
C         1.3255365898        2.0121869678        0.0000000000
C        -1.1918167912        1.6526842188        0.0000000000
C        -2.4085393374       -0.7897275256        0.0000000000
C        -4.9243249663       -1.0458709594        0.0000000000
H        -5.8024939022       -2.8850024793        0.0000000000
H        -6.1468422490        0.5900961888        0.0004896275
H        -1.2080229850       -2.4456996913       -0.0000170003
H        -2.3958714284        3.3063507162       -0.0000170003
H         2.1157971329        3.8918214925       -0.0000170003
C         3.0667225062       -0.0361586230       -0.0000170003
N         4.5084133524       -1.7134927451       -0.0000170003
 
  Displaced point  47:
C         1.3255365898        2.0121869678        0.0000000000
C        -1.1918167912        1.6526842188        0.0000000000
C        -2.4085393374       -0.7897275256        0.0000000000
C        -4.9243249663       -1.0458709594        0.0000000000
H        -5.8024939022       -2.8850024793        0.0000000000
H        -6.1468422490        0.5900961888       -0.0000000000
H        -1.2080229850       -2.4456996913        0.0004893323
H        -2.3958714284        3.3063507162       -0.0000176011
H         2.1157971329        3.8918214925       -0.0000176011
C         3.0667225062       -0.0361586230       -0.0000176011
N         4.5084133524       -1.7134927451       -0.0000176011
 
  Displaced point  48:
C         1.3255365898        2.0121869678        0.0000000000
C        -1.1918167912        1.6526842188        0.0000000000
C        -2.4085393374       -0.7897275256        0.0000000000
C        -4.9243249663       -1.0458709594        0.0000000000
H        -5.8024939022       -2.8850024793        0.0000000000
H        -6.1468422490        0.5900961888       -0.0000000000
H        -1.2080229850       -2.4456996913        0.0000000000
H        -2.3958714284        3.3063507162        0.0004890157
H         2.1157971329        3.8918214925       -0.0000182461
C         3.0667225062       -0.0361586230       -0.0000182461
N         4.5084133524       -1.7134927451       -0.0000182461
 
  Displaced point  49:
C         1.3255365898        2.0121869678        0.0000000000
C        -1.1918167912        1.6526842188        0.0000000000
C        -2.4085393374       -0.7897275256        0.0000000000
C        -4.9243249663       -1.0458709594        0.0000000000
H        -5.8024939022       -2.8850024793        0.0000000000
H        -6.1468422490        0.5900961888       -0.0000000000
H        -1.2080229850       -2.4456996913        0.0000000000
H        -2.3958714284        3.3063507162       -0.0000000000
H         2.1157971329        3.8918214925        0.0004886752
C         3.0667225062       -0.0361586230       -0.0000189400
N         4.5084133524       -1.7134927451       -0.0000189400
 
  Displaced point  50:
C         1.3255365898        2.0121869678        0.0000000000
C        -1.1918167912        1.6526842188        0.0000000000
C        -2.4085393374       -0.7897275256        0.0000000000
C        -4.9243249663       -1.0458709594        0.0000000000
H        -5.8024939022       -2.8850024793        0.0000000000
H        -6.1468422490        0.5900961888       -0.0000000000
H        -1.2080229850       -2.4456996913        0.0000000000
H        -2.3958714284        3.3063507162       -0.0000000000
H         2.1157971329        3.8918214925       -0.0000000000
C         3.0667225062       -0.0361586230        0.0001059202
N         4.5084133524       -1.7134927451       -0.0000907688
 @CHECKOUT-I, Total execution time (CPU/WALL):         0.01/       0.04 seconds.
 @GETMEM-I,  Allocated   40054 MB of main memory.
 @CHECKOUT-I, Total execution time (CPU/WALL):         0.00/       0.02 seconds.
 @GETMEM-I,  Allocated   40054 MB of main memory.
  current energy   -248.010943856484     
  x is   0.000000000000000E+000
  x is   -1.00000000000000     
  x is   -1.00000000000000     
  x is  -6.523933176616714E-002
  x is  -6.523739962627073E-002
  x is   -1.00000000000000     
  x is   -1.00000000000000     
 @CHECKOUT-I, Total execution time (CPU/WALL):         0.01/       0.01 seconds.
 @GETMEM-I,  Allocated   40054 MB of main memory.
 @CHECKOUT-I, Total execution time (CPU/WALL):         0.00/       0.01 seconds.
 @GETMEM-I,  Allocated   40054 MB of main memory.
  current energy   -248.010943854976     
  x is   0.000000000000000E+000
  x is   -1.00000000000000     
  x is   -1.00000000000000     
  x is  -6.523422217200514E-002
  x is  -6.523615429412266E-002
  x is   -1.00000000000000     
  x is   -1.00000000000000     
 @CHECKOUT-I, Total execution time (CPU/WALL):         0.01/       0.01 seconds.
 @GETMEM-I,  Allocated   40054 MB of main memory.
 @CHECKOUT-I, Total execution time (CPU/WALL):         0.00/       0.01 seconds.
 @GETMEM-I,  Allocated   40054 MB of main memory.
  current energy   -248.010943861168     
  x is   0.000000000000000E+000
  x is   -1.00000000000000     
  x is   -1.00000000000000     
  x is  -6.523968810981950E-002
  x is  -6.523841527514151E-002
  x is   -1.00000000000000     
  x is   -1.00000000000000     
 @CHECKOUT-I, Total execution time (CPU/WALL):         0.01/       0.01 seconds.
 @GETMEM-I,  Allocated   40054 MB of main memory.
 @CHECKOUT-I, Total execution time (CPU/WALL):         0.00/       0.00 seconds.
 @GETMEM-I,  Allocated   40054 MB of main memory.
  current energy   -248.010943853453     
  x is   0.000000000000000E+000
  x is   -1.00000000000000     
  x is   -1.00000000000000     
  x is  -6.523386588666746E-002
  x is  -6.523513865077302E-002
  x is   -1.00000000000000     
  x is   -1.00000000000000     
 @CHECKOUT-I, Total execution time (CPU/WALL):         0.01/       0.01 seconds.
 @GETMEM-I,  Allocated   40054 MB of main memory.
 @CHECKOUT-I, Total execution time (CPU/WALL):         0.00/       0.00 seconds.
 @GETMEM-I,  Allocated   40054 MB of main memory.
  current energy   -248.010943857632     
  x is   0.000000000000000E+000
  x is   -1.00000000000000     
  x is   -1.00000000000000     
  x is  -6.523948765805510E-002
  x is  -6.523752313042275E-002
  x is   -1.00000000000000     
  x is   -1.00000000000000     
 @CHECKOUT-I, Total execution time (CPU/WALL):         0.01/       0.01 seconds.
 @GETMEM-I,  Allocated   40054 MB of main memory.
 @CHECKOUT-I, Total execution time (CPU/WALL):         0.00/       0.00 seconds.
 @GETMEM-I,  Allocated   40054 MB of main memory.
  current energy   -248.010943856026     
  x is   0.000000000000000E+000
  x is   -1.00000000000000     
  x is   -1.00000000000000     
  x is  -6.523406633699325E-002
  x is  -6.523603079372675E-002
  x is   -1.00000000000000     
  x is   -1.00000000000000     
 @CHECKOUT-I, Total execution time (CPU/WALL):         0.01/       0.01 seconds.
 @GETMEM-I,  Allocated   40054 MB of main memory.
 @CHECKOUT-I, Total execution time (CPU/WALL):         0.00/       0.00 seconds.
 @GETMEM-I,  Allocated   40054 MB of main memory.
  current energy   -248.010943861106     
  x is   0.000000000000000E+000
  x is   -1.00000000000000     
  x is   -1.00000000000000     
  x is  -6.523780858316686E-002
  x is  -6.523874022812592E-002
  x is   -1.00000000000000     
  x is   -1.00000000000000     
 @CHECKOUT-I, Total execution time (CPU/WALL):         0.01/       0.01 seconds.
 @GETMEM-I,  Allocated   40054 MB of main memory.
 @CHECKOUT-I, Total execution time (CPU/WALL):         0.00/       0.00 seconds.
 @GETMEM-I,  Allocated   40054 MB of main memory.
  current energy   -248.010943853762     
  x is   0.000000000000000E+000
  x is   -1.00000000000000     
  x is   -1.00000000000000     
  x is  -6.523574530764176E-002
  x is  -6.523481370395201E-002
  x is   -1.00000000000000     
  x is   -1.00000000000000     
 @CHECKOUT-I, Total execution time (CPU/WALL):         0.01/       0.01 seconds.
 @GETMEM-I,  Allocated   40054 MB of main memory.
 @CHECKOUT-I, Total execution time (CPU/WALL):         0.00/       0.00 seconds.
 @GETMEM-I,  Allocated   40054 MB of main memory.
  current energy   -248.010943859399     
  x is   0.000000000000000E+000
  x is   -1.00000000000000     
  x is   -1.00000000000000     
  x is  -6.523771747820117E-002
  x is  -6.523770821002650E-002
  x is   -1.00000000000000     
  x is   -1.00000000000000     
 @CHECKOUT-I, Total execution time (CPU/WALL):         0.01/       0.01 seconds.
 @GETMEM-I,  Allocated   40054 MB of main memory.
 @CHECKOUT-I, Total execution time (CPU/WALL):         0.00/       0.00 seconds.
 @GETMEM-I,  Allocated   40054 MB of main memory.
  current energy   -248.010943849844     
  x is   0.000000000000000E+000
  x is   -1.00000000000000     
  x is   -1.00000000000000     
  x is  -6.523583645322240E-002
  x is  -6.523584572102048E-002
  x is   -1.00000000000000     
  x is   -1.00000000000000     
 @CHECKOUT-I, Total execution time (CPU/WALL):         0.01/       0.01 seconds.
 @GETMEM-I,  Allocated   40054 MB of main memory.
 @CHECKOUT-I, Total execution time (CPU/WALL):         0.00/       0.00 seconds.
 @GETMEM-I,  Allocated   40054 MB of main memory.
  current energy   -248.010943860363     
  x is   0.000000000000000E+000
  x is   -1.00000000000000     
  x is   -1.00000000000000     
  x is  -6.523684770937332E-002
  x is  -6.523922719225661E-002
  x is   -1.00000000000000     
  x is   -1.00000000000000     
 @CHECKOUT-I, Total execution time (CPU/WALL):         0.01/       0.01 seconds.
 @GETMEM-I,  Allocated   40054 MB of main memory.
 @CHECKOUT-I, Total execution time (CPU/WALL):         0.00/       0.00 seconds.
 @GETMEM-I,  Allocated   40054 MB of main memory.
  current energy   -248.010943855027     
  x is   0.000000000000000E+000
  x is   -1.00000000000000     
  x is   -1.00000000000000     
  x is  -6.523670618934962E-002
  x is  -6.523432675113972E-002
  x is   -1.00000000000000     
  x is   -1.00000000000000     
 @CHECKOUT-I, Total execution time (CPU/WALL):         0.01/       0.01 seconds.
 @GETMEM-I,  Allocated   40054 MB of main memory.
 @CHECKOUT-I, Total execution time (CPU/WALL):         0.00/       0.00 seconds.
 @GETMEM-I,  Allocated   40054 MB of main memory.
  current energy   -248.010943864037     
  x is   0.000000000000000E+000
  x is   -1.00000000000000     
  x is   -1.00000000000000     
  x is  -6.523776261579550E-002
  x is  -6.523801701204646E-002
  x is   -1.00000000000000     
  x is   -1.00000000000000     
 @CHECKOUT-I, Total execution time (CPU/WALL):         0.01/       0.01 seconds.
 @GETMEM-I,  Allocated   40054 MB of main memory.
 @CHECKOUT-I, Total execution time (CPU/WALL):         0.00/       0.00 seconds.
 @GETMEM-I,  Allocated   40054 MB of main memory.
  current energy   -248.010943848859     
  x is   0.000000000000000E+000
  x is   -1.00000000000000     
  x is   -1.00000000000000     
  x is  -6.523579130937673E-002
  x is  -6.523553693389716E-002
  x is   -1.00000000000000     
  x is   -1.00000000000000     
 @CHECKOUT-I, Total execution time (CPU/WALL):         0.01/       0.01 seconds.
 @GETMEM-I,  Allocated   40054 MB of main memory.
 @CHECKOUT-I, Total execution time (CPU/WALL):         0.00/       0.00 seconds.
 @GETMEM-I,  Allocated   40054 MB of main memory.
  current energy   -248.010943853092     
  x is   0.000000000000000E+000
  x is   -1.00000000000000     
  x is   -1.00000000000000     
  x is  -6.523425146430017E-002
  x is  -6.524003968155134E-002
  x is   -1.00000000000000     
  x is   -1.00000000000000     
 @CHECKOUT-I, Total execution time (CPU/WALL):         0.01/       0.01 seconds.
 @GETMEM-I,  Allocated   40054 MB of main memory.
 @CHECKOUT-I, Total execution time (CPU/WALL):         0.00/       0.00 seconds.
 @GETMEM-I,  Allocated   40054 MB of main memory.
  current energy   -248.010943857512     
  x is   0.000000000000000E+000
  x is   -1.00000000000000     
  x is   -1.00000000000000     
  x is  -6.523930248851784E-002
  x is  -6.523351428628943E-002
  x is   -1.00000000000000     
  x is   -1.00000000000000     
 @CHECKOUT-I, Total execution time (CPU/WALL):         0.01/       0.01 seconds.
 @GETMEM-I,  Allocated   40054 MB of main memory.
 @CHECKOUT-I, Total execution time (CPU/WALL):         0.00/       0.02 seconds.
 @GETMEM-I,  Allocated   40054 MB of main memory.
  current energy   -248.010943855940     
  x is   0.000000000000000E+000
  x is   -1.00000000000000     
  x is   -1.00000000000000     
  x is  -6.523663972586924E-002
  x is  -6.523720716274550E-002
  x is   -1.00000000000000     
  x is   -1.00000000000000     
 @CHECKOUT-I, Total execution time (CPU/WALL):         0.01/       0.01 seconds.
 @GETMEM-I,  Allocated   40054 MB of main memory.
 @CHECKOUT-I, Total execution time (CPU/WALL):         0.00/       0.00 seconds.
 @GETMEM-I,  Allocated   40054 MB of main memory.
  current energy   -248.010943847613     
  x is   0.000000000000000E+000
  x is   -1.00000000000000     
  x is   -1.00000000000000     
  x is  -6.523691417449995E-002
  x is  -6.523634675314571E-002
  x is   -1.00000000000000     
  x is   -1.00000000000000     
 @CHECKOUT-I, Total execution time (CPU/WALL):         0.01/       0.01 seconds.
 @GETMEM-I,  Allocated   40054 MB of main memory.
 @CHECKOUT-I, Total execution time (CPU/WALL):         0.00/       0.01 seconds.
 @GETMEM-I,  Allocated   40054 MB of main memory.
  current energy   -248.010943826822     
  x is   0.000000000000000E+000
  x is   -1.00000000000000     
  x is   -1.00000000000000     
  x is  -6.523567199224967E-002
  x is  -6.523790888180547E-002
  x is   -1.00000000000000     
  x is   -1.00000000000000     
 @CHECKOUT-I, Total execution time (CPU/WALL):         0.01/       0.01 seconds.
 @GETMEM-I,  Allocated   40054 MB of main memory.
 @CHECKOUT-I, Total execution time (CPU/WALL):         0.00/       0.00 seconds.
 @GETMEM-I,  Allocated   40054 MB of main memory.
  current energy   -248.010943827851     
  x is   0.000000000000000E+000
  x is   -1.00000000000000     
  x is   -1.00000000000000     
  x is  -6.523788194012148E-002
  x is  -6.523564503672119E-002
  x is   -1.00000000000000     
  x is   -1.00000000000000     
 @CHECKOUT-I, Total execution time (CPU/WALL):         0.01/       0.01 seconds.
 @GETMEM-I,  Allocated   40054 MB of main memory.
 @CHECKOUT-I, Total execution time (CPU/WALL):         0.00/       0.00 seconds.
 @GETMEM-I,  Allocated   40054 MB of main memory.
  current energy   -248.010943847485     
  x is   0.000000000000000E+000
  x is   -1.00000000000000     
  x is   -1.00000000000000     
  x is  -6.523754098263301E-002
  x is  -6.523722184926106E-002
  x is   -1.00000000000000     
  x is   -1.00000000000000     
 @CHECKOUT-I, Total execution time (CPU/WALL):         0.01/       0.01 seconds.
 @GETMEM-I,  Allocated   40054 MB of main memory.
 @CHECKOUT-I, Total execution time (CPU/WALL):         0.00/       0.00 seconds.
 @GETMEM-I,  Allocated   40054 MB of main memory.
  current energy   -248.010943842974     
  x is   0.000000000000000E+000
  x is   -1.00000000000000     
  x is   -1.00000000000000     
  x is  -6.523601294503500E-002
  x is  -6.523633206691559E-002
  x is   -1.00000000000000     
  x is   -1.00000000000000     
 @CHECKOUT-I, Total execution time (CPU/WALL):         0.01/       0.01 seconds.
 @GETMEM-I,  Allocated   40054 MB of main memory.
 @CHECKOUT-I, Total execution time (CPU/WALL):         0.00/       0.00 seconds.
 @GETMEM-I,  Allocated   40054 MB of main memory.
  current energy   -248.010943832297     
  x is   0.000000000000000E+000
  x is   -1.00000000000000     
  x is   -1.00000000000000     
  x is  -6.523554449150049E-002
  x is  -6.523794752372036E-002
  x is   -1.00000000000000     
  x is   -1.00000000000000     
 @CHECKOUT-I, Total execution time (CPU/WALL):         0.01/       0.01 seconds.
 @GETMEM-I,  Allocated   40054 MB of main memory.
 @CHECKOUT-I, Total execution time (CPU/WALL):         0.00/       0.00 seconds.
 @GETMEM-I,  Allocated   40054 MB of main memory.
  current energy   -248.010943836849     
  x is   0.000000000000000E+000
  x is   -1.00000000000000     
  x is   -1.00000000000000     
  x is  -6.523800941996227E-002
  x is  -6.523560639527481E-002
  x is   -1.00000000000000     
  x is   -1.00000000000000     
 @CHECKOUT-I, Total execution time (CPU/WALL):         0.01/       0.01 seconds.
 @GETMEM-I,  Allocated   40054 MB of main memory.
 @CHECKOUT-I, Total execution time (CPU/WALL):         0.00/       0.00 seconds.
 @GETMEM-I,  Allocated   40054 MB of main memory.
  current energy   -248.010943848700     
  x is   0.000000000000000E+000
  x is   -1.00000000000000     
  x is   -1.00000000000000     
  x is  -6.523677609465550E-002
  x is  -6.523723757412492E-002
  x is   -1.00000000000000     
  x is   -1.00000000000000     
 @CHECKOUT-I, Total execution time (CPU/WALL):         0.01/       0.01 seconds.
 @GETMEM-I,  Allocated   40054 MB of main memory.
 @CHECKOUT-I, Total execution time (CPU/WALL):         0.00/       0.00 seconds.
 @GETMEM-I,  Allocated   40054 MB of main memory.
  current energy   -248.010943842737     
  x is   0.000000000000000E+000
  x is   -1.00000000000000     
  x is   -1.00000000000000     
  x is  -6.523677781403292E-002
  x is  -6.523631634236815E-002
  x is   -1.00000000000000     
  x is   -1.00000000000000     
 @CHECKOUT-I, Total execution time (CPU/WALL):         0.01/       0.01 seconds.
 @GETMEM-I,  Allocated   40054 MB of main memory.
 @CHECKOUT-I, Total execution time (CPU/WALL):         0.00/       0.00 seconds.
 @GETMEM-I,  Allocated   40054 MB of main memory.
  current energy   -248.010943835800     
  x is   0.000000000000000E+000
  x is   -1.00000000000000     
  x is   -1.00000000000000     
  x is  -6.523678921524123E-002
  x is  -6.523798889764398E-002
  x is   -1.00000000000000     
  x is   -1.00000000000000     
 @CHECKOUT-I, Total execution time (CPU/WALL):         0.01/       0.01 seconds.
 @GETMEM-I,  Allocated   40054 MB of main memory.
 @CHECKOUT-I, Total execution time (CPU/WALL):         0.00/       0.00 seconds.
 @GETMEM-I,  Allocated   40054 MB of main memory.
  current energy   -248.010943832280     
  x is   0.000000000000000E+000
  x is   -1.00000000000000     
  x is   -1.00000000000000     
  x is  -6.523676469962969E-002
  x is  -6.523556502187067E-002
  x is   -1.00000000000000     
  x is   -1.00000000000000     
 @CHECKOUT-I, Total execution time (CPU/WALL):         0.01/       0.01 seconds.
 @GETMEM-I,  Allocated   40054 MB of main memory.
 @CHECKOUT-I, Total execution time (CPU/WALL):         0.00/       0.00 seconds.
 @GETMEM-I,  Allocated   40054 MB of main memory.
  current energy   -248.010943847005     
  x is   0.000000000000000E+000
  x is   -1.00000000000000     
  x is   -1.00000000000000     
  x is  -6.523827746892708E-002
  x is  -6.523725445150952E-002
  x is   -1.00000000000000     
  x is   -1.00000000000000     
 @CHECKOUT-I, Total execution time (CPU/WALL):         0.01/       0.01 seconds.
 @GETMEM-I,  Allocated   40054 MB of main memory.
 @CHECKOUT-I, Total execution time (CPU/WALL):         0.00/       0.00 seconds.
 @GETMEM-I,  Allocated   40054 MB of main memory.
  current energy   -248.010943844222     
  x is   0.000000000000000E+000
  x is   -1.00000000000000     
  x is   -1.00000000000000     
  x is  -6.523527648079885E-002
  x is  -6.523629946533527E-002
  x is   -1.00000000000000     
  x is   -1.00000000000000     
 @CHECKOUT-I, Total execution time (CPU/WALL):         0.01/       0.01 seconds.
 @GETMEM-I,  Allocated   40054 MB of main memory.
 @CHECKOUT-I, Total execution time (CPU/WALL):         0.00/       0.00 seconds.
 @GETMEM-I,  Allocated   40054 MB of main memory.
  current energy   -248.010943835071     
  x is   0.000000000000000E+000
  x is   -1.00000000000000     
  x is   -1.00000000000000     
  x is  -6.523647960340440E-002
  x is  -6.523803330397593E-002
  x is   -1.00000000000000     
  x is   -1.00000000000000     
 @CHECKOUT-I, Total execution time (CPU/WALL):         0.01/       0.01 seconds.
 @GETMEM-I,  Allocated   40054 MB of main memory.
 @CHECKOUT-I, Total execution time (CPU/WALL):         0.00/       0.00 seconds.
 @GETMEM-I,  Allocated   40054 MB of main memory.
  current energy   -248.010943833747     
  x is   0.000000000000000E+000
  x is   -1.00000000000000     
  x is   -1.00000000000000     
  x is  -6.523707428775705E-002
  x is  -6.523552061611582E-002
  x is   -1.00000000000000     
  x is   -1.00000000000000     
 @CHECKOUT-I, Total execution time (CPU/WALL):         0.01/       0.01 seconds.
 @GETMEM-I,  Allocated   40054 MB of main memory.
 @CHECKOUT-I, Total execution time (CPU/WALL):         0.00/       0.00 seconds.
 @GETMEM-I,  Allocated   40054 MB of main memory.
  current energy   -248.010943854863     
  x is   0.000000000000000E+000
  x is   -1.00000000000000     
  x is   -1.00000000000000     
  x is  -6.523848746082039E-002
  x is  -6.523727261296608E-002
  x is   -1.00000000000000     
  x is   -1.00000000000000     
 @CHECKOUT-I, Total execution time (CPU/WALL):         0.01/       0.01 seconds.
 @GETMEM-I,  Allocated   40054 MB of main memory.
 @CHECKOUT-I, Total execution time (CPU/WALL):         0.00/       0.00 seconds.
 @GETMEM-I,  Allocated   40054 MB of main memory.
  current energy   -248.010943850995     
  x is   0.000000000000000E+000
  x is   -1.00000000000000     
  x is   -1.00000000000000     
  x is  -6.523506648220656E-002
  x is  -6.523628130427150E-002
  x is   -1.00000000000000     
  x is   -1.00000000000000     
 @CHECKOUT-I, Total execution time (CPU/WALL):         0.01/       0.01 seconds.
 @GETMEM-I,  Allocated   40054 MB of main memory.
 @CHECKOUT-I, Total execution time (CPU/WALL):         0.00/       0.00 seconds.
 @GETMEM-I,  Allocated   40054 MB of main memory.
  current energy   -248.010943827535     
  x is   0.000000000000000E+000
  x is   -1.00000000000000     
  x is   -1.00000000000000     
  x is  -6.523764674702248E-002
  x is  -6.523808108884122E-002
  x is   -1.00000000000000     
  x is   -1.00000000000000     
 @CHECKOUT-I, Total execution time (CPU/WALL):         0.01/       0.01 seconds.
 @GETMEM-I,  Allocated   40054 MB of main memory.
 @CHECKOUT-I, Total execution time (CPU/WALL):         0.00/       0.00 seconds.
 @GETMEM-I,  Allocated   40054 MB of main memory.
  current energy   -248.010943825013     
  x is   0.000000000000000E+000
  x is   -1.00000000000000     
  x is   -1.00000000000000     
  x is  -6.523590716077998E-002
  x is  -6.523547283189490E-002
  x is   -1.00000000000000     
  x is   -1.00000000000000     
 @CHECKOUT-I, Total execution time (CPU/WALL):         0.01/       0.01 seconds.
 @GETMEM-I,  Allocated   40054 MB of main memory.
 @CHECKOUT-I, Total execution time (CPU/WALL):         0.00/       0.00 seconds.
 @GETMEM-I,  Allocated   40054 MB of main memory.
  current energy   -248.010943862119     
  x is   0.000000000000000E+000
  x is   -1.00000000000000     
  x is   -1.00000000000000     
  x is  -6.524024094556169E-002
  x is  -6.523915240789202E-002
  x is   -1.00000000000000     
  x is   -1.00000000000000     
 @CHECKOUT-I, Total execution time (CPU/WALL):         0.01/       0.01 seconds.
 @GETMEM-I,  Allocated   40054 MB of main memory.
 @CHECKOUT-I, Total execution time (CPU/WALL):         0.00/       0.00 seconds.
 @GETMEM-I,  Allocated   40054 MB of main memory.
  current energy   -248.010943848544     
  x is   0.000000000000000E+000
  x is   -1.00000000000000     
  x is   -1.00000000000000     
  x is  -6.523331315012026E-002
  x is  -6.523440162925087E-002
  x is   -1.00000000000000     
  x is   -1.00000000000000     
 @CHECKOUT-I, Total execution time (CPU/WALL):         0.01/       0.01 seconds.
 @GETMEM-I,  Allocated   40054 MB of main memory.
 @CHECKOUT-I, Total execution time (CPU/WALL):         0.00/       0.00 seconds.
 @GETMEM-I,  Allocated   40054 MB of main memory.
  current energy   -248.010943853888     
  x is   0.000000000000000E+000
  x is   -1.00000000000000     
  x is   -1.00000000000000     
  x is  -6.524209137147163E-002
  x is  -6.524302700462492E-002
  x is   -1.00000000000000     
  x is   -1.00000000000000     
 @CHECKOUT-I, Total execution time (CPU/WALL):         0.01/       0.01 seconds.
 @GETMEM-I,  Allocated   40054 MB of main memory.
 @CHECKOUT-I, Total execution time (CPU/WALL):         0.00/       0.00 seconds.
 @GETMEM-I,  Allocated   40054 MB of main memory.
  current energy   -248.010943850535     
  x is   0.000000000000000E+000
  x is   -1.00000000000000     
  x is   -1.00000000000000     
  x is  -6.523146265442770E-002
  x is  -6.523052711286870E-002
  x is   -1.00000000000000     
  x is   -1.00000000000000     
 @CHECKOUT-I, Total execution time (CPU/WALL):         0.01/       0.01 seconds.
 @GETMEM-I,  Allocated   40054 MB of main memory.
 @CHECKOUT-I, Total execution time (CPU/WALL):         0.00/       0.01 seconds.
 @GETMEM-I,  Allocated   40054 MB of main memory.
  current energy   -248.010943863984     
  x is   0.000000000000000E+000
  x is  -0.999999719380219     
  x is  -0.999995066730016     
  x is  -6.523677699042718E-002
  x is  -6.523677695588959E-002
  x is  -0.999996163864770     
  x is  -0.999983620552358     
 @CHECKOUT-I, Total execution time (CPU/WALL):         0.01/       0.01 seconds.
 @GETMEM-I,  Allocated   40054 MB of main memory.
 @CHECKOUT-I, Total execution time (CPU/WALL):         0.00/       0.01 seconds.
 @GETMEM-I,  Allocated   40054 MB of main memory.
  current energy   -248.010943863832     
  x is   0.000000000000000E+000
  x is  -0.999996550482995     
  x is  -0.999994088243976     
  x is  -6.523677695234043E-002
  x is  -6.523677695588948E-002
  x is  -0.999999165986759     
  x is  -0.999980371782089     
 @CHECKOUT-I, Total execution time (CPU/WALL):         0.01/       0.01 seconds.
 @GETMEM-I,  Allocated   40054 MB of main memory.
 @CHECKOUT-I, Total execution time (CPU/WALL):         0.00/       0.00 seconds.
 @GETMEM-I,  Allocated   40054 MB of main memory.
  current energy   -248.010943863857     
  x is   0.000000000000000E+000
  x is  -0.999997607449676     
  x is  -0.999992621919283     
  x is  -6.523677695264218E-002
  x is  -6.523677695588959E-002
  x is  -0.999973713912628     
  x is  -0.999975503289468     
 @CHECKOUT-I, Total execution time (CPU/WALL):         0.01/       0.01 seconds.
 @GETMEM-I,  Allocated   40054 MB of main memory.
 @CHECKOUT-I, Total execution time (CPU/WALL):         0.00/       0.00 seconds.
 @GETMEM-I,  Allocated   40054 MB of main memory.
  current energy   -248.010943863909     
  x is   0.000000000000000E+000
  x is  -0.999998743349494     
  x is  -0.999990175396090     
  x is  -6.523677695454333E-002
  x is  -6.523677695588959E-002
  x is  -0.999977402843665     
  x is  -0.999970296823604     
 @CHECKOUT-I, Total execution time (CPU/WALL):         0.01/       0.01 seconds.
 @GETMEM-I,  Allocated   40054 MB of main memory.
 @CHECKOUT-I, Total execution time (CPU/WALL):         0.00/       0.00 seconds.
 @GETMEM-I,  Allocated   40054 MB of main memory.
  current energy   -248.010943862450     
  x is   0.000000000000000E+000
  x is  -0.999999101386650     
  x is  -0.999996591565664     
  x is  -6.523677695838270E-002
  x is  -6.523677695588948E-002
  x is  -0.999987301185023     
  x is  -0.999994711321931     
 @CHECKOUT-I, Total execution time (CPU/WALL):         0.01/       0.01 seconds.
 @GETMEM-I,  Allocated   40054 MB of main memory.
 @CHECKOUT-I, Total execution time (CPU/WALL):         0.00/       0.00 seconds.
 @GETMEM-I,  Allocated   40054 MB of main memory.
  current energy   -248.010943862616     
  x is   0.000000000000000E+000
  x is  -0.999997319395198     
  x is  -0.999996475208205     
  x is  -6.523677695114882E-002
  x is  -6.523677695588948E-002
  x is  -0.999995803370911     
  x is  -0.999994530776530     
 @CHECKOUT-I, Total execution time (CPU/WALL):         0.01/       0.01 seconds.
 @GETMEM-I,  Allocated   40054 MB of main memory.
 @CHECKOUT-I, Total execution time (CPU/WALL):         0.00/       0.00 seconds.
 @GETMEM-I,  Allocated   40054 MB of main memory.
  current energy   -248.010943862074     
  x is   0.000000000000000E+000
  x is  -0.999997102852930     
  x is  -0.999996350624224     
  x is  -6.523677695301133E-002
  x is  -6.523677695588959E-002
  x is  -0.999988800875337     
  x is  -0.999994337466493     
 @CHECKOUT-I, Total execution time (CPU/WALL):         0.01/       0.01 seconds.
 @GETMEM-I,  Allocated   40054 MB of main memory.
 @CHECKOUT-I, Total execution time (CPU/WALL):         0.00/       0.00 seconds.
 @GETMEM-I,  Allocated   40054 MB of main memory.
  current energy   -248.010943862197     
  x is   0.000000000000000E+000
  x is  -0.999996685116975     
  x is  -0.999996216909171     
  x is  -6.523677694641206E-002
  x is  -6.523677695588959E-002
  x is  -0.999996927944730     
  x is  -0.999994129988279     
 @CHECKOUT-I, Total execution time (CPU/WALL):         0.01/       0.01 seconds.
 @GETMEM-I,  Allocated   40054 MB of main memory.
 @CHECKOUT-I, Total execution time (CPU/WALL):         0.00/       0.00 seconds.
 @GETMEM-I,  Allocated   40054 MB of main memory.
  current energy   -248.010943862698     
  x is   0.000000000000000E+000
  x is  -0.999998432972611     
  x is  -0.999996073020811     
  x is  -6.523677695741570E-002
  x is  -6.523677695588970E-002
  x is  -0.999994358897714     
  x is  -0.999993906724711     
 @CHECKOUT-I, Total execution time (CPU/WALL):         0.01/       0.01 seconds.
 @GETMEM-I,  Allocated   40054 MB of main memory.
 @CHECKOUT-I, Total execution time (CPU/WALL):         0.00/       0.00 seconds.
 @GETMEM-I,  Allocated   40054 MB of main memory.
  current energy   -248.010943864494     
  x is   0.000000000000000E+000
  x is  -0.999987239756754     
  x is  -0.999981180222728     
  x is  -6.523677700589869E-002
  x is  -6.523677695588948E-002
  x is  -0.999980880487255     
  x is  -0.999970798397893     
Largest asymmetry in FCM    0.000000066453574
  Vibrational frequencies  (cm-1) :
      1    3.54508     2.22073
      2  124.07076     5.20203
      3  307.54973     0.24974
      4  438.25664     1.97586
      5  710.85281     0.14487
      6  906.57191     0.71192
      7  984.83194     3.39515
      8 1166.12650     0.31976
      9 1259.23445     1.67774
     10 1323.53469     2.26081
     11 1393.91253     0.97470
     12 1476.18181     5.88793
     13 1633.10299     4.68397
     14 1697.21703     1.49787
     15 2186.62000     0.71126
     16 3187.61603     1.96657
     17 3204.13656     1.55984
     18 3212.16045     3.05998
     19 3246.41274     2.54908
     20 3292.30835     3.24306
Largest asymmetry in FCM    0.000000002446983
  Vibrational frequencies  (cm-1) :
      1    4.56045i    3.61357
      2    4.47761     2.47127
      3  137.79793     0.06782
      4  271.01746     3.84354
      5  487.65069     4.02509
      6  692.68158    18.29463
      7  806.58404    15.33856
      8  954.94413    38.59069
      9  980.68648     0.22025
     10 1046.10308    18.99103
 @CHECKOUT-I, Total execution time (CPU/WALL):         0.01/       0.01 seconds.
  @GETXYZ-I,    11 atoms read from ZMAT.
Line Symbol    AtNr   At. Mass
  1  C          6    12.00000
  2  C          6    12.00000
  3  C          6    12.00000
  4  C          6    12.00000
  5  H          1     1.00783
  6  H          1     1.00783
  7  H          1     1.00783
  8  H          1     1.00783
  9  H          1     1.00783
 10  C          6    12.00000
 11  N          7    14.00307
Line Symbol    AtNr   At. Mass
  1  C          6    12.00000
  2  C          6    12.00000
  3  C          6    12.00000
  4  C          6    12.00000
  5  H          1     1.00783
  6  H          1     1.00783
  7  H          1     1.00783
  8  H          1     1.00783
  9  H          1     1.00783
 10  C          6    12.00000
 11  N          7    14.00307
                     1                     4                     0
  R VECTOR before symmetry
  0.000000000000000E+000  0.000000000000000E+000  0.000000000000000E+000
  0.000000000000000E+000  0.000000000000000E+000  0.000000000000000E+000
  0.000000000000000E+000  0.000000000000000E+000  0.000000000000000E+000
  0.000000000000000E+000  0.000000000000000E+000  0.000000000000000E+000
  0.000000000000000E+000  0.000000000000000E+000  0.000000000000000E+000
  0.000000000000000E+000  0.000000000000000E+000  0.000000000000000E+000
  0.000000000000000E+000  0.000000000000000E+000  0.000000000000000E+000
  0.000000000000000E+000  0.000000000000000E+000  0.000000000000000E+000
  0.000000000000000E+000  0.000000000000000E+000  0.000000000000000E+000
  0.000000000000000E+000  0.000000000000000E+000  0.000000000000000E+000
  0.000000000000000E+000  0.000000000000000E+000  0.000000000000000E+000
   Rotational constants (in cm-1): 
          0.0565710783             0.0684095224             0.3269011062
   Rotational constants (in MHz): 
       1695.9585002738          2050.8661734643          9800.2499876739
********************************************************************************
   The full molecular point group is Cs  .
   The largest Abelian subgroup of the full molecular point group is Cs  .
   The computational point group is Cs  .
********************************************************************************
  R VECTOR 
  0.000000000000000E+000  0.000000000000000E+000  0.000000000000000E+000
  0.000000000000000E+000  0.000000000000000E+000  0.000000000000000E+000
  0.000000000000000E+000  0.000000000000000E+000  0.000000000000000E+000
  0.000000000000000E+000  0.000000000000000E+000  0.000000000000000E+000
  0.000000000000000E+000  0.000000000000000E+000  0.000000000000000E+000
  0.000000000000000E+000  0.000000000000000E+000  0.000000000000000E+000
  0.000000000000000E+000  0.000000000000000E+000  0.000000000000000E+000
  0.000000000000000E+000  0.000000000000000E+000  0.000000000000000E+000
  0.000000000000000E+000  0.000000000000000E+000  0.000000000000000E+000
  0.000000000000000E+000  0.000000000000000E+000  0.000000000000000E+000
  0.000000000000000E+000  0.000000000000000E+000  0.000000000000000E+000
 @GEOPT-W, Archive file not created for single-point calculation.
                     0                     0
  calling readgh 2 
  gradient from JOBARC 
   0.000000000000000   0.000000000000000   0.000000000000000
   0.000000000000000   0.000000000000000   0.000000000000000
   0.000000000000000   0.000000000000000   0.000000000000000
   0.000000000000000   0.000000000000000   0.000000000000000
   0.000000000000000   0.000000000000000   0.000000000000000
   0.000000000000000   0.000000000000000   0.000000000000000
   0.000000000000000   0.000000000000000   0.000000000000000
   0.000000000000000   0.000000000000000   0.000000000000000
   0.000000000000000   0.000000000000000   0.000000000000000
   0.000000000000000   0.000000000000000   0.000000000000000
   0.000000000000000   0.000000000000000   0.000000000000000
 
                     0
  current gradient vector 
        0.000000000000000        0.000000000000000        0.000000000000000
        0.000000000000000        0.000000000000000        0.000000000000000
        0.000000000000000        0.000000000000000        0.000000000000000
        0.000000000000000        0.000000000000000        0.000000000000000
        0.000000000000000        0.000000000000000        0.000000000000000
        0.000000000000000        0.000000000000000        0.000000000000000
        0.000000000000000        0.000000000000000        0.000000000000000
        0.000000000000000        0.000000000000000        0.000000000000000
        0.000000000000000        0.000000000000000        0.000000000000000
        0.000000000000000        0.000000000000000        0.000000000000000
        0.000000000000000        0.000000000000000        0.000000000000000
  @PROJFCM-I, Projecting force constant matrix onto totally symmetric subspace.
  Largest difference between matrix elements of symmetrized
  and unsymmetrized FCM :    -0.1110223025E-15.
  masses used (in AMU) in vibrational analysis: 
  12.000000000     12.000000000     12.000000000
  12.000000000      1.007825035      1.007825035
   1.007825035      1.007825035      1.007825035
  12.000000000     14.003074002
                     Normal Coordinate Analysis
  ----------------------------------------------------------------
    Irreducible         Harmonic       Infrared        Type 
   Representation       Frequency      Intensity 
  ----------------------------------------------------------------
                       (cm-1)         (km/mol)
  ----------------------------------------------------------------
      ----                 4.5605i        3.6136       ROTATION  
      ----                 0.0000i        0.0000      TRANSLATION
      ----                 0.0000i        0.0000      TRANSLATION
      ----                 0.0000         0.0000      TRANSLATION
      ----                 3.5451         2.2207       ROTATION  
      ----                 4.4776         2.4713       ROTATION  
        A'               124.0709         5.2020       VIBRATION 
       A''               137.7981         0.0678       VIBRATION 
       A''               271.0178         3.8435       VIBRATION 
        A'               307.5502         0.2497       VIBRATION 
        A'               438.2572         1.9759       VIBRATION 
       A''               487.6514         4.0251       VIBRATION 
       A''               692.6825        18.2946       VIBRATION 
        A'               710.8538         0.1449       VIBRATION 
       A''               806.5851        15.3386       VIBRATION 
        A'               906.5731         0.7119       VIBRATION 
       A''               954.9454        38.5907       VIBRATION 
       A''               980.6878         0.2202       VIBRATION 
        A'               984.8333         3.3951       VIBRATION 
       A''              1046.1045        18.9910       VIBRATION 
        A'              1166.1281         0.3198       VIBRATION 
        A'              1259.2362         1.6777       VIBRATION 
        A'              1323.5365         2.2608       VIBRATION 
        A'              1393.9144         0.9747       VIBRATION 
        A'              1476.1838         5.8879       VIBRATION 
        A'              1633.1052         4.6840       VIBRATION 
        A'              1697.2193         1.4979       VIBRATION 
        A'              2186.6230         0.7113       VIBRATION 
        A'              3187.6204         1.9666       VIBRATION 
        A'              3204.1409         1.5598       VIBRATION 
        A'              3212.1648         3.0600       VIBRATION 
        A'              3246.4172         2.5491       VIBRATION 
        A'              3292.3128         3.2431       VIBRATION 
  ----------------------------------------------------------------
 
 
                                   Normal Coordinates 

                A'                       A''                       A''
               124.07                    137.80                    271.02 
             VIBRATION                 VIBRATION                 VIBRATION 
 C      0.042 0.2551  0.0000   -0.0000 -0.0000  0.0599   -0.0000 -0.0000  0.3480
 C      0.048 0.1965  0.0000   -0.0000 -0.0000 -0.1858   -0.0000  0.0000 -0.4902
 C      0.294 0.0725 -0.0000   -0.0000 -0.0000 -0.5882   -0.0000  0.0000 -0.0114
 C      0.334-0.2727  0.0000   -0.0000  0.0000  0.4190    0.0000 -0.0000  0.1132
 H      0.175-0.1167  0.0000   -0.0000  0.0000  0.0709    0.0000 -0.0000  0.2385
 H      0.027-0.1313  0.0000   -0.0000  0.0000  0.4280   -0.0000 -0.0000 -0.1354
 H      0.144 0.0638 -0.0000   -0.0000 -0.0000 -0.4498    0.0000  0.0000  0.1802
 H     -0.016 0.0344  0.0000   -0.0000 -0.0000  0.0192   -0.0000  0.0000 -0.3264
 H      0.027 0.0665  0.0000   -0.0000 -0.0000  0.1261    0.0000 -0.0000  0.1101
 C     -0.140 0.0996  0.0000    0.0000 -0.0000  0.0476   -0.0000 -0.0000  0.4733
 N     -0.631-0.3026  0.0000    0.0000  0.0000  0.1769    0.0000  0.0000 -0.4188

                A'                        A'                       A''
               307.55                    438.26                    487.65 
             VIBRATION                 VIBRATION                 VIBRATION 
 C      0.000 0.1517  0.0000    0.1748  0.0574 -0.0000    0.0000  0.0000  0.3385
 C      0.088-0.4075 -0.0000    0.1013  0.0211 -0.0000    0.0000 -0.0000 -0.1996
 C      0.084-0.4111 -0.0000   -0.3437  0.1627 -0.0000   -0.0000 -0.0000 -0.0875
 C      0.005 0.2973 -0.0000   -0.3465 -0.2558 -0.0000   -0.0000 -0.0000  0.0507
 H     -0.192 0.1793  0.0000    0.0559 -0.1506 -0.0000    0.0000 -0.0000  0.3275
 H      0.172 0.2145 -0.0000   -0.2431 -0.1806 -0.0000   -0.0000 -0.0000 -0.2627
 H     -0.053-0.1734  0.0000   -0.1089  0.0376  0.0000   -0.0000 -0.0000  0.2415
 H     -0.048-0.1708 -0.0000    0.0988  0.0595 -0.0000    0.0000 -0.0000  0.1058
 H     -0.125 0.0954 -0.0000   -0.0357  0.0543 -0.0000   -0.0000  0.0000  0.4037
 C      0.231 0.3870  0.0000    0.5554  0.3260  0.0000    0.0000  0.0000 -0.6048
 N     -0.313-0.0550 -0.0000   -0.0683 -0.2401 -0.0000   -0.0000 -0.0000  0.2464

               A''                        A'                       A''
               692.68                    710.85                    806.59 
             VIBRATION                 VIBRATION                 VIBRATION 
 C      0.000 0.0000  0.4081    0.4095  0.2961  0.0000   -0.0000  0.0000  0.3037
 C      0.000-0.0000 -0.2545    0.4786 -0.1709  0.0000   -0.0000  0.0000  0.3419
 C      0.000 0.0000  0.3580   -0.1356 -0.1162  0.0000   -0.0000 -0.0000 -0.3467
 C     -0.000-0.0000 -0.0416   -0.2245 -0.0875 -0.0000    0.0000 -0.0000  0.0296
 H      0.000-0.0000 -0.4480    0.0015 -0.0601  0.0000   -0.0000  0.0000  0.2753
 H     -0.000-0.0000  0.3384   -0.1361 -0.0779  0.0000    0.0000  0.0000 -0.1481
 H      0.000-0.0000 -0.1553   -0.1560 -0.1216 -0.0000    0.0000 -0.0000  0.0793
 H      0.000 0.0000 -0.4022    0.1190 -0.0618  0.0000   -0.0000 -0.0000 -0.3186
 H     -0.000 0.0000 -0.1488    0.1775  0.0599 -0.0000   -0.0000  0.0000 -0.6674
[truncated: 5,581,852 more chars]
