# Supplementary material for: The 130 to 375 GHz Rotational Spectroscopy of s-trans-(Z)‑1-Cyano-1,3-butadiene (C5H5N): Analysis of the Lowest-Energy Vibrationally Excited Dyad (ν19 and ν27)
Source: J Phys Chem A. 2025 Sep 4;129(37):8630–42. doi: 10.1021/acs.jpca.5c04066 (PMC12503384; doi:10.1021/acs.jpca.5c04066)
Supplement: Supplementary file 2 [file jp5c04066_si_002.zip › C5H5N s-trans Z-1-cyano-1,3-butadiene MP2 cc-pCVTZ Cs corioliszeta]

  Coriolis Zeta matrix for IXYZ=                     1 :
    2    1        0.0000000000
    3    1        0.0000000000
    3    2        0.0000000000
    4    1        0.0000000000
    4    2        0.0000000000
    4    3        0.0000000000
    5    1        0.0000000000
    5    2        0.0000000000
    5    3        0.0000000000
    5    4        0.0000000000
    6    1        0.0000000000
    6    2        0.0000000000
    6    3        0.0000000000
    6    4        0.0000000000
    6    5        0.0000000000
    7    1        0.0000000000
    7    2        0.0000000000
    7    3        0.0000000000
    7    4        0.0000000000
    7    5        0.0000000000
    7    6        0.0000000000
    8    1        0.0000000000
    8    2        0.0000000000
    8    3        0.0000000000
    8    4        0.0000000000
    8    5        0.0000000000
    8    6        0.0000000000
    8    7        0.3101087617
    9    1        0.0000000000
    9    2        0.0000000000
    9    3        0.0000000000
    9    4        0.0000000000
    9    5        0.0000000000
    9    6        0.0000000000
    9    7       -0.1319498980
    9    8        0.0000000000
   10    1        0.0000000000
   10    2        0.0000000000
   10    3        0.0000000000
   10    4        0.0000000000
   10    5        0.0000000000
   10    6        0.0000000000
   10    7        0.0000000000
   10    8        0.6522069794
   10    9        0.5440375674
   11    1        0.0000000000
   11    2        0.0000000000
   11    3        0.0000000000
   11    4        0.0000000000
   11    5        0.0000000000
   11    6        0.0000000000
   11    7       -0.0000000000
   11    8       -0.3261968401
   11    9        0.2145179905
   11   10       -0.0000000000
   12    1        0.0000000000
   12    2        0.0000000000
   12    3        0.0000000000
   12    4        0.0000000000
   12    5        0.0000000000
   12    6        0.0000000000
   12    7        0.0654823197
   12    8       -0.0000000000
   12    9        0.0000000000
   12   10        0.0819448711
   12   11        0.2320607461
   13    1        0.0000000000
   13    2        0.0000000000
   13    3        0.0000000000
   13    4        0.0000000000
   13    5        0.0000000000
   13    6        0.0000000000
   13    7       -0.0062506907
   13    8        0.0000000000
   13    9       -0.0000000000
   13   10        0.0515931533
   13   11        0.0727624548
   13   12        0.0000000000
   14    1        0.0000000000
   14    2        0.0000000000
   14    3        0.0000000000
   14    4        0.0000000000
   14    5        0.0000000000
   14    6        0.0000000000
   14    7        0.0000000000
   14    8        0.1449595389
   14    9        0.0085173503
   14   10        0.0000000000
   14   11       -0.0000000000
   14   12        0.2707238073
   14   13        0.2262394422
   15    1        0.0000000000
   15    2        0.0000000000
   15    3        0.0000000000
   15    4        0.0000000000
   15    5        0.0000000000
   15    6        0.0000000000
   15    7       -0.0260651373
   15    8        0.0000000000
   15    9        0.0000000000
   15   10        0.0007953096
   15   11        0.1568177163
   15   12        0.0000000000
   15   13        0.0000000000
   15   14       -0.0593843092
   16    1        0.0000000000
   16    2        0.0000000000
   16    3        0.0000000000
   16    4        0.0000000000
   16    5        0.0000000000
   16    6        0.0000000000
   16    7       -0.0000000000
   16    8        0.0663258840
   16    9        0.0097411223
   16   10       -0.0000000000
   16   11       -0.0000000000
   16   12        0.2210086896
   16   13        0.0598986314
   16   14       -0.0000000000
   16   15        0.2958041859
   17    1        0.0000000000
   17    2        0.0000000000
   17    3        0.0000000000
   17    4        0.0000000000
   17    5        0.0000000000
   17    6        0.0000000000
   17    7       -0.0019328739
   17    8       -0.0000000000
   17    9       -0.0000000000
   17   10        0.0228822978
   17   11       -0.0551701371
   17   12       -0.0000000000
   17   13       -0.0000000000
   17   14       -0.0712545352
   17   15        0.0000000000
   17   16        0.2158865490
   18    1        0.0000000000
   18    2        0.0000000000
   18    3        0.0000000000
   18    4        0.0000000000
   18    5        0.0000000000
   18    6        0.0000000000
   18    7        0.0039064754
   18    8       -0.0000000000
   18    9       -0.0000000000
   18   10       -0.0013460541
   18   11       -0.0634213914
   18   12       -0.0000000000
   18   13       -0.0000000000
   18   14       -0.0758537650
   18   15        0.0000000000
   18   16        0.0594712188
   18   17       -0.0000000000
   19    1        0.0000000000
   19    2        0.0000000000
   19    3        0.0000000000
   19    4        0.0000000000
   19    5        0.0000000000
   19    6        0.0000000000
   19    7       -0.0000000000
   19    8       -0.0898307588
   19    9       -0.3453130115
   19   10       -0.0000000000
   19   11        0.0000000000
   19   12       -0.2784246418
   19   13       -0.3453696825
   19   14        0.0000000000
   19   15       -0.0222868136
   19   16       -0.0000000000
   19   17       -0.2925541376
   19   18        0.0486661838
   20    1        0.0000000000
   20    2        0.0000000000
   20    3        0.0000000000
   20    4        0.0000000000
   20    5        0.0000000000
   20    6        0.0000000000
   20    7        0.0037256257
   20    8       -0.0000000000
   20    9       -0.0000000000
   20   10       -0.0299645710
   20   11        0.0291448109
   20   12        0.0000000000
   20   13       -0.0000000000
   20   14        0.0657904542
   20   15       -0.0000000000
   20   16       -0.0596814036
   20   17       -0.0000000000
   20   18       -0.0000000000
   20   19       -0.1855549606
   21    1        0.0000000000
   21    2        0.0000000000
   21    3        0.0000000000
   21    4        0.0000000000
   21    5        0.0000000000
   21    6        0.0000000000
   21    7        0.0000000000
   21    8        0.2661074762
   21    9       -0.2372615383
   21   10       -0.0000000000
   21   11        0.0000000000
   21   12       -0.3034752802
   21   13       -0.2503475463
   21   14        0.0000000000
   21   15        0.3504541720
   21   16       -0.0000000000
   21   17        0.2082709240
   21   18       -0.0631687240
   21   19       -0.0000000000
   21   20       -0.1446948883
   22    1        0.0000000000
   22    2        0.0000000000
   22    3        0.0000000000
   22    4        0.0000000000
   22    5        0.0000000000
   22    6        0.0000000000
   22    7       -0.0000000000
   22    8       -0.3188830098
   22    9        0.3049578623
   22   10        0.0000000000
   22   11        0.0000000000
   22   12       -0.0430051502
   22   13        0.3538643068
   22   14       -0.0000000000
   22   15        0.0228163298
   22   16       -0.0000000000
   22   17       -0.1640481263
   22   18       -0.1209793299
   22   19        0.0000000000
   22   20        0.0217709814
   22   21        0.0000000000
   23    1        0.0000000000
   23    2        0.0000000000
   23    3        0.0000000000
   23    4        0.0000000000
   23    5        0.0000000000
   23    6        0.0000000000
   23    7       -0.0000000000
   23    8       -0.0691551424
   23    9       -0.1328708483
   23   10       -0.0000000000
   23   11        0.0000000000
   23   12       -0.1983349585
   23   13        0.2118684635
   23   14       -0.0000000000
   23   15       -0.1254702592
   23   16        0.0000000000
   23   17       -0.2482119864
   23   18        0.0758462281
   23   19        0.0000000000
   23   20       -0.3222876805
   23   21        0.0000000000
   23   22        0.0000000000
   24    1        0.0000000000
   24    2        0.0000000000
   24    3        0.0000000000
   24    4        0.0000000000
   24    5        0.0000000000
   24    6        0.0000000000
   24    7       -0.0000000000
   24    8       -0.0760799224
   24    9       -0.1653489479
   24   10       -0.0000000000
   24   11       -0.0000000000
   24   12       -0.0324321962
   24   13       -0.2161624276
   24   14        0.0000000000
   24   15        0.0627821624
   24   16       -0.0000000000
   24   17       -0.0231867623
   24   18       -0.3237394207
   24   19        0.0000000000
   24   20       -0.3223359117
   24   21        0.0000000000
   24   22       -0.0000000000
   24   23        0.0000000000
   25    1        0.0000000000
   25    2        0.0000000000
   25    3        0.0000000000
   25    4        0.0000000000
   25    5        0.0000000000
   25    6        0.0000000000
   25    7        0.0000000000
   25    8        0.1771830072
   25    9       -0.1932486947
   25   10       -0.0000000000
   25   11        0.0000000000
   25   12       -0.1239926635
   25   13        0.0327137780
   25   14       -0.0000000000
   25   15       -0.0272654008
   25   16        0.0000000000
   25   17       -0.0257144159
   25   18       -0.3701778700
   25   19        0.0000000000
   25   20        0.2404726605
   25   21        0.0000000000
   25   22       -0.0000000000
   25   23       -0.0000000000
   25   24        0.0000000000
   26    1        0.0000000000
   26    2        0.0000000000
   26    3        0.0000000000
   26    4        0.0000000000
   26    5        0.0000000000
   26    6        0.0000000000
   26    7        0.0000000000
   26    8        0.0093569038
   26    9        0.0808968449
   26   10        0.0000000000
   26   11       -0.0000000000
   26   12        0.2504247973
   26   13       -0.1782523024
   26   14        0.0000000000
   26   15       -0.0561898759
   26   16        0.0000000000
   26   17        0.0697600777
   26   18        0.0670110016
   26   19       -0.0000000000
   26   20       -0.0245281479
   26   21       -0.0000000000
   26   22        0.0000000000
   26   23        0.0000000000
   26   24        0.0000000000
   26   25       -0.0000000000
   27    1        0.0000000000
   27    2        0.0000000000
   27    3        0.0000000000
   27    4        0.0000000000
   27    5        0.0000000000
   27    6        0.0000000000
   27    7        0.0000000000
   27    8        0.0413178904
   27    9       -0.0599064787
   27   10       -0.0000000000
   27   11        0.0000000000
   27   12       -0.0550398971
   27   13        0.2087660616
   27   14       -0.0000000000
   27   15       -0.2868218364
   27   16        0.0000000000
   27   17       -0.0506415905
   27   18        0.1830052426
   27   19       -0.0000000000
   27   20       -0.0139523410
   27   21        0.0000000000
   27   22       -0.0000000000
   27   23        0.0000000000
   27   24       -0.0000000000
   27   25       -0.0000000000
   27   26        0.0000000000
   28    1        0.0000000000
   28    2        0.0000000000
   28    3        0.0000000000
   28    4        0.0000000000
   28    5        0.0000000000
   28    6        0.0000000000
   28    7       -0.0000000000
   28    8       -0.0570539907
   28    9        0.4362677992
   28   10        0.0000000000
   28   11        0.0000000000
   28   12       -0.5188383907
   28   13       -0.2784631502
   28   14        0.0000000000
   28   15       -0.1083558277
   28   16       -0.0000000000
   28   17        0.0003926871
   28   18        0.0061042862
   28   19       -0.0000000000
   28   20        0.0171092368
   28   21       -0.0000000000
   28   22        0.0000000000
   28   23       -0.0000000000
   28   24       -0.0000000000
   28   25        0.0000000000
   28   26        0.0000000000
   28   27        0.0000000000
   29    1        0.0000000000
   29    2        0.0000000000
   29    3        0.0000000000
   29    4        0.0000000000
   29    5        0.0000000000
   29    6        0.0000000000
   29    7        0.0000000000
   29    8        0.1792188830
   29    9       -0.1825403647
   29   10       -0.0000000000
   29   11        0.0000000000
   29   12       -0.3074409402
   29   13        0.4255202451
   29   14       -0.0000000000
   29   15       -0.2034493673
   29   16        0.0000000000
   29   17       -0.0569546884
   29   18       -0.2305565719
   29   19        0.0000000000
   29   20        0.4778779036
   29   21       -0.0000000000
   29   22        0.0000000000
   29   23       -0.0000000000
   29   24        0.0000000000
   29   25        0.0000000000
   29   26       -0.0000000000
   29   27        0.0000000000
   29   28       -0.0000000000
   30    1        0.0000000000
   30    2        0.0000000000
   30    3        0.0000000000
   30    4        0.0000000000
   30    5        0.0000000000
   30    6        0.0000000000
   30    7        0.0000000000
   30    8        0.1829769497
   30    9       -0.2177761459
   30   10       -0.0000000000
   30   11        0.0000000000
   30   12       -0.1036620714
   30   13        0.0080046169
   30   14        0.0000000000
   30   15       -0.2488527643
   30   16       -0.0000000000
   30   17        0.0313300976
   30   18        0.6975868635
   30   19       -0.0000000000
   30   20       -0.0351245216
   30   21       -0.0000000000
   30   22       -0.0000000000
   30   23        0.0000000000
   30   24       -0.0000000000
   30   25       -0.0000000000
   30   26        0.0000000000
   30   27       -0.0000000000
   30   28        0.0000000000
   30   29        0.0000000000
   31    1        0.0000000000
   31    2        0.0000000000
   31    3        0.0000000000
   31    4        0.0000000000
   31    5        0.0000000000
   31    6        0.0000000000
   31    7       -0.0000000000
   31    8       -0.1913141044
   31    9        0.0462827091
   31   10        0.0000000000
   31   11       -0.0000000000
   31   12        0.2212374151
   31   13       -0.3028883814
   31   14        0.0000000000
   31   15        0.0417164594
   31   16        0.0000000000
   31   17        0.1564787366
   31   18        0.1592448728
   31   19       -0.0000000000
   31   20        0.6512999492
   31   21       -0.0000000000
   31   22        0.0000000000
   31   23        0.0000000000
   31   24        0.0000000000
   31   25       -0.0000000000
   31   26        0.0000000000
   31   27        0.0000000000
   31   28       -0.0000000000
   31   29       -0.0000000000
   31   30        0.0000000000
   32    1        0.0000000000
   32    2        0.0000000000
   32    3        0.0000000000
   32    4        0.0000000000
   32    5        0.0000000000
   32    6        0.0000000000
   32    7       -0.0000000000
   32    8       -0.0993207452
   32    9        0.0227123047
   32   10        0.0000000000
   32   11        0.0000000000
   32   12       -0.2907168594
   32   13        0.2917041303
   32   14       -0.0000000000
   32   15        0.7228621940
   32   16       -0.0000000000
   32   17        0.0575284622
   32   18        0.3226337122
   32   19       -0.0000000000
   32   20        0.1005970560
   32   21       -0.0000000000
   32   22       -0.0000000000
   32   23       -0.0000000000
   32   24       -0.0000000000
   32   25        0.0000000000
   32   26       -0.0000000000
   32   27       -0.0000000000
   32   28       -0.0000000000
   32   29        0.0000000000
   32   30        0.0000000000
   32   31       -0.0000000000
   33    1        0.0000000000
   33    2        0.0000000000
   33    3        0.0000000000
   33    4        0.0000000000
   33    5        0.0000000000
   33    6        0.0000000000
   33    7       -0.0000000000
   33    8       -0.0836227329
   33    9       -0.0754021876
   33   10       -0.0000000000
   33   11       -0.0000000000
   33   12       -0.1100711221
   33   13        0.1628213011
   33   14        0.0000000000
   33   15       -0.1211773679
   33   16       -0.0000000000
   33   17        0.8286183980
   33   18       -0.1040671483
   33   19       -0.0000000000
   33   20       -0.0625221012
   33   21       -0.0000000000
   33   22       -0.0000000000
   33   23        0.0000000000
   33   24        0.0000000000
   33   25        0.0000000000
   33   26        0.0000000000
   33   27       -0.0000000000
   33   28       -0.0000000000
   33   29       -0.0000000000
   33   30       -0.0000000000
   33   31        0.0000000000
   33   32        0.0000000000
  Coriolis Zeta matrix for IXYZ=                     2 :
    2    1        0.0000000000
    3    1        0.0000000000
    3    2        0.0000000000
    4    1        0.0000000000
    4    2        0.0000000000
    4    3        0.0000000000
    5    1        0.0000000000
    5    2        0.0000000000
    5    3        0.0000000000
    5    4        0.0000000000
    6    1        0.0000000000
    6    2        0.0000000000
    6    3        0.0000000000
    6    4        0.0000000000
    6    5        0.0000000000
    7    1        0.0000000000
    7    2        0.0000000000
    7    3        0.0000000000
    7    4        0.0000000000
    7    5        0.0000000000
    7    6        0.0000000000
    8    1        0.0000000000
    8    2        0.0000000000
    8    3        0.0000000000
    8    4        0.0000000000
    8    5        0.0000000000
    8    6        0.0000000000
    8    7       -0.1955900435
    9    1        0.0000000000
    9    2        0.0000000000
    9    3        0.0000000000
    9    4        0.0000000000
    9    5        0.0000000000
    9    6        0.0000000000
    9    7        0.2966946080
    9    8       -0.0000000000
   10    1        0.0000000000
   10    2        0.0000000000
   10    3        0.0000000000
   10    4        0.0000000000
   10    5        0.0000000000
   10    6        0.0000000000
   10    7        0.0000000000
   10    8        0.0414370462
   10    9       -0.1197987579
   11    1        0.0000000000
   11    2        0.0000000000
   11    3        0.0000000000
   11    4        0.0000000000
   11    5        0.0000000000
   11    6        0.0000000000
   11    7        0.0000000000
   11    8       -0.0096450832
   11    9       -0.2580557899
   11   10       -0.0000000000
   12    1        0.0000000000
   12    2        0.0000000000
   12    3        0.0000000000
   12    4        0.0000000000
   12    5        0.0000000000
   12    6        0.0000000000
   12    7        0.0187944692
   12    8        0.0000000000
   12    9        0.0000000000
   12   10       -0.4190071615
   12   11       -0.2501204727
   13    1        0.0000000000
   13    2        0.0000000000
   13    3        0.0000000000
   13    4        0.0000000000
   13    5        0.0000000000
   13    6        0.0000000000
   13    7       -0.0026353202
   13    8        0.0000000000
   13    9        0.0000000000
   13   10        0.0954502926
   13   11       -0.3768160450
   13   12       -0.0000000000
   14    1        0.0000000000
   14    2        0.0000000000
   14    3        0.0000000000
   14    4        0.0000000000
   14    5        0.0000000000
   14    6        0.0000000000
   14    7        0.0000000000
   14    8        0.0792067346
   14    9        0.3078408636
   14   10        0.0000000000
   14   11        0.0000000000
   14   12       -0.3622520388
   14   13       -0.0420762305
   15    1        0.0000000000
   15    2        0.0000000000
   15    3        0.0000000000
   15    4        0.0000000000
   15    5        0.0000000000
   15    6        0.0000000000
   15    7       -0.0195538446
   15    8        0.0000000000
   15    9       -0.0000000000
   15   10       -0.0223036453
   15   11        0.1555868879
   15   12        0.0000000000
   15   13        0.0000000000
   15   14        0.2342988747
   16    1        0.0000000000
   16    2        0.0000000000
   16    3        0.0000000000
   16    4        0.0000000000
   16    5        0.0000000000
   16    6        0.0000000000
   16    7        0.0000000000
   16    8       -0.0741473663
   16    9        0.0357720166
   16   10        0.0000000000
   16   11        0.0000000000
   16   12        0.0693931290
   16   13       -0.3234953825
   16   14        0.0000000000
   16   15        0.1816555873
   17    1        0.0000000000
   17    2        0.0000000000
   17    3        0.0000000000
   17    4        0.0000000000
   17    5        0.0000000000
   17    6        0.0000000000
   17    7       -0.0031538332
   17    8        0.0000000000
   17    9       -0.0000000000
   17   10        0.0024459184
   17   11        0.0101698129
   17   12        0.0000000000
   17   13       -0.0000000000
   17   14       -0.0197492682
   17   15        0.0000000000
   17   16        0.0033480727
   18    1        0.0000000000
   18    2        0.0000000000
   18    3        0.0000000000
   18    4        0.0000000000
   18    5        0.0000000000
   18    6        0.0000000000
   18    7       -0.0176388876
   18    8        0.0000000000
   18    9       -0.0000000000
   18   10       -0.0131331985
   18   11        0.1295273514
   18   12        0.0000000000
   18   13       -0.0000000000
   18   14       -0.0377075491
   18   15        0.0000000000
   18   16       -0.1888980485
   18   17       -0.0000000000
   19    1        0.0000000000
   19    2        0.0000000000
   19    3        0.0000000000
   19    4        0.0000000000
   19    5        0.0000000000
   19    6        0.0000000000
   19    7        0.0000000000
   19    8        0.0166520945
   19    9        0.0986675685
   19   10        0.0000000000
   19   11       -0.0000000000
   19   12        0.0961381099
   19   13       -0.1393884490
   19   14        0.0000000000
   19   15        0.2394416069
   19   16        0.0000000000
   19   17       -0.0349993955
   19   18        0.0505642948
   20    1        0.0000000000
   20    2        0.0000000000
   20    3        0.0000000000
   20    4        0.0000000000
   20    5        0.0000000000
   20    6        0.0000000000
   20    7       -0.0163479729
   20    8        0.0000000000
   20    9       -0.0000000000
   20   10        0.0642294918
   20   11       -0.0546840760
   20   12       -0.0000000000
   20   13       -0.0000000000
   20   14       -0.1799177137
   20   15       -0.0000000000
   20   16        0.2136955320
   20   17        0.0000000000
   20   18        0.0000000000
   20   19        0.4310632477
   21    1        0.0000000000
   21    2        0.0000000000
   21    3        0.0000000000
   21    4        0.0000000000
   21    5        0.0000000000
   21    6        0.0000000000
   21    7       -0.0000000000
   21    8       -0.0638484180
   21    9       -0.3580573816
   21   10       -0.0000000000
   21   11        0.0000000000
   21   12       -0.2335346539
   21   13        0.0357369116
   21   14       -0.0000000000
   21   15        0.3075984242
   21   16       -0.0000000000
   21   17        0.0456251345
   21   18        0.1830817154
   21   19       -0.0000000000
   21   20        0.4330828625
   22    1        0.0000000000
   22    2        0.0000000000
   22    3        0.0000000000
   22    4        0.0000000000
   22    5        0.0000000000
   22    6        0.0000000000
   22    7        0.0000000000
   22    8        0.0409039832
   22    9       -0.2936801234
   22   10       -0.0000000000
   22   11        0.0000000000
   22   12       -0.1072214842
   22   13       -0.2486507695
   22   14        0.0000000000
   22   15        0.0909833819
   22   16       -0.0000000000
   22   17        0.0707863260
   22   18        0.5400143216
   22   19       -0.0000000000
   22   20        0.0041772926
   22   21       -0.0000000000
   23    1        0.0000000000
   23    2        0.0000000000
   23    3        0.0000000000
   23    4        0.0000000000
   23    5        0.0000000000
   23    6        0.0000000000
   23    7       -0.0000000000
   23    8       -0.6415885075
   23    9        0.1182577189
   23   10        0.0000000000
   23   11       -0.0000000000
   23   12        0.2982060948
   23   13       -0.2320907487
   23   14        0.0000000000
   23   15       -0.0564480972
   23   16       -0.0000000000
   23   17        0.0360224573
   23   18       -0.0299222544
   23   19        0.0000000000
   23   20        0.3160726221
   23   21        0.0000000000
   23   22        0.0000000000
   24    1        0.0000000000
   24    2        0.0000000000
   24    3        0.0000000000
   24    4        0.0000000000
   24    5        0.0000000000
   24    6        0.0000000000
   24    7        0.0000000000
   24    8        0.4466205158
   24    9        0.0026064712
   24   10        0.0000000000
   24   11       -0.0000000000
   24   12        0.2577311676
   24   13       -0.4020508988
   24   14        0.0000000000
   24   15       -0.4185296647
   24   16        0.0000000000
   24   17       -0.2579237531
   24   18        0.0061182588
   24   19        0.0000000000
   24   20        0.1669423857
   24   21        0.0000000000
   24   22       -0.0000000000
   24   23       -0.0000000000
   25    1        0.0000000000
   25    2        0.0000000000
   25    3        0.0000000000
   25    4        0.0000000000
   25    5        0.0000000000
   25    6        0.0000000000
   25    7       -0.0000000000
   25    8       -0.1822779807
   25    9       -0.2529256675
   25   10       -0.0000000000
   25   11       -0.0000000000
   25   12       -0.1136824429
   25   13       -0.0198289844
   25   14        0.0000000000
   25   15       -0.5296470885
   25   16        0.0000000000
   25   17        0.5331562011
   25   18       -0.0017114000
   25   19       -0.0000000000
   25   20       -0.1973247885
   25   21       -0.0000000000
   25   22        0.0000000000
   25   23        0.0000000000
   25   24        0.0000000000
   26    1        0.0000000000
   26    2        0.0000000000
   26    3        0.0000000000
   26    4        0.0000000000
   26    5        0.0000000000
   26    6        0.0000000000
   26    7       -0.0000000000
   26    8       -0.3914437388
   26    9       -0.4620252923
   26   10       -0.0000000000
   26   11        0.0000000000
   26   12       -0.2958903443
   26   13       -0.2488573581
   26   14        0.0000000000
   26   15       -0.1470875643
   26   16        0.0000000000
   26   17       -0.4844314684
   26   18       -0.2425939970
   26   19        0.0000000000
   26   20       -0.2073580400
   26   21        0.0000000000
   26   22        0.0000000000
   26   23        0.0000000000
   26   24       -0.0000000000
   26   25       -0.0000000000
   27    1        0.0000000000
   27    2        0.0000000000
   27    3        0.0000000000
   27    4        0.0000000000
   27    5        0.0000000000
   27    6        0.0000000000
   27    7        0.0000000000
   27    8        0.3035250164
   27    9       -0.2186377724
   27   10       -0.0000000000
   27   11        0.0000000000
   27   12       -0.1056938652
   27   13       -0.4319492593
   27   14        0.0000000000
   27   15        0.2721833208
   27   16       -0.0000000000
   27   17        0.3290617723
   27   18       -0.5261278211
   27   19        0.0000000000
   27   20        0.1048884949
   27   21       -0.0000000000
   27   22        0.0000000000
   27   23       -0.0000000000
   27   24       -0.0000000000
   27   25        0.0000000000
   27   26       -0.0000000000
   28    1        0.0000000000
   28    2        0.0000000000
   28    3        0.0000000000
   28    4        0.0000000000
   28    5        0.0000000000
   28    6        0.0000000000
   28    7       -0.0000000000
   28    8       -0.0571849021
   28    9        0.3677145061
   28   10        0.0000000000
   28   11        0.0000000000
   28   12       -0.4441596804
   28   13       -0.2392227297
   28   14        0.0000000000
   28   15       -0.1094586839
   28   16       -0.0000000000
   28   17       -0.0054059258
   28   18        0.0028615500
   28   19       -0.0000000000
   28   20        0.0092132152
   28   21       -0.0000000000
   28   22       -0.0000000000
   28   23        0.0000000000
   28   24        0.0000000000
   28   25        0.0000000000
   28   26       -0.0000000000
   28   27       -0.0000000000
   29    1        0.0000000000
   29    2        0.0000000000
   29    3        0.0000000000
   29    4        0.0000000000
   29    5        0.0000000000
   29    6        0.0000000000
   29    7        0.0000000000
   29    8        0.0708307923
   29    9       -0.0045370606
   29   10        0.0000000000
   29   11        0.0000000000
   29   12       -0.0315623914
   29   13        0.0450026393
   29   14       -0.0000000000
   29   15        0.0195054126
   29   16        0.0000000000
   29   17       -0.5310540223
   29   18       -0.0129737477
   29   19        0.0000000000
   29   20        0.1597612156
   29   21        0.0000000000
   29   22        0.0000000000
   29   23       -0.0000000000
   29   24        0.0000000000
   29   25        0.0000000000
   29   26       -0.0000000000
   29   27        0.0000000000
   29   28        0.0000000000
   30    1        0.0000000000
   30    2        0.0000000000
   30    3        0.0000000000
   30    4        0.0000000000
   30    5        0.0000000000
   30    6        0.0000000000
   30    7        0.0000000000
   30    8        0.1438265576
   30    9       -0.1456803223
   30   10       -0.0000000000
   30   11        0.0000000000
   30   12       -0.0063919123
   30   13       -0.0526788933
   30   14        0.0000000000
   30   15       -0.2998478198
   30   16        0.0000000000
   30   17       -0.0348191570
   30   18        0.4310612195
   30   19       -0.0000000000
   30   20       -0.0705827873
   30   21       -0.0000000000
   30   22       -0.0000000000
   30   23        0.0000000000
   30   24        0.0000000000
   30   25        0.0000000000
   30   26        0.0000000000
   30   27       -0.0000000000
   30   28        0.0000000000
   30   29       -0.0000000000
   31    1        0.0000000000
   31    2        0.0000000000
   31    3        0.0000000000
   31    4        0.0000000000
   31    5        0.0000000000
   31    6        0.0000000000
   31    7       -0.0000000000
   31    8       -0.1015445291
   31    9        0.0486725000
   31   10        0.0000000000
   31   11       -0.0000000000
   31   12        0.2167370797
   31   13       -0.2661533222
   31   14        0.0000000000
   31   15       -0.0716633542
   31   16        0.0000000000
   31   17        0.0994741460
   31   18        0.0440627878
   31   19       -0.0000000000
   31   20        0.4405950524
   31   21       -0.0000000000
   31   22        0.0000000000
   31   23       -0.0000000000
   31   24        0.0000000000
   31   25       -0.0000000000
   31   26        0.0000000000
   31   27       -0.0000000000
   31   28       -0.0000000000
   31   29        0.0000000000
   31   30       -0.0000000000
   32    1        0.0000000000
   32    2        0.0000000000
   32    3        0.0000000000
   32    4        0.0000000000
   32    5        0.0000000000
   32    6        0.0000000000
   32    7        0.0000000000
   32    8        0.0258899677
   32    9        0.0083990446
   32   10        0.0000000000
   32   11       -0.0000000000
   32   12        0.0763392317
   32   13       -0.0599527675
   32   14        0.0000000000
   32   15       -0.2193659773
   32   16       -0.0000000000
   32   17       -0.0511812378
   32   18       -0.2861297305
   32   19        0.0000000000
   32   20       -0.1314419822
   32   21       -0.0000000000
   32   22       -0.0000000000
   32   23       -0.0000000000
   32   24        0.0000000000
   32   25       -0.0000000000
   32   26       -0.0000000000
   32   27        0.0000000000
   32   28       -0.0000000000
   32   29        0.0000000000
   32   30        0.0000000000
   32   31        0.0000000000
   33    1        0.0000000000
   33    2        0.0000000000
   33    3        0.0000000000
   33    4        0.0000000000
   33    5        0.0000000000
   33    6        0.0000000000
   33    7       -0.0000000000
   33    8       -0.1117788883
   33    9        0.1125343188
   33   10        0.0000000000
   33   11       -0.0000000000
   33   12        0.1791212799
   33   13       -0.2430323060
   33   14        0.0000000000
   33   15        0.1290956406
   33   16       -0.0000000000
   33   17        0.0188196343
   33   18        0.1074407916
   33   19       -0.0000000000
   33   20       -0.2801569611
   33   21        0.0000000000
   33   22        0.0000000000
   33   23        0.0000000000
   33   24       -0.0000000000
   33   25       -0.0000000000
   33   26        0.0000000000
   33   27       -0.0000000000
   33   28        0.0000000000
   33   29       -0.0000000000
   33   30       -0.0000000000
   33   31       -0.0000000000
   33   32        0.0000000000
  Coriolis Zeta matrix for IXYZ=                     3 :
    2    1        0.0000000000
    3    1        0.0000000000
    3    2        0.0000000000
    4    1        0.0000000000
    4    2        0.0000000000
    4    3        0.0000000000
    5    1        0.0000000000
    5    2        0.0000000000
    5    3        0.0000000000
    5    4        0.0000000000
    6    1        0.0000000000
    6    2        0.0000000000
    6    3        0.0000000000
    6    4        0.0000000000
    6    5        0.0000000000
    7    1        0.0000000000
    7    2        0.0000000000
    7    3        0.0000000000
    7    4        0.0000000000
    7    5        0.0000000000
    7    6        0.0000000000
    8    1        0.0000000000
    8    2        0.0000000000
    8    3        0.0000000000
    8    4        0.0000000000
    8    5        0.0000000000
    8    6        0.0000000000
    8    7        0.0000000000
    9    1        0.0000000000
    9    2        0.0000000000
    9    3        0.0000000000
    9    4        0.0000000000
    9    5        0.0000000000
    9    6        0.0000000000
    9    7       -0.0000000000
    9    8       -0.0000000000
   10    1        0.0000000000
   10    2        0.0000000000
   10    3        0.0000000000
   10    4        0.0000000000
   10    5        0.0000000000
   10    6        0.0000000000
   10    7        0.1642318130
   10    8       -0.0000000000
   10    9       -0.0000000000
   11    1        0.0000000000
   11    2        0.0000000000
   11    3        0.0000000000
   11    4        0.0000000000
   11    5        0.0000000000
   11    6        0.0000000000
   11    7        0.1845952592
   11    8       -0.0000000000
   11    9        0.0000000000
   11   10        0.0474920417
   12    1        0.0000000000
   12    2        0.0000000000
   12    3        0.0000000000
   12    4        0.0000000000
   12    5        0.0000000000
   12    6        0.0000000000
   12    7        0.0000000000
   12    8       -0.0000000000
   12    9        0.0000000000
   12   10        0.0000000000
   12   11       -0.0000000000
   13    1        0.0000000000
   13    2        0.0000000000
   13    3        0.0000000000
   13    4        0.0000000000
   13    5        0.0000000000
   13    6        0.0000000000
   13    7        0.0000000000
   13    8       -0.0000000000
   13    9        0.0000000000
   13   10       -0.0000000000
   13   11        0.0000000000
   13   12       -0.0000000000
   14    1        0.0000000000
   14    2        0.0000000000
   14    3        0.0000000000
   14    4        0.0000000000
   14    5        0.0000000000
   14    6        0.0000000000
   14    7        0.4932329987
   14    8       -0.0000000000
   14    9        0.0000000000
   14   10       -0.1731732181
   14   11       -0.0493059340
   14   12       -0.0000000000
   14   13       -0.0000000000
   15    1        0.0000000000
   15    2        0.0000000000
   15    3        0.0000000000
   15    4        0.0000000000
   15    5        0.0000000000
   15    6        0.0000000000
   15    7        0.0000000000
   15    8       -0.0000000000
   15    9        0.0000000000
   15   10       -0.0000000000
   15   11       -0.0000000000
   15   12       -0.0000000000
   15   13       -0.0000000000
   15   14       -0.0000000000
   16    1        0.0000000000
   16    2        0.0000000000
   16    3        0.0000000000
   16    4        0.0000000000
   16    5        0.0000000000
   16    6        0.0000000000
   16    7       -0.1057836994
   16    8        0.0000000000
   16    9        0.0000000000
   16   10        0.0245570720
   16   11       -0.1600268918
   16   12       -0.0000000000
   16   13       -0.0000000000
   16   14       -0.4510513665
   16   15       -0.0000000000
   17    1        0.0000000000
   17    2        0.0000000000
   17    3        0.0000000000
   17    4        0.0000000000
   17    5        0.0000000000
   17    6        0.0000000000
   17    7        0.0000000000
   17    8       -0.0000000000
   17    9        0.0000000000
   17   10       -0.0000000000
   17   11       -0.0000000000
   17   12        0.0000000000
   17   13        0.0000000000
   17   14        0.0000000000
   17   15        0.0000000000
   17   16        0.0000000000
   18    1        0.0000000000
   18    2        0.0000000000
   18    3        0.0000000000
   18    4        0.0000000000
   18    5        0.0000000000
   18    6        0.0000000000
   18    7        0.0000000000
   18    8       -0.0000000000
   18    9       -0.0000000000
   18   10        0.0000000000
   18   11       -0.0000000000
   18   12       -0.0000000000
   18   13        0.0000000000
   18   14        0.0000000000
   18   15        0.0000000000
   18   16        0.0000000000
   18   17       -0.0000000000
   19    1        0.0000000000
   19    2        0.0000000000
   19    3        0.0000000000
   19    4        0.0000000000
   19    5        0.0000000000
   19    6        0.0000000000
   19    7        0.4415878986
   19    8       -0.0000000000
   19    9        0.0000000000
   19   10       -0.0879744711
   19   11       -0.0231902864
   19   12       -0.0000000000
   19   13        0.0000000000
   19   14        0.1209059286
   19   15        0.0000000000
   19   16        0.2061768536
   19   17       -0.0000000000
   19   18        0.0000000000
   20    1        0.0000000000
   20    2        0.0000000000
   20    3        0.0000000000
   20    4        0.0000000000
   20    5        0.0000000000
   20    6        0.0000000000
   20    7        0.0000000000
   20    8       -0.0000000000
   20    9        0.0000000000
   20   10       -0.0000000000
   20   11       -0.0000000000
   20   12       -0.0000000000
   20   13        0.0000000000
   20   14        0.0000000000
   20   15        0.0000000000
   20   16        0.0000000000
   20   17       -0.0000000000
   20   18        0.0000000000
   20   19        0.0000000000
   21    1        0.0000000000
   21    2        0.0000000000
   21    3        0.0000000000
   21    4        0.0000000000
   21    5        0.0000000000
   21    6        0.0000000000
   21    7        0.2170826277
   21    8       -0.0000000000
   21    9       -0.0000000000
   21   10        0.1576172963
   21   11       -0.1158372394
   21   12        0.0000000000
   21   13        0.0000000000
   21   14        0.0284942760
   21   15        0.0000000000
   21   16        0.1270023516
   21   17       -0.0000000000
   21   18       -0.0000000000
   21   19       -0.1442876810
   21   20       -0.0000000000
   22    1        0.0000000000
   22    2        0.0000000000
   22    3        0.0000000000
   22    4        0.0000000000
   22    5        0.0000000000
   22    6        0.0000000000
   22    7        0.0012276960
   22    8       -0.0000000000
   22    9       -0.0000000000
   22   10        0.0854532792
   22   11        0.2197809247
   22   12        0.0000000000
   22   13        0.0000000000
   22   14        0.3815043656
   22   15        0.0000000000
   22   16       -0.0264280851
   22   17       -0.0000000000
   22   18       -0.0000000000
   22   19       -0.0709373660
   22   20        0.0000000000
   22   21       -0.2219537682
   23    1        0.0000000000
   23    2        0.0000000000
   23    3        0.0000000000
   23    4        0.0000000000
   23    5        0.0000000000
   23    6        0.0000000000
   23    7       -0.1299924878
   23    8        0.0000000000
   23    9       -0.0000000000
   23   10        0.2640663663
   23   11       -0.1634087044
   23   12       -0.0000000000
   23   13       -0.0000000000
   23   14       -0.0037056839
   23   15        0.0000000000
   23   16        0.0120966757
   23   17       -0.0000000000
   23   18       -0.0000000000
   23   19       -0.0678534368
   23   20       -0.0000000000
   23   21        0.2049337350
   23   22       -0.1723199249
   24    1        0.0000000000
   24    2        0.0000000000
   24    3        0.0000000000
   24    4        0.0000000000
   24    5        0.0000000000
   24    6        0.0000000000
   24    7        0.1958099171
   24    8       -0.0000000000
   24    9        0.0000000000
   24   10       -0.2473264500
   24   11        0.1247201225
   24   12        0.0000000000
   24   13        0.0000000000
   24   14       -0.0585460257
   24   15       -0.0000000000
   24   16        0.0742920778
   24   17        0.0000000000
   24   18        0.0000000000
   24   19        0.0428138687
   24   20       -0.0000000000
   24   21       -0.0241298720
   24   22        0.2002341103
   24   23        0.0817966704
   25    1        0.0000000000
   25    2        0.0000000000
   25    3        0.0000000000
   25    4        0.0000000000
   25    5        0.0000000000
   25    6        0.0000000000
   25    7        0.0611651692
   25    8       -0.0000000000
   25    9       -0.0000000000
   25   10        0.2058158557
   25   11       -0.0800707112
   25   12       -0.0000000000
   25   13        0.0000000000
   25   14        0.0309418152
   25   15        0.0000000000
   25   16        0.1595764664
   25   17       -0.0000000000
   25   18       -0.0000000000
   25   19       -0.1523557434
   25   20       -0.0000000000
   25   21        0.1025145918
   25   22       -0.0126676760
   25   23       -0.1608723792
   25   24        0.0082843104
   26    1        0.0000000000
   26    2        0.0000000000
   26    3        0.0000000000
   26    4        0.0000000000
   26    5        0.0000000000
   26    6        0.0000000000
   26    7       -0.0472236284
   26    8        0.0000000000
   26    9       -0.0000000000
   26   10        0.5941466615
   26   11       -0.0981428453
   26   12        0.0000000000
   26   13        0.0000000000
   26   14        0.2639274749
   26   15        0.0000000000
   26   16        0.1580062563
   26   17       -0.0000000000
   26   18       -0.0000000000
   26   19       -0.3711123970
   26   20       -0.0000000000
   26   21       -0.1478903650
   26   22        0.0021997210
   26   23       -0.1526621163
   26   24       -0.1800829663
   26   25       -0.0766178478
   27    1        0.0000000000
   27    2        0.0000000000
   27    3        0.0000000000
   27    4        0.0000000000
   27    5        0.0000000000
   27    6        0.0000000000
   27    7        0.1555931792
   27    8       -0.0000000000
   27    9        0.0000000000
   27   10       -0.1316935773
   27   11        0.2712723451
   27   12        0.0000000000
   27   13        0.0000000000
   27   14        0.1970255601
   27   15        0.0000000000
   27   16       -0.0993225157
   27   17       -0.0000000000
   27   18       -0.0000000000
   27   19       -0.1872094413
   27   20       -0.0000000000
   27   21       -0.4728701097
   27   22        0.3319361289
   27   23        0.1643240534
   27   24       -0.2058833610
   27   25       -0.1609077947
   27   26       -0.0028881632
   28    1        0.0000000000
   28    2        0.0000000000
   28    3        0.0000000000
   28    4        0.0000000000
   28    5        0.0000000000
   28    6        0.0000000000
   28    7       -0.3379570879
   28    8        0.0000000000
   28    9        0.0000000000
   28   10       -0.4803098551
   28   11       -0.6063012499
   28   12       -0.0000000000
   28   13        0.0000000000
   28   14        0.4588951543
   28   15        0.0000000000
   28   16        0.1344983003
   28   17       -0.0000000000
   28   18       -0.0000000000
   28   19       -0.1251177924
   28   20        0.0000000000
   28   21       -0.1296165192
   28   22       -0.0279638778
   28   23       -0.0193579148
   28   24        0.0146236663
   28   25        0.0398457598
   28   26        0.0928695029
   28   27        0.0545991861
   29    1        0.0000000000
   29    2        0.0000000000
   29    3        0.0000000000
   29    4        0.0000000000
   29    5        0.0000000000
   29    6        0.0000000000
   29    7        0.0962351277
   29    8       -0.0000000000
   29    9        0.0000000000
   29   10       -0.2604333562
   29   11        0.2342892540
   29   12        0.0000000000
   29   13        0.0000000000
   29   14        0.1323820788
   29   15       -0.0000000000
   29   16       -0.4919358431
   29   17       -0.0000000000
   29   18       -0.0000000000
   29   19       -0.5918848440
   29   20       -0.0000000000
   29   21        0.3360510251
   29   22       -0.2479937180
   29   23       -0.2572199728
   29   24        0.0564460354
   29   25       -0.0517581082
   29   26        0.0660738472
   29   27        0.0074951788
   29   28       -0.0000830231
   30    1        0.0000000000
   30    2        0.0000000000
   30    3        0.0000000000
   30    4        0.0000000000
   30    5        0.0000000000
   30    6        0.0000000000
   30    7        0.0783556996
   30    8       -0.0000000000
   30    9        0.0000000000
   30   10       -0.0387359929
   30   11       -0.0602068435
   30   12       -0.0000000000
   30   13       -0.0000000000
   30   14       -0.0342904245
   30   15        0.0000000000
   30   16        0.1140221551
   30   17       -0.0000000000
   30   18       -0.0000000000
   30   19       -0.1491570160
   30   20       -0.0000000000
   30   21        0.1589538549
   30   22        0.6441387960
   30   23       -0.3155957223
   30   24        0.2664083052
   30   25        0.2944150217
   30   26       -0.1202975924
   30   27       -0.4842716337
   30   28        0.0013288299
   30   29        0.0063358406
   31    1        0.0000000000
   31    2        0.0000000000
   31    3        0.0000000000
   31    4        0.0000000000
   31    5        0.0000000000
   31    6        0.0000000000
   31    7       -0.0375877134
   31    8        0.0000000000
   31    9       -0.0000000000
   31   10        0.1098584776
   31   11       -0.0649802403
   31   12       -0.0000000000
   31   13        0.0000000000
   31   14        0.1193766358
   31   15        0.0000000000
   31   16        0.0295323742
   31   17       -0.0000000000
   31   18       -0.0000000000
   31   19       -0.2660315943
   31   20       -0.0000000000
   31   21        0.3778666833
   31   22        0.1978533375
   31   23        0.7279354677
   31   24        0.2560434709
   31   25       -0.0881668852
   31   26       -0.2992676439
   31   27        0.1434700755
   31   28       -0.0046400688
   31   29       -0.0148331538
   31   30       -0.0008392707
   32    1        0.0000000000
   32    2        0.0000000000
   32    3        0.0000000000
   32    4        0.0000000000
   32    5        0.0000000000
   32    6        0.0000000000
   32    7        0.0080923148
   32    8        0.0000000000
   32    9        0.0000000000
   32   10       -0.1341316449
   32   11       -0.0702674386
   32   12       -0.0000000000
   32   13        0.0000000000
   32   14        0.0572580164
   32   15        0.0000000000
   32   16        0.0717533115
   32   17        0.0000000000
   32   18        0.0000000000
   32   19        0.1627639484
   32   20       -0.0000000000
   32   21        0.4712663417
   32   22        0.2114931850
   32   23       -0.1298850756
   32   24       -0.6632879002
   32   25       -0.4089977501
   32   26       -0.2044713583
   32   27       -0.0683306677
   32   28       -0.0240246429
   32   29        0.0007018693
   32   30        0.0106672898
   32   31        0.0052464657
   33    1        0.0000000000
   33    2        0.0000000000
   33    3        0.0000000000
   33    4        0.0000000000
   33    5        0.0000000000
   33    6        0.0000000000
   33    7        0.0199358213
   33    8       -0.0000000000
   33    9        0.0000000000
   33   10       -0.0453443894
   33   11        0.0265470115
   33   12       -0.0000000000
   33   13       -0.0000000000
   33   14       -0.0082840967
   33   15       -0.0000000000
   33   16       -0.0762318582
   33   17       -0.0000000000
   33   18        0.0000000000
   33   19       -0.0615200234
   33   20        0.0000000000
   33   21       -0.0196167276
   33   22       -0.0130880825
   33   23        0.0171145730
   33   24       -0.4110610896
   33   25        0.7506172014
   33   26       -0.4000033520
   33   27        0.3012667579
   33   28       -0.0017425429
   33   29       -0.0510943589
   33   30       -0.0159464469
   33   31        0.0090794935
   33   32        0.0010775836
