# Supplementary material for: The 130 to 375 GHz Rotational Spectroscopy of s-trans-(Z)‑1-Cyano-1,3-butadiene (C5H5N): Analysis of the Lowest-Energy Vibrationally Excited Dyad (ν19 and ν27)
Source: J Phys Chem A. 2025 Sep 4;129(37):8630–42. doi: 10.1021/acs.jpca.5c04066 (PMC12503384; doi:10.1021/acs.jpca.5c04066)
Supplement: Supplementary file 2 [file jp5c04066_si_002.zip › C5H5N s-trans Z-1-cyano-1,3-butadiene MP2 cc-pCVTZ Cs cubic]

    7    7    7            13.1026838131
    7    8    8           -13.3078847210
    7    8    9            -1.5366029111
    7    9    9            -1.7879914011
    7    7   10           -11.1071892092
    8    8   10            30.0888480779
    8    9   10            -9.7631033811
    9    9   10            -8.6815188531
    7   10   10            -5.1472496610
   10   10   10             5.7439062934
    7    7   11            -2.0825833572
    8    8   11             6.4959438208
    8    9   11            23.3558535875
    9    9   11            20.0473588011
    7   10   11             4.9348782882
   10   10   11           -10.3184027719
    7   11   11            11.9724725299
   10   11   11            11.1259292145
   11   11   11           -17.1814283791
    7    8   12             6.8190183131
    7    9   12            -1.8265891634
    8   10   12            -9.6211356494
    9   10   12             5.0455995519
    8   11   12            20.5411535445
    9   11   12             5.3893714491
    7   12   12             1.1814185365
   10   12   12             7.7899649348
   11   12   12             2.0421446183
    7    8   13            -3.5490912011
    7    9   13             0.7150335263
    8   10   13            14.0360771748
    9   10   13            -1.1683504751
    8   11   13           -15.2791329005
    9   11   13             3.9920587931
    7   12   13             1.2802138883
   10   12   13            -2.4576476833
   11   12   13             7.2609814559
    7   13   13            -1.3385726011
   10   13   13            -3.1195476422
   11   13   13            -1.7257679505
    7    7   14           -11.5365222396
    8    8   14            37.2357124899
    8    9   14            16.9207721431
    9    9   14           -33.8223068613
    7   10   14           -11.9195539439
   10   10   14           -15.3829576563
    7   11   14           -13.0506761033
   10   11   14           -10.8271342159
   11   11   14           -20.6435265988
    8   12   14            24.4855523330
    9   12   14            24.6666200240
   12   12   14            -2.3108641331
    8   13   14           -19.6229093747
    9   13   14            -6.8722266166
   12   13   14            -0.3330803001
   13   13   14           -12.6284261471
    7   14   14             0.8740146515
   10   14   14            15.5327800209
   11   14   14            -3.4419191863
   14   14   14           -16.7033884223
    7    8   15            -0.7891474701
    7    9   15             3.4736861516
    8   10   15            -6.1588953902
    9   10   15            -2.4558123023
    8   11   15            11.2637176202
    9   11   15            -3.1562260640
    7   12   15            -2.9867449211
   10   12   15            -3.2178177742
   11   12   15             1.8531201054
    7   13   15            -3.0550523212
   10   13   15            -5.8603437797
   11   13   15            -1.2164933533
    8   14   15             8.7218649475
    9   14   15            -7.6793087891
   12   14   15            -6.9298542843
   13   14   15            -9.1628566156
    7   15   15            -2.0788279077
   10   15   15            -6.3714429701
   11   15   15             0.1509890281
   14   15   15            -9.5746782136
    7    7   16            64.8918224106
    8    8   16            35.3160946082
    8    9   16            10.4126761296
    9    9   16            80.2564386292
    7   10   16            10.0473330478
   10   10   16            50.6404149074
    7   11   16            19.8582999623
   10   11   16            15.2161858424
   11   11   16            21.9168704315
    8   12   16            31.3798190659
    9   12   16            -7.0547000738
   12   12   16            46.4213624950
    8   13   16           -15.3536471893
    9   13   16             2.3624993208
   12   13   16            16.9423251404
   13   13   16            16.6977682284
    7   14   16            -5.6893924519
   10   14   16           -12.5506347976
   11   14   16           -11.6408730752
   14   14   16           -17.4951368469
    8   15   16             1.5998224759
    9   15   16            -3.3187215483
   12   15   16             5.0705052565
   13   15   16            -1.6629298768
   15   15   16             7.8325844487
    7   16   16            13.8725209645
   10   16   16             4.0443776589
   11   16   16           -32.4828245737
   14   16   16            11.6445817031
   16   16   16           -81.8188338229
    7    8   17            -0.2582181952
    7    9   17             0.7660509020
    8   10   17             4.1806698598
    9   10   17            -2.6205300478
    8   11   17            -4.7122932405
    9   11   17             2.8430129577
    7   12   17             0.7416036644
   10   12   17            -3.0211671405
   11   12   17             1.5535139648
    7   13   17            -0.5141500569
   10   13   17             1.1382745637
   11   13   17            -1.5041507196
    8   14   17            -1.4478002202
    9   14   17             2.2419138857
   12   14   17             1.6352173354
   13   14   17            -1.7621605454
    7   15   17            -0.4161904585
   10   15   17            -0.2214358557
   11   15   17             0.9575174501
   14   15   17            -2.2494666935
    8   16   17             0.2305715767
    9   16   17             0.1502564353
   12   16   17             2.3719281017
   13   16   17            -3.8082684760
   15   16   17             0.9212724487
    7   17   17            -0.1936757833
   10   17   17             4.8714490275
   11   17   17            -2.0325729250
   14   17   17             2.6189928032
   16   17   17             0.4934293090
    7    8   18             3.4863611195
    7    9   18             2.7379627853
    8   10   18            -5.8993026221
    9   10   18            -2.9776797874
    8   11   18             1.5341726983
    9   11   18            -2.0419249440
    7   12   18             0.5098413879
   10   12   18            -0.4612095821
   11   12   18            -5.1750964477
    7   13   18             0.7075661409
   10   13   18            -5.2176503088
   11   13   18             1.5256780627
    8   14   18             3.9745931820
    9   14   18             3.3070057142
   12   14   18             4.0031204021
   13   14   18            -6.5292682387
    7   15   18            -1.0678121712
   10   15   18            -4.4279891560
   11   15   18             2.6920604990
   14   15   18           -13.7573064770
    8   16   18            -1.1444809948
    9   16   18             4.8893141270
   12   16   18             1.3214073670
   13   16   18             3.4404555392
   15   16   18            -5.0746296019
    7   17   18            -0.1137535905
   10   17   18            -1.7279554171
   11   17   18             2.4790962784
   14   17   18             1.1652012069
   16   17   18             1.6509711720
    7   18   18            -1.9163594624
   10   18   18             1.8429730762
   11   18   18             3.6867921878
   14   18   18             5.1407323956
   16   18   18            -8.0698465804
    7    7   19           -36.3729714176
    8    8   19           -33.5637678986
    8    9   19            23.4963003116
    9    9   19           -30.7042984337
    7   10   19           -28.0817903070
   10   10   19           -20.7645859541
    7   11   19           -24.5689113549
   10   11   19           -24.7308426916
   11   11   19           -21.0389766715
    8   12   19            17.3833416312
    9   12   19            28.2911158751
   12   12   19           -47.4142743804
    8   13   19           -24.9765309936
    9   13   19             5.8267461553
   12   13   19           -20.1598221335
   13   13   19             2.3633645909
    7   14   19            -6.0423497619
   10   14   19            20.4313697625
   11   14   19            10.3117891022
   14   14   19            -3.8200378270
    8   15   19            -2.7788152567
    9   15   19             1.1942489241
   12   15   19             5.4963504853
   13   15   19            -6.5438507062
   15   15   19             3.6985465795
    7   16   19            -3.6708132348
   10   16   19            -5.4389574305
   11   16   19             4.7030178597
   14   16   19           -44.7354368033
   16   16   19            21.3988556668
    8   17   19            -4.2537233176
    9   17   19             0.3065369520
   12   17   19             3.4646170561
   13   17   19            -6.1758906865
   15   17   19             4.5358601396
   17   17   19            -1.0362792093
    8   18   19             2.4820618698
    9   18   19            -4.5825535846
   12   18   19            -6.6224077832
   13   18   19             8.8753134619
   15   18   19             9.8835228291
   17   18   19             5.9910989589
   18   18   19             1.3825910709
    7   19   19            -1.1518770212
   10   19   19             7.5210236913
   11   19   19           -12.7322265829
   14   19   19            24.2046548442
   16   19   19           -67.3432166192
   19   19   19            28.5677281432
    7    8   20            -1.4767379626
    7    9   20             2.0541290546
    8   10   20             7.5379147795
    9   10   20             3.2818796989
    8   11   20           -13.4778965914
    9   11   20            -5.3314088017
    7   12   20             0.6532927860
   10   12   20             2.2490918722
   11   12   20            -1.4947519547
    7   13   20             0.6927404600
   10   13   20            -1.1311597593
   11   13   20            -0.1997074887
    8   14   20            -1.1696487390
    9   14   20             1.1915911287
   12   14   20             1.1060461604
   13   14   20             1.5390700315
    7   15   20            -0.2926045387
   10   15   20            -2.0670431164
   11   15   20             2.2590877358
   14   15   20            -6.3829770017
    8   16   20            13.0719311402
    9   16   20             8.0760745811
   12   16   20             4.3558201081
   13   16   20            -1.1500413877
   15   16   20             0.6609869738
    7   17   20            -0.4493750652
   10   17   20            -0.0461419532
   11   17   20            -0.2442558300
   14   17   20            -0.0626684728
   16   17   20            -9.2799066960
    7   18   20            -3.5891887648
   10   18   20             4.0299501552
   11   18   20            -3.3666943662
   14   18   20             1.5858941270
   16   18   20            -3.4430271593
    8   19   20             7.5315201927
    9   19   20             2.6092349655
   12   19   20             2.8530162625
   13   19   20            -2.8216673291
   15   19   20             8.6089345004
   17   19   20           -10.6595128365
   18   19   20            -2.8523716319
    7   20   20             2.1686967903
   10   20   20            -5.2749535502
   11   20   20             8.1477114338
   14   20   20             0.4726308809
   16   20   20            -6.9400975693
   19   20   20             3.7370536226
    7    7   21           -15.6002972114
    8    8   21            96.0827744047
    8    9   21           -30.4284524488
    9    9   21            35.8964062404
    7   10   21            -7.8194705406
   10   10   21             5.9914662667
    7   11   21            -9.0626074439
   10   11   21           -15.4164897188
   11   11   21           -11.4106414835
    8   12   21           -32.7654279135
    9   12   21            27.4577148039
   12   12   21           -33.9197438647
    8   13   21            -9.7463193007
    9   13   21            19.4752895966
   12   13   21             0.8553639672
   13   13   21             1.9656589153
    7   14   21            -7.1290080745
   10   14   21             7.1902601606
   11   14   21             8.9924050282
   14   14   21           -16.5361432493
    8   15   21             4.0536121555
    9   15   21           -15.4580754869
   12   15   21             0.9398413583
   13   15   21            15.2918764993
   15   15   21            24.0204682347
    7   16   21             2.1257582535
   10   16   21            -0.3972385916
   11   16   21            -6.8014116271
   14   16   21           -30.5120730562
   16   16   21           -11.5351806001
    8   17   21             6.0745500970
    9   17   21            -5.9125963991
   12   17   21            -3.7494264567
   13   17   21             5.9302234417
   15   17   21            -0.3134639217
   17   17   21             7.1906149976
    8   18   21           -11.2714496589
    9   18   21            -1.2916692244
   12   18   21             6.1823030560
   13   18   21             2.0191151161
   15   18   21            16.8199331436
   17   18   21            -4.7424915243
   18   18   21            -4.3110272367
    7   19   21            -5.2324237445
   10   19   21            -3.6061401632
   11   19   21            -6.2984661290
   14   19   21            -2.1485484676
   16   19   21           -22.7006493267
   19   19   21            18.7613179177
    8   20   21             3.9957885401
    9   20   21            -0.0567274432
   12   20   21            -1.9100687654
   13   20   21            10.3332024087
   15   20   21             0.1646393168
   17   20   21             5.3967500156
   18   20   21             2.1533787238
   20   20   21           -16.2152104075
    7   21   21            -6.1554318904
   10   21   21           -10.0309128200
   11   21   21             0.6776150274
   14   21   21           -28.8090993229
   16   21   21           -51.9449951204
   19   21   21            14.8678435529
   21   21   21           -30.9584699091
    7    7   22           -15.2467437853
    8    8   22           -22.9586875082
    8    9   22            81.4024165661
    9    9   22            -4.3946658017
    7   10   22           -12.1947945288
   10   10   22            22.4169025324
    7   11   22             7.5556373198
   10   11   22           -15.0878722217
   11   11   22            -6.8651825395
    8   12   22            14.4367323204
    9   12   22            15.5858465083
   12   12   22           -15.5561204903
    8   13   22            21.8786341467
    9   13   22            -8.0408521901
   12   13   22            -5.8699093677
   13   13   22            -2.9606073584
    7   14   22             7.2039825085
   10   14   22             7.5824156418
   11   14   22             2.0347556533
   14   14   22            -3.5048128657
    8   15   22            -2.7973059412
    9   15   22             2.2054037813
   12   15   22             4.4666747635
   13   15   22             6.2435812395
   15   15   22            20.1920864887
    7   16   22            -0.9921366525
   10   16   22             3.5618921414
   11   16   22            10.8605230838
   14   16   22            13.8423405177
   16   16   22            26.9433928330
    8   17   22            -6.2887283674
    9   17   22             4.8794378522
   12   17   22             3.4847974406
   13   17   22            -0.5172862333
   15   17   22            -0.1475755432
   17   17   22           -10.6872357430
    8   18   22            -3.8584279342
    9   18   22            -7.4128902199
   12   18   22             2.6044151113
   13   18   22             4.9344879116
   15   18   22           -17.1489983899
   17   18   22             1.2158635569
   18   18   22             6.0572174208
    7   19   22             4.9714937513
   10   19   22           -21.0661608379
   11   19   22             3.7952119258
   14   19   22             1.8231340378
   16   19   22             3.4636066133
   19   19   22            29.2669126523
    8   20   22           -13.2887776283
    9   20   22            -3.2489943596
   12   20   22             9.0463650194
   13   20   22           -16.3420236862
   15   20   22             2.8897717245
   17   20   22            -5.1338343970
   18   20   22            -1.0554842334
   20   20   22            12.6137614223
    7   21   22           -13.4423165472
   10   21   22            10.0114893590
   11   21   22             9.8993268181
   14   21   22             8.9578558897
   16   21   22            13.4454532007
   19   21   22            34.6337501419
   21   21   22            22.6062743689
    7   22   22           -16.2736120542
   10   22   22            14.2046958326
   11   22   22            11.5412742133
   14   22   22            -9.2184899666
   16   22   22           -65.5979152722
   19   22   22           -27.6226600752
   21   22   22           -74.7197607887
   22   22   22            47.0731776164
    7    7   23           -30.8116208882
    8    8   23          -327.8037926948
    8    9   23            13.7840323517
    9    9   23            19.8997136739
    7   10   23            32.3762028989
   10   10   23           -38.1453193573
    7   11   23            -7.8294641442
   10   11   23             6.4389244864
   11   11   23            -4.2896311112
    8   12   23            20.0549375833
    9   12   23            16.1427956546
   12   12   23            10.2325872649
    8   13   23            -5.7308027913
    9   13   23           -14.8414251029
   12   13   23           -15.2876850226
   13   13   23            10.4183086950
    7   14   23             4.1738953362
   10   14   23           -10.6431306599
   11   14   23             9.6700750893
   14   14   23             5.1832950867
    8   15   23            -3.2846031674
    9   15   23            13.9364531012
   12   15   23             7.0068469076
   13   15   23            -2.3194228358
   15   15   23             0.7786299418
    7   16   23            -1.3913799729
   10   16   23             0.0367605450
   11   16   23             1.7630181670
   14   16   23            -3.8866424727
   16   16   23            14.8902179844
    8   17   23           -11.5058470785
    9   17   23            12.2313174445
   12   17   23            13.1698888966
   13   17   23           -17.0686338580
   15   17   23            12.1717581953
   17   17   23            -9.0196543309
    8   18   23             0.4420757201
    9   18   23            -6.6366005065
   12   18   23            -4.5204491998
   13   18   23            -4.0804487114
   15   18   23             5.8256758762
   17   18   23             1.1788204387
   18   18   23            -3.8642834132
    7   19   23            -4.2592910756
   10   19   23            11.7185291501
   11   19   23            -9.0189419802
   14   19   23            -0.6201233103
   16   19   23            14.1710477011
   19   19   23            18.4494069531
    8   20   23            -0.7842619606
    9   20   23             1.9365885762
   12   20   23            -3.6672319123
   13   20   23            11.1099672946
   15   20   23            -7.6217863633
   17   20   23            -2.7455309246
   18   20   23             2.2455175674
   20   20   23             4.6302592806
    7   21   23             8.2701855186
   10   21   23           -18.8890991771
   11   21   23            16.0538589946
   14   21   23            11.0456994948
   16   21   23            -9.4317258764
   19   21   23            -0.4457003340
   21   21   23           -10.8096591108
    7   22   23            -8.8687993602
   10   22   23            22.9150165751
   11   22   23           -13.5172901986
   14   22   23            -0.6493412236
   16   22   23             2.9033023741
   19   22   23            -6.4107772294
   21   22   23             3.9257224556
   22   22   23             4.5796517493
    7   23   23             9.2230223844
   10   23   23           -20.2630281568
   11   23   23             6.4326960893
   14   23   23            -2.2662641294
   16   23   23           -13.5042509988
   19   23   23             4.7049483026
   21   23   23           -22.0799915027
   22   23   23             6.3276609873
   23   23   23            70.5303598342
    7    7   24             8.9268383355
    8    8   24           152.6862913688
    8    9   24             5.2570887775
    9    9   24             0.1290897586
    7   10   24           -34.3514976518
   10   10   24            21.6126090731
    7   11   24             0.6671480483
   10   11   24           -17.3942208383
   11   11   24            -3.8211586584
    8   12   24             2.5247096121
    9   12   24           -20.8015911976
   12   12   24           -31.9995500329
    8   13   24           -35.8187932997
    9   13   24            34.3655196549
   12   13   24             1.4956297491
   13   13   24           -11.2656876933
    7   14   24            -3.8622792281
   10   14   24            11.1184473664
   11   14   24            -1.6705642762
   14   14   24            -5.6251071429
    8   15   24            47.1025632741
    9   15   24            25.7998593571
   12   15   24            -8.8093153733
   13   15   24             1.2695639993
   15   15   24           -13.5987915554
    7   16   24            -3.1863166421
   10   16   24             0.3076468919
   11   16   24             2.3767897991
   14   16   24           -17.6411174752
   16   16   24            -0.4228331291
    8   17   24           -27.0143066078
    9   17   24            -2.2025439638
   12   17   24            -5.2154347907
   13   17   24             8.1999162895
   15   17   24            -9.2602340633
   17   17   24            45.6245999027
    8   18   24            -8.8715781345
    9   18   24             3.1346069550
   12   18   24           -11.2937280019
   13   18   24             2.5242836818
   15   18   24           -10.3416648489
   17   18   24            -4.1312625013
   18   18   24             0.5605845711
    7   19   24             7.1089830197
   10   19   24            -5.0056057461
   11   19   24            -4.2213252538
   14   19   24            13.4350192017
   16   19   24           -39.4942655262
   19   19   24            -2.8928849434
    8   20   24            -3.2716778038
    9   20   24             8.2129434862
   12   20   24             5.0038275242
   13   20   24           -10.7837655905
   15   20   24             2.9280517157
   17   20   24            -7.0007430172
   18   20   24             6.5520136913
   20   20   24           -13.1914463476
    7   21   24             0.5225971799
   10   21   24            11.6950766038
   11   21   24           -16.1261972251
   14   21   24             8.9846492010
   16   21   24            -1.6583760713
   19   21   24             8.4948838108
   21   21   24           -28.5987642224
    7   22   24             1.3789459411
   10   22   24             3.1887221698
   11   22   24             5.1424911864
   14   22   24            28.0334644062
   16   22   24             0.9867780339
   19   22   24            -7.5518283330
   21   22   24            12.4119708135
   22   22   24           -10.0746141825
    7   23   24            -1.2731722951
   10   23   24            -2.9093008244
   11   23   24            11.1520453396
   14   23   24             9.9129914104
   16   23   24           -11.2468982399
   19   23   24            -5.1817757176
   21   23   24            -3.3634900838
   22   23   24             4.3975229133
   23   23   24           -33.2989299182
    7   24   24            -4.5880518068
   10   24   24             6.6924445433
   11   24   24            -4.9129322722
   14   24   24           -10.8460666770
   16   24   24           -37.6004436908
   19   24   24            13.6576679635
   21   24   24           -14.7868901306
   22   24   24            -8.2426163040
   23   24   24            14.5253868385
   24   24   24           -13.7613906745
    7    7   25           -19.8596811987
    8    8   25           -40.7611742609
    8    9   25           -54.7890409600
    9    9   25            41.6884152629
    7   10   25             2.0924826317
   10   10   25            -6.1112718617
    7   11   25           -15.4124186665
   10   11   25            -8.3278008148
   11   11   25            -3.8949627303
    8   12   25           -56.0903330379
    9   12   25            26.3199249732
   12   12   25             8.9787716533
    8   13   25            60.6096974492
    9   13   25            12.5718763756
   12   13   25           -25.4699905555
   13   13   25            25.2489196777
    7   14   25            -1.6526515959
   10   14   25             3.3870400042
   11   14   25             8.4530308226
   14   14   25            -5.7207320572
    8   15   25           -24.3235173842
    9   15   25            23.5912707065
   12   15   25             5.7309594194
   13   15   25           -16.0547110097
   15   15   25            -0.3448326879
    7   16   25             2.9490391485
   10   16   25             3.2547849943
   11   16   25           -13.2583483114
   14   16   25           -30.3584766139
   16   16   25            10.4634840050
    8   17   25            72.4646795959
    9   17   25             3.8924834243
   12   17   25            -1.0262354677
   13   17   25            -7.3549794316
   15   17   25            11.4796902519
   17   17   25           -92.5651883252
    8   18   25           -15.2480264669
    9   18   25            16.3512268362
   12   18   25             1.3942814641
   13   18   25            -0.3068278106
   15   18   25           -10.9570638132
   17   18   25             7.4899490294
   18   18   25             5.0907385396
    7   19   25            -0.4535403904
   10   19   25            -1.4956759829
   11   19   25           -13.3485419527
   14   19   25            -4.0005900040
   16   19   25            -9.2231956968
   19   19   25            44.7218237866
    8   20   25             9.2228608272
    9   20   25           -12.3856933255
   12   20   25           -16.0376082588
   13   20   25            13.0721606532
   15   20   25            -5.5014375573
   17   20   25            11.6475074232
   18   20   25           -12.2142002555
   20   20   25            11.2918319314
    7   21   25             3.3839259274
   10   21   25            -4.9564769806
   11   21   25            -8.7559384971
   14   21   25             0.5568003114
   16   21   25           -40.4988626598
   19   21   25           -23.4420295220
   21   21   25           -12.6063006844
    7   22   25            -2.8223699111
   10   22   25            10.8803844002
   11   22   25            -0.3453555924
   14   22   25            21.1492887042
   16   22   25            25.7608566252
   19   22   25            24.9912260240
   21   22   25             2.7344748622
   22   22   25           -15.3848106028
    7   23   25            -5.5551863852
   10   23   25            11.1361864698
   11   23   25            -5.5998216541
   14   23   25            -0.9880119242
   16   23   25            13.4234097526
   19   23   25            17.0306567039
   21   23   25            -2.6452568765
   22   23   25            -3.9727000548
   23   23   25            12.7337387975
    7   24   25            -3.6107119911
   10   24   25             3.9242070064
   11   24   25             0.8621871096
   14   24   25            -1.2371680999
   16   24   25           -20.7964740229
   19   24   25            14.6589524622
   21   24   25            -6.0973631618
   22   24   25             6.7687123898
   23   24   25            -2.2506142685
   24   24   25            -4.7060480451
    7   25   25             0.0041212504
   10   25   25            -2.6382135564
   11   25   25            -6.9166163862
   14   25   25           -12.1128310348
   16   25   25           -45.4828115446
   19   25   25            -5.2159297002
   21   25   25            -9.3031808886
   22   25   25             9.3221353026
   23   25   25            -1.1315196834
   24   25   25             8.4537085611
   25   25   25           -50.4841061082
    7    7   26           -57.5784720382
    8    8   26          -184.2082826493
    8    9   26            50.4643885717
    9    9   26            47.9635138923
    7   10   26            33.3831953536
   10   10   26           -22.9674383152
    7   11   26           -26.4797179582
   10   11   26            11.8033515530
   11   11   26           -25.3027087427
    8   12   26            40.2715278742
    9   12   26            21.6147598551
   12   12   26           -10.0035637301
    8   13   26            20.0659095419
    9   13   26            69.8425630486
   12   13   26            22.3804266746
   13   13   26           -15.5563474250
    7   14   26             5.9791822167
   10   14   26            13.5825186071
   11   14   26            10.9602696107
   14   14   26            -2.2899654102
    8   15   26           -16.2629187531
    9   15   26            -2.6926571217
   12   15   26           -23.9085517694
   13   15   26             5.1547019980
   15   15   26           -15.1074475818
    7   16   26            10.5812425787
   10   16   26            -8.4813739807
   11   16   26             4.5030227916
   14   16   26             0.2112859568
   16   16   26            10.2634336825
    8   17   26           -60.1424106721
    9   17   26            -2.0990144752
   12   17   26            -1.7815125230
   13   17   26             8.3073454905
   15   17   26            -9.8216840057
   17   17   26            54.0239247509
    8   18   26            32.3843868383
    9   18   26            22.6789859354
   12   18   26             8.8830970496
   13   18   26             4.0237504513
   15   18   26            -7.4273370573
   17   18   26            -9.5501350929
   18   18   26           -17.3330885556
    7   19   26            -6.8740853835
   10   19   26           -23.7091070579
   11   19   26             4.9056727035
   14   19   26             9.6682755848
   16   19   26           -28.0728455814
   19   19   26            28.6398074631
    8   20   26           -13.0249847705
    9   20   26            12.5660203605
   12   20   26            10.7344171815
   13   20   26            -1.4916456562
   15   20   26            -5.4453447330
   17   20   26            -3.9958649583
   18   20   26           -10.0981015006
   20   20   26             4.5532500029
    7   21   26             5.0126302859
   10   21   26           -24.1759703671
   11   21   26            -5.5050605523
   14   21   26             1.2865262917
   16   21   26           -11.2243296550
   19   21   26            27.3465719892
   21   21   26            -6.5291155255
    7   22   26            -7.7066048578
   10   22   26            16.9413445199
   11   22   26           -10.2919762678
   14   22   26             5.6758249739
   16   22   26           -21.8093084780
   19   22   26            -5.9938472201
   21   22   26           -15.5105800064
   22   22   26           -11.9401464737
    7   23   26            -1.6510058005
   10   23   26             2.1615844708
   11   23   26            -4.4190302417
   14   23   26            -7.2708094257
   16   23   26           -12.1016437906
   19   23   26            -8.8673335560
   21   23   26            10.3723083582
   22   23   26            -9.5344963053
   23   23   26            19.4234585217
    7   24   26            -0.9333749748
   10   24   26            -8.7129965585
   11   24   26            10.5653295227
   14   24   26             8.4945193862
   16   24   26             4.7412000122
   19   24   26            30.0714961138
   21   24   26            27.7130409159
   22   24   26             7.0647760919
   23   24   26           -26.2515747820
   24   24   26            37.1105464290
    7   25   26             1.0303308591
   10   25   26            -9.6346425621
   11   25   26            -6.2131071118
   14   25   26            -3.3898712812
   16   25   26           -26.5657099650
   19   25   26            21.5073999478
   21   25   26             1.6289336827
   22   25   26           -15.8337256908
   23   25   26            17.7454477970
   24   25   26           -17.6532496092
   25   25   26            26.4647850477
    7   26   26            -5.4043651539
   10   26   26             6.1378156888
   11   26   26           -41.9250105549
   14   26   26           -15.9876175858
   16   26   26           -92.7603358783
   19   26   26            13.1739502121
   21   26   26           -43.2171290711
   22   26   26           -54.3654201416
   23   26   26            57.2053407780
   24   26   26           -16.9666204707
   25   26   26           -47.5808802603
   26   26   26          -121.8282002892
    7    7   27            20.1259418016
    8    8   27           276.1155368283
    8    9   27            20.9129358637
    9    9   27            73.4578154103
    7   10   27           -48.5622959856
   10   10   27            83.5611614732
    7   11   27            22.5084384139
   10   11   27           -32.4810659997
   11   11   27             7.7442719433
    8   12   27            -1.0206326058
    9   12   27            51.1215832859
   12   12   27            43.4615426313
    8   13   27            11.1056005988
    9   13   27             1.0989297759
   12   13   27           -26.7619859010
   13   13   27            20.5315800738
    7   14   27             5.2392675306
   10   14   27            11.9693935044
   11   14   27             4.9269231960
   14   14   27             4.6984881907
    8   15   27            12.2826950020
    9   15   27            18.2702453405
   12   15   27            -0.6367018781
   13   15   27            -4.6654813645
   15   15   27           -13.3498523366
    7   16   27            -6.0401307096
   10   16   27            17.1639775096
   11   16   27            -6.7232866760
   14   16   27            10.7954006829
   16   16   27            43.8839155365
    8   17   27            64.4808197660
    9   17   27            13.4235992548
   12   17   27             9.0764677177
   13   17   27            -8.3179498302
   15   17   27             6.1268591396
   17   17   27           -49.5308028183
    8   18   27           -15.6123831756
    9   18   27            15.4344738962
   12   18   27            12.6801450123
   13   18   27             4.9513991633
   15   18   27            -2.2780798785
   17   18   27            -0.1333645924
   18   18   27           -33.8977426007
    7   19   27            -4.5375307084
   10   19   27            -8.3855960101
   11   19   27            -4.1689760541
   14   19   27             2.9966175224
   16   19   27            11.4810197462
   19   19   27            39.2825561442
    8   20   27            18.0981905981
    9   20   27             7.1986622368
   12   20   27            12.1262010495
   13   20   27           -10.8052187855
   15   20   27            -2.7427774556
   17   20   27             2.7554322546
   18   20   27             4.3424480599
   20   20   27           -21.4143049023
    7   21   27           -10.4856144115
   10   21   27             0.8230009719
   11   21   27            -3.5797153279
   14   21   27            16.2649356618
   16   21   27            13.3152503407
   19   21   27            21.0413039091
   21   21   27            30.5508865846
    7   22   27             6.6845204084
   10   22   27            -5.3521697536
   11   22   27            -9.5285616076
   14   22   27           -16.4055924817
   16   22   27           -40.7601125750
   19   22   27           -12.2794829005
   21   22   27           -39.9940261677
   22   22   27            12.9254808205
    7   23   27             5.8309470822
   10   23   27            -9.1144222275
   11   23   27             9.0121821326
   14   23   27             0.6503563836
   16   23   27             7.1901107639
   19   23   27            14.1259003401
   21   23   27           -13.1121000652
   22   23   27            28.8700796326
   23   23   27           -28.9017561932
    7   24   27             1.1188781290
   10   24   27            -9.4667684377
   11   24   27            -2.0519607352
   14   24   27            -6.1982958778
   16   24   27            -1.2531438989
   19   24   27            15.3838124433
   21   24   27            24.6706030808
   22   24   27           -18.2300850332
   23   24   27            28.7498319149
   24   24   27           -30.1612520318
    7   25   27            -4.5555421185
   10   25   27             7.0634977657
   11   25   27            -3.1556170004
   14   25   27            15.1726637673
   16   25   27            21.1007578085
   19   25   27            27.1124396051
   21   25   27            34.6787685043
   22   25   27           -33.2673664429
   23   25   27           -20.8249075178
   24   25   27            45.8106177932
   25   25   27           -14.7785612817
    7   26   27            -9.9912678273
   10   26   27            12.1649522928
   11   26   27           -10.8174417933
   14   26   27            17.2331791811
   16   26   27           -37.6311162622
   19   26   27            18.5085314514
   21   26   27           -31.7901929253
   22   26   27           -15.3723467429
   23   26   27           -43.7081465826
   24   26   27            58.5566476367
   25   26   27           -51.1295969864
   26   26   27          -240.6105327125
    7   27   27            -0.2023765590
   10   27   27            -5.8306116308
   11   27   27           -29.0239051847
   14   27   27           -33.2455210395
   16   27   27          -102.5640057551
   19   27   27           -24.6837090735
   21   27   27           -70.1022284746
   22   27   27           -10.2370705131
   23   27   27            93.2324577774
   24   27   27           -79.0224747942
   25   27   27           -24.1201272139
   26   27   27            28.1186030031
   27   27   27          -218.2978785038
    7    7   28           244.4879551502
    8    8   28             4.1146501643
    8    9   28           -44.9877287462
    9    9   28           243.4079568849
    7   10   28           190.1252756894
   10   10   28           123.4797828446
    7   11   28           189.1267745500
   10   11   28           125.7556868373
   11   11   28           126.8967219127
    8   12   28            30.8031735892
    9   12   28          -162.6151420909
   12   12   28            82.3076039875
    8   13   28            14.1512441000
    9   13   28           -60.9200574391
   12   13   28            29.3379867299
   13   13   28             7.3464706303
    7   14   28           -93.3061644561
   10   14   28           -47.5268797334
   11   14   28           -50.8622267690
   14   14   28            16.2234156812
    8   15   28             4.6593168606
    9   15   28           -19.8781537434
   12   15   28            11.1887212182
   13   15   28             2.0919707122
   15   15   28            -3.8045476185
    7   16   28           -17.6101923901
   10   16   28            -8.9537264026
   11   16   28            -0.4143871895
   14   16   28           -21.3079454942
   16   16   28            30.2225389936
    8   17   28            -0.7853052464
    9   17   28             1.6790408630
   12   17   28            -0.6133086739
   13   17   28             0.0770331296
   15   17   28             0.4647222294
   17   17   28            -0.4859074237
    8   18   28            -1.6172181565
    9   18   28             9.8336816187
   12   18   28            -4.5634209402
   13   18   28             2.0476377106
   15   18   28             0.2357102996
   17   18   28            -0.6257321647
   18   18   28            -2.6314484888
    7   19   28            18.9555226661
   10   19   28            14.0997233962
   11   19   28             6.7666828711
   14   19   28            13.6953975606
   16   19   28           -33.4436534271
   19   19   28            34.5161751594
    8   20   28            -3.3879173997
    9   20   28             6.2910839778
   12   20   28            -0.9103447376
   13   20   28            -1.3303748255
   15   20   28             0.8235795234
   17   20   28            -0.1847195604
   18   20   28            -2.1122278274
   20   20   28             0.9148639046
    7   21   28            21.1049111127
   10   21   28            15.8258739570
   11   21   28            14.7847170463
   14   21   28            -3.5745377997
   16   21   28           -12.3954730880
   19   21   28            11.5044198716
   21   21   28             3.1855621131
    7   22   28             4.4669028567
   10   22   28             6.8883061106
   11   22   28             5.0623889164
   14   22   28            -1.3218201340
   16   22   28            -5.6772953479
   19   22   28             5.2113148578
   21   22   28             1.1783098978
   22   22   28            -1.8965411224
    7   23   28             1.6687069312
   10   23   28             1.1820418098
   11   23   28             0.0666357206
   14   23   28             1.2629359973
   16   23   28            -2.6951569823
   19   23   28             2.7937589567
   21   23   28             1.1712779028
   22   23   28             0.9169657974
   23   23   28             0.0913940304
    7   24   28            -2.6997692236
   10   24   28            -2.0682835873
   11   24   28            -6.2372129186
   14   24   28            11.0236867964
   16   24   28           -15.8476893406
   19   24   28            16.7737475243
   21   24   28             6.3372199649
   22   24   28             3.9427089002
   23   24   28             1.0796818847
   24   24   28             9.5847083041
    7   25   28            -4.1351189940
   10   25   28            -1.2245571987
   11   25   28            -3.0698991488
   14   25   28             4.5699489554
   16   25   28           -15.7604343763
   19   25   28            13.8893186597
   21   25   28             4.0057529362
   22   25   28             2.0003640920
   23   25   28             2.1077364192
   24   25   28             7.4677413993
   25   25   28             5.0285136997
    7   26   28            -8.3077311645
   10   26   28            -0.9252676592
   11   26   28            -2.0069323875
   14   26   28            -1.8528986889
   16   26   28           -19.5599546656
   19   26   28            16.0435892844
   21   26   28             3.3634314476
   22   26   28            -2.7528667463
   23   26   28             3.8439566039
   24   26   28             9.1002139729
   25   26   28             2.7044210006
   26   26   28            -8.8754688111
    7   27   28            -4.6812580079
   10   27   28            -0.1463345271
   11   27   28            -1.8052696041
   14   27   28            -0.0861808215
   16   27   28            -9.9297613650
   19   27   28            10.1552009494
   21   27   28             3.1658608062
   22   27   28            -3.7523476261
   23   27   28             0.6289525932
   24   27   28             7.3174499919
   25   27   28             1.4621143526
   26   27   28            -9.4656366576
   27   27   28            -5.6418583458
    7   28   28             3.3809147213
   10   28   28            15.9381817035
   11   28   28           -20.9616611880
   14   28   28            76.4032763648
   16   28   28          -142.3630680013
   19   28   28           146.8465231118
   21   28   28            58.3187876630
   22   28   28            28.1784543773
   23   28   28             9.0460275053
   24   28   28            56.9070825945
   25   28   28            55.9338602055
   26   28   28            65.4484989531
   27   28   28            24.3120088750
   28   28   28          -596.5236423922
    7    7   29            65.9949765440
    8    8   29           377.5665233595
    8    9   29          -185.5653477683
    9    9   29           140.1517736584
    7   10   29          -112.0031720056
   10   10   29           180.1862412940
    7   11   29            82.4838683956
   10   11   29          -127.6546023550
   11   11   29            88.1541303114
    8   12   29          -229.7632373182
    9   12   29           175.0895509425
   12   12   29           198.4214067882
    8   13   29           257.3662851660
    9   13   29          -197.0770166787
   12   13   29          -218.2694493773
   13   13   29           239.3940604458
    7   14   29            35.0248741692
   10   14   29           -52.0535296632
   11   14   29            31.9462510007
   14   14   29             7.4503503889
    8   15   29          -103.7829461282
    9   15   29            82.3247018426
   12   15   29           107.3052314279
   13   15   29          -124.2735160085
   15   15   29            52.3051232747
    7   16   29          -111.5399601577
   10   16   29           169.7413965682
   11   16   29          -113.9596248527
   14   16   29           -38.3378560893
   16   16   29           141.0222367323
    8   17   29          -363.1940370281
    9   17   29             8.5207461093
   12   17   29            20.2980577887
   13   17   29            -1.8860957022
   15   17   29           -25.3909267641
   17   17   29           580.9958803768
    8   18   29           -83.1262110889
    9   18   29            85.9883924409
   12   18   29            72.6825874871
   13   18   29           -72.0588311884
   15   18   29            64.8957707624
   17   18   29           -56.2767750630
   18   18   29           -15.7267567783
    7   19   29          -128.6742186802
   10   19   29           199.3320853493
   11   19   29          -131.3935365993
   14   19   29           -39.8440981546
   16   19   29           160.5175704505
   19   19   29           173.2161613284
    8   20   29           298.5569975663
    9   20   29          -167.5521019301
   12   20   29          -202.4170400462
   13   20   29           207.5020842414
   15   20   29           -90.7940770462
   17   20   29           -80.9059111319
   18   20   29           -10.2791425684
   20   20   29            35.5961548034
    7   21   29            65.0894014616
   10   21   29           -98.4694199540
   11   21   29            60.1902537786
   14   21   29            14.2035665649
   16   21   29           -70.9275649125
   19   21   29           -72.7776111635
   21   21   29            28.4617230762
    7   22   29           -39.2619032623
   10   22   29            47.6968906108
   11   22   29           -27.5545947948
   14   22   29            -5.4381323343
   16   22   29            31.5280707513
   19   22   29            40.7874499313
   21   22   29           -13.2477294150
   22   22   29            -6.9817165164
    7   23   29           -45.8966262347
   10   23   29            80.6620265856
   11   23   29           -66.0329714485
   14   23   29           -36.0700533186
   16   23   29            83.0580906934
   19   23   29           102.0758825080
   21   23   29           -53.2805656596
   22   23   29            24.1118141567
   23   23   29             0.4747249795
    7   24   29            10.1286102406
   10   24   29           -19.1807641546
   11   24   29            13.1487887621
   14   24   29             1.6175024355
   16   24   29            -9.7567253718
   19   24   29            -4.4709659226
   21   24   29             1.4402370762
   22   24   29            -6.1122439147
   23   24   29           -30.9353418625
   24   24   29            31.3722809613
    7   25   29            -5.8329942547
   10   25   29             1.1294680237
   11   25   29             3.3068754187
   14   25   29             3.4713821124
   16   25   29           -11.5641049924
   19   25   29            -8.2797523569
   21   25   29            -1.2912043502
   22   25   29           -10.8625004849
   23   25   29            39.5906272584
   24   25   29           -60.9737848107
   25   25   29            99.7005449907
    7   26   29             8.8143128723
   10   26   29           -12.5085274503
   11   26   29             8.1562687802
   14   26   29             3.7976300604
   16   26   29           -15.5242371024
   19   26   29           -20.6752950307
   21   26   29            13.0692932591
   22   26   29            -3.9915555387
   23   26   29            -2.6815842028
   24   26   29            36.2794540147
   25   26   29           -67.8365626499
   26   26   29            54.8439005152
    7   27   29            -2.1522949977
   10   27   29            11.0663147509
   11   27   29            -9.4216056059
   14   27   29            -5.2585274553
   16   27   29            22.0190889370
   19   27   29            22.0864489727
   21   27   29           -12.3838168958
   22   27   29            14.0581583019
   23   27   29           -11.2251193141
   24   27   29           -21.1728774582
   25   27   29            67.0772715272
   26   27   29           -53.7918456863
   27   27   29            40.1210622642
    7   28   29             0.0848904069
   10   28   29            -0.0716590001
   11   28   29             0.1944338324
   14   28   29            -0.0017994895
   16   28   29            -0.3303923235
   19   28   29            -0.1860030578
   21   28   29             0.0192866377
   22   28   29            -0.0417555710
   23   28   29             0.0796413992
   24   28   29             0.2799961305
   25   28   29            -0.4142392644
   26   28   29             0.5171988390
   27   28   29            -0.2237544309
   28   28   29             0.1381374105
    7   29   29             0.4530353705
   10   29   29            -0.7370485891
   11   29   29            -2.6763799878
   14   29   29            -3.5892110320
   16   29   29           -10.7234373646
   19   29   29            -8.9898694835
   21   29   29             2.7028499475
   22   29   29           -10.0522587786
   23   29   29             5.0912389878
   24   29   29           -14.0641529001
   25   29   29           -11.6167510570
   26   29   29            51.9705433789
   27   29   29           -60.6419763720
   28   29   29             0.0783666448
   29   29   29         -1282.8332159800
    7    7   30            39.9641389047
    8    8   30           378.8109630070
    8    9   30          -228.1351439854
    9    9   30           167.7719623632
    7   10   30           -18.4329451763
   10   10   30            45.4247797104
    7   11   30            -2.1368253328
   10   11   30           -37.0252271193
   11   11   30            23.6295700484
    8   12   30          -180.6825326689
    9   12   30            27.6198984945
   12   12   30           107.8072426049
    8   13   30           127.4849617403
    9   13   30            16.2226168684
   12   13   30          -130.2018894993
   13   13   30           160.5400360120
    7   14   30           -10.7705990879
   10   14   30            11.7139806925
   11   14   30             7.4400715231
   14   14   30            15.6289228115
    8   15   30          -123.0804404831
    9   15   30           161.0605330700
   12   15   30            30.7891125997
   13   15   30            41.2087485953
   15   15   30            61.6643173473
    7   16   30             7.0035394762
   10   16   30            31.4884729161
   11   16   30           -22.2683420967
   14   16   30            -6.5497744259
   16   16   30            39.1973052961
    8   17   30           -60.9433627968
    9   17   30            -9.6101794903
   12   17   30            49.7911022293
   13   17   30           -58.2051031497
   15   17   30           -40.3823089377
   17   17   30            84.2531298856
    8   18   30           252.3200194605
    9   18   30          -238.0617651740
   12   18   30            85.2532906251
   13   18   30          -164.3204755652
   15   18   30          -305.2368119610
   17   18   30            47.2561718543
   18   18   30           355.0090983341
    7   19   30           -15.5198614316
   10   19   30           -20.6249797962
   11   19   30            10.4233575378
   14   19   30           -28.4496108834
   16   19   30             9.8488008264
   19   19   30            93.9300184667
    8   20   30          -183.0171661775
    9   20   30            23.3549784452
   12   20   30           177.1686739139
   13   20   30          -180.9483621014
   15   20   30           -67.2988845685
   17   20   30            -0.2685119309
   18   20   30            24.0849891738
   20   20   30           328.5924484191
    7   21   30            -6.9614001942
   10   21   30            46.5474679394
   11   21   30             9.3052569007
   14   21   30            26.6459869405
   16   21   30           -13.6186140579
   19   21   30           -72.5709665391
   21   21   30            14.1907787962
    7   22   30            52.2259755707
   10   22   30            56.1494005269
   11   22   30           -49.5356280617
   14   22   30           -13.2411258017
   16   22   30            54.4308910175
   19   22   30           -60.1194315144
   21   22   30            23.2754341913
   22   22   30           134.0594023652
    7   23   30           -56.2331152542
   10   23   30            80.4319904437
   11   23   30           -22.5976491026
   14   23   30            42.4121066121
   16   23   30            -8.9064903806
   19   23   30           -71.5957853777
   21   23   30            70.8696938052
   22   23   30            -1.8721802332
   23   23   30           140.8733593646
    7   24   30            26.7059842697
   10   24   30            28.6161356543
   11   24   30           -35.0802394580
   14   24   30            27.1390213904
   16   24   30            29.2731681557
   19   24   30           -76.0601781774
   21   24   30            79.7355124140
   22   24   30           112.6081947727
   23   24   30            48.7785650824
   24   24   30            71.7207357044
    7   25   30            33.3279211222
   10   25   30             3.7603314101
   11   25   30           -29.1826036046
   14   25   30            -8.5420346038
   16   25   30            46.6655002611
   19   25   30             4.7442252353
   21   25   30            12.1265979858
   22   25   30            79.2771960637
   23   25   30           -33.5903350182
   24   25   30             7.2582091259
   25   25   30            48.8203975595
    7   26   30             1.3333518256
   10   26   30           -32.4417842156
   11   26   30            14.4294343126
   14   26   30            -6.3502130449
   16   26   30           -11.0661789997
   19   26   30            25.8327180735
   21   26   30           -14.6807340498
   22   26   30           -33.3476460357
   23   26   30           -44.2285886858
   24   26   30           -63.6527186690
   25   26   30           -25.7384696935
   26   26   30            41.1119444406
    7   27   30           -39.2409660157
   10   27   30             0.2316415990
   11   27   30            16.0054611489
   14   27   30            11.5248239625
   16   27   30           -27.3144596742
   19   27   30            11.3759533319
   21   27   30            -7.0215991380
   22   27   30           -58.7578460946
   23   27   30            39.7832645074
   24   27   30           -49.0077666969
   25   27   30           -57.0031420391
   26   27   30             5.7122298116
   27   27   30            87.2862671664
    7   28   30            -0.4279676216
   10   28   30            -0.3808810978
   11   28   30             0.3317295297
   14   28   30            -0.5360361707
   16   28   30             1.0442016804
   19   28   30            -0.2958981203
   21   28   30             1.7709841255
   22   28   30             0.6728156425
   23   28   30            -0.4709360088
   24   28   30            -3.2922688080
   25   28   30            -2.0496105072
   26   28   30            -1.4403039391
   27   28   30            -1.2793250647
   28   28   30            -1.0222842663
    7   29   30            -0.7038728107
   10   29   30            -0.7138381244
   11   29   30             1.4475812225
   14   29   30             1.2223901080
   16   29   30            -1.0685173274
   19   29   30            -2.2621067796
   21   29   30             1.7641418157
   22   29   30            -2.8933355588
   23   29   30            -4.2470758460
   24   29   30            -1.3704693628
   25   29   30             2.1156355774
   26   29   30             7.1580420373
   27   29   30            -8.0588783046
   28   29   30             0.2491214486
   29   29   30          -222.1093060266
    7   30   30             5.6054893243
   10   30   30            -1.8155410741
   11   30   30           -16.3862026577
   14   30   30           -13.1648104633
   16   30   30           -16.7861742085
   19   30   30            -0.9998268338
   21   30   30             1.2911448225
   22   30   30            -5.0727187325
   23   30   30             5.3033943934
   24   30   30            -2.7335929772
   25   30   30           -20.1336443984
   26   30   30           -12.2111389492
   27   30   30           -17.4529477247
   28   30   30            -0.8117853626
   29   30   30           135.3052980155
   30   30   30         -1329.1796687568
    7    7   31           -32.3815693077
    8    8   31          -473.4021942232
    8    9   31           194.5654495334
    9    9   31           -41.4661642228
    7   10   31            43.6725008271
   10   10   31           -26.2813020872
    7   11   31            -6.2545111948
   10   11   31           -10.7516192563
   11   11   31             0.1580341234
    8   12   31           256.6427742804
    9   12   31          -156.9861389363
   12   12   31          -117.7949941900
    8   13   31          -238.2119660560
    9   13   31           159.3399929517
   12   13   31            68.3453614062
   13   13   31           -17.6485280361
    7   14   31            23.2805528955
   10   14   31           -13.3317289866
   11   14   31            -7.8433022917
   14   14   31           -23.4534427464
    8   15   31           114.3436927385
    9   15   31            28.6624964412
   12   15   31           -63.3247069953
   13   15   31            99.3970188786
   15   15   31           -13.0806657234
    7   16   31            -3.8327121935
   10   16   31            18.3307318658
   11   16   31             3.0955089163
   14   16   31            20.3862936943
   16   16   31           -15.4007465018
    8   17   31            97.7371542021
    9   17   31           -54.1290047620
   12   17   31           -20.5034965866
   13   17   31            13.9929464370
   15   17   31           -51.6467057397
   17   17   31           -42.4892589026
    8   18   31          -107.7499340169
    9   18   31           -37.6735437039
   12   18   31           202.2794481043
   13   18   31          -227.6264319915
   15   18   31          -157.4706969271
   17   18   31            26.9326226922
   18   18   31           123.8459727233
    7   19   31           -38.5032824739
   10   19   31            -7.9681774409
   11   19   31            35.6750855930
   14   19   31            24.4548251741
   16   19   31           -54.0898011627
   19   19   31           -18.6741813898
    8   20   31           403.6523115366
    9   20   31          -229.9301746366
   12   20   31          -129.2841159986
   13   20   31            67.0116475905
   15   20   31          -183.6406343617
   17   20   31            48.6322997883
   18   20   31           277.1311712518
   20   20   31          -317.0546514228
    7   21   31            33.4197332144
   10   21   31            18.7417304697
   11   21   31           -16.0110034980
   14   21   31           -28.1821724052
   16   21   31            33.3781792040
   19   21   31            10.6699879183
   21   21   31           -39.0578002990
    7   22   31            -2.0822464201
   10   22   31            64.6075720107
   11   22   31           -18.2851779179
   14   22   31            29.4356443933
   16   22   31             6.2834760081
   19   22   31           -91.0292846581
   21   22   31            51.8742382433
   22   22   31            62.5961363678
    7   23   31           101.7812146647
   10   23   31           -74.4872076752
   11   23   31            -7.7918130792
   14   23   31           -55.6077202615
   16   23   31            50.9130902255
   19   23   31            57.7889904320
   21   23   31           -56.8313080820
   22   23   31            93.7436945951
   23   23   31          -177.9622551654
    7   24   31            27.7656066031
   10   24   31            21.4722504467
   11   24   31           -44.6720815197
   14   24   31            -3.9270216985
   16   24   31            46.6570058017
   19   24   31           -19.1717902079
   21   24   31            36.7999999026
   22   24   31            99.0835339812
   23   24   31            -3.3925346937
   24   24   31            29.5636796240
    7   25   31           -12.0298029144
   10   25   31            19.8194960835
   11   25   31            -1.7743939922
   14   25   31            37.2480620432
   16   25   31           -19.6586319672
   19   25   31           -74.8534094041
   21   25   31            70.3979164007
   22   25   31            14.2797044639
   23   25   31            80.4070637474
   24   25   31            38.4182430646
   25   25   31           -38.3875851819
    7   26   31           -23.4953634034
   10   26   31             2.0170797215
   11   26   31             5.8388542770
   14   26   31             9.6949602918
   16   26   31            -0.9275456934
   19   26   31            19.2888870090
   21   26   31            -0.3156334225
   22   26   31           -30.9462252630
   23   26   31            22.4410949216
   24   26   31           -37.0934796243
   25   26   31           -36.4538054830
   26   26   31            -1.9417098328
    7   27   31            28.1560085130
   10   27   31           -49.8553484561
   11   27   31            11.9670710694
   14   27   31           -27.5628508107
   16   27   31             3.0208100574
   19   27   31            48.3988955280
   21   27   31           -37.9958646741
   22   27   31           -15.2560475607
   23   27   31          -102.5315450639
   24   27   31           -62.4227989846
   25   27   31            20.7514725028
   26   27   31            53.9002556698
   27   27   31           -40.5410911605
    7   28   31             0.0357063818
   10   28   31            -0.3763640625
   11   28   31             0.2270307942
   14   28   31            -0.7302757084
   16   28   31             0.2868236625
   19   28   31             0.2772194359
   21   28   31             1.6179077888
   22   28   31             1.2822590735
   23   28   31            -0.4570402463
   24   28   31            -2.2055834089
   25   28   31            -1.8841841619
   26   28   31            -1.1578590402
   27   28   31             0.5651672757
   28   28   31            -0.4321446324
    7   29   31             0.0185092837
   10   29   31             3.2788638883
   11   29   31            -1.9590965185
   14   29   31            -1.2391041053
   16   29   31             2.9744758156
   19   29   31             2.0136685881
   21   29   31            -2.2874195174
   22   29   31             3.6830913352
   23   29   31             6.5252544163
   24   29   31            -0.0884614953
   25   29   31            -2.0789359892
   26   29   31            -0.8734581079
   27   29   31             6.4202972567
   28   29   31            -0.3844436661
   29   29   31           182.6760257597
    7   30   31             2.3694796827
   10   30   31           -14.0227121359
   11   30   31             1.8962351387
   14   30   31             0.1151958081
   16   30   31            -5.5499721219
   19   30   31            10.4231269134
   21   30   31            -5.3155232793
   22   30   31             0.5816944069
   23   30   31           -12.7648747809
   24   30   31            12.6121979279
   25   30   31           -10.0836255257
   26   30   31           -34.5903900526
   27   30   31             5.7721123602
   28   30   31             1.2724622172
   29   30   31           -65.8529529499
   30   30   31          -182.9607357231
    7   31   31             3.3843168557
   10   31   31             7.5923326175
   11   31   31           -15.2649967828
   14   31   31           -12.2645616109
   16   31   31           -14.3855267377
   19   31   31            -9.0621439495
   21   31   31             1.1396012599
   22   31   31             0.8580085067
   23   31   31            14.0955731181
   24   31   31           -11.5816914348
   25   31   31           -12.0173778982
   26   31   31            10.8026566451
   27   31   31           -23.0295971828
   28   31   31            -1.8749356772
   29   31   31           206.9295976102
   30   31   31         -1192.1844661458
   31   31   31           681.0720131738
    7    7   32            -2.2413846134
    8    8   32           -73.5416049563
    8    9   32             7.9536593245
    9    9   32           -11.3734360271
    7   10   32             8.0147627090
   10   10   32           -56.5870185774
    7   11   32             8.7599240356
   10   11   32           -25.8471481973
   11   11   32           -23.9746614421
    8   12   32          -127.9895301663
    9   12   32            16.3285343518
   12   12   32          -172.3004893096
    8   13   32           104.7574842587
    9   13   32           -16.5937683150
   12   13   32           142.3339938176
   13   13   32          -108.2934515933
    7   14   32            -3.2818811809
   10   14   32            17.3805969215
   11   14   32            10.3098761353
   14   14   32            -2.1927357925
    8   15   32           227.1081706072
    9   15   32           -18.1511582997
   12   15   32           330.7261590997
   13   15   32          -253.7667976360
   15   15   32          -603.5932604104
    7   16   32            -2.1355020996
   10   16   32            19.4067040901
   11   16   32            13.2490700898
   14   16   32            -0.1050003571
   16   16   32           -14.6402638928
    8   17   32            18.6646736936
    9   17   32            12.9292275901
   12   17   32            32.0782489802
   13   17   32           -17.4404671004
   15   17   32           -51.5895596702
   17   17   32            -9.7138890645
    8   18   32           105.9175397206
    9   18   32            62.0582542419
   12   18   32           151.7780977463
   13   18   32           -71.5898467905
   15   18   32          -273.6122070185
   17   18   32           -51.6639962628
   18   18   32          -286.0380510498
    7   19   32            -1.1697387496
   10   19   32            25.9994449441
   11   19   32             6.9580290395
   14   19   32           -13.9960235364
   16   19   32            -2.3026200243
   19   19   32           -16.7586574025
    8   20   32            26.0345822706
    9   20   32            33.8183658626
   12   20   32            60.5656259292
   13   20   32           -27.3599748142
   15   20   32           -93.8271769395
   17   20   32           -22.8083757074
   18   20   32          -122.6076130967
   20   20   32           -39.1531211699
    7   21   32           -26.4136965709
   10   21   32            93.1857726196
   11   21   32            64.2300279666
   14   21   32           -33.4522724853
   16   21   32           -53.4984548057
   19   21   32           -18.3955159994
   21   21   32          -171.4110244118
    7   22   32           -22.6251833497
   10   22   32            45.6715436245
   11   22   32            48.7798909722
   14   22   32           -17.5043239500
   16   22   32           -38.8284816609
   19   22   32             4.7914706613
   21   22   32          -117.3897488132
   22   22   32           -93.6784002690
    7   23   32            -3.3367562693
   10   23   32           -15.9934093269
   11   23   32            -2.2614841129
   14   23   32             1.7502282799
   16   23   32            -0.3846041713
   19   23   32             9.8746353353
   21   23   32            15.8320494858
   22   23   32            -1.5887869555
   23   23   32            -0.9969445244
    7   24   32             8.6294638434
   10   24   32          -106.0544281985
   11   24   32           -41.5368904907
   14   24   32            14.1752271617
   16   24   32            29.1220688006
   19   24   32            45.6965349570
   21   24   32           138.5918183514
   22   24   32            54.1849678586
   23   24   32           -25.5816556879
   24   24   32          -153.1357439888
    7   25   32             6.5777407757
   10   25   32           -62.0449316898
   11   25   32           -29.5356254829
   14   25   32             7.9775352056
   16   25   32            20.4095206246
   19   25   32            26.4919958732
   21   25   32            84.0293241512
   22   25   32            38.3426185388
   23   25   32           -16.1926205108
   24   25   32           -95.0322114553
   25   25   32           -60.1519964385
    7   26   32            12.5958957384
   10   26   32           -33.3817723172
   11   26   32           -31.6265531831
   14   26   32            12.3364509400
   16   26   32            20.7777727201
   19   26   32            -1.2230102323
   21   26   32            69.9798183501
   22   26   32            51.0478750524
   23   26   32            -4.2029232478
   24   26   32           -58.2082685711
   25   26   32           -44.9401249969
   26   26   32           -63.8030282286
    7   27   32             7.4135047828
   10   27   32           -10.4867061368
   11   27   32           -19.1794763910
   14   27   32             8.7432356553
   16   27   32            13.6411411961
   19   27   32            -6.7001395605
   21   27   32            38.3336257765
   22   27   32            32.5399266141
   23   27   32             3.4395155470
   24   27   32           -21.6478229280
   25   27   32           -21.7611813145
   26   27   32           -41.9253165482
   27   27   32           -26.5715777191
    7   28   32            -1.8732593694
   10   28   32            -4.1421344428
   11   28   32             0.3842355963
   14   28   32            -6.2415107195
   16   28   32             2.8830404623
   19   28   32             1.0890678873
   21   28   32            12.2750161437
   22   28   32             6.4470756281
   23   28   32            -1.1688228304
   24   28   32           -11.9380905183
   25   28   32            -9.2317891799
   26   28   32           -11.2972112716
   27   28   32            -6.5483188190
   28   28   32            -1.2239802857
    7   29   32             0.0350988241
   10   29   32            -0.3886498906
   11   29   32             0.0420317945
   14   29   32            -0.0935822744
   16   29   32            -0.1648063314
   19   29   32             0.0686987752
   21   29   32             0.2760644425
   22   29   32            -0.2018022290
   23   29   32            -0.1900222238
   24   29   32            -0.0005670776
   25   29   32            -0.2273078448
   26   29   32            -0.5536576346
   27   29   32            -0.2111954039
   28   29   32             0.0324412329
   29   29   32             1.1376257639
    7   30   32             0.9278414140
   10   30   32             4.1450447400
   11   30   32             1.2968033431
   14   30   32             5.0110392393
   16   30   32             1.3771304737
   19   30   32            -1.6679540622
   21   30   32            -2.3147840581
   22   30   32             1.8118989184
   23   30   32             1.5637476499
   24   30   32             0.1184074869
   25   30   32             4.4024905582
   26   30   32             3.9367314824
   27   30   32             0.0742915441
   28   30   32            -0.3319131826
   29   30   32           -19.0730834202
   30   30   32           322.8398408152
    7   31   32             1.0739334813
   10   31   32             2.8563157375
   11   31   32             0.6776219852
   14   31   32             4.0434066196
   16   31   32             0.9982338602
   19   31   32            -0.7191640932
   21   31   32            -1.6207523315
   22   31   32             0.2461023306
   23   31   32             0.6773440576
   24   31   32             0.9375706268
   25   31   32             2.8885886140
   26   31   32             0.9274571510
   27   31   32             0.2355031138
   28   31   32            -0.1832688867
   29   31   32           -19.6726398200
   30   31   32           258.6843838741
   31   31   32           153.5307834963
    7   32   32            12.2467693076
   10   32   32             8.7130187185
   11   32   32            -9.0443364922
   14   32   32            12.0362223710
   16   32   32           -18.3919134045
   19   32   32            -0.1956814665
   21   32   32           -22.3881138542
   22   32   32            -5.5804271271
   23   32   32             2.7650518388
   24   32   32            10.4124981777
   25   32   32            -8.3565543844
   26   32   32           -39.1019372873
   27   32   32           -25.9142831640
   28   32   32            -3.8646113154
   29   32   32           -10.3877932376
   30   32   32           245.3969995252
   31   32   32           216.9563961291
   32   32   32          1832.4954348339
    7    7   33            14.1122674350
    8    8   33          -334.4181813795
    8    9   33            85.5585372787
    9    9   33            68.9467550237
    7   10   33           -19.5293178433
   10   10   33            26.6485788900
    7   11   33             9.2228211498
   10   11   33           -14.1548377951
   11   11   33             8.7310493267
    8   12   33           109.1087205301
    9   12   33            73.4715387610
   12   12   33            72.7437601869
    8   13   33          -113.6173101557
    9   13   33           -87.4646847641
   12   13   33           -86.7287631392
   13   13   33           103.0307691643
    7   14   33            -1.7001365169
   10   14   33             0.3511907704
   11   14   33             2.2954350626
   14   14   33             3.4997861604
    8   15   33            33.2248904161
    9   15   33            58.3919607483
   12   15   33            65.0323010646
   13   15   33           -75.4836049180
   15   15   33            43.7428295625
    7   16   33           -18.3452464461
   10   16   33            29.5618031770
   11   16   33           -20.4888759384
   14   16   33            -7.1472888910
   16   16   33            34.0526472908
    8   17   33           400.0060053696
    9   17   33          -330.7479590202
   12   17   33          -380.3367114328
   13   17   33           416.9584511256
   15   17   33          -207.9201450465
   17   17   33            63.4204971106
    8   18   33            26.0273767930
    9   18   33            42.9253455851
   12   18   33            43.1723723348
   13   18   33           -53.7281027032
   15   18   33            34.7863687044
   17   18   33          -118.6155129077
   18   18   33            36.5917523515
    7   19   33           -15.1068282453
   10   19   33            28.0854949822
   11   19   33           -21.7852903500
   14   19   33            -9.3882399626
   16   19   33            36.1057074786
   19   19   33            37.4787473369
    8   20   33          -199.3214452149
    9   20   33            18.5289137254
   12   20   33            23.6456524802
   13   20   33            -8.9090820380
   15   20   33            -3.2929412365
   17   20   33           259.8809928639
   18   20   33           -57.1460605714
   20   20   33            27.9237930230
    7   21   33            -2.9355462295
   10   21   33            -0.7229433238
   11   21   33             4.6499466264
   14   21   33             5.2358125004
   16   21   33            -8.9318459143
   19   21   33            -9.3742034142
   21   21   33             1.9837836665
    7   22   33            -2.9315781944
   10   22   33             7.0572015892
   11   22   33            -7.7600682383
   14   22   33            -6.3496371438
   16   22   33            10.7351601930
   19   22   33            13.5633775113
   21   22   33            -6.1711779783
   22   22   33             4.8430474251
    7   23   33             5.6805810732
   10   23   33           -16.9720147456
   11   23   33            18.2898015634
   14   23   33            14.2185223406
   16   23   33           -25.6345456097
   19   23   33           -33.0357970143
   21   23   33            22.6636669965
   22   23   33           -12.9167251484
   23   23   33            10.5322782120
    7   24   33           -70.0430419489
   10   24   33           105.7636675739
   11   24   33           -69.2866151827
   14   24   33           -21.5046204583
   16   24   33            85.0040243253
   19   24   33            94.2329571357
   21   24   33           -39.0361922779
   22   24   33            18.9284361337
   23   24   33            43.2600720638
   24   24   33             3.7012659906
    7   25   33           122.2467185468
   10   25   33          -187.2871140605
   11   25   33           123.9526065307
   14   25   33            39.4289547723
   16   25   33          -153.2530918853
   19   25   33          -168.8487544598
   21   25   33            70.2435047359
   22   25   33           -35.7992276933
   23   25   33           -83.4953052223
   24   25   33           -18.4477768612
   25   25   33            56.2935904831
    7   26   33           -59.7038847141
   10   26   33            95.9220993899
   11   26   33           -68.2829243579
   14   26   33           -27.1266515306
   16   26   33            91.7415975663
   19   26   33           105.9369174412
   21   26   33           -51.0020638614
   22   26   33            28.5508549003
   23   26   33            47.0016917729
   24   26   33            -0.9189538699
   25   26   33           -15.1961326654
   26   26   33             3.4472391584
    7   27   33            43.7516382831
   10   27   33           -73.6142049618
   11   27   33            55.1067783307
   14   27   33            25.1887842330
   16   27   33           -78.8764977778
   19   27   33           -93.3714390166
   21   27   33            47.5909843216
   22   27   33           -27.0430490685
   23   27   33           -33.5264233741
   24   27   33             3.4306273008
   25   27   33             8.2085204566
   26   27   33            -5.9612702598
   27   27   33             9.4393211058
    7   28   33            -0.2643193231
   10   28   33             0.3724747792
   11   28   33            -0.3585585119
   14   28   33            -0.1169137862
   16   28   33             0.6185276395
   19   28   33             0.6403386167
   21   28   33            -0.4181961944
   22   28   33             0.2259783717
   23   28   33             0.4554724102
   24   28   33            -0.0829440475
   25   28   33            -0.0467061215
   26   28   33            -0.0792768527
   27   28   33            -0.1198362308
   28   28   33             0.0374668108
    7   29   33            -1.3115435609
   10   29   33             4.6091645281
   11   29   33            -5.8019183335
   14   29   33            -5.7898323807
   16   29   33            14.6380243041
   19   29   33            19.4133487583
   21   29   33           -15.8620716447
   22   29   33            16.5172491696
   23   29   33            16.6287144187
   24   29   33             6.4033936096
   25   29   33           -14.3045164534
   26   29   33             6.4355794959
   27   29   33            -6.5425651843
   28   29   33             0.0353800377
   29   29   33           126.4725877828
    7   30   33             0.0797031380
   10   30   33             1.0722536024
   11   30   33            -1.0217871676
   14   30   33            -1.1898027151
   16   30   33             2.1737043129
   19   30   33             2.5907386828
   21   30   33            -1.8267089218
   22   30   33             2.0772496320
   23   30   33             5.1847935968
   24   30   33             2.2293564168
   25   30   33            -6.3644243954
   26   30   33             4.6798967430
   27   30   33            -2.9650336053
   28   30   33            -0.1001692360
   29   30   33           115.3296275105
   30   30   33           -32.6332464997
    7   31   33            -0.0164126290
   10   31   33            -2.1141840188
   11   31   33             1.9557865831
   14   31   33             1.2846388119
   16   31   33            -1.1715730470
   19   31   33            -0.8873634029
   21   31   33             0.8236077879
   22   31   33            -2.2832122841
   23   31   33            -4.6491743710
   24   31   33            -4.2290325289
   25   31   33            10.1730861172
   26   31   33            -5.5751275199
   27   31   33             3.3766608662
   28   31   33             0.1721795873
   29   31   33          -174.4677708158
   30   31   33            80.5138756034
   31   31   33          -108.9228176116
    7   32   33             0.0078283698
   10   32   33             0.1374154029
   11   32   33            -0.1395200922
   14   32   33             0.0197699430
   16   32   33            -0.0711627138
   19   32   33            -0.0963075351
   21   32   33             0.0451308756
   22   32   33             0.0953076579
   23   32   33            -0.1245138659
   24   32   33             0.3615380001
   25   32   33            -0.7142910986
   26   32   33            -0.0504980290
   27   32   33            -0.1604302072
   28   32   33            -0.0217527929
   29   32   33             8.4350844764
   30   32   33            -4.5062782956
   31   32   33             0.7015387294
   32   32   33             3.3917038252
    7   33   33            -0.2746376078
   10   33   33             1.3191509199
   11   33   33            -5.2241362793
   14   33   33            -6.7927790649
   16   33   33            -7.1551805960
   19   33   33            -1.9089408726
   21   33   33            -8.8371334399
   22   33   33            -3.1847024807
   23   33   33            31.0824611017
   24   33   33           -64.0860175925
   25   33   33            78.8347865698
   26   33   33            -6.8900894552
   27   33   33           -10.2469111817
   28   33   33            -0.3891433700
   29   33   33         -1306.4460467122
   30   33   33          -166.9453503466
   31   33   33           100.8037765063
   32   33   33             4.1421225225
   33   33   33          -535.3767570113
