# Supplementary material for: The 130 to 375 GHz Rotational Spectroscopy of s-trans-(Z)‑1-Cyano-1,3-butadiene (C5H5N): Analysis of the Lowest-Energy Vibrationally Excited Dyad (ν19 and ν27)
Source: J Phys Chem A. 2025 Sep 4;129(37):8630–42. doi: 10.1021/acs.jpca.5c04066 (PMC12503384; doi:10.1021/acs.jpca.5c04066)
Supplement: Supplementary file 2 [file jp5c04066_si_002.zip › C5H5N s-trans Z-1-cyano-1,3-butadiene MP2 cc-pCVTZ Cs didQ]

    1    1    7       12.187407514616666
    1    2    7       -3.722998950337342
    1    3    7        0.000000000000220
    2    1    7       -3.722998950337342
    2    2    7      -43.143012202051523
    2    3    7        0.000000000000102
    3    1    7        0.000000000000220
    3    2    7        0.000000000000102
    3    3    7      -30.955604687505911
    1    1    8        0.000000000000000
    1    2    8        0.000000000000000
    1    3    8        0.000153315314111
    2    1    8        0.000000000000000
    2    2    8        0.000000000000000
    2    3    8       -0.000169595929191
    3    1    8        0.000153315314111
    3    2    8       -0.000169595929191
    3    3    8        0.000000000000000
    1    1    9        0.000000000000000
    1    2    9        0.000000000000000
    1    3    9       -0.000005922497576
    2    1    9        0.000000000000000
    2    2    9        0.000000000000000
    2    3    9        0.000014405087645
    3    1    9       -0.000005922497576
    3    2    9        0.000014405087645
    3    3    9        0.000000000000000
    1    1   10       -2.229183205315621
    1    2   10       -4.779776952190673
    1    3   10        0.000000000000000
    2    1   10       -4.779776952190673
    2    2   10       -7.983994215692292
    2    3   10        0.000000000000001
    3    1   10        0.000000000000000
    3    2   10        0.000000000000001
    3    3   10      -10.213177420837383
    1    1   11        6.281234446845474
    1    2   11       -9.082224189427279
    1    3   11        0.000000000000041
    2    1   11       -9.082224189427279
    2    2   11       29.753595074510031
    2    3   11        0.000000000000007
    3    1   11        0.000000000000041
    3    2   11        0.000000000000007
    3    3   11       36.034829521440770
    1    1   12        0.000000000000000
    1    2   12        0.000000000000000
    1    3   12       -0.000009724577833
    2    1   12        0.000000000000000
    2    2   12        0.000000000000000
    2    3   12        0.000009805188720
    3    1   12       -0.000009724577833
    3    2   12        0.000009805188720
    3    3   12        0.000000000000000
    1    1   13        0.000000000000000
    1    2   13        0.000000000000000
    1    3   13       -0.000004774612689
    2    1   13        0.000000000000000
    2    2   13        0.000000000000000
    2    3   13       -0.000001550299359
    3    1   13       -0.000004774612689
    3    2   13       -0.000001550299359
    3    3   13        0.000000000000000
    1    1   14        1.027707397668109
    1    2   14      -17.665903706003405
    1    3   14        0.000000000000001
    2    1   14      -17.665903706003405
    2    2   14       -0.316418512397831
    2    3   14        0.000000000000002
    3    1   14        0.000000000000001
    3    2   14        0.000000000000002
    3    3   14        0.711288885213435
    1    1   15        0.000000000000000
    1    2   15        0.000000000000000
    1    3   15        0.000000258259859
    2    1   15        0.000000000000000
    2    2   15        0.000000000000000
    2    3   15        0.000009648100009
    3    1   15        0.000000258259859
    3    2   15        0.000009648100009
    3    3   15        0.000000000000000
    1    1   16       18.325728853028522
    1    2   16        0.696407546591615
    1    3   16       -0.000000000000009
    2    1   16        0.696407546591615
    2    2   16       20.185480630743768
    2    3   16       -0.000000000000001
    3    1   16       -0.000000000000009
    3    2   16       -0.000000000000001
    3    3   16       38.511209483658604
    1    1   17        0.000000000000000
    1    2   17        0.000000000000000
    1    3   17       -0.000003318025322
    2    1   17        0.000000000000000
    2    2   17        0.000000000000000
    2    3   17       -0.000000406638896
    3    1   17       -0.000003318025322
    3    2   17       -0.000000406638896
    3    3   17        0.000000000000000
    1    1   18        0.000000000000000
    1    2   18        0.000000000000000
    1    3   18        0.000003173147378
    2    1   18        0.000000000000000
    2    2   18        0.000000000000000
    2    3   18       -0.000000673674619
    3    1   18        0.000003173147378
    3    2   18       -0.000000673674619
    3    3   18        0.000000000000000
    1    1   19       -5.439065842992363
    1    2   19      -11.648229195472481
    1    3   19        0.000000000000001
    2    1   19      -11.648229195472481
    2    2   19       -4.240685018885415
    2    3   19        0.000000000000000
    3    1   19        0.000000000000001
    3    2   19        0.000000000000000
    3    3   19       -9.679750861778302
    1    1   20        0.000000000000000
    1    2   20        0.000000000000000
    1    3   20        0.000000572779290
    2    1   20        0.000000000000000
    2    2   20        0.000000000000000
    2    3   20       -0.000000369364362
    3    1   20        0.000000572779290
    3    2   20       -0.000000369364362
    3    3   20        0.000000000000000
    1    1   21        0.999039104840449
    1    2   21       -2.746300139811808
    1    3   21        0.000000000000010
    2    1   21       -2.746300139811808
    2    2   21        5.104875252072816
    2    3   21        0.000000000000002
    3    1   21        0.000000000000010
    3    2   21        0.000000000000002
    3    3   21        6.103914357026952
    1    1   22      -10.525308369807362
    1    2   22       -1.662867904897780
    1    3   22       -0.000000000000002
    2    1   22       -1.662867904897780
    2    2   22        7.282549721139731
    2    3   22        0.000000000000000
    3    1   22       -0.000000000000002
    3    2   22        0.000000000000000
    3    3   22       -3.242758648639210
    1    1   23        1.419513748658119
    1    2   23       -1.911142794803311
    1    3   23       -0.000000000000006
    2    1   23       -1.911142794803311
    2    2   23       -9.172870736108507
    2    3   23       -0.000000000000001
    3    1   23       -0.000000000000006
    3    2   23       -0.000000000000001
    3    3   23       -7.753356987450388
    1    1   24       -1.213545553937934
    1    2   24        0.326635474173997
    1    3   24        0.000000000000008
    2    1   24        0.326635474173997
    2    2   24        4.811843341144595
    2    3   24        0.000000000000000
    3    1   24        0.000000000000008
    3    2   24        0.000000000000000
    3    3   24        3.598297787220872
    1    1   25        1.691845863518893
    1    2   25        0.060820500983993
    1    3   25        0.000000000000005
    2    1   25        0.060820500983993
    2    2   25       -1.242011840986379
    2    3   25        0.000000000000003
    3    1   25        0.000000000000005
    3    2   25        0.000000000000003
    3    3   25        0.449834022560935
    1    1   26       -2.369205902226668
    1    2   26       -1.474926135173860
    1    3   26       -0.000000000000005
    2    1   26       -1.474926135173860
    2    2   26        0.979169066511076
    2    3   26        0.000000000000000
    3    1   26       -0.000000000000005
    3    2   26        0.000000000000000
    3    3   26       -1.390036835687170
    1    1   27        0.215390847372987
    1    2   27       -0.468349214138186
    1    3   27        0.000000000000005
    2    1   27       -0.468349214138186
    2    2   27        8.647145150405322
    2    3   27        0.000000000000000
    3    1   27        0.000000000000005
    3    2   27        0.000000000000000
    3    3   27        8.862535997764098
    1    1   28        4.001219083448859
    1    2   28        3.357549585849995
    1    3   28       -0.000000000000003
    2    1   28        3.357549585849995
    2    2   28        2.895165325242033
    2    3   28        0.000000000000000
    3    1   28       -0.000000000000003
    3    2   28        0.000000000000000
    3    3   28        6.896384408719314
    1    1   29        3.484073986086855
    1    2   29        0.142166081651851
    1    3   29       -0.000000000000001
    2    1   29        0.142166081651851
    2    2   29        0.848702406642587
    2    3   29        0.000000000000001
    3    1   29       -0.000000000000001
    3    2   29        0.000000000000001
    3    3   29        4.332776392857340
    1    1   30        3.266937010636184
    1    2   30        3.099954629107060
    1    3   30        0.000000000000002
    2    1   30        3.099954629107060
    2    2   30        1.556549450867806
    2    3   30        0.000000000000000
    3    1   30        0.000000000000002
    3    2   30        0.000000000000000
    3    3   30        4.823486461418725
    1    1   31       -1.407141782337362
    1    2   31       -0.543370268850651
    1    3   31       -0.000000000000002
    2    1   31       -0.543370268850651
    2    2   31       -0.380952030297976
    2    3   31       -0.000000000000001
    3    1   31       -0.000000000000002
    3    2   31       -0.000000000000001
    3    3   31       -1.788093812592706
    1    1   32       -3.675963368692692
    1    2   32        0.979675451745265
    1    3   32        0.000000000000000
    2    1   32        0.979675451745265
    2    2   32       -0.430506401869479
    2    3   32        0.000000000000000
    3    1   32        0.000000000000000
    3    2   32        0.000000000000000
    3    3   32       -4.106469770817966
    1    1   33        1.214141213566222
    1    2   33       -2.109870250116330
    1    3   33        0.000000000000001
    2    1   33       -2.109870250116330
    2    2   33       -0.258748864098379
    2    3   33        0.000000000000000
    3    1   33        0.000000000000001
    3    2   33        0.000000000000000
    3    3   33        0.955392349624162
