# Supplementary material for: The 130 to 375 GHz Rotational Spectroscopy of s-trans-(Z)‑1-Cyano-1,3-butadiene (C5H5N): Analysis of the Lowest-Energy Vibrationally Excited Dyad (ν19 and ν27)
Source: J Phys Chem A. 2025 Sep 4;129(37):8630–42. doi: 10.1021/acs.jpca.5c04066 (PMC12503384; doi:10.1021/acs.jpca.5c04066)
Supplement: Supplementary file 2 [file jp5c04066_si_002.zip › C5H5N s-trans Z-1-cyano-1,3-butadiene MP2 cc-pCVTZ Cs opt.out]

 --invoking executable--
/home/esselman/CFOUR_18/cfour18/bin/xjoda


   *************************************************************************
         <<<     CCCCCC     CCCCCC   |||     CCCCCC     CCCCCC   >>>
       <<<      CCC        CCC       |||    CCC        CCC         >>>
      <<<      CCC        CCC        |||   CCC        CCC            >>>
    <<<        CCC        CCC        |||   CCC        CCC              >>>
      <<<      CCC        CCC        |||   CCC        CCC            >>>
       <<<      CCC        CCC       |||    CCC        CCC         >>>
         <<<     CCCCCC     CCCCCC   |||     CCCCCC     CCCCCC   >>>
   *************************************************************************

     ****************************************************************
     * CFOUR Coupled-Cluster techniques for Computational Chemistry *
     ****************************************************************
 

   Department of Chemistry                Institut fuer Physikalische Chemie
   University of Texas at Austin          Universitaet Mainz
   Austin, TX  78712, USA                 D-55099 Mainz, Germany
 
                       Version 1.2
 
                     compute-0-9.local                                 
                     Tue Jul 29 06:09:40 CDT 2025                      
                     integer*8 version is running
 
********************************************************************************
*                          Input from ZMAT file                                *
********************************************************************************
s-trans-Z-1-cyano-1,3-butadiene opt singlet MP2/cc-pCVTZ                        
C                                                                               
C 1 R1*                                                                         
C 2 R2* 1 A1*                                                                   
C 3 R3* 2 A2* 1 D180                                                            
H 4 R4* 3 A3* 2 D180                                                            
H 4 R5* 3 A4* 2 D0                                                              
H 3 R6* 2 A5* 1 D0                                                              
H 2 R7* 1 A6* 3 D180                                                            
H 1 R8* 2 A7* 3 D180                                                            
C 1 R9* 2 A8* 8 D180                                                            
N 10 R10* 1 A9* 2 D180                                                          
                                                                                
R1=1.350                                                                        
R2=1.450                                                                        
R3=1.343                                                                        
R4=1.083                                                                        
R5=1.086                                                                        
R6=1.087                                                                        
R7=1.083                                                                        
R8=1.086                                                                        
R9=1.088                                                                        
R10=1.084                                                                       
A1=124.616                                                                      
A2=122.333                                                                      
A3=121.319                                                                      
A4=121.046                                                                      
A5=117.693                                                                      
A6=117.872                                                                      
A7=120.963                                                                      
A8=122.320                                                                      
A9=179.539                                                                      
D0=0.0                                                                          
D180=180.0                                                                      
                                                                                
*CFOUR(CALC=MP2                                                                 
BASIS=cc-pCVTZ                                                                  
GEO_METHOD=NR                                                                   
ABCDTYPE=AOBASIS                                                                
FCGRADNEW=2                                                                     
CC_PROG=NCC                                                                     
GEO_CONV=9                                                                      
SCF_CONV=10                                                                     
CC_CONV=9                                                                       
LINEQ_CONV=8                                                                    
LINEQ_MAXCYC=200                                                                
GEO_MAXSTEP=500                                                                 
MULT=1                                                                          
FROZEN_CORE=OFF                                                                 
MEM_UNIT=GB                                                                     
MEM=184)                                                                        
                                                                                
********************************************************************************
    -------------------------------------------------------------------
                    CFOUR Control Parameters 
    -------------------------------------------------------------------
        External           Internal           Value            Units
          Name               Name
    -------------------------------------------------------------------
       ABCDTYPE             IABCDT         AOBASIS     [  2]    ***   
       ANHARMONIC           IANHAR         OFF         [  0]    ***   
       ANH_ALGORIT          IANALG         STANDARD    [  0]    ***   
       ANH_DERIVAT          IANDER         SECOND      [  1]    ***   
       ANH_MODE             ANHMOD         VIBRATION   [  0]    ***   
       ANH_POINTS           IANPOI              1               ***   
       ANH_STEPSIZ          ICUBST             50000          x 10-6  
       ANH_SYMMETR          IANHSM         ABELIAN     [  0]    ***   
       AO_LADDERS           IAOLAD         SINGLEPASS  [  1]    ***   
       AV_SCF               IAVSCF         OFF         [  0]    ***   
       BASIS                IBASIS         PCVTZ       [ 24]    ***   
       BFIELD               IBFIEL         OFF         [  0]    a.u.  
       BOTHVECTORS          BOTHVC         OFF         [  0]    ***   
       BOX_POTENT           IPIAB          OFF         [  0]    ***   
       BREIT                IBREIT         OFF         [  0]    ***   
       BRUCK_CONV           IBRTOL          10D-  4             ***   
       BRUECKNER            IBRKNR         OFF         [  0]    ***   
       BUFFERSIZE           IBUFFS              4096            ***   
       CACHE_RECS           ICHREC             10               ***   
       CALCLEVEL            ICLLVL         MBPT(2)     [  1]    ***   
       CAS_GECCO            ICMRCC         OFF         [  0]    ***   
       CAS_GUESS            ICGUES         CANONICAL   [  0]    ***   
       CAS_INPUT            ICSINP         ORBITALS    [  0]    ***   
       CAS_ITMAX            ICITMX          10D- 50           cycles  
       CAS_JACDAV           ICJDAV         OFF         [  0]    ***   
       CAS_MICMAX           ICMIMN          10D- 10             ***   
       CAS_MICMIN           ICMIMX          10D-  2             ***   
       CAS_MICRO            ICSALG         ILU/JACOBI  [  0]    ***   
       CAS_MITMAX           ICMIMX          10D-100           cycles  
       CAS_MMAX             ICMMAX          10D- 50             ***   
       CAS_PRINT            ICPRT           10D-  0             ***   
       CCORBOPT             ICCORB         OFF         [  0]  x 0.01  
       CC_CONV              ICCCNV          10D-  9             ***   
       CC_EXPORDER          ICCEOR              5               ***   
       CC_EXTRAPOL          ICCEXT         DIIS        [  1]    ***   
       CC_GUESS             ICCGES         MP2         [  0]    ***   
       CC_MAXCYC            ICCCYC            100              cycles 
       CC_PROGRAM           ICCPRO         NCC         [  5]    ***   
       CHARGE               ICHRGE              0               ***   
       CHOLESKY             ICHOLE         OFF         [  0]    ***   
       CIS_CONV             ICISTL              5               ***   
       COMM_SIZE            IPSIZE            ***               ***   
       CONSTANT             ICONST         OLD         [  1]    ***   
       CONTINUUM            ICONTU         NONE        [  0]    ***   
       CONTRACTION          ICNTYP         GENERAL     [  1]    ***   
       COORDINATES          ICOORD         INTERNAL    [  0]    ***   
       CPHF_CONVER          ICPHFT          10D- 16             ***   
       CPHF_MAXCYC          ICPHFC             64              cycles 
       CUBIC                ICUBIC         OFF         [  0]    ***   
       CURVILINEAR          ICURVY         OFF         [  0]    ***   
       CV_ELEMENT           ICVELM              0               ***   
       CV_ORBITALS          ICVORB      NONE         
       CV_SEPARATE          ICVSEP         OFF         [  0]    ***   
       DBOC                 IDBOC          OFF         [  0]    ***   
       DCT                  IDCT           OFF         [  0]    ***   
       DERIV_LEV            IDRLVL         FIRST       [  1]    ***   
       DEVMEM_SIZE          IDVMEM         *********           MByte  
       DIAG_MRCC            IEOMST          10D-  0             ***   
       DIFF_TYPE            IDIFTY         RELAXED     [  0]    ***   
       DIRECT               IDIRCT         OFF         [  0]    ***   
       DROPMO               IDRPMO      NONE         
       ECP                  IECP           OFF         [  0]    ***   
       EIGENVECTOR          IVEC                1               ***   
       EL_ANHARM            IELANH         OFF         [  0]    ***   
       EOMFOLLOW            IEOMSR         ENERGY      [  0]    ***   
       EOMIP                IEOMIP         OFF         [  0]    ***   
       EOMLEVEL             HBARFM         SAME        [  0]    ***   
       EOM_MRCC             IMRCCE         NEW         [  1]    ***   
       EOM_NONIT            EOMNON         OFF         [  0]    ***   
       EOM_NSING            IEOMSI          10D-  0             ***   
       EOM_NSTATES          IMRCCD         DAVIDSON    [  0]    ***   
       EOM_NTRIP            IEOMTR          10D-  0             ***   
       EOM_ORDER            IEXORD         ENERGY      [  0]    ***   
       EOM_PROPSTA          IEOMST              0               ***   
       ESTATE_CONV          IEXTOL          10D-  5             ***   
       ESTATE_DIAG          IEXDIG         ITERATIVE   [  0]    ***   
       ESTATE_LOCK          IESLOC         ON          [  1]    ***   
       ESTATE_MAXC          IEXMXC             40               ***   
       ESTATE_PROP          IEXPRP         OFF         [  0]    ***   
       EVAL_HESS            IRECAL              0            # of cyc.
       EXCITATION           IEXCIT              0               ***   
       EXCITE               IEXCIT         NONE        [  0]    ***   
       EXTERN_POT           IEXPOT         OFF         [  0]    ***   
       FCGRADNEW            IFCGNW         OFF         [  0]    ***   
       FC_FIELD             IFINFC              0             x 10-6  
       FD_CALTYPE           IFDCAL         GRADONLY    [  0]    ***   
       FD_PROJECT           IFDPRJ         OFF         [  1]    ***   
       FD_STEPSIZE          IDISFD              0            10-4 bohr
       FD_USEGROUP          IFDGRP         FULL        [  0]    ***   
       FILE_RECSIZ          IFLREC              4096           words  
       FINITE_PERT          IFIPER              0             x 10-6  
       FIXGEOM              IFIXGM         OFF         [  0]    ***   
       FOCK                 IFOCK          AO          [  1]    ***   
       FREQ_ALGORI          IVIALG         STANDARD    [  0]    ***   
       FROZEN_CORE          IFROCO         OFF         [  0]    ***   
       FROZEN_VIRT          IFROVI         OFF         [  0]    ***   
       GAMMA_ABCD           IGABCD         DIRECT      [  1]    ***   
       GAMMA_ABCI           IGABCI         STORE       [  0]    ***   
       GENBAS_1             IGNBS1              0               ***   
       GENBAS_2             IGNBS2              0               ***   
       GENBAS_3             IGNBS3              0               ***   
       GENBAS_4             IGNBS4              0               ***   
       GEO_CONV             ICONTL              9              H/bohr 
       GEO_MAXCYC           IOPTCY             50               ***   
       GEO_MAXSTEP          IMXSTP            500            millibohr
       GEO_METHOD           INR            NR          [  0]    ***   
       GIAO                 IGIAO          OFF         [  1]    ***   
       GIMIC                IGIMIC         OFF         [  0]    ***   
       GRID                 IGRID          OFF         [  0]    ***   
       GRID_ALGO            IGALGO         SERIAL      [  0]    ***   
       GUESS                IGUESS         MOREAD      [  0]    ***   
       HBAR                 IHBAR          OFF         [  0]    ***   
       HESS_TYPE            IHESTP         SCF         [  0]    ***   
       HF2_FILE             IHF2Fl         USE         [  1]    ***   
       HFSTABILITY          ISTABL         OFF         [  0]    ***   
       INCORE               INCORE         OFF         [  0]    ***   
       INPUT_MRCC           IMRCC          ON          [  1]    ***   
       INTEGRALS            INTTYP         VMOL        [  1]    ***   
       JODA_PRINT           IJPRNT              0               ***   
       KEYWORD_OUT          IDMPKW         NO          [  0]    ***   
       LINDEP_TOL           ILINDP              8               ***   
       LINEQ_CONV           IZTACN          10D-  8           cycles  
       LINEQ_EXPOR          ILMAXD              5               ***   
       LINEQ_MAXCY          ILMAXC            200               ***   
       LINEQ_TYPE           ILTYPE         DIIS        [  1]    ***   
       LOCK_ORBOCC          ILOCOC         OFF         [  0]    ***   
       MEMORY_SIZE          IMEMSZ         *********           words  
       MEM_UNIT             IMEMU          GB          [  3]    ***   
       MRCC                 IMRCCC         OFF         [  0]    ***   
       MULTIPLICTY          IMULTP              1               ***   
       NACOUPLING           IVCOUP         OFF         [  0]    ***   
       NEGEVAL              IDIE           ABORT       [  0]    ***   
       NEWNORM              INEWNO         OFF         [  0]    ***   
       NON-HF               INONHF         OFF         [  0]    ***   
       NTOP_TAMP            ITOPT2             15               ***   
       NUC_MODEL            INUCMO         POINT       [  0]    ***   
       OCCUPATION           IOCCU   ESTIMATED BY SCF 
       OPEN-SHELL           IOPEN          SPIN-ORBITAL[  0]    ***   
       OPTVIB               IOPTVB         OFF         [  0]    ***   
       ORBITALS             IORBTP         STANDARD    [  0]    ***   
       PARALLEL             IPARAL         ON          [  1]    ***   
       PARA_INT             IPINTS         ON          [  1]    ***   
       PARA_PRINT           IPPRIN              0               ***   
       PERT_ORB             IPTORB         STANDARD    [  0]    ***   
       POINTS               IGRDFD              0               ***   
       PRINT                IPRNT               0               ***   
       PROPS                IPROPS         OFF         [  0]    ***   
       PROP_INTEGR          IINTYP         INTERNAL    [  0]    ***   
       PSI                  IPSI           OFF         [  0]    ***   
       QC_ALG               IQCALG         FLM         [  0]    ***   
       QC_LINALG            IQCLIN         TRIDIAG     [  2]    ***   
       QC_MAXCYC            IQCMAX            100             cycles  
       QC_MAXSCFCY          IQCMSC             20             cycles  
       QC_RTRUST            IQCRTR          10D-  0           x 10-3  
       QC_SKIPSCF           IQCSKI         OFF         [  0]    ***   
       QC_START             IQCSTA          10D-  3             ***   
       QRHFGUESS            IQGUES         OFF         [  0]    ***   
       QUARTIC              IQUART         OFF         [  0]    ***   
       RAMAN_INT            IRAMIN         OFF         [  0]    ***   
       RAMAN_ORB            IRAMRE         UNRELAXED   [  0]    ***   
       RDO                  IRDOFM         ON          [  1]    ***   
       REDUCE_REPR          REDREP         Ir          [  0]    ***   
       REFERENCE            IREFNC         RHF         [  0]    ***   
       RELATIVIST           IRELAT         OFF         [  0]    ***   
       RELAX_DENS           IRDENS         ON          [  1]    ***   
       RESET_FLAGS          IRESET         OFF         [  0]    ***   
       RESTART_CC           ICCRES         OFF         [  0]    ***   
       ROT_EVEC             ROTVEC              0               ***   
       SAVE_INTS            ISVINT         OFF         [  0]    ***   
       SCALE_ON             ISTCRT              0               ***   
       SCF_CONV             ISCFCV          10D- 10             ***   
       SCF_DAMPING          IDAMP               0             x 10-3  
       SCF_EXPORDE          IRPPOR             10               ***   
       SCF_EXPSTAR          IRPPLS              2               ***   
       SCF_EXTRAPO          IRPP           ON          [  1]    ***   
       SCF_MAXCYC           ISCFCY            150              cycles 
       SCF_NOSTOP           ISCFST         OFF         [  0]    ***   
       SCF_ORBITAL          ISCFOR         REAL        [  0]    ***   
       SCF_PRINT            ISCFPR              0               ***   
       SCF_PROG             ISCFPR         SCF         [  0]    ***   
       SD_FIELD             IFINSD              0             x 10-6  
       SOPERT               IPERSO         OFF         [  0]    ***   
       SPHERICAL            IDFGHI         ON          [  1]    ***   
       SPINORBIT            ISOCAL         OFF         [  0]    ***   
       SPINROTATIO          ISRCON         OFF         [  0]    ***   
       SPIN_FLIP            ISPFLP         OFF         [  0]    ***   
       SPIN_ORBIT           ISPORB         OFF         [  0]    ***   
       SPIN_SCAL            ISCSMP         OFF         [  0]    ***   
       STEEPSCALE           ISTPSC              1000          x 10-3  
       SUBGROUP             ISUBGP         DEFAULT     [  0]    ***   
       SUBGRPAXIS           ISBXYZ         X           [  0]    ***   
       SYMMETRY             ISYM           ON          [  0]    ***   
       SYM_CHECK            ISYMCK         OVERRIDE    [  1]    ***   
       T3_EXTRAPOL          IT3EXT         OFF         [  0]    ***   
       T4_EXTRAPOL          IT4EXP         OFF         [  0]    ***   
       TAMP_SUM             IEVERY              5               ***   
       TESTSUITE            ITESTS         OFF         [  0]    ***   
       THERMOCH             ITHERM         OFF         [  0]    ***   
       TOL_CHOLESK          ITOLCH          10D-  4             ***   
       TRANGRAD             IRESRM         OFF         [  0]    ***   
       TRANS_INV            ITRAIN         USE         [  0]    ***   
       TREAT_PERT           ITREAT         SIMULTANEOUS[  0]    ***   
       TRIP_ALGORI          ITRALG         NORMAL      [  0]    ***   
       UIJ_THRESHO          IUIJTH              1               ***   
       UNITS                IUNITS         ANGSTROM    [  0]    ***   
       UNOS                 IUNOS          OFF         [  0]    ***   
       UPDATE_HESS          IHUPDT         ON          [  1]    ***   
       VIBPHASE             ISETPH         STANDARD    [  0]    ***   
       VIBRATION            IVIB           NO          [  0]    ***   
       VIB_ALGORIT          IGEALG         STANDARD    [  0]    ***   
       VNATORB              IVNORB         OFF         [  0]    ***   
       VTRAN                IVTRAN         PARTIAL     [  2]    ***   
       X2CKEY               IX2CKE         MOLVDINT    [  0]    ***   
       XFIELD               IXEFLD              0             x 10-6  
       XFORM_TOL            IXFTOL          10D- 11             ***   
       YFIELD               IYEFLD              0             x 10-6  
       ZFIELD               IZEFLD              0             x 10-6  
       ZSCALE_EXP           IZEXPS         OFF         [  0]    ***   
    -------------------------------------------------------------------
  11 entries found in Z-matrix 
   Job Title : s-trans-Z-1-cyano-1,3-butadiene opt singlet MP2/cc-pCVTZ                        
   There are 21 unique internal coordinates.
   Of these, 19 will be optimized.
   User supplied Z-matrix: 
--------------------------------------------------------------------------------
       SYMBOL    BOND      LENGTH    ANGLE     ANGLE     DIHED     ANGLE
                  TO      (ANGST)    WRT      (DEG)      WRT      (DEG)
--------------------------------------------------------------------------------
        C    
        C          1         R1   
        C          2         R2         1        A1   
        C          3         R3         2        A2         1        D180 
        H          4         R4         3        A3         2        D180 
        H          4         R5         3        A4         2        D0   
        H          3         R6         2        A5         1        D0   
        H          2         R7         1        A6         3        D180 
        H          1         R8         2        A7         3        D180 
        C          1         R9         2        A8         8        D180 
        N         10         R10        1        A9         2        D180 
                  *Initial values for internal coordinates* 
                      Name             Value
                        R1              1.3500000000
                        R2              1.4500000000
                        A1            124.6160000000
                        R3              1.3430000000
                        A2            122.3330000000
                        D180          180.0000000000
                        R4              1.0830000000
                        A3            121.3190000000
                        R5              1.0860000000
                        A4            121.0460000000
                        D0              0.0000000000
                        R6              1.0870000000
                        A5            117.6930000000
                        R7              1.0830000000
                        A6            117.8720000000
                        R8              1.0860000000
                        A7            120.9630000000
                        R9              1.0880000000
                        A8            122.3200000000
                        R10             1.0840000000
                        A9            179.5390000000
--------------------------------------------------------------------------------
Line Symbol    AtNr   At. Mass
  1  C          6    12.00000
  2  C          6    12.00000
  3  C          6    12.00000
  4  C          6    12.00000
  5  H          1     1.00783
  6  H          1     1.00783
  7  H          1     1.00783
  8  H          1     1.00783
  9  H          1     1.00783
 10  C          6    12.00000
 11  N          7    14.00307
                     1                     4                    27
  -1.00000000000000       0.844953928180744       0.822977764553760     
  -1.00000000000000       0.854286504093319       0.844953928180744     
   1.00000000000000       0.856753525425893       0.844953928180744     
   1.00000000000000       0.885450410315867       0.822977764553760     
  -1.00000000000000       0.883994198195073       0.481230972885239     
  -1.00000000000000       0.857499719027185       0.822977764553760     
  -1.00000000000000       0.845075257572096       0.883994198195073     
  -1.00000000000137       8.045881039191053E-003  0.845075257572096     
  R VECTOR before symmetry
  0.000000000000000E+000  0.000000000000000E+000  0.000000000000000E+000
   2.55113080290134       0.000000000000000E+000  0.000000000000000E+000
   2.74010345496810        2.17495950066525       0.000000000000000E+000
   2.53790271725666        2.13511363384222        3.14159265358979     
   2.04657382188307        2.11741599522700        3.14159265358979     
   2.05224300144507        2.11265124636906       0.000000000000000E+000
   2.05413272796574        2.05413035654969       0.000000000000000E+000
   2.04657382188307        2.05725449591076        3.14159265358979     
   2.05224300144507        2.11120262308990        3.14159265358979     
   2.05602245448641        2.13488674103946        3.14159265358979     
   2.04846354840374        3.13354668573811        3.14159265358979     
   Rotational constants (in cm-1): 
          0.0630564879             0.0751753568             0.3911498656
   Rotational constants (in MHz): 
       1890.3862135170          2253.7008166218         11726.3796079925
********************************************************************************
   The full molecular point group is Cs  .
   The largest Abelian subgroup of the full molecular point group is Cs  .
   The computational point group is Cs  .
********************************************************************************
  R VECTOR 
  0.000000000000000E+000  0.000000000000000E+000  0.000000000000000E+000
   2.55113080290134       0.000000000000000E+000  0.000000000000000E+000
   2.74010345496810        2.17495950066525       0.000000000000000E+000
   2.53790271725666        2.13511363384222        3.14159265358979     
   2.04657382188307        2.11741599522700        3.14159265358979     
   2.05224300144507        2.11265124636906       0.000000000000000E+000
   2.05413272796574        2.05413035654969       0.000000000000000E+000
   2.04657382188307        2.05725449591076        3.14159265358979     
   2.05224300144507        2.11120262308990        3.14159265358979     
   2.05602245448641        2.13488674103946        3.14159265358979     
   2.04846354840374        3.13354668573811        3.14159265358979     
--------------------------------------------------------------------------------
   Analysis of internal coordinates specified by Z-matrix 
--------------------------------------------------------------------------------
   *The nuclear repulsion energy is  193.673362197633367 a.u.
   *There are  19 degrees of freedom within the tot. symm. molecular subspace.
   *Z-matrix requests optimization of  19 coordinates.
   *The optimization is unconstrained and your Z-matrix is great.
--------------------------------------------------------------------------------


 ----------------------------------------------------------------
         Coordinates used in calculation (QCOMP) 
 ----------------------------------------------------------------
 Z-matrix   Atomic            Coordinates (in bohr)
  Symbol    Number           X              Y              Z
 ----------------------------------------------------------------
     C         6        -1.66542456    -1.67242084     0.00000000
     C         6         0.88376732    -1.57297669     0.00000000
     C         6         2.35126210     0.74102980    -0.00000000
     C         6         4.88916388     0.73885845    -0.00000000
     H         1         5.95447338     2.48630805    -0.00000000
     H         1         5.94605444    -1.02031286     0.00000000
     H         1         1.32652586     2.52130419    -0.00000000
     H         1         1.91033084    -3.34346581     0.00000000
     H         1        -2.65187151    -3.47203851     0.00000000
     C         6        -2.83156434     0.02090321    -0.00000000
     N         7        -4.00695343     1.69859907    -0.00000000
 ----------------------------------------------------------------
 
   Interatomic distance matrix (Angstroms) 
 
                 C             C             C             C             H    
                [ 1]        [ 2]        [ 3]        [ 4]        [ 5]
  C    [ 1]     0.00000
  C    [ 2]     1.35000     0.00000
  C    [ 3]     2.47972     1.45000     0.00000
  C    [ 4]     3.69580     2.44728     1.34300     0.00000
  H    [ 5]     4.59373     3.43720     2.11863     1.08300     0.00000
  H    [ 6]     4.04258     2.69476     2.11835     1.08600     1.85563
  H    [ 7]     2.72612     2.17923     1.08700     2.10806     2.44907
  H    [ 8]     2.08864     1.08300     2.17398     2.67425     3.75460
  H    [ 9]     1.08600     2.12379     3.46121     4.57054     5.53923
  C    [10]     1.08800     2.13935     2.76898     4.10326     4.82895
  N    [11]     2.17198     3.11372     3.40257     4.73494     5.28782
 
                 H             H             H             H             C    
                [ 6]        [ 7]        [ 8]        [ 9]        [10]
  H    [ 6]     0.00000
  H    [ 7]     3.08030     0.00000
  H    [ 8]     2.46418     3.11884     0.00000
  H    [ 9]     4.73119     3.80669     2.41517     0.00000
  C    [10]     4.67748     2.56756     3.07673     1.85083     0.00000
  N    [11]     5.45989     2.85574     4.11388     2.82859     1.08400
 
                 N    
                [11]
  N    [11]     0.00000
   Rotational constants (order x, y, z, in cm-1): 
          0.3911498656             0.0751753568             0.0630564879
   Rotational constants (order x, y, z, in MHz): 
      11726.3796079925          2253.7008166218          1890.3862135170
  ECPDATA file not present.   Using default ECPDATA. 
  There are  328 basis functions.
 @CHECKOUT-I, Total execution time (CPU/WALL):         0.22/       0.25 seconds.
--executable xjoda finished with status     0 in        0.31 seconds (walltime).
 --invoking executable--
/home/esselman/CFOUR_18/cfour18/bin/xvmol
 SERIAL VERSION OF MOLECULE STARTED
********************************************************************************
                    INPUT FROM MOL FILE
********************************************************************************
INTGRL        1    0    1    0    0    0    0    0    0                         
         *** CFOUR Program System (Release V0.1) ***                            
s-trans-Z-1-cyano-1,3-butadiene opt singlet MP2/cc-pCVTZ                        
   11    1 Z          0.10E-08              0    0                              
   9999.00      3.00                                                            
          6.00000000    1    4    1    1    1    1                              
C #1  -1.665424562032966  -1.672420842299977   0.000000000000002                
   12    6                                                                      
   8236.00000000000       5.310000000000000E-004 -1.130000000000000E-004        
  0.000000000000000E+000  0.000000000000000E+000  0.000000000000000E+000        
  0.000000000000000E+000                                                        
   1235.00000000000       4.108000000000000E-003 -8.780000000000000E-004        
  0.000000000000000E+000  0.000000000000000E+000  0.000000000000000E+000        
  0.000000000000000E+000                                                        
   280.800000000000       2.108700000000000E-002 -4.540000000000000E-003        
  0.000000000000000E+000  0.000000000000000E+000  0.000000000000000E+000        
  0.000000000000000E+000                                                        
   79.2700000000000       8.185300000000000E-002 -1.813300000000000E-002        
  0.000000000000000E+000  0.000000000000000E+000  0.000000000000000E+000        
  0.000000000000000E+000                                                        
   25.5900000000000       0.234817000000000      -5.576000000000000E-002        
  0.000000000000000E+000  0.000000000000000E+000  0.000000000000000E+000        
  0.000000000000000E+000                                                        
   8.99700000000000       0.434401000000000      -0.126895000000000             
  0.000000000000000E+000  0.000000000000000E+000  0.000000000000000E+000        
  0.000000000000000E+000                                                        
   3.31900000000000       0.346129000000000      -0.170352000000000             
  0.000000000000000E+000  0.000000000000000E+000  0.000000000000000E+000        
  0.000000000000000E+000                                                        
  0.905900000000000       3.937800000000000E-002  0.140382000000000             
   1.00000000000000       0.000000000000000E+000  0.000000000000000E+000        
  0.000000000000000E+000                                                        
  0.364300000000000      -8.983000000000000E-003  0.598684000000000             
  0.000000000000000E+000  0.000000000000000E+000  0.000000000000000E+000        
  0.000000000000000E+000                                                        
  0.128500000000000       2.385000000000000E-003  0.395389000000000             
  0.000000000000000E+000   1.00000000000000       0.000000000000000E+000        
  0.000000000000000E+000                                                        
   4.29200000000000       0.000000000000000E+000  0.000000000000000E+000        
  0.000000000000000E+000  0.000000000000000E+000   1.00000000000000             
  0.000000000000000E+000                                                        
   11.8760000000000       0.000000000000000E+000  0.000000000000000E+000        
  0.000000000000000E+000  0.000000000000000E+000  0.000000000000000E+000        
   1.00000000000000                                                             
    7    5                                                                      
   18.7100000000000       1.403100000000000E-002  0.000000000000000E+000        
  0.000000000000000E+000  0.000000000000000E+000  0.000000000000000E+000        
   4.13300000000000       8.686600000000000E-002  0.000000000000000E+000        
  0.000000000000000E+000  0.000000000000000E+000  0.000000000000000E+000        
   1.20000000000000       0.290216000000000       0.000000000000000E+000        
  0.000000000000000E+000  0.000000000000000E+000  0.000000000000000E+000        
  0.382700000000000       0.501008000000000        1.00000000000000             
  0.000000000000000E+000  0.000000000000000E+000  0.000000000000000E+000        
  0.120900000000000       0.343406000000000       0.000000000000000E+000        
   1.00000000000000       0.000000000000000E+000  0.000000000000000E+000        
   8.77800000000000       0.000000000000000E+000  0.000000000000000E+000        
  0.000000000000000E+000   1.00000000000000       0.000000000000000E+000        
   33.1900000000000       0.000000000000000E+000  0.000000000000000E+000        
  0.000000000000000E+000  0.000000000000000E+000   1.00000000000000             
    3    3                                                                      
   1.09700000000000        1.00000000000000       0.000000000000000E+000        
  0.000000000000000E+000                                                        
  0.318000000000000       0.000000000000000E+000   1.00000000000000             
  0.000000000000000E+000                                                        
   14.8390000000000       0.000000000000000E+000  0.000000000000000E+000        
   1.00000000000000                                                             
    1    1                                                                      
  0.761000000000000        1.00000000000000                                     
          6.00000000    1    4    1    1    1    1                              
C #2   0.883767316492251  -1.572976687252605   0.000000000000002                
   12    6                                                                      
   8236.00000000000       5.310000000000000E-004 -1.130000000000000E-004        
  0.000000000000000E+000  0.000000000000000E+000  0.000000000000000E+000        
  0.000000000000000E+000                                                        
   1235.00000000000       4.108000000000000E-003 -8.780000000000000E-004        
  0.000000000000000E+000  0.000000000000000E+000  0.000000000000000E+000        
  0.000000000000000E+000                                                        
   280.800000000000       2.108700000000000E-002 -4.540000000000000E-003        
  0.000000000000000E+000  0.000000000000000E+000  0.000000000000000E+000        
  0.000000000000000E+000                                                        
   79.2700000000000       8.185300000000000E-002 -1.813300000000000E-002        
  0.000000000000000E+000  0.000000000000000E+000  0.000000000000000E+000        
  0.000000000000000E+000                                                        
   25.5900000000000       0.234817000000000      -5.576000000000000E-002        
  0.000000000000000E+000  0.000000000000000E+000  0.000000000000000E+000        
  0.000000000000000E+000                                                        
   8.99700000000000       0.434401000000000      -0.126895000000000             
  0.000000000000000E+000  0.000000000000000E+000  0.000000000000000E+000        
  0.000000000000000E+000                                                        
   3.31900000000000       0.346129000000000      -0.170352000000000             
  0.000000000000000E+000  0.000000000000000E+000  0.000000000000000E+000        
  0.000000000000000E+000                                                        
  0.905900000000000       3.937800000000000E-002  0.140382000000000             
   1.00000000000000       0.000000000000000E+000  0.000000000000000E+000        
  0.000000000000000E+000                                                        
  0.364300000000000      -8.983000000000000E-003  0.598684000000000             
  0.000000000000000E+000  0.000000000000000E+000  0.000000000000000E+000        
  0.000000000000000E+000                                                        
  0.128500000000000       2.385000000000000E-003  0.395389000000000             
  0.000000000000000E+000   1.00000000000000       0.000000000000000E+000        
  0.000000000000000E+000                                                        
   4.29200000000000       0.000000000000000E+000  0.000000000000000E+000        
  0.000000000000000E+000  0.000000000000000E+000   1.00000000000000             
  0.000000000000000E+000                                                        
   11.8760000000000       0.000000000000000E+000  0.000000000000000E+000        
  0.000000000000000E+000  0.000000000000000E+000  0.000000000000000E+000        
   1.00000000000000                                                             
    7    5                                                                      
   18.7100000000000       1.403100000000000E-002  0.000000000000000E+000        
  0.000000000000000E+000  0.000000000000000E+000  0.000000000000000E+000        
   4.13300000000000       8.686600000000000E-002  0.000000000000000E+000        
  0.000000000000000E+000  0.000000000000000E+000  0.000000000000000E+000        
   1.20000000000000       0.290216000000000       0.000000000000000E+000        
  0.000000000000000E+000  0.000000000000000E+000  0.000000000000000E+000        
  0.382700000000000       0.501008000000000        1.00000000000000             
  0.000000000000000E+000  0.000000000000000E+000  0.000000000000000E+000        
  0.120900000000000       0.343406000000000       0.000000000000000E+000        
   1.00000000000000       0.000000000000000E+000  0.000000000000000E+000        
   8.77800000000000       0.000000000000000E+000  0.000000000000000E+000        
  0.000000000000000E+000   1.00000000000000       0.000000000000000E+000        
   33.1900000000000       0.000000000000000E+000  0.000000000000000E+000        
  0.000000000000000E+000  0.000000000000000E+000   1.00000000000000             
    3    3                                                                      
   1.09700000000000        1.00000000000000       0.000000000000000E+000        
  0.000000000000000E+000                                                        
  0.318000000000000       0.000000000000000E+000   1.00000000000000             
  0.000000000000000E+000                                                        
   14.8390000000000       0.000000000000000E+000  0.000000000000000E+000        
   1.00000000000000                                                             
    1    1                                                                      
  0.761000000000000        1.00000000000000                                     
          6.00000000    1    4    1    1    1    1                              
C #3   2.351262096312206   0.741029798289149  -0.000000000000001                
   12    6                                                                      
   8236.00000000000       5.310000000000000E-004 -1.130000000000000E-004        
  0.000000000000000E+000  0.000000000000000E+000  0.000000000000000E+000        
  0.000000000000000E+000                                                        
   1235.00000000000       4.108000000000000E-003 -8.780000000000000E-004        
  0.000000000000000E+000  0.000000000000000E+000  0.000000000000000E+000        
  0.000000000000000E+000                                                        
   280.800000000000       2.108700000000000E-002 -4.540000000000000E-003        
  0.000000000000000E+000  0.000000000000000E+000  0.000000000000000E+000        
  0.000000000000000E+000                                                        
   79.2700000000000       8.185300000000000E-002 -1.813300000000000E-002        
  0.000000000000000E+000  0.000000000000000E+000  0.000000000000000E+000        
  0.000000000000000E+000                                                        
   25.5900000000000       0.234817000000000      -5.576000000000000E-002        
  0.000000000000000E+000  0.000000000000000E+000  0.000000000000000E+000        
  0.000000000000000E+000                                                        
   8.99700000000000       0.434401000000000      -0.126895000000000             
  0.000000000000000E+000  0.000000000000000E+000  0.000000000000000E+000        
  0.000000000000000E+000                                                        
   3.31900000000000       0.346129000000000      -0.170352000000000             
  0.000000000000000E+000  0.000000000000000E+000  0.000000000000000E+000        
  0.000000000000000E+000                                                        
  0.905900000000000       3.937800000000000E-002  0.140382000000000             
   1.00000000000000       0.000000000000000E+000  0.000000000000000E+000        
  0.000000000000000E+000                                                        
  0.364300000000000      -8.983000000000000E-003  0.598684000000000             
  0.000000000000000E+000  0.000000000000000E+000  0.000000000000000E+000        
  0.000000000000000E+000                                                        
  0.128500000000000       2.385000000000000E-003  0.395389000000000             
  0.000000000000000E+000   1.00000000000000       0.000000000000000E+000        
  0.000000000000000E+000                                                        
   4.29200000000000       0.000000000000000E+000  0.000000000000000E+000        
  0.000000000000000E+000  0.000000000000000E+000   1.00000000000000             
  0.000000000000000E+000                                                        
   11.8760000000000       0.000000000000000E+000  0.000000000000000E+000        
  0.000000000000000E+000  0.000000000000000E+000  0.000000000000000E+000        
   1.00000000000000                                                             
    7    5                                                                      
   18.7100000000000       1.403100000000000E-002  0.000000000000000E+000        
  0.000000000000000E+000  0.000000000000000E+000  0.000000000000000E+000        
   4.13300000000000       8.686600000000000E-002  0.000000000000000E+000        
  0.000000000000000E+000  0.000000000000000E+000  0.000000000000000E+000        
   1.20000000000000       0.290216000000000       0.000000000000000E+000        
  0.000000000000000E+000  0.000000000000000E+000  0.000000000000000E+000        
  0.382700000000000       0.501008000000000        1.00000000000000             
  0.000000000000000E+000  0.000000000000000E+000  0.000000000000000E+000        
  0.120900000000000       0.343406000000000       0.000000000000000E+000        
   1.00000000000000       0.000000000000000E+000  0.000000000000000E+000        
   8.77800000000000       0.000000000000000E+000  0.000000000000000E+000        
  0.000000000000000E+000   1.00000000000000       0.000000000000000E+000        
   33.1900000000000       0.000000000000000E+000  0.000000000000000E+000        
  0.000000000000000E+000  0.000000000000000E+000   1.00000000000000             
    3    3                                                                      
   1.09700000000000        1.00000000000000       0.000000000000000E+000        
  0.000000000000000E+000                                                        
  0.318000000000000       0.000000000000000E+000   1.00000000000000             
  0.000000000000000E+000                                                        
   14.8390000000000       0.000000000000000E+000  0.000000000000000E+000        
   1.00000000000000                                                             
    1    1                                                                      
  0.761000000000000        1.00000000000000                                     
          6.00000000    1    4    1    1    1    1                              
C #4   4.889163884704016   0.738858453913268  -0.000000000000001                
   12    6                                                                      
   8236.00000000000       5.310000000000000E-004 -1.130000000000000E-004        
  0.000000000000000E+000  0.000000000000000E+000  0.000000000000000E+000        
  0.000000000000000E+000                                                        
   1235.00000000000       4.108000000000000E-003 -8.780000000000000E-004        
  0.000000000000000E+000  0.000000000000000E+000  0.000000000000000E+000        
  0.000000000000000E+000                                                        
   280.800000000000       2.108700000000000E-002 -4.540000000000000E-003        
  0.000000000000000E+000  0.000000000000000E+000  0.000000000000000E+000        
  0.000000000000000E+000                                                        
   79.2700000000000       8.185300000000000E-002 -1.813300000000000E-002        
  0.000000000000000E+000  0.000000000000000E+000  0.000000000000000E+000        
  0.000000000000000E+000                                                        
   25.5900000000000       0.234817000000000      -5.576000000000000E-002        
  0.000000000000000E+000  0.000000000000000E+000  0.000000000000000E+000        
  0.000000000000000E+000                                                        
   8.99700000000000       0.434401000000000      -0.126895000000000             
  0.000000000000000E+000  0.000000000000000E+000  0.000000000000000E+000        
  0.000000000000000E+000                                                        
   3.31900000000000       0.346129000000000      -0.170352000000000             
  0.000000000000000E+000  0.000000000000000E+000  0.000000000000000E+000        
  0.000000000000000E+000                                                        
  0.905900000000000       3.937800000000000E-002  0.140382000000000             
   1.00000000000000       0.000000000000000E+000  0.000000000000000E+000        
  0.000000000000000E+000                                                        
  0.364300000000000      -8.983000000000000E-003  0.598684000000000             
  0.000000000000000E+000  0.000000000000000E+000  0.000000000000000E+000        
  0.000000000000000E+000                                                        
  0.128500000000000       2.385000000000000E-003  0.395389000000000             
  0.000000000000000E+000   1.00000000000000       0.000000000000000E+000        
  0.000000000000000E+000                                                        
   4.29200000000000       0.000000000000000E+000  0.000000000000000E+000        
  0.000000000000000E+000  0.000000000000000E+000   1.00000000000000             
  0.000000000000000E+000                                                        
   11.8760000000000       0.000000000000000E+000  0.000000000000000E+000        
  0.000000000000000E+000  0.000000000000000E+000  0.000000000000000E+000        
   1.00000000000000                                                             
    7    5                                                                      
   18.7100000000000       1.403100000000000E-002  0.000000000000000E+000        
  0.000000000000000E+000  0.000000000000000E+000  0.000000000000000E+000        
   4.13300000000000       8.686600000000000E-002  0.000000000000000E+000        
  0.000000000000000E+000  0.000000000000000E+000  0.000000000000000E+000        
   1.20000000000000       0.290216000000000       0.000000000000000E+000        
  0.000000000000000E+000  0.000000000000000E+000  0.000000000000000E+000        
  0.382700000000000       0.501008000000000        1.00000000000000             
  0.000000000000000E+000  0.000000000000000E+000  0.000000000000000E+000        
  0.120900000000000       0.343406000000000       0.000000000000000E+000        
   1.00000000000000       0.000000000000000E+000  0.000000000000000E+000        
   8.77800000000000       0.000000000000000E+000  0.000000000000000E+000        
  0.000000000000000E+000   1.00000000000000       0.000000000000000E+000        
   33.1900000000000       0.000000000000000E+000  0.000000000000000E+000        
  0.000000000000000E+000  0.000000000000000E+000   1.00000000000000             
    3    3                                                                      
   1.09700000000000        1.00000000000000       0.000000000000000E+000        
  0.000000000000000E+000                                                        
  0.318000000000000       0.000000000000000E+000   1.00000000000000             
  0.000000000000000E+000                                                        
   14.8390000000000       0.000000000000000E+000  0.000000000000000E+000        
   1.00000000000000                                                             
    1    1                                                                      
  0.761000000000000        1.00000000000000                                     
          1.00000000    1    3    1    1    1                                   
H #5   5.954473384904069   2.486308046090562  -0.000000000000003                
    5    3                                                                      
   33.8700000000000       6.068000000000000E-003  0.000000000000000E+000        
  0.000000000000000E+000                                                        
   5.09500000000000       4.530800000000000E-002  0.000000000000000E+000        
  0.000000000000000E+000                                                        
   1.15900000000000       0.202822000000000       0.000000000000000E+000        
  0.000000000000000E+000                                                        
  0.325800000000000       0.503903000000000        1.00000000000000             
  0.000000000000000E+000                                                        
  0.102700000000000       0.383421000000000       0.000000000000000E+000        
   1.00000000000000                                                             
    2    2                                                                      
   1.40700000000000        1.00000000000000       0.000000000000000E+000        
  0.388000000000000       0.000000000000000E+000   1.00000000000000             
    1    1                                                                      
   1.05700000000000        1.00000000000000                                     
          1.00000000    1    3    1    1    1                                   
H #6   5.946054436024975  -1.020312856536277   0.000000000000002                
    5    3                                                                      
   33.8700000000000       6.068000000000000E-003  0.000000000000000E+000        
  0.000000000000000E+000                                                        
   5.09500000000000       4.530800000000000E-002  0.000000000000000E+000        
  0.000000000000000E+000                                                        
   1.15900000000000       0.202822000000000       0.000000000000000E+000        
  0.000000000000000E+000                                                        
  0.325800000000000       0.503903000000000        1.00000000000000             
  0.000000000000000E+000                                                        
  0.102700000000000       0.383421000000000       0.000000000000000E+000        
   1.00000000000000                                                             
    2    2                                                                      
   1.40700000000000        1.00000000000000       0.000000000000000E+000        
  0.388000000000000       0.000000000000000E+000   1.00000000000000             
    1    1                                                                      
   1.05700000000000        1.00000000000000                                     
          1.00000000    1    3    1    1    1                                   
H #7   1.326525859347854   2.521304189710911  -0.000000000000003                
    5    3                                                                      
   33.8700000000000       6.068000000000000E-003  0.000000000000000E+000        
  0.000000000000000E+000                                                        
   5.09500000000000       4.530800000000000E-002  0.000000000000000E+000        
  0.000000000000000E+000                                                        
   1.15900000000000       0.202822000000000       0.000000000000000E+000        
  0.000000000000000E+000                                                        
  0.325800000000000       0.503903000000000        1.00000000000000             
  0.000000000000000E+000                                                        
  0.102700000000000       0.383421000000000       0.000000000000000E+000        
   1.00000000000000                                                             
    2    2                                                                      
   1.40700000000000        1.00000000000000       0.000000000000000E+000        
  0.388000000000000       0.000000000000000E+000   1.00000000000000             
    1    1                                                                      
   1.05700000000000        1.00000000000000                                     
          1.00000000    1    3    1    1    1                                   
H #8   1.910330844448509  -3.343465809356178   0.000000000000004                
    5    3                                                                      
   33.8700000000000       6.068000000000000E-003  0.000000000000000E+000        
  0.000000000000000E+000                                                        
   5.09500000000000       4.530800000000000E-002  0.000000000000000E+000        
  0.000000000000000E+000                                                        
   1.15900000000000       0.202822000000000       0.000000000000000E+000        
  0.000000000000000E+000                                                        
  0.325800000000000       0.503903000000000        1.00000000000000             
  0.000000000000000E+000                                                        
  0.102700000000000       0.383421000000000       0.000000000000000E+000        
   1.00000000000000                                                             
    2    2                                                                      
   1.40700000000000        1.00000000000000       0.000000000000000E+000        
  0.388000000000000       0.000000000000000E+000   1.00000000000000             
    1    1                                                                      
   1.05700000000000        1.00000000000000                                     
          1.00000000    1    3    1    1    1                                   
H #9  -2.651871507871221  -3.472038512814096   0.000000000000004                
    5    3                                                                      
   33.8700000000000       6.068000000000000E-003  0.000000000000000E+000        
  0.000000000000000E+000                                                        
   5.09500000000000       4.530800000000000E-002  0.000000000000000E+000        
  0.000000000000000E+000                                                        
   1.15900000000000       0.202822000000000       0.000000000000000E+000        
  0.000000000000000E+000                                                        
  0.325800000000000       0.503903000000000        1.00000000000000             
  0.000000000000000E+000                                                        
  0.102700000000000       0.383421000000000       0.000000000000000E+000        
   1.00000000000000                                                             
    2    2                                                                      
   1.40700000000000        1.00000000000000       0.000000000000000E+000        
  0.388000000000000       0.000000000000000E+000   1.00000000000000             
    1    1                                                                      
   1.05700000000000        1.00000000000000                                     
          6.00000000    1    4    1    1    1    1                              
C #0  -2.831564339652221   0.020903211862850  -0.000000000000000                
   12    6                                                                      
   8236.00000000000       5.310000000000000E-004 -1.130000000000000E-004        
  0.000000000000000E+000  0.000000000000000E+000  0.000000000000000E+000        
  0.000000000000000E+000                                                        
   1235.00000000000       4.108000000000000E-003 -8.780000000000000E-004        
  0.000000000000000E+000  0.000000000000000E+000  0.000000000000000E+000        
  0.000000000000000E+000                                                        
   280.800000000000       2.108700000000000E-002 -4.540000000000000E-003        
  0.000000000000000E+000  0.000000000000000E+000  0.000000000000000E+000        
  0.000000000000000E+000                                                        
   79.2700000000000       8.185300000000000E-002 -1.813300000000000E-002        
  0.000000000000000E+000  0.000000000000000E+000  0.000000000000000E+000        
  0.000000000000000E+000                                                        
   25.5900000000000       0.234817000000000      -5.576000000000000E-002        
  0.000000000000000E+000  0.000000000000000E+000  0.000000000000000E+000        
  0.000000000000000E+000                                                        
   8.99700000000000       0.434401000000000      -0.126895000000000             
  0.000000000000000E+000  0.000000000000000E+000  0.000000000000000E+000        
  0.000000000000000E+000                                                        
   3.31900000000000       0.346129000000000      -0.170352000000000             
  0.000000000000000E+000  0.000000000000000E+000  0.000000000000000E+000        
  0.000000000000000E+000                                                        
  0.905900000000000       3.937800000000000E-002  0.140382000000000             
   1.00000000000000       0.000000000000000E+000  0.000000000000000E+000        
  0.000000000000000E+000                                                        
  0.364300000000000      -8.983000000000000E-003  0.598684000000000             
  0.000000000000000E+000  0.000000000000000E+000  0.000000000000000E+000        
  0.000000000000000E+000                                                        
  0.128500000000000       2.385000000000000E-003  0.395389000000000             
  0.000000000000000E+000   1.00000000000000       0.000000000000000E+000        
  0.000000000000000E+000                                                        
   4.29200000000000       0.000000000000000E+000  0.000000000000000E+000        
  0.000000000000000E+000  0.000000000000000E+000   1.00000000000000             
  0.000000000000000E+000                                                        
   11.8760000000000       0.000000000000000E+000  0.000000000000000E+000        
  0.000000000000000E+000  0.000000000000000E+000  0.000000000000000E+000        
   1.00000000000000                                                             
    7    5                                                                      
   18.7100000000000       1.403100000000000E-002  0.000000000000000E+000        
  0.000000000000000E+000  0.000000000000000E+000  0.000000000000000E+000        
   4.13300000000000       8.686600000000000E-002  0.000000000000000E+000        
  0.000000000000000E+000  0.000000000000000E+000  0.000000000000000E+000        
   1.20000000000000       0.290216000000000       0.000000000000000E+000        
  0.000000000000000E+000  0.000000000000000E+000  0.000000000000000E+000        
  0.382700000000000       0.501008000000000        1.00000000000000             
  0.000000000000000E+000  0.000000000000000E+000  0.000000000000000E+000        
  0.120900000000000       0.343406000000000       0.000000000000000E+000        
   1.00000000000000       0.000000000000000E+000  0.000000000000000E+000        
   8.77800000000000       0.000000000000000E+000  0.000000000000000E+000        
  0.000000000000000E+000   1.00000000000000       0.000000000000000E+000        
   33.1900000000000       0.000000000000000E+000  0.000000000000000E+000        
  0.000000000000000E+000  0.000000000000000E+000   1.00000000000000             
    3    3                                                                      
   1.09700000000000        1.00000000000000       0.000000000000000E+000        
  0.000000000000000E+000                                                        
  0.318000000000000       0.000000000000000E+000   1.00000000000000             
  0.000000000000000E+000                                                        
   14.8390000000000       0.000000000000000E+000  0.000000000000000E+000        
   1.00000000000000                                                             
    1    1                                                                      
  0.761000000000000        1.00000000000000                                     
          7.00000000    1    4    1    1    1    1                              
N #A  -4.006953425731343   1.698599073890567  -0.000000000000002                
   12    6                                                                      
   11420.0000000000       5.230000000000000E-004 -1.150000000000000E-004        
  0.000000000000000E+000  0.000000000000000E+000  0.000000000000000E+000        
  0.000000000000000E+000                                                        
   1712.00000000000       4.045000000000000E-003 -8.950000000000000E-004        
  0.000000000000000E+000  0.000000000000000E+000  0.000000000000000E+000        
  0.000000000000000E+000                                                        
   389.300000000000       2.077500000000000E-002 -4.624000000000000E-003        
  0.000000000000000E+000  0.000000000000000E+000  0.000000000000000E+000        
  0.000000000000000E+000                                                        
   110.000000000000       8.072699999999999E-002 -1.852800000000000E-002        
  0.000000000000000E+000  0.000000000000000E+000  0.000000000000000E+000        
  0.000000000000000E+000                                                        
   35.5700000000000       0.233074000000000      -5.733900000000000E-002        
  0.000000000000000E+000  0.000000000000000E+000  0.000000000000000E+000        
  0.000000000000000E+000                                                        
   12.5400000000000       0.433501000000000      -0.132076000000000             
  0.000000000000000E+000  0.000000000000000E+000  0.000000000000000E+000        
  0.000000000000000E+000                                                        
   4.64400000000000       0.347472000000000      -0.172510000000000             
  0.000000000000000E+000  0.000000000000000E+000  0.000000000000000E+000        
  0.000000000000000E+000                                                        
   1.29300000000000       4.126200000000000E-002  0.151814000000000             
   1.00000000000000       0.000000000000000E+000  0.000000000000000E+000        
  0.000000000000000E+000                                                        
  0.511800000000000      -8.508000000000000E-003  0.599944000000000             
  0.000000000000000E+000  0.000000000000000E+000  0.000000000000000E+000        
  0.000000000000000E+000                                                        
  0.178700000000000       2.384000000000000E-003  0.387462000000000             
  0.000000000000000E+000   1.00000000000000       0.000000000000000E+000        
  0.000000000000000E+000                                                        
   5.95200000000000       0.000000000000000E+000  0.000000000000000E+000        
  0.000000000000000E+000  0.000000000000000E+000   1.00000000000000             
  0.000000000000000E+000                                                        
   16.2010000000000       0.000000000000000E+000  0.000000000000000E+000        
  0.000000000000000E+000  0.000000000000000E+000  0.000000000000000E+000        
   1.00000000000000                                                             
    7    5                                                                      
   26.6300000000000       1.467000000000000E-002  0.000000000000000E+000        
  0.000000000000000E+000  0.000000000000000E+000  0.000000000000000E+000        
   5.94800000000000       9.176400000000000E-002  0.000000000000000E+000        
  0.000000000000000E+000  0.000000000000000E+000  0.000000000000000E+000        
   1.74200000000000       0.298683000000000       0.000000000000000E+000        
  0.000000000000000E+000  0.000000000000000E+000  0.000000000000000E+000        
  0.555000000000000       0.498487000000000        1.00000000000000             
  0.000000000000000E+000  0.000000000000000E+000  0.000000000000000E+000        
  0.172500000000000       0.337023000000000       0.000000000000000E+000        
   1.00000000000000       0.000000000000000E+000  0.000000000000000E+000        
   11.8710000000000       0.000000000000000E+000  0.000000000000000E+000        
  0.000000000000000E+000   1.00000000000000       0.000000000000000E+000        
   44.8490000000000       0.000000000000000E+000  0.000000000000000E+000        
  0.000000000000000E+000  0.000000000000000E+000   1.00000000000000             
    3    3                                                                      
   1.65400000000000        1.00000000000000       0.000000000000000E+000        
  0.000000000000000E+000                                                        
  0.469000000000000       0.000000000000000E+000   1.00000000000000             
  0.000000000000000E+000                                                        
   14.2000000000000       0.000000000000000E+000  0.000000000000000E+000        
   1.00000000000000                                                             
    1    1                                                                      
   1.09300000000000        1.00000000000000                                     
FINISH                                                                          
 
********************************************************************************
 ONE- AND TWO-ELECTRON INTEGRALS OVER SYMMETRY-ADAPTED AOS ARE CALCULATED.

  SPHERICAL HARMONICS ARE USED.
  
  INTEGRALS LESS THAN  0.10E-13 ARE NEGLECTED.

  NUCLEAR REPULSION ENERGY :  193.6733621976 A.U.
  @MOLECU-I, ONE ELECTRON INTEGRALS (CPU/WALL):        0.37/       0.37 SECONDS.
  @TWOEL-I,  247357050 INTEGRALS OF SYMMETRY TYPE  I I I I
  @TWOEL-I,  182716572 INTEGRALS OF SYMMETRY TYPE  I J I J
  @TWOEL-I,   97902224 INTEGRALS OF SYMMETRY TYPE  I I J J
  @TWOEL-I, TOTAL NUMBER OF 2-E INTEGRALS  527975846.
  @MOLECU-I, TWO ELECTRON INTEGRALS (CPU/WALL):      349.73/      11.16 SECONDS.
 @CHECKOUT-I, Total execution time (CPU/WALL):       350.11/      11.54 seconds.

Running with 32 threads/proc

--executable xvmol finished with status     0 in       11.57 seconds (walltime).
 --invoking executable--
/home/esselman/CFOUR_18/cfour18/bin/xvmol2ja
 @GETMEM-I,  Allocated  175476 MB of main memory.
 @CHECKOUT-I, Total execution time (CPU/WALL):         0.90/       0.06 seconds.
--executable xvmol2ja finished with status     0 in        0.08 seconds (walltime).
 --invoking executable--
/home/esselman/CFOUR_18/cfour18/bin/xvscf
  -------------------------------------------------
  Self-Consistent-Field Program for HF calculations
  -------------------------------------------------
    Integrals from VMOL are used
  There are  328 functions in the AO basis.

  There are 2 irreducible representations.

       Irrep        # of functions
         1                224
         2                104


  Parameters for SCF calculation: 
        SCF reference function:  RHF  
  Maximum number of iterations:  150
     Full symmetry point group: Cs  
     Computational point group: Cs  
        Initial density matrix: MOREAD                 
     SCF convergence tolerance: 10**(-10)
  DIIS convergence acceleration:  ON
          Latest start for DIIS:   2
                     DIIS order:  10

 @GETMEM-I,  Allocated      40 MB of main memory.
   Smallest overlap matrix eigenvalues 
     Symmetry    Eigenvalue    
         1      .6610757121D-04  (warning)   
         2      .5178615792D-02              
  @INITGES-I, Occupancies from core Hamiltonian:

          Alpha population by irrep:  17    4
           Beta population by irrep:  17    4


  --------------------------------------------------------------------
  Iteration         Total Energy            Largest Density Difference
  --------------------------------------------------------------------
       0           193.673362197633367              0.0000000000D+00
       1          -170.421333720111306              0.1852507152D+02
       2          -121.983504334545671              0.1252421128D+03
       3          -207.139418416670594              0.1251073115D+03
       4          -182.961575131689131              0.1278759871D+02
       5          -245.969334651405234              0.1276109042D+02
       6          -246.312963647483855              0.1116066069D+01
       7          -246.557038601991849              0.5186686691D+00
       8          -246.566473286241546              0.5480062210D-01
       9          -246.568736120481276              0.2763855807D-01
      10          -246.569268739129711              0.1825703683D-01
      11          -246.569301184452684              0.4390022366D-02
      12          -246.569306163406395              0.1608230564D-02
      13          -246.569307022080125              0.9001414200D-03
      14          -246.569307242556363              0.5017716277D-03
      15          -246.569307309087833              0.3709860373D-03
      16          -246.569307317880941              0.1454983708D-03
      17          -246.569307318978360              0.4998659983D-04
      18          -246.569307319073346              0.1484017314D-04
      19          -246.569307319080963              0.3244132159D-05
      20          -246.569307319076188              0.6201921521D-06
      21          -246.569307319076756              0.1814283739D-06
      22          -246.569307319080963              0.5523161906D-07
      23          -246.569307319072777              0.2930089438D-07
      24          -246.569307319083009              0.1035370867D-07
      25          -246.569307319077438              0.4977397883D-08
      26          -246.569307319075335              0.1030054042D-08
      27          -246.569307319078234              0.4525887633D-09
      28          -246.569307319076415              0.3390294989D-09
      29          -246.569307319076700              0.3736687904D-09
      30          -246.569307319072436              0.2937800003D-09
      31          -246.569307319074994              0.2184624148D-09
      32          -246.569307319074198              0.1175071429D-09
   final occupation vector 
    18  3
    18  3

  SCF has converged.

 Density matrix saved to file den.dat
 total electron number:   42.0000000000009     
     E(SCF)=      -246.569307319078519              0.5509775969D-10


  Final occupancies:

     Alpha population by irrep:  18    3
      Beta population by irrep:  18    3


  Eigenvector printing suppressed.


 
  ORBITAL EIGENVALUES (ALPHA)  (1H = 27.2113834 eV)

       MO #        E(hartree)               E(eV)           FULLSYM    COMPSYM
       ----   --------------------   --------------------   -------   ---------
    1     1         -15.5273869576        -422.5216797027     A'        A'  (1)
    2     2         -11.2901099861        -307.2195114612     A'        A'  (1)
    3     3         -11.2644256221        -306.5206043848     A'        A'  (1)
    4     4         -11.2608622208        -306.4236393048     A'        A'  (1)
    5     5         -11.2293480135        -305.5660941272     A'        A'  (1)
    6     6         -11.2081741659        -304.9899244421     A'        A'  (1)
    7     7          -1.2636625526         -34.3860062082     A'        A'  (1)
    8     8          -1.1560916336         -31.4588526873     A'        A'  (1)
    9     9          -1.0773856547         -29.3171541201     A'        A'  (1)
   10    10          -0.9384408518         -25.5362738163     A'        A'  (1)
   11    11          -0.8152876807         -22.1851056595     A'        A'  (1)
   12    12          -0.7174719389         -19.5234040073     A'        A'  (1)
   13    13          -0.7116363213         -19.3646087815     A'        A'  (1)
   14    14          -0.6082609339         -16.5516214796     A'        A'  (1)
   15    15          -0.6035978363         -16.4247321436     A'        A'  (1)
   16   225          -0.5881486930         -16.0043395823     A''       A'' (2)
   17    16          -0.5458927265         -14.8544962757     A'        A'  (1)
   18    17          -0.5369391612         -14.6108573785     A'        A'  (1)
   19    18          -0.4533055655         -12.3350715411     A'        A'  (1)
   20   226          -0.4448460968         -12.1048776945     A''       A'' (2)
   21   227          -0.3306592794          -8.9976964254     A''       A'' (2)
  +++++++++++++++++++++++++++++++++++++++++++++++++++++++++++++++++++++++++++++
   22   228           0.0455083440           1.2383449970     A''       A'' (2)
   23    19           0.1286185966           3.4998899458     A'        A'  (1)
   24    20           0.1504100668           4.0928659951     A'        A'  (1)
   25    21           0.1694875072           4.6119895407     A'        A'  (1)
   26   229           0.1738948867           4.7319204325     A''       A'' (2)
   27    22           0.2095555550           5.7022965502     A'        A'  (1)
   28    23           0.2113080062           5.7499831729     A'        A'  (1)
   29    24           0.2619298339           7.1274731344     A'        A'  (1)
   30    25           0.2872983233           7.8177848243     A'        A'  (1)
   31    26           0.2986271664           8.1260583183     A'        A'  (1)
   32   230           0.3671732813           9.9912929313     A''       A'' (2)
   33    27           0.3861113353          10.5066235787     A'        A'  (1)
   34   231           0.3908378976          10.6352398797     A''       A'' (2)
   35    28           0.4073314201          11.0840514436     A'        A'  (1)
   36    29           0.4219581878          11.4820660269     A'        A'  (1)
   37    30           0.4372351271          11.8977726789     A'        A'  (1)
   38   232           0.4587259280          12.4825671018     A''       A'' (2)
   39    31           0.4641634699          12.6305301396     A'        A'  (1)
   40   233           0.4690229712          12.7627638928     A''       A'' (2)
   41    32           0.4959303826          13.4949517794     A'        A'  (1)
   42   234           0.5398853488          14.6910272188     A''       A'' (2)
   43    33           0.5435642618          14.7911355292     A'        A'  (1)
   44    34           0.5519001069          15.0179654082     A'        A'  (1)
   45    35           0.5684664291          15.4687579522     A'        A'  (1)
   46   235           0.5739182384          15.6171092257     A''       A'' (2)
   47    36           0.5853171359          15.9272889959     A'        A'  (1)
   48    37           0.5978051835          16.2671060459     A'        A'  (1)
   49    38           0.6164896892          16.7755372951     A'        A'  (1)
   50    39           0.6402565935          17.4222676410     A'        A'  (1)
   51    40           0.6607754790          17.9806149015     A'        A'  (1)
   52    41           0.6887223970          18.7410892018     A'        A'  (1)
   53   236           0.6968942521          18.9634566818     A''       A'' (2)
   54   237           0.7159382171          19.4816693173     A''       A'' (2)
   55    42           0.7195091363          19.5788389688     A'        A'  (1)
   56    43           0.7403388927          20.1456454559     A'        A'  (1)
   57    44           0.7760975420          21.1186877710     A'        A'  (1)
   58    45           0.8102564637          22.0481992874     A'        A'  (1)
   59    46           0.8267210770          22.4962241909     A'        A'  (1)
   60   238           0.8303775588          22.5957221190     A''       A'' (2)
   61   239           0.8329694528          22.6662511396     A''       A'' (2)
   62    47           0.8781590279          23.8959219956     A'        A'  (1)
   63   240           0.8972598220          24.4156810268     A''       A'' (2)
   64    48           0.9072064632          24.6863428928     A'        A'  (1)
   65    49           0.9425938077          25.6492814909     A'        A'  (1)
   66   241           0.9537662126          25.9532980846     A''       A'' (2)
   67    50           0.9615679375          26.1655938134     A'        A'  (1)
   68    51           1.0129703219          27.5643238030     A'        A'  (1)
   69    52           1.0382620944          28.2525479209     A'        A'  (1)
   70   242           1.0781282814          29.3373620194     A''       A'' (2)
   71    53           1.0857186820          29.5439073193     A'        A'  (1)
   72    54           1.1080354434          30.1511772703     A'        A'  (1)
   73   243           1.1378690212          30.9629901960     A''       A'' (2)
   74    55           1.1769770256          32.0271730961     A'        A'  (1)
   75   244           1.1783589857          32.0647781433     A''       A'' (2)
   76   245           1.2004806207          32.6667384339     A''       A'' (2)
   77    56           1.2052269264          32.7958919782     A'        A'  (1)
   78   246           1.2509823151          34.0409594020     A''       A'' (2)
   79    57           1.2653429694          34.4317326715     A'        A'  (1)
   80    58           1.3106293315          35.6640372342     A'        A'  (1)
   81    59           1.3130013306          35.7285826113     A'        A'  (1)
   82    60           1.3472761616          36.6612481787     A'        A'  (1)
   83    61           1.3838087879          37.6553514809     A'        A'  (1)
   84   247           1.3894998747          37.8102138261     A''       A'' (2)
   85    62           1.4353281776          39.0572653466     A'        A'  (1)
   86   248           1.4453499449          39.3299714991     A''       A'' (2)
   87    63           1.4644581774          39.8499329382     A'        A'  (1)
   88    64           1.5124692624          41.1563809799     A'        A'  (1)
   89    65           1.5269910920          41.5515400522     A'        A'  (1)
   90   249           1.5568557368          42.3641983527     A''       A'' (2)
   91    66           1.5650495650          42.5871637534     A'        A'  (1)
   92    67           1.5844101627          43.1139923990     A'        A'  (1)
   93    68           1.6006918851          43.5570405898     A'        A'  (1)
   94   250           1.6111891532          43.8426857786     A''       A'' (2)
   95    69           1.6169900999          44.0005375624     A'        A'  (1)
   96    70           1.6228295225          44.1594363301     A'        A'  (1)
   97    71           1.6383382636          44.5814506309     A'        A'  (1)
   98    72           1.6788858954          45.6848077840     A'        A'  (1)
   99   251           1.7085061036          46.4908146269     A''       A'' (2)
  100   252           1.7171772545          46.7267686376     A''       A'' (2)
  101    73           1.7205152363          46.8175997396     A'        A'  (1)
  102    74           1.7669454970          48.0810313654     A'        A'  (1)
  103    75           1.9009683830          51.7279795015     A'        A'  (1)
  104    76           1.9374470316          52.7206139951     A'        A'  (1)
  105    77           1.9584946764          53.2933495268     A'        A'  (1)
  106   253           1.9601638193          53.3387692132     A''       A'' (2)
  107    78           2.0076494382          54.6309185943     A'        A'  (1)
  108    79           2.0872603930          56.7972428093     A'        A'  (1)
  109    80           2.1241597966          57.8013266295     A'        A'  (1)
  110   254           2.2062260380          60.0344625869     A''       A'' (2)
  111   255           2.2846525956          62.1685577134     A''       A'' (2)
  112    81           2.3479247712          63.8902811432     A'        A'  (1)
  113    82           2.3908877672          65.0593637007     A'        A'  (1)
  114   256           2.4346093858          66.2490894264     A''       A'' (2)
  115   257           2.4906217969          67.7732646200     A''       A'' (2)
  116    83           2.5377836852          69.0566048446     A'        A'  (1)
  117    84           2.5666497331          69.8420899412     A'        A'  (1)
  118   258           2.6007882813          70.7710470660     A''       A'' (2)
  119    85           2.6405187769          71.8521688138     A'        A'  (1)
  120    86           2.6700454478          72.6556303763     A'        A'  (1)
  121    87           2.7183518294          73.9701138451     A'        A'  (1)
  122   259           2.7286218468          74.2495752259     A''       A'' (2)
  123    88           2.7386804824          74.5232846154     A'        A'  (1)
  124   260           2.7824887379          75.7153678523     A''       A'' (2)
  125    89           2.7955341161          76.0703506399     A'        A'  (1)
  126    90           2.8135172359          76.5596962099     A'        A'  (1)
  127    91           2.8614079168          77.8628678876     A'        A'  (1)
  128    92           2.8859321273          78.5302055825     A'        A'  (1)
  129    93           2.8982478258          78.8653327774     A'        A'  (1)
  130   261           2.9048342143          79.0445575178     A''       A'' (2)
  131   262           2.9525902916          80.3440664484     A''       A'' (2)
  132   263           3.0204495254          82.1906100754     A''       A'' (2)
  133   264           3.0231601771          82.2643706598     A''       A'' (2)
  134    94           3.0279722798          82.3953146305     A'        A'  (1)
  135   265           3.0391270070          82.6988501893     A''       A'' (2)
  136    95           3.0485578446          82.9554763252     A'        A'  (1)
  137   266           3.0953327187          84.2282853598     A''       A'' (2)
  138    96           3.0975902323          84.2897154262     A'        A'  (1)
  139    97           3.1231622143          84.9855644340     A'        A'  (1)
  140   267           3.1281250790          85.1206108491     A''       A'' (2)
  141    98           3.1521359976          85.7739811596     A'        A'  (1)
  142    99           3.1557573687          85.8725236766     A'        A'  (1)
  143   268           3.1607223018          86.0076263756     A''       A'' (2)
  144   269           3.2107024450          87.3676552138     A''       A'' (2)
  145   100           3.2222739242          87.6825311714     A'        A'  (1)
  146   101           3.2521537140          88.4956015863     A'        A'  (1)
  147   270           3.2622509726          88.7703619626     A''       A'' (2)
  148   102           3.2838441859          89.3579431676     A'        A'  (1)
  149   103           3.3190102360          90.3148600390     A'        A'  (1)
  150   271           3.3272376053          90.5387381416     A''       A'' (2)
  151   104           3.3416696094          90.9314529372     A'        A'  (1)
  152   105           3.3509483500          91.1839403067     A'        A'  (1)
  153   272           3.3512149607          91.1911951521     A''       A'' (2)
  154   106           3.3800304839          91.9753054021     A'        A'  (1)
  155   273           3.3898729712          92.2431330977     A''       A'' (2)
  156   107           3.4074984036          92.7227454945     A'        A'  (1)
  157   274           3.4518382888          93.9292951116     A''       A'' (2)
  158   108           3.4798418869          94.6913117547     A'        A'  (1)
  159   109           3.5111494653          95.5432342749     A'        A'  (1)
  160   110           3.5669331095          97.0611844060     A'        A'  (1)
  161   275           3.5725420547          97.2138115637     A''       A'' (2)
  162   111           3.5735883019          97.2422813980     A'        A'  (1)
  163   276           3.5892368307          97.6680995131     A''       A'' (2)
  164   277           3.6293639777          98.7600146944     A''       A'' (2)
  165   112           3.6371000559          98.9705240857     A'        A'  (1)
  166   113           3.6640269960          99.7032433752     A'        A'  (1)
  167   114           3.6804319315         100.1496443647     A'        A'  (1)
  168   278           3.7250780128         101.3645260011     A''       A'' (2)
  169   115           3.7448652900         101.9029651866     A'        A'  (1)
  170   279           3.7818784704         102.9101450313     A''       A'' (2)
  171   116           3.7825383003         102.9280999145     A'        A'  (1)
  172   117           3.8336710524         104.3194928374     A'        A'  (1)
  173   118           3.8792886647         105.5608111751     A'        A'  (1)
  174   280           3.8954804623         106.0014123870     A''       A'' (2)
  175   119           3.9048859910         106.2573498331     A'        A'  (1)
  176   281           3.9275303136         106.8735331796     A''       A'' (2)
  177   120           3.9301096624         106.9437208270     A'        A'  (1)
  178   121           3.9850416756         108.4384968990     A'        A'  (1)
  179   122           4.0306956645         109.6808050957     A'        A'  (1)
  180   123           4.0360125953         109.8254861377     A'        A'  (1)
  181   124           4.0496209751         110.1957889795     A'        A'  (1)
  182   282           4.0597317675         110.4709176257     A''       A'' (2)
  183   125           4.0981865547         111.5173255837     A'        A'  (1)
  184   283           4.1033308567         111.6573091591     A''       A'' (2)
  185   126           4.1468507843         112.8415465947     A'        A'  (1)
  186   284           4.1578029154         113.1395692329     A''       A'' (2)
  187   127           4.1695082625         113.4580879217     A'        A'  (1)
  188   285           4.1902628253         114.0228482872     A''       A'' (2)
  189   286           4.2274781242         115.0355280526     A''       A'' (2)
  190   128           4.2309111312         115.1289449237     A'        A'  (1)
  191   129           4.3046004123         117.1341322041     A'        A'  (1)
  192   287           4.3188337614         117.5214413229     A''       A'' (2)
  193   130           4.3343370934         117.9433084331     A'        A'  (1)
  194   288           4.3454616857         118.2460239786     A''       A'' (2)
  195   289           4.3802687544         119.1931724723     A''       A'' (2)
  196   131           4.4040671460         119.8407596292     A'        A'  (1)
  197   132           4.4118662654         120.0529844569     A'        A'  (1)
  198   290           4.4401310422         120.8221081362     A''       A'' (2)
  199   133           4.4504655547         121.1033245182     A'        A'  (1)
  200   291           4.4994268352         122.4356286933     A''       A'' (2)
  201   134           4.5043714489         122.5701784730     A'        A'  (1)
  202   135           4.5609599414         124.1100296386     A'        A'  (1)
  203   136           4.5838586139         124.7331341948     A'        A'  (1)
  204   137           4.6273152999         125.9156507393     A'        A'  (1)
  205   138           4.6664215783         126.9797866740     A'        A'  (1)
  206   292           4.7072112437         128.0897298963     A''       A'' (2)
  207   293           4.7736475773         129.8975544435     A''       A'' (2)
  208   139           4.8271636620         131.3538011421     A'        A'  (1)
  209   294           4.8502886869         131.9830650606     A''       A'' (2)
  210   140           4.9005199157         133.3499262863     A'        A'  (1)
  211   141           4.9203972455         133.8908159284     A'        A'  (1)
  212   295           4.9484916389         134.6553032368     A''       A'' (2)
  213   142           4.9920671794         135.8410539779     A'        A'  (1)
  214   296           5.0632307450         137.7775130454     A''       A'' (2)
  215   143           5.0714909338         138.0022842093     A'        A'  (1)
  216   297           5.0796355167         138.2239095767     A''       A'' (2)
  217   144           5.1056152852         138.9308550174     A'        A'  (1)
  218   145           5.1369217349         139.7827468248     A'        A'  (1)
  219   146           5.1647303482         140.5394576637     A'        A'  (1)
  220   298           5.1664833205         140.5871584641     A''       A'' (2)
  221   147           5.2244998080         142.1658673488     A'        A'  (1)
  222   148           5.2756499523         143.5577335357     A'        A'  (1)
  223   299           5.2902480517         143.9549680148     A''       A'' (2)
  224   300           5.3556626486         145.7349896911     A''       A'' (2)
  225   149           5.4275281356         147.6905490115     A'        A'  (1)
  226   150           5.4537812196         148.4049317465     A'        A'  (1)
  227   301           5.4574448897         148.5046252770     A''       A'' (2)
  228   151           5.4981537266         149.6123690469     A'        A'  (1)
  229   152           5.5603387586         151.3045097945     A'        A'  (1)
  230   153           5.6756576793         154.4424971587     A'        A'  (1)
  231   154           5.6964448307         155.0081443058     A'        A'  (1)
  232   302           5.7428981540         156.2722034945     A''       A'' (2)
  233   155           5.7641731447         156.8511254256     A'        A'  (1)
  234   156           5.8062278742         157.9954927918     A'        A'  (1)
  235   157           5.8655890583         159.6107927312     A'        A'  (1)
  236   158           5.8992142913         160.5257818405     A'        A'  (1)
  237   159           5.9765735636         162.6308346576     A'        A'  (1)
  238   303           6.0108532708         163.5636329121     A''       A'' (2)
  239   160           6.1912906012         168.4735822891     A'        A'  (1)
  240   161           6.2390269676         169.7725548581     A'        A'  (1)
  241   162           6.2839656085         170.9953974454     A'        A'  (1)
  242   163           6.4112145822         174.4580180570     A'        A'  (1)
  243   164           6.6309999162         180.4386810442     A'        A'  (1)
  244   165           6.6739596733         181.6076754653     A'        A'  (1)
  245   304           6.7932368558         184.8533726103     A''       A'' (2)
  246   166           6.8928454541         187.5638603677     A'        A'  (1)
  247   167           6.9227754476         188.3782968959     A'        A'  (1)
  248   168           7.1303598773         194.0269564015     A'        A'  (1)
  249   169           7.2830120058         198.1808319962     A'        A'  (1)
  250   170           7.6641394831         208.5518379051     A'        A'  (1)
  251   305          15.3047819107         416.4642884260     A''       A'' (2)
  252   306          15.4136421730         419.4265267595     A''       A'' (2)
  253   307          15.5160544689         422.2133070096     A''       A'' (2)
  254   308          15.5424621817         422.9318974073     A''       A'' (2)
  255   309          16.0186055832         435.8884180590     A''       A'' (2)
  256   171          16.0774049397         437.4884298915     A'        A'  (1)
  257   172          16.4327223560         447.1571083352     A'        A'  (1)
  258   173          16.4658044848         448.0573188254     A'        A'  (1)
  259   174          16.5063927121         449.1617806399     A'        A'  (1)
  260   175          16.5635168474         450.7162073862     A'        A'  (1)
  261   176          16.5856082373         451.3173446667     A'        A'  (1)
  262   177          16.6550419443         453.2067318893     A'        A'  (1)
  263   178          16.6981125056         454.3787414462     A'        A'  (1)
  264   179          16.7430491692         455.6015302279     A'        A'  (1)
  265   180          16.9456982926         461.1158932220     A'        A'  (1)
  266   181          17.0067529857         462.7772758820     A'        A'  (1)
  267   182          17.3150923243         471.1676158428     A'        A'  (1)
  268   183          17.6322493507         479.7978972872     A'        A'  (1)
  269   184          17.9622803166         488.7784964319     A'        A'  (1)
  270   185          18.7560565223         510.3782451011     A'        A'  (1)
  271   310          21.2156739714         577.3078385265     A''       A'' (2)
  272   186          21.3346421161         580.5451263222     A'        A'  (1)
  273   187          21.7737881213         592.4948966381     A'        A'  (1)
  274   188          23.5483087824         640.7820586994     A'        A'  (1)
  275   311          39.1806467408        1066.1596003235     A''       A'' (2)
  276   189          39.1868136673        1066.3274109240     A'        A'  (1)
  277   312          39.4555882942        1073.6411403454     A''       A'' (2)
  278   190          39.5038209963        1074.9536188965     A'        A'  (1)
  279   191          39.7500193925        1081.6530178477     A'        A'  (1)
  280   313          41.4654836718        1128.3331740604     A''       A'' (2)
  281   314          41.4711791987        1128.4881572252     A''       A'' (2)
  282   192          41.4780705287        1128.6756798498     A'        A'  (1)
  283   315          41.4915480554        1129.0424219949     A''       A'' (2)
  284   193          41.5072798376        1129.4705055528     A'        A'  (1)
  285   194          41.5204504214        1129.8288953569     A'        A'  (1)
  286   316          41.5243075152        1129.9338522162     A''       A'' (2)
  287   317          41.5345658117        1130.2129946542     A''       A'' (2)
  288   318          41.5515852936        1130.6761183011     A''       A'' (2)
  289   195          41.5725506740        1131.2466153053     A'        A'  (1)
  290   319          41.5863227049        1131.6213713205     A''       A'' (2)
  291   320          41.5971686944        1131.9165056968     A''       A'' (2)
  292   321          41.6326636181        1132.8823716753     A''       A'' (2)
  293   196          41.6722822645        1133.9604498525     A'        A'  (1)
  294   197          41.6811536625        1134.2018528638     A'        A'  (1)
  295   198          41.7354773377        1135.6800752170     A'        A'  (1)
  296   199          41.7787897401        1136.8586656056     A'        A'  (1)
  297   200          41.7956641306        1137.3178411142     A'        A'  (1)
  298   201          41.8271714442        1138.1751987062     A'        A'  (1)
  299   202          41.8358830461        1138.4122534446     A'        A'  (1)
  300   322          41.8969902288        1140.0750644213     A''       A'' (2)
  301   203          41.9223360450        1140.7647591455     A'        A'  (1)
  302   204          41.9979722383        1142.8229245977     A'        A'  (1)
  303   205          42.0811909904        1145.0874219679     A'        A'  (1)
  304   206          42.4434357259        1154.9446023496     A'        A'  (1)
  305   323          80.9953557966        2203.9956802004     A''       A'' (2)
  306   324          81.0772107372        2206.2230663724     A''       A'' (2)
  307   325          81.1515877080        2208.2469666416     A''       A'' (2)
  308   326          81.1909121134        2209.3170381124     A''       A'' (2)
  309   327          81.5140878918        2218.1110981240     A''       A'' (2)
  310   207          81.5708287842        2219.6550963020     A'        A'  (1)
  311   208          81.8142976693        2226.2802214813     A'        A'  (1)
  312   209          81.8299842796        2226.7070758491     A'        A'  (1)
  313   210          81.9004034267        2228.6232782586     A'        A'  (1)
  314   211          81.9495780854        2229.9613887494     A'        A'  (1)
  315   212          81.9553600868        2230.1187250059     A'        A'  (1)
  316   213          82.0332538922        2232.2383232091     A'        A'  (1)
  317   214          82.2001929489        2236.7809658869     A'        A'  (1)
  318   215          82.8424367796        2254.2573089990     A'        A'  (1)
  319   216          83.0988390278        2261.2343688792     A'        A'  (1)
  320   217          85.6377022905        2330.3203505213     A'        A'  (1)
  321   218          85.8785073049        2336.8729880944     A'        A'  (1)
  322   219          86.5372625857        2354.7986306054     A'        A'  (1)
  323   220          87.0602387667        2369.0295359771     A'        A'  (1)
  324   221          88.7844518715        2415.9477598334     A'        A'  (1)
  325   328         109.2790929035        2973.6352946000     A''       A'' (2)
  326   222         109.3627606342        2975.9120092989     A'        A'  (1)
  327   223         110.0298715574        2994.0650203998     A'        A'  (1)
  328   224         116.8431664511        3179.4641999697     A'        A'  (1)


  VSCF finished.

 @CHECKOUT-I, Total execution time (CPU/WALL):       431.28/     197.21 seconds.
--executable xvscf finished with status     0 in      197.23 seconds (walltime).
 --invoking executable--
/home/esselman/CFOUR_18/cfour18/bin/xvtran
 @GETMEM-I,  Allocated  175476 MB of main memory.
  Partial RHF integral transformation
  Transformation of IIII integrals :
  1 pass through the AO integral file was required.
   247357050 AO integrals were read.
    91868973 MO integrals were written to HF2.
  Transformation of IIJJ integrals :
  1 pass through the AO integral file was required.
    97902224 AO integrals were read.
    27767529 MO integrals were written to HF2.
  Transformation of IJIJ integrals :
  1 pass through the AO integral file was required.
   182716572 AO integrals were read.
    54908235 MO integrals were written to HF2.
  Summary of active molecular orbitals: 
------------------------------------------------------------------------
 
  Index      Eigenvalue    Symmetry    Index      Eigenvalue    Symmetry
------------------------------------------------------------------------
     1       -15.5273870        1       165         6.2839656        1
     2       -11.2901100        1       166         6.4112146        1
     3       -11.2644256        1       167         6.6309999        1
     4       -11.2608622        1       168         6.6739597        1
     5       -11.2293480        1       169         6.8928455        1
     6       -11.2081742        1       170         6.9227754        1
     7        -1.2636626        1       171         7.1303599        1
     8        -1.1560916        1       172         7.2830120        1
     9        -1.0773857        1       173         7.6641395        1
    10        -0.9384409        1       174        16.0774049        1
    11        -0.8152877        1       175        16.4327224        1
    12        -0.7174719        1       176        16.4658045        1
    13        -0.7116363        1       177        16.5063927        1
    14        -0.6082609        1       178        16.5635168        1
    15        -0.6035978        1       179        16.5856082        1
    16        -0.5458927        1       180        16.6550419        1
    17        -0.5369392        1       181        16.6981125        1
    18        -0.4533056        1       182        16.7430492        1
    19        -0.5881487        2       183        16.9456983        1
    20        -0.4448461        2       184        17.0067530        1
    21        -0.3306593        2       185        17.3150923        1
    22         0.1286186        1       186        17.6322494        1
    23         0.1504101        1       187        17.9622803        1
    24         0.1694875        1       188        18.7560565        1
    25         0.2095556        1       189        21.3346421        1
    26         0.2113080        1       190        21.7737881        1
    27         0.2619298        1       191        23.5483088        1
    28         0.2872983        1       192        39.1868137        1
    29         0.2986272        1       193        39.5038210        1
    30         0.3861113        1       194        39.7500194        1
    31         0.4073314        1       195        41.4780705        1
    32         0.4219582        1       196        41.5072798        1
    33         0.4372351        1       197        41.5204504        1
    34         0.4641635        1       198        41.5725507        1
    35         0.4959304        1       199        41.6722823        1
    36         0.5435643        1       200        41.6811537        1
    37         0.5519001        1       201        41.7354773        1
    38         0.5684664        1       202        41.7787897        1
    39         0.5853171        1       203        41.7956641        1
    40         0.5978052        1       204        41.8271714        1
    41         0.6164897        1       205        41.8358830        1
    42         0.6402566        1       206        41.9223360        1
    43         0.6607755        1       207        41.9979722        1
    44         0.6887224        1       208        42.0811910        1
    45         0.7195091        1       209        42.4434357        1
    46         0.7403389        1       210        81.5708288        1
    47         0.7760975        1       211        81.8142977        1
    48         0.8102565        1       212        81.8299843        1
    49         0.8267211        1       213        81.9004034        1
    50         0.8781590        1       214        81.9495781        1
    51         0.9072065        1       215        81.9553601        1
    52         0.9425938        1       216        82.0332539        1
    53         0.9615679        1       217        82.2001929        1
    54         1.0129703        1       218        82.8424368        1
    55         1.0382621        1       219        83.0988390        1
    56         1.0857187        1       220        85.6377023        1
    57         1.1080354        1       221        85.8785073        1
    58         1.1769770        1       222        86.5372626        1
    59         1.2052269        1       223        87.0602388        1
    60         1.2653430        1       224        88.7844519        1
    61         1.3106293        1       225       109.3627606        1
    62         1.3130013        1       226       110.0298716        1
    63         1.3472762        1       227       116.8431665        1
    64         1.3838088        1       228         0.0455083        2
    65         1.4353282        1       229         0.1738949        2
    66         1.4644582        1       230         0.3671733        2
    67         1.5124693        1       231         0.3908379        2
    68         1.5269911        1       232         0.4587259        2
    69         1.5650496        1       233         0.4690230        2
    70         1.5844102        1       234         0.5398853        2
    71         1.6006919        1       235         0.5739182        2
    72         1.6169901        1       236         0.6968943        2
    73         1.6228295        1       237         0.7159382        2
    74         1.6383383        1       238         0.8303776        2
    75         1.6788859        1       239         0.8329695        2
    76         1.7205152        1       240         0.8972598        2
    77         1.7669455        1       241         0.9537662        2
    78         1.9009684        1       242         1.0781283        2
    79         1.9374470        1       243         1.1378690        2
    80         1.9584947        1       244         1.1783590        2
    81         2.0076494        1       245         1.2004806        2
    82         2.0872604        1       246         1.2509823        2
    83         2.1241598        1       247         1.3894999        2
    84         2.3479248        1       248         1.4453499        2
    85         2.3908878        1       249         1.5568557        2
    86         2.5377837        1       250         1.6111892        2
    87         2.5666497        1       251         1.7085061        2
    88         2.6405188        1       252         1.7171773        2
    89         2.6700454        1       253         1.9601638        2
    90         2.7183518        1       254         2.2062260        2
    91         2.7386805        1       255         2.2846526        2
    92         2.7955341        1       256         2.4346094        2
    93         2.8135172        1       257         2.4906218        2
    94         2.8614079        1       258         2.6007883        2
    95         2.8859321        1       259         2.7286218        2
    96         2.8982478        1       260         2.7824887        2
    97         3.0279723        1       261         2.9048342        2
    98         3.0485578        1       262         2.9525903        2
    99         3.0975902        1       263         3.0204495        2
   100         3.1231622        1       264         3.0231602        2
   101         3.1521360        1       265         3.0391270        2
   102         3.1557574        1       266         3.0953327        2
   103         3.2222739        1       267         3.1281251        2
   104         3.2521537        1       268         3.1607223        2
   105         3.2838442        1       269         3.2107024        2
   106         3.3190102        1       270         3.2622510        2
   107         3.3416696        1       271         3.3272376        2
   108         3.3509484        1       272         3.3512150        2
   109         3.3800305        1       273         3.3898730        2
   110         3.4074984        1       274         3.4518383        2
   111         3.4798419        1       275         3.5725421        2
   112         3.5111495        1       276         3.5892368        2
   113         3.5669331        1       277         3.6293640        2
   114         3.5735883        1       278         3.7250780        2
   115         3.6371001        1       279         3.7818785        2
   116         3.6640270        1       280         3.8954805        2
   117         3.6804319        1       281         3.9275303        2
   118         3.7448653        1       282         4.0597318        2
   119         3.7825383        1       283         4.1033309        2
   120         3.8336711        1       284         4.1578029        2
   121         3.8792887        1       285         4.1902628        2
   122         3.9048860        1       286         4.2274781        2
   123         3.9301097        1       287         4.3188338        2
   124         3.9850417        1       288         4.3454617        2
   125         4.0306957        1       289         4.3802688        2
   126         4.0360126        1       290         4.4401310        2
   127         4.0496210        1       291         4.4994268        2
   128         4.0981866        1       292         4.7072112        2
   129         4.1468508        1       293         4.7736476        2
   130         4.1695083        1       294         4.8502887        2
   131         4.2309111        1       295         4.9484916        2
   132         4.3046004        1       296         5.0632307        2
   133         4.3343371        1       297         5.0796355        2
   134         4.4040671        1       298         5.1664833        2
   135         4.4118663        1       299         5.2902481        2
   136         4.4504656        1       300         5.3556626        2
   137         4.5043714        1       301         5.4574449        2
   138         4.5609599        1       302         5.7428982        2
   139         4.5838586        1       303         6.0108533        2
   140         4.6273153        1       304         6.7932369        2
   141         4.6664216        1       305        15.3047819        2
   142         4.8271637        1       306        15.4136422        2
   143         4.9005199        1       307        15.5160545        2
   144         4.9203972        1       308        15.5424622        2
   145         4.9920672        1       309        16.0186056        2
   146         5.0714909        1       310        21.2156740        2
   147         5.1056153        1       311        39.1806467        2
   148         5.1369217        1       312        39.4555883        2
   149         5.1647303        1       313        41.4654837        2
   150         5.2244998        1       314        41.4711792        2
   151         5.2756500        1       315        41.4915481        2
   152         5.4275281        1       316        41.5243075        2
   153         5.4537812        1       317        41.5345658        2
   154         5.4981537        1       318        41.5515853        2
   155         5.5603388        1       319        41.5863227        2
   156         5.6756577        1       320        41.5971687        2
   157         5.6964448        1       321        41.6326636        2
   158         5.7641731        1       322        41.8969902        2
   159         5.8062279        1       323        80.9953558        2
   160         5.8655891        1       324        81.0772107        2
   161         5.8992143        1       325        81.1515877        2
   162         5.9765736        1       326        81.1909121        2
   163         6.1912906        1       327        81.5140879        2
   164         6.2390270        1       328       109.2790929        2
------------------------------------------------------------------------
 @CHECKOUT-I, Total execution time (CPU/WALL):       304.66/     138.83 seconds.
--executable xvtran finished with status     0 in      138.86 seconds (walltime).
 --invoking executable--
/home/esselman/CFOUR_18/cfour18/bin/xintprc
 @GETMEM-I,  Allocated  175476 MB of main memory.
  Processing integrals for MBPT(2) calculation.
  @GMOIAA-I, Processing MO integrals for spin case AA.
  @GMOIAA-I, Generation of integral list completed.
                      TYPE                NUMBER
                      ----               --------
                      PPPP                     0
                      PPPH             156862608
                      PPHH              11014332
                      PHPH               5809068
                      PHHH                841491
                      HHHH                 17238

                     TOTAL             174544737

  @FORMT2-I, Second-order MP correlation energies:
            ------------------------------------------------
            E(SCF)                  =   -246.569307319079 a.u.
            E2(AA)                  =     -0.135293167022 a.u.
            E2(AB)                  =     -0.999246902035 a.u.
            E2(TOT)                 =     -1.269833236079 a.u.
            Total MP2 energy        =   -247.839140555158 a.u.
            ------------------------------------------------
   Largest T2 amplitudes for spin case AB:
       _       _                 _       _                 _       _
   i   j   a   b             i   j   a   b             i   j   a   b
-----------------------------------------------------------------------------
[ 21  21 228 228]-0.08277 [ 20  20 228 228]-0.05349 [ 18  18  27  27]-0.03887
[ 21  20 229 228]-0.03833 [ 20  21 228 229]-0.03833 [ 20  20 229 229]-0.03672
[ 19  19 228 228]-0.03492 [ 21  21 229 229]-0.03477 [ 21  20 228 229]-0.02523
[ 20  21 229 228]-0.02523 [ 19  19 230 230]-0.01922 [ 21  21 230 230]-0.01874
[ 19  18 228  27] 0.01862 [ 18  19  27 228] 0.01862 [ 18  21  27 230] 0.01743
-----------------------------------------------------------------------------
   Norm of T2AB vector ( 22022217 symmetry allowed elements):  0.4963328052.
-----------------------------------------------------------------------------
 @CHECKOUT-I, Total execution time (CPU/WALL):        56.67/      11.63 seconds.
--executable xintprc finished with status     0 in       11.65 seconds (walltime).
 --invoking executable--
/home/esselman/CFOUR_18/cfour18/bin/xncc
 @GETMEM-I,  Allocated       7 MB of main memory.

Running with 32 threads/proc

Transposes are coarse-threaded

Memory limit:                171.363 GiB
Minimum memory requirement:    8.558 GiB
Compromise memory amount:     10.664 GiB
Optimal memory requirement:   10.664 GiB

List              Location   Size        Cached Hunks Est. Disk I/O
----------------- ---------- ----------- ------ ----- -------------

          <AI|bj>         18  168.016 MiB    Yes     -   336.032 MiB
          <Ab|Ci>         30    2.328 GiB    Yes     -     2.328 GiB
          <Ab|Ij>         16  168.016 MiB    Yes     -   504.049 MiB
          <Ai|Bj>         25  168.016 MiB    Yes     -   336.032 MiB
          <Aj|bI>         21  168.016 MiB     No     -         0   B
          <Ij|Ka>         10   12.198 MiB    Yes     -    12.198 MiB
          <Ij|Kl>         13  957.445 KiB    Yes     -   957.445 KiB
            D(AB)      160:2  411.227 KiB    Yes     -     2.410 MiB
            D(AI)      160:4   31.336 KiB    Yes     -    62.672 KiB
            D(IA)      160:6   31.336 KiB    Yes     -    62.672 KiB
            D(IJ)      160:0    2.602 KiB    Yes     -    15.609 KiB
            G(AB)      192:2  411.227 KiB     No     -         0   B
         G(AI,BJ)        123  168.016 MiB     No     -         0   B
         G(AI,bj)        118  168.016 MiB    Yes     -   336.032 MiB
         G(Ab,Cd)        133   33.544 GiB     No     -         0   B
         G(Ab,Ci)        130    2.328 GiB    Yes     -     4.657 GiB
         G(Ab,Ij)        116  168.016 MiB    Yes     -   504.049 MiB
         G(Ai,Bc)        230    2.328 GiB    Yes     -     2.328 GiB
         G(Ai,Bj)        125  168.016 MiB    Yes     -   336.032 MiB
            G(IJ)      191:2    2.602 KiB     No     -         0   B
         G(Ia,Jk)        110   12.198 MiB    Yes     -    24.395 MiB
         G(Ij,Ab)        216  168.016 MiB    Yes     -   168.016 MiB
         G(Ij,Ka)        210   12.198 MiB    Yes     -    12.198 MiB
         G(Ij,Kl)        113  957.445 KiB    Yes     -     1.870 MiB
         H(AI,bj)        256  168.016 MiB     No     -         0   B
         H(Ai,Bj)        258  168.016 MiB     No     -         0   B
            T(AI)       90:0   31.336 KiB    Yes     -    31.336 KiB
         T(Ab,Ij)         46  168.016 MiB    Yes     -     1.149 GiB
         V(Ij,Kl)        153  957.445 KiB     No     -         0   B
            Z(AI)       90:2   31.336 KiB     No     -         0   B
         Z(Ab,Ij)         63  168.016 MiB     No     -         0   B

Simulation and memory analysis took 3.700 seconds

MP2 correlation energy:  -1.269833236079192

Non-iterative calculation of MP2 took 8.882 cpu seconds and 0.279 walltime seconds at 7.267 Gflops/sec

Total MP2 energy: -247.839140555157712

 @CHECKOUT-I, Total execution time (CPU/WALL):       135.35/     147.31 seconds.
norm of D(AI): 0.000000000000000
norm of D(IA): 0.000000000000000
norm of D(AB): 0.068679284651704
norm of D(IJ): 0.094178045241194
E(AB): 0.756471218007388
E(IJ): 0.513362018071804
E(1e): 1.269833236079192
norm of G(Ab,Ij): 0.992665610421995
norm of G(Ij,Ab): 0.000000000000000
E(Ab,Ij): -2.539666472158383
norm of G(Ij,Kl): 0.000000000000000
E(Ij,Kl): 0.000000000000000
norm of G(Ai,Bc): 0.000000000000000
norm of G(Ab,Ci): 0.000000000000000
E(Ab,Ci): 0.000000000000000
norm of G(Ij,Ka): 0.000000000000000
norm of G(Ia,Jk): 0.000000000000000
E(Ia,Jk): 0.000000000000000
norm of G(AI,bj): 0.000000000000000
norm of G(Ai,Bj): 0.000000000000000
E(Ai,Bj): 0.000000000000000
E1: 0.000000000000000
E2: 0.000000000000000
E3: 0.000000000000000
E(tot): -1.269833236079192

Formation of one- and two-particle density
matrices took 4.326 seconds at 11.011 Gflops/sec

--executable xncc finished with status     0 in      147.35 seconds (walltime).
 --invoking executable--
/home/esselman/CFOUR_18/cfour18/bin/xdens
 @GETMEM-I,  Allocated  175476 MB of main memory.
  MBPT(2) density and intermediates are calculated.
  local is set to  F
  local is set to  F
  local is set to 4 F
  local is set to  F
  local is set to 5 F
  local is set to 6 F
  local is set to 7 F T
  local5 is set to  F
  local is set to  F
  local is set to 12 F
 ITERM.tmp does not exsit!
 skip reading
  The iterative expansion of D(ai) converged after  25 iterations.
  local is set to 12 F
  ----------------------------------------------------------------------
                 Natural orbital occupation numbers
  ----------------------------------------------------------------------
  1.99874  1.99837  1.99837  1.99836  1.99834  1.99832  1.98347  1.98038
  1.97767  1.97227  1.96992  1.96587  1.96417  1.96237  1.95986  1.95872
  1.95250  1.94482  1.93164  1.93011  1.91174  0.08046  0.05626  0.04573
  0.02957  0.02454  0.02192  0.02060  0.01903  0.01768  0.01722  0.01667
  0.01525  0.01458  0.01356  0.01231  0.01144  0.01109  0.01043  0.01010
  0.00985  0.00927  0.00913  0.00866  0.00777  0.00758  0.00752  0.00723
  0.00631  0.00602  0.00562  0.00508  0.00459  0.00444  0.00413  0.00396
  0.00326  0.00302  0.00300  0.00286  0.00263  0.00249  0.00237  0.00230
  0.00225  0.00201  0.00200  0.00181  0.00167  0.00155  0.00150  0.00149
  0.00149  0.00139  0.00129  0.00124  0.00120  0.00114  0.00107  0.00103
  0.00099  0.00097  0.00093  0.00092  0.00085  0.00084  0.00081  0.00080
  0.00075  0.00073  0.00071  0.00071  0.00069  0.00068  0.00066  0.00063
  0.00061  0.00061  0.00058  0.00057  0.00056  0.00055  0.00053  0.00053
  0.00051  0.00050  0.00050  0.00050  0.00048  0.00047  0.00047  0.00046
  0.00046  0.00043  0.00042  0.00042  0.00040  0.00040  0.00039  0.00038
  0.00038  0.00037  0.00037  0.00036  0.00035  0.00034  0.00034  0.00033
  0.00032  0.00031  0.00030  0.00030  0.00029  0.00028  0.00028  0.00028
  0.00026  0.00026  0.00025  0.00025  0.00024  0.00023  0.00023  0.00023
  0.00022  0.00022  0.00021  0.00021  0.00021  0.00021  0.00020  0.00020
  0.00020  0.00020  0.00019  0.00019  0.00018  0.00018  0.00018  0.00017
  0.00017  0.00017  0.00016  0.00016  0.00016  0.00016  0.00015  0.00015
  0.00015  0.00014  0.00014  0.00014  0.00014  0.00013  0.00013  0.00013
  0.00013  0.00012  0.00012  0.00012  0.00012  0.00012  0.00012  0.00011
  0.00010  0.00010  0.00010  0.00010  0.00010  0.00010  0.00009  0.00009
  0.00009  0.00009  0.00009  0.00008  0.00008  0.00008  0.00007  0.00007
  0.00007  0.00007  0.00007  0.00007  0.00007  0.00006  0.00006  0.00006
  0.00006  0.00006  0.00006  0.00005  0.00005  0.00005  0.00005  0.00005
  0.00005  0.00005  0.00005  0.00005  0.00005  0.00004  0.00004  0.00004
  0.00004  0.00004  0.00004  0.00004  0.00004  0.00004  0.00003  0.00003
  0.00003  0.00003  0.00003  0.00003  0.00003  0.00003  0.00003  0.00003
  0.00003  0.00003  0.00002  0.00002  0.00002  0.00002  0.00002  0.00002
  0.00002  0.00002  0.00002  0.00002  0.00002  0.00002  0.00002  0.00002
  0.00002  0.00001  0.00001  0.00001  0.00001  0.00001  0.00001  0.00001
  0.00001  0.00001  0.00001  0.00001  0.00001  0.00001  0.00001  0.00001
  0.00001  0.00001  0.00001  0.00001  0.00001  0.00001  0.00001  0.00001
  0.00001  0.00001  0.00001  0.00001  0.00001  0.00001  0.00001  0.00001
  0.00001  0.00001  0.00001  0.00001  0.00001  0.00001  0.00001  0.00001
  0.00001  0.00001  0.00001  0.00001  0.00001  0.00001  0.00001  0.00001
  0.00001  0.00001  0.00001  0.00001  0.00001  0.00001  0.00001  0.00001
  0.00001  0.00001  0.00001  0.00001  0.00001  0.00001  0.00001  0.00001
  0.00000  0.00000  0.00000  0.00000  -.00001  -.00001  -.00002  -.00007
  Trace of density matrix :  42.0000000000.
  ----------------------------------------------------------------------
  Density calculation successfully completed.
 @CHECKOUT-I, Total execution time (CPU/WALL):        66.91/       5.86 seconds.
--executable xdens finished with status     0 in        5.89 seconds (walltime).
 --invoking executable--
/home/esselman/CFOUR_18/cfour18/bin/xanti
 @GETMEM-I,  Allocated  175476 MB of main memory.
 MP2 MO gammas will be sorted to Mulliken order.
--executable xanti finished with status     0 in        0.02 seconds (walltime).
 --invoking executable--
/home/esselman/CFOUR_18/cfour18/bin/xbcktrn
 @GETMEM-I,  Allocated  175476 MB of main memory.
 MP2 MO gammas will be transformed to the AO basis.
 @CHECKOUT-I, Total execution time (CPU/WALL):      1595.08/      61.98 seconds.
--executable xbcktrn finished with status     0 in       62.01 seconds (walltime).
 --invoking executable--
/home/esselman/CFOUR_18/cfour18/bin/xvdint
 @GETMEM-I,  Allocated  175476 MB of main memory.
 One- and two-electron integral derivatives are calculated
 for RHF-CC/MBPT gradients and dipole moments.
 Spherical gaussians are used.

                     Kinetic energy integral gradient
                     --------------------------------

                         C #1 x     0.1388790248
                         C #1 y     0.2448768419
                         C #2 x    -0.2261438245
                         C #2 y     0.0201707429
                         C #3 x     0.2688086235
                         C #3 y    -0.0459427122
                         C #4 x    -0.2758250303
                         C #4 y     0.0029550384
                         H #5 x    -0.2385116321
                         H #5 y    -0.3859926995
                         H #6 x    -0.2321699807
                         H #6 y     0.3828959899
                         H #7 x     0.2168654839
                         H #7 y    -0.3958094703
                         H #8 x    -0.2291949279
                         H #8 y     0.3936849447
                         H #9 x     0.2167970917
                         H #9 y     0.3890743934
                         C #0 x    -0.6948416756
                         C #0 y     0.8645280661
                         N #A x     1.0553368471
                         N #A y    -1.4704411354


 C #1       0.1388790248            0.2448768419            0.0000000000
 C #2      -0.2261438245            0.0201707429            0.0000000000
 C #3       0.2688086235           -0.0459427122            0.0000000000
 C #4      -0.2758250303            0.0029550384            0.0000000000
 H #5      -0.2385116321           -0.3859926995            0.0000000000
 H #6      -0.2321699807            0.3828959899            0.0000000000
 H #7       0.2168654839           -0.3958094703            0.0000000000
 H #8      -0.2291949279            0.3936849447            0.0000000000
 H #9       0.2167970917            0.3890743934            0.0000000000
 C #0      -0.6948416756            0.8645280661            0.0000000000
 N #A       1.0553368471           -1.4704411354            0.0000000000


                   Nuclear attraction integral gradient
                   ------------------------------------

                         C #1 x    -8.3367678915
                         C #1 y   -12.3472878542
                         C #2 x     8.8324970466
                         C #2 y    -9.2628687944
                         C #3 x     0.0402655822
                         C #3 y     7.0872473712
                         C #4 x    16.5571664020
                         C #4 y     2.3067117855
                         H #5 x     4.1606339015
                         H #5 y     5.3121648499
                         H #6 x     4.4945236727
                         H #6 y    -4.9884324582
                         H #7 x    -2.3142137078
                         H #7 y     6.9665026240
                         H #8 x     3.5830102525
                         H #8 y    -6.8054851832
                         H #9 x    -3.8787696510
                         H #9 y    -6.8341647878
                         C #0 x     3.1574714054
                         C #0 y   -12.0788015325
                         N #A x   -26.2958170126
                         N #A y    30.6444139796


 C #1      -8.3367678915          -12.3472878542            0.0000000000
 C #2       8.8324970466           -9.2628687944            0.0000000000
 C #3       0.0402655822            7.0872473712            0.0000000000
 C #4      16.5571664020            2.3067117855            0.0000000000
 H #5       4.1606339015            5.3121648499            0.0000000000
 H #6       4.4945236727           -4.9884324582            0.0000000000
 H #7      -2.3142137078            6.9665026240            0.0000000000
 H #8       3.5830102525           -6.8054851832            0.0000000000
 H #9      -3.8787696510           -6.8341647878            0.0000000000
 C #0       3.1574714054          -12.0788015325            0.0000000000
 N #A     -26.2958170126           30.6444139796            0.0000000000


                      Reorthonormalization gradient
                      -----------------------------

                         C #1 x     0.1892376867
                         C #1 y    -0.2251562782
                         C #2 x    -0.0340987155
                         C #2 y    -0.0619400342
                         C #3 x     0.0579810050
                         C #3 y     0.0669414415
                         C #4 x     0.0145585580
                         C #4 y    -0.0015967466
                         H #5 x    -0.1319784774
                         H #5 y    -0.2160729498
                         H #6 x    -0.1327773581
                         H #6 y     0.2122778622
                         H #7 x     0.1156830742
                         H #7 y    -0.2321585171
                         H #8 x    -0.1266254848
                         H #8 y     0.2284098297
                         H #9 x     0.1332207251
                         H #9 y     0.2271780345
                         C #0 x    -0.4405420734
                         C #0 y     0.4908232820
                         N #A x     0.3553410602
                         N #A y    -0.4887059239


 C #1       0.1892376867           -0.2251562782            0.0000000000
 C #2      -0.0340987155           -0.0619400342            0.0000000000
 C #3       0.0579810050            0.0669414415            0.0000000000
 C #4       0.0145585580           -0.0015967466            0.0000000000
 H #5      -0.1319784774           -0.2160729498            0.0000000000
 H #6      -0.1327773581            0.2122778622            0.0000000000
 H #7       0.1156830742           -0.2321585171            0.0000000000
 H #8      -0.1266254848            0.2284098297            0.0000000000
 H #9       0.1332207251            0.2271780345            0.0000000000
 C #0      -0.4405420734            0.4908232820            0.0000000000
 N #A       0.3553410602           -0.4887059239            0.0000000000


                Electronic contributions to dipole moment
                -----------------------------------------

                               au             Debye

                    x     -5.06712516    -12.87934973
                    y      0.43273120      1.09989318

  Conversion factor used: 1 a.u. =   2.54174691 Debye 


 Evaluation of 1e integral derivatives required    9.05 seconds.
 Evaluation of 2el integral derivatives

                      Two-electron integral gradient
                      ------------------------------

                         C #1 x     6.3173923399
                         C #1 y     3.6527392207
                         C #2 x    -4.8302532039
                         C #2 y     4.0493732785
                         C #3 x     0.5091718120
                         C #3 y    -2.9648290998
                         C #4 x    -8.3703900753
                         C #4 y    -1.1585908090
                         H #5 x    -2.3199387264
                         H #5 y    -3.0667655029
                         H #6 x    -2.5103076545
                         H #6 y     2.9390607850
                         H #7 x     1.4958229885
                         H #7 y    -4.1676355198
                         H #8 x    -2.1062191193
                         H #8 y     3.9922872069
                         H #9 x     2.3366155688
                         H #9 y     3.9170066510
                         C #0 x    -5.3358275486
                         C #0 y    10.2922115021
                         N #A x    14.8139336189
                         N #A y   -17.4848577125


 C #1       6.3173923399            3.6527392207            0.0000000000
 C #2      -4.8302532039            4.0493732785            0.0000000000
 C #3       0.5091718120           -2.9648290998            0.0000000000
 C #4      -8.3703900753           -1.1585908090            0.0000000000
 H #5      -2.3199387264           -3.0667655029            0.0000000000
 H #6      -2.5103076545            2.9390607850            0.0000000000
 H #7       1.4958229885           -4.1676355198            0.0000000000
 H #8      -2.1062191193            3.9922872069            0.0000000000
 H #9       2.3366155688            3.9170066510            0.0000000000
 C #0      -5.3358275486           10.2922115021            0.0000000000
 N #A      14.8139336189          -17.4848577125            0.0000000000


 Evaluation of 2e integral derivatives required11776.62 seconds.

                            Molecular gradient
                            ------------------

                         C #1 x    -0.3508059330
                         C #1 y     0.5201362544
                         C #2 x    -0.0225765929
                         C #2 y     0.0127839668
                         C #3 x     0.0037212828
                         C #3 y     0.0024740123
                         C #4 x     0.0005475496
                         C #4 y     0.0010027863
                         H #5 x     0.0017802066
                         H #5 y     0.0025261634
                         H #6 x     0.0020234215
                         H #6 y    -0.0029644245
                         H #7 x    -0.0013765961
                         H #7 y     0.0025005740
                         H #8 x    -0.0023302119
                         H #8 y    -0.0011007209
                         H #9 x    -0.0108094324
                         H #9 y     0.0070492013
                         C #0 x     0.2301184591
                         C #0 y    -0.3304751828
                         N #A x     0.1497078467
                         N #A y    -0.2139326303


 C #1      -0.3508059330            0.5201362544            0.0000000000
 C #2      -0.0225765929            0.0127839668            0.0000000000
 C #3       0.0037212828            0.0024740123            0.0000000000
 C #4       0.0005475496            0.0010027863            0.0000000000
 H #5       0.0017802066            0.0025261634            0.0000000000
 H #6       0.0020234215           -0.0029644245            0.0000000000
 H #7      -0.0013765961            0.0025005740            0.0000000000
 H #8      -0.0023302119           -0.0011007209            0.0000000000
 H #9      -0.0108094324            0.0070492013            0.0000000000
 C #0       0.2301184591           -0.3304751828            0.0000000000
 N #A       0.1497078467           -0.2139326303            0.0000000000


  Molecular gradient norm 0.790E+00

                           Total dipole moment
                           -------------------

                               au             Debye

                    x      1.13294025      2.87964738
                    y     -0.97291662     -2.47290782

  Conversion factor used: 1 a.u. =   2.54174691 Debye 


 @CHECKOUT-I, Total execution time (CPU/WALL):     11785.66/     761.77 seconds.
--executable xvdint finished with status     0 in      761.82 seconds (walltime).
 --invoking executable--
/home/esselman/CFOUR_18/cfour18/bin/xjoda
   JODA beginning optimization cycle #  1.
                    19                     0
  calling readgh 3                      0                     0
  gradient from JOBARC 
  -0.350805933048699   0.520136254368260   0.000000000000000
  -0.022576592879433   0.012783966849926   0.000000000000000
   0.003721282794163   0.002474012294523   0.000000000000000
   0.000547549617012   0.001002786308950   0.000000000000000
   0.001780206614157   0.002526163423469   0.000000000000000
   0.002023421485566  -0.002964424526027   0.000000000000000
  -0.001376596061989   0.002500573986324   0.000000000000000
  -0.002330211938910  -0.001100720895567   0.000000000000000
  -0.010809432382928   0.007049201306397   0.000000000000000
   0.230118459129492  -0.330475182844309   0.000000000000000
   0.149707846671629  -0.213932630271627   0.000000000000000
 
                     0
  current gradient vector 
       -0.350805933048699        0.520136254368260        0.000000000000000
       -0.022576592879433        0.012783966849926        0.000000000000000
        0.003721282794163        0.002474012294523        0.000000000000000
        0.000547549617012        0.001002786308950        0.000000000000000
        0.001780206614157        0.002526163423469        0.000000000000000
        0.002023421485566       -0.002964424526027        0.000000000000000
       -0.001376596061989        0.002500573986324        0.000000000000000
       -0.002330211938910       -0.001100720895567        0.000000000000000
       -0.010809432382928        0.007049201306397        0.000000000000000
        0.230118459129492       -0.330475182844309        0.000000000000000
        0.149707846671629       -0.213932630271627        0.000000000000000
   Internal coordinate energy gradients (atomic units): 
                     R                 dV/dR
 [R1   ]    2.551130802901335   -0.017525764831694
 [R2   ]    2.740103454968100    0.008263806970367
 [A1   ]    2.174959500665254    0.006028411865441
 [R3   ]    2.537902717256662    0.004350693135345
 [A2   ]    2.135113633842223    0.001448954763372
 [D180 ]    3.141592653589793    0.000000000000000
 [R4   ]    2.046573821883071    0.003083599621488
 [A3   ]    2.117415995227001    0.000419675427718
 [D180 ]    3.141592653589793    0.000000000000000
 [R5   ]    2.052243001445075    0.003583135926100
 [A4   ]    2.112651246369056    0.000426472754732
 [D0   ]    0.000000000000000    0.000000000000000
 [R6   ]    2.054132727965742    0.002853932280165
 [A5   ]    2.054130356549686    0.000111710060408
 [D0   ]    0.000000000000000    0.000000000000000
 [R7   ]    2.046573821883071   -0.000216604068718
 [A6   ]    2.057254495910756   -0.005255574815847
 [D180 ]    3.141592653589793    0.000000000000000
 [R8   ]    2.052243001445074   -0.000985719367586
 [A7   ]    2.111202623089901    0.026406508623703
 [D180 ]    3.141592653589793    0.000000000000000
 [R9   ]    2.056022454486409   -0.663800828646797
 [A8   ]    2.134886741039464   -0.008023569991824
 [D180 ]    3.141592653589793    0.000000000000000
 [R10  ]    2.048463548403739   -0.261112216546189
 [A9   ]    3.133546685738110   -0.000289843903555
 [D180 ]    3.141592653589793    0.000000000000000
                     0                     0                     0 ****
   Optimization cycle  1.  Updating structure with Newton-Raphson step.
  @EFOL-I, Current internal coordinate Hessian written to FCMINT.
   There are  19 independent internal coordinates which will be optimized.
   Hessian matrix in totally symmetric symmetry coordinates: 
              R1        R2        A1        R3        A2   
  R1         1.000000  0.000000  0.000000  0.000000  0.000000
  R2         0.000000  1.000000  0.000000  0.000000  0.000000
  A1         0.000000  0.000000  0.250000  0.000000  0.000000
  R3         0.000000  0.000000  0.000000  1.000000  0.000000
  A2         0.000000  0.000000  0.000000  0.000000  0.250000
  R4         0.000000  0.000000  0.000000  0.000000  0.000000
  A3         0.000000  0.000000  0.000000  0.000000  0.000000
  R5         0.000000  0.000000  0.000000  0.000000  0.000000
  A4         0.000000  0.000000  0.000000  0.000000  0.000000
  R6         0.000000  0.000000  0.000000  0.000000  0.000000
  A5         0.000000  0.000000  0.000000  0.000000  0.000000
  R7         0.000000  0.000000  0.000000  0.000000  0.000000
  A6         0.000000  0.000000  0.000000  0.000000  0.000000
  R8         0.000000  0.000000  0.000000  0.000000  0.000000
  A7         0.000000  0.000000  0.000000  0.000000  0.000000
  R9         0.000000  0.000000  0.000000  0.000000  0.000000
  A8         0.000000  0.000000  0.000000  0.000000  0.000000
  R10        0.000000  0.000000  0.000000  0.000000  0.000000
  A9         0.000000  0.000000  0.000000  0.000000  0.000000
 
              R4        A3        R5        A4        R6   
  R1         0.000000  0.000000  0.000000  0.000000  0.000000
  R2         0.000000  0.000000  0.000000  0.000000  0.000000
  A1         0.000000  0.000000  0.000000  0.000000  0.000000
  R3         0.000000  0.000000  0.000000  0.000000  0.000000
  A2         0.000000  0.000000  0.000000  0.000000  0.000000
  R4         1.000000  0.000000  0.000000  0.000000  0.000000
  A3         0.000000  0.250000  0.000000  0.000000  0.000000
  R5         0.000000  0.000000  1.000000  0.000000  0.000000
  A4         0.000000  0.000000  0.000000  0.250000  0.000000
  R6         0.000000  0.000000  0.000000  0.000000  1.000000
  A5         0.000000  0.000000  0.000000  0.000000  0.000000
  R7         0.000000  0.000000  0.000000  0.000000  0.000000
  A6         0.000000  0.000000  0.000000  0.000000  0.000000
  R8         0.000000  0.000000  0.000000  0.000000  0.000000
  A7         0.000000  0.000000  0.000000  0.000000  0.000000
  R9         0.000000  0.000000  0.000000  0.000000  0.000000
  A8         0.000000  0.000000  0.000000  0.000000  0.000000
  R10        0.000000  0.000000  0.000000  0.000000  0.000000
  A9         0.000000  0.000000  0.000000  0.000000  0.000000
 
              A5        R7        A6        R8        A7   
  R1         0.000000  0.000000  0.000000  0.000000  0.000000
  R2         0.000000  0.000000  0.000000  0.000000  0.000000
  A1         0.000000  0.000000  0.000000  0.000000  0.000000
  R3         0.000000  0.000000  0.000000  0.000000  0.000000
  A2         0.000000  0.000000  0.000000  0.000000  0.000000
  R4         0.000000  0.000000  0.000000  0.000000  0.000000
  A3         0.000000  0.000000  0.000000  0.000000  0.000000
  R5         0.000000  0.000000  0.000000  0.000000  0.000000
  A4         0.000000  0.000000  0.000000  0.000000  0.000000
  R6         0.000000  0.000000  0.000000  0.000000  0.000000
  A5         0.250000  0.000000  0.000000  0.000000  0.000000
  R7         0.000000  1.000000  0.000000  0.000000  0.000000
  A6         0.000000  0.000000  0.250000  0.000000  0.000000
  R8         0.000000  0.000000  0.000000  1.000000  0.000000
  A7         0.000000  0.000000  0.000000  0.000000  0.250000
  R9         0.000000  0.000000  0.000000  0.000000  0.000000
  A8         0.000000  0.000000  0.000000  0.000000  0.000000
  R10        0.000000  0.000000  0.000000  0.000000  0.000000
  A9         0.000000  0.000000  0.000000  0.000000  0.000000
 
              R9        A8        R10       A9   
  R1         0.000000  0.000000  0.000000  0.000000
  R2         0.000000  0.000000  0.000000  0.000000
  A1         0.000000  0.000000  0.000000  0.000000
  R3         0.000000  0.000000  0.000000  0.000000
  A2         0.000000  0.000000  0.000000  0.000000
  R4         0.000000  0.000000  0.000000  0.000000
  A3         0.000000  0.000000  0.000000  0.000000
  R5         0.000000  0.000000  0.000000  0.000000
  A4         0.000000  0.000000  0.000000  0.000000
  R6         0.000000  0.000000  0.000000  0.000000
  A5         0.000000  0.000000  0.000000  0.000000
  R7         0.000000  0.000000  0.000000  0.000000
  A6         0.000000  0.000000  0.000000  0.000000
  R8         0.000000  0.000000  0.000000  0.000000
  A7         0.000000  0.000000  0.000000  0.000000
  R9         1.000000  0.000000  0.000000  0.000000
  A8         0.000000  0.250000  0.000000  0.000000
  R10        0.000000  0.000000  1.000000  0.000000
  A9         0.000000  0.000000  0.000000  0.250000
   The eigenvectors of the Hessian matrix: 
                   1         2         3         4         5
  R1         0.000000  0.000000  0.000000  0.000000  0.000000
  R2         0.000000  0.000000  0.000000  0.000000  0.000000
  A1         1.000000  0.000000  0.000000  0.000000  0.000000
  R3         0.000000  0.000000  0.000000  0.000000  0.000000
  A2         0.000000  1.000000  0.000000  0.000000  0.000000
  R4         0.000000  0.000000  0.000000  0.000000  0.000000
  A3         0.000000  0.000000  1.000000  0.000000  0.000000
  R5         0.000000  0.000000  0.000000  0.000000  0.000000
  A4         0.000000  0.000000  0.000000  1.000000  0.000000
  R6         0.000000  0.000000  0.000000  0.000000  0.000000
  A5         0.000000  0.000000  0.000000  0.000000  1.000000
  R7         0.000000  0.000000  0.000000  0.000000  0.000000
  A6         0.000000  0.000000  0.000000  0.000000  0.000000
  R8         0.000000  0.000000  0.000000  0.000000  0.000000
  A7         0.000000  0.000000  0.000000  0.000000  0.000000
  R9         0.000000  0.000000  0.000000  0.000000  0.000000
  A8         0.000000  0.000000  0.000000  0.000000  0.000000
  R10        0.000000  0.000000  0.000000  0.000000  0.000000
  A9         0.000000  0.000000  0.000000  0.000000  0.000000
 
                   6         7         8         9        10
  R1         0.000000  0.000000  0.000000  0.000000  0.000000
  R2         0.000000  0.000000  0.000000  0.000000  0.000000
  A1         0.000000  0.000000  0.000000  0.000000  0.000000
  R3         0.000000  0.000000  0.000000  0.000000  0.000000
  A2         0.000000  0.000000  0.000000  0.000000  0.000000
  R4         0.000000  0.000000  0.000000  0.000000  0.000000
  A3         0.000000  0.000000  0.000000  0.000000  0.000000
  R5         0.000000  0.000000  0.000000  0.000000  0.000000
  A4         0.000000  0.000000  0.000000  0.000000  0.000000
  R6         0.000000  0.000000  0.000000  0.000000  1.000000
  A5         0.000000  0.000000  0.000000  0.000000  0.000000
  R7         0.000000  0.000000  0.000000  0.000000  0.000000
  A6         1.000000  0.000000  0.000000  0.000000  0.000000
  R8         0.000000  0.000000  0.000000  0.000000  0.000000
  A7         0.000000  1.000000  0.000000  0.000000  0.000000
  R9         0.000000  0.000000  0.000000  0.000000  0.000000
  A8         0.000000  0.000000  1.000000  0.000000  0.000000
  R10        0.000000  0.000000  0.000000  0.000000  0.000000
  A9         0.000000  0.000000  0.000000  1.000000  0.000000
 
                  11        12        13        14        15
  R1         0.000000  0.000000  0.000000  0.000000  1.000000
  R2         1.000000  0.000000  0.000000  0.000000  0.000000
  A1         0.000000  0.000000  0.000000  0.000000  0.000000
  R3         0.000000  0.000000  0.000000  0.000000  0.000000
  A2         0.000000  0.000000  0.000000  0.000000  0.000000
  R4         0.000000  0.000000  1.000000  0.000000  0.000000
  A3         0.000000  0.000000  0.000000  0.000000  0.000000
  R5         0.000000  0.000000  0.000000  0.000000  0.000000
  A4         0.000000  0.000000  0.000000  0.000000  0.000000
  R6         0.000000  0.000000  0.000000  0.000000  0.000000
  A5         0.000000  0.000000  0.000000  0.000000  0.000000
  R7         0.000000  1.000000  0.000000  0.000000  0.000000
  A6         0.000000  0.000000  0.000000  0.000000  0.000000
  R8         0.000000  0.000000  0.000000  1.000000  0.000000
  A7         0.000000  0.000000  0.000000  0.000000  0.000000
  R9         0.000000  0.000000  0.000000  0.000000  0.000000
  A8         0.000000  0.000000  0.000000  0.000000  0.000000
  R10        0.000000  0.000000  0.000000  0.000000  0.000000
  A9         0.000000  0.000000  0.000000  0.000000  0.000000
 
                  16        17        18        19
  R1         0.000000  0.000000  0.000000  0.000000
  R2         0.000000  0.000000  0.000000  0.000000
  A1         0.000000  0.000000  0.000000  0.000000
  R3         0.000000  0.000000  0.000000  1.000000
  A2         0.000000  0.000000  0.000000  0.000000
  R4         0.000000  0.000000  0.000000  0.000000
  A3         0.000000  0.000000  0.000000  0.000000
  R5         0.000000  1.000000  0.000000  0.000000
  A4         0.000000  0.000000  0.000000  0.000000
  R6         0.000000  0.000000  0.000000  0.000000
  A5         0.000000  0.000000  0.000000  0.000000
  R7         0.000000  0.000000  0.000000  0.000000
  A6         0.000000  0.000000  0.000000  0.000000
  R8         0.000000  0.000000  0.000000  0.000000
  A7         0.000000  0.000000  0.000000  0.000000
  R9         1.000000  0.000000  0.000000  0.000000
  A8         0.000000  0.000000  0.000000  0.000000
  R10        0.000000  0.000000  1.000000  0.000000
  A9         0.000000  0.000000  0.000000  0.000000
   The eigenvalues of the Hessian matrix: 
       0.25000      0.25000      0.25000      0.25000      0.25000      0.25000
       0.25000      0.25000      0.25000      1.00000      1.00000      1.00000
       1.00000      1.00000      1.00000      1.00000      1.00000      1.00000
       1.00000
   Gradients along Hessian eigenvectors: 
       0.00603      0.00145      0.00042      0.00043      0.00011     -0.00526
       0.02641     -0.00802     -0.00029      0.00285      0.00826     -0.00022
       0.00308     -0.00099     -0.01753     -0.66380      0.00358     -0.26111
       0.00435
   There are  0 negative eigenvalues.
   Summary of Optimization Cycle: 
   The maximum unscaled step is:    0.72283.
   Scale factor set to:  0.69172.
   Forces are in hartree/bohr and hartree/radian.
   Parameter values are in Angstroms and degrees.
--------------------------------------------------------------------------
  Parameter     dV/dR           Step          Rold            Rnew
--------------------------------------------------------------------------
    R1     -0.0175257648    0.0064151952    1.3500002763    1.3564154715
    R2      0.0082638070   -0.0030249142    1.4500002968    1.4469753825
    A1      0.0060284119   -0.9556905858  124.6160000000  123.6603094142
    R3      0.0043506931   -0.0015925437    1.3430002749    1.3414077312
    A2      0.0014489548   -0.2297043496  122.3330000000  122.1032956504
    R4      0.0030835996   -0.0011287321    1.0830002216    1.0818714895
    A3      0.0004196754   -0.0665315948  121.3190000000  121.2524684052
    R5      0.0035831359   -0.0013115842    1.0860002223    1.0846886380
    A4      0.0004264728   -0.0676091823  121.0460000000  120.9783908177
    R6      0.0028539323   -0.0010446638    1.0870002225    1.0859555586
    A5      0.0001117101   -0.0177095154  117.6930000000  117.6752904846
    R7     -0.0002166041    0.0000792865    1.0830002216    1.0830795082
    A6     -0.0052555748    0.8331719011  117.8720000000  118.7051719011
    R8     -0.0009857194    0.0003608163    1.0860002223    1.0863610386
    A7      0.0264065086   -4.1862520774  120.9630000000  116.7767479226
    R9     -0.6638008286    0.2429800904    1.0880002227    1.3309803130
    A8     -0.0080235700    1.2719851391  122.3200000000  123.5919851391
    R10    -0.2611122165    0.0955784736    1.0840002218    1.1795786954
    A9     -0.0002898439    0.0459492643  179.5390000000  179.5849492643
--------------------------------------------------------------------------
  Minimum force:  0.000111710 / RMS force:  0.163846078
 Updating structure...
  -1.00000000000000       0.847091353960647       0.832338280641130     
  -1.00000000000000       0.854889520194602       0.847091353960647     
   1.00000000000000       0.857361487055009       0.847091353960647     
   1.00000000000000       0.885594012309040       0.832338280641130     
  -1.00000000000000       0.877102811940694       0.487264120817769     
  -1.00000000000000       0.892768722461960       0.832338280641130     
  -1.00000000000000       0.832998644130871       0.877102811940694     
  -1.00000000000220       7.243938545830139E-003  0.832998644130871     
   Rotational constants (in cm-1): 
          0.0574133995             0.0691124601             0.3391709324
   Rotational constants (in MHz): 
       1721.2106566860          2071.9397180436         10168.0901745152


 ----------------------------------------------------------------
         Coordinates used in calculation (QCOMP) 
 ----------------------------------------------------------------
 Z-matrix   Atomic            Coordinates (in bohr)
  Symbol    Number           X              Y              Z
 ----------------------------------------------------------------
     C         6         1.40131994     1.92222993    -0.00000000
     C         6        -1.14671862     1.64335839    -0.00000000
     C         6        -2.40569309    -0.78395630     0.00000000
     C         6        -4.93210268    -0.99117206     0.00000000
     H         1        -5.84635721    -2.81979912     0.00000000
     H         1        -6.12727413     0.67409056     0.00000000
     H         1        -1.23125618    -2.46682672     0.00000000
     H         1        -2.31923922     3.32093795    -0.00000000
     H         1         2.12130424     3.84476030    -0.00000000
     C         6         3.01259407    -0.00908253     0.00000000
     N         7         4.45294402    -1.71031524     0.00000000
 ----------------------------------------------------------------
 
   Interatomic distance matrix (Angstroms) 
 
                 C             C             C             C             H    
                [ 1]        [ 2]        [ 3]        [ 4]        [ 5]
  C    [ 1]     0.00000
  C    [ 2]     1.35642     0.00000
  C    [ 3]     2.47170     1.44698     0.00000
  C    [ 4]     3.68910     2.44053     1.34141     0.00000
  H    [ 5]     4.58329     3.42972     2.11557     1.08187     0.00000
  H    [ 6]     4.03834     2.68504     2.11513     1.08469     1.85485
  H    [ 7]     2.70835     2.17548     1.08596     2.10835     2.44934
  H    [ 8]     2.10337     1.08308     2.17270     2.66809     3.74743
  H    [ 9]     1.08636     2.08513     3.42614     4.52553     5.49682
  C    [10]     1.33098     2.36835     2.89641     4.23615     4.91825
  N    [11]     2.51054     3.45401     3.66239     4.98091     5.48169
 
                 H             H             H             H             C    
                [ 6]        [ 7]        [ 8]        [ 9]        [10]
  H    [ 6]     0.00000
  H    [ 7]     3.07817     0.00000
  H    [ 8]     2.45409     3.11640     0.00000
  H    [ 9]     4.67633     3.78189     2.36613     0.00000
  C    [10]     4.85010     2.59517     3.32656     2.09320     0.00000
  N    [11]     5.73923     3.03447     4.46445     3.18806     1.17958
 
                 N    
                [11]
  N    [11]     0.00000
   Rotational constants (order x, y, z, in cm-1): 
          0.3391709324             0.0691124601             0.0574133995
   Rotational constants (order x, y, z, in MHz): 
      10168.0901745152          2071.9397180436          1721.2106566860
  ECPDATA file not present.   Using default ECPDATA. 
  There are  328 basis functions.
 @CHECKOUT-I, Total execution time (CPU/WALL):         0.16/       0.18 seconds.
--executable xjoda finished with status     0 in        0.23 seconds (walltime).
 --invoking executable--
/home/esselman/CFOUR_18/cfour18/bin/xvmol
 SERIAL VERSION OF MOLECULE STARTED
********************************************************************************
                    INPUT FROM MOL FILE
********************************************************************************
INTGRL        1    0    1    0    0    0    0    0    0                         
         *** CFOUR Program System (Release V0.1) ***                            
s-trans-Z-1-cyano-1,3-butadiene opt singlet MP2/cc-pCVTZ                        
   11    1 Z          0.10E-08              0    0                              
   9999.00      3.00                                                            
          6.00000000    1    4    1    1    1    1                              
C #1   1.401319944182488   1.922229926344863  -0.000000000000000                
   12    6                                                                      
   8236.00000000000       5.310000000000000E-004 -1.130000000000000E-004        
  0.000000000000000E+000  0.000000000000000E+000  0.000000000000000E+000        
  0.000000000000000E+000                                                        
   1235.00000000000       4.108000000000000E-003 -8.780000000000000E-004        
  0.000000000000000E+000  0.000000000000000E+000  0.000000000000000E+000        
  0.000000000000000E+000                                                        
   280.800000000000       2.108700000000000E-002 -4.540000000000000E-003        
  0.000000000000000E+000  0.000000000000000E+000  0.000000000000000E+000        
  0.000000000000000E+000                                                        
   79.2700000000000       8.185300000000000E-002 -1.813300000000000E-002        
  0.000000000000000E+000  0.000000000000000E+000  0.000000000000000E+000        
  0.000000000000000E+000                                                        
   25.5900000000000       0.234817000000000      -5.576000000000000E-002        
  0.000000000000000E+000  0.000000000000000E+000  0.000000000000000E+000        
  0.000000000000000E+000                                                        
   8.99700000000000       0.434401000000000      -0.126895000000000             
  0.000000000000000E+000  0.000000000000000E+000  0.000000000000000E+000        
  0.000000000000000E+000                                                        
   3.31900000000000       0.346129000000000      -0.170352000000000             
  0.000000000000000E+000  0.000000000000000E+000  0.000000000000000E+000        
  0.000000000000000E+000                                                        
  0.905900000000000       3.937800000000000E-002  0.140382000000000             
   1.00000000000000       0.000000000000000E+000  0.000000000000000E+000        
  0.000000000000000E+000                                                        
  0.364300000000000      -8.983000000000000E-003  0.598684000000000             
  0.000000000000000E+000  0.000000000000000E+000  0.000000000000000E+000        
  0.000000000000000E+000                                                        
  0.128500000000000       2.385000000000000E-003  0.395389000000000             
  0.000000000000000E+000   1.00000000000000       0.000000000000000E+000        
  0.000000000000000E+000                                                        
   4.29200000000000       0.000000000000000E+000  0.000000000000000E+000        
  0.000000000000000E+000  0.000000000000000E+000   1.00000000000000             
  0.000000000000000E+000                                                        
   11.8760000000000       0.000000000000000E+000  0.000000000000000E+000        
  0.000000000000000E+000  0.000000000000000E+000  0.000000000000000E+000        
   1.00000000000000                                                             
    7    5                                                                      
   18.7100000000000       1.403100000000000E-002  0.000000000000000E+000        
  0.000000000000000E+000  0.000000000000000E+000  0.000000000000000E+000        
   4.13300000000000       8.686600000000000E-002  0.000000000000000E+000        
  0.000000000000000E+000  0.000000000000000E+000  0.000000000000000E+000        
   1.20000000000000       0.290216000000000       0.000000000000000E+000        
  0.000000000000000E+000  0.000000000000000E+000  0.000000000000000E+000        
  0.382700000000000       0.501008000000000        1.00000000000000             
  0.000000000000000E+000  0.000000000000000E+000  0.000000000000000E+000        
  0.120900000000000       0.343406000000000       0.000000000000000E+000        
   1.00000000000000       0.000000000000000E+000  0.000000000000000E+000        
   8.77800000000000       0.000000000000000E+000  0.000000000000000E+000        
  0.000000000000000E+000   1.00000000000000       0.000000000000000E+000        
   33.1900000000000       0.000000000000000E+000  0.000000000000000E+000        
  0.000000000000000E+000  0.000000000000000E+000   1.00000000000000             
    3    3                                                                      
   1.09700000000000        1.00000000000000       0.000000000000000E+000        
  0.000000000000000E+000                                                        
  0.318000000000000       0.000000000000000E+000   1.00000000000000             
  0.000000000000000E+000                                                        
   14.8390000000000       0.000000000000000E+000  0.000000000000000E+000        
   1.00000000000000                                                             
    1    1                                                                      
  0.761000000000000        1.00000000000000                                     
          6.00000000    1    4    1    1    1    1                              
C #2  -1.146718621540593   1.643358394144278  -0.000000000000000                
   12    6                                                                      
   8236.00000000000       5.310000000000000E-004 -1.130000000000000E-004        
  0.000000000000000E+000  0.000000000000000E+000  0.000000000000000E+000        
  0.000000000000000E+000                                                        
   1235.00000000000       4.108000000000000E-003 -8.780000000000000E-004        
  0.000000000000000E+000  0.000000000000000E+000  0.000000000000000E+000        
  0.000000000000000E+000                                                        
   280.800000000000       2.108700000000000E-002 -4.540000000000000E-003        
  0.000000000000000E+000  0.000000000000000E+000  0.000000000000000E+000        
  0.000000000000000E+000                                                        
   79.2700000000000       8.185300000000000E-002 -1.813300000000000E-002        
  0.000000000000000E+000  0.000000000000000E+000  0.000000000000000E+000        
  0.000000000000000E+000                                                        
   25.5900000000000       0.234817000000000      -5.576000000000000E-002        
  0.000000000000000E+000  0.000000000000000E+000  0.000000000000000E+000        
  0.000000000000000E+000                                                        
   8.99700000000000       0.434401000000000      -0.126895000000000             
  0.000000000000000E+000  0.000000000000000E+000  0.000000000000000E+000        
  0.000000000000000E+000                                                        
   3.31900000000000       0.346129000000000      -0.170352000000000             
  0.000000000000000E+000  0.000000000000000E+000  0.000000000000000E+000        
  0.000000000000000E+000                                                        
  0.905900000000000       3.937800000000000E-002  0.140382000000000             
   1.00000000000000       0.000000000000000E+000  0.000000000000000E+000        
  0.000000000000000E+000                                                        
  0.364300000000000      -8.983000000000000E-003  0.598684000000000             
  0.000000000000000E+000  0.000000000000000E+000  0.000000000000000E+000        
  0.000000000000000E+000                                                        
  0.128500000000000       2.385000000000000E-003  0.395389000000000             
  0.000000000000000E+000   1.00000000000000       0.000000000000000E+000        
  0.000000000000000E+000                                                        
   4.29200000000000       0.000000000000000E+000  0.000000000000000E+000        
  0.000000000000000E+000  0.000000000000000E+000   1.00000000000000             
  0.000000000000000E+000                                                        
   11.8760000000000       0.000000000000000E+000  0.000000000000000E+000        
  0.000000000000000E+000  0.000000000000000E+000  0.000000000000000E+000        
   1.00000000000000                                                             
    7    5                                                                      
   18.7100000000000       1.403100000000000E-002  0.000000000000000E+000        
  0.000000000000000E+000  0.000000000000000E+000  0.000000000000000E+000        
   4.13300000000000       8.686600000000000E-002  0.000000000000000E+000        
  0.000000000000000E+000  0.000000000000000E+000  0.000000000000000E+000        
   1.20000000000000       0.290216000000000       0.000000000000000E+000        
  0.000000000000000E+000  0.000000000000000E+000  0.000000000000000E+000        
  0.382700000000000       0.501008000000000        1.00000000000000             
  0.000000000000000E+000  0.000000000000000E+000  0.000000000000000E+000        
  0.120900000000000       0.343406000000000       0.000000000000000E+000        
   1.00000000000000       0.000000000000000E+000  0.000000000000000E+000        
   8.77800000000000       0.000000000000000E+000  0.000000000000000E+000        
  0.000000000000000E+000   1.00000000000000       0.000000000000000E+000        
   33.1900000000000       0.000000000000000E+000  0.000000000000000E+000        
  0.000000000000000E+000  0.000000000000000E+000   1.00000000000000             
    3    3                                                                      
   1.09700000000000        1.00000000000000       0.000000000000000E+000        
  0.000000000000000E+000                                                        
  0.318000000000000       0.000000000000000E+000   1.00000000000000             
  0.000000000000000E+000                                                        
   14.8390000000000       0.000000000000000E+000  0.000000000000000E+000        
   1.00000000000000                                                             
    1    1                                                                      
  0.761000000000000        1.00000000000000                                     
          6.00000000    1    4    1    1    1    1                              
C #3  -2.405693092055103  -0.783956298597969   0.000000000000000                
   12    6                                                                      
   8236.00000000000       5.310000000000000E-004 -1.130000000000000E-004        
  0.000000000000000E+000  0.000000000000000E+000  0.000000000000000E+000        
  0.000000000000000E+000                                                        
   1235.00000000000       4.108000000000000E-003 -8.780000000000000E-004        
  0.000000000000000E+000  0.000000000000000E+000  0.000000000000000E+000        
  0.000000000000000E+000                                                        
   280.800000000000       2.108700000000000E-002 -4.540000000000000E-003        
  0.000000000000000E+000  0.000000000000000E+000  0.000000000000000E+000        
  0.000000000000000E+000                                                        
   79.2700000000000       8.185300000000000E-002 -1.813300000000000E-002        
  0.000000000000000E+000  0.000000000000000E+000  0.000000000000000E+000        
  0.000000000000000E+000                                                        
   25.5900000000000       0.234817000000000      -5.576000000000000E-002        
  0.000000000000000E+000  0.000000000000000E+000  0.000000000000000E+000        
  0.000000000000000E+000                                                        
   8.99700000000000       0.434401000000000      -0.126895000000000             
  0.000000000000000E+000  0.000000000000000E+000  0.000000000000000E+000        
  0.000000000000000E+000                                                        
   3.31900000000000       0.346129000000000      -0.170352000000000             
  0.000000000000000E+000  0.000000000000000E+000  0.000000000000000E+000        
  0.000000000000000E+000                                                        
  0.905900000000000       3.937800000000000E-002  0.140382000000000             
   1.00000000000000       0.000000000000000E+000  0.000000000000000E+000        
  0.000000000000000E+000                                                        
  0.364300000000000      -8.983000000000000E-003  0.598684000000000             
  0.000000000000000E+000  0.000000000000000E+000  0.000000000000000E+000        
  0.000000000000000E+000                                                        
  0.128500000000000       2.385000000000000E-003  0.395389000000000             
  0.000000000000000E+000   1.00000000000000       0.000000000000000E+000        
  0.000000000000000E+000                                                        
   4.29200000000000       0.000000000000000E+000  0.000000000000000E+000        
  0.000000000000000E+000  0.000000000000000E+000   1.00000000000000             
  0.000000000000000E+000                                                        
   11.8760000000000       0.000000000000000E+000  0.000000000000000E+000        
  0.000000000000000E+000  0.000000000000000E+000  0.000000000000000E+000        
   1.00000000000000                                                             
    7    5                                                                      
   18.7100000000000       1.403100000000000E-002  0.000000000000000E+000        
  0.000000000000000E+000  0.000000000000000E+000  0.000000000000000E+000        
   4.13300000000000       8.686600000000000E-002  0.000000000000000E+000        
  0.000000000000000E+000  0.000000000000000E+000  0.000000000000000E+000        
   1.20000000000000       0.290216000000000       0.000000000000000E+000        
  0.000000000000000E+000  0.000000000000000E+000  0.000000000000000E+000        
  0.382700000000000       0.501008000000000        1.00000000000000             
  0.000000000000000E+000  0.000000000000000E+000  0.000000000000000E+000        
  0.120900000000000       0.343406000000000       0.000000000000000E+000        
   1.00000000000000       0.000000000000000E+000  0.000000000000000E+000        
   8.77800000000000       0.000000000000000E+000  0.000000000000000E+000        
  0.000000000000000E+000   1.00000000000000       0.000000000000000E+000        
   33.1900000000000       0.000000000000000E+000  0.000000000000000E+000        
  0.000000000000000E+000  0.000000000000000E+000   1.00000000000000             
    3    3                                                                      
   1.09700000000000        1.00000000000000       0.000000000000000E+000        
  0.000000000000000E+000                                                        
  0.318000000000000       0.000000000000000E+000   1.00000000000000             
  0.000000000000000E+000                                                        
   14.8390000000000       0.000000000000000E+000  0.000000000000000E+000        
   1.00000000000000                                                             
    1    1                                                                      
  0.761000000000000        1.00000000000000                                     
          6.00000000    1    4    1    1    1    1                              
C #4  -4.932102678260439  -0.991172057186866   0.000000000000000                
   12    6                                                                      
   8236.00000000000       5.310000000000000E-004 -1.130000000000000E-004        
  0.000000000000000E+000  0.000000000000000E+000  0.000000000000000E+000        
  0.000000000000000E+000                                                        
   1235.00000000000       4.108000000000000E-003 -8.780000000000000E-004        
  0.000000000000000E+000  0.000000000000000E+000  0.000000000000000E+000        
  0.000000000000000E+000                                                        
   280.800000000000       2.108700000000000E-002 -4.540000000000000E-003        
  0.000000000000000E+000  0.000000000000000E+000  0.000000000000000E+000        
  0.000000000000000E+000                                                        
   79.2700000000000       8.185300000000000E-002 -1.813300000000000E-002        
  0.000000000000000E+000  0.000000000000000E+000  0.000000000000000E+000        
  0.000000000000000E+000                                                        
   25.5900000000000       0.234817000000000      -5.576000000000000E-002        
  0.000000000000000E+000  0.000000000000000E+000  0.000000000000000E+000        
  0.000000000000000E+000                                                        
   8.99700000000000       0.434401000000000      -0.126895000000000             
  0.000000000000000E+000  0.000000000000000E+000  0.000000000000000E+000        
  0.000000000000000E+000                                                        
   3.31900000000000       0.346129000000000      -0.170352000000000             
  0.000000000000000E+000  0.000000000000000E+000  0.000000000000000E+000        
  0.000000000000000E+000                                                        
  0.905900000000000       3.937800000000000E-002  0.140382000000000             
   1.00000000000000       0.000000000000000E+000  0.000000000000000E+000        
  0.000000000000000E+000                                                        
  0.364300000000000      -8.983000000000000E-003  0.598684000000000             
  0.000000000000000E+000  0.000000000000000E+000  0.000000000000000E+000        
  0.000000000000000E+000                                                        
  0.128500000000000       2.385000000000000E-003  0.395389000000000             
  0.000000000000000E+000   1.00000000000000       0.000000000000000E+000        
  0.000000000000000E+000                                                        
   4.29200000000000       0.000000000000000E+000  0.000000000000000E+000        
  0.000000000000000E+000  0.000000000000000E+000   1.00000000000000             
  0.000000000000000E+000                                                        
   11.8760000000000       0.000000000000000E+000  0.000000000000000E+000        
  0.000000000000000E+000  0.000000000000000E+000  0.000000000000000E+000        
   1.00000000000000                                                             
    7    5                                                                      
   18.7100000000000       1.403100000000000E-002  0.000000000000000E+000        
  0.000000000000000E+000  0.000000000000000E+000  0.000000000000000E+000        
   4.13300000000000       8.686600000000000E-002  0.000000000000000E+000        
  0.000000000000000E+000  0.000000000000000E+000  0.000000000000000E+000        
   1.20000000000000       0.290216000000000       0.000000000000000E+000        
  0.000000000000000E+000  0.000000000000000E+000  0.000000000000000E+000        
  0.382700000000000       0.501008000000000        1.00000000000000             
  0.000000000000000E+000  0.000000000000000E+000  0.000000000000000E+000        
  0.120900000000000       0.343406000000000       0.000000000000000E+000        
   1.00000000000000       0.000000000000000E+000  0.000000000000000E+000        
   8.77800000000000       0.000000000000000E+000  0.000000000000000E+000        
  0.000000000000000E+000   1.00000000000000       0.000000000000000E+000        
   33.1900000000000       0.000000000000000E+000  0.000000000000000E+000        
  0.000000000000000E+000  0.000000000000000E+000   1.00000000000000             
    3    3                                                                      
   1.09700000000000        1.00000000000000       0.000000000000000E+000        
  0.000000000000000E+000                                                        
  0.318000000000000       0.000000000000000E+000   1.00000000000000             
  0.000000000000000E+000                                                        
   14.8390000000000       0.000000000000000E+000  0.000000000000000E+000        
   1.00000000000000                                                             
    1    1                                                                      
  0.761000000000000        1.00000000000000                                     
          1.00000000    1    3    1    1    1                                   
H #5  -5.846357212848846  -2.819799122043988   0.000000000000000                
    5    3                                                                      
   33.8700000000000       6.068000000000000E-003  0.000000000000000E+000        
  0.000000000000000E+000                                                        
   5.09500000000000       4.530800000000000E-002  0.000000000000000E+000        
  0.000000000000000E+000                                                        
   1.15900000000000       0.202822000000000       0.000000000000000E+000        
  0.000000000000000E+000                                                        
  0.325800000000000       0.503903000000000        1.00000000000000             
  0.000000000000000E+000                                                        
  0.102700000000000       0.383421000000000       0.000000000000000E+000        
   1.00000000000000                                                             
    2    2                                                                      
   1.40700000000000        1.00000000000000       0.000000000000000E+000        
  0.388000000000000       0.000000000000000E+000   1.00000000000000             
    1    1                                                                      
   1.05700000000000        1.00000000000000                                     
          1.00000000    1    3    1    1    1                                   
H #6  -6.127274129396305   0.674090555854746   0.000000000000000                
    5    3                                                                      
   33.8700000000000       6.068000000000000E-003  0.000000000000000E+000        
  0.000000000000000E+000                                                        
   5.09500000000000       4.530800000000000E-002  0.000000000000000E+000        
  0.000000000000000E+000                                                        
   1.15900000000000       0.202822000000000       0.000000000000000E+000        
  0.000000000000000E+000                                                        
  0.325800000000000       0.503903000000000        1.00000000000000             
  0.000000000000000E+000                                                        
  0.102700000000000       0.383421000000000       0.000000000000000E+000        
   1.00000000000000                                                             
    2    2                                                                      
   1.40700000000000        1.00000000000000       0.000000000000000E+000        
  0.388000000000000       0.000000000000000E+000   1.00000000000000             
    1    1                                                                      
   1.05700000000000        1.00000000000000                                     
          1.00000000    1    3    1    1    1                                   
H #7  -1.231256178397642  -2.466826719321725   0.000000000000000                
    5    3                                                                      
   33.8700000000000       6.068000000000000E-003  0.000000000000000E+000        
  0.000000000000000E+000                                                        
   5.09500000000000       4.530800000000000E-002  0.000000000000000E+000        
  0.000000000000000E+000                                                        
   1.15900000000000       0.202822000000000       0.000000000000000E+000        
  0.000000000000000E+000                                                        
  0.325800000000000       0.503903000000000        1.00000000000000             
  0.000000000000000E+000                                                        
  0.102700000000000       0.383421000000000       0.000000000000000E+000        
   1.00000000000000                                                             
    2    2                                                                      
   1.40700000000000        1.00000000000000       0.000000000000000E+000        
  0.388000000000000       0.000000000000000E+000   1.00000000000000             
    1    1                                                                      
   1.05700000000000        1.00000000000000                                     
          1.00000000    1    3    1    1    1                                   
H #8  -2.319239216265740   3.320937948608546  -0.000000000000001                
    5    3                                                                      
   33.8700000000000       6.068000000000000E-003  0.000000000000000E+000        
  0.000000000000000E+000                                                        
   5.09500000000000       4.530800000000000E-002  0.000000000000000E+000        
  0.000000000000000E+000                                                        
   1.15900000000000       0.202822000000000       0.000000000000000E+000        
  0.000000000000000E+000                                                        
  0.325800000000000       0.503903000000000        1.00000000000000             
  0.000000000000000E+000                                                        
  0.102700000000000       0.383421000000000       0.000000000000000E+000        
   1.00000000000000                                                             
    2    2                                                                      
   1.40700000000000        1.00000000000000       0.000000000000000E+000        
  0.388000000000000       0.000000000000000E+000   1.00000000000000             
    1    1                                                                      
   1.05700000000000        1.00000000000000                                     
          1.00000000    1    3    1    1    1                                   
H #9   2.121304237819076   3.844760300145565  -0.000000000000001                
    5    3                                                                      
   33.8700000000000       6.068000000000000E-003  0.000000000000000E+000        
  0.000000000000000E+000                                                        
   5.09500000000000       4.530800000000000E-002  0.000000000000000E+000        
  0.000000000000000E+000                                                        
   1.15900000000000       0.202822000000000       0.000000000000000E+000        
  0.000000000000000E+000                                                        
  0.325800000000000       0.503903000000000        1.00000000000000             
  0.000000000000000E+000                                                        
  0.102700000000000       0.383421000000000       0.000000000000000E+000        
   1.00000000000000                                                             
    2    2                                                                      
   1.40700000000000        1.00000000000000       0.000000000000000E+000        
  0.388000000000000       0.000000000000000E+000   1.00000000000000             
    1    1                                                                      
   1.05700000000000        1.00000000000000                                     
          6.00000000    1    4    1    1    1    1                              
C #0   3.012594066948613  -0.009082526795621   0.000000000000000                
   12    6                                                                      
   8236.00000000000       5.310000000000000E-004 -1.130000000000000E-004        
  0.000000000000000E+000  0.000000000000000E+000  0.000000000000000E+000        
  0.000000000000000E+000                                                        
   1235.00000000000       4.108000000000000E-003 -8.780000000000000E-004        
  0.000000000000000E+000  0.000000000000000E+000  0.000000000000000E+000        
  0.000000000000000E+000                                                        
   280.800000000000       2.108700000000000E-002 -4.540000000000000E-003        
  0.000000000000000E+000  0.000000000000000E+000  0.000000000000000E+000        
  0.000000000000000E+000                                                        
   79.2700000000000       8.185300000000000E-002 -1.813300000000000E-002        
  0.000000000000000E+000  0.000000000000000E+000  0.000000000000000E+000        
  0.000000000000000E+000                                                        
   25.5900000000000       0.234817000000000      -5.576000000000000E-002        
  0.000000000000000E+000  0.000000000000000E+000  0.000000000000000E+000        
  0.000000000000000E+000                                                        
   8.99700000000000       0.434401000000000      -0.126895000000000             
  0.000000000000000E+000  0.000000000000000E+000  0.000000000000000E+000        
  0.000000000000000E+000                                                        
   3.31900000000000       0.346129000000000      -0.170352000000000             
  0.000000000000000E+000  0.000000000000000E+000  0.000000000000000E+000        
  0.000000000000000E+000                                                        
  0.905900000000000       3.937800000000000E-002  0.140382000000000             
   1.00000000000000       0.000000000000000E+000  0.000000000000000E+000        
  0.000000000000000E+000                                                        
  0.364300000000000      -8.983000000000000E-003  0.598684000000000             
  0.000000000000000E+000  0.000000000000000E+000  0.000000000000000E+000        
  0.000000000000000E+000                                                        
  0.128500000000000       2.385000000000000E-003  0.395389000000000             
  0.000000000000000E+000   1.00000000000000       0.000000000000000E+000        
  0.000000000000000E+000                                                        
   4.29200000000000       0.000000000000000E+000  0.000000000000000E+000        
  0.000000000000000E+000  0.000000000000000E+000   1.00000000000000             
  0.000000000000000E+000                                                        
   11.8760000000000       0.000000000000000E+000  0.000000000000000E+000        
  0.000000000000000E+000  0.000000000000000E+000  0.000000000000000E+000        
   1.00000000000000                                                             
    7    5                                                                      
   18.7100000000000       1.403100000000000E-002  0.000000000000000E+000        
  0.000000000000000E+000  0.000000000000000E+000  0.000000000000000E+000        
   4.13300000000000       8.686600000000000E-002  0.000000000000000E+000        
  0.000000000000000E+000  0.000000000000000E+000  0.000000000000000E+000        
   1.20000000000000       0.290216000000000       0.000000000000000E+000        
  0.000000000000000E+000  0.000000000000000E+000  0.000000000000000E+000        
  0.382700000000000       0.501008000000000        1.00000000000000             
  0.000000000000000E+000  0.000000000000000E+000  0.000000000000000E+000        
  0.120900000000000       0.343406000000000       0.000000000000000E+000        
   1.00000000000000       0.000000000000000E+000  0.000000000000000E+000        
   8.77800000000000       0.000000000000000E+000  0.000000000000000E+000        
  0.000000000000000E+000   1.00000000000000       0.000000000000000E+000        
   33.1900000000000       0.000000000000000E+000  0.000000000000000E+000        
  0.000000000000000E+000  0.000000000000000E+000   1.00000000000000             
    3    3                                                                      
   1.09700000000000        1.00000000000000       0.000000000000000E+000        
  0.000000000000000E+000                                                        
  0.318000000000000       0.000000000000000E+000   1.00000000000000             
  0.000000000000000E+000                                                        
   14.8390000000000       0.000000000000000E+000  0.000000000000000E+000        
   1.00000000000000                                                             
    1    1                                                                      
  0.761000000000000        1.00000000000000                                     
          7.00000000    1    4    1    1    1    1                              
N #A   4.452944018866008  -1.710315235374379   0.000000000000000                
   12    6                                                                      
   11420.0000000000       5.230000000000000E-004 -1.150000000000000E-004        
  0.000000000000000E+000  0.000000000000000E+000  0.000000000000000E+000        
  0.000000000000000E+000                                                        
   1712.00000000000       4.045000000000000E-003 -8.950000000000000E-004        
  0.000000000000000E+000  0.000000000000000E+000  0.000000000000000E+000        
  0.000000000000000E+000                                                        
   389.300000000000       2.077500000000000E-002 -4.624000000000000E-003        
  0.000000000000000E+000  0.000000000000000E+000  0.000000000000000E+000        
  0.000000000000000E+000                                                        
   110.000000000000       8.072699999999999E-002 -1.852800000000000E-002        
  0.000000000000000E+000  0.000000000000000E+000  0.000000000000000E+000        
  0.000000000000000E+000                                                        
   35.5700000000000       0.233074000000000      -5.733900000000000E-002        
  0.000000000000000E+000  0.000000000000000E+000  0.000000000000000E+000        
  0.000000000000000E+000                                                        
   12.5400000000000       0.433501000000000      -0.132076000000000             
  0.000000000000000E+000  0.000000000000000E+000  0.000000000000000E+000        
  0.000000000000000E+000                                                        
   4.64400000000000       0.347472000000000      -0.172510000000000             
  0.000000000000000E+000  0.000000000000000E+000  0.000000000000000E+000        
  0.000000000000000E+000                                                        
   1.29300000000000       4.126200000000000E-002  0.151814000000000             
   1.00000000000000       0.000000000000000E+000  0.000000000000000E+000        
  0.000000000000000E+000                                                        
  0.511800000000000      -8.508000000000000E-003  0.599944000000000             
  0.000000000000000E+000  0.000000000000000E+000  0.000000000000000E+000        
  0.000000000000000E+000                                                        
  0.178700000000000       2.384000000000000E-003  0.387462000000000             
  0.000000000000000E+000   1.00000000000000       0.000000000000000E+000        
  0.000000000000000E+000                                                        
   5.95200000000000       0.000000000000000E+000  0.000000000000000E+000        
  0.000000000000000E+000  0.000000000000000E+000   1.00000000000000             
  0.000000000000000E+000                                                        
   16.2010000000000       0.000000000000000E+000  0.000000000000000E+000        
  0.000000000000000E+000  0.000000000000000E+000  0.000000000000000E+000        
   1.00000000000000                                                             
    7    5                                                                      
   26.6300000000000       1.467000000000000E-002  0.000000000000000E+000        
  0.000000000000000E+000  0.000000000000000E+000  0.000000000000000E+000        
   5.94800000000000       9.176400000000000E-002  0.000000000000000E+000        
  0.000000000000000E+000  0.000000000000000E+000  0.000000000000000E+000        
   1.74200000000000       0.298683000000000       0.000000000000000E+000        
  0.000000000000000E+000  0.000000000000000E+000  0.000000000000000E+000        
  0.555000000000000       0.498487000000000        1.00000000000000             
  0.000000000000000E+000  0.000000000000000E+000  0.000000000000000E+000        
  0.172500000000000       0.337023000000000       0.000000000000000E+000        
   1.00000000000000       0.000000000000000E+000  0.000000000000000E+000        
   11.8710000000000       0.000000000000000E+000  0.000000000000000E+000        
  0.000000000000000E+000   1.00000000000000       0.000000000000000E+000        
   44.8490000000000       0.000000000000000E+000  0.000000000000000E+000        
  0.000000000000000E+000  0.000000000000000E+000   1.00000000000000             
    3    3                                                                      
   1.65400000000000        1.00000000000000       0.000000000000000E+000        
  0.000000000000000E+000                                                        
  0.469000000000000       0.000000000000000E+000   1.00000000000000             
  0.000000000000000E+000                                                        
   14.2000000000000       0.000000000000000E+000  0.000000000000000E+000        
   1.00000000000000                                                             
    1    1                                                                      
   1.09300000000000        1.00000000000000                                     
FINISH                                                                          
 
********************************************************************************
 ONE- AND TWO-ELECTRON INTEGRALS OVER SYMMETRY-ADAPTED AOS ARE CALCULATED.

  SPHERICAL HARMONICS ARE USED.
  
  INTEGRALS LESS THAN  0.10E-13 ARE NEGLECTED.

  NUCLEAR REPULSION ENERGY :  184.1605408485 A.U.
  @MOLECU-I, ONE ELECTRON INTEGRALS (CPU/WALL):        0.37/       0.37 SECONDS.
  @TWOEL-I,  241135827 INTEGRALS OF SYMMETRY TYPE  I I I I
  @TWOEL-I,  176661024 INTEGRALS OF SYMMETRY TYPE  I J I J
  @TWOEL-I,   95076354 INTEGRALS OF SYMMETRY TYPE  I I J J
  @TWOEL-I, TOTAL NUMBER OF 2-E INTEGRALS  512873205.
  @MOLECU-I, TWO ELECTRON INTEGRALS (CPU/WALL):      282.00/       9.45 SECONDS.
 @CHECKOUT-I, Total execution time (CPU/WALL):       282.67/      10.13 seconds.

Running with 32 threads/proc

--executable xvmol finished with status     0 in       39.84 seconds (walltime).
 --invoking executable--
/home/esselman/CFOUR_18/cfour18/bin/xvmol2ja
 @GETMEM-I,  Allocated  175476 MB of main memory.
 @CHECKOUT-I, Total execution time (CPU/WALL):         1.26/       0.08 seconds.
--executable xvmol2ja finished with status     0 in        0.10 seconds (walltime).
 --invoking executable--
/home/esselman/CFOUR_18/cfour18/bin/xvscf
  -------------------------------------------------
  Self-Consistent-Field Program for HF calculations
  -------------------------------------------------
    Integrals from VMOL are used
  There are  328 functions in the AO basis.

  There are 2 irreducible representations.

       Irrep        # of functions
         1                224
         2                104


  Parameters for SCF calculation: 
        SCF reference function:  RHF  
  Maximum number of iterations:  150
     Full symmetry point group: Cs  
     Computational point group: Cs  
        Initial density matrix: MOREAD                 
     SCF convergence tolerance: 10**(-10)
  DIIS convergence acceleration:  ON
          Latest start for DIIS:   2
                     DIIS order:  10

     Alpha population by irrep:  18    3
      Beta population by irrep:  18    3


 @GETMEM-I,  Allocated      40 MB of main memory.
   Smallest overlap matrix eigenvalues 
     Symmetry    Eigenvalue    
         1      .1176561251D-03              
         2      .1092334169D-01              
  --------------------------------------------------------------------
  Iteration         Total Energy            Largest Density Difference
  --------------------------------------------------------------------
       0          -226.427565617062015              0.0000000000D+00
       1          -240.099679720760463              0.1966526681D+01
       2          -214.970343553975539              0.5567850689D+02
       3          -242.266185012773548              0.5569561298D+02
       4          -242.226479573117700              0.1090905453D+02
       5          -246.250259134469474              0.9418547919D+00
       6          -246.556905121049880              0.5027449324D+00
       7          -246.681221287454520              0.1673717839D+00
       8          -246.723367704310846              0.1666605148D+00
       9          -246.727040268126785              0.4008079584D-01
      10          -246.728001538428401              0.2716530701D-01
      11          -246.728315727294756              0.1657387029D-01
      12          -246.728352588827050              0.5147502457D-02
      13          -246.728358145686428              0.2118218858D-02
      14          -246.728360614777301              0.2080053519D-02
      15          -246.728361114741489              0.1091533140D-02
      16          -246.728361172472688              0.4848860749D-03
      17          -246.728361175278309              0.8472510528D-04
      18          -246.728361175445485              0.1155313949D-04
      19          -246.728361175464130              0.2928127764D-05
      20          -246.728361175462027              0.1559009882D-05
      21          -246.728361175460492              0.4459162529D-06
      22          -246.728361175464698              0.1735783925D-06
      23          -246.728361175466290              0.6663001562D-07
      24          -246.728361175461515              0.1548088802D-07
      25          -246.728361175462538              0.6163859423D-08
      26          -246.728361175462140              0.2022344625D-08
      27          -246.728361175460890              0.1230914481D-08
      28          -246.728361175462709              0.9839948856D-09
      29          -246.728361175459867              0.6860009227D-09
      30          -246.728361175458502              0.3728566345D-09
      31          -246.728361175462027              0.1443870475D-09
   final occupation vector 
    18  3
    18  3

  SCF has converged.

 Density matrix saved to file den.dat
 total electron number:   42.0000000000007     
     E(SCF)=      -246.728361175461970              0.8529643138D-10

  Eigenvector printing suppressed.


 
  ORBITAL EIGENVALUES (ALPHA)  (1H = 27.2113834 eV)

       MO #        E(hartree)               E(eV)           FULLSYM    COMPSYM
       ----   --------------------   --------------------   -------   ---------
    1     1         -15.5732827321        -423.7705672198     A'        A'  (1)
    2     2         -11.2899024131        -307.2138631114     A'        A'  (1)
    3     3         -11.2739982623        -306.7810891651     A'        A'  (1)
    4     4         -11.2685478628        -306.6327762546     A'        A'  (1)
    5     5         -11.2617960039        -306.4490488348     A'        A'  (1)
    6     6         -11.2596276804        -306.3900457535     A'        A'  (1)
    7     7          -1.2131742381         -33.0121493231     A'        A'  (1)
    8     8          -1.1346489063         -30.8753664125     A'        A'  (1)
    9     9          -1.0534765469         -28.6665542208     A'        A'  (1)
   10    10          -0.9085821420         -24.7237770150     A'        A'  (1)
   11    11          -0.8130239186         -22.1235055627     A'        A'  (1)
   12    12          -0.7121534809         -19.3786814089     A'        A'  (1)
   13    13          -0.6905218518         -18.7900548544     A'        A'  (1)
   14    14          -0.6134462536         -16.6927212024     A'        A'  (1)
   15    15          -0.5914701086         -16.0947198952     A'        A'  (1)
   16    16          -0.5581317005         -15.1875356888     A'        A'  (1)
   17    17          -0.5361216650         -14.5886121762     A'        A'  (1)
   18   225          -0.5311630372         -14.4536810534     A''       A'' (2)
   19    18          -0.4516638867         -12.2903991891     A'        A'  (1)
   20   226          -0.4453639706         -12.1189697566     A''       A'' (2)
   21   227          -0.3411973172          -9.2844510136     A''       A'' (2)
  +++++++++++++++++++++++++++++++++++++++++++++++++++++++++++++++++++++++++++++
   22   228           0.0509908389           1.3875312666     A''       A'' (2)
   23    19           0.1297383725           3.5303605947     A'        A'  (1)
   24    20           0.1507019216           4.1008077670     A'        A'  (1)
   25   229           0.1663901107           4.5277050970     A''       A'' (2)
   26    21           0.1672411872           4.5508640646     A'        A'  (1)
   27    22           0.1975757574           5.3763096855     A'        A'  (1)
   28    23           0.2110204769           5.7421591026     A'        A'  (1)
   29    24           0.2255412265           6.1372887866     A'        A'  (1)
   30    25           0.2779222282           7.5626483077     A'        A'  (1)
   31    26           0.3029950526           8.2449145448     A'        A'  (1)
   32   230           0.3089873358           8.4079728592     A''       A'' (2)
   33    27           0.3901380735          10.6161966957     A'        A'  (1)
   34   231           0.4006857832          10.9032144688     A''       A'' (2)
   35    28           0.4136559598          11.2561509178     A'        A'  (1)
   36    29           0.4188544654          11.3976094459     A'        A'  (1)
   37    30           0.4390823897          11.9480392511     A'        A'  (1)
   38   232           0.4543269025          12.3628635317     A''       A'' (2)
   39    31           0.4688634222          12.7584223433     A'        A'  (1)
   40   233           0.4798039955          13.0561304775     A''       A'' (2)
   41    32           0.4963832335          13.5072744809     A'        A'  (1)
   42    33           0.5278707012          14.3640920364     A'        A'  (1)
   43   234           0.5402644782          14.7013438544     A''       A'' (2)
   44    34           0.5555061155          15.1160898889     A'        A'  (1)
   45    35           0.5620149912          15.2932054017     A'        A'  (1)
   46   235           0.5713485338          15.5471840084     A''       A'' (2)
   47    36           0.5788864182          15.7523002707     A'        A'  (1)
   48    37           0.5913467605          16.0913634234     A'        A'  (1)
   49    38           0.6112432488          16.6327743951     A'        A'  (1)
   50    39           0.6236881989          16.9714187013     A'        A'  (1)
   51    40           0.6401699929          17.4199111167     A'        A'  (1)
   52    41           0.6630148128          18.0415502708     A'        A'  (1)
   53    42           0.6849668781          18.6388963376     A'        A'  (1)
   54   236           0.7010091699          19.0754292895     A''       A'' (2)
   55   237           0.7124741491          19.3874072343     A''       A'' (2)
   56    43           0.7283086745          19.8182865742     A'        A'  (1)
   57    44           0.7665976052          20.8601813483     A'        A'  (1)
   58   238           0.7968240715          21.6826853124     A''       A'' (2)
   59    45           0.7969160357          21.6851877861     A'        A'  (1)
   60    46           0.8124348138          22.1074752071     A'        A'  (1)
   61   239           0.8262700207          22.4839503254     A''       A'' (2)
   62    47           0.8509379804          23.1551996354     A'        A'  (1)
   63    48           0.8664945594          23.5785156692     A'        A'  (1)
   64   240           0.8865200852          24.1234379312     A''       A'' (2)
   65    49           0.9150681924          24.9002714219     A'        A'  (1)
   66    50           0.9174086279          24.9639579076     A'        A'  (1)
   67   241           0.9357210178          25.4622633707     A''       A'' (2)
   68   242           0.9943033552          27.0563698131     A''       A'' (2)
   69    51           1.0041295561          27.3237543343     A'        A'  (1)
   70    52           1.0380833005          28.2476826899     A'        A'  (1)
   71    53           1.0716778732          29.1618374881     A'        A'  (1)
   72    54           1.0899066830          29.6578686214     A'        A'  (1)
   73   243           1.1385199603          30.9807031487     A''       A'' (2)
   74    55           1.1428354880          31.0981346282     A'        A'  (1)
   75    56           1.1690561459          31.8116350012     A'        A'  (1)
   76   244           1.1768600426          32.0239898270     A''       A'' (2)
   77   245           1.2033956387          32.7460601065     A''       A'' (2)
   78    57           1.2225094569          33.2661735423     A'        A'  (1)
   79   246           1.2286744179          33.4339306594     A''       A'' (2)
   80    58           1.2858982482          34.9910702452     A'        A'  (1)
   81    59           1.3050775841          35.5129665075     A'        A'  (1)
   82    60           1.3460069124          36.6267101528     A'        A'  (1)
   83    61           1.3630277035          37.0898694251     A'        A'  (1)
   84   247           1.3667798914          37.1919716471     A''       A'' (2)
   85   248           1.3891719132          37.8012895379     A''       A'' (2)
   86    62           1.3985986444          38.0578039364     A'        A'  (1)
   87    63           1.4300864054          38.9146294726     A'        A'  (1)
   88    64           1.4649966179          39.8645846489     A'        A'  (1)
   89    65           1.4928262071          40.6218662713     A'        A'  (1)
   90   249           1.5008116454          40.8391610932     A''       A'' (2)
   91    66           1.5377144290          41.8433368864     A'        A'  (1)
   92    67           1.5603125054          42.4582618091     A'        A'  (1)
   93    68           1.5751315383          42.8615081937     A'        A'  (1)
   94    69           1.5788426056          42.9624914696     A'        A'  (1)
   95   250           1.5842427204          43.1094360637     A''       A'' (2)
   96    70           1.6308374371          44.3773427637     A'        A'  (1)
   97    71           1.6401448474          44.6306102742     A'        A'  (1)
   98   251           1.6490849336          44.8738823880     A''       A'' (2)
   99    72           1.6844463341          45.8361150126     A'        A'  (1)
  100    73           1.7177939431          46.7435495879     A'        A'  (1)
  101   252           1.7279522188          47.0199703214     A''       A'' (2)
  102    74           1.7476822390          47.5568514665     A'        A'  (1)
  103    75           1.8231428582          49.6102393080     A'        A'  (1)
  104    76           1.8880580459          51.3766713685     A'        A'  (1)
  105    77           1.9372184835          52.7143948838     A'        A'  (1)
  106   253           1.9630846840          53.4182499836     A''       A'' (2)
  107    78           2.0034447613          54.5165035205     A'        A'  (1)
  108    79           2.0459409182          55.6728827399     A'        A'  (1)
  109    80           2.1177879850          57.6279408209     A'        A'  (1)
  110   254           2.2503482694          61.2350895424     A''       A'' (2)
  111   255           2.3016118581          62.6300427089     A''       A'' (2)
  112    81           2.3176339990          63.0660273290     A'        A'  (1)
  113   256           2.3891600069          65.0123489529     A''       A'' (2)
  114    82           2.3968404982          65.2213457465     A'        A'  (1)
  115    83           2.4770162346          67.4030384471     A'        A'  (1)
  116   257           2.4814493488          67.5236696181     A''       A'' (2)
  117    84           2.4946443601          67.8827241299     A'        A'  (1)
  118    85           2.5805493913          70.2203188700     A'        A'  (1)
  119   258           2.5807557895          70.2259352504     A''       A'' (2)
  120    86           2.6335735118          71.6631785409     A'        A'  (1)
  121    87           2.6607030178          72.4014099315     A'        A'  (1)
  122   259           2.7224345828          74.0812112138     A''       A'' (2)
  123    88           2.7331524776          74.3728599596     A'        A'  (1)
  124   260           2.7494325625          74.8158635910     A''       A'' (2)
  125    89           2.7590670712          75.0780319015     A'        A'  (1)
  126    90           2.8039349939          76.2989501489     A'        A'  (1)
  127    91           2.8603134807          77.8330867666     A'        A'  (1)
  128    92           2.8781310874          78.3179284959     A'        A'  (1)
  129   261           2.8784846149          78.3275484680     A''       A'' (2)
  130    93           2.9053788897          79.0593788900     A'        A'  (1)
  131   262           2.9308816000          79.7533429184     A''       A'' (2)
  132    94           2.9655712945          80.6972974959     A'        A'  (1)
  133   263           2.9704437969          80.8298850258     A''       A'' (2)
  134   264           3.0179464235          82.1224972100     A''       A'' (2)
  135    95           3.0266456804          82.3592160266     A'        A'  (1)
  136   265           3.0385571319          82.6833430992     A''       A'' (2)
  137    96           3.0735994855          83.6368940181     A'        A'  (1)
  138   266           3.0828635142          83.8889810545     A''       A'' (2)
  139    97           3.1069618617          84.5447304271     A'        A'  (1)
  140    98           3.1198142962          84.8944629517     A'        A'  (1)
  141   267           3.1274724657          85.1028523378     A''       A'' (2)
  142   268           3.1538715931          85.8212091133     A''       A'' (2)
  143    99           3.1577677955          85.9272301707     A'        A'  (1)
  144   100           3.1717754785          86.3083986038     A'        A'  (1)
  145   269           3.2003695918          87.0864839838     A''       A'' (2)
  146   101           3.2438972286          88.2709311990     A'        A'  (1)
  147   270           3.2544352254          88.5576846692     A''       A'' (2)
  148   102           3.2717451928          89.0287128282     A'        A'  (1)
  149   271           3.2745085366          89.1039072362     A''       A'' (2)
  150   103           3.2980571662          89.7446980240     A'        A'  (1)
  151   104           3.3093043658          90.0507498841     A'        A'  (1)
  152   272           3.3452130825          91.0278757427     A''       A'' (2)
  153   105           3.3551419931          91.2980551349     A'        A'  (1)
  154   106           3.3605338823          91.4447758987     A'        A'  (1)
  155   273           3.3814730878          92.0145606483     A''       A'' (2)
  156   107           3.3851957379          92.1158591076     A'        A'  (1)
  157   108           3.4059346986          92.6801949201     A'        A'  (1)
  158   274           3.4524321684          93.9454553974     A''       A'' (2)
  159   109           3.4572135074          94.0755622455     A'        A'  (1)
  160   275           3.4800570946          94.6971678564     A''       A'' (2)
  161   110           3.4844481672          94.8166550148     A'        A'  (1)
  162   111           3.5127740865          95.5874424660     A'        A'  (1)
  163   276           3.5295584194          96.0441673831     A''       A'' (2)
  164   112           3.5514218087          96.6391004513     A'        A'  (1)
  165   277           3.5888213250          97.6567930285     A''       A'' (2)
  166   113           3.6009741252          97.9874875339     A'        A'  (1)
  167   278           3.6107963520          98.2547639142     A''       A'' (2)
  168   114           3.6470313121          99.2407673049     A'        A'  (1)
  169   115           3.6759204879         100.0268817432     A'        A'  (1)
  170   279           3.7106548682         100.9720522841     A''       A'' (2)
  171   116           3.7179131234         101.1695594497     A'        A'  (1)
  172   117           3.7507999377         102.0644551602     A'        A'  (1)
  173   118           3.8030937737         103.4874427813     A'        A'  (1)
  174   119           3.8350933696         104.3581960551     A'        A'  (1)
  175   280           3.8490615868         104.7382905684     A''       A'' (2)
  176   120           3.8522231551         104.8243212150     A'        A'  (1)
  177   121           3.8923307050         105.9157031330     A'        A'  (1)
  178   122           3.8975554168         106.0578747702     A'        A'  (1)
  179   281           3.9080952875         106.3446792321     A''       A'' (2)
  180   282           3.9298516511         106.9366999819     A''       A'' (2)
  181   123           3.9722031910         108.0891439719     A'        A'  (1)
  182   124           4.0309556934         109.6878808402     A'        A'  (1)
  183   283           4.0485681839         110.1671410722     A''       A'' (2)
  184   125           4.0590788634         110.4531512036     A'        A'  (1)
  185   126           4.1052759051         111.7102366163     A'        A'  (1)
  186   284           4.1069244640         111.7550961835     A''       A'' (2)
  187   285           4.1377181919         112.5930361209     A''       A'' (2)
  188   127           4.1439559581         112.7627743680     A'        A'  (1)
  189   128           4.1578500143         113.1408508583     A'        A'  (1)
  190   286           4.1749072081         113.6050006993     A''       A'' (2)
  191   129           4.2053738271         114.4340395502     A'        A'  (1)
  192   130           4.2259330393         114.9934841538     A'        A'  (1)
  193   287           4.2837001272         116.5654065306     A''       A'' (2)
  194   288           4.2933630901         116.8283491189     A''       A'' (2)
  195   131           4.3082874713         117.2344621786     A'        A'  (1)
  196   132           4.3348682558         117.9577620978     A'        A'  (1)
  197   289           4.3384020945         118.0539227369     A''       A'' (2)
  198   133           4.3503581438         118.3792633795     A'        A'  (1)
  199   290           4.3647501255         118.7708891107     A''       A'' (2)
  200   134           4.4338685451         120.6516969271     A'        A'  (1)
  201   291           4.4380789289         120.7662672934     A''       A'' (2)
  202   135           4.4855555712         122.0581724092     A'        A'  (1)
  203   136           4.5142644929         122.8393818863     A'        A'  (1)
  204   137           4.5677704162         124.2953520778     A'        A'  (1)
  205   292           4.5746618501         124.4828775288     A''       A'' (2)
  206   138           4.6266945301         125.8987587330     A'        A'  (1)
  207   139           4.6779374316         127.2931489737     A'        A'  (1)
  208   293           4.7267763746         128.6221241740     A''       A'' (2)
  209   140           4.7285368830         128.6700300442     A'        A'  (1)
  210   294           4.7793740350         130.0533792782     A''       A'' (2)
  211   141           4.7967345521         130.5257829647     A'        A'  (1)
  212   142           4.8428645551         131.7810441623     A'        A'  (1)
  213   295           4.8618367250         132.2973031518     A''       A'' (2)
  214   143           4.9340238678         134.2616151712     A'        A'  (1)
  215   296           4.9724389828         135.3069435949     A''       A'' (2)
  216   144           4.9886006546         135.7467250416     A'        A'  (1)
  217   297           5.0357549109         137.0298575882     A''       A'' (2)
  218   145           5.0406536618         137.1631593767     A'        A'  (1)
  219   298           5.0489008785         137.3875775541     A''       A'' (2)
  220   146           5.1041574430         138.8911851158     A'        A'  (1)
  221   299           5.1386054248         139.8285623556     A''       A'' (2)
  222   147           5.1596017802         140.3999022312     A'        A'  (1)
  223   148           5.2002504610         141.5060090706     A'        A'  (1)
  224   149           5.2704618348         143.4165576806     A'        A'  (1)
  225   300           5.2945321860         144.0715452368     A''       A'' (2)
  226   150           5.3470117291         145.4995862048     A'        A'  (1)
  227   301           5.4361165475         147.9242515808     A''       A'' (2)
  228   151           5.4509101878         148.3268069981     A'        A'  (1)
  229   152           5.5000237615         149.6632552837     A'        A'  (1)
  230   153           5.5077601421         149.8737729031     A'        A'  (1)
  231   302           5.5360687285         150.6440886996     A''       A'' (2)
  232   303           5.6050619820         152.5214905738     A''       A'' (2)
  233   154           5.6115724307         152.6986488895     A'        A'  (1)
  234   155           5.6316549355         153.2451216263     A'        A'  (1)
  235   156           5.6827853108         154.6364498729     A'        A'  (1)
  236   157           5.7721498323         157.0681821293     A'        A'  (1)
  237   158           5.8513565647         159.2235068931     A'        A'  (1)
  238   159           5.8618213677         159.5082686587     A'        A'  (1)
  239   160           6.0226830675         163.8855380471     A'        A'  (1)
  240   161           6.1729230559         167.9737759721     A'        A'  (1)
  241   162           6.2380108059         169.7449036937     A'        A'  (1)
  242   163           6.2968144718         171.3450327897     A'        A'  (1)
  243   164           6.4584052714         175.7421419937     A'        A'  (1)
  244   304           6.4998927197         176.8710728544     A''       A'' (2)
  245   165           6.5326809827         177.7632868510     A'        A'  (1)
  246   166           6.7271149493         183.0541040618     A'        A'  (1)
  247   167           6.7527518421         183.7517193809     A'        A'  (1)
  248   168           6.9218467767         188.3530264765     A'        A'  (1)
  249   169           7.0233428581         191.1148752613     A'        A'  (1)
  250   170           7.3047764982         198.7730739433     A'        A'  (1)
  251   305          15.2970597393         416.2541574578     A''       A'' (2)
  252   306          15.3617746733         418.0151403409     A''       A'' (2)
  253   307          15.4247958646         419.7300341381     A''       A'' (2)
  254   308          15.5066649020         421.9578039024     A''       A'' (2)
  255   309          15.5912092473         424.2583724970     A''       A'' (2)
  256   171          15.6485963434         425.8199547708     A'        A'  (1)
  257   172          16.4084074949         446.4954673284     A'        A'  (1)
  258   173          16.4654275972         448.0470631925     A'        A'  (1)
  259   174          16.4699848937         448.1710735336     A'        A'  (1)
  260   175          16.5458595271         450.2357272735     A'        A'  (1)
  261   176          16.5476217984         450.2836811152     A'        A'  (1)
  262   177          16.5983737055         451.6647107164     A'        A'  (1)
  263   178          16.6295019140         452.5117523316     A'        A'  (1)
  264   179          16.6731328536         453.6990105589     A'        A'  (1)
  265   180          16.7064778726         454.6063746563     A'        A'  (1)
  266   181          16.9124190002         460.2103176361     A'        A'  (1)
  267   182          16.9317515135         460.7363820675     A'        A'  (1)
  268   183          17.1321863100         466.1904901608     A'        A'  (1)
  269   184          17.2432854983         469.2136527689     A'        A'  (1)
  270   185          17.6027391790         478.9948846911     A'        A'  (1)
  271   310          20.9839367722         571.0019487510     A''       A'' (2)
  272   186          21.0950831541         574.0263955620     A'        A'  (1)
  273   187          21.5064240575         585.2195505904     A'        A'  (1)
  274   188          23.0777453439         627.9773765617     A'        A'  (1)
  275   311          39.1224152553        1064.5750410446     A''       A'' (2)
  276   189          39.1261551638        1064.6768091311     A'        A'  (1)
  277   312          39.2860931949        1069.0289442148     A''       A'' (2)
  278   190          39.3186681612        1069.9153541120     A'        A'  (1)
  279   191          39.5678698243        1076.6964761100     A'        A'  (1)
  280   313          41.4447447552        1127.7688394477     A''       A'' (2)
  281   192          41.4544581629        1128.0331547095     A'        A'  (1)
  282   314          41.4629931062        1128.2654023256     A''       A'' (2)
  283   315          41.4692468010        1128.4355740103     A''       A'' (2)
  284   193          41.4771883845        1128.6516754859     A'        A'  (1)
  285   316          41.4902735139        1129.0077399569     A''       A'' (2)
  286   194          41.4908459628        1129.0233170845     A'        A'  (1)
  287   195          41.5131582146        1129.6304643212     A'        A'  (1)
  288   317          41.5270724393        1130.0090896266     A''       A'' (2)
  289   318          41.5353166509        1130.2334260287     A''       A'' (2)
  290   319          41.5458692432        1130.5205766617     A''       A'' (2)
  291   320          41.5680318371        1131.1236515025     A''       A'' (2)
  292   321          41.5891164459        1131.6973928778     A''       A'' (2)
  293   196          41.5997096502        1131.9856486212     A'        A'  (1)
  294   322          41.6025659003        1132.0633711367     A''       A'' (2)
  295   197          41.6843979443        1134.2901342594     A'        A'  (1)
  296   198          41.6973370831        1134.6422261282     A'        A'  (1)
  297   199          41.7050944624        1134.8533151484     A'        A'  (1)
  298   200          41.7500323891        1136.0761383012     A'        A'  (1)
  299   201          41.7757578016        1136.7761623658     A'        A'  (1)
  300   202          41.7970929763        1137.3567219832     A'        A'  (1)
  301   203          41.8354525372        1138.4005387026     A'        A'  (1)
  302   204          41.9626980934        1141.8630663188     A'        A'  (1)
  303   205          42.0007557467        1142.8986677131     A'        A'  (1)
  304   206          42.1232018644        1146.2305959677     A'        A'  (1)
  305   323          80.9889023764        2203.8200737096     A''       A'' (2)
  306   324          81.0373373423        2205.1380561370     A''       A'' (2)
  307   325          81.0814946584        2206.3396377939     A''       A'' (2)
  308   326          81.1476505580        2208.1398313423     A''       A'' (2)
  309   327          81.2062652053        2209.7348169826     A''       A'' (2)
  310   207          81.2393598619        2210.6353683739     A'        A'  (1)
  311   208          81.8040463680        2226.0012693906     A'        A'  (1)
  312   209          81.8272334215        2226.6322211937     A'        A'  (1)
  313   210          81.8604440582        2227.5359285632     A'        A'  (1)
  314   211          81.8865597341        2228.2465722330     A'        A'  (1)
  315   212          81.9348049353        2229.5593908995     A'        A'  (1)
  316   213          81.9596751120        2230.2361428128     A'        A'  (1)
  317   214          81.9967996797        2231.2463536572     A'        A'  (1)
  318   215          82.1769417955        2236.1482698358     A'        A'  (1)
  319   216          82.3160293461        2239.9330345023     A'        A'  (1)
  320   217          85.5212258536        2327.1508655401     A'        A'  (1)
  321   218          85.7946564543        2334.5912904484     A'        A'  (1)
  322   219          86.3780987221        2350.4675616888     A'        A'  (1)
  323   220          86.8627612417        2363.6558993314     A'        A'  (1)
  324   221          87.5158316163        2381.4268476798     A'        A'  (1)
  325   328         109.0958504895        2968.6490150191     A''       A'' (2)
  326   222         109.1756281140        2970.8198745465     A'        A'  (1)
  327   223         109.7031687244        2985.1749843548     A'        A'  (1)
  328   224         116.4973875652        3170.0550781352     A'        A'  (1)


  VSCF finished.

 @CHECKOUT-I, Total execution time (CPU/WALL):       421.46/     191.96 seconds.
--executable xvscf finished with status     0 in      191.98 seconds (walltime).
 --invoking executable--
/home/esselman/CFOUR_18/cfour18/bin/xvtran
 @GETMEM-I,  Allocated  175476 MB of main memory.
  Partial RHF integral transformation
  Transformation of IIII integrals :
  1 pass through the AO integral file was required.
   241135827 AO integrals were read.
    91868973 MO integrals were written to HF2.
  Transformation of IIJJ integrals :
  1 pass through the AO integral file was required.
    95076354 AO integrals were read.
    27767529 MO integrals were written to HF2.
  Transformation of IJIJ integrals :
  1 pass through the AO integral file was required.
   176661024 AO integrals were read.
    54908235 MO integrals were written to HF2.
  Summary of active molecular orbitals: 
------------------------------------------------------------------------
 
  Index      Eigenvalue    Symmetry    Index      Eigenvalue    Symmetry
------------------------------------------------------------------------
     1       -15.5732827        1       165         6.2380108        1
     2       -11.2899024        1       166         6.2968145        1
     3       -11.2739983        1       167         6.4584053        1
     4       -11.2685479        1       168         6.5326810        1
     5       -11.2617960        1       169         6.7271149        1
     6       -11.2596277        1       170         6.7527518        1
     7        -1.2131742        1       171         6.9218468        1
     8        -1.1346489        1       172         7.0233429        1
     9        -1.0534765        1       173         7.3047765        1
    10        -0.9085821        1       174        15.6485963        1
    11        -0.8130239        1       175        16.4084075        1
    12        -0.7121535        1       176        16.4654276        1
    13        -0.6905219        1       177        16.4699849        1
    14        -0.6134463        1       178        16.5458595        1
    15        -0.5914701        1       179        16.5476218        1
    16        -0.5581317        1       180        16.5983737        1
    17        -0.5361217        1       181        16.6295019        1
    18        -0.4516639        1       182        16.6731329        1
    19        -0.5311630        2       183        16.7064779        1
    20        -0.4453640        2       184        16.9124190        1
    21        -0.3411973        2       185        16.9317515        1
    22         0.1297384        1       186        17.1321863        1
    23         0.1507019        1       187        17.2432855        1
    24         0.1672412        1       188        17.6027392        1
    25         0.1975758        1       189        21.0950832        1
    26         0.2110205        1       190        21.5064241        1
    27         0.2255412        1       191        23.0777453        1
    28         0.2779222        1       192        39.1261552        1
    29         0.3029951        1       193        39.3186682        1
    30         0.3901381        1       194        39.5678698        1
    31         0.4136560        1       195        41.4544582        1
    32         0.4188545        1       196        41.4771884        1
    33         0.4390824        1       197        41.4908460        1
    34         0.4688634        1       198        41.5131582        1
    35         0.4963832        1       199        41.5997097        1
    36         0.5278707        1       200        41.6843979        1
    37         0.5555061        1       201        41.6973371        1
    38         0.5620150        1       202        41.7050945        1
    39         0.5788864        1       203        41.7500324        1
    40         0.5913468        1       204        41.7757578        1
    41         0.6112432        1       205        41.7970930        1
    42         0.6236882        1       206        41.8354525        1
    43         0.6401700        1       207        41.9626981        1
    44         0.6630148        1       208        42.0007557        1
    45         0.6849669        1       209        42.1232019        1
    46         0.7283087        1       210        81.2393599        1
    47         0.7665976        1       211        81.8040464        1
    48         0.7969160        1       212        81.8272334        1
    49         0.8124348        1       213        81.8604441        1
    50         0.8509380        1       214        81.8865597        1
    51         0.8664946        1       215        81.9348049        1
    52         0.9150682        1       216        81.9596751        1
    53         0.9174086        1       217        81.9967997        1
    54         1.0041296        1       218        82.1769418        1
    55         1.0380833        1       219        82.3160293        1
    56         1.0716779        1       220        85.5212259        1
    57         1.0899067        1       221        85.7946565        1
    58         1.1428355        1       222        86.3780987        1
    59         1.1690561        1       223        86.8627612        1
    60         1.2225095        1       224        87.5158316        1
    61         1.2858982        1       225       109.1756281        1
    62         1.3050776        1       226       109.7031687        1
    63         1.3460069        1       227       116.4973876        1
    64         1.3630277        1       228         0.0509908        2
    65         1.3985986        1       229         0.1663901        2
    66         1.4300864        1       230         0.3089873        2
    67         1.4649966        1       231         0.4006858        2
    68         1.4928262        1       232         0.4543269        2
    69         1.5377144        1       233         0.4798040        2
    70         1.5603125        1       234         0.5402645        2
    71         1.5751315        1       235         0.5713485        2
    72         1.5788426        1       236         0.7010092        2
    73         1.6308374        1       237         0.7124741        2
    74         1.6401448        1       238         0.7968241        2
    75         1.6844463        1       239         0.8262700        2
    76         1.7177939        1       240         0.8865201        2
    77         1.7476822        1       241         0.9357210        2
    78         1.8231429        1       242         0.9943034        2
    79         1.8880580        1       243         1.1385200        2
    80         1.9372185        1       244         1.1768600        2
    81         2.0034448        1       245         1.2033956        2
    82         2.0459409        1       246         1.2286744        2
    83         2.1177880        1       247         1.3667799        2
    84         2.3176340        1       248         1.3891719        2
    85         2.3968405        1       249         1.5008116        2
    86         2.4770162        1       250         1.5842427        2
    87         2.4946444        1       251         1.6490849        2
    88         2.5805494        1       252         1.7279522        2
    89         2.6335735        1       253         1.9630847        2
    90         2.6607030        1       254         2.2503483        2
    91         2.7331525        1       255         2.3016119        2
    92         2.7590671        1       256         2.3891600        2
    93         2.8039350        1       257         2.4814493        2
    94         2.8603135        1       258         2.5807558        2
    95         2.8781311        1       259         2.7224346        2
    96         2.9053789        1       260         2.7494326        2
    97         2.9655713        1       261         2.8784846        2
    98         3.0266457        1       262         2.9308816        2
    99         3.0735995        1       263         2.9704438        2
   100         3.1069619        1       264         3.0179464        2
   101         3.1198143        1       265         3.0385571        2
   102         3.1577678        1       266         3.0828635        2
   103         3.1717755        1       267         3.1274725        2
   104         3.2438972        1       268         3.1538716        2
   105         3.2717452        1       269         3.2003696        2
   106         3.2980572        1       270         3.2544352        2
   107         3.3093044        1       271         3.2745085        2
   108         3.3551420        1       272         3.3452131        2
   109         3.3605339        1       273         3.3814731        2
   110         3.3851957        1       274         3.4524322        2
   111         3.4059347        1       275         3.4800571        2
   112         3.4572135        1       276         3.5295584        2
   113         3.4844482        1       277         3.5888213        2
   114         3.5127741        1       278         3.6107964        2
   115         3.5514218        1       279         3.7106549        2
   116         3.6009741        1       280         3.8490616        2
   117         3.6470313        1       281         3.9080953        2
   118         3.6759205        1       282         3.9298517        2
   119         3.7179131        1       283         4.0485682        2
   120         3.7507999        1       284         4.1069245        2
   121         3.8030938        1       285         4.1377182        2
   122         3.8350934        1       286         4.1749072        2
   123         3.8522232        1       287         4.2837001        2
   124         3.8923307        1       288         4.2933631        2
   125         3.8975554        1       289         4.3384021        2
   126         3.9722032        1       290         4.3647501        2
   127         4.0309557        1       291         4.4380789        2
   128         4.0590789        1       292         4.5746619        2
   129         4.1052759        1       293         4.7267764        2
   130         4.1439560        1       294         4.7793740        2
   131         4.1578500        1       295         4.8618367        2
   132         4.2053738        1       296         4.9724390        2
   133         4.2259330        1       297         5.0357549        2
   134         4.3082875        1       298         5.0489009        2
   135         4.3348683        1       299         5.1386054        2
   136         4.3503581        1       300         5.2945322        2
   137         4.4338685        1       301         5.4361165        2
   138         4.4855556        1       302         5.5360687        2
   139         4.5142645        1       303         5.6050620        2
   140         4.5677704        1       304         6.4998927        2
   141         4.6266945        1       305        15.2970597        2
   142         4.6779374        1       306        15.3617747        2
   143         4.7285369        1       307        15.4247959        2
   144         4.7967346        1       308        15.5066649        2
   145         4.8428646        1       309        15.5912092        2
   146         4.9340239        1       310        20.9839368        2
   147         4.9886007        1       311        39.1224153        2
   148         5.0406537        1       312        39.2860932        2
   149         5.1041574        1       313        41.4447448        2
   150         5.1596018        1       314        41.4629931        2
   151         5.2002505        1       315        41.4692468        2
   152         5.2704618        1       316        41.4902735        2
   153         5.3470117        1       317        41.5270724        2
   154         5.4509102        1       318        41.5353167        2
   155         5.5000238        1       319        41.5458692        2
   156         5.5077601        1       320        41.5680318        2
   157         5.6115724        1       321        41.5891164        2
   158         5.6316549        1       322        41.6025659        2
   159         5.6827853        1       323        80.9889024        2
   160         5.7721498        1       324        81.0373373        2
   161         5.8513566        1       325        81.0814947        2
   162         5.8618214        1       326        81.1476506        2
   163         6.0226831        1       327        81.2062652        2
   164         6.1729231        1       328       109.0958505        2
------------------------------------------------------------------------
 @CHECKOUT-I, Total execution time (CPU/WALL):       302.17/     136.74 seconds.
--executable xvtran finished with status     0 in      136.77 seconds (walltime).
 --invoking executable--
/home/esselman/CFOUR_18/cfour18/bin/xintprc
 @GETMEM-I,  Allocated  175476 MB of main memory.
  Processing integrals for MBPT(2) calculation.
  @GMOIAA-I, Processing MO integrals for spin case AA.
  @GMOIAA-I, Generation of integral list completed.
                      TYPE                NUMBER
                      ----               --------
                      PPPP                     0
                      PPPH             156862608
                      PPHH              11014332
                      PHPH               5809068
                      PHHH                841491
                      HHHH                 17238

                     TOTAL             174544737

  @FORMT2-I, Second-order MP correlation energies:
            ------------------------------------------------
            E(SCF)                  =   -246.728361175462 a.u.
            E2(AA)                  =     -0.134435192817 a.u.
            E2(AB)                  =     -1.006735704519 a.u.
            E2(TOT)                 =     -1.275606090153 a.u.
            Total MP2 energy        =   -248.003967265615 a.u.
            ------------------------------------------------
   Largest T2 amplitudes for spin case AB:
       _       _                 _       _                 _       _
   i   j   a   b             i   j   a   b             i   j   a   b
-----------------------------------------------------------------------------
[ 21  21 228 228]-0.07216 [ 20  20 228 228]-0.04758 [ 18  18  25  25]-0.04149
[ 19  19 228 228]-0.03831 [ 21  20 229 228]-0.03609 [ 20  21 228 229]-0.03609
[ 21  21 229 229]-0.03488 [ 20  20 229 229]-0.03249 [ 18  18  27  25]-0.02841
[ 18  18  25  27]-0.02841 [ 21  21 230 230]-0.02486 [ 19  21 228 230]-0.02392
[ 21  19 230 228]-0.02392 [ 19  19 230 230]-0.02386 [ 21  20 228 229]-0.02270
-----------------------------------------------------------------------------
   Norm of T2AB vector ( 22022217 symmetry allowed elements):  0.5079898086.
-----------------------------------------------------------------------------
 @CHECKOUT-I, Total execution time (CPU/WALL):        54.18/      11.44 seconds.
--executable xintprc finished with status     0 in       11.47 seconds (walltime).
 --invoking executable--
/home/esselman/CFOUR_18/cfour18/bin/xncc
 @GETMEM-I,  Allocated       7 MB of main memory.

Running with 32 threads/proc

Transposes are coarse-threaded

Memory limit:                171.363 GiB
Minimum memory requirement:    8.558 GiB
Compromise memory amount:     10.664 GiB
Optimal memory requirement:   10.664 GiB

List              Location   Size        Cached Hunks Est. Disk I/O
----------------- ---------- ----------- ------ ----- -------------

          <AI|bj>         18  168.016 MiB    Yes     -   336.032 MiB
          <Ab|Ci>         30    2.328 GiB    Yes     -     2.328 GiB
          <Ab|Ij>         16  168.016 MiB    Yes     -   504.049 MiB
          <Ai|Bj>         25  168.016 MiB    Yes     -   336.032 MiB
          <Aj|bI>         21  168.016 MiB     No     -         0   B
          <Ij|Ka>         10   12.198 MiB    Yes     -    12.198 MiB
          <Ij|Kl>         13  957.445 KiB    Yes     -   957.445 KiB
            D(AB)      160:2  411.227 KiB    Yes     -     2.410 MiB
            D(AI)      160:4   31.336 KiB    Yes     -    62.672 KiB
            D(IA)      160:6   31.336 KiB    Yes     -    62.672 KiB
            D(IJ)      160:0    2.602 KiB    Yes     -    15.609 KiB
            G(AB)      192:2  411.227 KiB     No     -         0   B
         G(AI,BJ)        123  168.016 MiB     No     -         0   B
         G(AI,bj)        118  168.016 MiB    Yes     -   336.032 MiB
         G(Ab,Cd)        133   33.544 GiB     No     -         0   B
         G(Ab,Ci)        130    2.328 GiB    Yes     -     4.657 GiB
         G(Ab,Ij)        116  168.016 MiB    Yes     -   504.049 MiB
         G(Ai,Bc)        230    2.328 GiB    Yes     -     2.328 GiB
         G(Ai,Bj)        125  168.016 MiB    Yes     -   336.032 MiB
            G(IJ)      191:2    2.602 KiB     No     -         0   B
         G(Ia,Jk)        110   12.198 MiB    Yes     -    24.395 MiB
         G(Ij,Ab)        216  168.016 MiB    Yes     -   168.016 MiB
         G(Ij,Ka)        210   12.198 MiB    Yes     -    12.198 MiB
         G(Ij,Kl)        113  957.445 KiB    Yes     -     1.870 MiB
         H(AI,bj)        256  168.016 MiB     No     -         0   B
         H(Ai,Bj)        258  168.016 MiB     No     -         0   B
            T(AI)       90:0   31.336 KiB    Yes     -    31.336 KiB
         T(Ab,Ij)         46  168.016 MiB    Yes     -     1.149 GiB
         V(Ij,Kl)        153  957.445 KiB     No     -         0   B
            Z(AI)       90:2   31.336 KiB     No     -         0   B
         Z(Ab,Ij)         63  168.016 MiB     No     -         0   B

Simulation and memory analysis took 3.624 seconds

MP2 correlation energy:  -1.275606090152820

Non-iterative calculation of MP2 took 8.469 cpu seconds and 0.279 walltime seconds at 7.268 Gflops/sec

Total MP2 energy: -248.003967265614790

 @CHECKOUT-I, Total execution time (CPU/WALL):       131.01/     147.87 seconds.
norm of D(AI): 0.000000000000000
norm of D(IA): 0.000000000000000
norm of D(AB): 0.072010910841343
norm of D(IJ): 0.098452890194842
E(AB): 0.749744249808629
E(IJ): 0.525861840344191
E(1e): 1.275606090152820
norm of G(Ab,Ij): 1.015979617292703
norm of G(Ij,Ab): 0.000000000000000
E(Ab,Ij): -2.551212180305639
norm of G(Ij,Kl): 0.000000000000000
E(Ij,Kl): 0.000000000000000
norm of G(Ai,Bc): 0.000000000000000
norm of G(Ab,Ci): 0.000000000000000
E(Ab,Ci): 0.000000000000000
norm of G(Ij,Ka): 0.000000000000000
norm of G(Ia,Jk): 0.000000000000000
E(Ia,Jk): 0.000000000000000
norm of G(AI,bj): 0.000000000000000
norm of G(Ai,Bj): 0.000000000000000
E(Ai,Bj): 0.000000000000000
E1: 0.000000000000000
E2: 0.000000000000000
E3: 0.000000000000000
E(tot): -1.275606090152819

Formation of one- and two-particle density
matrices took 4.218 seconds at 11.295 Gflops/sec

--executable xncc finished with status     0 in      147.91 seconds (walltime).
 --invoking executable--
/home/esselman/CFOUR_18/cfour18/bin/xdens
 @GETMEM-I,  Allocated  175476 MB of main memory.
  MBPT(2) density and intermediates are calculated.
  local is set to  F
  local is set to  F
  local is set to 4 F
  local is set to  F
  local is set to 5 F
  local is set to 6 F
  local is set to 7 F T
  local5 is set to  F
  local is set to  F
  local is set to 12 F
 ITERM.tmp does not exsit!
 skip reading
  The iterative expansion of D(ai) converged after  25 iterations.
  local is set to 12 F
  ----------------------------------------------------------------------
                 Natural orbital occupation numbers
  ----------------------------------------------------------------------
  1.99875  1.99837  1.99837  1.99837  1.99836  1.99835  1.98185  1.97981
  1.97717  1.97160  1.96969  1.96549  1.96316  1.96001  1.95929  1.95536
  1.95208  1.93791  1.92656  1.92093  1.91310  0.07841  0.06629  0.05075
  0.03551  0.02789  0.02438  0.02197  0.01977  0.01740  0.01712  0.01669
  0.01565  0.01454  0.01381  0.01290  0.01136  0.01123  0.01065  0.01042
  0.01025  0.00931  0.00929  0.00887  0.00801  0.00751  0.00745  0.00727
  0.00621  0.00593  0.00552  0.00546  0.00478  0.00453  0.00422  0.00393
  0.00315  0.00300  0.00295  0.00285  0.00270  0.00262  0.00244  0.00232
  0.00229  0.00207  0.00201  0.00183  0.00180  0.00168  0.00159  0.00154
  0.00150  0.00145  0.00137  0.00129  0.00124  0.00115  0.00109  0.00107
  0.00104  0.00102  0.00094  0.00093  0.00089  0.00086  0.00083  0.00081
  0.00077  0.00074  0.00073  0.00073  0.00070  0.00070  0.00065  0.00065
  0.00060  0.00060  0.00059  0.00057  0.00055  0.00055  0.00053  0.00052
  0.00051  0.00051  0.00051  0.00050  0.00049  0.00048  0.00047  0.00046
  0.00045  0.00044  0.00043  0.00042  0.00040  0.00040  0.00039  0.00039
  0.00039  0.00038  0.00037  0.00036  0.00034  0.00033  0.00033  0.00032
  0.00032  0.00032  0.00030  0.00030  0.00029  0.00029  0.00028  0.00028
  0.00027  0.00027  0.00026  0.00025  0.00024  0.00023  0.00023  0.00023
  0.00023  0.00022  0.00022  0.00021  0.00021  0.00021  0.00021  0.00020
  0.00020  0.00020  0.00020  0.00019  0.00019  0.00019  0.00018  0.00018
  0.00017  0.00017  0.00017  0.00017  0.00016  0.00016  0.00016  0.00016
  0.00015  0.00015  0.00015  0.00015  0.00014  0.00014  0.00014  0.00013
  0.00013  0.00013  0.00013  0.00013  0.00012  0.00012  0.00012  0.00012
  0.00011  0.00011  0.00011  0.00010  0.00010  0.00010  0.00010  0.00010
  0.00009  0.00009  0.00009  0.00009  0.00009  0.00008  0.00008  0.00008
  0.00008  0.00007  0.00007  0.00007  0.00007  0.00007  0.00007  0.00007
  0.00006  0.00006  0.00006  0.00006  0.00006  0.00006  0.00005  0.00005
  0.00005  0.00005  0.00005  0.00005  0.00005  0.00005  0.00005  0.00004
  0.00004  0.00004  0.00004  0.00004  0.00004  0.00004  0.00004  0.00004
  0.00004  0.00004  0.00003  0.00003  0.00003  0.00003  0.00003  0.00003
  0.00003  0.00003  0.00003  0.00003  0.00002  0.00002  0.00002  0.00002
  0.00002  0.00002  0.00002  0.00002  0.00002  0.00002  0.00002  0.00002
  0.00002  0.00001  0.00001  0.00001  0.00001  0.00001  0.00001  0.00001
  0.00001  0.00001  0.00001  0.00001  0.00001  0.00001  0.00001  0.00001
  0.00001  0.00001  0.00001  0.00001  0.00001  0.00001  0.00001  0.00001
  0.00001  0.00001  0.00001  0.00001  0.00001  0.00001  0.00001  0.00001
  0.00001  0.00001  0.00001  0.00001  0.00001  0.00001  0.00001  0.00001
  0.00001  0.00001  0.00001  0.00001  0.00001  0.00001  0.00001  0.00001
  0.00001  0.00001  0.00001  0.00001  0.00001  0.00001  0.00001  0.00001
  0.00001  0.00001  0.00001  0.00001  0.00001  0.00001  0.00001  0.00001
  0.00001  0.00000  0.00000  0.00000  -.00000  -.00001  -.00002  -.00003
  Trace of density matrix :  42.0000000000.
  ----------------------------------------------------------------------
  Density calculation successfully completed.
 @CHECKOUT-I, Total execution time (CPU/WALL):        69.12/       5.77 seconds.
--executable xdens finished with status     0 in        5.79 seconds (walltime).
 --invoking executable--
/home/esselman/CFOUR_18/cfour18/bin/xanti
 @GETMEM-I,  Allocated  175476 MB of main memory.
 MP2 MO gammas will be sorted to Mulliken order.
--executable xanti finished with status     0 in        0.02 seconds (walltime).
 --invoking executable--
/home/esselman/CFOUR_18/cfour18/bin/xbcktrn
 @GETMEM-I,  Allocated  175476 MB of main memory.
 MP2 MO gammas will be transformed to the AO basis.
 @CHECKOUT-I, Total execution time (CPU/WALL):      1599.82/      61.63 seconds.
--executable xbcktrn finished with status     0 in       61.66 seconds (walltime).
 --invoking executable--
/home/esselman/CFOUR_18/cfour18/bin/xvdint
 @GETMEM-I,  Allocated  175476 MB of main memory.
 One- and two-electron integral derivatives are calculated
 for RHF-CC/MBPT gradients and dipole moments.
 Spherical gaussians are used.

                     Kinetic energy integral gradient
                     --------------------------------

                         C #1 x    -0.2254099636
                         C #1 y    -0.0857414642
                         C #2 x     0.2562656086
                         C #2 y    -0.0266493137
                         C #3 x    -0.2837455154
                         C #3 y     0.0266588538
                         C #4 x     0.2782030245
                         C #4 y     0.0193225268
                         H #5 x     0.2055992911
                         H #5 y     0.4054787070
                         H #6 x     0.2633543509
                         H #6 y    -0.3635185445
                         H #7 x    -0.2510667509
                         H #7 y     0.3767449300
                         H #8 x     0.2645639152
                         H #8 y    -0.3724416394
                         H #9 x    -0.1543274106
                         H #9 y    -0.4313349190
                         C #0 x     0.6647129257
                         C #0 y    -0.7288900371
                         N #A x    -1.0181494755
                         N #A y     1.1803709003


 C #1      -0.2254099636           -0.0857414642            0.0000000000
 C #2       0.2562656086           -0.0266493137            0.0000000000
 C #3      -0.2837455154            0.0266588538            0.0000000000
 C #4       0.2782030245            0.0193225268            0.0000000000
 H #5       0.2055992911            0.4054787070            0.0000000000
 H #6       0.2633543509           -0.3635185445            0.0000000000
 H #7      -0.2510667509            0.3767449300            0.0000000000
 H #8       0.2645639152           -0.3724416394            0.0000000000
 H #9      -0.1543274106           -0.4313349190            0.0000000000
 C #0       0.6647129257           -0.7288900371            0.0000000000
 N #A      -1.0181494755            1.1803709003            0.0000000000


                   Nuclear attraction integral gradient
                   ------------------------------------

                         C #1 x     7.7804398192
                         C #1 y    11.5072369294
                         C #2 x    -9.0754899853
                         C #2 y     8.8400520328
                         C #3 x     1.2589038920
                         C #3 y    -6.7115838566
                         C #4 x   -16.1757950958
                         C #4 y    -3.5364825352
                         H #5 x    -3.6890005716
                         H #5 y    -5.6266723400
                         H #6 x    -4.8660549539
                         H #6 y     4.6042540776
                         H #7 x     2.9246788206
                         H #7 y    -6.6492911300
                         H #8 x    -4.1286082908
                         H #8 y     6.4174507958
                         H #9 x     2.6868102681
                         H #9 y     7.2614902319
                         C #0 x    -2.7899612863
                         C #0 y     9.7870021013
                         N #A x    26.0740773839
                         N #A y   -25.8934563068


 C #1       7.7804398192           11.5072369294            0.0000000000
 C #2      -9.0754899853            8.8400520328            0.0000000000
 C #3       1.2589038920           -6.7115838566            0.0000000000
 C #4     -16.1757950958           -3.5364825352            0.0000000000
 H #5      -3.6890005716           -5.6266723400            0.0000000000
 H #6      -4.8660549539            4.6042540776            0.0000000000
 H #7       2.9246788206           -6.6492911300            0.0000000000
 H #8      -4.1286082908            6.4174507958            0.0000000000
 H #9       2.6868102681            7.2614902319            0.0000000000
 C #0      -2.7899612863            9.7870021013            0.0000000000
 N #A      26.0740773839          -25.8934563068            0.0000000000


                      Reorthonormalization gradient
                      -----------------------------

                         C #1 x    -0.0111966633
                         C #1 y     0.0122567021
                         C #2 x     0.0590414535
                         C #2 y     0.0597067439
                         C #3 x    -0.0602470825
                         C #3 y    -0.0762423410
                         C #4 x    -0.0164324174
                         C #4 y    -0.0007228875
                         H #5 x     0.1134702568
                         H #5 y     0.2267080412
                         H #6 x     0.1499563460
                         H #6 y    -0.2009234085
                         H #7 x    -0.1360800280
                         H #7 y     0.2222787061
                         H #8 x     0.1485892618
                         H #8 y    -0.2184803178
                         H #9 x    -0.0901344791
                         H #9 y    -0.2559674571
                         C #0 x     0.3102423831
                         C #0 y    -0.3087965141
                         N #A x    -0.4672090309
                         N #A y     0.5401827328


 C #1      -0.0111966633            0.0122567021            0.0000000000
 C #2       0.0590414535            0.0597067439            0.0000000000
 C #3      -0.0602470825           -0.0762423410            0.0000000000
 C #4      -0.0164324174           -0.0007228875            0.0000000000
 H #5       0.1134702568            0.2267080412            0.0000000000
 H #6       0.1499563460           -0.2009234085            0.0000000000
 H #7      -0.1360800280            0.2222787061            0.0000000000
 H #8       0.1485892618           -0.2184803178            0.0000000000
 H #9      -0.0901344791           -0.2559674571            0.0000000000
 C #0       0.3102423831           -0.3087965141            0.0000000000
 N #A      -0.4672090309            0.5401827328            0.0000000000


                Electronic contributions to dipole moment
                -----------------------------------------

                               au             Debye

                    x      5.39575758     13.71465017
                    y     -0.36713717     -0.93316976

  Conversion factor used: 1 a.u. =   2.54174691 Debye 


 Evaluation of 1e integral derivatives required    9.74 seconds.
 Evaluation of 2el integral derivatives

                      Two-electron integral gradient
                      ------------------------------

                         C #1 x    -4.7225296231
                         C #1 y    -5.0526484126
                         C #2 x     5.2396403237
                         C #2 y    -3.9447534068
                         C #3 x    -1.2001737078
                         C #3 y     2.6990918188
                         C #4 x     8.1708458287
                         C #4 y     1.7667339692
                         H #5 x     2.0454602194
                         H #5 y     3.2391386939
                         H #6 x     2.7275497282
                         H #6 y    -2.7174322340
                         H #7 x    -1.8540901639
                         H #7 y     3.9774242512
                         H #8 x     2.4537781253
                         H #8 y    -3.7553521544
                         H #9 x    -1.5403751784
                         H #9 y    -4.2864994791
                         C #0 x     3.9226559629
                         C #0 y    -7.3339755206
                         N #A x   -15.2427615150
                         N #A y    15.4082724744


 C #1      -4.7225296231           -5.0526484126            0.0000000000
 C #2       5.2396403237           -3.9447534068            0.0000000000
 C #3      -1.2001737078            2.6990918188            0.0000000000
 C #4       8.1708458287            1.7667339692            0.0000000000
 H #5       2.0454602194            3.2391386939            0.0000000000
 H #6       2.7275497282           -2.7174322340            0.0000000000
 H #7      -1.8540901639            3.9774242512            0.0000000000
 H #8       2.4537781253           -3.7553521544            0.0000000000
 H #9      -1.5403751784           -4.2864994791            0.0000000000
 C #0       3.9226559629           -7.3339755206            0.0000000000
 N #A     -15.2427615150           15.4082724744            0.0000000000


 Evaluation of 2e integral derivatives required11762.88 seconds.

                            Molecular gradient
                            ------------------

                         C #1 x     0.0599394964
                         C #1 y    -0.0691973489
                         C #2 x    -0.0035243799
                         C #2 y     0.0054323513
                         C #3 x     0.0014601797
                         C #3 y    -0.0014621081
                         C #4 x    -0.0005843429
                         C #4 y     0.0003989578
                         H #5 x    -0.0008213919
                         H #5 y    -0.0021433936
                         H #6 x    -0.0016380488
                         H #6 y     0.0022149976
                         H #7 x     0.0014487577
                         H #7 y    -0.0020020677
                         H #8 x    -0.0008597341
                         H #8 y     0.0004814074
                         H #9 x    -0.0024433792
                         H #9 y     0.0047026212
                         C #0 x    -0.0619019824
                         C #0 y     0.0717029499
                         N #A x     0.0089248254
                         N #A y    -0.0101283670


 C #1       0.0599394964           -0.0691973489            0.0000000000
 C #2      -0.0035243799            0.0054323513            0.0000000000
 C #3       0.0014601797           -0.0014621081            0.0000000000
 C #4      -0.0005843429            0.0003989578            0.0000000000
 H #5      -0.0008213919           -0.0021433936            0.0000000000
 H #6      -0.0016380488            0.0022149976            0.0000000000
 H #7       0.0014487577           -0.0020020677            0.0000000000
 H #8      -0.0008597341            0.0004814074            0.0000000000
 H #9      -0.0024433792            0.0047026212            0.0000000000
 C #0      -0.0619019824            0.0717029499            0.0000000000
 N #A       0.0089248254           -0.0101283670            0.0000000000


  Molecular gradient norm 0.133E+00

                           Total dipole moment
                           -------------------

                               au             Debye

                    x     -1.26005907     -3.20275125
                    y      0.90208377      2.29286865

  Conversion factor used: 1 a.u. =   2.54174691 Debye 


 @CHECKOUT-I, Total execution time (CPU/WALL):     11772.61/     758.92 seconds.
--executable xvdint finished with status     0 in      758.97 seconds (walltime).
 --invoking executable--
/home/esselman/CFOUR_18/cfour18/bin/xjoda
   JODA beginning optimization cycle #  2.
   Retrieving information from last optimization cycle.
                    19                     0
  calling readgh 3                      1                    -1
  gradient from JOBARC 
   0.059939496447801  -0.069197348863378   0.000000000000000
  -0.003524379936648   0.005432351299010   0.000000000000000
   0.001460179727403  -0.001462108076092   0.000000000000000
  -0.000584342852918   0.000398957781786   0.000000000000000
  -0.000821391949211  -0.002143393569338   0.000000000000000
  -0.001638048815924   0.002214997640168   0.000000000000000
   0.001448757725658  -0.002002067666921   0.000000000000000
  -0.000859734057183   0.000481407406080   0.000000000000000
  -0.002443379203708   0.004702621228941   0.000000000000000
  -0.061901982442378   0.071702949866109   0.000000000000000
   0.008924825357269  -0.010128367046464   0.000000000000000
 
                     0
  current gradient vector 
        0.059939496447801       -0.069197348863378        0.000000000000000
       -0.003524379936648        0.005432351299010        0.000000000000000
        0.001460179727403       -0.001462108076092        0.000000000000000
       -0.000584342852918        0.000398957781786        0.000000000000000
       -0.000821391949211       -0.002143393569338        0.000000000000000
       -0.001638048815924        0.002214997640168        0.000000000000000
        0.001448757725658       -0.002002067666921        0.000000000000000
       -0.000859734057183        0.000481407406080        0.000000000000000
       -0.002443379203708        0.004702621228941        0.000000000000000
       -0.061901982442378        0.071702949866109        0.000000000000000
        0.008924825357269       -0.010128367046464        0.000000000000000
   Internal coordinate energy gradients (atomic units): 
                     R                 dV/dR
 [R1   ]    2.563253765018992    0.004174436276734
 [R2   ]    2.734387195517431    0.002719516413728
 [A1   ]    2.158279553313179   -0.002246854078156
 [R3   ]    2.534893245854309    0.002995130580846
 [A2   ]    2.131104536635853   -0.001281484658249
 [D180 ]    3.141592653589793   -0.000000000000000
 [R4   ]    2.044440827303016    0.002284452914163
 [A3   ]    2.116254799841625   -0.000457587740952
 [D180 ]    3.141592653589793   -0.000000000000000
 [R5   ]    2.049764466470329    0.002754610117847
 [A4   ]    2.111471243533351    0.000080479507643
 [D0   ]    0.000000000000000   -0.000000000000000
 [R6   ]    2.052158599404104    0.002470907955334
 [A5   ]    2.053821267196156   -0.000086769351616
 [D0   ]    0.000000000000000   -0.000000000000000
 [R7   ]    2.046723651744696    0.000887103204346
 [A6   ]    2.071796088819455    0.000877812178535
 [D180 ]    3.141592653589793   -0.000000000000000
 [R8   ]    2.052924845499621    0.003547006367534
 [A7   ]    2.038138741021641   -0.008083284157631
 [D180 ]    3.141592653589793   -0.000000000000000
 [R9   ]    2.515188281292528   -0.081218762994777
 [A8   ]    2.157087069753985   -0.002507099465332
 [D180 ]    3.141592653589793   -0.000000000000000
 [R10  ]    2.229080687800840    0.013496856010088
 [A9   ]    3.134348651688616   -0.000594811827744
 [D180 ]    3.141592653589793   -0.000000000000000
                     1                    -1                     0 ****
   Hessian from cycle  1 read.
   BFGS update using last two gradients and previous step.
   Optimization cycle  2.  Updating structure with Newton-Raphson step.
  @EFOL-I, Current internal coordinate Hessian written to FCMINT.
   There are  19 independent internal coordinates which will be optimized.
   Hessian matrix in totally symmetric symmetry coordinates: 
              R1        R2        A1        R3        A2   
  R1         1.000871 -0.000093 -0.000355  0.000057 -0.000135
  R2        -0.000093  0.999963  0.000046 -0.000047  0.000024
  A1        -0.000355  0.000046  0.250143 -0.000016  0.000054
  R3         0.000057 -0.000047 -0.000016  0.999969 -0.000001
  A2        -0.000135  0.000024  0.000054 -0.000001  0.250019
  R4         0.000051 -0.000036 -0.000016 -0.000023 -0.000002
  A3        -0.000045  0.000008  0.000018  0.000000  0.000006
  R5         0.000066 -0.000043 -0.000021 -0.000027 -0.000003
  A4        -0.000009 -0.000001  0.000004 -0.000002  0.000002
  R6         0.000072 -0.000039 -0.000024 -0.000023 -0.000005
  A5        -0.000010  0.000002  0.000004 -0.000000  0.000001
  R7         0.000067 -0.000016 -0.000026 -0.000003 -0.000009
  A6         0.000236 -0.000021 -0.000097  0.000019 -0.000037
  R8         0.000273 -0.000063 -0.000106 -0.000011 -0.000036
  A7        -0.001434  0.000171  0.000581 -0.000078  0.000219
  R9         0.016773  0.000618 -0.007245  0.003169 -0.003090
  A8         0.000099  0.000034 -0.000048  0.000045 -0.000024
  R10        0.009677 -0.000544 -0.004024  0.001054 -0.001603
  A9        -0.000031  0.000010  0.000011  0.000004  0.000003
 
              R4        A3        R5        A4        R6   
  R1         0.000051 -0.000045  0.000066 -0.000009  0.000072
  R2        -0.000036  0.000008 -0.000043 -0.000001 -0.000039
  A1        -0.000016  0.000018 -0.000021  0.000004 -0.000024
  R3        -0.000023  0.000000 -0.000027 -0.000002 -0.000023
  A2        -0.000002  0.000006 -0.000003  0.000002 -0.000005
  R4         0.999983 -0.000000 -0.000019 -0.000002 -0.000016
  A3        -0.000000  0.250002 -0.000001  0.000001 -0.000001
  R5        -0.000019 -0.000001  0.999977 -0.000002 -0.000019
  A4        -0.000002  0.000001 -0.000002  0.250000 -0.000002
  R6        -0.000016 -0.000001 -0.000019 -0.000002  0.999985
  A5        -0.000000  0.000000 -0.000000  0.000000 -0.000000
  R7        -0.000001 -0.000003 -0.000001 -0.000001 -0.000000
  A6         0.000016 -0.000012  0.000021 -0.000002  0.000022
  R8        -0.000005 -0.000012 -0.000005 -0.000004  0.000000
  A7        -0.000073  0.000073 -0.000095  0.000015 -0.000106
  R9         0.002540 -0.001052  0.003133 -0.000077  0.002999
  A8         0.000035 -0.000009  0.000042  0.000001  0.000038
  R10        0.000886 -0.000538  0.001115 -0.000079  0.001126
  A9         0.000003  0.000001  0.000003  0.000001  0.000002
 
              A5        R7        A6        R8        A7   
  R1        -0.000010  0.000067  0.000236  0.000273 -0.001434
  R2         0.000002 -0.000016 -0.000021 -0.000063  0.000171
  A1         0.000004 -0.000026 -0.000097 -0.000106  0.000581
  R3        -0.000000 -0.000003  0.000019 -0.000011 -0.000078
  A2         0.000001 -0.000009 -0.000037 -0.000036  0.000219
  R4        -0.000000 -0.000001  0.000016 -0.000005 -0.000073
  A3         0.000000 -0.000003 -0.000012 -0.000012  0.000073
  R5        -0.000000 -0.000001  0.000021 -0.000005 -0.000095
  A4         0.000000 -0.000001 -0.000002 -0.000004  0.000015
  R6        -0.000000 -0.000000  0.000022  0.000000 -0.000106
  A5         0.250000 -0.000001 -0.000003 -0.000003  0.000016
  R7        -0.000001  1.000004  0.000019  0.000015 -0.000108
  A6        -0.000003  0.000019  0.250064  0.000077 -0.000390
  R8        -0.000003  0.000015  0.000077  1.000062 -0.000437
  A7         0.000016 -0.000108 -0.000390 -0.000437  0.252354
  R9        -0.000216  0.001727  0.004350  0.006968 -0.028535
  A8        -0.000002  0.000016  0.000023  0.000063 -0.000181
  R10       -0.000113  0.000836  0.002581  0.003384 -0.016118
  A9         0.000000 -0.000001 -0.000009 -0.000005  0.000048
 
              R9        A8        R10       A9   
  R1         0.016773  0.000099  0.009677 -0.000031
  R2         0.000618  0.000034 -0.000544  0.000010
  A1        -0.007245 -0.000048 -0.004024  0.000011
  R3         0.003169  0.000045  0.001054  0.000004
  A2        -0.003090 -0.000024 -0.001603  0.000003
  R4         0.002540  0.000035  0.000886  0.000003
  A3        -0.001052 -0.000009 -0.000538  0.000001
  R5         0.003133  0.000042  0.001115  0.000003
  A4        -0.000077  0.000001 -0.000079  0.000001
  R6         0.002999  0.000038  0.001126  0.000002
  A5        -0.000216 -0.000002 -0.000113  0.000000
  R7         0.001727  0.000016  0.000836 -0.000001
  A6         0.004350  0.000023  0.002581 -0.000009
  R8         0.006968  0.000063  0.003384 -0.000005
  A7        -0.028535 -0.000181 -0.016118  0.000048
  R9         1.199987 -0.000357  0.161328 -0.000930
  A8        -0.000357  0.249969  0.000642 -0.000010
  R10        0.161328  0.000642  1.102423 -0.000409
  A9        -0.000930 -0.000010 -0.000409  0.250000
   The eigenvectors of the Hessian matrix: 
                   1         2         3         4         5
  R1         0.000013  0.000000  0.000000  0.000000  0.000000
  R2        -0.000080 -0.000000 -0.000000 -0.000000 -0.000000
  A1         0.103357  0.389804  0.005878  0.065621  0.442126
  R3        -0.000067  0.000000  0.000000  0.000000  0.000000
  A2         0.171991  0.718939  0.471734  0.215363 -0.070825
  R4        -0.000050  0.000000  0.000000  0.000000  0.000000
  A3         0.066966 -0.031568  0.180370 -0.514682  0.650268
  R5        -0.000060 -0.000000 -0.000000 -0.000000 -0.000000
  A4        -0.040206 -0.502571  0.758251  0.181187  0.169609
  R6        -0.000052  0.000000  0.000000 -0.000000 -0.000000
  A5         0.010873  0.027264 -0.311224 -0.178000  0.357233
  R7        -0.000013 -0.000000  0.000000 -0.000000 -0.000000
  A6         0.124432 -0.127925 -0.251599  0.773035  0.446891
  R8        -0.000052  0.000000  0.000000  0.000000  0.000000
  A7         0.103699 -0.192078 -0.097019  0.099092 -0.061984
  R9         0.004292  0.000000  0.000000  0.000000 -0.000000
  A8         0.953502 -0.153637 -0.019489 -0.111801 -0.129319
  R10        0.000969  0.000000  0.000000  0.000000  0.000000
  A9         0.134518 -0.000000 -0.000000  0.000000 -0.000000
 
                   6         7         8         9        10
  R1        -0.000000 -0.000000  0.000000  0.001176  0.125546
  R2         0.000000 -0.000000 -0.000000 -0.000246  0.045570
  A1         0.757221  0.016849  0.105815  0.229407  0.001504
  R3        -0.000000 -0.000000  0.000000 -0.000027  0.058931
  A2        -0.373884  0.024328 -0.181361  0.079576  0.000768
  R4         0.000000 -0.000000 -0.000000 -0.000008  0.045380
  A3        -0.386638  0.009410  0.352122  0.025896  0.000270
  R5         0.000000 -0.000000 -0.000000 -0.000003  0.054968
  A4         0.179903 -0.005356 -0.277132  0.008338 -0.000025
  R6         0.000000 -0.000000 -0.000000  0.000016  0.049970
  A5        -0.088218  0.001547 -0.857415  0.005739  0.000053
  R7        -0.000000 -0.000000 -0.000000  0.000069  0.020224
  A6        -0.246992  0.014876  0.138883 -0.164370 -0.000718
  R8        -0.000000 -0.000000  0.000000  0.000284  0.081085
  A7        -0.175879  0.025705  0.008515  0.946919  0.005623
  R9        -0.000000  0.000000 -0.000000  0.028792 -0.593565
  A8         0.072467  0.127930 -0.024446 -0.124143  0.001012
  R10       -0.000000  0.000000 -0.000000  0.014314  0.782158
  A9         0.000000 -0.990836 -0.000000  0.012134  0.000313
 
                  11        12        13        14        15
  R1         0.007684  0.003444  0.056019  0.897039  0.125147
  R2         0.171019 -0.009858 -0.366518  0.273799 -0.790045
  A1         0.000000 -0.000000  0.000000  0.000000 -0.000000
  R3         0.048578  0.056881 -0.026657  0.208455  0.206188
  A2         0.000000 -0.000000 -0.000000  0.000000  0.000000
  R4         0.144466 -0.160508 -0.073902  0.182981  0.480312
  A3         0.000000 -0.000000 -0.000000  0.000000  0.000000
  R5         0.175643 -0.225727  0.888173  0.044675 -0.263450
  A4        -0.000000  0.000000 -0.000000 -0.000000 -0.000000
  R6         0.102726 -0.941799 -0.212631 -0.058654  0.021847
  A5         0.000000 -0.000000  0.000000  0.000000  0.000000
  R7         0.118181  0.011491  0.122862  0.031870 -0.065151
  A6         0.000000 -0.000000 -0.000000 -0.000000  0.000000
  R8         0.937221  0.173948 -0.082090 -0.120807  0.112211
  A7         0.000000 -0.000000 -0.000000  0.000000 -0.000000
  R9         0.045340 -0.023719  0.005525  0.038910 -0.005378
  A8         0.000000 -0.000000 -0.000000  0.000000  0.000000
  R10       -0.107955  0.044751 -0.020650 -0.144425 -0.014371
  A9         0.000000 -0.000000  0.000000  0.000000  0.000000
 
                  16        17        18        19
  R1         0.387941  0.035983  0.072868  0.059864
  R2        -0.335356  0.113314 -0.099009  0.000490
  A1        -0.000000 -0.000000  0.000000 -0.007682
  R3        -0.588053 -0.618692  0.419012  0.009835
  A2         0.000000  0.000000 -0.000000 -0.003212
  R4        -0.537244  0.423663 -0.462039  0.007961
  A3         0.000000  0.000000 -0.000000 -0.001089
  R5        -0.191150  0.116080  0.069366  0.009863
  A4        -0.000000  0.000000  0.000000 -0.000103
  R6         0.141558 -0.141167  0.103815  0.009552
  A5         0.000000  0.000000  0.000000 -0.000225
  R7         0.118347 -0.623993 -0.749486  0.005858
  A6         0.000000  0.000000 -0.000000  0.004707
  R8         0.177662  0.020684  0.135308  0.023657
  A7        -0.000000  0.000000  0.000000 -0.030413
  R9        -0.021295 -0.008528  0.003800  0.801312
  A8         0.000000 -0.000000 -0.000000  0.000103
  R10       -0.000503  0.018036 -0.013962  0.593594
  A9         0.000000 -0.000000 -0.000000 -0.000925
   The eigenvalues of the Hessian matrix: 
       0.24994      0.25000      0.25000      0.25000      0.25000      0.25000
       0.25000      0.25000      0.25149      0.98204      1.00000      1.00000
       1.00000      1.00000      1.00000      1.00000      1.00000      1.00000
       1.32230
   Gradients along Hessian eigenvectors: 
      -0.00402     -0.00000     -0.00000     -0.00000      0.00000      0.00000
      -0.00000      0.00000     -0.01026      0.06022      0.00000     -0.00000
       0.00000      0.00000      0.00000      0.00000     -0.00000     -0.00000
      -0.05636
   There are  0 negative eigenvalues.
   Summary of Optimization Cycle: 
   The maximum unscaled step is:    0.08661.
   Scale factor set to:  1.00000.
   Forces are in hartree/bohr and hartree/radian.
   Parameter values are in Angstroms and degrees.
--------------------------------------------------------------------------
  Parameter     dV/dR           Step          Rold            Rnew
--------------------------------------------------------------------------
    R1      0.0041744363   -0.0026982573    1.3564154715    1.3537172142
    R2      0.0027195164   -0.0014737128    1.4469753825    1.4455016697
    A1     -0.0022468541    0.6077008592  123.6603094142  124.2680102735
    R3      0.0029951306   -0.0016916487    1.3414077312    1.3397160825
    A2     -0.0012814847    0.3341623583  122.1032956504  122.4374580087
    R4      0.0022844529   -0.0012936473    1.0818714895    1.0805778422
    A3     -0.0004575877    0.1187105365  121.2524684052  121.3711789417
    R5      0.0027546101   -0.0015618396    1.0846886380    1.0831267984
    A4      0.0000804795   -0.0177507060  120.9783908177  120.9606401117
    R6      0.0024709080   -0.0014061824    1.0859555586    1.0845493762
    A5     -0.0000867694    0.0227111769  117.6752904846  117.6980016614
    R7      0.0008871032   -0.0005227646    1.0830795082    1.0825567436
    A6      0.0008778122   -0.2555530356  118.7051719011  118.4496188654
    R8      0.0035470064   -0.0020919567    1.0863610386    1.0842690819
    A7     -0.0080832842    2.2157669398  116.7767479226  118.9925148624
    R9     -0.0812187630    0.0379928415    1.3309803130    1.3689731546
    A8     -0.0025070995    0.5858685462  123.5919851391  124.1778536853
    R10     0.0134968560   -0.0116754485    1.1795786954    1.1679032470
    A9     -0.0005948118    0.1490872876  179.5849492643  179.7340365519
--------------------------------------------------------------------------
  Minimum force:  0.000080480 / RMS force:  0.019090351
 Updating structure...
  -1.00000000000000       0.843977439972706       0.826412796996127     
  -1.00000000000000       0.853812768771785       0.843977439972706     
   1.00000000000000       0.857520908792213       0.843977439972706     
   1.00000000000000       0.885409837784985       0.826412796996127     
  -1.00000000000000       0.879236346514543       0.482658585973502     
  -1.00000000000000       0.874683035347958       0.826412796996127     
  -1.00000000000000       0.827297772385829       0.879236346514543     
 -0.999999999992925       4.641921188547541E-003  0.827297772385829     
   Rotational constants (in cm-1): 
          0.0565570979             0.0678069727             0.3408896242
   Rotational constants (in MHz): 
       1695.5393777379          2032.8021870646         10219.6152673936


 ----------------------------------------------------------------
         Coordinates used in calculation (QCOMP) 
 ----------------------------------------------------------------
 Z-matrix   Atomic            Coordinates (in bohr)
  Symbol    Number           X              Y              Z
 ----------------------------------------------------------------
     C         6         1.36991590     1.93262330     0.00000000
     C         6        -1.17088933     1.63519298     0.00000000
     C         6        -2.43606102    -0.78575552    -0.00000000
     C         6        -4.95870690    -0.99963603    -0.00000000
     H         1        -5.87063817    -2.82669098    -0.00000000
     H         1        -6.15620369     0.66031728     0.00000000
     H         1        -1.26900644    -2.47052232    -0.00000000
     H         1        -2.34796798     3.30836980     0.00000000
     H         1         2.14793273     3.82813761     0.00000000
     C         6         3.06216996    -0.02409952    -0.00000000
     N         7         4.51360508    -1.68670632    -0.00000000
 ----------------------------------------------------------------
 
   Interatomic distance matrix (Angstroms) 
 
                 C             C             C             C             H    
                [ 1]        [ 2]        [ 3]        [ 4]        [ 5]
  C    [ 1]     0.00000
  C    [ 2]     1.35372     0.00000
  C    [ 3]     2.47500     1.44550     0.00000
  C    [ 4]     3.69097     2.44167     1.33972     0.00000
  H    [ 5]     4.58515     3.42930     2.11418     1.08058     0.00000
  H    [ 6]     4.03916     2.68808     2.11211     1.08313     1.85142
  H    [ 7]     2.71647     2.17327     1.08455     2.10193     2.44236
  H    [ 8]     2.09779     1.08256     2.16702     2.66565     3.74365
  H    [ 9]     1.08427     2.10501     3.44173     4.54636     5.51423
  C    [10]     1.36897     2.40598     2.93732     4.27574     4.95423
  N    [11]     2.53687     3.48408     3.70838     5.02570     5.52812
 
                 H             H             H             H             C    
                [ 6]        [ 7]        [ 8]        [ 9]        [10]
  H    [ 6]     0.00000
  H    [ 7]     3.07136     0.00000
  H    [ 8]     2.45454     3.11090     0.00000
  H    [ 9]     4.70324     3.79197     2.39497     0.00000
  C    [10]     4.89158     2.63231     3.36246     2.09514     0.00000
  N    [11]     5.78121     3.08801     4.49121     3.17550     1.16790
 
                 N    
                [11]
  N    [11]     0.00000
   Rotational constants (order x, y, z, in cm-1): 
          0.3408896242             0.0678069727             0.0565570979
   Rotational constants (order x, y, z, in MHz): 
      10219.6152673936          2032.8021870646          1695.5393777379
  ECPDATA file not present.   Using default ECPDATA. 
  There are  328 basis functions.
 @CHECKOUT-I, Total execution time (CPU/WALL):         0.16/       0.17 seconds.
--executable xjoda finished with status     0 in        0.23 seconds (walltime).
 --invoking executable--
/home/esselman/CFOUR_18/cfour18/bin/xvmol
 SERIAL VERSION OF MOLECULE STARTED
********************************************************************************
                    INPUT FROM MOL FILE
********************************************************************************
INTGRL        1    0    1    0    0    0    0    0    0                         
         *** CFOUR Program System (Release V0.1) ***                            
s-trans-Z-1-cyano-1,3-butadiene opt singlet MP2/cc-pCVTZ                        
   11    1 Z          0.10E-08              0    0                              
   9999.00      3.00                                                            
          6.00000000    1    4    1    1    1    1                              
C #1   1.369915895766065   1.932623301431446   0.000000000000001                
   12    6                                                                      
   8236.00000000000       5.310000000000000E-004 -1.130000000000000E-004        
  0.000000000000000E+000  0.000000000000000E+000  0.000000000000000E+000        
  0.000000000000000E+000                                                        
   1235.00000000000       4.108000000000000E-003 -8.780000000000000E-004        
  0.000000000000000E+000  0.000000000000000E+000  0.000000000000000E+000        
  0.000000000000000E+000                                                        
   280.800000000000       2.108700000000000E-002 -4.540000000000000E-003        
  0.000000000000000E+000  0.000000000000000E+000  0.000000000000000E+000        
  0.000000000000000E+000                                                        
   79.2700000000000       8.185300000000000E-002 -1.813300000000000E-002        
  0.000000000000000E+000  0.000000000000000E+000  0.000000000000000E+000        
  0.000000000000000E+000                                                        
   25.5900000000000       0.234817000000000      -5.576000000000000E-002        
  0.000000000000000E+000  0.000000000000000E+000  0.000000000000000E+000        
  0.000000000000000E+000                                                        
   8.99700000000000       0.434401000000000      -0.126895000000000             
  0.000000000000000E+000  0.000000000000000E+000  0.000000000000000E+000        
  0.000000000000000E+000                                                        
   3.31900000000000       0.346129000000000      -0.170352000000000             
  0.000000000000000E+000  0.000000000000000E+000  0.000000000000000E+000        
  0.000000000000000E+000                                                        
  0.905900000000000       3.937800000000000E-002  0.140382000000000             
   1.00000000000000       0.000000000000000E+000  0.000000000000000E+000        
  0.000000000000000E+000                                                        
  0.364300000000000      -8.983000000000000E-003  0.598684000000000             
  0.000000000000000E+000  0.000000000000000E+000  0.000000000000000E+000        
  0.000000000000000E+000                                                        
  0.128500000000000       2.385000000000000E-003  0.395389000000000             
  0.000000000000000E+000   1.00000000000000       0.000000000000000E+000        
  0.000000000000000E+000                                                        
   4.29200000000000       0.000000000000000E+000  0.000000000000000E+000        
  0.000000000000000E+000  0.000000000000000E+000   1.00000000000000             
  0.000000000000000E+000                                                        
   11.8760000000000       0.000000000000000E+000  0.000000000000000E+000        
  0.000000000000000E+000  0.000000000000000E+000  0.000000000000000E+000        
   1.00000000000000                                                             
    7    5                                                                      
   18.7100000000000       1.403100000000000E-002  0.000000000000000E+000        
  0.000000000000000E+000  0.000000000000000E+000  0.000000000000000E+000        
   4.13300000000000       8.686600000000000E-002  0.000000000000000E+000        
  0.000000000000000E+000  0.000000000000000E+000  0.000000000000000E+000        
   1.20000000000000       0.290216000000000       0.000000000000000E+000        
  0.000000000000000E+000  0.000000000000000E+000  0.000000000000000E+000        
  0.382700000000000       0.501008000000000        1.00000000000000             
  0.000000000000000E+000  0.000000000000000E+000  0.000000000000000E+000        
  0.120900000000000       0.343406000000000       0.000000000000000E+000        
   1.00000000000000       0.000000000000000E+000  0.000000000000000E+000        
   8.77800000000000       0.000000000000000E+000  0.000000000000000E+000        
  0.000000000000000E+000   1.00000000000000       0.000000000000000E+000        
   33.1900000000000       0.000000000000000E+000  0.000000000000000E+000        
  0.000000000000000E+000  0.000000000000000E+000   1.00000000000000             
    3    3                                                                      
   1.09700000000000        1.00000000000000       0.000000000000000E+000        
  0.000000000000000E+000                                                        
  0.318000000000000       0.000000000000000E+000   1.00000000000000             
  0.000000000000000E+000                                                        
   14.8390000000000       0.000000000000000E+000  0.000000000000000E+000        
   1.00000000000000                                                             
    1    1                                                                      
  0.761000000000000        1.00000000000000                                     
          6.00000000    1    4    1    1    1    1                              
C #2  -1.170889325392870   1.635192978811998   0.000000000000001                
   12    6                                                                      
   8236.00000000000       5.310000000000000E-004 -1.130000000000000E-004        
  0.000000000000000E+000  0.000000000000000E+000  0.000000000000000E+000        
  0.000000000000000E+000                                                        
   1235.00000000000       4.108000000000000E-003 -8.780000000000000E-004        
  0.000000000000000E+000  0.000000000000000E+000  0.000000000000000E+000        
  0.000000000000000E+000                                                        
   280.800000000000       2.108700000000000E-002 -4.540000000000000E-003        
  0.000000000000000E+000  0.000000000000000E+000  0.000000000000000E+000        
  0.000000000000000E+000                                                        
   79.2700000000000       8.185300000000000E-002 -1.813300000000000E-002        
  0.000000000000000E+000  0.000000000000000E+000  0.000000000000000E+000        
  0.000000000000000E+000                                                        
   25.5900000000000       0.234817000000000      -5.576000000000000E-002        
  0.000000000000000E+000  0.000000000000000E+000  0.000000000000000E+000        
  0.000000000000000E+000                                                        
   8.99700000000000       0.434401000000000      -0.126895000000000             
  0.000000000000000E+000  0.000000000000000E+000  0.000000000000000E+000        
  0.000000000000000E+000                                                        
   3.31900000000000       0.346129000000000      -0.170352000000000             
  0.000000000000000E+000  0.000000000000000E+000  0.000000000000000E+000        
  0.000000000000000E+000                                                        
  0.905900000000000       3.937800000000000E-002  0.140382000000000             
   1.00000000000000       0.000000000000000E+000  0.000000000000000E+000        
  0.000000000000000E+000                                                        
  0.364300000000000      -8.983000000000000E-003  0.598684000000000             
  0.000000000000000E+000  0.000000000000000E+000  0.000000000000000E+000        
  0.000000000000000E+000                                                        
  0.128500000000000       2.385000000000000E-003  0.395389000000000             
  0.000000000000000E+000   1.00000000000000       0.000000000000000E+000        
  0.000000000000000E+000                                                        
   4.29200000000000       0.000000000000000E+000  0.000000000000000E+000        
  0.000000000000000E+000  0.000000000000000E+000   1.00000000000000             
  0.000000000000000E+000                                                        
   11.8760000000000       0.000000000000000E+000  0.000000000000000E+000        
  0.000000000000000E+000  0.000000000000000E+000  0.000000000000000E+000        
   1.00000000000000                                                             
    7    5                                                                      
   18.7100000000000       1.403100000000000E-002  0.000000000000000E+000        
  0.000000000000000E+000  0.000000000000000E+000  0.000000000000000E+000        
   4.13300000000000       8.686600000000000E-002  0.000000000000000E+000        
  0.000000000000000E+000  0.000000000000000E+000  0.000000000000000E+000        
   1.20000000000000       0.290216000000000       0.000000000000000E+000        
  0.000000000000000E+000  0.000000000000000E+000  0.000000000000000E+000        
  0.382700000000000       0.501008000000000        1.00000000000000             
  0.000000000000000E+000  0.000000000000000E+000  0.000000000000000E+000        
  0.120900000000000       0.343406000000000       0.000000000000000E+000        
   1.00000000000000       0.000000000000000E+000  0.000000000000000E+000        
   8.77800000000000       0.000000000000000E+000  0.000000000000000E+000        
  0.000000000000000E+000   1.00000000000000       0.000000000000000E+000        
   33.1900000000000       0.000000000000000E+000  0.000000000000000E+000        
  0.000000000000000E+000  0.000000000000000E+000   1.00000000000000             
    3    3                                                                      
   1.09700000000000        1.00000000000000       0.000000000000000E+000        
  0.000000000000000E+000                                                        
  0.318000000000000       0.000000000000000E+000   1.00000000000000             
  0.000000000000000E+000                                                        
   14.8390000000000       0.000000000000000E+000  0.000000000000000E+000        
   1.00000000000000                                                             
    1    1                                                                      
  0.761000000000000        1.00000000000000                                     
          6.00000000    1    4    1    1    1    1                              
C #3  -2.436061016913958  -0.785755516596396  -0.000000000000000                
   12    6                                                                      
   8236.00000000000       5.310000000000000E-004 -1.130000000000000E-004        
  0.000000000000000E+000  0.000000000000000E+000  0.000000000000000E+000        
  0.000000000000000E+000                                                        
   1235.00000000000       4.108000000000000E-003 -8.780000000000000E-004        
  0.000000000000000E+000  0.000000000000000E+000  0.000000000000000E+000        
  0.000000000000000E+000                                                        
   280.800000000000       2.108700000000000E-002 -4.540000000000000E-003        
  0.000000000000000E+000  0.000000000000000E+000  0.000000000000000E+000        
  0.000000000000000E+000                                                        
   79.2700000000000       8.185300000000000E-002 -1.813300000000000E-002        
  0.000000000000000E+000  0.000000000000000E+000  0.000000000000000E+000        
  0.000000000000000E+000                                                        
   25.5900000000000       0.234817000000000      -5.576000000000000E-002        
  0.000000000000000E+000  0.000000000000000E+000  0.000000000000000E+000        
  0.000000000000000E+000                                                        
   8.99700000000000       0.434401000000000      -0.126895000000000             
  0.000000000000000E+000  0.000000000000000E+000  0.000000000000000E+000        
  0.000000000000000E+000                                                        
   3.31900000000000       0.346129000000000      -0.170352000000000             
  0.000000000000000E+000  0.000000000000000E+000  0.000000000000000E+000        
  0.000000000000000E+000                                                        
  0.905900000000000       3.937800000000000E-002  0.140382000000000             
   1.00000000000000       0.000000000000000E+000  0.000000000000000E+000        
  0.000000000000000E+000                                                        
  0.364300000000000      -8.983000000000000E-003  0.598684000000000             
  0.000000000000000E+000  0.000000000000000E+000  0.000000000000000E+000        
  0.000000000000000E+000                                                        
  0.128500000000000       2.385000000000000E-003  0.395389000000000             
  0.000000000000000E+000   1.00000000000000       0.000000000000000E+000        
  0.000000000000000E+000                                                        
   4.29200000000000       0.000000000000000E+000  0.000000000000000E+000        
  0.000000000000000E+000  0.000000000000000E+000   1.00000000000000             
  0.000000000000000E+000                                                        
   11.8760000000000       0.000000000000000E+000  0.000000000000000E+000        
  0.000000000000000E+000  0.000000000000000E+000  0.000000000000000E+000        
   1.00000000000000                                                             
    7    5                                                                      
   18.7100000000000       1.403100000000000E-002  0.000000000000000E+000        
  0.000000000000000E+000  0.000000000000000E+000  0.000000000000000E+000        
   4.13300000000000       8.686600000000000E-002  0.000000000000000E+000        
  0.000000000000000E+000  0.000000000000000E+000  0.000000000000000E+000        
   1.20000000000000       0.290216000000000       0.000000000000000E+000        
  0.000000000000000E+000  0.000000000000000E+000  0.000000000000000E+000        
  0.382700000000000       0.501008000000000        1.00000000000000             
  0.000000000000000E+000  0.000000000000000E+000  0.000000000000000E+000        
  0.120900000000000       0.343406000000000       0.000000000000000E+000        
   1.00000000000000       0.000000000000000E+000  0.000000000000000E+000        
   8.77800000000000       0.000000000000000E+000  0.000000000000000E+000        
  0.000000000000000E+000   1.00000000000000       0.000000000000000E+000        
   33.1900000000000       0.000000000000000E+000  0.000000000000000E+000        
  0.000000000000000E+000  0.000000000000000E+000   1.00000000000000             
    3    3                                                                      
   1.09700000000000        1.00000000000000       0.000000000000000E+000        
  0.000000000000000E+000                                                        
  0.318000000000000       0.000000000000000E+000   1.00000000000000             
  0.000000000000000E+000                                                        
   14.8390000000000       0.000000000000000E+000  0.000000000000000E+000        
   1.00000000000000                                                             
    1    1                                                                      
  0.761000000000000        1.00000000000000                                     
          6.00000000    1    4    1    1    1    1                              
C #4  -4.958706901518101  -0.999636030865373  -0.000000000000000                
   12    6                                                                      
   8236.00000000000       5.310000000000000E-004 -1.130000000000000E-004        
  0.000000000000000E+000  0.000000000000000E+000  0.000000000000000E+000        
  0.000000000000000E+000                                                        
   1235.00000000000       4.108000000000000E-003 -8.780000000000000E-004        
  0.000000000000000E+000  0.000000000000000E+000  0.000000000000000E+000        
  0.000000000000000E+000                                                        
   280.800000000000       2.108700000000000E-002 -4.540000000000000E-003        
  0.000000000000000E+000  0.000000000000000E+000  0.000000000000000E+000        
  0.000000000000000E+000                                                        
   79.2700000000000       8.185300000000000E-002 -1.813300000000000E-002        
  0.000000000000000E+000  0.000000000000000E+000  0.000000000000000E+000        
  0.000000000000000E+000                                                        
   25.5900000000000       0.234817000000000      -5.576000000000000E-002        
  0.000000000000000E+000  0.000000000000000E+000  0.000000000000000E+000        
  0.000000000000000E+000                                                        
   8.99700000000000       0.434401000000000      -0.126895000000000             
  0.000000000000000E+000  0.000000000000000E+000  0.000000000000000E+000        
  0.000000000000000E+000                                                        
   3.31900000000000       0.346129000000000      -0.170352000000000             
  0.000000000000000E+000  0.000000000000000E+000  0.000000000000000E+000        
  0.000000000000000E+000                                                        
  0.905900000000000       3.937800000000000E-002  0.140382000000000             
   1.00000000000000       0.000000000000000E+000  0.000000000000000E+000        
  0.000000000000000E+000                                                        
  0.364300000000000      -8.983000000000000E-003  0.598684000000000             
  0.000000000000000E+000  0.000000000000000E+000  0.000000000000000E+000        
  0.000000000000000E+000                                                        
  0.128500000000000       2.385000000000000E-003  0.395389000000000             
  0.000000000000000E+000   1.00000000000000       0.000000000000000E+000        
  0.000000000000000E+000                                                        
   4.29200000000000       0.000000000000000E+000  0.000000000000000E+000        
  0.000000000000000E+000  0.000000000000000E+000   1.00000000000000             
  0.000000000000000E+000                                                        
   11.8760000000000       0.000000000000000E+000  0.000000000000000E+000        
  0.000000000000000E+000  0.000000000000000E+000  0.000000000000000E+000        
   1.00000000000000                                                             
    7    5                                                                      
   18.7100000000000       1.403100000000000E-002  0.000000000000000E+000        
  0.000000000000000E+000  0.000000000000000E+000  0.000000000000000E+000        
   4.13300000000000       8.686600000000000E-002  0.000000000000000E+000        
  0.000000000000000E+000  0.000000000000000E+000  0.000000000000000E+000        
   1.20000000000000       0.290216000000000       0.000000000000000E+000        
  0.000000000000000E+000  0.000000000000000E+000  0.000000000000000E+000        
  0.382700000000000       0.501008000000000        1.00000000000000             
  0.000000000000000E+000  0.000000000000000E+000  0.000000000000000E+000        
  0.120900000000000       0.343406000000000       0.000000000000000E+000        
   1.00000000000000       0.000000000000000E+000  0.000000000000000E+000        
   8.77800000000000       0.000000000000000E+000  0.000000000000000E+000        
  0.000000000000000E+000   1.00000000000000       0.000000000000000E+000        
   33.1900000000000       0.000000000000000E+000  0.000000000000000E+000        
  0.000000000000000E+000  0.000000000000000E+000   1.00000000000000             
    3    3                                                                      
   1.09700000000000        1.00000000000000       0.000000000000000E+000        
  0.000000000000000E+000                                                        
  0.318000000000000       0.000000000000000E+000   1.00000000000000             
  0.000000000000000E+000                                                        
   14.8390000000000       0.000000000000000E+000  0.000000000000000E+000        
   1.00000000000000                                                             
    1    1                                                                      
  0.761000000000000        1.00000000000000                                     
          1.00000000    1    3    1    1    1                                   
H #5  -5.870638168482743  -2.826690982622664  -0.000000000000001                
    5    3                                                                      
   33.8700000000000       6.068000000000000E-003  0.000000000000000E+000        
  0.000000000000000E+000                                                        
   5.09500000000000       4.530800000000000E-002  0.000000000000000E+000        
  0.000000000000000E+000                                                        
   1.15900000000000       0.202822000000000       0.000000000000000E+000        
  0.000000000000000E+000                                                        
  0.325800000000000       0.503903000000000        1.00000000000000             
  0.000000000000000E+000                                                        
  0.102700000000000       0.383421000000000       0.000000000000000E+000        
   1.00000000000000                                                             
    2    2                                                                      
   1.40700000000000        1.00000000000000       0.000000000000000E+000        
  0.388000000000000       0.000000000000000E+000   1.00000000000000             
    1    1                                                                      
   1.05700000000000        1.00000000000000                                     
          1.00000000    1    3    1    1    1                                   
H #6  -6.156203685950834   0.660317275443401   0.000000000000001                
    5    3                                                                      
   33.8700000000000       6.068000000000000E-003  0.000000000000000E+000        
  0.000000000000000E+000                                                        
   5.09500000000000       4.530800000000000E-002  0.000000000000000E+000        
  0.000000000000000E+000                                                        
   1.15900000000000       0.202822000000000       0.000000000000000E+000        
  0.000000000000000E+000                                                        
  0.325800000000000       0.503903000000000        1.00000000000000             
  0.000000000000000E+000                                                        
  0.102700000000000       0.383421000000000       0.000000000000000E+000        
   1.00000000000000                                                             
    2    2                                                                      
   1.40700000000000        1.00000000000000       0.000000000000000E+000        
  0.388000000000000       0.000000000000000E+000   1.00000000000000             
    1    1                                                                      
   1.05700000000000        1.00000000000000                                     
          1.00000000    1    3    1    1    1                                   
H #7  -1.269006439559653  -2.470522322777580  -0.000000000000001                
    5    3                                                                      
   33.8700000000000       6.068000000000000E-003  0.000000000000000E+000        
  0.000000000000000E+000                                                        
   5.09500000000000       4.530800000000000E-002  0.000000000000000E+000        
  0.000000000000000E+000                                                        
   1.15900000000000       0.202822000000000       0.000000000000000E+000        
  0.000000000000000E+000                                                        
  0.325800000000000       0.503903000000000        1.00000000000000             
  0.000000000000000E+000                                                        
  0.102700000000000       0.383421000000000       0.000000000000000E+000        
   1.00000000000000                                                             
    2    2                                                                      
   1.40700000000000        1.00000000000000       0.000000000000000E+000        
  0.388000000000000       0.000000000000000E+000   1.00000000000000             
    1    1                                                                      
   1.05700000000000        1.00000000000000                                     
          1.00000000    1    3    1    1    1                                   
H #8  -2.347967983198719   3.308369799525917   0.000000000000002                
    5    3                                                                      
   33.8700000000000       6.068000000000000E-003  0.000000000000000E+000        
  0.000000000000000E+000                                                        
   5.09500000000000       4.530800000000000E-002  0.000000000000000E+000        
  0.000000000000000E+000                                                        
   1.15900000000000       0.202822000000000       0.000000000000000E+000        
  0.000000000000000E+000                                                        
  0.325800000000000       0.503903000000000        1.00000000000000             
  0.000000000000000E+000                                                        
  0.102700000000000       0.383421000000000       0.000000000000000E+000        
   1.00000000000000                                                             
    2    2                                                                      
   1.40700000000000        1.00000000000000       0.000000000000000E+000        
  0.388000000000000       0.000000000000000E+000   1.00000000000000             
    1    1                                                                      
   1.05700000000000        1.00000000000000                                     
          1.00000000    1    3    1    1    1                                   
H #9   2.147932731364517   3.828137612599213   0.000000000000002                
    5    3                                                                      
   33.8700000000000       6.068000000000000E-003  0.000000000000000E+000        
  0.000000000000000E+000                                                        
   5.09500000000000       4.530800000000000E-002  0.000000000000000E+000        
  0.000000000000000E+000                                                        
   1.15900000000000       0.202822000000000       0.000000000000000E+000        
  0.000000000000000E+000                                                        
  0.325800000000000       0.503903000000000        1.00000000000000             
  0.000000000000000E+000                                                        
  0.102700000000000       0.383421000000000       0.000000000000000E+000        
   1.00000000000000                                                             
    2    2                                                                      
   1.40700000000000        1.00000000000000       0.000000000000000E+000        
  0.388000000000000       0.000000000000000E+000   1.00000000000000             
    1    1                                                                      
   1.05700000000000        1.00000000000000                                     
          6.00000000    1    4    1    1    1    1                              
C #0   3.062169955281749  -0.024099522254897  -0.000000000000000                
   12    6                                                                      
   8236.00000000000       5.310000000000000E-004 -1.130000000000000E-004        
  0.000000000000000E+000  0.000000000000000E+000  0.000000000000000E+000        
  0.000000000000000E+000                                                        
   1235.00000000000       4.108000000000000E-003 -8.780000000000000E-004        
  0.000000000000000E+000  0.000000000000000E+000  0.000000000000000E+000        
  0.000000000000000E+000                                                        
   280.800000000000       2.108700000000000E-002 -4.540000000000000E-003        
  0.000000000000000E+000  0.000000000000000E+000  0.000000000000000E+000        
  0.000000000000000E+000                                                        
   79.2700000000000       8.185300000000000E-002 -1.813300000000000E-002        
  0.000000000000000E+000  0.000000000000000E+000  0.000000000000000E+000        
  0.000000000000000E+000                                                        
   25.5900000000000       0.234817000000000      -5.576000000000000E-002        
  0.000000000000000E+000  0.000000000000000E+000  0.000000000000000E+000        
  0.000000000000000E+000                                                        
   8.99700000000000       0.434401000000000      -0.126895000000000             
  0.000000000000000E+000  0.000000000000000E+000  0.000000000000000E+000        
  0.000000000000000E+000                                                        
   3.31900000000000       0.346129000000000      -0.170352000000000             
  0.000000000000000E+000  0.000000000000000E+000  0.000000000000000E+000        
  0.000000000000000E+000                                                        
  0.905900000000000       3.937800000000000E-002  0.140382000000000             
   1.00000000000000       0.000000000000000E+000  0.000000000000000E+000        
  0.000000000000000E+000                                                        
  0.364300000000000      -8.983000000000000E-003  0.598684000000000             
  0.000000000000000E+000  0.000000000000000E+000  0.000000000000000E+000        
  0.000000000000000E+000                                                        
  0.128500000000000       2.385000000000000E-003  0.395389000000000             
  0.000000000000000E+000   1.00000000000000       0.000000000000000E+000        
  0.000000000000000E+000                                                        
   4.29200000000000       0.000000000000000E+000  0.000000000000000E+000        
  0.000000000000000E+000  0.000000000000000E+000   1.00000000000000             
  0.000000000000000E+000                                                        
   11.8760000000000       0.000000000000000E+000  0.000000000000000E+000        
  0.000000000000000E+000  0.000000000000000E+000  0.000000000000000E+000        
   1.00000000000000                                                             
    7    5                                                                      
   18.7100000000000       1.403100000000000E-002  0.000000000000000E+000        
  0.000000000000000E+000  0.000000000000000E+000  0.000000000000000E+000        
   4.13300000000000       8.686600000000000E-002  0.000000000000000E+000        
  0.000000000000000E+000  0.000000000000000E+000  0.000000000000000E+000        
   1.20000000000000       0.290216000000000       0.000000000000000E+000        
  0.000000000000000E+000  0.000000000000000E+000  0.000000000000000E+000        
  0.382700000000000       0.501008000000000        1.00000000000000             
  0.000000000000000E+000  0.000000000000000E+000  0.000000000000000E+000        
  0.120900000000000       0.343406000000000       0.000000000000000E+000        
   1.00000000000000       0.000000000000000E+000  0.000000000000000E+000        
   8.77800000000000       0.000000000000000E+000  0.000000000000000E+000        
  0.000000000000000E+000   1.00000000000000       0.000000000000000E+000        
   33.1900000000000       0.000000000000000E+000  0.000000000000000E+000        
  0.000000000000000E+000  0.000000000000000E+000   1.00000000000000             
    3    3                                                                      
   1.09700000000000        1.00000000000000       0.000000000000000E+000        
  0.000000000000000E+000                                                        
  0.318000000000000       0.000000000000000E+000   1.00000000000000             
  0.000000000000000E+000                                                        
   14.8390000000000       0.000000000000000E+000  0.000000000000000E+000        
   1.00000000000000                                                             
    1    1                                                                      
  0.761000000000000        1.00000000000000                                     
          7.00000000    1    4    1    1    1    1                              
N #A   4.513605084942609  -1.686706322602316  -0.000000000000001                
   12    6                                                                      
   11420.0000000000       5.230000000000000E-004 -1.150000000000000E-004        
  0.000000000000000E+000  0.000000000000000E+000  0.000000000000000E+000        
  0.000000000000000E+000                                                        
   1712.00000000000       4.045000000000000E-003 -8.950000000000000E-004        
  0.000000000000000E+000  0.000000000000000E+000  0.000000000000000E+000        
  0.000000000000000E+000                                                        
   389.300000000000       2.077500000000000E-002 -4.624000000000000E-003        
  0.000000000000000E+000  0.000000000000000E+000  0.000000000000000E+000        
  0.000000000000000E+000                                                        
   110.000000000000       8.072699999999999E-002 -1.852800000000000E-002        
  0.000000000000000E+000  0.000000000000000E+000  0.000000000000000E+000        
  0.000000000000000E+000                                                        
   35.5700000000000       0.233074000000000      -5.733900000000000E-002        
  0.000000000000000E+000  0.000000000000000E+000  0.000000000000000E+000        
  0.000000000000000E+000                                                        
   12.5400000000000       0.433501000000000      -0.132076000000000             
  0.000000000000000E+000  0.000000000000000E+000  0.000000000000000E+000        
  0.000000000000000E+000                                                        
   4.64400000000000       0.347472000000000      -0.172510000000000             
  0.000000000000000E+000  0.000000000000000E+000  0.000000000000000E+000        
  0.000000000000000E+000                                                        
   1.29300000000000       4.126200000000000E-002  0.151814000000000             
   1.00000000000000       0.000000000000000E+000  0.000000000000000E+000        
  0.000000000000000E+000                                                        
  0.511800000000000      -8.508000000000000E-003  0.599944000000000             
  0.000000000000000E+000  0.000000000000000E+000  0.000000000000000E+000        
  0.000000000000000E+000                                                        
  0.178700000000000       2.384000000000000E-003  0.387462000000000             
  0.000000000000000E+000   1.00000000000000       0.000000000000000E+000        
  0.000000000000000E+000                                                        
   5.95200000000000       0.000000000000000E+000  0.000000000000000E+000        
  0.000000000000000E+000  0.000000000000000E+000   1.00000000000000             
  0.000000000000000E+000                                                        
   16.2010000000000       0.000000000000000E+000  0.000000000000000E+000        
  0.000000000000000E+000  0.000000000000000E+000  0.000000000000000E+000        
   1.00000000000000                                                             
    7    5                                                                      
   26.6300000000000       1.467000000000000E-002  0.000000000000000E+000        
  0.000000000000000E+000  0.000000000000000E+000  0.000000000000000E+000        
   5.94800000000000       9.176400000000000E-002  0.000000000000000E+000        
  0.000000000000000E+000  0.000000000000000E+000  0.000000000000000E+000        
   1.74200000000000       0.298683000000000       0.000000000000000E+000        
  0.000000000000000E+000  0.000000000000000E+000  0.000000000000000E+000        
  0.555000000000000       0.498487000000000        1.00000000000000             
  0.000000000000000E+000  0.000000000000000E+000  0.000000000000000E+000        
  0.172500000000000       0.337023000000000       0.000000000000000E+000        
   1.00000000000000       0.000000000000000E+000  0.000000000000000E+000        
   11.8710000000000       0.000000000000000E+000  0.000000000000000E+000        
  0.000000000000000E+000   1.00000000000000       0.000000000000000E+000        
   44.8490000000000       0.000000000000000E+000  0.000000000000000E+000        
  0.000000000000000E+000  0.000000000000000E+000   1.00000000000000             
    3    3                                                                      
   1.65400000000000        1.00000000000000       0.000000000000000E+000        
  0.000000000000000E+000                                                        
  0.469000000000000       0.000000000000000E+000   1.00000000000000             
  0.000000000000000E+000                                                        
   14.2000000000000       0.000000000000000E+000  0.000000000000000E+000        
   1.00000000000000                                                             
    1    1                                                                      
   1.09300000000000        1.00000000000000                                     
FINISH                                                                          
 
********************************************************************************
 ONE- AND TWO-ELECTRON INTEGRALS OVER SYMMETRY-ADAPTED AOS ARE CALCULATED.

  SPHERICAL HARMONICS ARE USED.
  
  INTEGRALS LESS THAN  0.10E-13 ARE NEGLECTED.

  NUCLEAR REPULSION ENERGY :  183.4096433143 A.U.
  @MOLECU-I, ONE ELECTRON INTEGRALS (CPU/WALL):        0.37/       0.38 SECONDS.
  @TWOEL-I,  240120868 INTEGRALS OF SYMMETRY TYPE  I I I I
  @TWOEL-I,  175662982 INTEGRALS OF SYMMETRY TYPE  I J I J
  @TWOEL-I,   94622447 INTEGRALS OF SYMMETRY TYPE  I I J J
  @TWOEL-I, TOTAL NUMBER OF 2-E INTEGRALS  510406297.
  @MOLECU-I, TWO ELECTRON INTEGRALS (CPU/WALL):      345.25/      11.35 SECONDS.
 @CHECKOUT-I, Total execution time (CPU/WALL):       345.92/      12.03 seconds.

Running with 32 threads/proc

--executable xvmol finished with status     0 in       12.09 seconds (walltime).
 --invoking executable--
/home/esselman/CFOUR_18/cfour18/bin/xvmol2ja
 @GETMEM-I,  Allocated  175476 MB of main memory.
 @CHECKOUT-I, Total execution time (CPU/WALL):         1.14/       0.08 seconds.
--executable xvmol2ja finished with status     0 in        0.10 seconds (walltime).
 --invoking executable--
/home/esselman/CFOUR_18/cfour18/bin/xvscf
  -------------------------------------------------
  Self-Consistent-Field Program for HF calculations
  -------------------------------------------------
    Integrals from VMOL are used
  There are  328 functions in the AO basis.

  There are 2 irreducible representations.

       Irrep        # of functions
         1                224
         2                104


  Parameters for SCF calculation: 
        SCF reference function:  RHF  
  Maximum number of iterations:  150
     Full symmetry point group: Cs  
     Computational point group: Cs  
        Initial density matrix: MOREAD                 
     SCF convergence tolerance: 10**(-10)
  DIIS convergence acceleration:  ON
          Latest start for DIIS:   2
                     DIIS order:  10

     Alpha population by irrep:  18    3
      Beta population by irrep:  18    3


 @GETMEM-I,  Allocated      40 MB of main memory.
   Smallest overlap matrix eigenvalues 
     Symmetry    Eigenvalue    
         1      .1242104827D-03              
         2      .1154694233D-01              
  --------------------------------------------------------------------
  Iteration         Total Energy            Largest Density Difference
  --------------------------------------------------------------------
       0          -246.741745852459957              0.0000000000D+00
       1          -246.736648868787682              0.1807417724D-01
       2          -246.736744584409138              0.1259133654D-01
       3          -246.736773511332245              0.6211925645D-02
       4          -246.736779886748963              0.2890398798D-02
       5          -246.736781182066494              0.1028656625D-02
       6          -246.736781404516563              0.6639033425D-03
       7          -246.736781452207282              0.3066059115D-03
       8          -246.736781461718834              0.1115927848D-03
       9          -246.736781465132793              0.8433127031D-04
      10          -246.736781465872610              0.4100780213D-04
      11          -246.736781465988514              0.1772740418D-04
      12          -246.736781466006022              0.4846143510D-05
      13          -246.736781466002839              0.5731665421D-06
      14          -246.736781466000963              0.1764654577D-06
      15          -246.736781465999826              0.7390240220D-07
      16          -246.736781466006192              0.4608960802D-07
      17          -246.736781466001759              0.1223120938D-07
      18          -246.736781466004487              0.7313171513D-08
      19          -246.736781466003748              0.1700881880D-08
      20          -246.736781465999940              0.8575655741D-09
      21          -246.736781466005169              0.4782790830D-09
      22          -246.736781466003407              0.2441321589D-09
      23          -246.736781466002725              0.2204181559D-09
      24          -246.736781466003350              0.2252496176D-09
      25          -246.736781466000110              0.1865313320D-09
   final occupation vector 
    18  3
    18  3

  SCF has converged.

 Density matrix saved to file den.dat
 total electron number:   42.0000000000012     
     E(SCF)=      -246.736781466004999              0.7561773430D-10

  Eigenvector printing suppressed.


 
  ORBITAL EIGENVALUES (ALPHA)  (1H = 27.2113834 eV)

       MO #        E(hartree)               E(eV)           FULLSYM    COMPSYM
       ----   --------------------   --------------------   -------   ---------
    1     1         -15.5714990276        -423.7220301524     A'        A'  (1)
    2     2         -11.2885679140        -307.1775495437     A'        A'  (1)
    3     3         -11.2745253950        -306.7954331766     A'        A'  (1)
    4     4         -11.2732729740        -306.7613530693     A'        A'  (1)
    5     5         -11.2606787406        -306.4186465554     A'        A'  (1)
    6     6         -11.2589304229        -306.3710724108     A'        A'  (1)
    7     7          -1.2168533208         -33.1122622535     A'        A'  (1)
    8     8          -1.1337795317         -30.8517095280     A'        A'  (1)
    9     9          -1.0506131042         -28.5886359833     A'        A'  (1)
   10    10          -0.9037755875         -24.5929840186     A'        A'  (1)
   11    11          -0.8106182592         -22.0580442408     A'        A'  (1)
   12    12          -0.7093188984         -19.3015484985     A'        A'  (1)
   13    13          -0.6904213726         -18.7873206785     A'        A'  (1)
   14    14          -0.6121426972         -16.6572496281     A'        A'  (1)
   15    15          -0.5927570219         -16.1297385870     A'        A'  (1)
   16    16          -0.5582042433         -15.1895096811     A'        A'  (1)
   17    17          -0.5351662795         -14.5626148137     A'        A'  (1)
   18   225          -0.5282851215         -14.3753689846     A''       A'' (2)
   19    18          -0.4578965350         -12.4599981717     A'        A'  (1)
   20   226          -0.4481219342         -12.1940177601     A''       A'' (2)
   21   227          -0.3436865686          -9.3521869871     A''       A'' (2)
  +++++++++++++++++++++++++++++++++++++++++++++++++++++++++++++++++++++++++++++
   22   228           0.0540028740           1.4694929099     A''       A'' (2)
   23    19           0.1318310012           3.5873039185     A'        A'  (1)
   24    20           0.1514459954           4.1210550441     A'        A'  (1)
   25    21           0.1664057548           4.5281307930     A'        A'  (1)
   26   229           0.1678677847           4.5679146513     A''       A'' (2)
   27    22           0.1986955316           5.4067802897     A'        A'  (1)
   28    23           0.2105980355           5.7306638874     A'        A'  (1)
   29    24           0.2259956921           6.1496554232     A'        A'  (1)
   30    25           0.2770894959           7.5399885078     A'        A'  (1)
   31    26           0.3039746185           8.2715698882     A'        A'  (1)
   32   230           0.3069968521           8.3538090447     A''       A'' (2)
   33    27           0.3874007418          10.5417101156     A'        A'  (1)
   34   231           0.4018691305          10.9354149857     A''       A'' (2)
   35    28           0.4142919508          11.2734571127     A'        A'  (1)
   36    29           0.4194306304          11.4132876929     A'        A'  (1)
   37    30           0.4375148792          11.9053851202     A'        A'  (1)
   38   232           0.4547947188          12.3755934603     A''       A'' (2)
   39    31           0.4701553393          12.7935771964     A'        A'  (1)
   40   233           0.4802606869          13.0685576824     A''       A'' (2)
   41    32           0.4928547642          13.4112599505     A'        A'  (1)
   42    33           0.5234451954          14.2436679009     A'        A'  (1)
   43   234           0.5407234737          14.7138337561     A''       A'' (2)
   44    34           0.5540999434          15.0778260031     A'        A'  (1)
   45    35           0.5646194142          15.3640753561     A'        A'  (1)
   46   235           0.5698374586          15.5060655615     A''       A'' (2)
   47    36           0.5789442060          15.7538727568     A'        A'  (1)
   48    37           0.5925152947          16.1231608553     A'        A'  (1)
   49    38           0.6081326530          16.5481307780     A'        A'  (1)
   50    39           0.6243565840          16.9896063860     A'        A'  (1)
   51    40           0.6397923270          17.4096343057     A'        A'  (1)
   52    41           0.6591434970          17.9362064132     A'        A'  (1)
   53    42           0.6850095482          18.6400574485     A'        A'  (1)
   54   236           0.7014353948          19.0870274574     A''       A'' (2)
   55   237           0.7128239323          19.3969253196     A''       A'' (2)
   56    43           0.7287378045          19.8299637963     A'        A'  (1)
   57    44           0.7669621114          20.8701000663     A'        A'  (1)
   58   238           0.7956049833          21.6495122368     A''       A'' (2)
   59    45           0.7975515895          21.7024820841     A'        A'  (1)
   60    46           0.8131952804          22.1281685537     A'        A'  (1)
   61   239           0.8280328838          22.5319202680     A''       A'' (2)
   62    47           0.8459137434          23.0184831953     A'        A'  (1)
   63    48           0.8618096835          23.4510337142     A'        A'  (1)
   64   240           0.8821841182          24.0054502706     A''       A'' (2)
   65    49           0.9160755248          24.9276823276     A'        A'  (1)
   66    50           0.9171206817          24.9561224934     A'        A'  (1)
   67   241           0.9336886808          25.4069606701     A''       A'' (2)
   68   242           0.9912926859          26.9744453364     A''       A'' (2)
   69    51           1.0025246148          27.2800816621     A'        A'  (1)
   70    52           1.0384646626          28.2580600820     A'        A'  (1)
   71    53           1.0692321361          29.0952855994     A'        A'  (1)
   72    54           1.0902975347          29.6685042373     A'        A'  (1)
   73   243           1.1362720446          30.9195342513     A''       A'' (2)
   74    55           1.1368486595          30.9352247405     A'        A'  (1)
   75    56           1.1672539755          31.7625954536     A'        A'  (1)
   76   244           1.1792170364          32.0881268883     A''       A'' (2)
   77   245           1.2022056852          32.7136798266     A''       A'' (2)
   78    57           1.2257198903          33.3535338749     A'        A'  (1)
   79   246           1.2287295555          33.4354310310     A''       A'' (2)
   80    58           1.2862340091          35.0002067627     A'        A'  (1)
   81    59           1.3035708970          35.4719674680     A'        A'  (1)
   82    60           1.3420557461          36.5191934515     A'        A'  (1)
   83   247           1.3660656735          37.1725367909     A''       A'' (2)
   84    61           1.3666477623          37.1883762326     A'        A'  (1)
   85   248           1.3850289471          37.6885536989     A''       A'' (2)
   86    62           1.3977596307          38.0349732129     A'        A'  (1)
   87    63           1.4320213844          38.9672829277     A'        A'  (1)
   88    64           1.4611751754          39.7605979136     A'        A'  (1)
   89    65           1.4898493317          40.5408613733     A'        A'  (1)
   90   249           1.4986175050          40.7794554983     A''       A'' (2)
   91    66           1.5366524954          41.8144402048     A'        A'  (1)
   92    67           1.5567769885          42.3620555025     A'        A'  (1)
   93    68           1.5724749261          42.7892181007     A'        A'  (1)
   94    69           1.5792941730          42.9747792428     A'        A'  (1)
   95   250           1.5843587286          43.1125928074     A''       A'' (2)
   96    70           1.6307611826          44.3752677742     A'        A'  (1)
   97    71           1.6395862417          44.6154098407     A'        A'  (1)
   98   251           1.6522832070          44.9609118322     A''       A'' (2)
   99    72           1.6808711621          45.7388296384     A'        A'  (1)
  100   252           1.7270226533          46.9946755605     A''       A'' (2)
  101    73           1.7314400290          47.1148784642     A'        A'  (1)
  102    74           1.7613285639          47.9281868468     A'        A'  (1)
  103    75           1.8152137067          49.3944761258     A'        A'  (1)
  104    76           1.8902654190          51.4367370454     A'        A'  (1)
  105    77           1.9417818157          52.8385694650     A'        A'  (1)
  106   253           1.9615828780          53.3773837629     A''       A'' (2)
  107    78           2.0105795459          54.7106508800     A'        A'  (1)
  108    79           2.0488678986          55.7525299254     A'        A'  (1)
  109    80           2.1334209076          58.0533342710     A'        A'  (1)
  110   254           2.2512992629          61.2609673922     A''       A'' (2)
  111    81           2.3037019434          62.6869168213     A'        A'  (1)
  112   255           2.3044442769          62.7071167423     A''       A'' (2)
  113    82           2.3809956673          64.7901859762     A'        A'  (1)
  114   256           2.3831888716          64.8498661010     A''       A'' (2)
  115    83           2.4666923511          67.1221112967     A'        A'  (1)
  116   257           2.4824116505          67.5498551796     A''       A'' (2)
  117    84           2.4923078103          67.8191433778     A'        A'  (1)
  118    85           2.5752178853          70.0752412156     A'        A'  (1)
  119   258           2.5753056105          70.0776283389     A''       A'' (2)
  120    86           2.6331274167          71.6510396774     A'        A'  (1)
  121    87           2.6608792392          72.4062051601     A'        A'  (1)
  122   259           2.7201851679          74.0200015219     A''       A'' (2)
  123    88           2.7358019721          74.4449563697     A'        A'  (1)
  124   260           2.7441586165          74.6723522235     A''       A'' (2)
  125    89           2.7577550513          75.0423300236     A'        A'  (1)
  126    90           2.8049834211          76.3274793023     A'        A'  (1)
  127    91           2.8586243438          77.7871230163     A'        A'  (1)
  128    92           2.8822273838          78.4293943874     A'        A'  (1)
  129   261           2.8865817867          78.5478837137     A''       A'' (2)
  130    93           2.9066276253          79.0933587137     A'        A'  (1)
  131   262           2.9248491772          79.5891923469     A''       A'' (2)
  132    94           2.9565874038          80.4528333995     A'        A'  (1)
  133   263           2.9676596679          80.7541250251     A''       A'' (2)
  134   264           3.0193928833          82.1618573831     A''       A'' (2)
  135    95           3.0254435589          82.3265046371     A'        A'  (1)
  136   265           3.0410534767          82.7512720938     A''       A'' (2)
  137    96           3.0628342971          83.3439583497     A'        A'  (1)
  138   266           3.0808417591          83.8339663003     A''       A'' (2)
  139    97           3.1071496814          84.5498412607     A'        A'  (1)
  140    98           3.1180543111          84.8465713210     A'        A'  (1)
  141   267           3.1310827338          85.2010927262     A''       A'' (2)
  142    99           3.1557321550          85.8718375761     A'        A'  (1)
  143   268           3.1567028422          85.8982513189     A''       A'' (2)
  144   100           3.1726170604          86.3312992116     A'        A'  (1)
  145   269           3.2010071166          87.1038319149     A''       A'' (2)
  146   101           3.2446845582          88.2923555264     A'        A'  (1)
  147   270           3.2530502513          88.5199976068     A''       A'' (2)
  148   102           3.2636956356          88.8096732410     A'        A'  (1)
  149   271           3.2747336865          89.1100338761     A''       A'' (2)
  150   103           3.2948794248          89.6582272838     A'        A'  (1)
  151   104           3.3058100659          89.9556651512     A'        A'  (1)
  152   272           3.3427142719          90.9598796505     A''       A'' (2)
  153   105           3.3482232250          91.1097858851     A'        A'  (1)
  154   106           3.3628145378          91.5068356898     A'        A'  (1)
  155   273           3.3793255342          91.9561227445     A''       A'' (2)
  156   107           3.3845375478          92.0979488442     A'        A'  (1)
  157   108           3.4015810341          92.5617256851     A'        A'  (1)
  158   109           3.4435703416          93.7043128289     A'        A'  (1)
  159   274           3.4513970975          93.9172896862     A''       A'' (2)
  160   110           3.4734003635          94.5160289919     A'        A'  (1)
  161   275           3.4749072294          94.5570328997     A''       A'' (2)
  162   111           3.5120371398          95.5673891251     A'        A'  (1)
  163   276           3.5268940733          95.9716668411     A''       A'' (2)
  164   112           3.5434926658          96.4233375035     A'        A'  (1)
  165   277           3.5844010761          97.5365119407     A''       A'' (2)
  166   113           3.5970257818          97.8800476485     A'        A'  (1)
  167   278           3.6102510067          98.2399243140     A''       A'' (2)
  168   114           3.6499329311          99.3197243714     A'        A'  (1)
  169   115           3.6663835541          99.7673685823     A'        A'  (1)
  170   279           3.6995903927         100.6709725982     A''       A'' (2)
  171   116           3.7290449405         101.4724715922     A'        A'  (1)
  172   117           3.7445707181         101.8949494792     A'        A'  (1)
  173   118           3.8010739485         103.4324805454     A'        A'  (1)
  174   119           3.8314673772         104.2595277860     A'        A'  (1)
  175   280           3.8445352783         104.6151234530     A''       A'' (2)
  176   120           3.8522339062         104.8246137672     A'        A'  (1)
  177   121           3.8841316716         105.6925960917     A'        A'  (1)
  178   122           3.8932686658         105.9412263443     A'        A'  (1)
  179   281           3.9098149654         106.3914740463     A''       A'' (2)
  180   282           3.9244872631         106.7907275644     A''       A'' (2)
  181   123           3.9629316010         107.8368511814     A'        A'  (1)
  182   124           4.0316105024         109.7056990999     A'        A'  (1)
  183   283           4.0499658259         110.2051728443     A''       A'' (2)
  184   125           4.0568854588         110.3934656281     A'        A'  (1)
  185   284           4.1032452492         111.6549796595     A''       A'' (2)
  186   126           4.1045203466         111.6896768254     A'        A'  (1)
  187   127           4.1307845757         112.4043628323     A'        A'  (1)
  188   285           4.1317973997         112.4319231756     A''       A'' (2)
  189   128           4.1567240727         113.1102124302     A'        A'  (1)
  190   286           4.1739235241         113.5782332971     A''       A'' (2)
  191   129           4.1992206270         114.2666024618     A'        A'  (1)
  192   130           4.2167049969         114.7423763550     A'        A'  (1)
  193   287           4.2792039193         116.4430584952     A''       A'' (2)
  194   288           4.2905171528         116.7509072287     A''       A'' (2)
  195   131           4.3036835439         117.1091829453     A'        A'  (1)
  196   132           4.3335649463         117.9222972433     A'        A'  (1)
  197   289           4.3406312000         118.1145797812     A''       A'' (2)
  198   133           4.3491744719         118.3470540278     A'        A'  (1)
  199   290           4.3654960577         118.7911869585     A''       A'' (2)
  200   134           4.4158805708         120.1622192596     A'        A'  (1)
  201   291           4.4306799335         120.5649303924     A''       A'' (2)
  202   135           4.4775495667         121.8403179528     A'        A'  (1)
  203   136           4.5181319029         122.9446194617     A'        A'  (1)
  204   292           4.5630959109         124.1681523224     A''       A'' (2)
  205   137           4.5754735888         124.5049660611     A'        A'  (1)
  206   138           4.6187471998         125.6825008812     A'        A'  (1)
  207   139           4.6691848202         127.0549783079     A'        A'  (1)
  208   140           4.7287827165         128.6767195150     A'        A'  (1)
  209   293           4.7333289263         128.8004281729     A''       A'' (2)
  210   294           4.7802474256         130.0771454442     A''       A'' (2)
  211   141           4.7908257529         130.3649963643     A'        A'  (1)
  212   295           4.8417114745         131.7496672444     A''       A'' (2)
  213   142           4.8453430199         131.8484866178     A'        A'  (1)
  214   143           4.9398099909         134.4190635854     A'        A'  (1)
  215   296           4.9740819251         135.3516503268     A''       A'' (2)
  216   144           4.9892120954         135.7633631913     A'        A'  (1)
  217   297           5.0358565112         137.0326222747     A''       A'' (2)
  218   145           5.0423871286         137.2103294067     A'        A'  (1)
  219   298           5.0594889377         137.6756932905     A''       A'' (2)
  220   146           5.0934228329         138.5990815239     A'        A'  (1)
  221   299           5.1306371992         139.6117359151     A''       A'' (2)
  222   147           5.1639199213         140.5174048259     A'        A'  (1)
  223   148           5.2021081549         141.5565594901     A'        A'  (1)
  224   149           5.2576429198         143.0677372706     A'        A'  (1)
  225   300           5.3008492089         144.2434401694     A''       A'' (2)
  226   150           5.3454388703         145.4567865397     A'        A'  (1)
  227   301           5.4386323928         147.9927112124     A''       A'' (2)
  228   151           5.4526206744         148.3733517067     A'        A'  (1)
  229   152           5.5032921658         149.7521930853     A'        A'  (1)
  230   153           5.5149397084         150.0691388335     A'        A'  (1)
  231   302           5.5228281843         150.2837951748     A''       A'' (2)
  232   303           5.5909799532         152.1382990880     A''       A'' (2)
  233   154           5.6010489095         152.4122893177     A'        A'  (1)
  234   155           5.6142747406         152.7721824804     A'        A'  (1)
  235   156           5.6884463193         154.7904937458     A'        A'  (1)
  236   157           5.7812389584         157.3155098249     A'        A'  (1)
  237   158           5.8500447259         159.1878099426     A'        A'  (1)
  238   159           5.8597228584         159.4511653176     A'        A'  (1)
  239   160           6.0275599298         164.0182442163     A'        A'  (1)
  240   161           6.1703360388         167.9033796585     A'        A'  (1)
  241   162           6.2309332058         169.5523124040     A'        A'  (1)
  242   163           6.2918714534         171.2105264217     A'        A'  (1)
  243   164           6.4515572156         175.5557969206     A'        A'  (1)
  244   304           6.4989143992         176.8444514015     A''       A'' (2)
  245   165           6.5270836857         177.6109766560     A'        A'  (1)
  246   166           6.7321720299         183.1917142210     A'        A'  (1)
  247   167           6.7535008620         183.7721012481     A'        A'  (1)
  248   168           6.9401691808         188.8516044393     A'        A'  (1)
  249   169           7.0165401251         190.9297634851     A'        A'  (1)
  250   170           7.2595031203         197.5411226995     A'        A'  (1)
  251   305          15.2973609121         416.2623527868     A''       A'' (2)
  252   306          15.3559139294         417.8556613901     A''       A'' (2)
  253   307          15.4232788782         419.6887548397     A''       A'' (2)
  254   308          15.5058318128         421.9351343928     A''       A'' (2)
  255   309          15.5762658535         423.8517420811     A''       A'' (2)
  256   171          15.6187839215         425.0087175304     A'        A'  (1)
  257   172          16.4033655109         446.3582679680     A'        A'  (1)
  258   173          16.4678693057         448.1135054596     A'        A'  (1)
  259   174          16.4729412599         448.2515203495     A'        A'  (1)
  260   175          16.5388532503         450.0450767915     A'        A'  (1)
  261   176          16.5502192814         450.3543622203     A'        A'  (1)
  262   177          16.6031263539         451.7940368554     A'        A'  (1)
  263   178          16.6376192382         452.7326359541     A'        A'  (1)
  264   179          16.6876731634         454.0946725019     A'        A'  (1)
  265   180          16.7038536459         454.5349658154     A'        A'  (1)
  266   181          16.8689320701         459.0269781079     A'        A'  (1)
  267   182          16.9246139662         460.5421595302     A'        A'  (1)
  268   183          17.1088343374         465.5550506828     A'        A'  (1)
  269   184          17.2381603861         469.0741913766     A'        A'  (1)
  270   185          17.5620980736         477.8889839901     A'        A'  (1)
  271   310          20.9878504642         571.1084457241     A''       A'' (2)
  272   186          21.1007873457         574.1816145069     A'        A'  (1)
  273   187          21.5142569805         585.4326952628     A'        A'  (1)
  274   188          23.0975161741         628.5153681998     A'        A'  (1)
  275   311          39.1241317291        1064.6217486737     A''       A'' (2)
  276   189          39.1275122199        1064.7137365037     A'        A'  (1)
  277   312          39.2890586947        1069.1096395671     A''       A'' (2)
  278   190          39.3203960915        1069.9623734845     A'        A'  (1)
  279   191          39.5749263487        1076.8884939020     A'        A'  (1)
  280   313          41.4451613220        1127.7801748090     A''       A'' (2)
  281   192          41.4546285387        1128.0377908705     A'        A'  (1)
  282   314          41.4620274494        1128.2391254681     A''       A'' (2)
  283   315          41.4687345000        1128.4216335917     A''       A'' (2)
  284   193          41.4747543618        1128.5854423591     A'        A'  (1)
  285   194          41.4907847597        1129.0216516642     A'        A'  (1)
  286   316          41.4914673233        1129.0402251629     A''       A'' (2)
  287   195          41.5163035593        1129.7160535018     A'        A'  (1)
  288   317          41.5288156319        1130.0565243080     A''       A'' (2)
  289   318          41.5355405967        1130.2395199033     A''       A'' (2)
  290   319          41.5401352729        1130.3645473988     A''       A'' (2)
  291   320          41.5700945304        1131.1797802417     A''       A'' (2)
  292   321          41.5897099957        1131.7135441873     A''       A'' (2)
  293   322          41.5932742128        1131.8105314662     A''       A'' (2)
  294   196          41.6021745740        1132.0527226055     A'        A'  (1)
  295   197          41.6841052070        1134.2821684748     A'        A'  (1)
  296   198          41.6880007311        1134.3881710745     A'        A'  (1)
  297   199          41.7061966787        1134.8833079799     A'        A'  (1)
  298   200          41.7508668085        1136.0988440079     A'        A'  (1)
  299   201          41.7849319877        1137.0258046612     A'        A'  (1)
  300   202          41.8021745417        1137.4949984087     A'        A'  (1)
  301   203          41.8379967843        1138.4697711848     A'        A'  (1)
  302   204          41.9638659825        1141.8948461966     A'        A'  (1)
  303   205          42.0044038668        1142.9979381090     A'        A'  (1)
  304   206          42.0694336727        1144.7674890898     A'        A'  (1)
  305   323          80.9888607566        2203.8189411759     A''       A'' (2)
  306   324          81.0330736248        2205.0220344859     A''       A'' (2)
  307   325          81.0800606825        2206.3006173273     A''       A'' (2)
  308   326          81.1471992289        2208.1275500546     A''       A'' (2)
  309   327          81.1935805171        2209.3896490707     A''       A'' (2)
  310   207          81.2177294481        2210.0467748889     A'        A'  (1)
  311   208          81.8050551047        2226.0287185123     A'        A'  (1)
  312   209          81.8295597851        2226.6955247665     A'        A'  (1)
  313   210          81.8674159300        2227.7256428377     A'        A'  (1)
  314   211          81.8790638294        2228.0425982945     A'        A'  (1)
  315   212          81.9382358828        2229.6527517253     A'        A'  (1)
  316   213          81.9612759284        2230.2797032413     A'        A'  (1)
  317   214          82.0117532951        2231.6532622204     A'        A'  (1)
  318   215          82.1844168958        2236.3516776565     A'        A'  (1)
  319   216          82.2549783095        2238.2717513383     A'        A'  (1)
  320   217          85.5061242185        2326.7399291589     A'        A'  (1)
  321   218          85.7980628626        2334.6839835316     A'        A'  (1)
  322   219          86.3752063087        2350.3888551197     A'        A'  (1)
  323   220          86.8403682203        2363.0465542390     A'        A'  (1)
  324   221          87.4432979193        2379.4531054428     A'        A'  (1)
  325   328         109.1004314678        2968.7736697758     A''       A'' (2)
  326   222         109.1812932661        2970.9740311724     A'        A'  (1)
  327   223         109.7119231755        2985.4132050807     A'        A'  (1)
  328   224         116.5266639732        3170.8517296978     A'        A'  (1)


  VSCF finished.

 @CHECKOUT-I, Total execution time (CPU/WALL):       344.73/     156.04 seconds.
--executable xvscf finished with status     0 in      156.06 seconds (walltime).
 --invoking executable--
/home/esselman/CFOUR_18/cfour18/bin/xvtran
 @GETMEM-I,  Allocated  175476 MB of main memory.
  Partial RHF integral transformation
  Transformation of IIII integrals :
  1 pass through the AO integral file was required.
   240120868 AO integrals were read.
    91868973 MO integrals were written to HF2.
  Transformation of IIJJ integrals :
  1 pass through the AO integral file was required.
    94622447 AO integrals were read.
    27767529 MO integrals were written to HF2.
  Transformation of IJIJ integrals :
  1 pass through the AO integral file was required.
   175662982 AO integrals were read.
    54908235 MO integrals were written to HF2.
  Summary of active molecular orbitals: 
------------------------------------------------------------------------
 
  Index      Eigenvalue    Symmetry    Index      Eigenvalue    Symmetry
------------------------------------------------------------------------
     1       -15.5714990        1       165         6.2309332        1
     2       -11.2885679        1       166         6.2918715        1
     3       -11.2745254        1       167         6.4515572        1
     4       -11.2732730        1       168         6.5270837        1
     5       -11.2606787        1       169         6.7321720        1
     6       -11.2589304        1       170         6.7535009        1
     7        -1.2168533        1       171         6.9401692        1
     8        -1.1337795        1       172         7.0165401        1
     9        -1.0506131        1       173         7.2595031        1
    10        -0.9037756        1       174        15.6187839        1
    11        -0.8106183        1       175        16.4033655        1
    12        -0.7093189        1       176        16.4678693        1
    13        -0.6904214        1       177        16.4729413        1
    14        -0.6121427        1       178        16.5388533        1
    15        -0.5927570        1       179        16.5502193        1
    16        -0.5582042        1       180        16.6031264        1
    17        -0.5351663        1       181        16.6376192        1
    18        -0.4578965        1       182        16.6876732        1
    19        -0.5282851        2       183        16.7038536        1
    20        -0.4481219        2       184        16.8689321        1
    21        -0.3436866        2       185        16.9246140        1
    22         0.1318310        1       186        17.1088343        1
    23         0.1514460        1       187        17.2381604        1
    24         0.1664058        1       188        17.5620981        1
    25         0.1986955        1       189        21.1007873        1
    26         0.2105980        1       190        21.5142570        1
    27         0.2259957        1       191        23.0975162        1
    28         0.2770895        1       192        39.1275122        1
    29         0.3039746        1       193        39.3203961        1
    30         0.3874007        1       194        39.5749263        1
    31         0.4142920        1       195        41.4546285        1
    32         0.4194306        1       196        41.4747544        1
    33         0.4375149        1       197        41.4907848        1
    34         0.4701553        1       198        41.5163036        1
    35         0.4928548        1       199        41.6021746        1
    36         0.5234452        1       200        41.6841052        1
    37         0.5540999        1       201        41.6880007        1
    38         0.5646194        1       202        41.7061967        1
    39         0.5789442        1       203        41.7508668        1
    40         0.5925153        1       204        41.7849320        1
    41         0.6081327        1       205        41.8021745        1
    42         0.6243566        1       206        41.8379968        1
    43         0.6397923        1       207        41.9638660        1
    44         0.6591435        1       208        42.0044039        1
    45         0.6850095        1       209        42.0694337        1
    46         0.7287378        1       210        81.2177294        1
    47         0.7669621        1       211        81.8050551        1
    48         0.7975516        1       212        81.8295598        1
    49         0.8131953        1       213        81.8674159        1
    50         0.8459137        1       214        81.8790638        1
    51         0.8618097        1       215        81.9382359        1
    52         0.9160755        1       216        81.9612759        1
    53         0.9171207        1       217        82.0117533        1
    54         1.0025246        1       218        82.1844169        1
    55         1.0384647        1       219        82.2549783        1
    56         1.0692321        1       220        85.5061242        1
    57         1.0902975        1       221        85.7980629        1
    58         1.1368487        1       222        86.3752063        1
    59         1.1672540        1       223        86.8403682        1
    60         1.2257199        1       224        87.4432979        1
    61         1.2862340        1       225       109.1812933        1
    62         1.3035709        1       226       109.7119232        1
    63         1.3420557        1       227       116.5266640        1
    64         1.3666478        1       228         0.0540029        2
    65         1.3977596        1       229         0.1678678        2
    66         1.4320214        1       230         0.3069969        2
    67         1.4611752        1       231         0.4018691        2
    68         1.4898493        1       232         0.4547947        2
    69         1.5366525        1       233         0.4802607        2
    70         1.5567770        1       234         0.5407235        2
    71         1.5724749        1       235         0.5698375        2
    72         1.5792942        1       236         0.7014354        2
    73         1.6307612        1       237         0.7128239        2
    74         1.6395862        1       238         0.7956050        2
    75         1.6808712        1       239         0.8280329        2
    76         1.7314400        1       240         0.8821841        2
    77         1.7613286        1       241         0.9336887        2
    78         1.8152137        1       242         0.9912927        2
    79         1.8902654        1       243         1.1362720        2
    80         1.9417818        1       244         1.1792170        2
    81         2.0105795        1       245         1.2022057        2
    82         2.0488679        1       246         1.2287296        2
    83         2.1334209        1       247         1.3660657        2
    84         2.3037019        1       248         1.3850289        2
    85         2.3809957        1       249         1.4986175        2
    86         2.4666924        1       250         1.5843587        2
    87         2.4923078        1       251         1.6522832        2
    88         2.5752179        1       252         1.7270227        2
    89         2.6331274        1       253         1.9615829        2
    90         2.6608792        1       254         2.2512993        2
    91         2.7358020        1       255         2.3044443        2
    92         2.7577551        1       256         2.3831889        2
    93         2.8049834        1       257         2.4824117        2
    94         2.8586243        1       258         2.5753056        2
    95         2.8822274        1       259         2.7201852        2
    96         2.9066276        1       260         2.7441586        2
    97         2.9565874        1       261         2.8865818        2
    98         3.0254436        1       262         2.9248492        2
    99         3.0628343        1       263         2.9676597        2
   100         3.1071497        1       264         3.0193929        2
   101         3.1180543        1       265         3.0410535        2
   102         3.1557322        1       266         3.0808418        2
   103         3.1726171        1       267         3.1310827        2
   104         3.2446846        1       268         3.1567028        2
   105         3.2636956        1       269         3.2010071        2
   106         3.2948794        1       270         3.2530503        2
   107         3.3058101        1       271         3.2747337        2
   108         3.3482232        1       272         3.3427143        2
   109         3.3628145        1       273         3.3793255        2
   110         3.3845375        1       274         3.4513971        2
   111         3.4015810        1       275         3.4749072        2
   112         3.4435703        1       276         3.5268941        2
   113         3.4734004        1       277         3.5844011        2
   114         3.5120371        1       278         3.6102510        2
   115         3.5434927        1       279         3.6995904        2
   116         3.5970258        1       280         3.8445353        2
   117         3.6499329        1       281         3.9098150        2
   118         3.6663836        1       282         3.9244873        2
   119         3.7290449        1       283         4.0499658        2
   120         3.7445707        1       284         4.1032452        2
   121         3.8010739        1       285         4.1317974        2
   122         3.8314674        1       286         4.1739235        2
   123         3.8522339        1       287         4.2792039        2
   124         3.8841317        1       288         4.2905172        2
   125         3.8932687        1       289         4.3406312        2
   126         3.9629316        1       290         4.3654961        2
   127         4.0316105        1       291         4.4306799        2
   128         4.0568855        1       292         4.5630959        2
   129         4.1045203        1       293         4.7333289        2
   130         4.1307846        1       294         4.7802474        2
   131         4.1567241        1       295         4.8417115        2
   132         4.1992206        1       296         4.9740819        2
   133         4.2167050        1       297         5.0358565        2
   134         4.3036835        1       298         5.0594889        2
   135         4.3335649        1       299         5.1306372        2
   136         4.3491745        1       300         5.3008492        2
   137         4.4158806        1       301         5.4386324        2
   138         4.4775496        1       302         5.5228282        2
   139         4.5181319        1       303         5.5909800        2
   140         4.5754736        1       304         6.4989144        2
   141         4.6187472        1       305        15.2973609        2
   142         4.6691848        1       306        15.3559139        2
   143         4.7287827        1       307        15.4232789        2
   144         4.7908258        1       308        15.5058318        2
   145         4.8453430        1       309        15.5762659        2
   146         4.9398100        1       310        20.9878505        2
   147         4.9892121        1       311        39.1241317        2
   148         5.0423871        1       312        39.2890587        2
   149         5.0934228        1       313        41.4451613        2
   150         5.1639199        1       314        41.4620274        2
   151         5.2021082        1       315        41.4687345        2
   152         5.2576429        1       316        41.4914673        2
   153         5.3454389        1       317        41.5288156        2
   154         5.4526207        1       318        41.5355406        2
   155         5.5032922        1       319        41.5401353        2
   156         5.5149397        1       320        41.5700945        2
   157         5.6010489        1       321        41.5897100        2
   158         5.6142747        1       322        41.5932742        2
   159         5.6884463        1       323        80.9888608        2
   160         5.7812390        1       324        81.0330736        2
   161         5.8500447        1       325        81.0800607        2
   162         5.8597229        1       326        81.1471992        2
   163         6.0275599        1       327        81.1935805        2
   164         6.1703360        1       328       109.1004315        2
------------------------------------------------------------------------
 @CHECKOUT-I, Total execution time (CPU/WALL):       296.28/     134.71 seconds.
--executable xvtran finished with status     0 in      134.74 seconds (walltime).
 --invoking executable--
/home/esselman/CFOUR_18/cfour18/bin/xintprc
 @GETMEM-I,  Allocated  175476 MB of main memory.
  Processing integrals for MBPT(2) calculation.
  @GMOIAA-I, Processing MO integrals for spin case AA.
  @GMOIAA-I, Generation of integral list completed.
                      TYPE                NUMBER
                      ----               --------
                      PPPP                     0
                      PPPH             156862608
                      PPHH              11014332
                      PHPH               5809068
                      PHHH                841491
                      HHHH                 17238

                     TOTAL             174544737

  @FORMT2-I, Second-order MP correlation energies:
            ------------------------------------------------
            E(SCF)                  =   -246.736781466005 a.u.
            E2(AA)                  =     -0.133633020539 a.u.
            E2(AB)                  =     -1.004622211721 a.u.
            E2(TOT)                 =     -1.271888252800 a.u.
            Total MP2 energy        =   -248.008669718805 a.u.
            ------------------------------------------------
   Largest T2 amplitudes for spin case AB:
       _       _                 _       _                 _       _
   i   j   a   b             i   j   a   b             i   j   a   b
-----------------------------------------------------------------------------
[ 21  21 228 228]-0.07087 [ 20  20 228 228]-0.04618 [ 18  18  25  25]-0.04025
[ 19  19 228 228]-0.03699 [ 21  20 229 228]-0.03527 [ 20  21 228 229]-0.03527
[ 21  21 229 229]-0.03453 [ 20  20 229 229]-0.03143 [ 18  18  27  25] 0.02954
[ 18  18  25  27] 0.02954 [ 19  19 230 230]-0.02442 [ 21  21 230 230]-0.02391
[ 21  19 230 228]-0.02326 [ 19  21 228 230]-0.02326 [ 18  18  27  27]-0.02323
-----------------------------------------------------------------------------
   Norm of T2AB vector ( 22022217 symmetry allowed elements):  0.5060987930.
-----------------------------------------------------------------------------
 @CHECKOUT-I, Total execution time (CPU/WALL):        55.24/      11.30 seconds.
--executable xintprc finished with status     0 in       11.33 seconds (walltime).
 --invoking executable--
/home/esselman/CFOUR_18/cfour18/bin/xncc
 @GETMEM-I,  Allocated       7 MB of main memory.

Running with 32 threads/proc

Transposes are coarse-threaded

Memory limit:                171.363 GiB
Minimum memory requirement:    8.558 GiB
Compromise memory amount:     10.664 GiB
Optimal memory requirement:   10.664 GiB

List              Location   Size        Cached Hunks Est. Disk I/O
----------------- ---------- ----------- ------ ----- -------------

          <AI|bj>         18  168.016 MiB    Yes     -   336.032 MiB
          <Ab|Ci>         30    2.328 GiB    Yes     -     2.328 GiB
          <Ab|Ij>         16  168.016 MiB    Yes     -   504.049 MiB
          <Ai|Bj>         25  168.016 MiB    Yes     -   336.032 MiB
          <Aj|bI>         21  168.016 MiB     No     -         0   B
          <Ij|Ka>         10   12.198 MiB    Yes     -    12.198 MiB
          <Ij|Kl>         13  957.445 KiB    Yes     -   957.445 KiB
            D(AB)      160:2  411.227 KiB    Yes     -     2.410 MiB
            D(AI)      160:4   31.336 KiB    Yes     -    62.672 KiB
            D(IA)      160:6   31.336 KiB    Yes     -    62.672 KiB
            D(IJ)      160:0    2.602 KiB    Yes     -    15.609 KiB
            G(AB)      192:2  411.227 KiB     No     -         0   B
         G(AI,BJ)        123  168.016 MiB     No     -         0   B
         G(AI,bj)        118  168.016 MiB    Yes     -   336.032 MiB
         G(Ab,Cd)        133   33.544 GiB     No     -         0   B
         G(Ab,Ci)        130    2.328 GiB    Yes     -     4.657 GiB
         G(Ab,Ij)        116  168.016 MiB    Yes     -   504.049 MiB
         G(Ai,Bc)        230    2.328 GiB    Yes     -     2.328 GiB
         G(Ai,Bj)        125  168.016 MiB    Yes     -   336.032 MiB
            G(IJ)      191:2    2.602 KiB     No     -         0   B
         G(Ia,Jk)        110   12.198 MiB    Yes     -    24.395 MiB
         G(Ij,Ab)        216  168.016 MiB    Yes     -   168.016 MiB
         G(Ij,Ka)        210   12.198 MiB    Yes     -    12.198 MiB
         G(Ij,Kl)        113  957.445 KiB    Yes     -     1.870 MiB
         H(AI,bj)        256  168.016 MiB     No     -         0   B
         H(Ai,Bj)        258  168.016 MiB     No     -         0   B
            T(AI)       90:0   31.336 KiB    Yes     -    31.336 KiB
         T(Ab,Ij)         46  168.016 MiB    Yes     -     1.149 GiB
         V(Ij,Kl)        153  957.445 KiB     No     -         0   B
            Z(AI)       90:2   31.336 KiB     No     -         0   B
         Z(Ab,Ij)         63  168.016 MiB     No     -         0   B

Simulation and memory analysis took 3.579 seconds

MP2 correlation energy:  -1.271888252799562

Non-iterative calculation of MP2 took 8.845 cpu seconds and 0.278 walltime seconds at 7.300 Gflops/sec

Total MP2 energy: -248.008669718804555

 @CHECKOUT-I, Total execution time (CPU/WALL):       127.85/     147.57 seconds.
norm of D(AI): 0.000000000000000
norm of D(IA): 0.000000000000000
norm of D(AB): 0.070571282986814
norm of D(IJ): 0.097245105013421
E(AB): 0.748365777546614
E(IJ): 0.523522475252948
E(1e): 1.271888252799563
norm of G(Ab,Ij): 1.012197585976413
norm of G(Ij,Ab): 0.000000000000000
E(Ab,Ij): -2.543776505599125
norm of G(Ij,Kl): 0.000000000000000
E(Ij,Kl): 0.000000000000000
norm of G(Ai,Bc): 0.000000000000000
norm of G(Ab,Ci): 0.000000000000000
E(Ab,Ci): 0.000000000000000
norm of G(Ij,Ka): 0.000000000000000
norm of G(Ia,Jk): 0.000000000000000
E(Ia,Jk): 0.000000000000000
norm of G(AI,bj): 0.000000000000000
norm of G(Ai,Bj): 0.000000000000000
E(Ai,Bj): 0.000000000000000
E1: 0.000000000000000
E2: 0.000000000000000
E3: 0.000000000000000
E(tot): -1.271888252799563

Formation of one- and two-particle density
matrices took 4.112 seconds at 11.587 Gflops/sec

--executable xncc finished with status     0 in      147.61 seconds (walltime).
 --invoking executable--
/home/esselman/CFOUR_18/cfour18/bin/xdens
 @GETMEM-I,  Allocated  175476 MB of main memory.
  MBPT(2) density and intermediates are calculated.
  local is set to  F
  local is set to  F
  local is set to 4 F
  local is set to  F
  local is set to 5 F
  local is set to 6 F
  local is set to 7 F T
  local5 is set to  F
  local is set to  F
  local is set to 12 F
 ITERM.tmp does not exsit!
 skip reading
  The iterative expansion of D(ai) converged after  25 iterations.
  local is set to 12 F
  ----------------------------------------------------------------------
                 Natural orbital occupation numbers
  ----------------------------------------------------------------------
  1.99875  1.99837  1.99837  1.99837  1.99836  1.99836  1.98179  1.97989
  1.97725  1.97160  1.96968  1.96548  1.96305  1.96008  1.95964  1.95546
  1.95230  1.93788  1.92708  1.92290  1.91444  0.07585  0.06409  0.05106
  0.03583  0.02769  0.02437  0.02178  0.01967  0.01739  0.01705  0.01665
  0.01558  0.01449  0.01397  0.01287  0.01139  0.01117  0.01064  0.01042
  0.01033  0.00931  0.00927  0.00889  0.00810  0.00754  0.00745  0.00729
  0.00627  0.00592  0.00554  0.00537  0.00479  0.00450  0.00422  0.00394
  0.00314  0.00300  0.00295  0.00285  0.00271  0.00261  0.00243  0.00236
  0.00229  0.00204  0.00201  0.00184  0.00180  0.00167  0.00160  0.00153
  0.00149  0.00145  0.00139  0.00128  0.00124  0.00117  0.00109  0.00107
  0.00104  0.00101  0.00094  0.00093  0.00088  0.00086  0.00084  0.00081
  0.00078  0.00075  0.00073  0.00072  0.00070  0.00070  0.00065  0.00064
  0.00060  0.00059  0.00059  0.00057  0.00055  0.00054  0.00053  0.00052
  0.00051  0.00051  0.00051  0.00050  0.00049  0.00048  0.00048  0.00046
  0.00045  0.00044  0.00044  0.00042  0.00041  0.00040  0.00039  0.00039
  0.00039  0.00038  0.00037  0.00036  0.00033  0.00033  0.00033  0.00032
  0.00032  0.00032  0.00030  0.00030  0.00029  0.00029  0.00028  0.00028
  0.00027  0.00027  0.00026  0.00025  0.00024  0.00023  0.00023  0.00023
  0.00023  0.00022  0.00022  0.00021  0.00021  0.00021  0.00021  0.00021
  0.00020  0.00020  0.00020  0.00019  0.00019  0.00018  0.00018  0.00018
  0.00017  0.00017  0.00017  0.00017  0.00017  0.00016  0.00016  0.00016
  0.00015  0.00015  0.00015  0.00015  0.00014  0.00014  0.00014  0.00013
  0.00013  0.00013  0.00013  0.00013  0.00012  0.00012  0.00012  0.00011
  0.00011  0.00011  0.00011  0.00010  0.00010  0.00010  0.00010  0.00010
  0.00010  0.00009  0.00009  0.00009  0.00009  0.00008  0.00008  0.00008
  0.00008  0.00008  0.00007  0.00007  0.00007  0.00007  0.00007  0.00007
  0.00007  0.00006  0.00006  0.00006  0.00006  0.00006  0.00005  0.00005
  0.00005  0.00005  0.00005  0.00005  0.00005  0.00005  0.00005  0.00004
  0.00004  0.00004  0.00004  0.00004  0.00004  0.00004  0.00004  0.00004
  0.00004  0.00004  0.00003  0.00003  0.00003  0.00003  0.00003  0.00003
  0.00003  0.00003  0.00003  0.00003  0.00002  0.00002  0.00002  0.00002
  0.00002  0.00002  0.00002  0.00002  0.00002  0.00002  0.00002  0.00002
  0.00002  0.00001  0.00001  0.00001  0.00001  0.00001  0.00001  0.00001
  0.00001  0.00001  0.00001  0.00001  0.00001  0.00001  0.00001  0.00001
  0.00001  0.00001  0.00001  0.00001  0.00001  0.00001  0.00001  0.00001
  0.00001  0.00001  0.00001  0.00001  0.00001  0.00001  0.00001  0.00001
  0.00001  0.00001  0.00001  0.00001  0.00001  0.00001  0.00001  0.00001
  0.00001  0.00001  0.00001  0.00001  0.00001  0.00001  0.00001  0.00001
  0.00001  0.00001  0.00001  0.00001  0.00001  0.00001  0.00001  0.00001
  0.00001  0.00001  0.00001  0.00001  0.00001  0.00001  0.00001  0.00001
  0.00001  0.00000  0.00000  0.00000  -.00000  -.00001  -.00001  -.00002
  Trace of density matrix :  42.0000000000.
  ----------------------------------------------------------------------
  Density calculation successfully completed.
 @CHECKOUT-I, Total execution time (CPU/WALL):        69.25/       5.71 seconds.
--executable xdens finished with status     0 in        5.74 seconds (walltime).
 --invoking executable--
/home/esselman/CFOUR_18/cfour18/bin/xanti
 @GETMEM-I,  Allocated  175476 MB of main memory.
 MP2 MO gammas will be sorted to Mulliken order.
--executable xanti finished with status     0 in        0.02 seconds (walltime).
 --invoking executable--
/home/esselman/CFOUR_18/cfour18/bin/xbcktrn
 @GETMEM-I,  Allocated  175476 MB of main memory.
 MP2 MO gammas will be transformed to the AO basis.
 @CHECKOUT-I, Total execution time (CPU/WALL):      1594.41/      61.46 seconds.
--executable xbcktrn finished with status     0 in       61.48 seconds (walltime).
 --invoking executable--
/home/esselman/CFOUR_18/cfour18/bin/xvdint
 @GETMEM-I,  Allocated  175476 MB of main memory.
 One- and two-electron integral derivatives are calculated
 for RHF-CC/MBPT gradients and dipole moments.
 Spherical gaussians are used.

                     Kinetic energy integral gradient
                     --------------------------------

                         C #1 x    -0.2227016631
                         C #1 y    -0.0661395865
                         C #2 x     0.2592853065
                         C #2 y    -0.0163632204
                         C #3 x    -0.2831508219
                         C #3 y     0.0202553758
                         C #4 x     0.2783151379
                         C #4 y     0.0221836693
                         H #5 x     0.2062996526
                         H #5 y     0.4065535409
                         H #6 x     0.2650037647
                         H #6 y    -0.3639851544
                         H #7 x    -0.2507947245
                         H #7 y     0.3787753808
                         H #8 x     0.2662597640
                         H #8 y    -0.3721996977
                         H #9 x    -0.1710393211
                         H #9 y    -0.4281253701
                         C #0 x     0.7130825639
                         C #0 y    -0.7745273338
                         N #A x    -1.0605596589
                         N #A y     1.1935723960


 C #1      -0.2227016631           -0.0661395865            0.0000000000
 C #2       0.2592853065           -0.0163632204            0.0000000000
 C #3      -0.2831508219            0.0202553758            0.0000000000
 C #4       0.2783151379            0.0221836693            0.0000000000
 H #5       0.2062996526            0.4065535409            0.0000000000
 H #6       0.2650037647           -0.3639851544            0.0000000000
 H #7      -0.2507947245            0.3787753808            0.0000000000
 H #8       0.2662597640           -0.3721996977            0.0000000000
 H #9      -0.1710393211           -0.4281253701            0.0000000000
 C #0       0.7130825639           -0.7745273338            0.0000000000
 N #A      -1.0605596589            1.1935723960            0.0000000000


                   Nuclear attraction integral gradient
                   ------------------------------------

                         C #1 x     7.5347506410
                         C #1 y    11.2783905218
                         C #2 x    -9.0173605272
                         C #2 y     8.5655973269
                         C #3 x     1.3239120097
                         C #3 y    -6.6024149232
                         C #4 x   -16.1409037590
                         C #4 y    -3.5874202781
                         H #5 x    -3.6924395474
                         H #5 y    -5.6325336460
                         H #6 x    -4.8759803730
                         H #6 y     4.5948012680
                         H #7 x     2.9320959872
                         H #7 y    -6.6498313099
                         H #8 x    -4.1463045967
                         H #8 y     6.3961235901
                         H #9 x     2.9157423705
                         H #9 y     7.1591411645
                         C #0 x    -3.3748379453
                         C #0 y    10.2164466448
                         N #A x    26.5413257402
                         N #A y   -25.7383003588


 C #1       7.5347506410           11.2783905218            0.0000000000
 C #2      -9.0173605272            8.5655973269            0.0000000000
 C #3       1.3239120097           -6.6024149232            0.0000000000
 C #4     -16.1409037590           -3.5874202781            0.0000000000
 H #5      -3.6924395474           -5.6325336460            0.0000000000
 H #6      -4.8759803730            4.5948012680            0.0000000000
 H #7       2.9320959872           -6.6498313099            0.0000000000
 H #8      -4.1463045967            6.3961235901            0.0000000000
 H #9       2.9157423705            7.1591411645            0.0000000000
 C #0      -3.3748379453           10.2164466448            0.0000000000
 N #A      26.5413257402          -25.7383003588            0.0000000000


                      Reorthonormalization gradient
                      -----------------------------

                         C #1 x     0.0117340512
                         C #1 y     0.0006263315
                         C #2 x     0.0613927023
                         C #2 y     0.0650633802
                         C #3 x    -0.0583886966
                         C #3 y    -0.0793876853
                         C #4 x    -0.0175230730
                         C #4 y    -0.0002492593
                         H #5 x     0.1139531821
                         H #5 y     0.2272988300
                         H #6 x     0.1506847930
                         H #6 y    -0.2008401643
                         H #7 x    -0.1357019704
                         H #7 y     0.2229626016
                         H #8 x     0.1491734154
                         H #8 y    -0.2174251529
                         H #9 x    -0.1000904737
                         H #9 y    -0.2528883347
                         C #0 x     0.3061370025
                         C #0 y    -0.3047972498
                         N #A x    -0.4813709329
                         N #A y     0.5396367030


 C #1       0.0117340512            0.0006263315            0.0000000000
 C #2       0.0613927023            0.0650633802            0.0000000000
 C #3      -0.0583886966           -0.0793876853            0.0000000000
 C #4      -0.0175230730           -0.0002492593            0.0000000000
 H #5       0.1139531821            0.2272988300            0.0000000000
 H #6       0.1506847930           -0.2008401643            0.0000000000
 H #7      -0.1357019704            0.2229626016            0.0000000000
 H #8       0.1491734154           -0.2174251529            0.0000000000
 H #9      -0.1000904737           -0.2528883347            0.0000000000
 C #0       0.3061370025           -0.3047972498            0.0000000000
 N #A      -0.4813709329            0.5396367030            0.0000000000


                Electronic contributions to dipole moment
                -----------------------------------------

                               au             Debye

                    x      5.42688785     13.79377543
                    y     -0.35352197     -0.89856337

  Conversion factor used: 1 a.u. =   2.54174691 Debye 


 Evaluation of 1e integral derivatives required    9.12 seconds.
 Evaluation of 2el integral derivatives

                      Two-electron integral gradient
                      ------------------------------

                         C #1 x    -4.4339850077
                         C #1 y    -5.0937269140
                         C #2 x     5.2421949224
                         C #2 y    -3.7676178467
                         C #3 x    -1.2122111061
                         C #3 y     2.6251289436
                         C #4 x     8.1498328406
                         C #4 y     1.7998531289
                         H #5 x     2.0490676814
                         H #5 y     3.2398844838
                         H #6 x     2.7316842068
                         H #6 y    -2.7083682607
                         H #7 x    -1.8510210035
                         H #7 y     3.9759660267
                         H #8 x     2.4664693872
                         H #8 y    -3.7398345153
                         H #9 x    -1.7057348793
                         H #9 y    -4.2142631601
                         C #0 x     4.0699584551
                         C #0 y    -7.4057551303
                         N #A x   -15.5062554967
                         N #A y    15.2887332441


 C #1      -4.4339850077           -5.0937269140            0.0000000000
 C #2       5.2421949224           -3.7676178467            0.0000000000
 C #3      -1.2122111061            2.6251289436            0.0000000000
 C #4       8.1498328406            1.7998531289            0.0000000000
 H #5       2.0490676814            3.2398844838            0.0000000000
 H #6       2.7316842068           -2.7083682607            0.0000000000
 H #7      -1.8510210035            3.9759660267            0.0000000000
 H #8       2.4664693872           -3.7398345153            0.0000000000
 H #9      -1.7057348793           -4.2142631601            0.0000000000
 C #0       4.0699584551           -7.4057551303            0.0000000000
 N #A     -15.5062554967           15.2887332441            0.0000000000


 Evaluation of 2e integral derivatives required11656.81 seconds.

                            Molecular gradient
                            ------------------

                         C #1 x     0.0317490463
                         C #1 y    -0.0381519229
                         C #2 x    -0.0044117220
                         C #2 y     0.0032986451
                         C #3 x    -0.0002682637
                         C #3 y     0.0004917998
                         C #4 x     0.0002166370
                         C #4 y    -0.0004743686
                         H #5 x    -0.0007147364
                         H #5 y    -0.0012869460
                         H #6 x    -0.0009598504
                         H #6 y     0.0012736340
                         H #7 x     0.0004870534
                         H #7 y    -0.0013400158
                         H #8 x    -0.0008766341
                         H #8 y    -0.0001753966
                         H #9 x     0.0009646420
                         H #9 y     0.0022255073
                         C #0 x    -0.0213003251
                         C #0 y     0.0288368999
                         N #A x    -0.0048858469
                         N #A y     0.0053021638


 C #1       0.0317490463           -0.0381519229            0.0000000000
 C #2      -0.0044117220            0.0032986451            0.0000000000
 C #3      -0.0002682637            0.0004917998            0.0000000000
 C #4       0.0002166370           -0.0004743686            0.0000000000
 H #5      -0.0007147364           -0.0012869460            0.0000000000
 H #6      -0.0009598504            0.0012736340            0.0000000000
 H #7       0.0004870534           -0.0013400158            0.0000000000
 H #8      -0.0008766341           -0.0001753966            0.0000000000
 H #9       0.0009646420            0.0022255073            0.0000000000
 C #0      -0.0213003251            0.0288368999            0.0000000000
 N #A      -0.0048858469            0.0053021638            0.0000000000


  Molecular gradient norm 0.620E-01

                           Total dipole moment
                           -------------------

                               au             Debye

                    x     -1.27518846     -3.24120634
                    y      0.88909642      2.25985808

  Conversion factor used: 1 a.u. =   2.54174691 Debye 


 @CHECKOUT-I, Total execution time (CPU/WALL):     11665.92/     754.85 seconds.
--executable xvdint finished with status     0 in      754.90 seconds (walltime).
 --invoking executable--
/home/esselman/CFOUR_18/cfour18/bin/xjoda
   JODA beginning optimization cycle #  3.
   Retrieving information from last optimization cycle.
                    19                     0
  calling readgh 3                      2                    -1
  gradient from JOBARC 
   0.031749046271371  -0.038151922860055   0.000000000000000
  -0.004411722007606   0.003298645140044   0.000000000000000
  -0.000268263738642   0.000491799829774   0.000000000000000
   0.000216636960879  -0.000474368648893   0.000000000000000
  -0.000714736404486  -0.001286945993907   0.000000000000000
  -0.000959850378629   0.001273633960037   0.000000000000000
   0.000487053408422  -0.001340015790627   0.000000000000000
  -0.000876634131526  -0.000175396579857   0.000000000000000
   0.000964641968583   0.002225507256755   0.000000000000000
  -0.021300325095254   0.028836899878810   0.000000000000000
  -0.004885846853048   0.005302163807727   0.000000000000000
 
                     0
  current gradient vector 
        0.031749046271371       -0.038151922860055        0.000000000000000
       -0.004411722007606        0.003298645140044        0.000000000000000
       -0.000268263738642        0.000491799829774        0.000000000000000
        0.000216636960879       -0.000474368648893        0.000000000000000
       -0.000714736404486       -0.001286945993907        0.000000000000000
       -0.000959850378629        0.001273633960037        0.000000000000000
        0.000487053408422       -0.001340015790627        0.000000000000000
       -0.000876634131526       -0.000175396579857        0.000000000000000
        0.000964641968583        0.002225507256755        0.000000000000000
       -0.021300325095254        0.028836899878810        0.000000000000000
       -0.004885846853048        0.005302163807727        0.000000000000000
   Internal coordinate energy gradients (atomic units): 
                     R                 dV/dR
 [R1   ]    2.558154797638721    0.006275435260029
 [R2   ]    2.731602281893631    0.001757901341455
 [A1   ]    2.168885934174145    0.001198807985237
 [R3   ]    2.531696493163067    0.001493937572856
 [A2   ]    2.136936770024808    0.000854296451638
 [D180 ]    3.141592653589793    0.000000000000000
 [R4   ]    2.041996188147416    0.001470674403396
 [A3   ]    2.118326689560091    0.000132256396191
 [D180 ]    3.141592653589793    0.000000000000000
 [R5   ]    2.046813017315495    0.001594474247169
 [A4   ]    2.111161435269592    0.000068134237945
 [D0   ]    0.000000000000000    0.000000000000000
 [R6   ]    2.049501299763818    0.001378887651279
 [A5   ]    2.054217652009899    0.000743300146769
 [D0   ]    0.000000000000000    0.000000000000000
 [R7   ]    2.045735769848187    0.000360944871773
 [A6   ]    2.067335846934415    0.001673219479983
 [D180 ]    3.141592653589793    0.000000000000000
 [R8   ]    2.048971620183266    0.002425113407034
 [A7   ]    2.076811169577319    0.000097010542965
 [D180 ]    3.141592653589793    0.000000000000000
 [R9   ]    2.586984346818196   -0.042951300039505
 [A8   ]    2.167312404868622    0.006105393406240
 [D180 ]    3.141592653589793    0.000000000000000
 [R10  ]    2.207017287692852   -0.007207421279732
 [A9   ]    3.136950715730837    0.000427495389435
 [D180 ]    3.141592653589793    0.000000000000000
                     2                    -1                     0 ****
   Hessian from cycle  2 read.
   BFGS update using last two gradients and previous step.
   Optimization cycle  3.  Updating structure with Newton-Raphson step.
  @EFOL-I, Current internal coordinate Hessian written to FCMINT.
   There are  19 independent internal coordinates which will be optimized.
   Hessian matrix in totally symmetric symmetry coordinates: 
              R1        R2        A1        R3        A2   
  R1         0.999425 -0.002369  0.003045 -0.002703  0.001901
  R2        -0.002369  0.999091  0.000072 -0.000891 -0.000006
  A1         0.003045  0.000072  0.252612 -0.000403  0.001622
  R3        -0.002703 -0.000891 -0.000403  0.999219 -0.000291
  A2         0.001901 -0.000006  0.001622 -0.000291  0.251013
  R4        -0.001864 -0.000767  0.000000 -0.000730 -0.000031
  A3         0.000583  0.000043  0.000415 -0.000033  0.000261
  R5        -0.002346 -0.000878 -0.000170 -0.000806 -0.000142
  A4        -0.000067 -0.000031  0.000020 -0.000034  0.000010
  R6        -0.002122 -0.000775 -0.000205 -0.000701 -0.000159
  A5         0.000521 -0.000180  0.000754 -0.000300  0.000468
  R7        -0.000797 -0.000244 -0.000217 -0.000191 -0.000142
  A6         0.000134 -0.000593  0.000950 -0.000707  0.000597
  R8        -0.002620 -0.001235  0.000052 -0.001167  0.000002
  A7         0.008381  0.001368  0.005503  0.000254  0.003407
  R9         0.090228  0.024161  0.000960  0.024487  0.003369
  A8         0.006623 -0.001187  0.007185 -0.002338  0.004502
  R10       -0.010745 -0.000696 -0.018861  0.003382 -0.011028
  A9         0.000932 -0.000012  0.000768 -0.000144  0.000483
 
              R4        A3        R5        A4        R6   
  R1        -0.001864  0.000583 -0.002346 -0.000067 -0.002122
  R2        -0.000767  0.000043 -0.000878 -0.000031 -0.000775
  A1         0.000000  0.000415 -0.000170  0.000020 -0.000205
  R3        -0.000730 -0.000033 -0.000806 -0.000034 -0.000701
  A2        -0.000031  0.000261 -0.000142  0.000010 -0.000159
  R4         0.999371  0.000028 -0.000719 -0.000027 -0.000632
  A3         0.000028  0.250065  0.000004  0.000004 -0.000005
  R5        -0.000719  0.000004  0.999191 -0.000032 -0.000708
  A4        -0.000027  0.000004 -0.000032  0.249999 -0.000029
  R6        -0.000632 -0.000005 -0.000708 -0.000029  0.999382
  A5        -0.000154  0.000128 -0.000226 -0.000002 -0.000215
  R7        -0.000193 -0.000026 -0.000206 -0.000010 -0.000177
  A6        -0.000465  0.000176 -0.000598 -0.000016 -0.000545
  R8        -0.000988  0.000055 -0.001135 -0.000044 -0.000998
  A7         0.000919  0.000826  0.000702  0.000087  0.000495
  R9         0.022255 -0.000548  0.025039  0.000788  0.022113
  A8        -0.001005  0.001202 -0.001632  0.000002 -0.001584
  R10        0.000792 -0.002929  0.002011 -0.000175  0.002219
  A9        -0.000018  0.000124 -0.000071  0.000004 -0.000079
 
              A5        R7        A6        R8        A7   
  R1         0.000521 -0.000797  0.000134 -0.002620  0.008381
  R2        -0.000180 -0.000244 -0.000593 -0.001235  0.001368
  A1         0.000754 -0.000217  0.000950  0.000052  0.005503
  R3        -0.000300 -0.000191 -0.000707 -0.001167  0.000254
  A2         0.000468 -0.000142  0.000597  0.000002  0.003407
  R4        -0.000154 -0.000193 -0.000465 -0.000988  0.000919
  A3         0.000128 -0.000026  0.000176  0.000055  0.000826
  R5        -0.000226 -0.000206 -0.000598 -0.001135  0.000702
  A4        -0.000002 -0.000010 -0.000016 -0.000044  0.000087
  R6        -0.000215 -0.000177 -0.000545 -0.000998  0.000495
  A5         0.250187 -0.000108  0.000189 -0.000210  0.001760
  R7        -0.000108  0.999960 -0.000214 -0.000302 -0.000191
  A6         0.000189 -0.000214  0.250119 -0.000640  0.002463
  R8        -0.000210 -0.000302 -0.000640  0.998493  0.001419
  A7         0.001760 -0.000191  0.002463  0.001419  0.260663
  R9         0.007371  0.007190  0.023485  0.039056 -0.042996
  A8         0.001914 -0.000882  0.002225 -0.001220  0.015944
  R10       -0.004620  0.001986 -0.003709  0.002439 -0.045704
  A9         0.000224 -0.000068  0.000292  0.000003  0.001597
 
              R9        A8        R10       A9   
  R1         0.090228  0.006623 -0.010745  0.000932
  R2         0.024161 -0.001187 -0.000696 -0.000012
  A1         0.000960  0.007185 -0.018861  0.000768
  R3         0.024487 -0.002338  0.003382 -0.000144
  A2         0.003369  0.004502 -0.011028  0.000483
  R4         0.022255 -0.001005  0.000792 -0.000018
  A3        -0.000548  0.001202 -0.002929  0.000124
  R5         0.025039 -0.001632  0.002011 -0.000071
  A4         0.000788  0.000002 -0.000175  0.000004
  R6         0.022113 -0.001584  0.002219 -0.000079
  A5         0.007371  0.001914 -0.004620  0.000224
  R7         0.007190 -0.000882  0.001986 -0.000068
  A6         0.023485  0.002225 -0.003709  0.000292
  R8         0.039056 -0.001220  0.002439  0.000003
  A7        -0.042996  0.015944 -0.045704  0.001597
  R9         0.596463  0.058533  0.111978  0.002391
  A8         0.058533  0.269234 -0.042823  0.002164
  R10        0.111978 -0.042823  1.191587 -0.004959
  A9         0.002391  0.002164 -0.004959  0.250231
   The eigenvectors of the Hessian matrix: 
                   1         2         3         4         5
  R1         0.028253 -0.000000  0.000000  0.000000  0.000000
  R2         0.009537 -0.000000 -0.000000 -0.000000  0.000000
  A1        -0.030834  0.038714  0.431685  0.521949  0.138872
  R3         0.009531 -0.000000 -0.000000 -0.000000  0.000000
  A2         0.011363  0.800543 -0.277172  0.094269 -0.071367
  R4         0.008316 -0.000000 -0.000000 -0.000000  0.000000
  A3        -0.017901  0.342398  0.448281 -0.525151 -0.075017
  R5         0.009484 -0.000000 -0.000000 -0.000000  0.000000
  A4         0.013199 -0.309891 -0.306052 -0.505869  0.082294
  R6         0.008378 -0.000000  0.000000  0.000000  0.000000
  A5         0.089183  0.186265  0.401486 -0.409267  0.155897
  R7         0.002696 -0.000000  0.000000 -0.000000  0.000000
  A6         0.298542  0.244517 -0.498956 -0.049985  0.166481
  R8         0.013834 -0.000000 -0.000000 -0.000000  0.000000
  A7        -0.671456 -0.069787 -0.174869 -0.126096 -0.029682
  R9        -0.220313  0.000000  0.000000  0.000000 -0.000000
  A8         0.632333 -0.212155  0.038367 -0.033127 -0.146720
  R10        0.023260  0.000000  0.000000  0.000000 -0.000000
  A9         0.012627  0.000000 -0.000000 -0.000000  0.942759
 
                   6         7         8         9        10
  R1        -0.000000  0.000000  0.000030  0.005795  0.200348
  R2        -0.000000 -0.000000  0.000053 -0.002201  0.052780
  A1         0.406319  0.239917 -0.470081 -0.274303 -0.013813
  R3        -0.000000 -0.000000  0.000044 -0.004125  0.051742
  A2        -0.067650  0.455819  0.166528 -0.166461 -0.016401
  R4        -0.000000 -0.000000  0.000035 -0.002126  0.047989
  A3         0.543459 -0.243596  0.208048 -0.045761 -0.000071
  R5         0.000000 -0.000000  0.000041 -0.003132  0.053520
  A4         0.337431  0.613095 -0.240207  0.000063 -0.002443
  R6         0.000000 -0.000000  0.000036 -0.002994  0.047077
  A5        -0.606768  0.082213 -0.473912 -0.064906 -0.024566
  R7         0.000000  0.000000  0.000009 -0.001578  0.014767
  A6         0.205091 -0.509277 -0.512052 -0.055483 -0.071852
  R8        -0.000000 -0.000000  0.000041 -0.003244  0.083747
  A7        -0.080082 -0.181446 -0.045475 -0.664991  0.101038
  R9         0.000000  0.000000 -0.002567  0.067709 -0.926254
  A8        -0.066917  0.019991  0.237951 -0.654307 -0.198569
  R10        0.000000  0.000000 -0.000581 -0.080998  0.160831
  A9        -0.000000 -0.000000  0.323764 -0.078077 -0.009970
 
                  11        12        13        14        15
  R1         0.186134  0.059992  0.073222  0.017344  0.237463
  R2         0.112360 -0.403916  0.229867 -0.505853  0.038627
  A1        -0.000000 -0.000000 -0.000000  0.000000 -0.000000
  R3        -0.053966  0.071873 -0.054968  0.051126  0.042566
  A2        -0.000000 -0.000000 -0.000000 -0.000000 -0.000000
  R4        -0.083461  0.133985 -0.050879  0.743825 -0.062169
  A3        -0.000000 -0.000000  0.000000 -0.000000 -0.000000
  R5        -0.456511  0.520466 -0.524079 -0.404565  0.047476
  A4         0.000000 -0.000000  0.000000  0.000000 -0.000000
  R6        -0.004958  0.459823  0.532418 -0.132141 -0.688002
  A5        -0.000000 -0.000000 -0.000000 -0.000000 -0.000000
  R7         0.700334  0.010141 -0.568916 -0.050611 -0.422059
  A6        -0.000000 -0.000000 -0.000000 -0.000000 -0.000000
  R8        -0.492991 -0.572437 -0.232405  0.064324 -0.529011
  A7         0.000000  0.000000  0.000000 -0.000000  0.000000
  R9        -0.016281  0.001953 -0.006891 -0.007855 -0.025952
  A8        -0.000000 -0.000000 -0.000000  0.000000 -0.000000
  R10        0.025529 -0.004675  0.018338  0.005234  0.046713
  A9        -0.000000 -0.000000 -0.000000  0.000000 -0.000000
 
                  16        17        18        19
  R1         0.207363  0.016536  0.902708  0.024050
  R2        -0.621729 -0.331147  0.121034  0.016514
  A1         0.000000  0.000000  0.006325 -0.019437
  R3        -0.533541  0.828885  0.093303  0.035617
  A2         0.000000  0.000000  0.004636 -0.010848
  R4        -0.490121 -0.396466  0.122864  0.021830
  A3         0.000000  0.000000  0.000947 -0.003146
  R5        -0.146616 -0.199911  0.121730  0.029738
  A4        -0.000000 -0.000000  0.000138 -0.000037
  R6        -0.018668  0.010668  0.103447  0.028310
  A5         0.000000  0.000000  0.003185 -0.003449
  R7        -0.062333 -0.012631  0.023863  0.015044
  A6         0.000000  0.000000  0.006964  0.000461
  R8         0.128837  0.073378  0.245381  0.043160
  A7        -0.000000  0.000000  0.004338 -0.055431
  R9        -0.037033  0.003444  0.226236  0.187902
  A8        -0.000000 -0.000000  0.029371 -0.033769
  R10        0.043223 -0.014109 -0.090419  0.976509
  A9         0.000000 -0.000000  0.002434 -0.004717
   The eigenvalues of the Hessian matrix: 
       0.23155      0.25000      0.25000      0.25000      0.25000      0.25000
       0.25000      0.25001      0.27885      0.56675      1.00000      1.00000
       1.00000      1.00000      1.00000      1.00000      1.00000      1.02126
       1.21788
   Gradients along Hessian eigenvectors: 
       0.01391     -0.00000     -0.00000     -0.00000      0.00000     -0.00000
      -0.00000      0.00008     -0.00703      0.03911      0.00000     -0.00000
       0.00000      0.00000     -0.00000      0.00000     -0.00000     -0.00172
      -0.01490
   There are  0 negative eigenvalues.
   Summary of Optimization Cycle:
[truncated: 2,174,588 more chars]
